# Supplementary material for: Customized Finite Element Modelling of the Human Cornea
Source: PLoS One. 2015 Jun 22;10(6):e0130426. doi: 10.1371/journal.pone.0130426 (PMC4476710; doi:10.1371/journal.pone.0130426)
Supplement: S1 Dataset — The.xyz files contain the coordinates lying on the anterior surface of th e cornea and.csv files contain the thicknesses associated to these points. (ZIP) [file pone.0130426.s001.zip]

Archive with 20 entries (20 files):
- SupplementaryFiles/S1_Dataset.csv.csv
- SupplementaryFiles/S1_Dataset.xyz.xyz
- SupplementaryFiles/S10_Dataset.csv.csv
- SupplementaryFiles/S10_Dataset.xyz.xyz
- SupplementaryFiles/S2_Dataset.csv.csv
- SupplementaryFiles/S2_Dataset.xyz.xyz
- SupplementaryFiles/S3_Dataset.csv.csv
- SupplementaryFiles/S3_Dataset.xyz.xyz
- SupplementaryFiles/S4_Dataset.csv.csv
- SupplementaryFiles/S4_Dataset.xyz.xyz
- SupplementaryFiles/S5_Dataset.csv.csv
- SupplementaryFiles/S5_Dataset.xyz.xyz
- SupplementaryFiles/S6_Dataset.csv.csv
- SupplementaryFiles/S6_Dataset.xyz.xyz
- SupplementaryFiles/S7_Dataset.csv.csv
- SupplementaryFiles/S7_Dataset.xyz.xyz
- SupplementaryFiles/S8_Dataset.csv.csv
- SupplementaryFiles/S8_Dataset.xyz.xyz
- SupplementaryFiles/S9_Dataset.csv.csv
- SupplementaryFiles/S9_Dataset.xyz.xyz
