# Supplementary material for: Customized Finite Element Modelling of the Human Cornea
Source: PLoS One. 2015 Jun 22;10(6):e0130426. doi: 10.1371/journal.pone.0130426 (PMC4476710; doi:10.1371/journal.pone.0130426)
Supplement: S1 Dataset — The.xyz files contain the coordinates lying on the anterior surface of th e cornea and.csv files contain the thicknesses associated to these points. (ZIP) [file pone.0130426.s001.zip › SupplementaryFiles/S1_Dataset.csv.csv]

Radii [mm]
0.000000000; 0.200000000; 0.400000000; 0.600000000; 0.800000000; 1.000000000; 1.200000000; 1.400000000; 1.600000000; 1.800000000; 2.000000000; 2.200000000; 2.400000000; 2.600000000; 2.800000000; 3.000000000; 3.200000000; 3.400000000; 3.600000000; 3.800000000; 4.000000000; 4.200000000; 4.400000000; 4.600000000; 4.800000000; 5.000000000; 5.200000000; 5.400000000; 5.600000000; 5.800000000; 6.0000000…
CornealThickness [um]
499.206400000; 499.206400000; 499.206400000; 499.206400000; 499.206400000; 499.206400000; 499.206400000; 499.206400000; 499.206400000; 499.206400000; 499.206400000; 499.206400000; 499.206400000; 499.206400000; 499.206400000; 499.206400000; 499.206400000; 499.206400000; 499.206400000; 499.206400000; 499.206400000; 499.206400000; 499.206400000; 499.206400000; 499.206400000; 499.206400000; 499.20640…
500.100100000; 500.111400000; 500.121100000; 500.129100000; 500.135500000; 500.140300000; 500.143500000; 500.145400000; 500.145800000; 500.145200000; 500.143500000; 500.140900000; 500.137600000; 500.133800000; 500.129600000; 500.125300000; 500.121100000; 500.117000000; 500.113400000; 500.110300000; 500.107900000; 500.106300000; 500.105700000; 500.106200000; 500.107800000; 500.110600000; 500.11460…
501.494700000; 501.524300000; 501.551300000; 501.575700000; 501.597400000; 501.616400000; 501.632900000; 501.647000000; 501.658800000; 501.668400000; 501.676200000; 501.682400000; 501.687300000; 501.691100000; 501.694100000; 501.696700000; 501.699300000; 501.702000000; 501.705300000; 501.709300000; 501.714400000; 501.720800000; 501.728600000; 501.738100000; 501.749300000; 501.762300000; 501.77720…
503.475800000; 503.523300000; 503.567500000; 503.608200000; 503.645400000; 503.679000000; 503.709000000; 503.735700000; 503.759100000; 503.779400000; 503.797000000; 503.812100000; 503.825000000; 503.836200000; 503.846100000; 503.855100000; 503.863500000; 503.871900000; 503.880600000; 503.890100000; 503.900600000; 503.912500000; 503.926100000; 503.941700000; 503.959300000; 503.979000000; 504.00110…
506.105100000; 506.180100000; 506.251100000; 506.318000000; 506.380400000; 506.438300000; 506.491400000; 506.539700000; 506.583400000; 506.622500000; 506.657300000; 506.688000000; 506.714900000; 506.738600000; 506.759300000; 506.777600000; 506.794000000; 506.809100000; 506.823400000; 506.837300000; 506.851500000; 506.866300000; 506.882300000; 506.899700000; 506.918900000; 506.940200000; 506.96370…
509.113600000; 509.219600000; 509.322100000; 509.420600000; 509.514600000; 509.603800000; 509.687900000; 509.766500000; 509.839700000; 509.907400000; 509.969500000; 510.026300000; 510.078000000; 510.124800000; 510.167100000; 510.205400000; 510.240100000; 510.271800000; 510.300900000; 510.328200000; 510.354000000; 510.379100000; 510.403800000; 510.428900000; 510.454600000; 510.481400000; 510.50950…
512.786400000; 512.917100000; 513.044300000; 513.167100000; 513.285000000; 513.397600000; 513.504300000; 513.604900000; 513.699000000; 513.786600000; 513.867400000; 513.941700000; 514.009500000; 514.071000000; 514.126600000; 514.176800000; 514.221800000; 514.262300000; 514.299000000; 514.332300000; 514.363000000; 514.391800000; 514.419400000; 514.446300000; 514.473100000; 514.500500000; 514.52890…
516.946400000; 517.095500000; 517.242000000; 517.385000000; 517.523800000; 517.657600000; 517.785800000; 517.908000000; 518.023600000; 518.132200000; 518.233700000; 518.327900000; 518.414700000; 518.494300000; 518.566700000; 518.632100000; 518.691200000; 518.744300000; 518.791800000; 518.834500000; 518.873000000; 518.908000000; 518.940200000; 518.970300000; 518.999100000; 519.027200000; 519.05520…
521.648100000; 521.821200000; 521.992700000; 522.161600000; 522.327100000; 522.488300000; 522.644500000; 522.795000000; 522.939100000; 523.076400000; 523.206400000; 523.328600000; 523.442900000; 523.549300000; 523.647600000; 523.738000000; 523.820700000; 523.896200000; 523.964700000; 524.026900000; 524.083400000; 524.134800000; 524.181800000; 524.225300000; 524.266100000; 524.304700000; 524.34200…
526.688900000; 526.874300000; 527.060500000; 527.246500000; 527.431300000; 527.614000000; 527.793800000; 527.969700000; 528.141100000; 528.307100000; 528.467100000; 528.620500000; 528.767000000; 528.906000000; 529.037500000; 529.161400000; 529.277600000; 529.386400000; 529.488100000; 529.582900000; 529.671600000; 529.754600000; 529.832600000; 529.906400000; 529.976600000; 530.044200000; 530.10980…
532.278500000; 532.497900000; 532.720800000; 532.946000000; 533.172300000; 533.398400000; 533.623000000; 533.845200000; 534.063500000; 534.277000000; 534.484600000; 534.685600000; 534.879200000; 535.064800000; 535.241900000; 535.410500000; 535.570300000; 535.721500000; 535.864300000; 535.999000000; 536.126200000; 536.246400000; 536.360500000; 536.469200000; 536.573200000; 536.673600000; 536.77110…
538.703900000; 538.944300000; 539.190100000; 539.440000000; 539.692600000; 539.946700000; 540.200900000; 540.453800000; 540.704000000; 540.950400000; 541.191600000; 541.426600000; 541.654400000; 541.874300000; 542.085600000; 542.287900000; 542.481000000; 542.664700000; 542.839200000; 543.004900000; 543.162000000; 543.311300000; 543.453400000; 543.589200000; 543.719600000; 543.845500000; 543.96780…
546.011700000; 546.262200000; 546.520000000; 546.783600000; 547.052000000; 547.323500000; 547.596800000; 547.870200000; 548.142300000; 548.411600000; 548.676700000; 548.936300000; 549.189400000; 549.434900000; 549.672100000; 549.900400000; 550.119500000; 550.329300000; 550.529800000; 550.721300000; 550.904200000; 551.079000000; 551.246700000; 551.407900000; 551.563500000; 551.714500000; 551.86180…
554.059000000; 554.305400000; 554.564300000; 554.834700000; 555.115100000; 555.404100000; 555.700100000; 556.001500000; 556.306400000; 556.613200000; 556.920200000; 557.225800000; 557.528700000; 557.827500000; 558.121200000; 558.409000000; 558.690200000; 558.964500000; 559.231700000; 559.491800000; 559.745100000; 559.991900000; 560.232800000; 560.468200000; 560.698900000; 560.925300000; 561.14810…
561.731500000; 561.996600000; 562.283800000; 562.591600000; 562.918300000; 563.262300000; 563.621400000; 563.993300000; 564.375700000; 564.766200000; 565.162400000; 565.562100000; 565.963100000; 566.363600000; 566.762100000; 567.156900000; 567.547200000; 567.932000000; 568.310900000; 568.683300000; 569.049500000; 569.409200000; 569.762800000; 570.110300000; 570.452000000; 570.788100000; 571.11870…
569.290700000; 569.611900000; 569.964200000; 570.346100000; 570.756000000; 571.191800000; 571.651200000; 572.131700000; 572.630300000; 573.144200000; 573.670700000; 574.206600000; 574.749500000; 575.296700000; 575.846000000; 576.395500000; 576.943400000; 577.488300000; 578.029000000; 578.564600000; 579.094400000; 579.617700000; 580.133900000; 580.642300000; 581.142300000; 581.633200000; 582.11430…
581.236800000; 581.523200000; 581.849000000; 582.213500000; 582.615500000; 583.053000000; 583.524000000; 584.025900000; 584.555500000; 585.109700000; 585.685400000; 586.279100000; 586.887600000; 587.507900000; 588.137000000; 588.772300000; 589.411500000; 590.052200000; 590.692700000; 591.331100000; 591.965700000; 592.594900000; 593.217100000; 593.830500000; 594.433300000; 595.023500000; 595.59890…
597.444600000; 597.767900000; 598.128700000; 598.526200000; 598.959300000; 599.426000000; 599.923800000; 600.450000000; 601.001200000; 601.574100000; 602.165000000; 602.770600000; 603.387400000; 604.012100000; 604.641900000; 605.274000000; 605.906300000; 606.536600000; 607.163000000; 607.784000000; 608.397900000; 609.003200000; 609.598100000; 610.180900000; 610.749600000; 611.301800000; 611.83520…
616.393700000; 616.749500000; 617.137500000; 617.557000000; 618.006800000; 618.485100000; 618.989200000; 619.516200000; 620.062700000; 620.625000000; 621.199500000; 621.782600000; 622.370800000; 622.961200000; 623.550800000; 624.137500000; 624.719000000; 625.293800000; 625.860500000; 626.417800000; 626.964400000; 627.498700000; 628.019500000; 628.524700000; 629.012100000; 629.479200000; 629.92310…
637.794100000; 638.189800000; 638.611600000; 639.058800000; 639.530100000; 640.023100000; 640.534800000; 641.061600000; 641.599400000; 642.144000000; 642.691000000; 643.236300000; 643.776000000; 644.306800000; 644.825800000; 645.330900000; 645.820300000; 646.292800000; 646.747800000; 647.184500000; 647.602500000; 648.001200000; 648.379900000; 648.737400000; 649.072100000; 649.382300000; 649.66550…
662.557700000; 662.973600000; 663.406300000; 663.855000000; 664.318300000; 664.793500000; 665.277000000; 665.764500000; 666.251100000; 666.731600000; 667.200700000; 667.653700000; 668.086100000; 668.494000000; 668.874300000; 669.225000000; 669.544700000; 669.832900000; 670.089800000; 670.315900000; 670.512000000; 670.679300000; 670.818700000; 670.931000000; 671.016800000; 671.076200000; 671.10940…
690.401900000; 690.786100000; 691.176000000; 691.570900000; 691.969100000; 692.366900000; 692.759900000; 693.142400000; 693.508100000; 693.850400000; 694.162700000; 694.438700000; 694.673000000; 694.861100000; 695.000100000; 695.088100000; 695.124700000; 695.110900000; 695.048900000; 694.942000000; 694.794200000; 694.610400000; 694.395600000; 694.155600000; 693.896000000; 693.622600000; 693.34140…
721.408200000; 721.714000000; 722.008500000; 722.291300000; 722.560000000; 722.810500000; 723.036900000; 723.232200000; 723.388200000; 723.496400000; 723.548500000; 723.536400000; 723.453600000; 723.294800000; 723.056400000; 722.736900000; 722.337100000; 721.859400000; 721.308600000; 720.691200000; 720.015200000; 719.290500000; 718.528000000; 717.740100000; 716.940200000; 716.143100000; 715.36460…
754.695500000; 754.899400000; 755.063200000; 755.186900000; 755.267800000; 755.300900000; 755.279000000; 755.192900000; 755.032200000; 754.785900000; 754.442900000; 753.993400000; 753.428700000; 752.742600000; 751.931300000; 750.994100000; 749.933700000; 748.755800000; 747.469200000; 746.086300000; 744.622100000; 743.094600000; 741.524800000; 739.936100000; 738.354400000; 736.808000000; 735.32720…
785.776400000; 785.877000000; 785.904600000; 785.856400000; 785.726900000; 785.507800000; 785.188200000; 784.755400000; 784.195400000; 783.493700000; 782.636700000; 781.612500000; 780.411500000; 779.027400000; 777.457900000; 775.704700000; 773.774300000; 771.677500000; 769.429900000; 767.051800000; 764.568100000; 762.008200000; 759.406200000; 756.800300000; 754.232800000; 751.750100000; 749.40110…
811.123800000; 811.038500000; 810.858200000; 810.576700000; 810.184700000; 809.670700000; 809.020800000; 808.219700000; 807.251500000; 806.100600000; 804.753400000; 803.198500000; 801.429000000; 799.442100000; 797.240400000; 794.832700000; 792.233900000; 789.465500000; 786.556000000; 783.541300000; 780.464100000; 777.374800000; 774.330700000; 771.395800000; 768.639800000; 766.137200000; 763.96590…
824.143700000; 823.954800000; 823.676600000; 823.301200000; 822.817600000; 822.212600000; 821.471000000; 820.576800000; 819.513900000; 818.267300000; 816.824200000; 815.174400000; 813.311800000; 811.234100000; 808.943500000; 806.446900000; 803.756200000; 800.888400000; 797.866100000; 794.718200000; 791.480000000; 788.193700000; 784.908400000; 781.680200000; 778.571600000; 775.650500000; 772.98930…
808.392600000; 808.443700000; 808.451500000; 808.405000000; 808.292300000; 808.101300000; 807.820900000; 807.441300000; 806.955400000; 806.359300000; 805.652800000; 804.839800000; 803.927200000; 802.924400000; 801.841800000; 800.689100000; 799.474100000; 798.201500000; 796.873000000; 795.487400000; 794.042400000; 792.537500000; 790.977500000; 789.375700000; 787.758000000; 786.166300000; 784.66000…
820.931200000; 816.539800000; 812.466400000; 808.757000000; 805.451400000; 802.583000000; 800.177700000; 798.252400000; 796.816000000; 795.867500000; 795.397400000; 795.386600000; 795.806400000; 796.618100000; 797.772500000; 799.209400000; 800.858500000; 802.639500000; 804.465300000; 806.244500000; 807.887000000; -1000.000000000; -1000.000000000; -1000.000000000; -1000.000000000; -1000.000000000;…
-1000.000000000; -1000.000000000; -1000.000000000; -1000.000000000; -1000.000000000; -1000.000000000; -1000.000000000; -1000.000000000; -1000.000000000; -1000.000000000; -1000.000000000; -1000.000000000; -1000.000000000; -1000.000000000; -1000.000000000; -1000.000000000; -1000.000000000; -1000.000000000; -1000.000000000; -1000.000000000; -1000.000000000; -1000.000000000; -1000.000000000; -1000.00…
-1000.000000000; -1000.000000000; -1000.000000000; -1000.000000000; -1000.000000000; -1000.000000000; -1000.000000000; -1000.000000000; -1000.000000000; -1000.000000000; -1000.000000000; -1000.000000000; -1000.000000000; -1000.000000000; -1000.000000000; -1000.000000000; -1000.000000000; -1000.000000000; -1000.000000000; -1000.000000000; -1000.000000000; -1000.000000000; -1000.000000000; -1000.00…
ElevationAnterior [um]
0.000000000; 0.000000000; 0.000000000; 0.000000000; 0.000000000; 0.000000000; 0.000000000; 0.000000000; 0.000000000; 0.000000000; 0.000000000; 0.000000000; 0.000000000; 0.000000000; 0.000000000; 0.000000000; 0.000000000; 0.000000000; 0.000000000; 0.000000000; 0.000000000; 0.000000000; 0.000000000; 0.000000000; 0.000000000; 0.000000000; 0.000000000; 0.000000000; 0.000000000; 0.000000000; 0.0000000…
0.002564945; 0.002564098; 0.002562908; 0.002561369; 0.002559519; 0.002557432; 0.002555202; 0.002552933; 0.002550714; 0.002548615; 0.002546676; 0.002544909; 0.002543305; 0.002541840; 0.002540486; 0.002539221; 0.002538033; 0.002536925; 0.002535912; 0.002535024; 0.002534302; 0.002533785; 0.002533508; 0.002533488; 0.002533730; 0.002534228; 0.002534975; 0.002535966; 0.002537188; 0.002538620; 0.0025402…
0.010264850; 0.010261460; 0.010256690; 0.010250520; 0.010243110; 0.010234750; 0.010225820; 0.010216730; 0.010207840; 0.010199430; 0.010191660; 0.010184590; 0.010178160; 0.010172290; 0.010166870; 0.010161800; 0.010157040; 0.010152600; 0.010148540; 0.010144990; 0.010142100; 0.010140030; 0.010138910; 0.010138840; 0.010139810; 0.010141800; 0.010144790; 0.010148760; 0.010153660; 0.010159400; 0.0101658…
0.023114960; 0.023107320; 0.023096560; 0.023082660; 0.023065940; 0.023047080; 0.023026930; 0.023006430; 0.022986380; 0.022967420; 0.022949890; 0.022933930; 0.022919440; 0.022906200; 0.022893970; 0.022882540; 0.022871810; 0.022861790; 0.022852640; 0.022844620; 0.022838100; 0.022833430; 0.022830920; 0.022830750; 0.022832930; 0.022837430; 0.022844180; 0.022853130; 0.022864170; 0.022877120; 0.0228916…
0.041115470; 0.041094830; 0.041071940; 0.041047190; 0.041021240; 0.040995000; 0.040969480; 0.040945710; 0.040924550; 0.040906620; 0.040892180; 0.040881180; 0.040873260; 0.040867920; 0.040864640; 0.040862970; 0.040862630; 0.040863480; 0.040865540; 0.040868920; 0.040873810; 0.040880400; 0.040888850; 0.040899180; 0.040911290; 0.040925060; 0.040940400; 0.040957220; 0.040975380; 0.040994580; 0.0410144…
0.064394680; 0.064364490; 0.064330030; 0.064291710; 0.064250460; 0.064207670; 0.064164990; 0.064124140; 0.064086630; 0.064053520; 0.064025340; 0.064002070; 0.063983240; 0.063968130; 0.063956010; 0.063946270; 0.063938600; 0.063932970; 0.063929600; 0.063928860; 0.063931270; 0.063937310; 0.063947310; 0.063961390; 0.063979400; 0.064001080; 0.064026150; 0.064054380; 0.064085340; 0.064118460; 0.0641529…
0.092983810; 0.092950210; 0.092911290; 0.092867330; 0.092819350; 0.092769030; 0.092718470; 0.092669890; 0.092625240; 0.092585910; 0.092552570; 0.092525170; 0.092503040; 0.092485250; 0.092470810; 0.092459020; 0.092449550; 0.092442470; 0.092438170; 0.092437240; 0.092440360; 0.092448120; 0.092460840; 0.092478390; 0.092500280; 0.092525880; 0.092554620; 0.092586100; 0.092619850; 0.092655270; 0.0926916…
0.126939400; 0.126910000; 0.126875300; 0.126835700; 0.126792000; 0.126746000; 0.126700200; 0.126656900; 0.126618400; 0.126586300; 0.126561100; 0.126542700; 0.126530200; 0.126522200; 0.126517600; 0.126515400; 0.126515000; 0.126516300; 0.126519600; 0.126525400; 0.126534200; 0.126546300; 0.126561900; 0.126580400; 0.126600900; 0.126622400; 0.126644100; 0.126665700; 0.126687100; 0.126708100; 0.1267284…
0.166284700; 0.166260300; 0.166231000; 0.166196900; 0.166158900; 0.166118900; 0.166079300; 0.166042800; 0.166011700; 0.165987400; 0.165970600; 0.165960900; 0.165957200; 0.165958100; 0.165962000; 0.165967800; 0.165974900; 0.165983000; 0.165992300; 0.166003000; 0.166015400; 0.166029800; 0.166046100; 0.166063600; 0.166080900; 0.166096900; 0.166110900; 0.166122900; 0.166132900; 0.166141100; 0.1661475…
0.211072300; 0.211052400; 0.211027800; 0.210998700; 0.210965800; 0.210931100; 0.210897100; 0.210866200; 0.210840800; 0.210822000; 0.210810400; 0.210805400; 0.210805700; 0.210809800; 0.210816200; 0.210823900; 0.210832400; 0.210841500; 0.210851300; 0.210861900; 0.210873500; 0.210886400; 0.210900300; 0.210914400; 0.210927200; 0.210937700; 0.210945300; 0.210950300; 0.210953000; 0.210953700; 0.2109525…
0.261432700; 0.261417600; 0.261397200; 0.261371600; 0.261341800; 0.261310000; 0.261278800; 0.261251000; 0.261228600; 0.261213000; 0.261204300; 0.261201500; 0.261203200; 0.261207700; 0.261213300; 0.261219100; 0.261224600; 0.261229700; 0.261234400; 0.261239000; 0.261243700; 0.261248800; 0.261254300; 0.261259400; 0.261263000; 0.261264000; 0.261262200; 0.261258300; 0.261252800; 0.261245800; 0.2612373…
0.317458600; 0.317448500; 0.317431700; 0.317408600; 0.317380800; 0.317350800; 0.317322000; 0.317297400; 0.317279200; 0.317268600; 0.317265200; 0.317267900; 0.317274600; 0.317283200; 0.317291800; 0.317299100; 0.317304300; 0.317307300; 0.317307700; 0.317305700; 0.317301700; 0.317296500; 0.317290500; 0.317283400; 0.317274400; 0.317262900; 0.317249100; 0.317234100; 0.317218600; 0.317202500; 0.3171852…
0.378834900; 0.378830200; 0.378817400; 0.378797100; 0.378771800; 0.378745200; 0.378722500; 0.378708900; 0.378708500; 0.378723200; 0.378752400; 0.378793100; 0.378841400; 0.378893200; 0.378945000; 0.378994400; 0.379039600; 0.379079400; 0.379112900; 0.379139500; 0.379159600; 0.379173900; 0.379183100; 0.379187400; 0.379186000; 0.379178700; 0.379166500; 0.379151100; 0.379133700; 0.379114400; 0.3790923…
0.445987600; 0.445989000; 0.445980300; 0.445962000; 0.445937100; 0.445911000; 0.445891100; 0.445885500; 0.445901500; 0.445942500; 0.446007600; 0.446092100; 0.446189400; 0.446293100; 0.446397900; 0.446499900; 0.446596200; 0.446684500; 0.446763200; 0.446831100; 0.446888200; 0.446935500; 0.446973900; 0.447003500; 0.447023400; 0.447033600; 0.447035200; 0.447030500; 0.447021200; 0.447007700; 0.4469889…
0.519541900; 0.519543600; 0.519533500; 0.519512400; 0.519483400; 0.519452500; 0.519428400; 0.519420900; 0.519438200; 0.519484800; 0.519559400; 0.519656000; 0.519766800; 0.519884200; 0.520001800; 0.520115300; 0.520221200; 0.520317200; 0.520401500; 0.520473100; 0.520532800; 0.520582100; 0.520623100; 0.520656200; 0.520680800; 0.520696900; 0.520705900; 0.520710800; 0.520713300; 0.520713600; 0.5207107…
0.599380500; 0.599374400; 0.599355800; 0.599325300; 0.599286600; 0.599246000; 0.599212400; 0.599195900; 0.599205200; 0.599244700; 0.599313000; 0.599404200; 0.599510100; 0.599622700; 0.599735700; 0.599844200; 0.599944900; 0.600035300; 0.600113600; 0.600179300; 0.600233400; 0.600278700; 0.600318100; 0.600353100; 0.600383500; 0.600409200; 0.600431800; 0.600454000; 0.600477800; 0.600503300; 0.6005295…
0.685362500; 0.685343700; 0.685311000; 0.685265000; 0.685209500; 0.685151200; 0.685100000; 0.685067100; 0.685062500; 0.685091500; 0.685153100; 0.685241300; 0.685347300; 0.685462700; 0.685580300; 0.685695000; 0.685802700; 0.685900700; 0.685986800; 0.686060500; 0.686123600; 0.686180700; 0.686237200; 0.686297900; 0.686364700; 0.686436500; 0.686511500; 0.686586900; 0.686661400; 0.686734400; 0.6868066…
0.777565000; 0.777537800; 0.777495300; 0.777437800; 0.777368800; 0.777295600; 0.777229100; 0.777182000; 0.777165600; 0.777186200; 0.777243600; 0.777331600; 0.777441400; 0.777564200; 0.777692600; 0.777820800; 0.777944400; 0.778059200; 0.778161300; 0.778248700; 0.778323900; 0.778395900; 0.778477800; 0.778582800; 0.778717500; 0.778879000; 0.779054900; 0.779229700; 0.779392700; 0.779542000; 0.7796827…
0.876112100; 0.876081200; 0.876035200; 0.875973400; 0.875899600; 0.875821900; 0.875752500; 0.875705200; 0.875692500; 0.875721000; 0.875790700; 0.875895000; 0.876025000; 0.876171500; 0.876327100; 0.876486100; 0.876643400; 0.876792600; 0.876926200; 0.877036500; 0.877121600; 0.877184600; 0.877237100; 0.877300400; 0.877405000; 0.877576600; 0.877814500; 0.878087300; 0.878357900; 0.878608600; 0.8788449…
0.981429800; 0.981395000; 0.981345600; 0.981280100; 0.981202300; 0.981121200; 0.981050100; 0.981004200; 0.980996900; 0.981035400; 0.981119500; 0.981242800; 0.981396000; 0.981569500; 0.981753500; 0.981938000; 0.982107300; 0.982242900; 0.982334900; 0.982395200; 0.982456400; 0.982544900; 0.982665600; 0.982814400; 0.983001400; 0.983247000; 0.983554500; 0.983898700; 0.984245500; 0.984581200; 0.9849133…
1.093233000; 1.093209000; 1.093169000; 1.093112000; 1.093038000; 1.092956000; 1.092878000; 1.092821000; 1.092799000; 1.092820000; 1.092887000; 1.092996000; 1.093140000; 1.093310000; 1.093498000; 1.093694000; 1.093884000; 1.094048000; 1.094178000; 1.094285000; 1.094402000; 1.094555000; 1.094747000; 1.094976000; 1.095249000; 1.095590000; 1.096001000; 1.096460000; 1.096935000; 1.097416000; 1.0979140…
1.211756000; 1.211745000; 1.211707000; 1.211639000; 1.211542000; 1.211426000; 1.211304000; 1.211195000; 1.211118000; 1.211085000; 1.211104000; 1.211173000; 1.211288000; 1.211444000; 1.211631000; 1.211841000; 1.212059000; 1.212266000; 1.212453000; 1.212631000; 1.212832000; 1.213083000; 1.213387000; 1.213740000; 1.214149000; 1.214635000; 1.215199000; 1.215816000; 1.216452000; 1.217092000; 1.2177430…
1.336288000; 1.336345000; 1.336363000; 1.336336000; 1.336267000; 1.336164000; 1.336045000; 1.335930000; 1.335841000; 1.335795000; 1.335801000; 1.335862000; 1.335974000; 1.336134000; 1.336334000; 1.336566000; 1.336817000; 1.337069000; 1.337314000; 1.337565000; 1.337856000; 1.338213000; 1.338642000; 1.339135000; 1.339700000; 1.340355000; 1.341101000; 1.341908000; 1.342740000; 1.343577000; 1.3444170…
1.465227000; 1.465380000; 1.465490000; 1.465546000; 1.465547000; 1.465501000; 1.465427000; 1.465347000; 1.465287000; 1.465270000; 1.465310000; 1.465415000; 1.465584000; 1.465819000; 1.466113000; 1.466461000; 1.466851000; 1.467266000; 1.467701000; 1.468172000; 1.468713000; 1.469353000; 1.470095000; 1.470932000; 1.471867000; 1.472911000; 1.474056000; 1.475261000; 1.476475000; 1.477664000; 1.4788110…
1.601476000; 1.601542000; 1.601577000; 1.601574000; 1.601535000; 1.601472000; 1.601408000; 1.601372000; 1.601395000; 1.601503000; 1.601713000; 1.602033000; 1.602466000; 1.603006000; 1.603649000; 1.604384000; 1.605195000; 1.606063000; 1.606978000; 1.607947000; 1.609002000; 1.610161000; 1.611417000; 1.612753000; 1.614157000; 1.615629000; 1.617147000; 1.618658000; 1.620100000; 1.621425000; 1.6226050…
1.746307000; 1.746362000; 1.746406000; 1.746439000; 1.746469000; 1.746517000; 1.746609000; 1.746781000; 1.747063000; 1.747483000; 1.748055000; 1.748788000; 1.749679000; 1.750725000; 1.751917000; 1.753245000; 1.754694000; 1.756244000; 1.757881000; 1.759608000; 1.761444000; 1.763391000; 1.765421000; 1.767487000; 1.769547000; 1.771565000; 1.773488000; 1.775232000; 1.776706000; 1.777842000; 1.7785890…
1.893792000; 1.893843000; 1.893892000; 1.893949000; 1.894032000; 1.894167000; 1.894385000; 1.894722000; 1.895207000; 1.895865000; 1.896709000; 1.897741000; 1.898960000; 1.900359000; 1.901934000; 1.903677000; 1.905577000; 1.907619000; 1.909794000; 1.912108000; 1.914579000; 1.917203000; 1.919944000; 1.922740000; 1.925535000; 1.928279000; 1.930902000; 1.933312000; 1.935412000; 1.937138000; 1.9384470…
2.046136000; 2.046131000; 2.046167000; 2.046257000; 2.046424000; 2.046697000; 2.047108000; 2.047689000; 2.048462000; 2.049442000; 2.050624000; 2.051996000; 2.053535000; 2.055213000; 2.057001000; 2.058869000; 2.060785000; 2.062718000; 2.064660000; 2.066633000; 2.068693000; 2.070902000; 2.073304000; 2.075932000; 2.078815000; 2.081970000; 2.085361000; 2.088886000; 2.092398000; 2.095739000; 2.0987570…
2.202808000; 2.202443000; 2.202224000; 2.202168000; 2.202295000; 2.202626000; 2.203183000; 2.203983000; 2.205037000; 2.206348000; 2.207902000; 2.209675000; 2.211636000; 2.213750000; 2.215981000; 2.218295000; 2.220659000; 2.223047000; 2.225457000; 2.227921000; 2.230512000; 2.233307000; 2.236369000; 2.239748000; 2.243491000; 2.247625000; 2.252118000; 2.256863000; 2.261695000; 2.266429000; 2.2708630…
2.366724000; 2.365917000; 2.365308000; 2.364931000; 2.364816000; 2.364989000; 2.365465000; 2.366253000; 2.367349000; 2.368734000; 2.370379000; 2.372242000; 2.374281000; 2.376457000; 2.378737000; 2.381098000; 2.383523000; 2.386008000; 2.388573000; 2.391277000; 2.394215000; 2.397483000; 2.401162000; 2.405314000; 2.409994000; 2.415235000; 2.421008000; 2.427203000; 2.433643000; 2.440118000; 2.4463840…
-1000.000000000; -1000.000000000; -1000.000000000; -1000.000000000; -1000.000000000; -1000.000000000; -1000.000000000; -1000.000000000; -1000.000000000; -1000.000000000; -1000.000000000; -1000.000000000; -1000.000000000; -1000.000000000; -1000.000000000; -1000.000000000; -1000.000000000; -1000.000000000; -1000.000000000; -1000.000000000; -1000.000000000; 2.573435000; 2.575437000; 2.578405000; 2.5…
ElevationPosterior [um]
0.499293100; 0.499293100; 0.499293100; 0.499293100; 0.499293100; 0.499293100; 0.499293100; 0.499293100; 0.499293100; 0.499293100; 0.499293100; 0.499293100; 0.499293100; 0.499293100; 0.499293100; 0.499293100; 0.499293100; 0.499293100; 0.499293100; 0.499293100; 0.499293100; 0.499293100; 0.499293100; 0.499293100; 0.499293100; 0.499293100; 0.499293100; 0.499293100; 0.499293100; 0.499293100; 0.4992931…
0.503317300; 0.503332100; 0.503339600; 0.503339900; 0.503332700; 0.503318500; 0.503297400; 0.503270100; 0.503237200; 0.503199300; 0.503157600; 0.503112600; 0.503065500; 0.503017200; 0.502968700; 0.502920900; 0.502874900; 0.502831400; 0.502791200; 0.502755100; 0.502723500; 0.502697000; 0.502675800; 0.502660300; 0.502650500; 0.502646500; 0.502648400; 0.502655800; 0.502668700; 0.502687000; 0.5027102…
0.513151500; 0.513185400; 0.513206700; 0.513215200; 0.513211400; 0.513195600; 0.513168500; 0.513131300; 0.513085300; 0.513031600; 0.512971800; 0.512907300; 0.512839500; 0.512769900; 0.512700300; 0.512631800; 0.512565900; 0.512503900; 0.512446900; 0.512395900; 0.512351500; 0.512314500; 0.512285300; 0.512264300; 0.512251700; 0.512248000; 0.512253000; 0.512266900; 0.512289400; 0.512320600; 0.5123602…
0.528811900; 0.528863000; 0.528898500; 0.528918100; 0.528922100; 0.528910800; 0.528885000; 0.528845900; 0.528794900; 0.528733500; 0.528663300; 0.528586300; 0.528504100; 0.528418700; 0.528331900; 0.528245600; 0.528161600; 0.528081500; 0.528006900; 0.527939100; 0.527879400; 0.527828900; 0.527788600; 0.527759100; 0.527741100; 0.527735100; 0.527741500; 0.527760400; 0.527792000; 0.527836400; 0.5278934…
0.550502500; 0.550567200; 0.550615700; 0.550647600; 0.550662700; 0.550661400; 0.550644000; 0.550611900; 0.550566300; 0.550508800; 0.550441100; 0.550365500; 0.550283600; 0.550197500; 0.550109400; 0.550021300; 0.549935000; 0.549852700; 0.549775800; 0.549705900; 0.549644300; 0.549592300; 0.549551000; 0.549521100; 0.549503400; 0.549498900; 0.549507700; 0.549530400; 0.549567200; 0.549618400; 0.5496842…
0.578173000; 0.578264700; 0.578340800; 0.578400500; 0.578443600; 0.578470200; 0.578480600; 0.578475700; 0.578456700; 0.578424900; 0.578381900; 0.578329600; 0.578269500; 0.578203700; 0.578134000; 0.578062400; 0.577990500; 0.577920300; 0.577853200; 0.577790700; 0.577734300; 0.577685100; 0.577644200; 0.577612900; 0.577592100; 0.577582800; 0.577586200; 0.577602600; 0.577633000; 0.577678000; 0.5777382…
0.612023900; 0.612138800; 0.612240400; 0.612327800; 0.612400400; 0.612457800; 0.612500200; 0.612528000; 0.612541900; 0.612542700; 0.612531800; 0.612510600; 0.612480300; 0.612442400; 0.612398600; 0.612350500; 0.612299500; 0.612247300; 0.612195400; 0.612145200; 0.612098200; 0.612055700; 0.612019000; 0.611989700; 0.611969400; 0.611959400; 0.611961400; 0.611976300; 0.612005300; 0.612049800; 0.6121107…
0.652172400; 0.652287900; 0.652393200; 0.652487400; 0.652569800; 0.652640000; 0.652698000; 0.652744100; 0.652778800; 0.652802900; 0.652817400; 0.652823400; 0.652822000; 0.652814300; 0.652801400; 0.652784300; 0.652764300; 0.652742300; 0.652719300; 0.652696300; 0.652674400; 0.652654600; 0.652638100; 0.652626200; 0.652620500; 0.652622600; 0.652634100; 0.652656400; 0.652691100; 0.652739600; 0.6528034…
0.698745600; 0.698873000; 0.698993100; 0.699104800; 0.699207700; 0.699301200; 0.699385500; 0.699460500; 0.699526800; 0.699585000; 0.699635800; 0.699680100; 0.699718600; 0.699751800; 0.699780400; 0.699805000; 0.699825900; 0.699844100; 0.699859700; 0.699873400; 0.699885800; 0.699897800; 0.699910200; 0.699924200; 0.699941600; 0.699964000; 0.699993400; 0.700031400; 0.700079700; 0.700140400; 0.7002152…
0.751781800; 0.751907300; 0.752027800; 0.752142500; 0.752251000; 0.752353100; 0.752448800; 0.752538300; 0.752622200; 0.752701000; 0.752775500; 0.752846500; 0.752914400; 0.752979800; 0.753043100; 0.753104400; 0.753164200; 0.753222800; 0.753280500; 0.753337600; 0.753394500; 0.753451800; 0.753509800; 0.753569800; 0.753633200; 0.753701600; 0.753777100; 0.753861400; 0.753956300; 0.754063700; 0.7541857…
0.811433000; 0.811591300; 0.811747500; 0.811900600; 0.812049900; 0.812195200; 0.812336100; 0.812472700; 0.812605200; 0.812733800; 0.812858900; 0.812980900; 0.813099900; 0.813215900; 0.813328700; 0.813438400; 0.813544800; 0.813647900; 0.813747800; 0.813844700; 0.813939000; 0.814031000; 0.814121600; 0.814212200; 0.814304600; 0.814400800; 0.814503300; 0.814613900; 0.814735200; 0.814869500; 0.8150192…
0.878214700; 0.878371100; 0.878525600; 0.878677800; 0.878827600; 0.878975300; 0.879121100; 0.879265500; 0.879409100; 0.879552700; 0.879696500; 0.879841400; 0.879987200; 0.880133600; 0.880280600; 0.880427600; 0.880574300; 0.880720400; 0.880865800; 0.881010200; 0.881153900; 0.881297100; 0.881440400; 0.881585100; 0.881732800; 0.881885500; 0.882045700; 0.882215400; 0.882396800; 0.882592300; 0.8828043…
0.952339200; 0.952478900; 0.952614700; 0.952746800; 0.952876300; 0.953004200; 0.953131600; 0.953259900; 0.953390600; 0.953524900; 0.953664100; 0.953809300; 0.953960900; 0.954119300; 0.954284100; 0.954455100; 0.954631700; 0.954813100; 0.954998900; 0.955188300; 0.955381200; 0.955577200; 0.955776400; 0.955979500; 0.956187600; 0.956402200; 0.956625200; 0.956858300; 0.957103400; 0.957362500; 0.9576378…
1.033763000; 1.033856000; 1.033947000; 1.034038000; 1.034131000; 1.034229000; 1.034333000; 1.034446000; 1.034570000; 1.034706000; 1.034858000; 1.035027000; 1.035212000; 1.035416000; 1.035637000; 1.035875000; 1.036130000; 1.036400000; 1.036685000; 1.036985000; 1.037297000; 1.037621000; 1.037958000; 1.038306000; 1.038665000; 1.039037000; 1.039422000; 1.039821000; 1.040232000; 1.040659000; 1.0410990…
1.121059000; 1.121179000; 1.121304000; 1.121434000; 1.121572000; 1.121719000; 1.121879000; 1.122052000; 1.122243000; 1.122454000; 1.122687000; 1.122944000; 1.123227000; 1.123537000; 1.123874000; 1.124239000; 1.124630000; 1.125048000; 1.125490000; 1.125957000; 1.126445000; 1.126955000; 1.127483000; 1.128029000; 1.128592000; 1.129170000; 1.129763000; 1.130368000; 1.130986000; 1.131614000; 1.1322510…
1.214989000; 1.215167000; 1.215357000; 1.215560000; 1.215780000; 1.216017000; 1.216274000; 1.216556000; 1.216865000; 1.217204000; 1.217577000; 1.217986000; 1.218434000; 1.218920000; 1.219447000; 1.220014000; 1.220621000; 1.221266000; 1.221947000; 1.222663000; 1.223411000; 1.224187000; 1.224988000; 1.225811000; 1.226652000; 1.227508000; 1.228376000; 1.229251000; 1.230129000; 1.231007000; 1.2318820…
1.320843000; 1.320914000; 1.321008000; 1.321127000; 1.321276000; 1.321460000; 1.321683000; 1.321950000; 1.322265000; 1.322632000; 1.323055000; 1.323538000; 1.324081000; 1.324684000; 1.325348000; 1.326071000; 1.326851000; 1.327685000; 1.328568000; 1.329496000; 1.330465000; 1.331467000; 1.332498000; 1.333551000; 1.334621000; 1.335702000; 1.336788000; 1.337873000; 1.338951000; 1.340017000; 1.3410660…
1.439168000; 1.439287000; 1.439418000; 1.439565000; 1.439733000; 1.439926000; 1.440150000; 1.440410000; 1.440712000; 1.441061000; 1.441463000; 1.441923000; 1.442441000; 1.443021000; 1.443664000; 1.444370000; 1.445136000; 1.445963000; 1.446845000; 1.447779000; 1.448761000; 1.449783000; 1.450841000; 1.451927000; 1.453036000; 1.454159000; 1.455292000; 1.456425000; 1.457552000; 1.458666000; 1.4597600…
1.568167000; 1.568326000; 1.568485000; 1.568646000; 1.568814000; 1.568996000; 1.569196000; 1.569423000; 1.569682000; 1.569981000; 1.570327000; 1.570726000; 1.571181000; 1.571697000; 1.572276000; 1.572919000; 1.573627000; 1.574399000; 1.575232000; 1.576124000; 1.577069000; 1.578062000; 1.579097000; 1.580168000; 1.581267000; 1.582386000; 1.583518000; 1.584653000; 1.585783000; 1.586900000; 1.5879950…
1.707421000; 1.707639000; 1.707843000; 1.708037000; 1.708227000; 1.708418000; 1.708617000; 1.708830000; 1.709067000; 1.709334000; 1.709638000; 1.709988000; 1.710387000; 1.710841000; 1.711353000; 1.711925000; 1.712558000; 1.713252000; 1.714006000; 1.714816000; 1.715678000; 1.716588000; 1.717540000; 1.718526000; 1.719539000; 1.720573000; 1.721619000; 1.722668000; 1.723710000; 1.724738000; 1.7257420…
1.857951000; 1.858207000; 1.858437000; 1.858644000; 1.858833000; 1.859010000; 1.859182000; 1.859356000; 1.859540000; 1.859743000; 1.859971000; 1.860233000; 1.860534000; 1.860878000; 1.861271000; 1.861714000; 1.862209000; 1.862757000; 1.863357000; 1.864006000; 1.864701000; 1.865438000; 1.866210000; 1.867013000; 1.867839000; 1.868683000; 1.869536000; 1.870391000; 1.871240000; 1.872074000; 1.8728870…
2.019846000; 2.020079000; 2.020267000; 2.020413000; 2.020523000; 2.020604000; 2.020662000; 2.020708000; 2.020749000; 2.020793000; 2.020850000; 2.020926000; 2.021030000; 2.021166000; 2.021339000; 2.021552000; 2.021808000; 2.022106000; 2.022447000; 2.022828000; 2.023248000; 2.023702000; 2.024184000; 2.024690000; 2.025215000; 2.025753000; 2.026299000; 2.026848000; 2.027395000; 2.027933000; 2.0284580…
2.192612000; 2.192821000; 2.192961000; 2.193037000; 2.193053000; 2.193016000; 2.192934000; 2.192815000; 2.192667000; 2.192499000; 2.192319000; 2.192135000; 2.191956000; 2.191788000; 2.191636000; 2.191505000; 2.191396000; 2.191311000; 2.191249000; 2.191210000; 2.191193000; 2.191195000; 2.191214000; 2.191245000; 2.191286000; 2.191336000; 2.191394000; 2.191460000; 2.191533000; 2.191614000; 2.1917050…
2.374610000; 2.374738000; 2.374775000; 2.374724000; 2.374591000; 2.374382000; 2.374104000; 2.373764000; 2.373369000; 2.372927000; 2.372444000; 2.371927000; 2.371389000; 2.370836000; 2.370272000; 2.369702000; 2.369128000; 2.368547000; 2.367962000; 2.367371000; 2.366776000; 2.366177000; 2.365572000; 2.364962000; 2.364350000; 2.363741000; 2.363142000; 2.362560000; 2.362007000; 2.361494000; 2.3610320…
2.562661000; 2.562633000; 2.562493000; 2.562246000; 2.561898000; 2.561455000; 2.560925000; 2.560308000; 2.559611000; 2.558838000; 2.557993000; 2.557079000; 2.556117000; 2.555109000; 2.554060000; 2.552972000; 2.551846000; 2.550673000; 2.549452000; 2.548180000; 2.546860000; 2.545492000; 2.544075000; 2.542614000; 2.541118000; 2.539598000; 2.538070000; 2.536556000; 2.535077000; 2.533660000; 2.5323350…
2.750609000; 2.750343000; 2.749959000; 2.749463000; 2.748859000; 2.748156000; 2.747362000; 2.746482000; 2.745524000; 2.744495000; 2.743401000; 2.742249000; 2.741057000; 2.739834000; 2.738584000; 2.737315000; 2.736032000; 2.734733000; 2.733423000; 2.732108000; 2.730794000; 2.729494000; 2.728210000; 2.726956000; 2.725747000; 2.724600000; 2.723539000; 2.722587000; 2.721771000; 2.721117000; 2.7206510…
2.926865000; 2.926395000; 2.925838000; 2.925200000; 2.924485000; 2.923704000; 2.922863000; 2.921965000; 2.921017000; 2.920027000; 2.919003000; 2.917953000; 2.916904000; 2.915868000; 2.914855000; 2.913877000; 2.912946000; 2.912060000; 2.911228000; 2.910461000; 2.909770000; 2.909167000; 2.908659000; 2.908256000; 2.907975000; 2.907835000; 2.907855000; 2.908058000; 2.908468000; 2.909106000; 2.9099930…
3.071391000; 3.070943000; 3.070512000; 3.070102000; 3.069722000; 3.069382000; 3.069094000; 3.068866000; 3.068712000; 3.068646000; 3.068682000; 3.068835000; 3.069147000; 3.069636000; 3.070317000; 3.071206000; 3.072316000; 3.073642000; 3.075185000; 3.076946000; 3.078922000; 3.081108000; 3.083486000; 3.086044000; 3.088774000; 3.091669000; 3.094723000; 3.097936000; 3.101309000; 3.104843000; 3.1085410…
3.256673000; 3.249382000; 3.242655000; 3.236597000; 3.231309000; 3.226876000; 3.223369000; 3.220832000; 3.219298000; 3.218779000; 3.219269000; 3.220740000; 3.223184000; 3.226545000; 3.230755000; 3.235730000; 3.241380000; 3.247586000; 3.254237000; 3.261227000; 3.268448000; -1000.000000000; -1000.000000000; -1000.000000000; -1000.000000000; -1000.000000000; -1000.000000000; -1000.000000000; -1000.0…
-1000.000000000; -1000.000000000; -1000.000000000; -1000.000000000; -1000.000000000; -1000.000000000; -1000.000000000; -1000.000000000; -1000.000000000; -1000.000000000; -1000.000000000; -1000.000000000; -1000.000000000; -1000.000000000; -1000.000000000; -1000.000000000; -1000.000000000; -1000.000000000; -1000.000000000; -1000.000000000; -1000.000000000; -1000.000000000; -1000.000000000; -1000.00…
-1000.000000000; -1000.000000000; -1000.000000000; -1000.000000000; -1000.000000000; -1000.000000000; -1000.000000000; -1000.000000000; -1000.000000000; -1000.000000000; -1000.000000000; -1000.000000000; -1000.000000000; -1000.000000000; -1000.000000000; -1000.000000000; -1000.000000000; -1000.000000000; -1000.000000000; -1000.000000000; -1000.000000000; -1000.000000000; -1000.000000000; -1000.00…
RefractiveEquivalentPower [D]
42.380380000; 42.366140000; 42.345600000; 42.318750000; 42.286280000; 42.249480000; 42.210010000; 42.169580000; 42.129750000; 42.091720000; 42.056240000; 42.023620000; 41.993850000; 41.966660000; 41.941740000; 41.918800000; 41.897750000; 41.878670000; 41.861870000; 41.847820000; 41.837150000; 41.830510000; 41.828350000; 41.830810000; 41.837680000; 41.848610000; 41.863360000; 41.881790000; 41.9037…
41.989580000; 41.962140000; 41.931430000; 41.897700000; 41.861910000; 41.825600000; 41.790540000; 41.758400000; 41.730430000; 41.707260000; 41.688820000; 41.674450000; 41.663060000; 41.653400000; 41.644280000; 41.634790000; 41.624440000; 41.613210000; 41.601520000; 41.590160000; 41.580210000; 41.572850000; 41.569150000; 41.569680000; 41.574540000; 41.583540000; 41.596500000; 41.613260000; 41.6334…
42.014900000; 41.987470000; 41.956700000; 41.922830000; 41.886850000; 41.850330000; 41.815060000; 41.782760000; 41.754690000; 41.731470000; 41.713050000; 41.698730000; 41.687420000; 41.677830000; 41.668750000; 41.659280000; 41.648900000; 41.637610000; 41.625830000; 41.614360000; 41.604280000; 41.596810000; 41.593050000; 41.593590000; 41.598480000; 41.607500000; 41.620490000; 41.637310000; 41.6575…
42.270740000; 42.250950000; 42.224500000; 42.191350000; 42.152410000; 42.109340000; 42.064270000; 42.019400000; 41.976630000; 41.937310000; 41.902130000; 41.871170000; 41.843990000; 41.819920000; 41.798180000; 41.778130000; 41.759400000; 41.741920000; 41.725950000; 41.711960000; 41.700700000; 41.693000000; 41.689620000; 41.690800000; 41.696350000; 41.705870000; 41.719200000; 41.736320000; 41.7570…
42.436580000; 42.409990000; 42.379070000; 42.344050000; 42.305700000; 42.265320000; 42.224520000; 42.184960000; 42.148090000; 42.114950000; 42.086020000; 42.061260000; 42.040190000; 42.022140000; 42.006420000; 41.992550000; 41.980330000; 41.969870000; 41.961500000; 41.955670000; 41.952930000; 41.953850000; 41.958930000; 41.968270000; 41.981590000; 41.998520000; 42.018770000; 42.042190000; 42.0683…
42.626980000; 42.610190000; 42.590120000; 42.566620000; 42.540080000; 42.511350000; 42.481630000; 42.452250000; 42.424380000; 42.398860000; 42.376100000; 42.356030000; 42.338260000; 42.322270000; 42.307590000; 42.294000000; 42.281600000; 42.270770000; 42.262020000; 42.255920000; 42.252990000; 42.253730000; 42.258370000; 42.266640000; 42.277750000; 42.290830000; 42.305280000; 42.320800000; 42.3370…
42.782230000; 42.782300000; 42.781440000; 42.779410000; 42.776260000; 42.772420000; 42.768540000; 42.765410000; 42.763720000; 42.763920000; 42.766140000; 42.770170000; 42.775560000; 42.781760000; 42.788250000; 42.794680000; 42.800900000; 42.806900000; 42.812670000; 42.818180000; 42.823360000; 42.828190000; 42.832480000; 42.835570000; 42.836340000; 42.833760000; 42.827420000; 42.817540000; 42.8045…
42.916750000; 42.924400000; 42.931920000; 42.939070000; 42.945820000; 42.952370000; 42.959070000; 42.966350000; 42.974560000; 42.983910000; 42.994390000; 43.005800000; 43.017770000; 43.029850000; 43.041640000; 43.052800000; 43.063080000; 43.072260000; 43.080060000; 43.086110000; 43.090090000; 43.091900000; 43.091420000; 43.088180000; 43.081330000; 43.070110000; 43.054570000; 43.035300000; 43.0129…
42.990070000; 42.994860000; 42.999630000; 43.004310000; 43.008870000; 43.013320000; 43.017770000; 43.022270000; 43.026810000; 43.031310000; 43.035620000; 43.039500000; 43.042740000; 43.045200000; 43.046830000; 43.047700000; 43.047950000; 43.047680000; 43.046790000; 43.045010000; 43.042080000; 43.038050000; 43.033050000; 43.026960000; 43.019150000; 43.009180000; 42.997370000; 42.984530000; 42.9712…
43.091520000; 43.095480000; 43.099430000; 43.103290000; 43.107050000; 43.110740000; 43.114350000; 43.117770000; 43.120780000; 43.123060000; 43.124220000; 43.123930000; 43.121990000; 43.118420000; 43.113450000; 43.107500000; 43.101030000; 43.094360000; 43.087540000; 43.080300000; 43.072290000; 43.063580000; 43.054460000; 43.044900000; 43.034370000; 43.022570000; 43.010090000; 42.998020000; 42.9869…
43.268750000; 43.272200000; 43.274290000; 43.275120000; 43.275010000; 43.274380000; 43.273670000; 43.273170000; 43.272910000; 43.272670000; 43.272060000; 43.270640000; 43.267980000; 43.263830000; 43.258140000; 43.251050000; 43.242750000; 43.233420000; 43.223000000; 43.211230000; 43.197910000; 43.183480000; 43.168740000; 43.154090000; 43.139190000; 43.123770000; 43.108520000; 43.094550000; 43.0822…
43.378170000; 43.383430000; 43.386960000; 43.389090000; 43.390480000; 43.392060000; 43.394630000; 43.398430000; 43.403270000; 43.408800000; 43.414610000; 43.420250000; 43.425210000; 43.429030000; 43.431320000; 43.431800000; 43.430250000; 43.426430000; 43.420050000; 43.410700000; 43.398240000; 43.383400000; 43.367500000; 43.351360000; 43.334800000; 43.317670000; 43.300850000; 43.285750000; 43.2727…
43.123180000; 43.130810000; 43.137000000; 43.141740000; 43.145370000; 43.148790000; 43.153480000; 43.162080000; 43.178420000; 43.204800000; 43.239460000; 43.278570000; 43.319300000; 43.360150000; 43.400140000; 43.438420000; 43.474160000; 43.506580000; 43.534950000; 43.558430000; 43.576460000; 43.589560000; 43.598980000; 43.605230000; 43.607690000; 43.605890000; 43.600880000; 43.594640000; 43.5880…
43.583270000; 43.586200000; 43.587750000; 43.587750000; 43.586170000; 43.583140000; 43.579250000; 43.575940000; 43.575370000; 43.578770000; 43.585160000; 43.592560000; 43.599620000; 43.605620000; 43.610150000; 43.612900000; 43.613700000; 43.612450000; 43.609120000; 43.603480000; 43.595490000; 43.586170000; 43.577260000; 43.569370000; 43.561570000; 43.552830000; 43.543780000; 43.536230000; 43.5308…
43.899620000; 43.897200000; 43.893320000; 43.887880000; 43.880830000; 43.872170000; 43.862460000; 43.853290000; 43.847210000; 43.845730000; 43.847610000; 43.850510000; 43.852950000; 43.854210000; 43.853950000; 43.851870000; 43.847770000; 43.841620000; 43.833330000; 43.822760000; 43.809850000; 43.795890000; 43.783150000; 43.772370000; 43.762500000; 43.752310000; 43.742440000; 43.735120000; 43.7310…
44.043820000; 44.036090000; 44.026930000; 44.016250000; 44.004010000; 43.990150000; 43.975040000; 43.959820000; 43.945880000; 43.934010000; 43.924130000; 43.915660000; 43.908060000; 43.900820000; 43.893560000; 43.886010000; 43.878020000; 43.869580000; 43.860530000; 43.850420000; 43.838750000; 43.826460000; 43.815720000; 43.808770000; 43.808750000; 43.820030000; 43.838810000; 43.853780000; 43.8612…
44.018570000; 44.016390000; 44.013010000; 44.008240000; 44.001890000; 43.993660000; 43.983690000; 43.973140000; 43.963380000; 43.955140000; 43.948470000; 43.943100000; 43.938610000; 43.933280000; 43.922510000; 43.900160000; 43.871390000; 43.851760000; 43.844970000; 43.841730000; 43.833510000; 43.820880000; 43.812250000; 43.813530000; 43.830690000; 43.874410000; 43.934900000; 43.981930000; 44.0068…
43.757460000; 43.754410000; 43.751180000; 43.747250000; 43.742710000; 43.738400000; 43.735350000; 43.734380000; 43.736160000; 43.741090000; 43.748780000; 43.758570000; 43.769930000; 43.782560000; 43.796420000; 43.811710000; 43.828850000; 43.848260000; 43.869200000; 43.887190000; 43.893380000; 43.888860000; 43.888370000; 43.900850000; 43.933130000; 44.000890000; 44.091820000; 44.162590000; 44.2024…
43.877010000; 43.875260000; 43.873490000; 43.871020000; 43.867930000; 43.865190000; 43.864000000; 43.865060000; 43.868770000; 43.875380000; 43.884600000; 43.895920000; 43.908930000; 43.923420000; 43.939480000; 43.957470000; 43.978000000; 44.001630000; 44.027800000; 44.051170000; 44.059620000; 44.053780000; 44.053780000; 44.066430000; 44.081370000; 44.087740000; 44.089320000; 44.103360000; 44.1327…
44.048650000; 44.046670000; 44.044660000; 44.041810000; 44.038150000; 44.034870000; 44.033430000; 44.034420000; 44.037960000; 44.044120000; 44.052780000; 44.063670000; 44.076500000; 44.091210000; 44.108040000; 44.127580000; 44.150670000; 44.178070000; 44.207500000; 44.220230000; 44.172060000; 44.076440000; 44.026490000; 44.040500000; 44.077690000; 44.119660000; 44.163330000; 44.208380000; 44.2544…
43.665820000; 43.667930000; 43.669570000; 43.670740000; 43.671520000; 43.672120000; 43.672810000; 43.673960000; 43.676010000; 43.679430000; 43.684750000; 43.692500000; 43.703140000; 43.717140000; 43.734840000; 43.756550000; 43.782460000; 43.812670000; 43.847170000; 43.885830000; 43.928410000; 43.974640000; 44.024120000; 44.076350000; 44.130640000; 44.186170000; 44.242000000; 44.297060000; 44.3500…
43.475940000; 43.481090000; 43.486680000; 43.492690000; 43.499240000; 43.506520000; 43.514810000; 43.524500000; 43.536010000; 43.549840000; 43.566460000; 43.586380000; 43.610050000; 43.637840000; 43.670110000; 43.707080000; 43.748930000; 43.795700000; 43.847330000; 43.903570000; 43.964050000; 44.028280000; 44.095650000; 44.165270000; 44.235970000; 44.306340000; 44.374740000; 44.439280000; 44.4978…
43.229080000; 43.234170000; 43.241220000; 43.250260000; 43.261410000; 43.274850000; 43.290880000; 43.309860000; 43.332200000; 43.358340000; 43.388740000; 43.423870000; 43.464130000; 43.509900000; 43.561480000; 43.619100000; 43.682930000; 43.752980000; 43.829090000; 43.910850000; 43.997650000; 44.088630000; 44.182750000; 44.278590000; 44.374340000; 44.467910000; 44.556930000; 44.638760000; 44.7106…
43.097610000; 43.096390000; 43.099510000; 43.107090000; 43.119340000; 43.136550000; 43.159080000; 43.187360000; 43.221800000; 43.262840000; 43.310910000; 43.366340000; 43.429390000; 43.500220000; 43.578870000; 43.665260000; 43.759210000; 43.860370000; 43.968090000; 44.081380000; 44.198980000; 44.319350000; 44.440670000; 44.560730000; 44.676810000; 44.785880000; 44.884620000; 44.969430000; 45.0365…
43.004520000; 43.004940000; 43.010920000; 43.022980000; 43.041520000; 43.066900000; 43.099400000; 43.139260000; 43.186600000; 43.241500000; 43.303960000; 43.373910000; 43.451180000; 43.535610000; 43.627090000; 43.725510000; 43.830770000; 43.942730000; 44.061020000; 44.184860000; 44.313210000; 44.444680000; 44.577450000; 44.709140000; 44.836650000; 44.956250000; 45.063580000; 45.153730000; 45.2215…
42.643090000; 42.636790000; 42.637290000; 42.645380000; 42.661640000; 42.686450000; 42.719900000; 42.761910000; 42.812200000; 42.870420000; 42.936120000; 43.008880000; 43.088320000; 43.174110000; 43.266010000; 43.363910000; 43.467790000; 43.577660000; 43.693260000; 43.813930000; 43.938720000; 44.066250000; 44.194550000; 44.320830000; 44.441290000; 44.551030000; 44.644080000; 44.713470000; 44.7516…
42.550600000; 42.532930000; 42.523930000; 42.524390000; 42.534710000; 42.554920000; 42.584650000; 42.623260000; 42.669850000; 42.723400000; 42.782760000; 42.846840000; 42.914620000; 42.985370000; 43.058600000; 43.134220000; 43.212540000; 43.294240000; 43.380250000; 43.471650000; 43.569600000; 43.675280000; 43.789650000; 43.913110000; 44.045070000; 44.184100000; 44.327840000; 44.472760000; 44.6144…
42.994250000; 42.929340000; 42.875360000; 42.833800000; 42.805420000; 42.790230000; 42.787520000; 42.796060000; 42.814260000; 42.840370000; 42.872570000; 42.909260000; 42.949030000; 42.991050000; 43.035060000; 43.081380000; 43.130880000; 43.184920000; 43.245140000; 43.313230000; 43.390960000; 43.480060000; 43.582020000; 43.697620000; 43.826560000; 43.967640000; 44.118670000; 44.276230000; 44.4357…
42.782640000; 42.839930000; 42.893210000; 42.942790000; 42.988110000; 43.027760000; 43.059820000; 43.081970000; 43.091770000; 43.087080000; 43.066490000; 43.029490000; 42.976790000; 42.910660000; 42.834890000; 42.754480000; 42.675300000; 42.603800000; 42.546310000; 42.508530000; 42.495510000; -1000.000000000; -1000.000000000; -1000.000000000; -1000.000000000; -1000.000000000; -1000.000000000; -10…
-1000.000000000; -1000.000000000; -1000.000000000; -1000.000000000; -1000.000000000; -1000.000000000; -1000.000000000; -1000.000000000; -1000.000000000; -1000.000000000; -1000.000000000; -1000.000000000; -1000.000000000; -1000.000000000; -1000.000000000; -1000.000000000; -1000.000000000; -1000.000000000; -1000.000000000; -1000.000000000; -1000.000000000; -1000.000000000; -1000.000000000; -1000.00…
-1000.000000000; -1000.000000000; -1000.000000000; -1000.000000000; -1000.000000000; -1000.000000000; -1000.000000000; -1000.000000000; -1000.000000000; -1000.000000000; -1000.000000000; -1000.000000000; -1000.000000000; -1000.000000000; -1000.000000000; -1000.000000000; -1000.000000000; -1000.000000000; -1000.000000000; -1000.000000000; -1000.000000000; -1000.000000000; -1000.000000000; -1000.00…
RefractiveFrontalPowerAnterior [D]
48.083210000; 48.074590000; 48.058970000; 48.036090000; 48.007270000; 47.974120000; 47.938980000; 47.904170000; 47.871470000; 47.842030000; 47.816410000; 47.794470000; 47.775660000; 47.759380000; 47.744870000; 47.731200000; 47.718030000; 47.705520000; 47.693710000; 47.683300000; 47.675310000; 47.666530000; 47.665200000; 47.667370000; 47.672790000; 47.680980000; 47.685880000; 47.698830000; 47.7140…
48.237670000; 48.224700000; 48.202730000; 48.171310000; 48.132090000; 48.087040000; 48.039100000; 47.991370000; 47.946110000; 47.904870000; 47.868350000; 47.836270000; 47.807870000; 47.782290000; 47.758460000; 47.735390000; 47.712760000; 47.690950000; 47.670270000; 47.651710000; 47.636720000; 47.621410000; 47.616470000; 47.617190000; 47.623510000; 47.634990000; 47.644020000; 47.664700000; 47.6893…
48.262860000; 48.249860000; 48.227860000; 48.196400000; 48.157110000; 48.111980000; 48.063980000; 48.016170000; 47.970840000; 47.929540000; 47.892960000; 47.860830000; 47.832380000; 47.806770000; 47.782890000; 47.759790000; 47.737140000; 47.715290000; 47.694580000; 47.675990000; 47.660980000; 47.645630000; 47.640690000; 47.641410000; 47.647750000; 47.659240000; 47.668280000; 47.689000000; 47.7136…
48.304940000; 48.291910000; 48.269850000; 48.238300000; 48.198910000; 48.153670000; 48.105540000; 48.057600000; 48.012150000; 47.970750000; 47.934070000; 47.901870000; 47.873340000; 47.847660000; 47.823730000; 47.800570000; 47.777850000; 47.755950000; 47.735180000; 47.716550000; 47.701500000; 47.686120000; 47.681160000; 47.681880000; 47.688230000; 47.699750000; 47.708820000; 47.729580000; 47.7543…
48.402700000; 48.381600000; 48.355220000; 48.323490000; 48.287450000; 48.248580000; 48.208830000; 48.170600000; 48.135720000; 48.105230000; 48.079720000; 48.058850000; 48.041850000; 48.027450000; 48.014680000; 48.002820000; 47.991670000; 47.981610000; 47.973360000; 47.967640000; 47.965170000; 47.963010000; 47.968860000; 47.979030000; 47.993450000; 48.011780000; 48.028270000; 48.053330000; 48.0809…
48.550240000; 48.540150000; 48.526270000; 48.508140000; 48.486300000; 48.461770000; 48.435990000; 48.410890000; 48.387940000; 48.367940000; 48.351380000; 48.337870000; 48.326590000; 48.316490000; 48.306760000; 48.297000000; 48.287280000; 48.278320000; 48.270950000; 48.266090000; 48.264500000; 48.262760000; 48.269100000; 48.278930000; 48.291570000; 48.306190000; 48.316010000; 48.332350000; 48.3486…
48.695390000; 48.698510000; 48.700820000; 48.701770000; 48.701380000; 48.700160000; 48.698970000; 48.698950000; 48.701140000; 48.705760000; 48.713100000; 48.722750000; 48.733880000; 48.745570000; 48.757030000; 48.767830000; 48.777800000; 48.787140000; 48.796110000; 48.804900000; 48.813600000; 48.817410000; 48.825590000; 48.832200000; 48.836280000; 48.836800000; 48.825950000; 48.817600000; 48.8047…
48.830730000; 48.839360000; 48.848100000; 48.856610000; 48.864760000; 48.872830000; 48.881320000; 48.890900000; 48.902200000; 48.915140000; 48.929920000; 48.946210000; 48.963370000; 48.980770000; 48.997780000; 49.014050000; 49.029310000; 49.043380000; 49.056180000; 49.067420000; 49.076850000; 49.078770000; 49.083550000; 49.084910000; 49.082260000; 49.075050000; 49.055160000; 49.038410000; 49.0171…
48.906140000; 48.911800000; 48.917680000; 48.923700000; 48.929820000; 48.936120000; 48.942770000; 48.949920000; 48.957710000; 48.965750000; 48.974060000; 48.982300000; 48.990050000; 48.997020000; 49.003120000; 49.008480000; 49.013320000; 49.017830000; 49.022110000; 49.026020000; 49.029270000; 49.025580000; 49.026640000; 49.025920000; 49.023290000; 49.018730000; 49.003670000; 48.995840000; 48.9865…
49.003310000; 49.008370000; 49.013570000; 49.018910000; 49.024390000; 49.030060000; 49.036090000; 49.042390000; 49.048820000; 49.054670000; 49.059710000; 49.063390000; 49.065220000; 49.065300000; 49.063850000; 49.061460000; 49.058780000; 49.056300000; 49.054270000; 49.052540000; 49.050730000; 49.041960000; 49.039000000; 49.034890000; 49.029760000; 49.023880000; 49.008290000; 49.002380000; 48.9967…
49.193690000; 49.199770000; 49.204380000; 49.207720000; 49.210140000; 49.212210000; 49.214660000; 49.217830000; 49.221900000; 49.226140000; 49.230370000; 49.233870000; 49.235910000; 49.236210000; 49.234710000; 49.231670000; 49.227390000; 49.222180000; 49.216140000; 49.209170000; 49.201110000; 49.184750000; 49.174920000; 49.164380000; 49.153670000; 49.143300000; 49.123250000; 49.114990000; 49.1074…
49.340770000; 49.345360000; 49.347850000; 49.348650000; 49.348210000; 49.347240000; 49.349980000; 49.353890000; 49.359230000; 49.365380000; 49.372370000; 49.379670000; 49.386570000; 49.392550000; 49.397260000; 49.400470000; 49.401940000; 49.401500000; 49.398930000; 49.394060000; 49.386860000; 49.369750000; 49.359360000; 49.348130000; 49.336870000; 49.326380000; 49.305710000; 49.298340000; 49.2920…
49.120910000; 49.126490000; 49.130420000; 49.132700000; 49.133190000; 49.132000000; 49.134860000; 49.137270000; 49.139690000; 49.176010000; 49.214530000; 49.254960000; 49.296740000; 49.339150000; 49.381300000; 49.422300000; 49.461210000; 49.497250000; 49.529790000; 49.558370000; 49.582750000; 49.594030000; 49.610510000; 49.623210000; 49.632570000; 49.639140000; 49.630390000; 49.633240000; 49.6344…
49.562950000; 49.563550000; 49.562910000; 49.560960000; 49.557660000; 49.553180000; 49.547710000; 49.541890000; 49.536260000; 49.545770000; 49.555800000; 49.566230000; 49.576690000; 49.586820000; 49.596180000; 49.604440000; 49.611350000; 49.616900000; 49.621170000; 49.624450000; 49.627080000; 49.620270000; 49.623600000; 49.627630000; 49.632660000; 49.638720000; 49.632010000; 49.639990000; 49.6483…
49.772940000; 49.773490000; 49.772950000; 49.771210000; 49.768200000; 49.763970000; 49.758140000; 49.751660000; 49.745060000; 49.755140000; 49.765290000; 49.775440000; 49.785330000; 49.794690000; 49.803090000; 49.810230000; 49.815850000; 49.819960000; 49.822620000; 49.824280000; 49.825360000; 49.816260000; 49.818780000; 49.822590000; 49.828080000; 49.835270000; 49.828850000; 49.839170000; 49.8503…
49.917110000; 49.911440000; 49.904730000; 49.896940000; 49.888270000; 49.879340000; 49.867320000; 49.856480000; 49.847700000; 49.843600000; 49.841930000; 49.842410000; 49.844560000; 49.847860000; 49.851860000; 49.856280000; 49.860960000; 49.865890000; 49.871060000; 49.876530000; 49.882370000; 49.877900000; 49.885610000; 49.894160000; 49.903850000; 49.914880000; 49.995810000; 50.010170000; 50.0257…
50.138820000; 50.131440000; 50.123140000; 50.113880000; 50.103880000; 50.093810000; 50.079650000; 50.066870000; 50.056470000; 50.049180000; 50.044600000; 50.042450000; 50.042270000; 50.043530000; 50.045800000; 50.048810000; 49.972860000; 49.981640000; 49.991930000; 50.003830000; 50.017410000; 49.985200000; 49.996680000; 50.009240000; 50.023240000; 50.038960000; 50.218060000; 50.235660000; 50.2549…
50.069260000; 50.069670000; 50.069060000; 50.066790000; 50.062820000; 50.057710000; 50.054760000; 50.052810000; 50.052750000; 50.057150000; 50.063580000; 50.071750000; 50.081160000; 50.091670000; 50.103200000; 50.116020000; 50.130970000; 50.148330000; 50.168600000; 50.192230000; 50.219590000; 50.167090000; 50.180420000; 50.195170000; 50.211760000; 50.230440000; 50.458910000; 50.479980000; 50.5034…
50.250360000; 50.251160000; 50.251030000; 50.249200000; 50.245540000; 50.240680000; 50.238680000; 50.237790000; 50.238960000; 50.243510000; 50.250160000; 50.258630000; 50.268410000; 50.279460000; 50.291810000; 50.305860000; 50.322730000; 50.342750000; 50.366560000; 50.394720000; 50.427720000; 50.362930000; 50.378300000; 50.395460000; 50.415200000; 50.438580000; 50.372220000; 50.401600000; 50.4334…
50.444770000; 50.446000000; 50.446400000; 50.445030000; 50.441720000; 50.437140000; 50.436160000; 50.436420000; 50.438930000; 50.443630000; 50.450530000; 50.459320000; 50.469500000; 50.481140000; 50.494380000; 50.509770000; 50.528720000; 50.551640000; 50.579330000; 50.612770000; 50.653480000; 50.308540000; 50.340190000; 50.374010000; 50.409790000; 50.447390000; 50.486830000; 50.528270000; 50.5719…
50.125000000; 50.131080000; 50.135380000; 50.137510000; 50.137190000; 50.134410000; 50.129490000; 50.123130000; 50.116340000; 50.110300000; 50.106180000; 50.104970000; 50.107380000; 50.113840000; 50.124500000; 50.139400000; 50.158560000; 50.182010000; 50.209860000; 50.242230000; 50.279130000; 50.320430000; 50.365770000; 50.414620000; 50.466270000; 50.519950000; 50.575000000; 50.630840000; 50.6870…
49.955280000; 49.962130000; 49.967510000; 49.971100000; 49.972800000; 49.972820000; 49.971710000; 49.970340000; 49.969780000; 49.971210000; 49.975720000; 49.984150000; 49.997040000; 50.014640000; 50.036980000; 50.064030000; 50.095810000; 50.132480000; 50.174280000; 50.221480000; 50.274190000; 50.332250000; 50.395160000; 50.462060000; 50.531810000; 50.603030000; 50.674400000; 50.744660000; 50.8126…
49.688600000; 49.695580000; 49.702240000; 49.708390000; 49.714100000; 49.719770000; 49.726060000; 49.733810000; 49.743960000; 49.757440000; 49.775050000; 49.797370000; 49.824710000; 49.857240000; 49.895010000; 49.938160000; 49.986980000; 50.041950000; 50.103680000; 50.172700000; 50.249240000; 50.333050000; 50.423270000; 50.518470000; 50.616620000; 50.715300000; 50.812000000; 50.904240000; 50.9895…
49.472560000; 49.470910000; 49.470770000; 49.472320000; 49.476110000; 49.482940000; 49.493730000; 49.509430000; 49.530910000; 49.558860000; 49.593870000; 49.636260000; 49.686210000; 49.743770000; 49.808930000; 49.881690000; 49.962100000; 50.050270000; 50.146260000; 50.249900000; 50.360640000; 50.477450000; 50.598720000; 50.722260000; 50.845350000; 50.964760000; 51.077180000; 51.179210000; 51.2673…
49.224100000; 49.213630000; 49.208320000; 49.209240000; 49.217370000; 49.233480000; 49.258000000; 49.290990000; 49.332080000; 49.380680000; 49.436040000; 49.497390000; 49.564060000; 49.635610000; 49.711860000; 49.792900000; 49.879070000; 49.970890000; 50.068940000; 50.173640000; 50.285130000; 50.403180000; 50.527010000; 50.655250000; 50.785800000; 50.915470000; 51.040560000; 51.156520000; 51.2579…
48.594600000; 48.568670000; 48.551440000; 48.544620000; 48.549460000; 48.566580000; 48.595910000; 48.636710000; 48.687640000; 48.747090000; 48.813270000; 48.884580000; 48.959730000; 49.037930000; 49.118890000; 49.202900000; 49.290680000; 49.383280000; 49.482040000; 49.588280000; 49.703270000; 49.828100000; 49.963400000; 50.109190000; 50.264470000; 50.426180000; 50.590100000; 50.749920000; 50.8970…
48.018380000; 47.977330000; 47.949880000; 47.938060000; 47.943040000; 47.964880000; 48.002570000; 48.054050000; 48.116500000; 48.186700000; 48.261410000; 48.337830000; 48.413820000; 48.487980000; 48.559690000; 48.629080000; 48.696630000; 48.763300000; 48.830580000; 48.900600000; 48.976350000; 49.061830000; 49.161760000; 49.281020000; 49.423860000; 49.592660000; 49.787470000; 50.005290000; 50.2401…
47.386810000; 47.307090000; 47.250450000; 47.219350000; 47.214280000; 47.233800000; 47.274670000; 47.332340000; 47.401450000; 47.476630000; 47.552910000; 47.626480000; 47.694990000; 47.757690000; 47.815300000; 47.869930000; 47.924520000; 47.982500000; 48.047580000; 48.123500000; 48.214040000; 48.322830000; 48.453180000; 48.607930000; 48.789260000; 48.997900000; 49.233500000; 49.494050000; 49.7756…
47.136290000; 47.016560000; 46.914230000; 46.838120000; 46.794630000; 46.785720000; 46.808330000; 46.854450000; 46.912260000; 46.968620000; 47.011460000; 47.032150000; 47.027280000; 46.999060000; 46.954730000; 46.904890000; 46.861860000; 46.837730000; 46.842940000; 46.884970000; 46.968730000; 47.095660000; 47.264370000; 47.471550000; 47.713330000; 47.985230000; 48.284310000; 48.608970000; 48.9582…
46.838810000; 46.715370000; 46.594280000; 46.477340000; 46.366900000; 46.266910000; 46.183420000; 46.124250000; 46.097880000; 46.111740000; 46.170010000; 46.272340000; 46.413020000; 46.581460000; 46.763690000; 46.944800000; 47.110910000; 47.251190000; 47.359000000; 47.432620000; 47.475230000; 47.493690000; 47.498280000; 47.502170000; 47.520290000; 47.568350000; 47.662990000; 47.819480000; 48.0497…
-1000.000000000; -1000.000000000; -1000.000000000; -1000.000000000; -1000.000000000; -1000.000000000; -1000.000000000; -1000.000000000; -1000.000000000; -1000.000000000; -1000.000000000; -1000.000000000; -1000.000000000; -1000.000000000; -1000.000000000; -1000.000000000; -1000.000000000; -1000.000000000; -1000.000000000; -1000.000000000; -1000.000000000; 47.078940000; 46.896330000; 46.795390000; …
RefractiveFrontalPowerPosterior [D]
-5.939136000; -5.942092000; -5.944044000; -5.945117000; -5.945612000; -5.945959000; -5.946625000; -5.948072000; -5.950694000; -5.954759000; -5.960403000; -5.967613000; -5.976234000; -5.985995000; -5.996532000; -6.007388000; -6.018140000; -6.028367000; -6.037676000; -6.045744000; -6.052368000; -6.057337000; -6.060544000; -6.061980000; -6.061699000; -6.059836000; -6.056644000; -6.052433000; -6.0475…
-5.708688000; -5.725997000; -5.747141000; -5.771717000; -5.799094000; -5.828455000; -5.858836000; -5.889272000; -5.918866000; -5.946887000; -5.972908000; -5.996888000; -6.019074000; -6.039968000; -6.060254000; -6.080597000; -6.101464000; -6.123092000; -6.145396000; -6.167879000; -6.189774000; -6.210166000; -6.228034000; -6.242378000; -6.252453000; -6.257635000; -6.257626000; -6.252417000; -6.2422…
-5.789816000; -5.799077000; -5.811643000; -5.827270000; -5.845532000; -5.865858000; -5.887558000; -5.909925000; -5.932280000; -5.954030000; -5.974770000; -5.994326000; -6.012701000; -6.030055000; -6.046667000; -6.062819000; -6.078675000; -6.094277000; -6.109496000; -6.123994000; -6.137270000; -6.148782000; -6.157950000; -6.164240000; -6.167278000; -6.166812000; -6.162814000; -6.155452000; -6.1450…
-5.819133000; -5.826933000; -5.837357000; -5.850233000; -5.865271000; -5.882083000; -5.900208000; -5.919168000; -5.938494000; -5.957762000; -5.976670000; -5.995070000; -6.012912000; -6.030243000; -6.047177000; -6.063795000; -6.080072000; -6.095877000; -6.110950000; -6.124874000; -6.137136000; -6.147221000; -6.154629000; -6.158940000; -6.159911000; -6.157440000; -6.151632000; -6.142779000; -6.1313…
-5.854473000; -5.859840000; -5.867552000; -5.877563000; -5.889721000; -5.903791000; -5.919459000; -5.936378000; -5.954176000; -5.972486000; -5.990997000; -6.009483000; -6.027767000; -6.045717000; -6.063245000; -6.080242000; -6.096519000; -6.111836000; -6.125890000; -6.138304000; -6.148666000; -6.156624000; -6.161872000; -6.164201000; -6.163551000; -6.159988000; -6.153731000; -6.145127000; -6.1346…
-5.884760000; -5.887792000; -5.893454000; -5.901749000; -5.912573000; -5.925726000; -5.940932000; -5.957862000; -5.976143000; -5.995383000; -6.015215000; -6.035319000; -6.055398000; -6.075184000; -6.094453000; -6.112965000; -6.130436000; -6.146565000; -6.161033000; -6.173491000; -6.183601000; -6.191111000; -6.195842000; -6.197716000; -6.196793000; -6.193249000; -6.187388000; -6.179610000; -6.1703…
-5.941159000; -5.942007000; -5.945239000; -5.950949000; -5.959126000; -5.969652000; -5.982322000; -5.996857000; -6.012912000; -6.030101000; -6.048040000; -6.066382000; -6.084796000; -6.102984000; -6.120699000; -6.137708000; -6.153753000; -6.168584000; -6.181952000; -6.193594000; -6.203249000; -6.210728000; -6.215886000; -6.218647000; -6.219035000; -6.217156000; -6.213215000; -6.207502000; -6.2003…
-5.995693000; -5.994968000; -5.996358000; -6.000017000; -6.006004000; -6.014274000; -6.024689000; -6.037031000; -6.051005000; -6.066262000; -6.082443000; -6.099208000; -6.116232000; -6.133220000; -6.149930000; -6.166139000; -6.181618000; -6.196153000; -6.209541000; -6.221567000; -6.232026000; -6.240771000; -6.247685000; -6.252706000; -6.255845000; -6.257170000; -6.256828000; -6.255029000; -6.2520…
-6.054507000; -6.053176000; -6.053769000; -6.056461000; -6.061330000; -6.068346000; -6.077389000; -6.088260000; -6.100688000; -6.114352000; -6.128928000; -6.144117000; -6.159641000; -6.175257000; -6.190775000; -6.206032000; -6.220850000; -6.235062000; -6.248507000; -6.261000000; -6.272352000; -6.282412000; -6.291047000; -6.298158000; -6.303700000; -6.307681000; -6.310175000; -6.311318000; -6.3112…
-6.128911000; -6.127018000; -6.126715000; -6.128201000; -6.131600000; -6.136949000; -6.144207000; -6.153257000; -6.163911000; -6.175924000; -6.189032000; -6.202977000; -6.217503000; -6.232374000; -6.247390000; -6.262370000; -6.277125000; -6.291477000; -6.305258000; -6.318289000; -6.330394000; -6.341433000; -6.351285000; -6.359858000; -6.367108000; -6.373028000; -6.377669000; -6.381128000; -6.3835…
-6.205291000; -6.202251000; -6.200603000; -6.200552000; -6.202228000; -6.205684000; -6.210910000; -6.217833000; -6.226320000; -6.236195000; -6.247270000; -6.259363000; -6.272290000; -6.285883000; -6.299993000; -6.314480000; -6.329181000; -6.343930000; -6.358556000; -6.372869000; -6.386668000; -6.399783000; -6.412055000; -6.423353000; -6.433579000; -6.442676000; -6.450643000; -6.457520000; -6.4633…
-6.294400000; -6.291503000; -6.289904000; -6.289824000; -6.291413000; -6.294733000; -6.299774000; -6.306453000; -6.314624000; -6.324095000; -6.334660000; -6.346126000; -6.358315000; -6.371077000; -6.384299000; -6.397904000; -6.411807000; -6.425935000; -6.440213000; -6.454546000; -6.468820000; -6.482924000; -6.496736000; -6.510125000; -6.522958000; -6.535108000; -6.546471000; -6.556963000; -6.5665…
-6.390048000; -6.387370000; -6.385933000; -6.385950000; -6.387564000; -6.390843000; -6.395784000; -6.402318000; -6.410317000; -6.419611000; -6.430019000; -6.441376000; -6.453533000; -6.466371000; -6.479805000; -6.493784000; -6.508249000; -6.523147000; -6.538423000; -6.554001000; -6.569784000; -6.585673000; -6.601555000; -6.617314000; -6.632808000; -6.647911000; -6.662524000; -6.676558000; -6.6899…
-6.511247000; -6.510815000; -6.511205000; -6.512552000; -6.514958000; -6.518488000; -6.523169000; -6.528991000; -6.535913000; -6.543873000; -6.552801000; -6.562644000; -6.573362000; -6.584928000; -6.597328000; -6.610563000; -6.624618000; -6.639464000; -6.655051000; -6.671299000; -6.688092000; -6.705286000; -6.722713000; -6.740187000; -6.757484000; -6.774395000; -6.790739000; -6.806345000; -6.8210…
-6.695864000; -6.694952000; -6.694693000; -6.695213000; -6.696615000; -6.698972000; -6.702332000; -6.706715000; -6.712119000; -6.718520000; -6.725897000; -6.734231000; -6.743505000; -6.753714000; -6.764849000; -6.776904000; -6.789853000; -6.803649000; -6.818218000; -6.833455000; -6.849215000; -6.865324000; -6.881586000; -6.897792000; -6.913697000; -6.929081000; -6.943754000; -6.957551000; -6.9703…
-6.963201000; -6.960765000; -6.959095000; -6.958322000; -6.958502000; -6.959620000; -6.961609000; -6.964368000; -6.967773000; -6.971708000; -6.976086000; -6.980865000; -6.986048000; -6.991676000; -6.997822000; -7.004583000; -7.012026000; -7.020190000; -7.029078000; -7.038647000; -7.048785000; -7.059351000; -7.070169000; -7.081041000; -7.091722000; -7.102003000; -7.111703000; -7.120670000; -7.1287…
-7.230541000; -7.232524000; -7.234352000; -7.236114000; -7.237867000; -7.239622000; -7.241359000; -7.243034000; -7.244578000; -7.245916000; -7.246989000; -7.247768000; -7.248258000; -7.248505000; -7.248596000; -7.248658000; -7.248824000; -7.249233000; -7.250012000; -7.251268000; -7.253055000; -7.255383000; -7.258215000; -7.261464000; -7.264971000; -7.268578000; -7.272118000; -7.275430000; -7.2783…
-7.447098000; -7.450336000; -7.453134000; -7.455529000; -7.457532000; -7.459119000; -7.460249000; -7.460873000; -7.460930000; -7.460371000; -7.459169000; -7.457337000; -7.454922000; -7.452012000; -7.448731000; -7.445241000; -7.441704000; -7.438281000; -7.435122000; -7.432350000; -7.430032000; -7.428196000; -7.426817000; -7.425819000; -7.425065000; -7.424409000; -7.423700000; -7.422786000; -7.4215…
-7.666174000; -7.669622000; -7.672441000; -7.674665000; -7.676305000; -7.677335000; -7.677712000; -7.677383000; -7.676282000; -7.674348000; -7.671543000; -7.667862000; -7.663333000; -7.658027000; -7.652049000; -7.645547000; -7.638675000; -7.631596000; -7.624464000; -7.617414000; -7.610531000; -7.603863000; -7.597407000; -7.591107000; -7.584864000; -7.578561000; -7.572065000; -7.565253000; -7.5580…
-7.878030000; -7.880832000; -7.882910000; -7.884301000; -7.885013000; -7.885023000; -7.884288000; -7.882754000; -7.880351000; -7.877009000; -7.872677000; -7.867326000; -7.860954000; -7.853592000; -7.845304000; -7.836195000; -7.826375000; -7.815966000; -7.805097000; -7.793876000; -7.782377000; -7.770650000; -7.758698000; -7.746480000; -7.733940000; -7.720996000; -7.707552000; -7.693527000; -7.6788…
-8.075646000; -8.077029000; -8.077524000; -8.077177000; -8.076007000; -8.074001000; -8.071135000; -8.067367000; -8.062649000; -8.056923000; -8.050146000; -8.042289000; -8.033338000; -8.023296000; -8.012194000; -8.000088000; -7.987030000; -7.973084000; -7.958319000; -7.942780000; -7.926496000; -7.909484000; -7.891730000; -7.873187000; -7.853848000; -7.833667000; -7.812589000; -7.790586000; -7.7676…
-8.231078000; -8.232006000; -8.231974000; -8.230980000; -8.229006000; -8.226017000; -8.221982000; -8.216872000; -8.210649000; -8.203275000; -8.194718000; -8.184944000; -8.173920000; -8.161613000; -8.148009000; -8.133102000; -8.116889000; -8.099383000; -8.080603000; -8.060531000; -8.039160000; -8.016483000; -7.992456000; -7.967004000; -7.940175000; -7.911913000; -7.882151000; -7.850846000; -7.8180…
-8.309659000; -8.307503000; -8.304531000; -8.300804000; -8.296363000; -8.291227000; -8.285407000; -8.278893000; -8.271642000; -8.263578000; -8.254615000; -8.244629000; -8.233479000; -8.221016000; -8.207093000; -8.191576000; -8.174337000; -8.155277000; -8.134311000; -8.111285000; -8.086103000; -8.058664000; -8.028833000; -7.996433000; -7.961565000; -7.924126000; -7.884011000; -7.841172000; -7.7956…
-8.250190000; -8.245318000; -8.239941000; -8.234109000; -8.227871000; -8.221260000; -8.214304000; -8.207016000; -8.199382000; -8.191347000; -8.182830000; -8.173704000; -8.163800000; -8.152905000; -8.140787000; -8.127199000; -8.111870000; -8.094548000; -8.074982000; -8.052770000; -8.027629000; -7.999280000; -7.967402000; -7.931620000; -7.892104000; -7.848635000; -7.800993000; -7.749037000; -7.6927…
-7.995091000; -7.987776000; -7.980217000; -7.972418000; -7.964405000; -7.956229000; -7.947953000; -7.939651000; -7.931385000; -7.923184000; -7.915056000; -7.906978000; -7.898862000; -7.890569000; -7.881924000; -7.872683000; -7.862546000; -7.851196000; -7.838235000; -7.822894000; -7.804586000; -7.782650000; -7.756292000; -7.724581000; -7.687494000; -7.644264000; -7.594096000; -7.536271000; -7.4702…
-7.385322000; -7.379276000; -7.373755000; -7.368489000; -7.363289000; -7.358062000; -7.352786000; -7.347539000; -7.342475000; -7.337796000; -7.333756000; -7.330648000; -7.328723000; -7.328177000; -7.329149000; -7.331588000; -7.335301000; -7.339956000; -7.345100000; -7.350154000; -7.354573000; -7.357874000; -7.359693000; -7.359844000; -7.358621000; -7.356412000; -7.353856000; -7.351826000; -7.3514…
-6.239303000; -6.242006000; -6.246337000; -6.251580000; -6.257198000; -6.262872000; -6.268429000; -6.273941000; -6.279685000; -6.286109000; -6.293842000; -6.303703000; -6.316524000; -6.333133000; -6.354345000; -6.380615000; -6.412143000; -6.448847000; -6.490347000; -6.535809000; -6.584499000; -6.635685000; -6.688753000; -6.743300000; -6.799592000; -6.857893000; -6.918704000; -6.982657000; -7.0504…
-4.266914000; -4.297816000; -4.331197000; -4.365365000; -4.399018000; -4.431316000; -4.461746000; -4.490334000; -4.517752000; -4.545278000; -4.574553000; -4.607850000; -4.647735000; -4.696825000; -4.757506000; -4.832047000; -4.922312000; -5.029633000; -5.154696000; -5.297403000; -5.457079000; -5.632378000; -5.821307000; -6.021272000; -6.229619000; -6.442908000; -6.657379000; -6.869109000; -7.0742…
-4.236432000; -3.833020000; -3.476905000; -3.174223000; -2.928495000; -2.741404000; -2.612995000; -2.542374000; -2.528350000; -2.569877000; -2.666216000; -2.816868000; -3.021164000; -3.277709000; -3.583842000; -3.935504000; -4.325634000; -4.745105000; -5.182999000; -5.627099000; -6.064261000; -1000.000000000; -1000.000000000; -1000.000000000; -1000.000000000; -1000.000000000; -1000.000000000; -10…
-1000.000000000; -1000.000000000; -1000.000000000; -1000.000000000; -1000.000000000; -1000.000000000; -1000.000000000; -1000.000000000; -1000.000000000; -1000.000000000; -1000.000000000; -1000.000000000; -1000.000000000; -1000.000000000; -1000.000000000; -1000.000000000; -1000.000000000; -1000.000000000; -1000.000000000; -1000.000000000; -1000.000000000; -1000.000000000; -1000.000000000; -1000.00…
-1000.000000000; -1000.000000000; -1000.000000000; -1000.000000000; -1000.000000000; -1000.000000000; -1000.000000000; -1000.000000000; -1000.000000000; -1000.000000000; -1000.000000000; -1000.000000000; -1000.000000000; -1000.000000000; -1000.000000000; -1000.000000000; -1000.000000000; -1000.000000000; -1000.000000000; -1000.000000000; -1000.000000000; -1000.000000000; -1000.000000000; -1000.00…
SagittalAnterior [mm]
7.822879000; 7.824594000; 7.827167000; 7.830609000; 7.834819000; 7.839602000; 7.844706000; 7.849867000; 7.854855000; 7.859495000; 7.863688000; 7.867407000; 7.870679000; 7.873571000; 7.876163000; 7.878526000; 7.880706000; 7.882717000; 7.884534000; 7.886104000; 7.887347000; 7.888175000; 7.888517000; 7.888353000; 7.887711000; 7.886624000; 7.885107000; 7.883141000; 7.880709000; 7.877817000; 7.8744970…
7.806340000; 7.808558000; 7.811824000; 7.816156000; 7.821436000; 7.827428000; 7.833831000; 7.840325000; 7.846630000; 7.852538000; 7.857934000; 7.862788000; 7.867144000; 7.871084000; 7.874704000; 7.878086000; 7.881273000; 7.884263000; 7.887011000; 7.889432000; 7.891407000; 7.892809000; 7.893525000; 7.893509000; 7.892780000; 7.891377000; 7.889318000; 7.886597000; 7.883224000; 7.879250000; 7.8747570…
7.799523000; 7.802011000; 7.805585000; 7.810264000; 7.815920000; 7.822309000; 7.829112000; 7.835995000; 7.842666000; 7.848907000; 7.854601000; 7.859725000; 7.864325000; 7.868496000; 7.872343000; 7.875945000; 7.879348000; 7.882543000; 7.885476000; 7.888053000; 7.890145000; 7.891609000; 7.892322000; 7.892231000; 7.891353000; 7.889735000; 7.887397000; 7.884336000; 7.880576000; 7.876184000; 7.8712670…
7.794693000; 7.797359000; 7.801008000; 7.805653000; 7.811172000; 7.817335000; 7.823839000; 7.830371000; 7.836652000; 7.842480000; 7.847748000; 7.852442000; 7.856620000; 7.860380000; 7.863827000; 7.867041000; 7.870057000; 7.872861000; 7.875393000; 7.877563000; 7.879248000; 7.880312000; 7.880643000; 7.880195000; 7.879002000; 7.877119000; 7.874575000; 7.871374000; 7.867548000; 7.863172000; 7.8583610…
7.788697000; 7.791106000; 7.794263000; 7.798176000; 7.802751000; 7.807796000; 7.813064000; 7.818287000; 7.823235000; 7.827740000; 7.831721000; 7.835179000; 7.838180000; 7.840824000; 7.843212000; 7.845412000; 7.847451000; 7.849307000; 7.850922000; 7.852217000; 7.853095000; 7.853451000; 7.853202000; 7.852337000; 7.850919000; 7.849026000; 7.846702000; 7.843956000; 7.840816000; 7.837345000; 7.8336330…
7.780596000; 7.782091000; 7.784035000; 7.786447000; 7.789268000; 7.792368000; 7.795566000; 7.798665000; 7.801492000; 7.803928000; 7.805923000; 7.807498000; 7.808722000; 7.809695000; 7.810507000; 7.811222000; 7.811859000; 7.812401000; 7.812807000; 7.813029000; 7.813011000; 7.812691000; 7.812030000; 7.811060000; 7.809884000; 7.808607000; 7.807281000; 7.805903000; 7.804472000; 7.803013000; 7.8015550…
7.774054000; 7.774303000; 7.774744000; 7.775404000; 7.776263000; 7.777243000; 7.778230000; 7.779097000; 7.779733000; 7.780067000; 7.780079000; 7.779801000; 7.779302000; 7.778671000; 7.777986000; 7.777302000; 7.776640000; 7.776000000; 7.775373000; 7.774752000; 7.774131000; 7.773488000; 7.772818000; 7.772180000; 7.771705000; 7.771510000; 7.771634000; 7.772037000; 7.772675000; 7.773523000; 7.7745520…
7.772601000; 7.771976000; 7.771385000; 7.770854000; 7.770383000; 7.769933000; 7.769442000; 7.768842000; 7.768075000; 7.767115000; 7.765968000; 7.764674000; 7.763292000; 7.761889000; 7.760521000; 7.759224000; 7.758010000; 7.756892000; 7.755881000; 7.755012000; 7.754313000; 7.753783000; 7.753428000; 7.753307000; 7.753547000; 7.754253000; 7.755425000; 7.756980000; 7.758838000; 7.760954000; 7.7632860…
7.775701000; 7.774820000; 7.773925000; 7.773034000; 7.772145000; 7.771237000; 7.770279000; 7.769242000; 7.768113000; 7.766898000; 7.765629000; 7.764349000; 7.763110000; 7.761953000; 7.760902000; 7.759961000; 7.759123000; 7.758386000; 7.757769000; 7.757320000; 7.757085000; 7.757061000; 7.757232000; 7.757628000; 7.758353000; 7.759483000; 7.760975000; 7.762704000; 7.764580000; 7.766586000; 7.7687230…
7.780119000; 7.779277000; 7.778472000; 7.777706000; 7.776959000; 7.776197000; 7.775389000; 7.774515000; 7.773585000; 7.772630000; 7.771695000; 7.770836000; 7.770102000; 7.769524000; 7.769109000; 7.768844000; 7.768701000; 7.768669000; 7.768760000; 7.769023000; 7.769503000; 7.770171000; 7.770967000; 7.771880000; 7.772986000; 7.774337000; 7.775853000; 7.777379000; 7.778831000; 7.780245000; 7.7816830…
7.788865000; 7.788073000; 7.787410000; 7.786861000; 7.786376000; 7.785886000; 7.785316000; 7.784610000; 7.783737000; 7.782710000; 7.781599000; 7.780502000; 7.779507000; 7.778670000; 7.778014000; 7.777542000; 7.777245000; 7.777124000; 7.777205000; 7.777543000; 7.778179000; 7.779056000; 7.780062000; 7.781145000; 7.782363000; 7.783756000; 7.785218000; 7.786565000; 7.787721000; 7.788762000; 7.7897970…
7.804311000; 7.803590000; 7.803071000; 7.802728000; 7.802499000; 7.802278000; 7.801938000; 7.801334000; 7.800316000; 7.798819000; 7.796950000; 7.794907000; 7.792855000; 7.790895000; 7.789091000; 7.787482000; 7.786101000; 7.784982000; 7.784171000; 7.783740000; 7.783729000; 7.784056000; 7.784563000; 7.785172000; 7.785945000; 7.786934000; 7.788018000; 7.788983000; 7.789748000; 7.790412000; 7.7911060…
7.819561000; 7.819027000; 7.818706000; 7.818584000; 7.818612000; 7.818685000; 7.818657000; 7.818306000; 7.817341000; 7.815604000; 7.813239000; 7.810549000; 7.807765000; 7.805015000; 7.802382000; 7.799934000; 7.797726000; 7.795809000; 7.794236000; 7.793079000; 7.792379000; 7.792030000; 7.791831000; 7.791698000; 7.791721000; 7.791987000; 7.792381000; 7.792659000; 7.792732000; 7.792712000; 7.7927250…
7.828545000; 7.828321000; 7.828282000; 7.828433000; 7.828749000; 7.829167000; 7.829564000; 7.829693000; 7.829195000; 7.827857000; 7.825839000; 7.823471000; 7.820990000; 7.818516000; 7.816127000; 7.813889000; 7.811850000; 7.810051000; 7.808532000; 7.807354000; 7.806553000; 7.806001000; 7.805458000; 7.804817000; 7.804162000; 7.803581000; 7.803023000; 7.802353000; 7.801528000; 7.800622000; 7.7997010…
7.833432000; 7.833627000; 7.833974000; 7.834488000; 7.835167000; 7.835996000; 7.836884000; 7.837614000; 7.837857000; 7.837417000; 7.836415000; 7.835112000; 7.833683000; 7.832253000; 7.830921000; 7.829787000; 7.828826000; 7.827907000; 7.827018000; 7.826293000; 7.825853000; 7.825567000; 7.825102000; 7.824240000; 7.822910000; 7.821019000; 7.818768000; 7.816602000; 7.814700000; 7.812898000; 7.8110430…
7.845571000; 7.846098000; 7.846756000; 7.847561000; 7.848519000; 7.849623000; 7.850807000; 7.851889000; 7.852616000; 7.852840000; 7.852623000; 7.852122000; 7.851449000; 7.850734000; 7.850165000; 7.849954000; 7.849937000; 7.849631000; 7.848944000; 7.848253000; 7.847954000; 7.847924000; 7.847564000; 7.846411000; 7.844087000; 7.840035000; 7.834910000; 7.830473000; 7.827309000; 7.824686000; 7.8220210…
7.869479000; 7.870049000; 7.870733000; 7.871563000; 7.872538000; 7.873629000; 7.874755000; 7.875759000; 7.876456000; 7.876740000; 7.876640000; 7.876244000; 7.875628000; 7.874908000; 7.874314000; 7.874133000; 7.874118000; 7.873536000; 7.872274000; 7.871003000; 7.870523000; 7.870704000; 7.870424000; 7.868889000; 7.865385000; 7.858644000; 7.849867000; 7.842719000; 7.838259000; 7.834886000; 7.8314790…
7.898970000; 7.899319000; 7.899769000; 7.900377000; 7.901134000; 7.901968000; 7.902758000; 7.903374000; 7.903692000; 7.903643000; 7.903247000; 7.902567000; 7.901660000; 7.900601000; 7.899548000; 7.898719000; 7.897895000; 7.896432000; 7.894278000; 7.892249000; 7.891567000; 7.892101000; 7.892021000; 7.890213000; 7.885733000; 7.876458000; 7.864045000; 7.854327000; 7.848763000; 7.844719000; 7.8405900…
7.928252000; 7.928336000; 7.928507000; 7.928851000; 7.929357000; 7.929902000; 7.930324000; 7.930517000; 7.930411000; 7.929965000; 7.929199000; 7.928170000; 7.926923000; 7.925489000; 7.923903000; 7.922203000; 7.920252000; 7.917752000; 7.914724000; 7.911945000; 7.910995000; 7.911817000; 7.911873000; 7.910229000; 7.907853000; 7.905647000; 7.913779000; 7.909735000; 7.905374000; 7.900601000; 7.8953510…
7.953444000; 7.953400000; 7.953427000; 7.953636000; 7.954016000; 7.954412000; 7.954627000; 7.954577000; 7.954243000; 7.953608000; 7.952685000; 7.951509000; 7.950111000; 7.948501000; 7.946644000; 7.944462000; 7.941846000; 7.938697000; 7.934964000; 7.930866000; 7.927251000; 7.972097000; 7.967724000; 7.963068000; 7.958164000; 7.953033000; 7.947678000; 7.942077000; 7.936192000; 7.929980000; 7.9234410…
8.047304000; 8.046524000; 8.046005000; 8.045804000; 8.045960000; 8.046474000; 8.047297000; 8.048324000; 8.049411000; 8.050384000; 8.051073000; 8.051339000; 8.051079000; 8.050239000; 8.048799000; 8.046761000; 8.044132000; 8.040913000; 8.037097000; 8.032672000; 8.027641000; 8.022028000; 8.015884000; 8.009288000; 8.002337000; 7.995138000; 7.987782000; 7.980344000; 7.972882000; 7.965446000; 7.9581600…
8.123319000; 8.122434000; 8.121771000; 8.121377000; 8.121267000; 8.121414000; 8.121737000; 8.122110000; 8.122378000; 8.122368000; 8.121922000; 8.120918000; 8.119279000; 8.116974000; 8.114000000; 8.110372000; 8.106093000; 8.101155000; 8.095531000; 8.089194000; 8.082135000; 8.074378000; 8.065996000; 8.057106000; 8.047867000; 8.038459000; 8.029058000; 8.019826000; 8.010910000; 8.002448000; 7.9946960…
8.214286000; 8.213366000; 8.212516000; 8.211771000; 8.211120000; 8.210510000; 8.209849000; 8.209013000; 8.207863000; 8.206263000; 8.204088000; 8.201256000; 8.197719000; 8.193459000; 8.188471000; 8.182752000; 8.176273000; 8.168983000; 8.160814000; 8.151703000; 8.141628000; 8.130629000; 8.118818000; 8.106394000; 8.093618000; 8.080808000; 8.068285000; 8.056364000; 8.045344000; 8.035512000; 8.0272450…
8.300861000; 8.301064000; 8.301097000; 8.300942000; 8.300533000; 8.299762000; 8.298500000; 8.296612000; 8.293971000; 8.290468000; 8.286016000; 8.280560000; 8.274079000; 8.266569000; 8.258042000; 8.248515000; 8.237994000; 8.226482000; 8.213984000; 8.200533000; 8.186206000; 8.171140000; 8.155546000; 8.139705000; 8.123961000; 8.108724000; 8.094403000; 8.081420000; 8.070195000; 8.061161000; 8.0548550…
8.393380000; 8.394776000; 8.395518000; 8.395473000; 8.394508000; 8.392524000; 8.389456000; 8.385290000; 8.380056000; 8.373822000; 8.366674000; 8.358709000; 8.350012000; 8.340647000; 8.330649000; 8.320023000; 8.308737000; 8.296741000; 8.283975000; 8.270394000; 8.255994000; 8.240810000; 8.224953000; 8.208601000; 8.192026000; 8.175632000; 8.159879000; 8.145330000; 8.132655000; 8.122646000; 8.1162960…
8.538216000; 8.541721000; 8.544083000; 8.545073000; 8.544522000; 8.542345000; 8.538544000; 8.533206000; 8.526500000; 8.518631000; 8.509826000; 8.500299000; 8.490219000; 8.479703000; 8.468798000; 8.457481000; 8.445677000; 8.433261000; 8.420077000; 8.405972000; 8.390800000; 8.374445000; 8.356852000; 8.338045000; 8.318179000; 8.297664000; 8.277051000; 8.257148000; 8.239054000; 8.224194000; 8.2143660…
8.679211000; 8.684827000; 8.688615000; 8.690296000; 8.689711000; 8.686838000; 8.681810000; 8.674895000; 8.666467000; 8.656952000; 8.646781000; 8.636331000; 8.625890000; 8.615650000; 8.605703000; 8.596040000; 8.586600000; 8.577269000; 8.567858000; 8.558109000; 8.547658000; 8.536019000; 8.522630000; 8.506910000; 8.488363000; 8.466724000; 8.442019000; 8.414639000; 8.385351000; 8.355222000; 8.3256480…
8.831118000; 8.842117000; 8.849949000; 8.854261000; 8.854978000; 8.852287000; 8.846622000; 8.838604000; 8.828960000; 8.818430000; 8.807693000; 8.797278000; 8.787518000; 8.778522000; 8.770211000; 8.762310000; 8.754439000; 8.746148000; 8.736955000; 8.726382000; 8.713949000; 8.699205000; 8.681751000; 8.661257000; 8.637492000; 8.610418000; 8.580148000; 8.547004000; 8.511545000; 8.474584000; 8.4373170…
8.932662000; 8.949610000; 8.964159000; 8.975043000; 8.981340000; 8.982741000; 8.979646000; 8.973153000; 8.964903000; 8.956735000; 8.950345000; 8.946957000; 8.947071000; 8.950406000; 8.955979000; 8.962335000; 8.967778000; 8.970636000; 8.969471000; 8.963250000; 8.951321000; 8.933512000; 8.910073000; 8.881545000; 8.848581000; 8.811941000; 8.772205000; 8.729774000; 8.684930000; 8.638004000; 8.5897140…
9.040473000; 9.057956000; 9.075205000; 9.091969000; 9.107912000; 9.122453000; 9.134704000; 9.143515000; 9.147634000; 9.145966000; 9.137877000; 9.123401000; 9.103337000; 9.079198000; 9.052982000; 9.026829000; 9.002719000; 8.982197000; 8.966202000; 8.954979000; 8.948093000; 8.944611000; 8.943144000; 8.941959000; 8.939137000; 8.932698000; 8.920604000; 8.901035000; 8.872622000; 8.834696000; 8.7877560…
-1000.000000000; -1000.000000000; -1000.000000000; -1000.000000000; -1000.000000000; -1000.000000000; -1000.000000000; -1000.000000000; -1000.000000000; -1000.000000000; -1000.000000000; -1000.000000000; -1000.000000000; -1000.000000000; -1000.000000000; -1000.000000000; -1000.000000000; -1000.000000000; -1000.000000000; -1000.000000000; -1000.000000000; 9.077661000; 9.102318000; 9.116261000; 9.1…
SagittalPosterior [mm]
6.790538000; 6.787188000; 6.784564000; 6.782575000; 6.780951000; 6.779285000; 6.777131000; 6.774042000; 6.769634000; 6.763641000; 6.755948000; 6.746585000; 6.735740000; 6.723731000; 6.710981000; 6.698011000; 6.685308000; 6.673355000; 6.662590000; 6.653365000; 6.645895000; 6.640378000; 6.636895000; 6.635411000; 6.635828000; 6.637959000; 6.641519000; 6.646173000; 6.651561000; 6.657284000; 6.6629870…
7.038484000; 7.018931000; 6.994928000; 6.966936000; 6.935679000; 6.902096000; 6.867302000; 6.832418000; 6.798482000; 6.766353000; 6.736550000; 6.709154000; 6.683918000; 6.660315000; 6.637604000; 6.615048000; 6.592128000; 6.568565000; 6.544417000; 6.520188000; 6.496671000; 6.474806000; 6.455651000; 6.440250000; 6.429368000; 6.423661000; 6.423451000; 6.428768000; 6.439380000; 6.454898000; 6.4746840…
6.944874000; 6.934521000; 6.920285000; 6.902449000; 6.881511000; 6.858143000; 6.833152000; 6.807374000; 6.781612000; 6.756566000; 6.732729000; 6.710326000; 6.689377000; 6.669722000; 6.651058000; 6.633067000; 6.615556000; 6.598458000; 6.581887000; 6.566182000; 6.551862000; 6.539483000; 6.529642000; 6.522896000; 6.519629000; 6.520100000; 6.524336000; 6.532159000; 6.543208000; 6.556996000; 6.5728970…
6.924276000; 6.915503000; 6.903665000; 6.888963000; 6.871736000; 6.852439000; 6.831620000; 6.809848000; 6.787683000; 6.765634000; 6.744072000; 6.723192000; 6.703067000; 6.683661000; 6.664854000; 6.646546000; 6.628753000; 6.611594000; 6.595329000; 6.580382000; 6.567284000; 6.556562000; 6.548731000; 6.544223000; 6.543283000; 6.546009000; 6.552282000; 6.561795000; 6.574085000; 6.588590000; 6.6046700…
6.905042000; 6.899041000; 6.890303000; 6.878885000; 6.864971000; 6.848847000; 6.830893000; 6.811531000; 6.791210000; 6.770374000; 6.749402000; 6.728568000; 6.708087000; 6.688114000; 6.668746000; 6.650091000; 6.632341000; 6.615736000; 6.600578000; 6.587252000; 6.576177000; 6.567712000; 6.562162000; 6.559739000; 6.560493000; 6.564349000; 6.571070000; 6.580286000; 6.591530000; 6.604287000; 6.6180150…
6.899052000; 6.895772000; 6.889447000; 6.880083000; 6.867811000; 6.852877000; 6.835623000; 6.816450000; 6.795807000; 6.774165000; 6.751961000; 6.729572000; 6.707342000; 6.685568000; 6.664496000; 6.644373000; 6.625489000; 6.608147000; 6.592663000; 6.579385000; 6.568652000; 6.560709000; 6.555728000; 6.553776000; 6.554779000; 6.558542000; 6.564745000; 6.572965000; 6.582716000; 6.593493000; 6.6048050…
6.870497000; 6.869664000; 6.866103000; 6.859717000; 6.850533000; 6.838698000; 6.824470000; 6.808184000; 6.790249000; 6.771120000; 6.751241000; 6.731015000; 6.710815000; 6.690972000; 6.671753000; 6.653402000; 6.636182000; 6.620345000; 6.606134000; 6.593811000; 6.583632000; 6.575778000; 6.570382000; 6.567513000; 6.567133000; 6.569127000; 6.573276000; 6.579280000; 6.586779000; 6.595382000; 6.6046970…
6.851656000; 6.852543000; 6.851038000; 6.846978000; 6.840309000; 6.831098000; 6.819519000; 6.805836000; 6.790397000; 6.773609000; 6.755884000; 6.737608000; 6.719148000; 6.700827000; 6.682909000; 6.665622000; 6.649202000; 6.633862000; 6.619800000; 6.607223000; 6.596328000; 6.587255000; 6.580110000; 6.574947000; 6.571745000; 6.570431000; 6.570850000; 6.572790000; 6.575997000; 6.580198000; 6.5851240…
6.836579000; 6.838054000; 6.837372000; 6.834352000; 6.828924000; 6.821139000; 6.811151000; 6.799198000; 6.785600000; 6.770727000; 6.754948000; 6.738602000; 6.721998000; 6.705404000; 6.689024000; 6.673024000; 6.657585000; 6.642866000; 6.629022000; 6.616226000; 6.604661000; 6.594462000; 6.585753000; 6.578626000; 6.573113000; 6.569208000; 6.566828000; 6.565838000; 6.566060000; 6.567286000; 6.5693030…
6.812883000; 6.814908000; 6.815167000; 6.813458000; 6.809662000; 6.803762000; 6.795825000; 6.786002000; 6.774520000; 6.761664000; 6.747735000; 6.733022000; 6.717808000; 6.702346000; 6.686847000; 6.671493000; 6.656471000; 6.641952000; 6.628093000; 6.615062000; 6.603024000; 6.592107000; 6.582422000; 6.574051000; 6.567034000; 6.561373000; 6.557018000; 6.553872000; 6.551810000; 6.550694000; 6.5503850…
6.796610000; 6.799689000; 6.801228000; 6.801026000; 6.798964000; 6.795008000; 6.789197000; 6.781639000; 6.772502000; 6.761998000; 6.750349000; 6.737767000; 6.724456000; 6.710600000; 6.696357000; 6.681863000; 6.667279000; 6.652759000; 6.638462000; 6.624565000; 6.611251000; 6.598680000; 6.586995000; 6.576318000; 6.566738000; 6.558307000; 6.551024000; 6.544851000; 6.539717000; 6.535536000; 6.5322190…
6.777246000; 6.780093000; 6.781526000; 6.781333000; 6.779382000; 6.775631000; 6.770121000; 6.762965000; 6.754342000; 6.744475000; 6.733600000; 6.721933000; 6.709671000; 6.696977000; 6.683969000; 6.670728000; 6.657337000; 6.643862000; 6.630370000; 6.616945000; 6.603692000; 6.590705000; 6.578099000; 6.565989000; 6.554491000; 6.543723000; 6.533773000; 6.524715000; 6.516610000; 6.509505000; 6.5034430…
6.761655000; 6.764206000; 6.765429000; 6.765129000; 6.763183000; 6.759550000; 6.754264000; 6.747426000; 6.739195000; 6.729773000; 6.719364000; 6.708159000; 6.696322000; 6.683987000; 6.671245000; 6.658151000; 6.644764000; 6.631129000; 6.617297000; 6.603333000; 6.589325000; 6.575358000; 6.561533000; 6.547954000; 6.534742000; 6.522011000; 6.509843000; 6.498312000; 6.487487000; 6.477426000; 6.4681980…
6.733755000; 6.734253000; 6.733826000; 6.732355000; 6.729760000; 6.726007000; 6.721105000; 6.715102000; 6.708080000; 6.700143000; 6.691395000; 6.681924000; 6.671797000; 6.661064000; 6.649753000; 6.637873000; 6.625443000; 6.612491000; 6.599057000; 6.585212000; 6.571055000; 6.556708000; 6.542313000; 6.528025000; 6.514029000; 6.500498000; 6.487580000; 6.475410000; 6.464103000; 6.453756000; 6.4444570…
6.666588000; 6.667453000; 6.667559000; 6.666799000; 6.665100000; 6.662425000; 6.658771000; 6.654163000; 6.648655000; 6.642314000; 6.635207000; 6.627391000; 6.618914000; 6.609806000; 6.600091000; 6.589781000; 6.578903000; 6.567492000; 6.555610000; 6.543339000; 6.530795000; 6.518115000; 6.505454000; 6.492976000; 6.480872000; 6.469312000; 6.458441000; 6.448383000; 6.439240000; 6.431087000; 6.4239910…
6.556792000; 6.558680000; 6.559750000; 6.559903000; 6.559107000; 6.557398000; 6.554860000; 6.551613000; 6.547797000; 6.543549000; 6.538982000; 6.534168000; 6.529139000; 6.523886000; 6.518372000; 6.512531000; 6.506318000; 6.499701000; 6.492679000; 6.485281000; 6.477592000; 6.469712000; 6.461775000; 6.453926000; 6.446341000; 6.439175000; 6.432558000; 6.426598000; 6.421378000; 6.416952000; 6.4133560…
6.473835000; 6.472651000; 6.471296000; 6.469704000; 6.467846000; 6.465739000; 6.463433000; 6.461005000; 6.458552000; 6.456179000; 6.453976000; 6.452004000; 6.450294000; 6.448838000; 6.447592000; 6.446475000; 6.445401000; 6.444276000; 6.443013000; 6.441542000; 6.439831000; 6.437875000; 6.435706000; 6.433385000; 6.431023000; 6.428730000; 6.426620000; 6.424800000; 6.423368000; 6.422400000; 6.4219630…
6.446924000; 6.445091000; 6.443235000; 6.441324000; 6.439361000; 6.437385000; 6.435461000; 6.433670000; 6.432102000; 6.430850000; 6.429981000; 6.429535000; 6.429518000; 6.429902000; 6.430624000; 6.431590000; 6.432701000; 6.433856000; 6.434962000; 6.435944000; 6.436763000; 6.437407000; 6.437898000; 6.438288000; 6.438668000; 6.439132000; 6.439779000; 6.440703000; 6.441986000; 6.443688000; 6.4458580…
6.436451000; 6.434668000; 6.432928000; 6.431202000; 6.429496000; 6.427849000; 6.426329000; 6.425017000; 6.424012000; 6.423410000; 6.423290000; 6.423704000; 6.424674000; 6.426188000; 6.428200000; 6.430632000; 6.433398000; 6.436405000; 6.439562000; 6.442797000; 6.446064000; 6.449343000; 6.452642000; 6.456002000; 6.459486000; 6.463171000; 6.467134000; 6.471449000; 6.476174000; 6.481349000; 6.4869880…
6.446586000; 6.445299000; 6.444058000; 6.442837000; 6.441640000; 6.440509000; 6.439510000; 6.438729000; 6.438266000; 6.438222000; 6.438689000; 6.439732000; 6.441393000; 6.443686000; 6.446593000; 6.450066000; 6.454050000; 6.458479000; 6.463287000; 6.468420000; 6.473846000; 6.479549000; 6.485538000; 6.491846000; 6.498512000; 6.505591000; 6.513141000; 6.521209000; 6.529819000; 6.538976000; 6.5486450…
6.478664000; 6.478170000; 6.477758000; 6.477397000; 6.477088000; 6.476870000; 6.476801000; 6.476960000; 6.477440000; 6.478338000; 6.479743000; 6.481725000; 6.484334000; 6.487602000; 6.491533000; 6.496107000; 6.501306000; 6.507097000; 6.513452000; 6.520354000; 6.527804000; 6.535805000; 6.544380000; 6.553572000; 6.563396000; 6.573891000; 6.585095000; 6.597032000; 6.609692000; 6.623042000; 6.6369970…
6.542377000; 6.542152000; 6.542000000; 6.541910000; 6.541905000; 6.542031000; 6.542352000; 6.542944000; 6.543898000; 6.545304000; 6.547249000; 6.549809000; 6.553047000; 6.557013000; 6.561738000; 6.567235000; 6.573514000; 6.580575000; 6.588415000; 6.597060000; 6.606534000; 6.616865000; 6.628103000; 6.640319000; 6.653508000; 6.667732000; 6.683051000; 6.699511000; 6.717120000; 6.735862000; 6.7556350…
6.647982000; 6.649103000; 6.650203000; 6.651250000; 6.652238000; 6.653193000; 6.654162000; 6.655216000; 6.656447000; 6.657966000; 6.659886000; 6.662321000; 6.665386000; 6.669185000; 6.673806000; 6.679325000; 6.685810000; 6.693315000; 6.701891000; 6.711651000; 6.722680000; 6.735071000; 6.748951000; 6.764482000; 6.781651000; 6.800591000; 6.821431000; 6.844271000; 6.869150000; 6.896101000; 6.9249740…
6.816610000; 6.818897000; 6.821022000; 6.822954000; 6.824688000; 6.826242000; 6.827657000; 6.828993000; 6.830331000; 6.831774000; 6.833433000; 6.835426000; 6.837882000; 6.840934000; 6.844710000; 6.849338000; 6.854951000; 6.861673000; 6.869642000; 6.879139000; 6.890374000; 6.903582000; 6.919061000; 6.937180000; 6.957940000; 6.981666000; 7.008701000; 7.039359000; 7.073858000; 7.112485000; 7.1551620…
7.072995000; 7.076502000; 7.079744000; 7.082711000; 7.085403000; 7.087828000; 7.090009000; 7.091976000; 7.093775000; 7.095471000; 7.097132000; 7.098832000; 7.100663000; 7.102727000; 7.105131000; 7.108002000; 7.111491000; 7.115755000; 7.121047000; 7.128082000; 7.137398000; 7.149687000; 7.165874000; 7.187131000; 7.213786000; 7.247093000; 7.288446000; 7.339271000; 7.400857000; 7.474739000; 7.5615740…
7.516555000; 7.519922000; 7.522668000; 7.524924000; 7.526800000; 7.528372000; 7.529701000; 7.530803000; 7.531663000; 7.532244000; 7.532471000; 7.532242000; 7.531463000; 7.530056000; 7.527962000; 7.525212000; 7.521914000; 7.518246000; 7.514453000; 7.510849000; 7.507736000; 7.505375000; 7.503968000; 7.503613000; 7.504176000; 7.505459000; 7.507123000; 7.508709000; 7.509665000; 7.509457000; 7.5074780…
8.406099000; 8.403611000; 8.399735000; 8.395000000; 8.389824000; 8.384480000; 8.379147000; 8.373834000; 8.368393000; 8.362541000; 8.355856000; 8.347756000; 8.337634000; 8.324887000; 8.308946000; 8.289482000; 8.266380000; 8.239756000; 8.209966000; 8.177674000; 8.143549000; 8.108283000; 8.072498000; 8.036669000; 8.000902000; 7.965211000; 7.929402000; 7.893144000; 7.856048000; 7.817839000; 7.7782570…
11.024200000; 10.961170000; 10.895980000; 10.831590000; 10.770300000; 10.713640000; 10.662570000; 10.617200000; 10.576650000; 10.539260000; 10.502690000; 10.463750000; 10.418900000; 10.364660000; 10.297960000; 10.216280000; 10.117980000; 10.002410000; 9.870039000; 9.722399000; 9.561804000; 9.391240000; 9.214084000; 9.033871000; 8.853913000; 8.677455000; 8.507412000; 8.346318000; 8.196270000; 8.05…
19.687090000; 20.593850000; 21.397720000; 22.103480000; 22.724170000; 23.275440000; 23.772920000; 24.227660000; 24.642160000; 25.007770000; 25.303990000; 25.500150000; 25.559080000; 25.442480000; 25.116770000; 24.557830000; 23.759290000; 22.732370000; 21.506020000; 20.124580000; 18.645690000; -1000.000000000; -1000.000000000; -1000.000000000; -1000.000000000; -1000.000000000; -1000.000000000; -10…
-1000.000000000; -1000.000000000; -1000.000000000; -1000.000000000; -1000.000000000; -1000.000000000; -1000.000000000; -1000.000000000; -1000.000000000; -1000.000000000; -1000.000000000; -1000.000000000; -1000.000000000; -1000.000000000; -1000.000000000; -1000.000000000; -1000.000000000; -1000.000000000; -1000.000000000; -1000.000000000; -1000.000000000; -1000.000000000; -1000.000000000; -1000.00…
-1000.000000000; -1000.000000000; -1000.000000000; -1000.000000000; -1000.000000000; -1000.000000000; -1000.000000000; -1000.000000000; -1000.000000000; -1000.000000000; -1000.000000000; -1000.000000000; -1000.000000000; -1000.000000000; -1000.000000000; -1000.000000000; -1000.000000000; -1000.000000000; -1000.000000000; -1000.000000000; -1000.000000000; -1000.000000000; -1000.000000000; -1000.00…
TangentialAnterior [mm]
7.821673000; 7.823162000; 7.825712000; 7.829339000; 7.833895000; 7.839117000; 7.844670000; 7.850217000; 7.855476000; 7.860256000; 7.864469000; 7.868114000; 7.871259000; 7.874001000; 7.876459000; 7.878743000; 7.880910000; 7.882965000; 7.884866000; 7.886547000; 7.887969000; 7.889001000; 7.889380000; 7.889081000; 7.888273000; 7.887173000; 7.885804000; 7.883893000; 7.881412000; 7.878467000; 7.8750820…
7.800854000; 7.802946000; 7.806354000; 7.811104000; 7.817028000; 7.823807000; 7.831036000; 7.838292000; 7.845226000; 7.851599000; 7.857304000; 7.862347000; 7.866820000; 7.870855000; 7.874597000; 7.878169000; 7.881624000; 7.884941000; 7.888044000; 7.890830000; 7.893227000; 7.895051000; 7.895942000; 7.895839000; 7.894915000; 7.893414000; 7.891366000; 7.888463000; 7.884717000; 7.880322000; 7.8753840…
7.793077000; 7.795112000; 7.798492000; 7.803256000; 7.809241000; 7.816130000; 7.823508000; 7.830942000; 7.838070000; 7.844646000; 7.850556000; 7.855812000; 7.860509000; 7.864787000; 7.868794000; 7.872652000; 7.876405000; 7.880022000; 7.883415000; 7.886464000; 7.889093000; 7.891102000; 7.892109000; 7.892048000; 7.891107000; 7.889549000; 7.887413000; 7.884384000; 7.880487000; 7.875941000; 7.8708660…
7.780748000; 7.781849000; 7.784119000; 7.787635000; 7.792284000; 7.797800000; 7.803819000; 7.809949000; 7.815862000; 7.821330000; 7.826251000; 7.830640000; 7.834596000; 7.838250000; 7.841743000; 7.845177000; 7.848577000; 7.851894000; 7.855026000; 7.857851000; 7.860302000; 7.862188000; 7.863132000; 7.863098000; 7.862327000; 7.861135000; 7.859590000; 7.857374000; 7.854513000; 7.851223000; 7.8475940…
7.762480000; 7.761448000; 7.761086000; 7.761524000; 7.762742000; 7.764598000; 7.766863000; 7.769276000; 7.771613000; 7.773726000; 7.775553000; 7.777123000; 7.778529000; 7.779882000; 7.781290000; 7.782818000; 7.784467000; 7.786181000; 7.787874000; 7.789461000; 7.790942000; 7.792184000; 7.792854000; 7.792994000; 7.792929000; 7.793054000; 7.793467000; 7.793817000; 7.794099000; 7.794479000; 7.7949460…
7.750409000; 7.746809000; 7.743154000; 7.739584000; 7.736181000; 7.732966000; 7.729911000; 7.726966000; 7.724097000; 7.721291000; 7.718564000; 7.715964000; 7.713560000; 7.711413000; 7.709566000; 7.708031000; 7.706789000; 7.705812000; 7.705073000; 7.704596000; 7.704512000; 7.704805000; 7.705215000; 7.705852000; 7.707098000; 7.709373000; 7.712747000; 7.716782000; 7.721403000; 7.726707000; 7.7325690…
7.755931000; 7.751055000; 7.745595000; 7.739634000; 7.733286000; 7.726686000; 7.719975000; 7.713310000; 7.706844000; 7.700716000; 7.695025000; 7.689837000; 7.685182000; 7.681045000; 7.677376000; 7.674115000; 7.671216000; 7.668671000; 7.666530000; 7.664929000; 7.664142000; 7.664250000; 7.665020000; 7.666547000; 7.669160000; 7.673191000; 7.678589000; 7.684788000; 7.691661000; 7.699316000; 7.7076440…
7.776472000; 7.772449000; 7.767884000; 7.762759000; 7.757126000; 7.751094000; 7.744831000; 7.738574000; 7.732582000; 7.727082000; 7.722230000; 7.718111000; 7.714729000; 7.712008000; 7.709823000; 7.708040000; 7.706565000; 7.705379000; 7.704544000; 7.704242000; 7.704801000; 7.706305000; 7.708420000; 7.711117000; 7.714579000; 7.718985000; 7.724128000; 7.729302000; 7.734404000; 7.739697000; 7.7452770…
7.805971000; 7.803887000; 7.801781000; 7.799551000; 7.797130000; 7.794449000; 7.791506000; 7.788473000; 7.785511000; 7.782751000; 7.780436000; 7.778766000; 7.777793000; 7.777458000; 7.777641000; 7.778211000; 7.779070000; 7.780185000; 7.781596000; 7.783454000; 7.786051000; 7.789364000; 7.792855000; 7.796324000; 7.799826000; 7.803438000; 7.806841000; 7.809213000; 7.810524000; 7.811258000; 7.8117740…
7.855579000; 7.854910000; 7.854754000; 7.855003000; 7.855504000; 7.855955000; 7.856080000; 7.855846000; 7.854825000; 7.852565000; 7.849660000; 7.846833000; 7.844321000; 7.842178000; 7.840417000; 7.839053000; 7.838116000; 7.837657000; 7.837744000; 7.838503000; 7.840177000; 7.842614000; 7.845073000; 7.847246000; 7.849173000; 7.850961000; 7.852268000; 7.852166000; 7.850664000; 7.848375000; 7.8457700…
7.927720000; 7.927509000; 7.928012000; 7.929204000; 7.930971000; 7.932903000; 7.934544000; 7.935555000; 7.934344000; 7.929330000; 7.921821000; 7.913529000; 7.904987000; 7.896385000; 7.887927000; 7.879855000; 7.872420000; 7.865829000; 7.860229000; 7.855752000; 7.852614000; 7.850584000; 7.848793000; 7.846938000; 7.845174000; 7.843760000; 7.842425000; 7.840160000; 7.836944000; 7.833367000; 7.8298040…
7.978907000; 7.979131000; 7.979906000; 7.981317000; 7.983390000; 7.985877000; 7.988411000; 7.990399000; 7.989287000; 7.982640000; 7.972302000; 7.960705000; 7.948549000; 7.936074000; 7.923574000; 7.911412000; 7.899938000; 7.889420000; 7.880002000; 7.871778000; 7.864919000; 7.859137000; 7.853505000; 7.847787000; 7.842306000; 7.837509000; 7.833261000; 7.828578000; 7.823398000; 7.818199000; 7.8131580…
7.963800000; 7.965438000; 7.967281000; 7.969449000; 7.972083000; 7.975308000; 7.979117000; 7.982849000; 7.984161000; 7.981021000; 7.974983000; 7.968047000; 7.960770000; 7.953323000; 7.945926000; 7.938830000; 7.932247000; 7.926287000; 7.920939000; 7.916158000; 7.912026000; 7.908181000; 7.903635000; 7.898188000; 7.892156000; 7.885742000; 7.879016000; 7.871924000; 7.864488000; 7.856721000; 7.8485330…
7.924218000; 7.927876000; 7.931447000; 7.934989000; 7.938653000; 7.942887000; 7.948040000; 7.953520000; 7.958125000; 7.961174000; 7.963316000; 7.965315000; 7.967414000; 7.969705000; 7.972263000; 7.975111000; 7.978188000; 7.981342000; 7.984362000; 7.987165000; 7.990112000; 7.992785000; 7.993455000; 7.991715000; 7.987364000; 7.978247000; 7.965012000; 7.953208000; 7.943425000; 7.933191000; 7.9215600…
7.964942000; 7.969570000; 7.973996000; 7.978252000; 7.982424000; 7.987003000; 7.992391000; 7.998008000; 8.003417000; 8.008816000; 8.014303000; 8.019913000; 8.025763000; 8.031941000; 8.038436000; 8.045095000; 8.051654000; 8.057793000; 8.063244000; 8.068417000; 8.075385000; 8.083799000; 8.088698000; 8.088876000; 8.083048000; 8.062307000; 8.028849000; 8.004285000; 7.990834000; 7.978916000; 7.9652310…
8.123909000; 8.126957000; 8.129821000; 8.132642000; 8.135450000; 8.138388000; 8.141490000; 8.144211000; 8.146029000; 8.146940000; 8.147283000; 8.147428000; 8.147632000; 8.148005000; 8.148479000; 8.148801000; 8.148588000; 8.147465000; 8.145294000; 8.143942000; 8.150100000; 8.163610000; 8.170919000; 8.168883000; 8.155161000; 8.108291000; 8.033510000; 7.983332000; 7.963240000; 7.950117000; 7.9361480…
8.331240000; 8.330411000; 8.329358000; 8.328415000; 8.327542000; 8.326191000; 8.323728000; 8.319970000; 8.314445000; 8.306752000; 8.297716000; 8.288316000; 8.278942000; 8.269641000; 8.260222000; 8.250269000; 8.239235000; 8.226645000; 8.212569000; 8.201575000; 8.209096000; 8.235013000; 8.248855000; 8.243957000; 8.218105000; 8.131814000; 7.994986000; 7.906247000; 7.876250000; 7.861950000; 7.8488590…
8.503583000; 8.498269000; 8.492468000; 8.486654000; 8.480643000; 8.473022000; 8.462410000; 8.449426000; 8.434606000; 8.417907000; 8.400307000; 8.382851000; 8.365871000; 8.349250000; 8.332580000; 8.315173000; 8.296195000; 8.274931000; 8.251647000; 8.234822000; 8.252736000; 8.304718000; 8.334314000; 8.331212000; 8.308948000; 8.247767000; 8.153880000; 8.088565000; 8.059189000; 8.039720000; 8.0215920…
8.624862000; 8.615726000; 8.605635000; 8.595074000; 8.583629000; 8.569016000; 8.549173000; 8.525753000; 8.501041000; 8.476066000; 8.451640000; 8.428373000; 8.406408000; 8.385441000; 8.364812000; 8.343513000; 8.320347000; 8.294269000; 8.266239000; 8.254603000; 8.318599000; 8.450731000; 8.524287000; 8.523293000; 8.504478000; 8.494670000; 8.493031000; 8.479160000; 8.452994000; 8.425189000; 8.3991990…
8.986536000; 8.975833000; 8.963120000; 8.949115000; 8.934024000; 8.916791000; 8.896435000; 8.874448000; 8.852886000; 8.832730000; 8.814017000; 8.796502000; 8.779910000; 8.763797000; 8.747508000; 8.730145000; 8.710633000; 8.687911000; 8.662826000; 8.653443000; 8.717703000; 8.844239000; 8.903258000; 8.881294000; 8.836000000; 8.787353000; 8.738750000; 8.691717000; 8.647640000; 8.607888000; 8.5740030…
9.679976000; 9.669959000; 9.661538000; 9.654970000; 9.650078000; 9.646322000; 9.642910000; 9.638923000; 9.633455000; 9.625719000; 9.615121000; 9.601310000; 9.584166000; 9.563725000; 9.540067000; 9.513202000; 9.482973000; 9.449017000; 9.410812000; 9.367812000; 9.319611000; 9.266099000; 9.207608000; 9.145021000; 9.079825000; 9.014087000; 8.950352000; 8.891580000; 8.841315000; 8.804560000; 8.7886930…
10.505350000; 10.492220000; 10.476350000; 10.457600000; 10.435550000; 10.409680000; 10.379550000; 10.344950000; 10.305960000; 10.262930000; 10.216430000; 10.167100000; 10.115540000; 10.062200000; 10.007230000; 9.950418000; 9.891217000; 9.828784000; 9.762169000; 9.690555000; 9.613509000; 9.531189000; 9.444490000; 9.355097000; 9.265446000; 9.178583000; 9.097943000; 9.027384000; 8.972908000; 8.94904…
11.412530000; 11.435160000; 11.445810000; 11.443420000; 11.427170000; 11.396620000; 11.351880000; 11.293620000; 11.223020000; 11.141620000; 11.051150000; 10.953270000; 10.849430000; 10.740710000; 10.627780000; 10.510840000; 10.389740000; 10.264110000; 10.133570000; 9.998025000; 9.857879000; 9.714237000; 9.569044000; 9.425160000; 9.286361000; 9.157219000; 9.042878000; 8.948844000; 8.880818000; 8.8…
11.240610000; 11.333380000; 11.408040000; 11.459680000; 11.483920000; 11.477720000; 11.440000000; 11.371890000; 11.276560000; 11.158640000; 11.023410000; 10.876000000; 10.720770000; 10.560880000; 10.398340000; 10.234170000; 10.068740000; 9.902236000; 9.735072000; 9.568247000; 9.403521000; 9.243508000; 9.091676000; 8.952221000; 8.829946000; 8.730056000; 8.657861000; 8.618730000; 8.618279000; 8.662…
11.434200000; 11.499350000; 11.545370000; 11.566620000; 11.559020000; 11.520800000; 11.453000000; 11.359430000; 11.246110000; 11.120350000; 10.989530000; 10.860060000; 10.736510000; 10.621270000; 10.514700000; 10.415510000; 10.321450000; 10.229890000; 10.138470000; 10.045420000; 9.949793000; 9.851490000; 9.751380000; 9.651411000; 9.555023000; 9.467536000; 9.396237000; 9.350932000; 9.344711000; 9.…
14.630840000; 14.765830000; 14.861780000; 14.913030000; 14.918170000; 14.880440000; 14.807670000; 14.711520000; 14.606140000; 14.506350000; 14.425830000; 14.375540000; 14.362670000; 14.390480000; 14.458560000; 14.563730000; 14.700960000; 14.863810000; 15.044150000; 15.231530000; 15.412280000; 15.569130000; 15.681900000; 15.729990000; 15.697150000; 15.576810000; 15.376130000; 15.120780000; 14.8590…
16.095010000; 16.344930000; 16.523260000; 16.626940000; 16.658510000; 16.626600000; 16.545710000; 16.435310000; 16.318430000; 16.220080000; 16.165180000; 16.177010000; 16.277180000; 16.486320000; 16.824540000; 17.312220000; 17.969770000; 18.813220000; 19.846260000; 21.050870000; 22.378390000; 23.744610000; 25.032860000; 26.106400000; 26.828810000; 27.088210000; 26.819000000; 26.015780000; 24.7354…
17.999390000; 18.477210000; 18.818940000; 19.025390000; 19.112850000; 19.110310000; 19.055480000; 18.990350000; 18.956380000; 18.989920000; 19.118780000; 19.359130000; 19.712460000; 20.163840000; 20.681640000; 21.218420000; 21.714270000; 22.103780000; 22.325540000; 22.332670000; 22.102920000; 21.645670000; 21.002380000; 20.239160000; 19.433390000; 18.656930000; 17.960020000; 17.361140000; 16.8460…
16.020630000; 16.722960000; 17.442570000; 18.117010000; 18.716070000; 19.256030000; 19.808770000; 20.505560000; 21.529390000; 23.094520000; 25.421510000; 28.705410000; 33.071920000; 38.531570000; 44.942370000; 51.985550000; 59.166120000; 65.854440000; 71.368860000; 75.085840000; 76.556790000; 75.603990000; 72.364650000; 67.266910000; 60.943360000; 54.103810000; 47.399430000; 41.314960000; 36.1140…
15.279680000; 16.191140000; 17.392600000; 18.905090000; 20.708300000; 22.725960000; 24.821000000; 26.805700000; 28.467220000; 29.604250000; 30.066550000; 29.786870000; 28.796980000; 27.224990000; 25.275910000; 23.198970000; 21.252780000; 19.683060000; 18.712770000; 18.540310000; 19.347180000; 21.304130000; 24.553340000; 29.167360000; 35.095730000; 42.108730000; 49.760630000; 57.401040000; 64.2431…
-1000.000000000; -1000.000000000; -1000.000000000; -1000.000000000; -1000.000000000; -1000.000000000; -1000.000000000; -1000.000000000; -1000.000000000; -1000.000000000; -1000.000000000; -1000.000000000; -1000.000000000; -1000.000000000; -1000.000000000; -1000.000000000; -1000.000000000; -1000.000000000; -1000.000000000; -1000.000000000; -1000.000000000; 14.572980000; 14.846120000; 15.040440000; …
TangentialPosterior [mm]
6.828473000; 6.820934000; 6.812333000; 6.802848000; 6.792639000; 6.781842000; 6.770590000; 6.759001000; 6.747195000; 6.735303000; 6.723444000; 6.711747000; 6.700352000; 6.689419000; 6.679114000; 6.669670000; 6.661329000; 6.654369000; 6.649085000; 6.645761000; 6.644653000; 6.645969000; 6.649827000; 6.656227000; 6.665045000; 6.676021000; 6.688745000; 6.702699000; 6.717286000; 6.731855000; 6.7457700…
6.889562000; 6.885969000; 6.879711000; 6.870832000; 6.859439000; 6.845695000; 6.829827000; 6.812105000; 6.792849000; 6.772420000; 6.751189000; 6.729529000; 6.707836000; 6.686508000; 6.665936000; 6.646551000; 6.628804000; 6.613153000; 6.600046000; 6.589904000; 6.583092000; 6.579860000; 6.580331000; 6.584478000; 6.592095000; 6.602822000; 6.616135000; 6.631388000; 6.647857000; 6.664795000; 6.6814750…
6.916920000; 6.913935000; 6.907215000; 6.896910000; 6.883283000; 6.866681000; 6.847518000; 6.826247000; 6.803360000; 6.779369000; 6.754769000; 6.730039000; 6.705655000; 6.682067000; 6.659677000; 6.638907000; 6.620177000; 6.603876000; 6.590357000; 6.579950000; 6.572906000; 6.569315000; 6.569148000; 6.572235000; 6.578243000; 6.586720000; 6.597122000; 6.608843000; 6.621265000; 6.633820000; 6.6460290…
6.892258000; 6.892507000; 6.888953000; 6.881576000; 6.870489000; 6.855943000; 6.838324000; 6.818098000; 6.795808000; 6.772047000; 6.747376000; 6.722291000; 6.697249000; 6.672642000; 6.648773000; 6.625933000; 6.604437000; 6.584592000; 6.566715000; 6.551169000; 6.538312000; 6.528418000; 6.521704000; 6.518297000; 6.518168000; 6.521181000; 6.527050000; 6.535371000; 6.545654000; 6.557384000; 6.5700460…
6.859233000; 6.865402000; 6.868134000; 6.866931000; 6.861501000; 6.851779000; 6.837921000; 6.820284000; 6.799403000; 6.775957000; 6.750694000; 6.724354000; 6.697664000; 6.671301000; 6.645833000; 6.621723000; 6.599420000; 6.579268000; 6.561523000; 6.546396000; 6.534044000; 6.524487000; 6.517693000; 6.513571000; 6.511945000; 6.512617000; 6.515332000; 6.519807000; 6.525754000; 6.532906000; 6.5410290…
6.809254000; 6.818301000; 6.824951000; 6.828719000; 6.829251000; 6.826350000; 6.819956000; 6.810161000; 6.797206000; 6.781465000; 6.763424000; 6.743620000; 6.722646000; 6.701117000; 6.679621000; 6.658665000; 6.638754000; 6.620284000; 6.603535000; 6.588683000; 6.575836000; 6.564945000; 6.555899000; 6.548544000; 6.542712000; 6.538212000; 6.534876000; 6.532556000; 6.531129000; 6.530493000; 6.5306100…
6.754886000; 6.767330000; 6.778710000; 6.788460000; 6.796083000; 6.801180000; 6.803442000; 6.802688000; 6.798873000; 6.792093000; 6.782578000; 6.770655000; 6.756739000; 6.741306000; 6.724856000; 6.707819000; 6.690623000; 6.673603000; 6.656994000; 6.640923000; 6.625482000; 6.610672000; 6.596482000; 6.582908000; 6.570008000; 6.557851000; 6.546559000; 6.536283000; 6.527185000; 6.519391000; 6.5130430…
6.709567000; 6.720483000; 6.731033000; 6.740610000; 6.748663000; 6.754741000; 6.758499000; 6.759744000; 6.758433000; 6.754668000; 6.748694000; 6.740870000; 6.731610000; 6.721358000; 6.710544000; 6.699494000; 6.688451000; 6.677533000; 6.666731000; 6.655916000; 6.644890000; 6.633430000; 6.621319000; 6.608396000; 6.594618000; 6.580040000; 6.564814000; 6.549190000; 6.533497000; 6.518078000; 6.5033120…
6.677642000; 6.687240000; 6.697090000; 6.706736000; 6.715756000; 6.723795000; 6.730555000; 6.735842000; 6.739565000; 6.741727000; 6.742426000; 6.741846000; 6.740198000; 6.737694000; 6.734522000; 6.730769000; 6.726424000; 6.721375000; 6.715408000; 6.708224000; 6.699501000; 6.688943000; 6.676317000; 6.661489000; 6.644494000; 6.625494000; 6.604775000; 6.582737000; 6.559865000; 6.536659000; 6.5136440…
6.626767000; 6.633471000; 6.641549000; 6.650557000; 6.659986000; 6.669304000; 6.677978000; 6.685552000; 6.691672000; 6.696105000; 6.698758000; 6.699708000; 6.699126000; 6.697237000; 6.694304000; 6.690551000; 6.686089000; 6.680935000; 6.675007000; 6.668110000; 6.659945000; 6.650256000; 6.638782000; 6.625310000; 6.609758000; 6.592150000; 6.572603000; 6.551359000; 6.528768000; 6.505277000; 6.4813920…
6.552730000; 6.564240000; 6.577617000; 6.592530000; 6.608596000; 6.625381000; 6.642392000; 6.659132000; 6.675106000; 6.689827000; 6.702864000; 6.713873000; 6.722562000; 6.728709000; 6.732169000; 6.732825000; 6.730585000; 6.725379000; 6.717158000; 6.705884000; 6.691524000; 6.674112000; 6.653728000; 6.630511000; 6.604727000; 6.576704000; 6.546857000; 6.515687000; 6.483767000; 6.451714000; 6.4201770…
6.531652000; 6.538501000; 6.546951000; 6.556859000; 6.568055000; 6.580354000; 6.593520000; 6.607297000; 6.621388000; 6.635439000; 6.649044000; 6.661753000; 6.673054000; 6.682396000; 6.689231000; 6.693002000; 6.693184000; 6.689338000; 6.681137000; 6.668404000; 6.651095000; 6.629372000; 6.603563000; 6.574154000; 6.541779000; 6.507196000; 6.471228000; 6.434737000; 6.398595000; 6.363674000; 6.3307480…
6.549858000; 6.548001000; 6.547027000; 6.547171000; 6.548607000; 6.551434000; 6.555663000; 6.561203000; 6.567844000; 6.575255000; 6.582976000; 6.590446000; 6.597016000; 6.601988000; 6.604666000; 6.604421000; 6.600697000; 6.593081000; 6.581339000; 6.565422000; 6.545431000; 6.521658000; 6.494508000; 6.464470000; 6.432155000; 6.398155000; 6.363043000; 6.327382000; 6.291725000; 6.256604000; 6.2225490…
6.514028000; 6.497069000; 6.481978000; 6.469374000; 6.459693000; 6.453170000; 6.449859000; 6.449598000; 6.452030000; 6.456623000; 6.462698000; 6.469452000; 6.476018000; 6.481530000; 6.485188000; 6.486305000; 6.484296000; 6.478773000; 6.469563000; 6.456696000; 6.440403000; 6.421150000; 6.399552000; 6.376325000; 6.352293000; 6.328244000; 6.304932000; 6.283024000; 6.263082000; 6.245530000; 6.2306550…
6.208377000; 6.202488000; 6.197872000; 6.194795000; 6.193439000; 6.193889000; 6.196149000; 6.200114000; 6.205584000; 6.212271000; 6.219798000; 6.227761000; 6.235721000; 6.243235000; 6.249908000; 6.255409000; 6.259433000; 6.261794000; 6.262430000; 6.261389000; 6.258852000; 6.255169000; 6.250787000; 6.246228000; 6.242075000; 6.238895000; 6.237204000; 6.237438000; 6.239919000; 6.244834000; 6.2522220…
5.768384000; 5.773997000; 5.779871000; 5.785988000; 5.792513000; 5.799740000; 5.808022000; 5.817717000; 5.829117000; 5.842407000; 5.857614000; 5.874621000; 5.893185000; 5.912977000; 5.933629000; 5.954767000; 5.976162000; 5.997695000; 6.019374000; 6.041337000; 6.063882000; 6.087308000; 6.111953000; 6.138141000; 6.166101000; 6.195981000; 6.227827000; 6.261562000; 6.296983000; 6.333771000; 6.3714830…
5.660320000; 5.645055000; 5.633032000; 5.624586000; 5.620017000; 5.619567000; 5.623419000; 5.631683000; 5.644400000; 5.661543000; 5.683036000; 5.708767000; 5.738587000; 5.772314000; 5.809734000; 5.850595000; 5.894594000; 5.941390000; 5.990613000; 6.041891000; 6.094837000; 6.149086000; 6.204325000; 6.260305000; 6.316727000; 6.373431000; 6.430353000; 6.487472000; 6.544771000; 6.602223000; 6.6597010…
5.939686000; 5.932408000; 5.927393000; 5.924699000; 5.924381000; 5.926511000; 5.931192000; 5.938562000; 5.948795000; 5.962105000; 5.978734000; 5.998949000; 6.023006000; 6.051134000; 6.083508000; 6.120216000; 6.161243000; 6.206466000; 6.255677000; 6.308661000; 6.365104000; 6.424711000; 6.487235000; 6.552505000; 6.620132000; 6.690016000; 6.762115000; 6.836407000; 6.912823000; 6.991277000; 7.0714240…
6.417780000; 6.415657000; 6.414692000; 6.414958000; 6.416523000; 6.419439000; 6.423791000; 6.429672000; 6.437204000; 6.446572000; 6.458040000; 6.471936000; 6.488685000; 6.508795000; 6.532825000; 6.561326000; 6.594851000; 6.633873000; 6.678779000; 6.730039000; 6.787907000; 6.852530000; 6.924053000; 7.002645000; 7.087832000; 7.179609000; 7.278032000; 7.383125000; 7.494777000; 7.612895000; 7.7368660…
7.052344000; 7.060343000; 7.068915000; 7.078074000; 7.087817000; 7.098135000; 7.109047000; 7.120585000; 7.132843000; 7.146010000; 7.160372000; 7.176314000; 7.194356000; 7.215137000; 7.239372000; 7.267817000; 7.301267000; 7.340460000; 7.386158000; 7.439612000; 7.501729000; 7.573460000; 7.655951000; 7.750586000; 7.857358000; 7.977484000; 8.112306000; 8.263100000; 8.430817000; 8.616495000; 8.8198750…
8.104821000; 8.125076000; 8.145731000; 8.166868000; 8.188543000; 8.210739000; 8.233378000; 8.256322000; 8.279422000; 8.302563000; 8.325677000; 8.348787000; 8.372105000; 8.396050000; 8.421247000; 8.448567000; 8.479141000; 8.514232000; 8.555807000; 8.608962000; 8.677612000; 8.766730000; 8.882833000; 9.034153000; 9.223464000; 9.459724000; 9.752969000; 10.113580000; 10.551170000; 11.076650000; 11.695…
10.131830000; 10.156770000; 10.179570000; 10.201120000; 10.222100000; 10.242850000; 10.263480000; 10.283770000; 10.303360000; 10.321790000; 10.338540000; 10.353270000; 10.365880000; 10.376640000; 10.386200000; 10.395820000; 10.407140000; 10.422170000; 10.442160000; 10.463540000; 10.484210000; 10.499630000; 10.501800000; 10.478750000; 10.424240000; 10.321430000; 10.150290000; 9.888582000; 9.513790…
15.102770000; 15.187930000; 15.259910000; 15.319800000; 15.368340000; 15.405700000; 15.431810000; 15.446150000; 15.447960000; 15.436370000; 15.410410000; 15.369210000; 15.312410000; 15.240210000; 15.153540000; 15.054770000; 14.947260000; 14.835410000; 14.723940000; 14.615640000; 14.513800000; 14.420050000; 14.333320000; 14.249190000; 14.164030000; 14.067640000; 13.946470000; 13.784530000; 13.5647…
45.448140000; 46.016050000; 46.470540000; 46.830570000; 47.113880000; 47.332830000; 47.495220000; 47.601120000; 47.642080000; 47.600700000; 47.450810000; 47.160530000; 46.695900000; 46.025170000; 45.123620000; 43.981110000; 42.601530000; 41.006560000; 39.234410000; 37.335760000; 35.369240000; 33.395960000; 31.471720000; 29.641260000; 27.937730000; 26.376110000; 24.952700000; 23.649200000; 22.4369…
-22.861520000; -22.994800000; -22.746640000; -22.052770000; -20.816590000; -18.874210000; -16.040710000; -12.116600000; -6.890558000; -0.167980600; 8.166348000; 18.147090000; 29.690700000; 42.573970000; 56.425430000; 70.745350000; 84.927860000; 98.308700000; 110.223900000; 120.075700000; 127.385800000; 131.845400000; 133.341800000; 131.961300000; 127.973700000; 121.788200000; 113.902000000; 104.8…
-7.165119000; -7.099780000; -7.091687000; -7.131801000; -7.215905000; -7.343205000; -7.515677000; -7.740986000; -8.030501000; -8.398838000; -8.866840000; -9.461374000; -10.211550000; -11.144420000; -12.279510000; -13.632320000; -15.206970000; -16.992120000; -18.958880000; -21.063780000; -23.238750000; -25.396820000; -27.435960000; -29.244780000; -30.710610000; -31.726920000; -32.203070000; -32.07…
-2.864419000; -2.873528000; -2.894619000; -2.925913000; -2.966631000; -3.016774000; -3.077157000; -3.149940000; -3.238376000; -3.346777000; -3.481007000; -3.648506000; -3.857463000; -4.115170000; -4.426003000; -4.793885000; -5.219393000; -5.698527000; -6.222138000; -6.777108000; -7.342326000; -7.890541000; -8.389202000; -8.801974000; -9.091879000; -9.222260000; -9.160629000; -8.881656000; -8.3700…
-1.161656000; -1.181027000; -1.204268000; -1.230376000; -1.258697000; -1.288921000; -1.321073000; -1.355712000; -1.392973000; -1.432428000; -1.474406000; -1.518967000; -1.565277000; -1.611691000; -1.655893000; -1.692567000; -1.714079000; -1.710427000; -1.669426000; -1.577018000; -1.418792000; -1.180995000; -0.851932800; -0.423440900; 0.106713000; 0.735732600; 1.454654000; 2.248609000; 3.097681000…
2.874947000; 2.307682000; 1.797587000; 1.356107000; 0.991812200; 0.711186700; 0.518732700; 0.417421400; 0.409099300; 0.494757800; 0.674625400; 0.947803600; 1.311807000; 1.761981000; 2.291073000; 2.889389000; 3.543048000; 4.235572000; 4.948668000; 5.663591000; 6.360900000; -1000.000000000; -1000.000000000; -1000.000000000; -1000.000000000; -1000.000000000; -1000.000000000; -1000.000000000; -1000.0…
-1000.000000000; -1000.000000000; -1000.000000000; -1000.000000000; -1000.000000000; -1000.000000000; -1000.000000000; -1000.000000000; -1000.000000000; -1000.000000000; -1000.000000000; -1000.000000000; -1000.000000000; -1000.000000000; -1000.000000000; -1000.000000000; -1000.000000000; -1000.000000000; -1000.000000000; -1000.000000000; -1000.000000000; -1000.000000000; -1000.000000000; -1000.00…
-1000.000000000; -1000.000000000; -1000.000000000; -1000.000000000; -1000.000000000; -1000.000000000; -1000.000000000; -1000.000000000; -1000.000000000; -1000.000000000; -1000.000000000; -1000.000000000; -1000.000000000; -1000.000000000; -1000.000000000; -1000.000000000; -1000.000000000; -1000.000000000; -1000.000000000; -1000.000000000; -1000.000000000; -1000.000000000; -1000.000000000; -1000.00…
