# Supplementary material for: Customized Finite Element Modelling of the Human Cornea
Source: PLoS One. 2015 Jun 22;10(6):e0130426. doi: 10.1371/journal.pone.0130426 (PMC4476710; doi:10.1371/journal.pone.0130426)
Supplement: S1 Dataset — The.xyz files contain the coordinates lying on the anterior surface of th e cornea and.csv files contain the thicknesses associated to these points. (ZIP) [file pone.0130426.s001.zip › SupplementaryFiles/S1_Dataset.xyz.xyz]

0.000000000
0.000000000
0.000000000
0.000000000
0.000000000
0.000000000
0.000000000
0.000000000
0.000000000
0.000000000
0.000000000
0.000000000
0.000000000
0.000000000
0.000000000
0.000000000
0.000000000
0.000000000
0.000000000
0.000000000
0.000000000
0.000000000
0.000000000
0.000000000
0.000000000
0.000000000
0.000000000
0.000000000
0.000000000
0.000000000
0.000000000
0.000000000
0.000000000
0.000000000
0.000000000
0.000000000
0.000000000
0.000000000
0.000000000
0.000000000
0.000000000
0.000000000
0.000000000
0.000000000
0.000000000
0.000000000
0.000000000
0.000000000
0.000000000
0.000000000
0.000000000
0.000000000
0.000000000
0.000000000
0.000000000
0.000000000
0.000000000
0.000000000
0.000000000
0.000000000
0.000000000
0.000000000
0.000000000
0.000000000
0.000000000
0.000000000
0.000000000
0.000000000
0.000000000
0.000000000
0.000000000
0.000000000
0.000000000
0.000000000
0.000000000
0.000000000
0.000000000
0.000000000
0.000000000
0.000000000
0.000000000
0.000000000
0.000000000
0.000000000
0.000000000
0.000000000
0.000000000
0.000000000
0.000000000
0.000000000
0.000000000
0.000000000
0.000000000
0.000000000
0.000000000
0.000000000
0.000000000
0.000000000
0.000000000
0.000000000
0.000000000
0.000000000
0.000000000
0.000000000
0.000000000
0.000000000
0.000000000
0.000000000
0.000000000
0.000000000
0.000000000
0.000000000
0.000000000
0.000000000
0.000000000
0.000000000
0.000000000
0.000000000
0.000000000
0.000000000
0.000000000
0.000000000
0.000000000
0.000000000
0.000000000
0.000000000
0.000000000
0.000000000
0.000000000
0.000000000
0.000000000
0.000000000
0.000000000
0.000000000
0.000000000
0.000000000
0.000000000
0.000000000
0.000000000
0.000000000
0.000000000
0.000000000
0.000000000
0.000000000
0.000000000
0.000000000
0.000000000
0.000000000
0.000000000
0.000000000
0.000000000
0.000000000
0.000000000
0.000000000
0.000000000
0.000000000
0.000000000
0.000000000
0.000000000
0.000000000
0.000000000
0.000000000
0.000000000
0.000000000
0.000000000
0.000000000
0.000000000
0.000000000
0.000000000
0.000000000
0.000000000
0.000000000
0.000000000
0.000000000
0.000000000
0.000000000
0.000000000
0.000000000
0.000000000
0.000000000
0.000000000
0.000000000
0.000000000
0.000000000
0.000000000
0.000000000
0.000000000
0.000000000
0.000000000
0.000000000
0.000000000
0.000000000
0.000000000
0.000000000
0.000000000
0.000000000
0.000000000
0.000000000
0.000000000
0.000000000
0.000000000
0.000000000
0.000000000
0.000000000
0.000000000
0.000000000
0.000000000
0.000000000
0.000000000
0.000000000
0.000000000
0.000000000
0.000000000
0.000000000
0.000000000
0.000000000
0.000000000
0.000000000
0.000000000
0.000000000
0.000000000
0.000000000
0.000000000
0.000000000
0.000000000
0.000000000
0.000000000
0.000000000
0.000000000
0.000000000
0.000000000
0.000000000
0.000000000
0.000000000
0.000000000
0.000000000
0.000000000
0.000000000
0.000000000
0.000000000
0.000000000
0.000000000
0.000000000
0.000000000
0.000000000
0.000000000
0.000000000
0.000000000
0.000000000
0.000000000
0.000000000
0.000000000
0.000000000
0.000000000
0.000000000
0.000000000
0.000000000
0.000000000
0.000000000
0.000000000
0.000000000
0.000000000
0.000000000
0.000000000
0.000000000
0.000000000
0.000000000
0.000000000
0.000000000
0.000000000
0.000000000
0.000000000
0.000000000
0.000000000
0.000000000
0.000000000
0.000000000
0.000000000
0.000000000
0.000000000
0.000000000
0.000000000
0.000000000
0.000000000
0.000000000
0.000000000
0.000000000
0.000000000
0.000000000
0.000000000
0.000000000
0.000000000
0.000000000
0.000000000
0.000000000
0.000000000
0.000000000
0.000000000
0.000000000
0.000000000
0.000000000
0.000000000
0.000000000
0.000000000
0.000000000
0.000000000
0.000000000
0.000000000
0.000000000
0.000000000
0.000000000
0.000000000
0.000000000
0.000000000
0.000000000
0.000000000
0.000000000
0.000000000
0.000000000
0.000000000
0.000000000
0.000000000
0.000000000
0.000000000
0.000000000
0.000000000
0.000000000
0.000000000
0.000000000
0.000000000
0.000000000
0.000000000
0.000000000
0.000000000
0.000000000
0.000000000
0.000000000
0.000000000
0.000000000
0.000000000
0.000000000
0.000000000
0.000000000
0.000000000
0.000000000
0.000000000
0.000000000
0.000000000
0.000000000
0.000000000
0.000000000
0.000000000
0.000000000
0.000000000
0.000000000
0.000000000
0.000000000
0.000000000
0.000000000
0.000000000
0.000000000
0.000000000
0.000000000
0.000000000
0.000000000
0.000000000
0.000000000
0.000000000
0.000000000
0.000000000
0.000000000
0.000000000
0.000000000
0.000000000
0.000000000
0.000000000
0.000000000
0.000000000
0.000000000
0.000000000
0.000000000
0.000000000
0.000000000
0.000000000
0.000000000
0.000000000
0.000000000
0.000000000
0.000000000
0.000000000
0.000000000
0.000000000
0.000000000
0.000000000
0.000000000
0.000000000
0.000000000
0.000000000
0.000000000
0.000000000
0.000000000
0.000000000
0.000000000
0.000000000
0.000000000
0.000000000
0.000000000
0.000000000
0.000000000
0.000000000
0.000000000
0.000000000
0.000000000
0.000000000
0.000000000
0.000000000
0.000000000
0.000000000
0.000000000
0.000000000
0.000000000
0.000000000
0.000000000
0.000000000
0.000000000
0.000000000
0.000000000
0.000000000
0.000000000
0.000000000
0.000000000
0.000000000
0.000000000
0.000000000
0.000000000
0.000000000
0.000000000
0.000000000
0.000000000
0.000000000
0.000000000
0.000000000
0.000000000
0.000000000
0.000000000
0.000000000
0.000000000
0.000000000
0.000000000
0.000000000
0.000000000
0.000000000
0.000000000
0.000000000
0.000000000
0.000000000
0.000000000
0.000000000
0.000000000
0.000000000
0.000000000
0.000000000
0.000000000
0.000000000
0.000000000
0.000000000
0.000000000
0.000000000
0.000000000
0.000000000
0.000000000
0.000000000
0.000000000
0.000000000
0.000000000
0.000000000
0.000000000
0.000000000
0.000000000
0.000000000
0.000000000
0.000000000
0.000000000
0.000000000
0.000000000
0.000000000
0.000000000
0.000000000
0.000000000
0.000000000
0.000000000
0.000000000
0.000000000
0.000000000
0.000000000
0.000000000
0.000000000
0.000000000
0.000000000
0.000000000
0.000000000
0.000000000
0.000000000
0.000000000
0.000000000
0.000000000
0.000000000
0.000000000
0.000000000
0.000000000
0.000000000
0.000000000
0.000000000
0.000000000
0.000000000
0.000000000
0.000000000
0.000000000
0.000000000
0.000000000
0.000000000
0.000000000
0.000000000
0.000000000
0.000000000
0.000000000
0.000000000
0.000000000
0.000000000
0.000000000
0.000000000
0.000000000
0.000000000
0.000000000
0.000000000
0.000000000
0.000000000
0.000000000
0.000000000
0.000000000
0.000000000
0.000000000
0.000000000
0.000000000
0.000000000
0.000000000
0.000000000
0.000000000
0.000000000
0.000000000
0.000000000
0.000000000
0.000000000
0.000000000
0.000000000
0.000000000
0.000000000
0.000000000
0.000000000
0.000000000
0.000000000
0.000000000
0.000000000
0.000000000
0.000000000
0.000000000
0.000000000
0.000000000
0.000000000
0.000000000
0.000000000
0.000000000
0.000000000
0.000000000
0.000000000
0.000000000
0.000000000
0.000000000
0.000000000
0.000000000
0.000000000
0.000000000
0.000000000
0.000000000
0.000000000
0.000000000
0.000000000
0.000000000
0.000000000
0.000000000
0.000000000
0.000000000
0.000000000
0.000000000
0.000000000
0.000000000
0.000000000
0.000000000
0.000000000
0.000000000
0.000000000
0.000000000
0.000000000
0.000000000
0.000000000
0.000000000
0.000000000
0.000000000
0.000000000
0.000000000
0.000000000
0.000000000
0.000000000
0.000000000
0.000000000
0.000000000
0.000000000
0.000000000
0.000000000
0.000000000
0.000000000
0.000000000
0.000000000
0.000000000
0.000000000
0.000000000
0.000000000
0.000000000
0.000000000
0.000000000
0.000000000
0.000000000
0.000000000
0.000000000
0.000000000
0.000000000
0.000000000
0.000000000
0.000000000
0.000000000
0.000000000
0.000000000
0.000000000
0.000000000
0.000000000
0.000000000
0.000000000
0.000000000
0.000000000
0.000000000
0.000000000
0.000000000
0.000000000
0.000000000
0.000000000
0.000000000
0.000000000
0.000000000
0.000000000
0.000000000
0.000000000
0.000000000
0.000000000
0.000000000
0.000000000
0.000000000
0.000000000
0.000000000
0.000000000
0.000000000
0.000000000
0.000000000
0.000000000
0.000000000
0.000000000
0.000000000
0.000000000
0.000000000
0.000000000
0.000000000
0.000000000
0.000000000
0.000000000
0.000000000
0.000000000
0.000000000
0.000000000
0.000000000
0.000000000
0.000000000
0.000000000
0.000000000
0.000000000
0.000000000
0.000000000
0.000000000
0.000000000
0.000000000
0.000000000
0.000000000
0.000000000
0.000000000
0.000000000
0.000000000
0.000000000
0.000000000
0.000000000
0.000000000
0.000000000
0.000000000
0.000000000
0.000000000
0.000000000
0.000000000
0.000000000
0.000000000
0.000000000
0.000000000
0.000000000
0.000000000
0.000000000
0.000000000
0.000000000
0.000000000
0.000000000
0.000000000
0.000000000
0.000000000
0.000000000
0.000000000
0.000000000
0.000000000
0.000000000
0.000000000
0.000000000
0.000000000
0.000000000
0.000000000
0.000000000
0.000000000
0.000000000
0.000000000
0.000000000
0.000000000
0.000000000
0.000000000
0.000000000
0.000000000
0.000000000
0.000000000
0.000000000
0.000000000
0.000000000
0.000000000
0.000000000
0.000000000
0.000000000
0.000000000
0.000000000
0.000000000
0.000000000
0.000000000
0.000000000
0.000000000
0.000000000
0.000000000
0.000000000
0.000000000
0.200000000
0.000000000
0.002564945
0.199939800
0.004908246
0.002564098
0.199759100
0.009813535
0.002562908
0.199458100
0.014712910
0.002561369
0.199036900
0.019603430
0.002559519
0.198495900
0.024482140
0.002557432
0.197835300
0.029346090
0.002555202
0.197055500
0.034192380
0.002552933
0.196157100
0.039018060
0.002550714
0.195140400
0.043820250
0.002548615
0.194006200
0.048596040
0.002546676
0.192755200
0.053342550
0.002544909
0.191388100
0.058056930
0.002543305
0.189905600
0.062736350
0.002541840
0.188308800
0.067377980
0.002540486
0.186598600
0.071979010
0.002539221
0.184775900
0.076536690
0.002538033
0.182842000
0.081048270
0.002536925
0.180797900
0.085511020
0.002535912
0.178644900
0.089922270
0.002535024
0.176384300
0.094279350
0.002534302
0.174017400
0.098579640
0.002533785
0.171545700
0.102820600
0.002533508
0.168970700
0.106999500
0.002533488
0.166293900
0.111114000
0.002533730
0.163517000
0.115161600
0.002534228
0.160641500
0.119139900
0.002534975
0.157669300
0.123046300
0.002535966
0.154602100
0.126878700
0.002537188
0.151441800
0.130634600
0.002538620
0.148190200
0.134311800
0.002540230
0.144849400
0.137908100
0.002541973
0.141421400
0.141421400
0.002543801
0.137908100
0.144849400
0.002545657
0.134311800
0.148190200
0.002547486
0.130634600
0.151441800
0.002549232
0.126878700
0.154602100
0.002550849
0.123046300
0.157669300
0.002552300
0.119139900
0.160641500
0.002553564
0.115161600
0.163517000
0.002554638
0.111114000
0.166293900
0.002555527
0.106999500
0.168970700
0.002556246
0.102820600
0.171545700
0.002556818
0.098579640
0.174017400
0.002557265
0.094279350
0.176384300
0.002557605
0.089922270
0.178644900
0.002557853
0.085511020
0.180797900
0.002558021
0.081048270
0.182842000
0.002558119
0.076536690
0.184775900
0.002558163
0.071979010
0.186598600
0.002558172
0.067377980
0.188308800
0.002558169
0.062736350
0.189905600
0.002558175
0.058056930
0.191388100
0.002558211
0.053342550
0.192755200
0.002558298
0.048596040
0.194006200
0.002558451
0.043820250
0.195140400
0.002558677
0.039018060
0.196157100
0.002558975
0.034192380
0.197055500
0.002559334
0.029346090
0.197835300
0.002559728
0.024482140
0.198495900
0.002560127
0.019603430
0.199036900
0.002560493
0.014712910
0.199458100
0.002560787
0.009813535
0.199759100
0.002560977
0.004908246
0.199939800
0.002561036
0.000000000
0.200000000
0.002560945
-0.004908246
0.199939800
0.002560690
-0.009813535
0.199759100
0.002560262
-0.014712910
0.199458100
0.002559653
-0.019603430
0.199036900
0.002558857
-0.024482140
0.198495900
0.002557874
-0.029346090
0.197835300
0.002556708
-0.034192380
0.197055500
0.002555376
-0.039018060
0.196157100
0.002553910
-0.043820250
0.195140400
0.002552349
-0.048596040
0.194006200
0.002550740
-0.053342550
0.192755200
0.002549133
-0.058056930
0.191388100
0.002547571
-0.062736350
0.189905600
0.002546104
-0.067377980
0.188308800
0.002544782
-0.071979010
0.186598600
0.002543658
-0.076536690
0.184775900
0.002542769
-0.081048270
0.182842000
0.002542119
-0.085511020
0.180797900
0.002541678
-0.089922270
0.178644900
0.002541386
-0.094279350
0.176384300
0.002541176
-0.098579640
0.174017400
0.002540988
-0.102820600
0.171545700
0.002540782
-0.106999500
0.168970700
0.002540541
-0.111114000
0.166293900
0.002540277
-0.115161600
0.163517000
0.002540025
-0.119139900
0.160641500
0.002539844
-0.123046300
0.157669300
0.002539808
-0.126878700
0.154602100
0.002539994
-0.130634600
0.151441800
0.002540468
-0.134311800
0.148190200
0.002541273
-0.137908100
0.144849400
0.002542419
-0.141421400
0.141421400
0.002543881
-0.144849400
0.137908100
0.002545600
-0.148190200
0.134311800
0.002547492
-0.151441800
0.130634600
0.002549457
-0.154602100
0.126878700
0.002551396
-0.157669300
0.123046300
0.002553215
-0.160641500
0.119139900
0.002554841
-0.163517000
0.115161600
0.002556224
-0.166293900
0.111114000
0.002557337
-0.168970700
0.106999500
0.002558175
-0.171545700
0.102820600
0.002558749
-0.174017400
0.098579640
0.002559080
-0.176384300
0.094279350
0.002559191
-0.178644900
0.089922270
0.002559103
-0.180797900
0.085511020
0.002558831
-0.182842000
0.081048270
0.002558389
-0.184775900
0.076536690
0.002557793
-0.186598600
0.071979010
0.002557060
-0.188308800
0.067377980
0.002556212
-0.189905600
0.062736350
0.002555281
-0.191388100
0.058056930
0.002554299
-0.192755200
0.053342550
0.002553307
-0.194006200
0.048596040
0.002552348
-0.195140400
0.043820250
0.002551469
-0.196157100
0.039018060
0.002550710
-0.197055500
0.034192380
0.002550103
-0.197835300
0.029346090
0.002549662
-0.198495900
0.024482140
0.002549381
-0.199036900
0.019603430
0.002549234
-0.199458100
0.014712910
0.002549177
-0.199759100
0.009813535
0.002549149
-0.199939800
0.004908246
0.002549083
-0.200000000
0.000000000
0.002548917
-0.199939800
-0.004908246
0.002548600
-0.199759100
-0.009813535
0.002548103
-0.199458100
-0.014712910
0.002547425
-0.199036900
-0.019603430
0.002546587
-0.198495900
-0.024482140
0.002545634
-0.197835300
-0.029346090
0.002544621
-0.197055500
-0.034192380
0.002543604
-0.196157100
-0.039018060
0.002542635
-0.195140400
-0.043820250
0.002541754
-0.194006200
-0.048596040
0.002540983
-0.192755200
-0.053342550
0.002540332
-0.191388100
-0.058056930
0.002539799
-0.189905600
-0.062736350
0.002539369
-0.188308800
-0.067377980
0.002539027
-0.186598600
-0.071979010
0.002538752
-0.184775900
-0.076536690
0.002538530
-0.182842000
-0.081048270
0.002538351
-0.180797900
-0.085511020
0.002538211
-0.178644900
-0.089922270
0.002538113
-0.176384300
-0.094279350
0.002538063
-0.174017400
-0.098579640
0.002538069
-0.171545700
-0.102820600
0.002538133
-0.168970700
-0.106999500
0.002538251
-0.166293900
-0.111114000
0.002538413
-0.163517000
-0.115161600
0.002538611
-0.160641500
-0.119139900
0.002538844
-0.157669300
-0.123046300
0.002539124
-0.154602100
-0.126878700
0.002539466
-0.151441800
-0.130634600
0.002539888
-0.148190200
-0.134311800
0.002540404
-0.144849400
-0.137908100
0.002541020
-0.141421400
-0.141421400
0.002541736
-0.137908100
-0.144849400
0.002542539
-0.134311800
-0.148190200
0.002543407
-0.130634600
-0.151441800
0.002544311
-0.126878700
-0.154602100
0.002545220
-0.123046300
-0.157669300
0.002546105
-0.119139900
-0.160641500
0.002546942
-0.115161600
-0.163517000
0.002547715
-0.111114000
-0.166293900
0.002548416
-0.106999500
-0.168970700
0.002549042
-0.102820600
-0.171545700
0.002549598
-0.098579640
-0.174017400
0.002550089
-0.094279350
-0.176384300
0.002550521
-0.089922270
-0.178644900
0.002550897
-0.085511020
-0.180797900
0.002551221
-0.081048270
-0.182842000
0.002551500
-0.076536690
-0.184775900
0.002551747
-0.071979010
-0.186598600
0.002551979
-0.067377980
-0.188308800
0.002552222
-0.062736350
-0.189905600
0.002552506
-0.058056930
-0.191388100
0.002552865
-0.053342550
-0.192755200
0.002553333
-0.048596040
-0.194006200
0.002553939
-0.043820250
-0.195140400
0.002554702
-0.039018060
-0.196157100
0.002555628
-0.034192380
-0.197055500
0.002556709
-0.029346090
-0.197835300
0.002557918
-0.024482140
-0.198495900
0.002559221
-0.019603430
-0.199036900
0.002560575
-0.014712910
-0.199458100
0.002561940
-0.009813535
-0.199759100
0.002563280
-0.004908246
-0.199939800
0.002564568
0.000000000
-0.200000000
0.002565783
0.004908246
-0.199939800
0.002566908
0.009813535
-0.199759100
0.002567926
0.014712910
-0.199458100
0.002568815
0.019603430
-0.199036900
0.002569548
0.024482140
-0.198495900
0.002570099
0.029346090
-0.197835300
0.002570446
0.034192380
-0.197055500
0.002570577
0.039018060
-0.196157100
0.002570495
0.043820250
-0.195140400
0.002570214
0.048596040
-0.194006200
0.002569755
0.053342550
-0.192755200
0.002569140
0.058056930
-0.191388100
0.002568391
0.062736350
-0.189905600
0.002567539
0.067377980
-0.188308800
0.002566636
0.071979010
-0.186598600
0.002565755
0.076536690
-0.184775900
0.002564960
0.081048270
-0.182842000
0.002564288
0.085511020
-0.180797900
0.002563729
0.089922270
-0.178644900
0.002563247
0.094279350
-0.176384300
0.002562793
0.098579640
-0.174017400
0.002562334
0.102820600
-0.171545700
0.002561849
0.106999500
-0.168970700
0.002561341
0.111114000
-0.166293900
0.002560830
0.115161600
-0.163517000
0.002560358
0.119139900
-0.160641500
0.002559982
0.123046300
-0.157669300
0.002559769
0.126878700
-0.154602100
0.002559793
0.130634600
-0.151441800
0.002560114
0.134311800
-0.148190200
0.002560769
0.137908100
-0.144849400
0.002561761
0.141421400
-0.141421400
0.002563055
0.144849400
-0.137908100
0.002564581
0.148190200
-0.134311800
0.002566245
0.151441800
-0.130634600
0.002567938
0.154602100
-0.126878700
0.002569554
0.157669300
-0.123046300
0.002571004
0.160641500
-0.119139900
0.002572224
0.163517000
-0.115161600
0.002573178
0.166293900
-0.111114000
0.002573861
0.168970700
-0.106999500
0.002574289
0.171545700
-0.102820600
0.002574496
0.174017400
-0.098579640
0.002574523
0.176384300
-0.094279350
0.002574407
0.178644900
-0.089922270
0.002574180
0.180797900
-0.085511020
0.002573866
0.182842000
-0.081048270
0.002573480
0.184775900
-0.076536690
0.002573032
0.186598600
-0.071979010
0.002572523
0.188308800
-0.067377980
0.002571957
0.189905600
-0.062736350
0.002571333
0.191388100
-0.058056930
0.002570656
0.192755200
-0.053342550
0.002569938
0.194006200
-0.048596040
0.002569200
0.195140400
-0.043820250
0.002568477
0.196157100
-0.039018060
0.002567807
0.197055500
-0.034192380
0.002567229
0.197835300
-0.029346090
0.002566771
0.198495900
-0.024482140
0.002566438
0.199036900
-0.019603430
0.002566209
0.199458100
-0.014712910
0.002566031
0.199759100
-0.009813535
0.002565824
0.199939800
-0.004908246
0.002565494
0.400000000
0.000000000
0.010264850
0.399879500
0.009816492
0.010261460
0.399518200
0.019627070
0.010256690
0.398916200
0.029425830
0.010250520
0.398073900
0.039206860
0.010243110
0.396991800
0.048964270
0.010234750
0.395670600
0.058692190
0.010225820
0.394111100
0.068384760
0.010216730
0.392314100
0.078036130
0.010207840
0.390280800
0.087640490
0.010199430
0.388012500
0.097192070
0.010191660
0.385510400
0.106685100
0.010184590
0.382776100
0.116113900
0.010178160
0.379811300
0.125472700
0.010172290
0.376617600
0.134756000
0.010166870
0.373197100
0.143958000
0.010161800
0.369551800
0.153073400
0.010157040
0.365683900
0.162096500
0.010152600
0.361595700
0.171022000
0.010148540
0.357289700
0.179844500
0.010144990
0.352768500
0.188558700
0.010142100
0.348034800
0.197159300
0.010140030
0.343091500
0.205641100
0.010138910
0.337941400
0.213999100
0.010138840
0.332587800
0.222228100
0.010139810
0.327033900
0.230323300
0.010141800
0.321283000
0.238279700
0.010144790
0.315338600
0.246092600
0.010148760
0.309204200
0.253757300
0.010153660
0.302883500
0.261269200
0.010159400
0.296380500
0.268623600
0.010165840
0.289698800
0.275816200
0.010172830
0.282842700
0.282842700
0.010180150
0.275816200
0.289698800
0.010187580
0.268623600
0.296380500
0.010194910
0.261269200
0.302883500
0.010201900
0.253757300
0.309204200
0.010208380
0.246092600
0.315338600
0.010214190
0.238279700
0.321283000
0.010219260
0.230323300
0.327033900
0.010223560
0.222228100
0.332587800
0.010227120
0.213999100
0.337941400
0.010230000
0.205641100
0.343091500
0.010232290
0.197159300
0.348034800
0.010234080
0.188558700
0.352768500
0.010235440
0.179844500
0.357289700
0.010236440
0.171022000
0.361595700
0.010237110
0.162096500
0.365683900
0.010237500
0.153073400
0.369551800
0.010237680
0.143958000
0.373197100
0.010237720
0.134756000
0.376617600
0.010237700
0.125472700
0.379811300
0.010237730
0.116113900
0.382776100
0.010237870
0.106685100
0.385510400
0.010238220
0.097192070
0.388012500
0.010238830
0.087640490
0.390280800
0.010239740
0.078036130
0.392314100
0.010240930
0.068384760
0.394111100
0.010242370
0.058692190
0.395670600
0.010243950
0.048964270
0.396991800
0.010245550
0.039206860
0.398073900
0.010247010
0.029425830
0.398916200
0.010248190
0.019627070
0.399518200
0.010248950
0.009816492
0.399879500
0.010249190
0.000000000
0.400000000
0.010248820
-0.009816492
0.399879500
0.010247800
-0.019627070
0.399518200
0.010246090
-0.029425830
0.398916200
0.010243650
-0.039206860
0.398073900
0.010240460
-0.048964270
0.396991800
0.010236520
-0.058692190
0.395670600
0.010231850
-0.068384760
0.394111100
0.010226520
-0.078036130
0.392314100
0.010220640
-0.087640490
0.390280800
0.010214390
-0.097192070
0.388012500
0.010207950
-0.106685100
0.385510400
0.010201510
-0.116113900
0.382776100
0.010195250
-0.125472700
0.379811300
0.010189370
-0.134756000
0.376617600
0.010184080
-0.143958000
0.373197100
0.010179580
-0.153073400
0.369551800
0.010176010
-0.162096500
0.365683900
0.010173410
-0.171022000
0.361595700
0.010171640
-0.179844500
0.357289700
0.010170470
-0.188558700
0.352768500
0.010169630
-0.197159300
0.348034800
0.010168880
-0.205641100
0.343091500
0.010168050
-0.213999100
0.337941400
0.010167090
-0.222228100
0.332587800
0.010166030
-0.230323300
0.327033900
0.010165020
-0.238279700
0.321283000
0.010164300
-0.246092600
0.315338600
0.010164150
-0.253757300
0.309204200
0.010164900
-0.261269200
0.302883500
0.010166800
-0.268623600
0.296380500
0.010170020
-0.275816200
0.289698800
0.010174610
-0.282842700
0.282842700
0.010180470
-0.289698800
0.275816200
0.010187350
-0.296380500
0.268623600
0.010194930
-0.302883500
0.261269200
0.010202810
-0.309204200
0.253757300
0.010210570
-0.315338600
0.246092600
0.010217860
-0.321283000
0.238279700
0.010224370
-0.327033900
0.230323300
0.010229910
-0.332587800
0.222228100
0.010234370
-0.337941400
0.213999100
0.010237730
-0.343091500
0.205641100
0.010240030
-0.348034800
0.197159300
0.010241350
-0.352768500
0.188558700
0.010241800
-0.357289700
0.179844500
0.010241440
-0.361595700
0.171022000
0.010240350
-0.365683900
0.162096500
0.010238590
-0.369551800
0.153073400
0.010236200
-0.373197100
0.143958000
0.010233260
-0.376617600
0.134756000
0.010229870
-0.379811300
0.125472700
0.010226130
-0.382776100
0.116113900
0.010222200
-0.385510400
0.106685100
0.010218230
-0.388012500
0.097192070
0.010214390
-0.390280800
0.087640490
0.010210860
-0.392314100
0.078036130
0.010207820
-0.394111100
0.068384760
0.010205390
-0.395670600
0.058692190
0.010203620
-0.396991800
0.048964270
0.010202500
-0.398073900
0.039206860
0.010201910
-0.398916200
0.029425830
0.010201680
-0.399518200
0.019627070
0.010201570
-0.399879500
0.009816492
0.010201310
-0.400000000
0.000000000
0.010200640
-0.399879500
-0.009816492
0.010199370
-0.399518200
-0.019627070
0.010197380
-0.398916200
-0.029425830
0.010194660
-0.398073900
-0.039206860
0.010191310
-0.396991800
-0.048964270
0.010187490
-0.395670600
-0.058692190
0.010183430
-0.394111100
-0.068384760
0.010179360
-0.392314100
-0.078036130
0.010175480
-0.390280800
-0.087640490
0.010171950
-0.388012500
-0.097192070
0.010168860
-0.385510400
-0.106685100
0.010166250
-0.382776100
-0.116113900
0.010164120
-0.379811300
-0.125472700
0.010162400
-0.376617600
-0.134756000
0.010161020
-0.373197100
-0.143958000
0.010159920
-0.369551800
-0.153073400
0.010159040
-0.365683900
-0.162096500
0.010158320
-0.361595700
-0.171022000
0.010157760
-0.357289700
-0.179844500
0.010157360
-0.352768500
-0.188558700
0.010157160
-0.348034800
-0.197159300
0.010157190
-0.343091500
-0.205641100
0.010157440
-0.337941400
-0.213999100
0.010157920
-0.332587800
-0.222228100
0.010158560
-0.327033900
-0.230323300
0.010159360
-0.321283000
-0.238279700
0.010160290
-0.315338600
-0.246092600
0.010161410
-0.309204200
-0.253757300
0.010162780
-0.302883500
-0.261269200
0.010164470
-0.296380500
-0.268623600
0.010166540
-0.289698800
-0.275816200
0.010169010
-0.282842700
-0.282842700
0.010171870
-0.275816200
-0.289698800
0.010175090
-0.268623600
-0.296380500
0.010178570
-0.261269200
-0.302883500
0.010182190
-0.253757300
-0.309204200
0.010185830
-0.246092600
-0.315338600
0.010189380
-0.238279700
-0.321283000
0.010192730
-0.230323300
-0.327033900
0.010195830
-0.222228100
-0.332587800
0.010198630
-0.213999100
-0.337941400
0.010201140
-0.205641100
-0.343091500
0.010203370
-0.197159300
-0.348034800
0.010205340
-0.188558700
-0.352768500
0.010207070
-0.179844500
-0.357289700
0.010208570
-0.171022000
-0.361595700
0.010209870
-0.162096500
-0.365683900
0.010210990
-0.153073400
-0.369551800
0.010211980
-0.143958000
-0.373197100
0.010212910
-0.134756000
-0.376617600
0.010213880
-0.125472700
-0.379811300
0.010215020
-0.116113900
-0.382776100
0.010216460
-0.106685100
-0.385510400
0.010218330
-0.097192070
-0.388012500
0.010220760
-0.087640490
-0.390280800
0.010223820
-0.078036130
-0.392314100
0.010227530
-0.068384760
-0.394111100
0.010231850
-0.058692190
-0.395670600
0.010236700
-0.048964270
-0.396991800
0.010241920
-0.039206860
-0.398073900
0.010247340
-0.029425830
-0.398916200
0.010252810
-0.019627070
-0.399518200
0.010258180
-0.009816492
-0.399879500
0.010263340
0.000000000
-0.400000000
0.010268200
0.009816492
-0.399879500
0.010272710
0.019627070
-0.399518200
0.010276790
0.029425830
-0.398916200
0.010280350
0.039206860
-0.398073900
0.010283290
0.048964270
-0.396991800
0.010285490
0.058692190
-0.395670600
0.010286880
0.068384760
-0.394111100
0.010287410
0.078036130
-0.392314100
0.010287080
0.087640490
-0.390280800
0.010285950
0.097192070
-0.388012500
0.010284120
0.106685100
-0.385510400
0.010281650
0.116113900
-0.382776100
0.010278650
0.125472700
-0.379811300
0.010275240
0.134756000
-0.376617600
0.010271620
0.143958000
-0.373197100
0.010268090
0.153073400
-0.369551800
0.010264910
0.162096500
-0.365683900
0.010262220
0.171022000
-0.361595700
0.010259980
0.179844500
-0.357289700
0.010258040
0.188558700
-0.352768500
0.010256230
0.197159300
-0.348034800
0.010254390
0.205641100
-0.343091500
0.010252450
0.213999100
-0.337941400
0.010250410
0.222228100
-0.332587800
0.010248360
0.230323300
-0.327033900
0.010246470
0.238279700
-0.321283000
0.010244960
0.246092600
-0.315338600
0.010244120
0.253757300
-0.309204200
0.010244210
0.261269200
-0.302883500
0.010245500
0.268623600
-0.296380500
0.010248120
0.275816200
-0.289698800
0.010252090
0.282842700
-0.282842700
0.010257280
0.289698800
-0.275816200
0.010263390
0.296380500
-0.268623600
0.010270050
0.302883500
-0.261269200
0.010276840
0.309204200
-0.253757300
0.010283310
0.315338600
-0.246092600
0.010289120
0.321283000
-0.238279700
0.010294010
0.327033900
-0.230323300
0.010297830
0.332587800
-0.222228100
0.010300560
0.337941400
-0.213999100
0.010302280
0.343091500
-0.205641100
0.010303110
0.348034800
-0.197159300
0.010303220
0.352768500
-0.188558700
0.010302750
0.357289700
-0.179844500
0.010301840
0.361595700
-0.171022000
0.010300590
0.365683900
-0.162096500
0.010299040
0.369551800
-0.153073400
0.010297240
0.373197100
-0.143958000
0.010295210
0.376617600
-0.134756000
0.010292940
0.379811300
-0.125472700
0.010290440
0.382776100
-0.116113900
0.010287730
0.385510400
-0.106685100
0.010284850
0.388012500
-0.097192070
0.010281900
0.390280800
-0.087640490
0.010279000
0.392314100
-0.078036130
0.010276310
0.394111100
-0.068384760
0.010274000
0.395670600
-0.058692190
0.010272160
0.396991800
-0.048964270
0.010270830
0.398073900
-0.039206860
0.010269910
0.398916200
-0.029425830
0.010269200
0.399518200
-0.019627070
0.010268370
0.399879500
-0.009816492
0.010267050
0.600000000
0.000000000
0.023114960
0.599819300
0.014724740
0.023107320
0.599277300
0.029440610
0.023096560
0.598374300
0.044138740
0.023082660
0.597110900
0.058810290
0.023065940
0.595487800
0.073446410
0.023047080
0.593505900
0.088038280
0.023026930
0.591166600
0.102577100
0.023006430
0.588471200
0.117054200
0.022986380
0.585421300
0.131460700
0.022967420
0.582018800
0.145788100
0.022949890
0.578265700
0.160027700
0.022933930
0.574164200
0.174170800
0.022919440
0.569716900
0.188209100
0.022906200
0.564926400
0.202133900
0.022893970
0.559795700
0.215937000
0.022882540
0.554327700
0.229610100
0.022871810
0.548525900
0.243144800
0.022861790
0.542393600
0.256533100
0.022852640
0.535934600
0.269766800
0.022844620
0.529152800
0.282838000
0.022838100
0.522052200
0.295738900
0.022833430
0.514637200
0.308461700
0.022830920
0.506912200
0.320998600
0.022830750
0.498881800
0.333342200
0.022832930
0.490550900
0.345484900
0.022837430
0.481924500
0.357419600
0.022844180
0.473007900
0.369139000
0.022853130
0.463806300
0.380636000
0.022864170
0.454325300
0.391903700
0.022877120
0.444570700
0.402935400
0.022891660
0.434548300
0.413724400
0.022907410
0.424264100
0.424264100
0.022923920
0.413724400
0.434548300
0.022940700
0.402935400
0.444570700
0.022957220
0.391903700
0.454325300
0.022973000
0.380636000
0.463806300
0.022987600
0.369139000
0.473007900
0.023000710
0.357419600
0.481924500
0.023012140
0.345484900
0.490550900
0.023021840
0.333342200
0.498881800
0.023029860
0.320998600
0.506912200
0.023036370
0.308461700
0.514637200
0.023041540
0.295738900
0.522052200
0.023045570
0.282838000
0.529152800
0.023048640
0.269766800
0.535934600
0.023050890
0.256533100
0.542393600
0.023052400
0.243144800
0.548525900
0.023053290
0.229610100
0.554327700
0.023053690
0.215937000
0.559795700
0.023053770
0.202133900
0.564926400
0.023053740
0.188209100
0.569716900
0.023053790
0.174170800
0.574164200
0.023054120
0.160027700
0.578265700
0.023054910
0.145788100
0.582018800
0.023056290
0.131460700
0.585421300
0.023058330
0.117054200
0.588471200
0.023061030
0.102577100
0.591166600
0.023064260
0.088038280
0.593505900
0.023067830
0.073446410
0.595487800
0.023071430
0.058810290
0.597110900
0.023074740
0.044138740
0.598374300
0.023077400
0.029440610
0.599277300
0.023079110
0.014724740
0.599819300
0.023079640
0.000000000
0.600000000
0.023078820
-0.014724740
0.599819300
0.023076520
-0.029440610
0.599277300
0.023072650
-0.044138740
0.598374300
0.023067150
-0.058810290
0.597110900
0.023059960
-0.073446410
0.595487800
0.023051070
-0.088038280
0.593505900
0.023040530
-0.102577100
0.591166600
0.023028510
-0.117054200
0.588471200
0.023015260
-0.131460700
0.585421300
0.023001150
-0.145788100
0.582018800
0.022986620
-0.160027700
0.578265700
0.022972090
-0.174170800
0.574164200
0.022957990
-0.188209100
0.569716900
0.022944730
-0.202133900
0.564926400
0.022932790
-0.215937000
0.559795700
0.022922630
-0.229610100
0.554327700
0.022914600
-0.243144800
0.548525900
0.022908730
-0.256533100
0.542393600
0.022904740
-0.269766800
0.535934600
0.022902100
-0.282838000
0.529152800
0.022900200
-0.295738900
0.522052200
0.022898510
-0.308461700
0.514637200
0.022896640
-0.320998600
0.506912200
0.022894470
-0.333342200
0.498881800
0.022892080
-0.345484900
0.490550900
0.022889800
-0.357419600
0.481924500
0.022888170
-0.369139000
0.473007900
0.022887840
-0.380636000
0.463806300
0.022889520
-0.391903700
0.454325300
0.022893810
-0.402935400
0.444570700
0.022901080
-0.413724400
0.434548300
0.022911440
-0.424264100
0.424264100
0.022924640
-0.434548300
0.413724400
0.022940170
-0.444570700
0.402935400
0.022957270
-0.454325300
0.391903700
0.022975030
-0.463806300
0.380636000
0.022992540
-0.473007900
0.369139000
0.023008980
-0.481924500
0.357419600
0.023023670
-0.490550900
0.345484900
0.023036170
-0.498881800
0.333342200
0.023046220
-0.506912200
0.320998600
0.023053800
-0.514637200
0.308461700
0.023058980
-0.522052200
0.295738900
0.023061970
-0.529152800
0.282838000
0.023062980
-0.535934600
0.269766800
0.023062180
-0.542393600
0.256533100
0.023059720
-0.548525900
0.243144800
0.023055730
-0.554327700
0.229610100
0.023050340
-0.559795700
0.215937000
0.023043710
-0.564926400
0.202133900
0.023036060
-0.569716900
0.188209100
0.023027650
-0.574164200
0.174170800
0.023018770
-0.578265700
0.160027700
0.023009810
-0.582018800
0.145788100
0.023001150
-0.585421300
0.131460700
0.022993200
-0.588471200
0.117054200
0.022986350
-0.591166600
0.102577100
0.022980860
-0.593505900
0.088038280
0.022976870
-0.595487800
0.073446410
0.022974330
-0.597110900
0.058810290
0.022973010
-0.598374300
0.044138740
0.022972490
-0.599277300
0.029440610
0.022972240
-0.599819300
0.014724740
0.022971650
-0.600000000
0.000000000
0.022970150
-0.599819300
-0.014724740
0.022967280
-0.599277300
-0.029440610
0.022962790
-0.598374300
-0.044138740
0.022956660
-0.597110900
-0.058810290
0.022949090
-0.595487800
-0.073446410
0.022940480
-0.593505900
-0.088038280
0.022931330
-0.591166600
-0.102577100
0.022922140
-0.588471200
-0.117054200
0.022913390
-0.585421300
-0.131460700
0.022905420
-0.582018800
-0.145788100
0.022898460
-0.578265700
-0.160027700
0.022892580
-0.574164200
-0.174170800
0.022887760
-0.569716900
-0.188209100
0.022883880
-0.564926400
-0.202133900
0.022880780
-0.559795700
-0.215937000
0.022878300
-0.554327700
-0.229610100
0.022876300
-0.548525900
-0.243144800
0.022874680
-0.542393600
-0.256533100
0.022873420
-0.535934600
-0.269766800
0.022872530
-0.529152800
-0.282838000
0.022872080
-0.522052200
-0.295738900
0.022872130
-0.514637200
-0.308461700
0.022872710
-0.506912200
-0.320998600
0.022873780
-0.498881800
-0.333342200
0.022875240
-0.490550900
-0.345484900
0.022877030
-0.481924500
-0.357419600
0.022879140
-0.473007900
-0.369139000
0.022881670
-0.463806300
-0.380636000
0.022884760
-0.454325300
-0.391903700
0.022888570
-0.444570700
-0.402935400
0.022893230
-0.434548300
-0.413724400
0.022898800
-0.424264100
-0.424264100
0.022905260
-0.413724400
-0.434548300
0.022912520
-0.402935400
-0.444570700
0.022920360
-0.391903700
-0.454325300
0.022928530
-0.380636000
-0.463806300
0.022936740
-0.369139000
-0.473007900
0.022944740
-0.357419600
-0.481924500
0.022952300
-0.345484900
-0.490550900
0.022959280
-0.333342200
-0.498881800
0.022965620
-0.320998600
-0.506912200
0.022971280
-0.308461700
-0.514637200
0.022976300
-0.295738900
-0.522052200
0.022980740
-0.282838000
-0.529152800
0.022984640
-0.269766800
-0.535934600
0.022988030
-0.256533100
-0.542393600
0.022990970
-0.243144800
-0.548525900
0.022993490
-0.229610100
-0.554327700
0.022995710
-0.215937000
-0.559795700
0.022997810
-0.202133900
-0.564926400
0.023000000
-0.188209100
-0.569716900
0.023002570
-0.174170800
-0.574164200
0.023005820
-0.160027700
-0.578265700
0.023010050
-0.145788100
-0.582018800
0.023015520
-0.131460700
-0.585421300
0.023022410
-0.117054200
-0.588471200
0.023030780
-0.102577100
-0.591166600
0.023040550
-0.088038280
-0.593505900
0.023051480
-0.073446410
-0.595487800
0.023063250
-0.058810290
-0.597110900
0.023075480
-0.044138740
-0.598374300
0.023087810
-0.029440610
-0.599277300
0.023099920
-0.014724740
-0.599819300
0.023111560
0.000000000
-0.600000000
0.023122530
0.014724740
-0.599819300
0.023132700
0.029440610
-0.599277300
0.023141900
0.044138740
-0.598374300
0.023149930
0.058810290
-0.597110900
0.023156560
0.073446410
-0.595487800
0.023161540
0.088038280
-0.593505900
0.023164670
0.102577100
-0.591166600
0.023165860
0.117054200
-0.588471200
0.023165110
0.131460700
-0.585421300
0.023162570
0.145788100
-0.582018800
0.023158430
0.160027700
-0.578265700
0.023152870
0.174170800
-0.574164200
0.023146100
0.188209100
-0.569716900
0.023138400
0.202133900
-0.564926400
0.023130250
0.215937000
-0.559795700
0.023122280
0.229610100
-0.554327700
0.023115100
0.243144800
-0.548525900
0.023109030
0.256533100
-0.542393600
0.023103980
0.269766800
-0.535934600
0.023099620
0.282838000
-0.529152800
0.023095520
0.295738900
-0.522052200
0.023091370
0.308461700
-0.514637200
0.023086990
0.320998600
-0.506912200
0.023082400
0.333342200
-0.498881800
0.023077790
0.345484900
-0.490550900
0.023073520
0.357419600
-0.481924500
0.023070120
0.369139000
-0.473007900
0.023068200
0.380636000
-0.463806300
0.023068420
0.391903700
-0.454325300
0.023071320
0.402935400
-0.444570700
0.023077230
0.413724400
-0.434548300
0.023086200
0.424264100
-0.424264100
0.023097890
0.434548300
-0.413724400
0.023111680
0.444570700
-0.402935400
0.023126710
0.454325300
-0.391903700
0.023142010
0.463806300
-0.380636000
0.023156610
0.473007900
-0.369139000
0.023169720
0.481924500
-0.357419600
0.023180740
0.490550900
-0.345484900
0.023189360
0.498881800
-0.333342200
0.023195530
0.506912200
-0.320998600
0.023199400
0.514637200
-0.308461700
0.023201270
0.522052200
-0.295738900
0.023201510
0.529152800
-0.282838000
0.023200460
0.535934600
-0.269766800
0.023198410
0.542393600
-0.256533100
0.023195580
0.548525900
-0.243144800
0.023192090
0.554327700
-0.229610100
0.023188040
0.559795700
-0.215937000
0.023183440
0.564926400
-0.202133900
0.023178320
0.569716900
-0.188209100
0.023172680
0.574164200
-0.174170800
0.023166570
0.578265700
-0.160027700
0.023160080
0.582018800
-0.145788100
0.023153420
0.585421300
-0.131460700
0.023146880
0.588471200
-0.117054200
0.023140830
0.591166600
-0.102577100
0.023135600
0.593505900
-0.088038280
0.023131460
0.595487800
-0.073446410
0.023128460
0.597110900
-0.058810290
0.023126390
0.598374300
-0.044138740
0.023124780
0.599277300
-0.029440610
0.023122910
0.599819300
-0.014724740
0.023119920
0.800000000
0.000000000
0.041115470
0.799759100
0.019632980
0.041094830
0.799036400
0.039254140
0.041071940
0.797832400
0.058851660
0.041047190
0.796147800
0.078413720
0.041021240
0.793983600
0.097928550
0.040995000
0.791341200
0.117384400
0.040969480
0.788222100
0.136769500
0.040945710
0.784628200
0.156072300
0.040924550
0.780561700
0.175281000
0.040906620
0.776025000
0.194384100
0.040892180
0.771020800
0.213370200
0.040881180
0.765552300
0.232227700
0.040873260
0.759622500
0.250945400
0.040867920
0.753235300
0.269511900
0.040864640
0.746394300
0.287916000
0.040862970
0.739103600
0.306146700
0.040862630
0.731367800
0.324193100
0.040863480
0.723191400
0.342044100
0.040865540
0.714579500
0.359689100
0.040868920
0.705537000
0.377117400
0.040873810
0.696069600
0.394318600
0.040880400
0.686182900
0.411282200
0.040888850
0.675882900
0.427998100
0.040899180
0.665175700
0.444456200
0.040911290
0.654067900
0.460646500
0.040925060
0.642566000
0.476559500
0.040940400
0.630677200
0.492185300
0.040957220
0.618408400
0.507514700
0.040975380
0.605767100
0.522538300
0.040994580
0.592760900
0.537247200
0.041014460
0.579397700
0.551632500
0.041034580
0.565685500
0.565685500
0.041054520
0.551632500
0.579397700
0.041073890
0.537247200
0.592760900
0.041092360
0.522538300
0.605767100
0.041109630
0.507514700
0.618408400
0.041125480
0.492185300
0.630677200
0.041139810
0.476559500
0.642566000
0.041152570
0.460646500
0.654067900
0.041163840
0.444456200
0.665175700
0.041173730
0.427998100
0.675882900
0.041182420
0.411282200
0.686182900
0.041190060
0.394318600
0.696069600
0.041196770
0.377117400
0.705537000
0.041202590
0.359689100
0.714579500
0.041207470
0.342044100
0.723191400
0.041211290
0.324193100
0.731367800
0.041213960
0.306146700
0.739103600
0.041215470
0.287916000
0.746394300
0.041215900
0.269511900
0.753235300
0.041215440
0.250945400
0.759622500
0.041214370
0.232227700
0.765552300
0.041213040
0.213370200
0.771020800
0.041211900
0.194384100
0.776025000
0.041211400
0.175281000
0.780561700
0.041212010
0.156072300
0.784628200
0.041214120
0.136769500
0.788222100
0.041217990
0.117384400
0.791341200
0.041223670
0.097928550
0.793983600
0.041231000
0.078413720
0.796147800
0.041239590
0.058851660
0.797832400
0.041248810
0.039254140
0.799036400
0.041257920
0.019632980
0.799759100
0.041266070
0.000000000
0.800000000
0.041272480
-0.019632980
0.799759100
0.041276470
-0.039254140
0.799036400
0.041277540
-0.058851660
0.797832400
0.041275430
-0.078413720
0.796147800
0.041270110
-0.097928550
0.793983600
0.041261780
-0.117384400
0.791341200
0.041250800
-0.136769500
0.788222100
0.041237670
-0.156072300
0.784628200
0.041222970
-0.175281000
0.780561700
0.041207320
-0.194384100
0.776025000
0.041191310
-0.213370200
0.771020800
0.041175500
-0.232227700
0.765552300
0.041160400
-0.250945400
0.759622500
0.041146430
-0.269511900
0.753235300
0.041133910
-0.287916000
0.746394300
0.041123070
-0.306146700
0.739103600
0.041114000
-0.324193100
0.731367800
0.041106650
-0.342044100
0.723191400
0.041100850
-0.359689100
0.714579500
0.041096340
-0.377117400
0.705537000
0.041092790
-0.394318600
0.696069600
0.041089920
-0.411282200
0.686182900
0.041087490
-0.427998100
0.675882900
0.041085370
-0.444456200
0.665175700
0.041083500
-0.460646500
0.654067900
0.041081920
-0.476559500
0.642566000
0.041080710
-0.492185300
0.630677200
0.041080030
-0.507514700
0.618408400
0.041080050
-0.522538300
0.605767100
0.041080910
-0.537247200
0.592760900
0.041082700
-0.551632500
0.579397700
0.041085460
-0.565685500
0.565685500
0.041089140
-0.579397700
0.551632500
0.041093610
-0.592760900
0.537247200
0.041098690
-0.605767100
0.522538300
0.041104130
-0.618408400
0.507514700
0.041109610
-0.630677200
0.492185300
0.041114800
-0.642566000
0.476559500
0.041119380
-0.654067900
0.460646500
0.041123040
-0.665175700
0.444456200
0.041125500
-0.675882900
0.427998100
0.041126560
-0.686182900
0.411282200
0.041126120
-0.696069600
0.394318600
0.041124170
-0.705537000
0.377117400
0.041120840
-0.714579500
0.359689100
0.041116310
-0.723191400
0.342044100
0.041110840
-0.731367800
0.324193100
0.041104710
-0.739103600
0.306146700
0.041098160
-0.746394300
0.287916000
0.041091420
-0.753235300
0.269511900
0.041084590
-0.759622500
0.250945400
0.041077690
-0.765552300
0.232227700
0.041070630
-0.771020800
0.213370200
0.041063290
-0.776025000
0.194384100
0.041055530
-0.780561700
0.175281000
0.041047230
-0.784628200
0.156072300
0.041038270
-0.788222100
0.136769500
0.041028500
-0.791341200
0.117384400
0.041017760
-0.793983600
0.097928550
0.041005880
-0.796147800
0.078413720
0.040992820
-0.797832400
0.058851660
0.040978650
-0.799036400
0.039254140
0.040963630
-0.799759100
0.019632980
0.040948220
-0.800000000
0.000000000
0.040933010
-0.799759100
-0.019632980
0.040918700
-0.799036400
-0.039254140
0.040906030
-0.797832400
-0.058851660
0.040895630
-0.796147800
-0.078413720
0.040888010
-0.793983600
-0.097928550
0.040883480
-0.791341200
-0.117384400
0.040882100
-0.788222100
-0.136769500
0.040883690
-0.784628200
-0.156072300
0.040887830
-0.780561700
-0.175281000
0.040893920
-0.776025000
-0.194384100
0.040901270
-0.771020800
-0.213370200
0.040909150
-0.765552300
-0.232227700
0.040916920
-0.759622500
-0.250945400
0.040924080
-0.753235300
-0.269511900
0.040930320
-0.746394300
-0.287916000
0.040935510
-0.739103600
-0.306146700
0.040939670
-0.731367800
-0.324193100
0.040942910
-0.723191400
-0.342044100
0.040945410
-0.714579500
-0.359689100
0.040947300
-0.705537000
-0.377117400
0.040948680
-0.696069600
-0.394318600
0.040949580
-0.686182900
-0.411282200
0.040950020
-0.675882900
-0.427998100
0.040950010
-0.665175700
-0.444456200
0.040949580
-0.654067900
-0.460646500
0.040948800
-0.642566000
-0.476559500
0.040947810
-0.630677200
-0.492185300
0.040946780
-0.618408400
-0.507514700
0.040945940
-0.605767100
-0.522538300
0.040945490
-0.592760900
-0.537247200
0.040945630
-0.579397700
-0.551632500
0.040946550
-0.565685500
-0.565685500
0.040948340
-0.551632500
-0.579397700
0.040951050
-0.537247200
-0.592760900
0.040954670
-0.522538300
-0.605767100
0.040959130
-0.507514700
-0.618408400
0.040964320
-0.492185300
-0.630677200
0.040970120
-0.476559500
-0.642566000
0.040976430
-0.460646500
-0.654067900
0.040983170
-0.444456200
-0.665175700
0.040990260
-0.427998100
-0.675882900
0.040997670
-0.411282200
-0.686182900
0.041005410
-0.394318600
-0.696069600
0.041013490
-0.377117400
-0.705537000
0.041021930
-0.359689100
-0.714579500
0.041030760
-0.342044100
-0.723191400
0.041039980
-0.324193100
-0.731367800
0.041049580
-0.306146700
-0.739103600
0.041059540
-0.287916000
-0.746394300
0.041069800
-0.269511900
-0.753235300
0.041080280
-0.250945400
-0.759622500
0.041090900
-0.232227700
-0.765552300
0.041101550
-0.213370200
-0.771020800
0.041112140
-0.194384100
-0.776025000
0.041122590
-0.175281000
-0.780561700
0.041132820
-0.156072300
-0.784628200
0.041142800
-0.136769500
-0.788222100
0.041152550
-0.117384400
-0.791341200
0.041162140
-0.097928550
-0.793983600
0.041171730
-0.078413720
-0.796147800
0.041181490
-0.058851660
-0.797832400
0.041191680
-0.039254140
-0.799036400
0.041202550
-0.019632980
-0.799759100
0.041214300
0.000000000
-0.800000000
0.041227070
0.019632980
-0.799759100
0.041240840
0.039254140
-0.799036400
0.041255470
0.058851660
-0.797832400
0.041270600
0.078413720
-0.796147800
0.041285740
0.097928550
-0.793983600
0.041300310
0.117384400
-0.791341200
0.041313690
0.136769500
-0.788222100
0.041325360
0.156072300
-0.784628200
0.041334960
0.175281000
-0.780561700
0.041342360
0.194384100
-0.776025000
0.041347640
0.213370200
-0.771020800
0.041351030
0.232227700
-0.765552300
0.041352950
0.250945400
-0.759622500
0.041354080
0.269511900
-0.753235300
0.041355430
0.287916000
-0.746394300
0.041358210
0.306146700
-0.739103600
0.041363460
0.324193100
-0.731367800
0.041371620
0.342044100
-0.723191400
0.041382390
0.359689100
-0.714579500
0.041394890
0.377117400
-0.705537000
0.041407990
0.394318600
-0.696069600
0.041420590
0.411282200
-0.686182900
0.041431810
0.427998100
-0.675882900
0.041441030
0.444456200
-0.665175700
0.041447980
0.460646500
-0.654067900
0.041452690
0.476559500
-0.642566000
0.041455480
0.492185300
-0.630677200
0.041456900
0.507514700
-0.618408400
0.041457590
0.522538300
-0.605767100
0.041458110
0.537247200
-0.592760900
0.041458870
0.551632500
-0.579397700
0.041459990
0.565685500
-0.565685500
0.041461320
0.579397700
-0.551632500
0.041462510
0.592760900
-0.537247200
0.041463080
0.605767100
-0.522538300
0.041462530
0.618408400
-0.507514700
0.041460330
0.630677200
-0.492185300
0.041456060
0.642566000
-0.476559500
0.041449410
0.654067900
-0.460646500
0.041440170
0.665175700
-0.444456200
0.041428310
0.675882900
-0.427998100
0.041413980
0.686182900
-0.411282200
0.041397510
0.696069600
-0.394318600
0.041379370
0.705537000
-0.377117400
0.041360180
0.714579500
-0.359689100
0.041340610
0.723191400
-0.342044100
0.041321330
0.731367800
-0.324193100
0.041303000
0.739103600
-0.306146700
0.041286150
0.746394300
-0.287916000
0.041271160
0.753235300
-0.269511900
0.041258220
0.759622500
-0.250945400
0.041247300
0.765552300
-0.232227700
0.041238160
0.771020800
-0.213370200
0.041230430
0.776025000
-0.194384100
0.041223580
0.780561700
-0.175281000
0.041217080
0.784628200
-0.156072300
0.041210450
0.788222100
-0.136769500
0.041203260
0.791341200
-0.117384400
0.041195220
0.793983600
-0.097928550
0.041186080
0.796147800
-0.078413720
0.041175600
0.797832400
-0.058851660
0.041163570
0.799036400
-0.039254140
0.041149700
0.799759100
-0.019632980
0.041133740
1.000000000
0.000000000
0.064394680
0.999698800
0.024541230
0.064364490
0.998795400
0.049067680
0.064330030
0.997290400
0.073564570
0.064291710
0.995184700
0.098017140
0.064250460
0.992479600
0.122410700
0.064207670
0.989176500
0.146730500
0.064164990
0.985277700
0.170961900
0.064124140
0.980785300
0.195090300
0.064086630
0.975702100
0.219101200
0.064053520
0.970031300
0.242980200
0.064025340
0.963776100
0.266712800
0.064002070
0.956940400
0.290284700
0.063983240
0.949528200
0.313681800
0.063968130
0.941544100
0.336889900
0.063956010
0.932992800
0.359895100
0.063946270
0.923879500
0.382683400
0.063938600
0.914209800
0.405241300
0.063932970
0.903989300
0.427555100
0.063929600
0.893224300
0.449611300
0.063928860
0.881921300
0.471396700
0.063931270
0.870087000
0.492898200
0.063937310
0.857728600
0.514102800
0.063947310
0.844853600
0.534997600
0.063961390
0.831469600
0.555570200
0.063979400
0.817584800
0.575808200
0.064001080
0.803207500
0.595699300
0.064026150
0.788346400
0.615231600
0.064054380
0.773010400
0.634393300
0.064085340
0.757208800
0.653172900
0.064118460
0.740951100
0.671559000
0.064152970
0.724247100
0.689540600
0.064188060
0.707106800
0.707106800
0.064222880
0.689540600
0.724247100
0.064256700
0.671559000
0.740951100
0.064288820
0.653172900
0.757208800
0.064318670
0.634393300
0.773010400
0.064345830
0.615231600
0.788346400
0.064370040
0.595699300
0.803207500
0.064391220
0.575808200
0.817584800
0.064409460
0.555570200
0.831469600
0.064425010
0.534997600
0.844853600
0.064438150
0.514102800
0.857728600
0.064449210
0.492898200
0.870087000
0.064458480
0.471396700
0.881921300
0.064466100
0.449611300
0.893224300
0.064472130
0.427555100
0.903989300
0.064476500
0.405241300
0.914209800
0.064479170
0.382683400
0.923879500
0.064480210
0.359895100
0.932992800
0.064479780
0.336889900
0.941544100
0.064478200
0.313681800
0.949528200
0.064475840
0.290284700
0.956940400
0.064473200
0.266712800
0.963776100
0.064470840
0.242980200
0.970031300
0.064469340
0.219101200
0.975702100
0.064469280
0.195090300
0.980785300
0.064471100
0.170961900
0.985277700
0.064475070
0.146730500
0.989176500
0.064481190
0.122410700
0.992479600
0.064489150
0.098017140
0.995184700
0.064498310
0.073564570
0.997290400
0.064507750
0.049067680
0.998795400
0.064516400
0.024541230
0.999698800
0.064523090
0.000000000
1.000000000
0.064526710
-0.024541230
0.999698800
0.064526370
-0.049067680
0.998795400
0.064521410
-0.073564570
0.997290400
0.064511530
-0.098017140
0.995184700
0.064496750
-0.122410700
0.992479600
0.064477440
-0.146730500
0.989176500
0.064454210
-0.170961900
0.985277700
0.064427900
-0.195090300
0.980785300
0.064399470
-0.219101200
0.975702100
0.064369900
-0.242980200
0.970031300
0.064340230
-0.266712800
0.963776100
0.064311390
-0.290284700
0.956940400
0.064284260
-0.313681800
0.949528200
0.064259540
-0.336889900
0.941544100
0.064237810
-0.359895100
0.932992800
0.064219400
-0.382683400
0.923879500
0.064204430
-0.405241300
0.914209800
0.064192770
-0.427555100
0.903989300
0.064184020
-0.449611300
0.893224300
0.064177650
-0.471396700
0.881921300
0.064173010
-0.492898200
0.870087000
0.064169530
-0.514102800
0.857728600
0.064166780
-0.534997600
0.844853600
0.064164490
-0.555570200
0.831469600
0.064162620
-0.575808200
0.817584800
0.064161290
-0.595699300
0.803207500
0.064160780
-0.615231600
0.788346400
0.064161430
-0.634393300
0.773010400
0.064163640
-0.653172900
0.757208800
0.064167670
-0.671559000
0.740951100
0.064173680
-0.689540600
0.724247100
0.064181630
-0.707106800
0.707106800
0.064191340
-0.724247100
0.689540600
0.064202460
-0.740951100
0.671559000
0.064214480
-0.757208800
0.653172900
0.064226840
-0.773010400
0.634393300
0.064238910
-0.788346400
0.615231600
0.064250100
-0.803207500
0.595699300
0.064259860
-0.817584800
0.575808200
0.064267780
-0.831469600
0.555570200
0.064273480
-0.844853600
0.534997600
0.064276790
-0.857728600
0.514102800
0.064277630
-0.870087000
0.492898200
0.064276110
-0.881921300
0.471396700
0.064272410
-0.893224300
0.449611300
0.064266790
-0.903989300
0.427555100
0.064259540
-0.914209800
0.405241300
0.064250950
-0.923879500
0.382683400
0.064241300
-0.932992800
0.359895100
0.064230830
-0.941544100
0.336889900
0.064219680
-0.949528200
0.313681800
0.064207920
-0.956940400
0.290284700
0.064195570
-0.963776100
0.266712800
0.064182610
-0.970031300
0.242980200
0.064169030
-0.975702100
0.219101200
0.064154860
-0.980785300
0.195090300
0.064140070
-0.985277700
0.170961900
0.064124570
-0.989176500
0.146730500
0.064108210
-0.992479600
0.122410700
0.064090790
-0.995184700
0.098017140
0.064072220
-0.997290400
0.073564570
0.064052580
-0.998795400
0.049067680
0.064032170
-0.999698800
0.024541230
0.064011520
-1.000000000
0.000000000
0.063991390
-0.999698800
-0.024541230
0.063972670
-0.998795400
-0.049067680
0.063956270
-0.997290400
-0.073564570
0.063943040
-0.995184700
-0.098017140
0.063933630
-0.992479600
-0.122410700
0.063928440
-0.989176500
-0.146730500
0.063927580
-0.985277700
-0.170961900
0.063930810
-0.980785300
-0.195090300
0.063937580
-0.975702100
-0.219101200
0.063947100
-0.970031300
-0.242980200
0.063958460
-0.963776100
-0.266712800
0.063970690
-0.956940400
-0.290284700
0.063982900
-0.949528200
-0.313681800
0.063994430
-0.941544100
-0.336889900
0.064004800
-0.932992800
-0.359895100
0.064013770
-0.923879500
-0.382683400
0.064021330
-0.914209800
-0.405241300
0.064027560
-0.903989300
-0.427555100
0.064032610
-0.893224300
-0.449611300
0.064036670
-0.881921300
-0.471396700
0.064039820
-0.870087000
-0.492898200
0.064042090
-0.857728600
-0.514102800
0.064043480
-0.844853600
-0.534997600
0.064043980
-0.831469600
-0.555570200
0.064043570
-0.817584800
-0.575808200
0.064042380
-0.803207500
-0.595699300
0.064040580
-0.788346400
-0.615231600
0.064038460
-0.773010400
-0.634393300
0.064036400
-0.757208800
-0.653172900
0.064034800
-0.740951100
-0.671559000
0.064034060
-0.724247100
-0.689540600
0.064034540
-0.707106800
-0.707106800
0.064036490
-0.689540600
-0.724247100
0.064040020
-0.671559000
-0.740951100
0.064045160
-0.653172900
-0.757208800
0.064051810
-0.634393300
-0.773010400
0.064059790
-0.615231600
-0.788346400
0.064068880
-0.595699300
-0.803207500
0.064078900
-0.575808200
-0.817584800
0.064089650
-0.555570200
-0.831469600
0.064100970
-0.534997600
-0.844853600
0.064112800
-0.514102800
-0.857728600
0.064125080
-0.492898200
-0.870087000
0.064137800
-0.471396700
-0.881921300
0.064151000
-0.449611300
-0.893224300
0.064164690
-0.427555100
-0.903989300
0.064178890
-0.405241300
-0.914209800
0.064193620
-0.382683400
-0.923879500
0.064208870
-0.359895100
-0.932992800
0.064224620
-0.336889900
-0.941544100
0.064240820
-0.313681800
-0.949528200
0.064257450
-0.290284700
-0.956940400
0.064274470
-0.266712800
-0.963776100
0.064291830
-0.242980200
-0.970031300
0.064309510
-0.219101200
-0.975702100
0.064327450
-0.195090300
-0.980785300
0.064345620
-0.170961900
-0.985277700
0.064364020
-0.146730500
-0.989176500
0.064382650
-0.122410700
-0.992479600
0.064401600
-0.098017140
-0.995184700
0.064421010
-0.073564570
-0.997290400
0.064441100
-0.049067680
-0.998795400
0.064462110
-0.024541230
-0.999698800
0.064484240
0.000000000
-1.000000000
0.064507610
0.024541230
-0.999698800
0.064532150
0.049067680
-0.998795400
0.064557600
0.073564570
-0.997290400
0.064583440
0.098017140
-0.995184700
0.064608920
0.122410700
-0.992479600
0.064633190
0.146730500
-0.989176500
0.064655370
0.170961900
-0.985277700
0.064674740
0.195090300
-0.980785300
0.064690840
0.219101200
-0.975702100
0.064703500
0.242980200
-0.970031300
0.064712860
0.266712800
-0.963776100
0.064719250
0.290284700
-0.956940400
0.064723210
0.313681800
-0.949528200
0.064725650
0.336889900
-0.941544100
0.064727990
0.359895100
-0.932992800
0.064731970
0.382683400
-0.923879500
0.064739090
0.405241300
-0.914209800
0.064750030
0.427555100
-0.903989300
0.064764400
0.449611300
-0.893224300
0.064781000
0.471396700
-0.881921300
0.064798270
0.492898200
-0.870087000
0.064814720
0.514102800
-0.857728600
0.064829170
0.534997600
-0.844853600
0.064840850
0.555570200
-0.831469600
0.064849410
0.575808200
-0.817584800
0.064855010
0.595699300
-0.803207500
0.064858150
0.615231600
-0.788346400
0.064859710
0.634393300
-0.773010400
0.064860650
0.653172900
-0.757208800
0.064861880
0.671559000
-0.740951100
0.064863990
0.689540600
-0.724247100
0.064867180
0.707106800
-0.707106800
0.064871160
0.724247100
-0.689540600
0.064875350
0.740951100
-0.671559000
0.064878870
0.757208800
-0.653172900
0.064880790
0.773010400
-0.634393300
0.064880210
0.788346400
-0.615231600
0.064876390
0.803207500
-0.595699300
0.064868790
0.817584800
-0.575808200
0.064857120
0.831469600
-0.555570200
0.064841400
0.844853600
-0.534997600
0.064821940
0.857728600
-0.514102800
0.064799300
0.870087000
-0.492898200
0.064774270
0.881921300
-0.471396700
0.064747750
0.893224300
-0.449611300
0.064720710
0.903989300
-0.427555100
0.064694110
0.914209800
-0.405241300
0.064668810
0.923879500
-0.382683400
0.064645500
0.932992800
-0.359895100
0.064624640
0.941544100
-0.336889900
0.064606410
0.949528200
-0.313681800
0.064590690
0.956940400
-0.290284700
0.064577100
0.963776100
-0.266712800
0.064565080
0.970031300
-0.242980200
0.064553960
0.975702100
-0.219101200
0.064543110
0.980785300
-0.195090300
0.064532000
0.985277700
-0.170961900
0.064520260
0.989176500
-0.146730500
0.064507670
0.992479600
-0.122410700
0.064494010
0.995184700
-0.098017140
0.064478980
0.997290400
-0.073564570
0.064462160
0.998795400
-0.049067680
0.064442950
0.999698800
-0.024541230
0.064420680
1.200000000
0.000000000
0.092983810
1.199639000
0.029449480
0.092950210
1.198555000
0.058881210
0.092911290
1.196749000
0.088277480
0.092867330
1.194222000
0.117620600
0.092819350
1.190976000
0.146892800
0.092769030
1.187012000
0.176076600
0.092718470
1.182333000
0.205154300
0.092669890
1.176942000
0.234108400
0.092625240
1.170843000
0.262921500
0.092585910
1.164038000
0.291576200
0.092552570
1.156531000
0.320055300
0.092525170
1.148328000
0.348341600
0.092503040
1.139434000
0.376418100
0.092485250
1.129853000
0.404267800
0.092470810
1.119591000
0.431874100
0.092459020
1.108655000
0.459220100
0.092449550
1.097052000
0.486289600
0.092442470
1.084787000
0.513066100
0.092438170
1.071869000
0.539533600
0.092437240
1.058306000
0.565676100
0.092440360
1.044104000
0.591477900
0.092448120
1.029274000
0.616923300
0.092460840
1.013824000
0.641997200
0.092478390
0.997763600
0.666684300
0.092500280
0.981101800
0.690969800
0.092525880
0.963849100
0.714839200
0.092554620
0.946015700
0.738277900
0.092586100
0.927612500
0.761272000
0.092619850
0.908650600
0.783807500
0.092655270
0.889141400
0.805870800
0.092691640
0.869096600
0.827448700
0.092728170
0.848528100
0.848528100
0.092764130
0.827448700
0.869096600
0.092798810
0.805870800
0.889141400
0.092831490
0.783807500
0.908650600
0.092861550
0.761272000
0.927612500
0.092888410
0.738277900
0.946015700
0.092911680
0.714839200
0.963849100
0.092931120
0.690969800
0.981101800
0.092946750
0.666684300
0.997763600
0.092958760
0.641997200
1.013824000
0.092967480
0.616923300
1.029274000
0.092973340
0.591477900
1.044104000
0.092976750
0.565676100
1.058306000
0.092978040
0.539533600
1.071869000
0.092977370
0.513066100
1.084787000
0.092974830
0.486289600
1.097052000
0.092970520
0.459220100
1.108655000
0.092964630
0.431874100
1.119591000
0.092957500
0.404267800
1.129853000
0.092949550
0.376418100
1.139434000
0.092941310
0.348341600
1.148328000
0.092933340
0.320055300
1.156531000
0.092926240
0.291576200
1.164038000
0.092920650
0.262921500
1.170843000
0.092917150
0.234108400
1.176942000
0.092916200
0.205154300
1.182333000
0.092917990
0.176076600
1.187012000
0.092922450
0.146892800
1.190976000
0.092929090
0.117620600
1.194222000
0.092937040
0.088277480
1.196749000
0.092945110
0.058881210
1.198555000
0.092951860
0.029449480
1.199639000
0.092955810
0.000000000
1.200000000
0.092955520
-0.029449480
1.199639000
0.092949800
-0.058881210
1.198555000
0.092937820
-0.088277480
1.196749000
0.092919200
-0.117620600
1.194222000
0.092894030
-0.146892800
1.190976000
0.092862840
-0.176076600
1.187012000
0.092826530
-0.205154300
1.182333000
0.092786300
-0.234108400
1.176942000
0.092743500
-0.262921500
1.170843000
0.092699570
-0.291576200
1.164038000
0.092655950
-0.320055300
1.156531000
0.092613970
-0.348341600
1.148328000
0.092574830
-0.376418100
1.139434000
0.092539530
-0.404267800
1.129853000
0.092508810
-0.431874100
1.119591000
0.092483100
-0.459220100
1.108655000
0.092462490
-0.486289600
1.097052000
0.092446710
-0.513066100
1.084787000
0.092435160
-0.539533600
1.071869000
0.092426970
-0.565676100
1.058306000
0.092421260
-0.591477900
1.044104000
0.092417210
-0.616923300
1.029274000
0.092414270
-0.641997200
1.013824000
0.092412190
-0.666684300
0.997763600
0.092411000
-0.690969800
0.981101800
0.092410980
-0.714839200
0.963849100
0.092412590
-0.738277900
0.946015700
0.092416370
-0.761272000
0.927612500
0.092422800
-0.783807500
0.908650600
0.092432180
-0.805870800
0.889141400
0.092444520
-0.827448700
0.869096600
0.092459590
-0.848528100
0.848528100
0.092476820
-0.869096600
0.827448700
0.092495480
-0.889141400
0.805870800
0.092514680
-0.908650600
0.783807500
0.092533480
-0.927612500
0.761272000
0.092551010
-0.946015700
0.738277900
0.092566510
-0.963849100
0.714839200
0.092579400
-0.981101800
0.690969800
0.092589320
-0.997763600
0.666684300
0.092596080
-1.013824000
0.641997200
0.092599680
-1.029274000
0.616923300
0.092600310
-1.044104000
0.591477900
0.092598300
-1.058306000
0.565676100
0.092594030
-1.071869000
0.539533600
0.092587920
-1.084787000
0.513066100
0.092580270
-1.097052000
0.486289600
0.092571380
-1.108655000
0.459220100
0.092561440
-1.119591000
0.431874100
0.092550560
-1.129853000
0.404267800
0.092538770
-1.139434000
0.376418100
0.092526030
-1.148328000
0.348341600
0.092512240
-1.156531000
0.320055300
0.092497300
-1.164038000
0.291576200
0.092481180
-1.170843000
0.262921500
0.092463930
-1.176942000
0.234108400
0.092445570
-1.182333000
0.205154300
0.092426040
-1.187012000
0.176076600
0.092405160
-1.190976000
0.146892800
0.092382770
-1.194222000
0.117620600
0.092358780
-1.196749000
0.088277480
0.092333330
-1.198555000
0.058881210
0.092306840
-1.199639000
0.029449480
0.092279990
-1.200000000
0.000000000
0.092253740
-1.199639000
-0.029449480
0.092229170
-1.198555000
-0.058881210
0.092207440
-1.196749000
-0.088277480
0.092189630
-1.194222000
-0.117620600
0.092176660
-1.190976000
-0.146892800
0.092169150
-1.187012000
-0.176076600
0.092167380
-1.182333000
-0.205154300
0.092171210
-1.176942000
-0.234108400
0.092180150
-1.170843000
-0.262921500
0.092193310
-1.164038000
-0.291576200
0.092209570
-1.156531000
-0.320055300
0.092227700
-1.148328000
-0.348341600
0.092246500
-1.139434000
-0.376418100
0.092264900
-1.129853000
-0.404267800
0.092282070
-1.119591000
-0.431874100
0.092297500
-1.108655000
-0.459220100
0.092310910
-1.097052000
-0.486289600
0.092322250
-1.084787000
-0.513066100
0.092331630
-1.071869000
-0.539533600
0.092339170
-1.058306000
-0.565676100
0.092345020
-1.044104000
-0.591477900
0.092349290
-1.029274000
-0.616923300
0.092352000
-1.013824000
-0.641997200
0.092353220
-0.997763600
-0.666684300
0.092353000
-0.981101800
-0.690969800
0.092351530
-0.963849100
-0.714839200
0.092349070
-0.946015700
-0.738277900
0.092346060
-0.927612500
-0.761272000
0.092343030
-0.908650600
-0.783807500
0.092340570
-0.889141400
-0.805870800
0.092339280
-0.869096600
-0.827448700
0.092339670
-0.848528100
-0.848528100
0.092342140
-0.827448700
-0.869096600
0.092346900
-0.805870800
-0.889141400
0.092354010
-0.783807500
-0.908650600
0.092363380
-0.761272000
-0.927612500
0.092374770
-0.738277900
-0.946015700
0.092387920
-0.714839200
-0.963849100
0.092402510
-0.690969800
-0.981101800
0.092418270
-0.666684300
-0.997763600
0.092434950
-0.641997200
-1.013824000
0.092452380
-0.616923300
-1.029274000
0.092470440
-0.591477900
-1.044104000
0.092489070
-0.565676100
-1.058306000
0.092508260
-0.539533600
-1.071869000
0.092528030
-0.513066100
-1.084787000
0.092548390
-0.486289600
-1.097052000
0.092569380
-0.459220100
-1.108655000
0.092591020
-0.431874100
-1.119591000
0.092613330
-0.404267800
-1.129853000
0.092636310
-0.376418100
-1.139434000
0.092659960
-0.348341600
-1.148328000
0.092684280
-0.320055300
-1.156531000
0.092709280
-0.291576200
-1.164038000
0.092734960
-0.262921500
-1.170843000
0.092761290
-0.234108400
-1.176942000
0.092788290
-0.205154300
-1.182333000
0.092815940
-0.176076600
-1.187012000
0.092844290
-0.146892800
-1.190976000
0.092873400
-0.117620600
-1.194222000
0.092903450
-0.088277480
-1.196749000
0.092934650
-0.058881210
-1.198555000
0.092967230
-0.029449480
-1.199639000
0.093001400
0.000000000
-1.200000000
0.093037230
0.029449480
-1.199639000
0.093074570
0.058881210
-1.198555000
0.093113030
0.088277480
-1.196749000
0.093151890
0.117620600
-1.194222000
0.093190240
0.146892800
-1.190976000
0.093226980
0.176076600
-1.187012000
0.093261050
0.205154300
-1.182333000
0.093291600
0.234108400
-1.176942000
0.093318080
0.262921500
-1.170843000
0.093340310
0.291576200
-1.164038000
0.093358370
0.320055300
-1.156531000
0.093372490
0.348341600
-1.148328000
0.093383190
0.376418100
-1.139434000
0.093391410
0.404267800
-1.129853000
0.093398940
0.431874100
-1.119591000
0.093408070
0.459220100
-1.108655000
0.093420930
0.486289600
-1.097052000
0.093438570
0.513066100
-1.084787000
0.093460550
0.539533600
-1.071869000
0.093485330
0.565676100
-1.058306000
0.093510880
0.591477900
-1.044104000
0.093535280
0.616923300
-1.029274000
0.093556960
0.641997200
-1.013824000
0.093574830
0.666684300
-0.997763600
0.093588420
0.690969800
-0.981101800
0.093597780
0.714839200
-0.963849100
0.093603550
0.738277900
-0.946015700
0.093606760
0.761272000
-0.927612500
0.093608690
0.783807500
-0.908650600
0.093610540
0.805870800
-0.889141400
0.093613180
0.827448700
-0.869096600
0.093616920
0.848528100
-0.848528100
0.093621540
0.869096600
-0.827448700
0.093626290
0.889141400
-0.805870800
0.093630110
0.908650600
-0.783807500
0.093631770
0.927612500
-0.761272000
0.093630090
0.946015700
-0.738277900
0.093624020
0.963849100
-0.714839200
0.093612780
0.981101800
-0.690969800
0.093595980
0.997763600
-0.666684300
0.093573600
1.013824000
-0.641997200
0.093546040
1.029274000
-0.616923300
0.093514090
1.044104000
-0.591477900
0.093478850
1.058306000
-0.565676100
0.093441610
1.071869000
-0.539533600
0.093403750
1.084787000
-0.513066100
0.093366610
1.097052000
-0.486289600
0.093331400
1.108655000
-0.459220100
0.093299130
1.119591000
-0.431874100
0.093270380
1.129853000
-0.404267800
0.093245390
1.139434000
-0.376418100
0.093223950
1.148328000
-0.348341600
0.093205470
1.156531000
-0.320055300
0.093189120
1.164038000
-0.291576200
0.093174000
1.170843000
-0.262921500
0.093159240
1.176942000
-0.234108400
0.093144270
1.182333000
-0.205154300
0.093128730
1.187012000
-0.176076600
0.093112510
1.190976000
-0.146892800
0.093095540
1.194222000
-0.117620600
0.093077640
1.196749000
-0.088277480
0.093058360
1.198555000
-0.058881210
0.093036960
1.199639000
-0.029449480
0.093012450
1.400000000
0.000000000
0.126939400
1.399578000
0.034357720
0.126910000
1.398314000
0.068694750
0.126875300
1.396207000
0.102990400
0.126835700
1.393259000
0.137224000
0.126792000
1.389471000
0.171374900
0.126746000
1.384847000
0.205422700
0.126700200
1.379389000
0.239346600
0.126656900
1.373099000
0.273126500
0.126618400
1.365983000
0.306741700
0.126586300
1.358044000
0.340172300
0.126561100
1.349286000
0.373397900
0.126542700
1.339716000
0.406398500
0.126530200
1.329339000
0.439154400
0.126522200
1.318162000
0.471645800
0.126517600
1.306190000
0.503853100
0.126515400
1.293431000
0.535756800
0.126515000
1.279894000
0.567337800
0.126516300
1.265585000
0.598577100
0.126519600
1.250514000
0.629455900
0.126525400
1.234690000
0.659955400
0.126534200
1.218122000
0.690057500
0.126546300
1.200820000
0.719743800
0.126561900
1.182795000
0.748996700
0.126580400
1.164057000
0.777798400
0.126600900
1.144619000
0.806131400
0.126622400
1.124490000
0.833979000
0.126644100
1.103685000
0.861324200
0.126665700
1.082215000
0.888150600
0.126687100
1.060092000
0.914442000
0.126708100
1.037332000
0.940182600
0.126728400
1.013946000
0.965356800
0.126747900
0.989949500
0.989949500
0.126766400
0.965356800
1.013946000
0.126783700
0.940182600
1.037332000
0.126799500
0.914442000
1.060092000
0.126813300
0.888150600
1.082215000
0.126824500
0.861324200
1.103685000
0.126832500
0.833979000
1.124490000
0.126836800
0.806131400
1.144619000
0.126837200
0.777798400
1.164057000
0.126833500
0.748996700
1.182795000
0.126826200
0.719743800
1.200820000
0.126815600
0.690057500
1.218122000
0.126802400
0.659955400
1.234690000
0.126787100
0.629455900
1.250514000
0.126770000
0.598577100
1.265585000
0.126751500
0.567337800
1.279894000
0.126731900
0.535756800
1.293431000
0.126711400
0.503853100
1.306190000
0.126690700
0.471645800
1.318162000
0.126670200
0.439154400
1.329339000
0.126650500
0.406398500
1.339716000
0.126632200
0.373397900
1.349286000
0.126616000
0.340172300
1.358044000
0.126602400
0.306741700
1.365983000
0.126591900
0.273126500
1.373099000
0.126585100
0.239346600
1.379389000
0.126582000
0.205422700
1.384847000
0.126582500
0.171374900
1.389471000
0.126586000
0.137224000
1.393259000
0.126591400
0.102990400
1.396207000
0.126597300
0.068694750
1.398314000
0.126602000
0.034357720
1.399578000
0.126603600
0.000000000
1.400000000
0.126600300
-0.034357720
1.399578000
0.126590800
-0.068694750
1.398314000
0.126573900
-0.102990400
1.396207000
0.126549200
-0.137224000
1.393259000
0.126516800
-0.171374900
1.389471000
0.126477500
-0.205422700
1.384847000
0.126432300
-0.239346600
1.379389000
0.126382900
-0.273126500
1.373099000
0.126330900
-0.306741700
1.365983000
0.126278100
-0.340172300
1.358044000
0.126226300
-0.373397900
1.349286000
0.126176900
-0.406398500
1.339716000
0.126131400
-0.439154400
1.329339000
0.126090600
-0.471645800
1.318162000
0.126055400
-0.503853100
1.306190000
0.126026100
-0.535756800
1.293431000
0.126002500
-0.567337800
1.279894000
0.125984300
-0.598577100
1.265585000
0.125970600
-0.629455900
1.250514000
0.125960300
-0.659955400
1.234690000
0.125952300
-0.690057500
1.218122000
0.125945800
-0.719743800
1.200820000
0.125940200
-0.748996700
1.182795000
0.125935300
-0.777798400
1.164057000
0.125931300
-0.806131400
1.144619000
0.125928700
-0.833979000
1.124490000
0.125928200
-0.861324200
1.103685000
0.125930500
-0.888150600
1.082215000
0.125936300
-0.914442000
1.060092000
0.125945900
-0.940182600
1.037332000
0.125959200
-0.965356800
1.013946000
0.125976000
-0.989949500
0.989949500
0.125995400
-1.013946000
0.965356800
0.126016500
-1.037332000
0.940182600
0.126038300
-1.060092000
0.914442000
0.126059600
-1.082215000
0.888150600
0.126079500
-1.103685000
0.861324200
0.126097100
-1.124490000
0.833979000
0.126111800
-1.144619000
0.806131400
0.126123200
-1.164057000
0.777798400
0.126131000
-1.182795000
0.748996700
0.126135200
-1.200820000
0.719743800
0.126136100
-1.218122000
0.690057500
0.126133900
-1.234690000
0.659955400
0.126129000
-1.250514000
0.629455900
0.126122100
-1.265585000
0.598577100
0.126113500
-1.279894000
0.567337800
0.126103700
-1.293431000
0.535756800
0.126093000
-1.306190000
0.503853100
0.126081700
-1.318162000
0.471645800
0.126069800
-1.329339000
0.439154400
0.126057200
-1.339716000
0.406398500
0.126043700
-1.349286000
0.373397900
0.126029000
-1.358044000
0.340172300
0.126013100
-1.365983000
0.306741700
0.125995800
-1.373099000
0.273126500
0.125977100
-1.379389000
0.239346600
0.125956900
-1.384847000
0.205422700
0.125935100
-1.389471000
0.171374900
0.125911300
-1.393259000
0.137224000
0.125885400
-1.396207000
0.102990400
0.125857700
-1.398314000
0.068694750
0.125828300
-1.399578000
0.034357720
0.125798100
-1.400000000
0.000000000
0.125768100
-1.399578000
-0.034357720
0.125739300
-1.398314000
-0.068694750
0.125713100
-1.396207000
-0.102990400
0.125690800
-1.393259000
-0.137224000
0.125673600
-1.389471000
-0.171374900
0.125662400
-1.384847000
-0.205422700
0.125657900
-1.379389000
-0.239346600
0.125660300
-1.373099000
-0.273126500
0.125669300
-1.365983000
-0.306741700
0.125684100
-1.358044000
-0.340172300
0.125703700
-1.349286000
-0.373397900
0.125726600
-1.339716000
-0.406398500
0.125751200
-1.329339000
-0.439154400
0.125776200
-1.318162000
-0.471645800
0.125800300
-1.306190000
-0.503853100
0.125822600
-1.293431000
-0.535756800
0.125842500
-1.279894000
-0.567337800
0.125859800
-1.265585000
-0.598577100
0.125874300
-1.250514000
-0.629455900
0.125886300
-1.234690000
-0.659955400
0.125895800
-1.218122000
-0.690057500
0.125903000
-1.200820000
-0.719743800
0.125908000
-1.182795000
-0.748996700
0.125911000
-1.164057000
-0.777798400
0.125912100
-1.144619000
-0.806131400
0.125911500
-1.124490000
-0.833979000
0.125909800
-1.103685000
-0.861324200
0.125907500
-1.082215000
-0.888150600
0.125905300
-1.060092000
-0.914442000
0.125903900
-1.037332000
-0.940182600
0.125904200
-1.013946000
-0.965356800
0.125906600
-0.989949500
-0.989949500
0.125911800
-0.965356800
-1.013946000
0.125920000
-0.940182600
-1.037332000
0.125931200
-0.914442000
-1.060092000
0.125945300
-0.888150600
-1.082215000
0.125962000
-0.861324200
-1.103685000
0.125980900
-0.833979000
-1.124490000
0.126001700
-0.806131400
-1.144619000
0.126024000
-0.777798400
-1.164057000
0.126047500
-0.748996700
-1.182795000
0.126071700
-0.719743800
-1.200820000
0.126096600
-0.690057500
-1.218122000
0.126121900
-0.659955400
-1.234690000
0.126147500
-0.629455900
-1.250514000
0.126173400
-0.598577100
-1.265585000
0.126199500
-0.567337800
-1.279894000
0.126225900
-0.535756800
-1.293431000
0.126252600
-0.503853100
-1.306190000
0.126279700
-0.471645800
-1.318162000
0.126307300
-0.439154400
-1.329339000
0.126335500
-0.406398500
-1.339716000
0.126364400
-0.373397900
-1.349286000
0.126394100
-0.340172300
-1.358044000
0.126424800
-0.306741700
-1.365983000
0.126456500
-0.273126500
-1.373099000
0.126489400
-0.239346600
-1.379389000
0.126523600
-0.205422700
-1.384847000
0.126559200
-0.171374900
-1.389471000
0.126596300
-0.137224000
-1.393259000
0.126635300
-0.102990400
-1.396207000
0.126676400
-0.068694750
-1.398314000
0.126719800
-0.034357720
-1.399578000
0.126766000
0.000000000
-1.400000000
0.126814800
0.034357720
-1.399578000
0.126866200
0.068694750
-1.398314000
0.126919600
0.102990400
-1.396207000
0.126974100
0.137224000
-1.393259000
0.127028700
0.171374900
-1.389471000
0.127081900
0.205422700
-1.384847000
0.127132500
0.239346600
-1.379389000
0.127179400
0.273126500
-1.373099000
0.127222000
0.306741700
-1.365983000
0.127259800
0.340172300
-1.358044000
0.127292800
0.373397900
-1.349286000
0.127321000
0.406398500
-1.339716000
0.127344800
0.439154400
-1.329339000
0.127364900
0.471645800
-1.318162000
0.127383400
0.503853100
-1.306190000
0.127403500
0.535756800
-1.293431000
0.127427900
0.567337800
-1.279894000
0.127458000
0.598577100
-1.265585000
0.127493500
0.629455900
-1.250514000
0.127532400
0.659955400
-1.234690000
0.127572100
0.690057500
-1.218122000
0.127610200
0.719743800
-1.200820000
0.127644700
0.748996700
-1.182795000
0.127674300
0.777798400
-1.164057000
0.127698400
0.806131400
-1.144619000
0.127716900
0.833979000
-1.124490000
0.127730400
0.861324200
-1.103685000
0.127740100
0.888150600
-1.082215000
0.127747400
0.914442000
-1.060092000
0.127753700
0.940182600
-1.037332000
0.127759900
0.965356800
-1.013946000
0.127766400
0.989949500
-0.989949500
0.127772900
1.013946000
-0.965356800
0.127778500
1.037332000
-0.940182600
0.127782000
1.060092000
-0.914442000
0.127781900
1.082215000
-0.888150600
0.127776800
1.103685000
-0.861324200
0.127765400
1.124490000
-0.833979000
0.127747000
1.144619000
-0.806131400
0.127720800
1.164057000
-0.777798400
0.127687000
1.182795000
-0.748996700
0.127646000
1.200820000
-0.719743800
0.127598900
1.218122000
-0.690057500
0.127547200
1.234690000
-0.659955400
0.127492800
1.250514000
-0.629455900
0.127437700
1.265585000
-0.598577100
0.127384000
1.279894000
-0.567337800
0.127333500
1.293431000
-0.535756800
0.127287500
1.306190000
-0.503853100
0.127247200
1.318162000
-0.471645800
0.127212700
1.329339000
-0.439154400
0.127183900
1.339716000
-0.406398500
0.127159900
1.349286000
-0.373397900
0.127139600
1.358044000
-0.340172300
0.127121800
1.365983000
-0.306741700
0.127105200
1.373099000
-0.273126500
0.127089000
1.379389000
-0.239346600
0.127072600
1.384847000
-0.205422700
0.127056100
1.389471000
-0.171374900
0.127039300
1.393259000
-0.137224000
0.127022300
1.396207000
-0.102990400
0.127004600
1.398314000
-0.068694750
0.126985600
1.399578000
-0.034357720
0.126964300
1.600000000
0.000000000
0.166284700
1.599518000
0.039265970
0.166260300
1.598073000
0.078508280
0.166231000
1.595665000
0.117703300
0.166196900
1.592296000
0.156827400
0.166158900
1.587967000
0.195857100
0.166118900
1.582682000
0.234768700
0.166079300
1.576444000
0.273539000
0.166042800
1.569256000
0.312144500
0.166011700
1.561123000
0.350562000
0.165987400
1.552050000
0.388768300
0.165970600
1.542042000
0.426740400
0.165960900
1.531105000
0.464455500
0.165957200
1.519245000
0.501890800
0.165958100
1.506471000
0.539023800
0.165962000
1.492789000
0.575832100
0.165967800
1.478207000
0.612293500
0.165974900
1.462736000
0.648386100
0.165983000
1.446383000
0.684088200
0.165992300
1.429159000
0.719378200
0.166003000
1.411074000
0.754234800
0.166015400
1.392139000
0.788637100
0.166029800
1.372366000
0.822564400
0.166046100
1.351766000
0.855996300
0.166063600
1.330351000
0.888912400
0.166080900
1.308136000
0.921293100
0.166096900
1.285132000
0.953118900
0.166110900
1.261354000
0.984370500
0.166122900
1.236817000
1.015029000
0.166132900
1.211534000
1.045077000
0.166141100
1.185522000
1.074494000
0.166147500
1.158795000
1.103265000
0.166152200
1.131371000
1.131371000
0.166155500
1.103265000
1.158795000
0.166157400
1.074494000
1.185522000
0.166157900
1.045077000
1.211534000
0.166156600
1.015029000
1.236817000
0.166153000
0.984370500
1.261354000
0.166146200
0.953118900
1.285132000
0.166135700
0.921293100
1.308136000
0.166120900
0.888912400
1.330351000
0.166101800
0.855996300
1.351766000
0.166078500
0.822564400
1.372366000
0.166051800
0.788637100
1.392139000
0.166022200
0.754234800
1.411074000
0.165990700
0.719378200
1.429159000
0.165957700
0.684088200
1.446383000
0.165923700
0.648386100
1.462736000
0.165888900
0.612293500
1.478207000
0.165853900
0.575832100
1.492789000
0.165819100
0.539023800
1.506471000
0.165785100
0.501890800
1.519245000
0.165752700
0.464455500
1.531105000
0.165722300
0.426740400
1.542042000
0.165694700
0.388768300
1.552050000
0.165670500
0.350562000
1.561123000
0.165650400
0.312144500
1.569256000
0.165634800
0.273539000
1.576444000
0.165624100
0.234768700
1.582682000
0.165617800
0.195857100
1.587967000
0.165615500
0.156827400
1.592296000
0.165615900
0.117703300
1.595665000
0.165617400
0.078508280
1.598073000
0.165618000
0.039265970
1.599518000
0.165615600
0.000000000
1.600000000
0.165608200
-0.039265970
1.599518000
0.165594000
-0.078508280
1.598073000
0.165571800
-0.117703300
1.595665000
0.165541000
-0.156827400
1.592296000
0.165502000
-0.195857100
1.587967000
0.165455500
-0.234768700
1.582682000
0.165403100
-0.273539000
1.576444000
0.165346800
-0.312144500
1.569256000
0.165288800
-0.350562000
1.561123000
0.165231300
-0.388768300
1.552050000
0.165176400
-0.426740400
1.542042000
0.165125800
-0.464455500
1.531105000
0.165080600
-0.501890800
1.519245000
0.165041700
-0.539023800
1.506471000
0.165009300
-0.575832100
1.492789000
0.164983100
-0.612293500
1.478207000
0.164962400
-0.648386100
1.462736000
0.164946200
-0.684088200
1.446383000
0.164933100
-0.719378200
1.429159000
0.164921800
-0.754234800
1.411074000
0.164910900
-0.788637100
1.392139000
0.164899600
-0.822564400
1.372366000
0.164887500
-0.855996300
1.351766000
0.164874600
-0.888912400
1.330351000
0.164861700
-0.921293100
1.308136000
0.164849300
-0.953118900
1.285132000
0.164838600
-0.984370500
1.261354000
0.164830700
-1.015029000
1.236817000
0.164826300
-1.045077000
1.211534000
0.164826100
-1.074494000
1.185522000
0.164830300
-1.103265000
1.158795000
0.164838500
-1.131371000
1.131371000
0.164850300
-1.158795000
1.103265000
0.164864700
-1.185522000
1.074494000
0.164880700
-1.211534000
1.045077000
0.164897400
-1.236817000
1.015029000
0.164913700
-1.261354000
0.984370500
0.164928700
-1.285132000
0.953118900
0.164941600
-1.308136000
0.921293100
0.164951700
-1.330351000
0.888912400
0.164958300
-1.351766000
0.855996300
0.164961000
-1.372366000
0.822564400
0.164959500
-1.392139000
0.788637100
0.164953800
-1.411074000
0.754234800
0.164944400
-1.429159000
0.719378200
0.164931800
-1.446383000
0.684088200
0.164916700
-1.462736000
0.648386100
0.164899900
-1.478207000
0.612293500
0.164882200
-1.492789000
0.575832100
0.164864200
-1.506471000
0.539023800
0.164846400
-1.519245000
0.501890800
0.164828900
-1.531105000
0.464455500
0.164811300
-1.542042000
0.426740400
0.164793300
-1.552050000
0.388768300
0.164774800
-1.561123000
0.350562000
0.164755600
-1.569256000
0.312144500
0.164735500
-1.576444000
0.273539000
0.164714500
-1.582682000
0.234768700
0.164692200
-1.587967000
0.195857100
0.164668200
-1.592296000
0.156827400
0.164642400
-1.595665000
0.117703300
0.164614700
-1.598073000
0.078508280
0.164585200
-1.599518000
0.039265970
0.164554700
-1.600000000
0.000000000
0.164524100
-1.599518000
-0.039265970
0.164494600
-1.598073000
-0.078508280
0.164467500
-1.595665000
-0.117703300
0.164444300
-1.592296000
-0.156827400
0.164426400
-1.587967000
-0.195857100
0.164414900
-1.582682000
-0.234768700
0.164410900
-1.576444000
-0.273539000
0.164414700
-1.569256000
-0.312144500
0.164426100
-1.561123000
-0.350562000
0.164444700
-1.552050000
-0.388768300
0.164469100
-1.542042000
-0.426740400
0.164498000
-1.531105000
-0.464455500
0.164529600
-1.519245000
-0.501890800
0.164562300
-1.506471000
-0.539023800
0.164594600
-1.492789000
-0.575832100
0.164625200
-1.478207000
-0.612293500
0.164653400
-1.462736000
-0.648386100
0.164678600
-1.446383000
-0.684088200
0.164700700
-1.429159000
-0.719378200
0.164719600
-1.411074000
-0.754234800
0.164735500
-1.392139000
-0.788637100
0.164748400
-1.372366000
-0.822564400
0.164758700
-1.351766000
-0.855996300
0.164766400
-1.330351000
-0.888912400
0.164772000
-1.308136000
-0.921293100
0.164775800
-1.285132000
-0.953118900
0.164778600
-1.261354000
-0.984370500
0.164781100
-1.236817000
-1.015029000
0.164784200
-1.211534000
-1.045077000
0.164788800
-1.185522000
-1.074494000
0.164795700
-1.158795000
-1.103265000
0.164805600
-1.131371000
-1.131371000
0.164818900
-1.103265000
-1.158795000
0.164835700
-1.074494000
-1.185522000
0.164855900
-1.045077000
-1.211534000
0.164879200
-1.015029000
-1.236817000
0.164905100
-0.984370500
-1.261354000
0.164933100
-0.953118900
-1.285132000
0.164962700
-0.921293100
-1.308136000
0.164993300
-0.888912400
-1.330351000
0.165024500
-0.855996300
-1.351766000
0.165055700
-0.822564400
-1.372366000
0.165086500
-0.788637100
-1.392139000
0.165116700
-0.754234800
-1.411074000
0.165145900
-0.719378200
-1.429159000
0.165174000
-0.684088200
-1.446383000
0.165201000
-0.648386100
-1.462736000
0.165227000
-0.612293500
-1.478207000
0.165252200
-0.575832100
-1.492789000
0.165277000
-0.539023800
-1.506471000
0.165301700
-0.501890800
-1.519245000
0.165327000
-0.464455500
-1.531105000
0.165353400
-0.426740400
-1.542042000
0.165381300
-0.388768300
-1.552050000
0.165411300
-0.350562000
-1.561123000
0.165443800
-0.312144500
-1.569256000
0.165478800
-0.273539000
-1.576444000
0.165516700
-0.234768700
-1.582682000
0.165557400
-0.195857100
-1.587967000
0.165601100
-0.156827400
-1.592296000
0.165647800
-0.117703300
-1.595665000
0.165697900
-0.078508280
-1.598073000
0.165751600
-0.039265970
-1.599518000
0.165809000
0.000000000
-1.600000000
0.165870200
0.039265970
-1.599518000
0.165934900
0.078508280
-1.598073000
0.166002600
0.117703300
-1.595665000
0.166072200
0.156827400
-1.592296000
0.166142500
0.195857100
-1.587967000
0.166211800
0.234768700
-1.582682000
0.166278700
0.273539000
-1.576444000
0.166342000
0.312144500
-1.569256000
0.166400600
0.350562000
-1.561123000
0.166454200
0.388768300
-1.552050000
0.166502200
0.426740400
-1.542042000
0.166544400
0.464455500
-1.531105000
0.166580700
0.501890800
-1.519245000
0.166611800
0.539023800
-1.506471000
0.166640200
0.575832100
-1.492789000
0.166669800
0.612293500
-1.478207000
0.166704600
0.648386100
-1.462736000
0.166746600
0.684088200
-1.446383000
0.166795600
0.719378200
-1.429159000
0.166849200
0.754234800
-1.411074000
0.166904500
0.788637100
-1.392139000
0.166958600
0.822564400
-1.372366000
0.167009400
0.855996300
-1.351766000
0.167055100
0.888912400
-1.330351000
0.167095000
0.921293100
-1.308136000
0.167129000
0.953118900
-1.285132000
0.167157600
0.984370500
-1.261354000
0.167182100
1.015029000
-1.236817000
0.167203900
1.045077000
-1.211534000
0.167224300
1.074494000
-1.185522000
0.167244200
1.103265000
-1.158795000
0.167263800
1.131371000
-1.131371000
0.167282400
1.158795000
-1.103265000
0.167298800
1.185522000
-1.074494000
0.167311500
1.211534000
-1.045077000
0.167318500
1.236817000
-1.015029000
0.167318300
1.261354000
-0.984370500
0.167309300
1.285132000
-0.953118900
0.167290100
1.308136000
-0.921293100
0.167260300
1.330351000
-0.888912400
0.167219500
1.351766000
-0.855996300
0.167168500
1.372366000
-0.822564400
0.167108700
1.392139000
-0.788637100
0.167042000
1.411074000
-0.754234800
0.166971100
1.429159000
-0.719378200
0.166898500
1.446383000
-0.684088200
0.166827000
1.462736000
-0.648386100
0.166759000
1.478207000
-0.612293500
0.166696500
1.492789000
-0.575832100
0.166640700
1.506471000
-0.539023800
0.166592200
1.519245000
-0.501890800
0.166551000
1.531105000
-0.464455500
0.166516300
1.542042000
-0.426740400
0.166487100
1.552050000
-0.388768300
0.166462200
1.561123000
-0.350562000
0.166440200
1.569256000
-0.312144500
0.166420200
1.576444000
-0.273539000
0.166401700
1.582682000
-0.234768700
0.166384400
1.587967000
-0.195857100
0.166368100
1.592296000
-0.156827400
0.166352600
1.595665000
-0.117703300
0.166337600
1.598073000
-0.078508280
0.166322100
1.599518000
-0.039265970
0.166304900
1.800000000
0.000000000
0.211072300
1.799458000
0.044174210
0.211052400
1.797832000
0.088321810
0.211027800
1.795123000
0.132416200
0.210998700
1.791332000
0.176430900
0.210965800
1.786463000
0.220339200
0.210931100
1.780518000
0.264114800
0.210897100
1.773500000
0.307731400
0.210866200
1.765413000
0.351162600
0.210840800
1.756264000
0.394382200
0.210822000
1.746056000
0.437364300
0.210810400
1.734797000
0.480083000
0.210805400
1.722493000
0.522512400
0.210805700
1.709151000
0.564627100
0.210809800
1.694779000
0.606401700
0.210816200
1.679387000
0.647811100
0.210823900
1.662983000
0.688830100
0.210832400
1.645578000
0.729434300
0.210841500
1.627181000
0.769599100
0.210851300
1.607804000
0.809300400
0.210861900
1.587458000
0.848514100
0.210873500
1.566157000
0.887216700
0.210886400
1.543911000
0.925384900
0.210900300
1.520736000
0.962995700
0.210914400
1.496645000
1.000026000
0.210927200
1.471653000
1.036455000
0.210937700
1.445773000
1.072259000
0.210945300
1.419024000
1.107417000
0.210950300
1.391419000
1.141908000
0.210953000
1.362976000
1.175711000
0.210953700
1.333712000
1.208806000
0.210952500
1.303645000
1.241173000
0.210949300
1.272792000
1.272792000
0.210944300
1.241173000
1.303645000
0.210937600
1.208806000
1.333712000
0.210929000
1.175711000
1.362976000
0.210918100
1.141908000
1.391419000
0.210904200
1.107417000
1.419024000
0.210886700
1.072259000
1.445773000
0.210864800
1.036455000
1.471653000
0.210838200
1.000026000
1.496645000
0.210806900
0.962995700
1.520736000
0.210771500
0.925384900
1.543911000
0.210732700
0.887216700
1.566157000
0.210691600
0.848514100
1.587458000
0.210649000
0.809300400
1.607804000
0.210605500
0.769599100
1.627181000
0.210561400
0.729434300
1.645578000
0.210516700
0.688830100
1.662983000
0.210471900
0.647811100
1.679387000
0.210427200
0.606401700
1.694779000
0.210383400
0.564627100
1.709151000
0.210340900
0.522512400
1.722493000
0.210300500
0.480083000
1.734797000
0.210262900
0.437364300
1.746056000
0.210229000
0.394382200
1.756264000
0.210199700
0.351162600
1.765413000
0.210175700
0.307731400
1.773500000
0.210157400
0.264114800
1.780518000
0.210145000
0.220339200
1.786463000
0.210138000
0.176430900
1.791332000
0.210135100
0.132416200
1.795123000
0.210134900
0.088321810
1.797832000
0.210135000
0.044174210
1.799458000
0.210133000
0.000000000
1.800000000
0.210126500
-0.044174210
1.799458000
0.210113400
-0.088321810
1.797832000
0.210091800
-0.132416200
1.795123000
0.210060900
-0.176430900
1.791332000
0.210020500
-0.220339200
1.786463000
0.209971500
-0.264114800
1.780518000
0.209915500
-0.307731400
1.773500000
0.209855000
-0.351162600
1.765413000
0.209792400
-0.394382200
1.756264000
0.209730800
-0.437364300
1.746056000
0.209672600
-0.480083000
1.734797000
0.209619800
-0.522512400
1.722493000
0.209573800
-0.564627100
1.709151000
0.209535100
-0.606401700
1.694779000
0.209503600
-0.647811100
1.679387000
0.209478300
-0.688830100
1.662983000
0.209457800
-0.729434300
1.645578000
0.209440400
-0.769599100
1.627181000
0.209424200
-0.809300400
1.607804000
0.209407600
-0.848514100
1.587458000
0.209389200
-0.887216700
1.566157000
0.209368300
-0.925384900
1.543911000
0.209344800
-0.962995700
1.520736000
0.209319300
-1.000026000
1.496645000
0.209292500
-1.036455000
1.471653000
0.209265500
-1.072259000
1.445773000
0.209239600
-1.107417000
1.419024000
0.209216100
-1.141908000
1.391419000
0.209195900
-1.175711000
1.362976000
0.209180000
-1.208806000
1.333712000
0.209168800
-1.241173000
1.303645000
0.209162100
-1.272792000
1.272792000
0.209159500
-1.303645000
1.241173000
0.209160500
-1.333712000
1.208806000
0.209164100
-1.362976000
1.175711000
0.209169300
-1.391419000
1.141908000
0.209175100
-1.419024000
1.107417000
0.209180500
-1.445773000
1.072259000
0.209184500
-1.471653000
1.036455000
0.209185900
-1.496645000
1.000026000
0.209183800
-1.520736000
0.962995700
0.209177200
-1.543911000
0.925384900
0.209165500
-1.566157000
0.887216700
0.209148500
-1.587458000
0.848514100
0.209126600
-1.607804000
0.809300400
0.209100400
-1.627181000
0.769599100
0.209071100
-1.645578000
0.729434300
0.209039700
-1.662983000
0.688830100
0.209007800
-1.679387000
0.647811100
0.208976400
-1.694779000
0.606401700
0.208946400
-1.709151000
0.564627100
0.208918000
-1.722493000
0.522512400
0.208891200
-1.734797000
0.480083000
0.208865500
-1.746056000
0.437364300
0.208840600
-1.756264000
0.394382200
0.208816400
-1.765413000
0.351162600
0.208792600
-1.773500000
0.307731400
0.208768900
-1.780518000
0.264114800
0.208744800
-1.786463000
0.220339200
0.208719600
-1.791332000
0.176430900
0.208692600
-1.795123000
0.132416200
0.208663600
-1.797832000
0.088321810
0.208632700
-1.799458000
0.044174210
0.208600500
-1.800000000
0.000000000
0.208568000
-1.799458000
-0.044174210
0.208536600
-1.797832000
-0.088321810
0.208508100
-1.795123000
-0.132416200
0.208484100
-1.791332000
-0.176430900
0.208466400
-1.786463000
-0.220339200
0.208456500
-1.780518000
-0.264114800
0.208455500
-1.773500000
-0.307731400
0.208463900
-1.765413000
-0.351162600
0.208481700
-1.756264000
-0.394382200
0.208508200
-1.746056000
-0.437364300
0.208542200
-1.734797000
-0.480083000
0.208581800
-1.722493000
-0.522512400
0.208625000
-1.709151000
-0.564627100
0.208669900
-1.694779000
-0.606401700
0.208714700
-1.679387000
-0.647811100
0.208757700
-1.662983000
-0.688830100
0.208798100
-1.645578000
-0.729434300
0.208835100
-1.627181000
-0.769599100
0.208868400
-1.607804000
-0.809300400
0.208898100
-1.587458000
-0.848514100
0.208924200
-1.566157000
-0.887216700
0.208947000
-1.543911000
-0.925384900
0.208966600
-1.520736000
-0.962995700
0.208983500
-1.496645000
-1.000026000
0.208998000
-1.471653000
-1.036455000
0.209010800
-1.445773000
-1.072259000
0.209022700
-1.419024000
-1.107417000
0.209034800
-1.391419000
-1.141908000
0.209048100
-1.362976000
-1.175711000
0.209063700
-1.333712000
-1.208806000
0.209082300
-1.303645000
-1.241173000
0.209104600
-1.272792000
-1.272792000
0.209130800
-1.241173000
-1.303645000
0.209160800
-1.208806000
-1.333712000
0.209194000
-1.175711000
-1.362976000
0.209230100
-1.141908000
-1.391419000
0.209268300
-1.107417000
-1.419024000
0.209307800
-1.072259000
-1.445773000
0.209348100
-1.036455000
-1.471653000
0.209388400
-1.000026000
-1.496645000
0.209428200
-0.962995700
-1.520736000
0.209466800
-0.925384900
-1.543911000
0.209503800
-0.887216700
-1.566157000
0.209538500
-0.848514100
-1.587458000
0.209570800
-0.809300400
-1.607804000
0.209600200
-0.769599100
-1.627181000
0.209626900
-0.729434300
-1.645578000
0.209651100
-0.688830100
-1.662983000
0.209673300
-0.647811100
-1.679387000
0.209694100
-0.606401700
-1.694779000
0.209714600
-0.564627100
-1.709151000
0.209735700
-0.522512400
-1.722493000
0.209758300
-0.480083000
-1.734797000
0.209783600
-0.437364300
-1.746056000
0.209812100
-0.394382200
-1.756264000
0.209844400
-0.351162600
-1.765413000
0.209880700
-0.307731400
-1.773500000
0.209921200
-0.264114800
-1.780518000
0.209965700
-0.220339200
-1.786463000
0.210014200
-0.176430900
-1.791332000
0.210066600
-0.132416200
-1.795123000
0.210123000
-0.088321810
-1.797832000
0.210183600
-0.044174210
-1.799458000
0.210248500
0.000000000
-1.800000000
0.210317700
0.044174210
-1.799458000
0.210391000
0.088321810
-1.797832000
0.210467700
0.132416200
-1.795123000
0.210546900
0.176430900
-1.791332000
0.210627200
0.220339200
-1.786463000
0.210707100
0.264114800
-1.780518000
0.210785000
0.307731400
-1.773500000
0.210859600
0.351162600
-1.765413000
0.210929800
0.394382200
-1.756264000
0.210994700
0.437364300
-1.746056000
0.211053500
0.480083000
-1.734797000
0.211105300
0.522512400
-1.722493000
0.211149100
0.564627100
-1.709151000
0.211185700
0.606401700
-1.694779000
0.211218000
0.647811100
-1.679387000
0.211251100
0.688830100
-1.662983000
0.211290300
0.729434300
-1.645578000
0.211339100
0.769599100
-1.627181000
0.211397300
0.809300400
-1.607804000
0.211462700
0.848514100
-1.587458000
0.211531800
0.887216700
-1.566157000
0.211601300
0.925384900
-1.543911000
0.211668900
0.962995700
-1.520736000
0.211732600
1.000026000
-1.496645000
0.211791400
1.036455000
-1.471653000
0.211845100
1.072259000
-1.445773000
0.211894200
1.107417000
-1.419024000
0.211939600
1.141908000
-1.391419000
0.211982800
1.175711000
-1.362976000
0.212025100
1.208806000
-1.333712000
0.212067200
1.241173000
-1.303645000
0.212109100
1.272792000
-1.272792000
0.212149700
1.303645000
-1.241173000
0.212187500
1.333712000
-1.208806000
0.212220300
1.362976000
-1.175711000
0.212245800
1.391419000
-1.141908000
0.212261900
1.419024000
-1.107417000
0.212266400
1.445773000
-1.072259000
0.212257900
1.471653000
-1.036455000
0.212235300
1.496645000
-1.000026000
0.212198100
1.520736000
-0.962995700
0.212147100
1.543911000
-0.925384900
0.212083700
1.566157000
-0.887216700
0.212010300
1.587458000
-0.848514100
0.211929900
1.607804000
-0.809300400
0.211845800
1.627181000
-0.769599100
0.211761000
1.645578000
-0.729434300
0.211678500
1.662983000
-0.688830100
0.211600500
1.679387000
-0.647811100
0.211528600
1.694779000
-0.606401700
0.211463500
1.709151000
-0.564627100
0.211405700
1.722493000
-0.522512400
0.211354900
1.734797000
-0.480083000
0.211310500
1.746056000
-0.437364300
0.211272000
1.756264000
-0.394382200
0.211238500
1.765413000
-0.351162600
0.211209300
1.773500000
-0.307731400
0.211184200
1.780518000
-0.264114800
0.211162600
1.786463000
-0.220339200
0.211144300
1.791332000
-0.176430900
0.211128800
1.795123000
-0.132416200
0.211115200
1.797832000
-0.088321810
0.211102200
1.799458000
-0.044174210
0.211088500
2.000000000
0.000000000
0.261432700
1.999398000
0.049082460
0.261417600
1.997591000
0.098135350
0.261397200
1.994581000
0.147129100
0.261371600
1.990369000
0.196034300
0.261341800
1.984959000
0.244821400
0.261310000
1.978353000
0.293460900
0.261278800
1.970555000
0.341923800
0.261251000
1.961571000
0.390180600
0.261228600
1.951404000
0.438202500
0.261213000
1.940063000
0.485960400
0.261204300
1.927552000
0.533425500
0.261201500
1.913881000
0.580569300
0.261203200
1.899056000
0.627363500
0.261207700
1.883088000
0.673779700
0.261213300
1.865986000
0.719790100
0.261219100
1.847759000
0.765366900
0.261224600
1.828420000
0.810482600
0.261229700
1.807979000
0.855110200
0.261234400
1.786449000
0.899222700
0.261239000
1.763843000
0.942793500
0.261243700
1.740174000
0.985796400
0.261248800
1.715457000
1.028206000
0.261254300
1.689707000
1.069995000
0.261259400
1.662939000
1.111140000
0.261263000
1.635170000
1.151616000
0.261264000
1.606415000
1.191399000
0.261262200
1.576693000
1.230463000
0.261258300
1.546021000
1.268787000
0.261252800
1.514418000
1.306346000
0.261245800
1.481902000
1.343118000
0.261237300
1.448494000
1.379081000
0.261226700
1.414214000
1.414214000
0.261214000
1.379081000
1.448494000
0.261199200
1.343118000
1.481902000
0.261182000
1.306346000
1.514418000
0.261162100
1.268787000
1.546021000
0.261139000
1.230463000
1.576693000
0.261112200
1.191399000
1.606415000
0.261081200
1.151616000
1.635170000
0.261046200
1.111140000
1.662939000
0.261007300
1.069995000
1.689707000
0.260965500
1.028206000
1.715457000
0.260921800
0.985796400
1.740174000
0.260877500
0.942793500
1.763843000
0.260833600
0.899222700
1.786449000
0.260790400
0.855110200
1.807979000
0.260748100
0.810482600
1.828420000
0.260706600
0.765366900
1.847759000
0.260666000
0.719790100
1.865986000
0.260626500
0.673779700
1.883088000
0.260588600
0.627363500
1.899056000
0.260552600
0.580569300
1.913881000
0.260518900
0.533425500
1.927552000
0.260488000
0.485960400
1.940063000
0.260460500
0.438202500
1.951404000
0.260437100
0.390180600
1.961571000
0.260418600
0.341923800
1.970555000
0.260405500
0.293460900
1.978353000
0.260398100
0.244821400
1.984959000
0.260396000
0.196034300
1.990369000
0.260398200
0.147129100
1.994581000
0.260403100
0.098135350
1.997591000
0.260408300
0.049082460
1.999398000
0.260411100
0.000000000
2.000000000
0.260408900
-0.049082460
1.999398000
0.260399000
-0.098135350
1.997591000
0.260379300
-0.147129100
1.994581000
0.260348600
-0.196034300
1.990369000
0.260306700
-0.244821400
1.984959000
0.260254300
-0.293460900
1.978353000
0.260193300
-0.341923800
1.970555000
0.260126300
-0.390180600
1.961571000
0.260056600
-0.438202500
1.951404000
0.259987300
-0.485960400
1.940063000
0.259921400
-0.533425500
1.927552000
0.259861400
-0.580569300
1.913881000
0.259808600
-0.627363500
1.899056000
0.259763400
-0.673779700
1.883088000
0.259725500
-0.719790100
1.865986000
0.259693500
-0.765366900
1.847759000
0.259665600
-0.810482600
1.828420000
0.259639800
-0.855110200
1.807979000
0.259613800
-0.899222700
1.786449000
0.259585900
-0.942793500
1.763843000
0.259554700
-0.985796400
1.740174000
0.259519600
-1.028206000
1.715457000
0.259480700
-1.069995000
1.689707000
0.259438600
-1.111140000
1.662939000
0.259394300
-1.151616000
1.635170000
0.259349000
-1.191399000
1.606415000
0.259304000
-1.230463000
1.576693000
0.259260700
-1.268787000
1.546021000
0.259220500
-1.306346000
1.514418000
0.259184200
-1.343118000
1.481902000
0.259152600
-1.379081000
1.448494000
0.259125600
-1.414214000
1.414214000
0.259103100
-1.448494000
1.379081000
0.259084600
-1.481902000
1.343118000
0.259069000
-1.514418000
1.306346000
0.259055300
-1.546021000
1.268787000
0.259042600
-1.576693000
1.230463000
0.259029400
-1.606415000
1.191399000
0.259014700
-1.635170000
1.151616000
0.258997100
-1.662939000
1.111140000
0.258975400
-1.689707000
1.069995000
0.258948400
-1.715457000
1.028206000
0.258915500
-1.740174000
0.985796400
0.258876500
-1.763843000
0.942793500
0.258831700
-1.786449000
0.899222700
0.258782100
-1.807979000
0.855110200
0.258729000
-1.828420000
0.810482600
0.258674100
-1.847759000
0.765366900
0.258619300
-1.865986000
0.719790100
0.258566300
-1.883088000
0.673779700
0.258516200
-1.899056000
0.627363500
0.258469700
-1.913881000
0.580569300
0.258426800
-1.927552000
0.533425500
0.258386900
-1.940063000
0.485960400
0.258349800
-1.951404000
0.438202500
0.258315100
-1.961571000
0.390180600
0.258282400
-1.970555000
0.341923800
0.258251100
-1.978353000
0.293460900
0.258220300
-1.984959000
0.244821400
0.258188900
-1.990369000
0.196034300
0.258156000
-1.994581000
0.147129100
0.258121000
-1.997591000
0.098135350
0.258084000
-1.999398000
0.049082460
0.258045600
-2.000000000
0.000000000
0.258007100
-1.999398000
-0.049082460
0.257970300
-1.997591000
-0.098135350
0.257937300
-1.994581000
-0.147129100
0.257910300
-1.990369000
-0.196034300
0.257891600
-1.984959000
-0.244821400
0.257883200
-1.978353000
-0.293460900
0.257886300
-1.970555000
-0.341923800
0.257901800
-1.961571000
-0.390180600
0.257929500
-1.951404000
-0.438202500
0.257968500
-1.940063000
-0.485960400
0.258017100
-1.927552000
-0.533425500
0.258072900
-1.913881000
-0.580569300
0.258133400
-1.899056000
-0.627363500
0.258195800
-1.883088000
-0.673779700
0.258257800
-1.865986000
-0.719790100
0.258317700
-1.847759000
-0.765366900
0.258374300
-1.828420000
-0.810482600
0.258426900
-1.807979000
-0.855110200
0.258475400
-1.786449000
-0.899222700
0.258519900
-1.763843000
-0.942793500
0.258560700
-1.740174000
-0.985796400
0.258597900
-1.715457000
-1.028206000
0.258631900
-1.689707000
-1.069995000
0.258662900
-1.662939000
-1.111140000
0.258691300
-1.635170000
-1.151616000
0.258717700
-1.606415000
-1.191399000
0.258742900
-1.576693000
-1.230463000
0.258768100
-1.546021000
-1.268787000
0.258794300
-1.514418000
-1.306346000
0.258822700
-1.481902000
-1.343118000
0.258854200
-1.448494000
-1.379081000
0.258889200
-1.414214000
-1.414214000
0.258928100
-1.379081000
-1.448494000
0.258970600
-1.343118000
-1.481902000
0.259016200
-1.306346000
-1.514418000
0.259064300
-1.268787000
-1.546021000
0.259114100
-1.230463000
-1.576693000
0.259165100
-1.191399000
-1.606415000
0.259216600
-1.151616000
-1.635170000
0.259267900
-1.111140000
-1.662939000
0.259318400
-1.069995000
-1.689707000
0.259367600
-1.028206000
-1.715457000
0.259414700
-0.985796400
-1.740174000
0.259459200
-0.942793500
-1.763843000
0.259500500
-0.899222700
-1.786449000
0.259538400
-0.855110200
-1.807979000
0.259572900
-0.810482600
-1.828420000
0.259604100
-0.765366900
-1.847759000
0.259632600
-0.719790100
-1.865986000
0.259659300
-0.673779700
-1.883088000
0.259684900
-0.627363500
-1.899056000
0.259710700
-0.580569300
-1.913881000
0.259737600
-0.533425500
-1.927552000
0.259766600
-0.485960400
-1.940063000
0.259798400
-0.438202500
-1.951404000
0.259833300
-0.390180600
-1.961571000
0.259871700
-0.341923800
-1.970555000
0.259913400
-0.293460900
-1.978353000
0.259958600
-0.244821400
-1.984959000
0.260007200
-0.196034300
-1.990369000
0.260059400
-0.147129100
-1.994581000
0.260115600
-0.098135350
-1.997591000
0.260176200
-0.049082460
-1.999398000
0.260241700
0.000000000
-2.000000000
0.260312300
0.049082460
-1.999398000
0.260387800
0.098135350
-1.997591000
0.260467700
0.147129100
-1.994581000
0.260551100
0.196034300
-1.990369000
0.260636400
0.244821400
-1.984959000
0.260722000
0.293460900
-1.978353000
0.260806100
0.341923800
-1.970555000
0.260887300
0.390180600
-1.961571000
0.260964100
0.438202500
-1.951404000
0.261035500
0.485960400
-1.940063000
0.261099800
0.533425500
-1.927552000
0.261155500
0.580569300
-1.913881000
0.261200800
0.627363500
-1.899056000
0.261236000
0.673779700
-1.883088000
0.261264800
0.719790100
-1.865986000
0.261293800
0.765366900
-1.847759000
0.261330200
0.810482600
-1.828420000
0.261378800
0.855110200
-1.807979000
0.261440100
0.899222700
-1.786449000
0.261511400
0.942793500
-1.763843000
0.261588800
0.985796400
-1.740174000
0.261668600
1.028206000
-1.715457000
0.261747800
1.069995000
-1.689707000
0.261824300
1.111140000
-1.662939000
0.261896800
1.151616000
-1.635170000
0.261964900
1.191399000
-1.606415000
0.262029100
1.230463000
-1.576693000
0.262090400
1.268787000
-1.546021000
0.262150600
1.306346000
-1.514418000
0.262210900
1.343118000
-1.481902000
0.262272200
1.379081000
-1.448494000
0.262334300
1.414214000
-1.414214000
0.262395900
1.448494000
-1.379081000
0.262454800
1.481902000
-1.343118000
0.262508600
1.514418000
-1.306346000
0.262554500
1.546021000
-1.268787000
0.262589900
1.576693000
-1.230463000
0.262612300
1.606415000
-1.191399000
0.262619900
1.635170000
-1.151616000
0.262611400
1.662939000
-1.111140000
0.262586300
1.689707000
-1.069995000
0.262545000
1.715457000
-1.028206000
0.262489300
1.740174000
-0.985796400
0.262421500
1.763843000
-0.942793500
0.262344800
1.786449000
-0.899222700
0.262262300
1.807979000
-0.855110200
0.262177200
1.828420000
-0.810482600
0.262092300
1.847759000
-0.765366900
0.262009900
1.865986000
-0.719790100
0.261931500
1.883088000
-0.673779700
0.261858300
1.899056000
-0.627363500
0.261790800
1.913881000
-0.580569300
0.261729600
1.927552000
-0.533425500
0.261674800
1.940063000
-0.485960400
0.261626600
1.951404000
-0.438202500
0.261584900
1.961571000
-0.390180600
0.261549700
1.970555000
-0.341923800
0.261520900
1.978353000
-0.293460900
0.261498200
1.984959000
-0.244821400
0.261481200
1.990369000
-0.196034300
0.261468700
1.994581000
-0.147129100
0.261459600
1.997591000
-0.098135350
0.261451900
1.999398000
-0.049082460
0.261443600
2.200000000
0.000000000
0.317458600
2.199337000
0.053990710
0.317448500
2.197350000
0.107948900
0.317431700
2.194039000
0.161842000
0.317408600
2.189406000
0.215637700
0.317380800
2.183455000
0.269303500
0.317350800
2.176188000
0.322807000
0.317322000
2.167611000
0.376116200
0.317297400
2.157727000
0.429198700
0.317279200
2.146545000
0.482022700
0.317268600
2.134069000
0.534556400
0.317265200
2.120307000
0.586768100
0.317267900
2.105269000
0.638626300
0.317274600
2.088962000
0.690099900
0.317283200
2.071397000
0.741157700
0.317291800
2.052584000
0.791769100
0.317299100
2.032535000
0.841903600
0.317304300
2.011261000
0.891530900
0.317307300
1.988777000
0.940621200
0.317307700
1.965093000
0.989145000
0.317305700
1.940227000
1.037073000
0.317301700
1.914191000
1.084376000
0.317296500
1.887003000
1.131026000
0.317290500
1.858678000
1.176995000
0.317283400
1.829233000
1.222255000
0.317274400
1.798687000
1.266778000
0.317262900
1.767057000
1.310539000
0.317249100
1.734362000
1.353510000
0.317234100
1.700623000
1.395665000
0.317218600
1.665859000
1.436980000
0.317202500
1.630093000
1.477430000
0.317185200
1.593344000
1.516989000
0.317165700
1.555635000
1.555635000
0.317143600
1.516989000
1.593344000
0.317119000
1.477430000
1.630093000
0.317091700
1.436980000
1.665859000
0.317061800
1.395665000
1.700623000
0.317029400
1.353510000
1.734362000
0.316994400
1.310539000
1.767057000
0.316956800
1.266778000
1.798687000
0.316917100
1.222255000
1.829233000
0.316875800
1.176995000
1.858678000
0.316834200
1.131026000
1.887003000
0.316793400
1.084376000
1.914191000
0.316755100
1.037073000
1.940227000
0.316720000
0.989145000
1.965093000
0.316688900
0.940621200
1.988777000
0.316661500
0.891530900
2.011261000
0.316637800
0.841903600
2.032535000
0.316617700
0.791769100
2.052584000
0.316601200
0.741157700
2.071397000
0.316588300
0.690099900
2.088962000
0.316578900
0.638626300
2.105269000
0.316572400
0.586768100
2.120307000
0.316568800
0.534556400
2.134069000
0.316567900
0.482022700
2.146545000
0.316569900
0.429198700
2.157727000
0.316575300
0.376116200
2.167611000
0.316584300
0.322807000
2.176188000
0.316597000
0.269303500
2.183455000
0.316613000
0.215637700
2.189406000
0.316631200
0.161842000
2.194039000
0.316649600
0.107948900
2.197350000
0.316665800
0.053990710
2.199337000
0.316676800
0.000000000
2.200000000
0.316679600
-0.053990710
2.199337000
0.316671300
-0.107948900
2.197350000
0.316650000
-0.161842000
2.194039000
0.316614600
-0.215637700
2.189406000
0.316565000
-0.269303500
2.183455000
0.316502700
-0.322807000
2.176188000
0.316430000
-0.376116200
2.167611000
0.316350300
-0.429198700
2.157727000
0.316267200
-0.482022700
2.146545000
0.316184700
-0.534556400
2.134069000
0.316106100
-0.586768100
2.120307000
0.316034100
-0.638626300
2.105269000
0.315970000
-0.690099900
2.088962000
0.315914200
-0.741157700
2.071397000
0.315865800
-0.791769100
2.052584000
0.315822900
-0.841903600
2.032535000
0.315783400
-0.891530900
2.011261000
0.315744600
-0.940621200
1.988777000
0.315704000
-0.989145000
1.965093000
0.315659400
-1.037073000
1.940227000
0.315609400
-1.084376000
1.914191000
0.315553300
-1.131026000
1.887003000
0.315491400
-1.176995000
1.858678000
0.315424500
-1.222255000
1.829233000
0.315353900
-1.266778000
1.798687000
0.315280900
-1.310539000
1.767057000
0.315207200
-1.353510000
1.734362000
0.315134300
-1.395665000
1.700623000
0.315064000
-1.436980000
1.665859000
0.314997500
-1.477430000
1.630093000
0.314935500
-1.516989000
1.593344000
0.314878400
-1.555635000
1.555635000
0.314826000
-1.593344000
1.516989000
0.314777700
-1.630093000
1.477430000
0.314732500
-1.665859000
1.436980000
0.314689200
-1.700623000
1.395665000
0.314646700
-1.734362000
1.353510000
0.314603400
-1.767057000
1.310539000
0.314558300
-1.798687000
1.266778000
0.314509800
-1.829233000
1.222255000
0.314456800
-1.858678000
1.176995000
0.314398100
-1.887003000
1.131026000
0.314332800
-1.914191000
1.084376000
0.314261000
-1.940227000
1.037073000
0.314183200
-1.965093000
0.989145000
0.314100500
-1.988777000
0.940621200
0.314014600
-2.011261000
0.891530900
0.313927600
-2.032535000
0.841903600
0.313841800
-2.052584000
0.791769100
0.313759100
-2.071397000
0.741157700
0.313681300
-2.088962000
0.690099900
0.313609100
-2.105269000
0.638626300
0.313542500
-2.120307000
0.586768100
0.313480800
-2.134069000
0.534556400
0.313423500
-2.146545000
0.482022700
0.313370200
-2.157727000
0.429198700
0.313320400
-2.167611000
0.376116200
0.313273400
-2.176188000
0.322807000
0.313228000
-2.183455000
0.269303500
0.313182900
-2.189406000
0.215637700
0.313137200
-2.194039000
0.161842000
0.313090000
-2.197350000
0.107948900
0.313041500
-2.199337000
0.053990710
0.312992400
-2.200000000
0.000000000
0.312944100
-2.199337000
-0.053990710
0.312898800
-2.197350000
-0.107948900
0.312859000
-2.194039000
-0.161842000
0.312827400
-2.189406000
-0.215637700
0.312806700
-2.183455000
-0.269303500
0.312799200
-2.176188000
-0.322807000
0.312806800
-2.167611000
-0.376116200
0.312830400
-2.157727000
-0.429198700
0.312869700
-2.146545000
-0.482022700
0.312923600
-2.134069000
-0.534556400
0.312989700
-2.120307000
-0.586768100
0.313065000
-2.105269000
-0.638626300
0.313146100
-2.088962000
-0.690099900
0.313230000
-2.071397000
-0.741157700
0.313313600
-2.052584000
-0.791769100
0.313395000
-2.032535000
-0.841903600
0.313472700
-2.011261000
-0.891530900
0.313546300
-1.988777000
-0.940621200
0.313615800
-1.965093000
-0.989145000
0.313681400
-1.940227000
-1.037073000
0.313743400
-1.914191000
-1.084376000
0.313802200
-1.887003000
-1.131026000
0.313857800
-1.858678000
-1.176995000
0.313910300
-1.829233000
-1.222255000
0.313959900
-1.798687000
-1.266778000
0.314006900
-1.767057000
-1.310539000
0.314051700
-1.734362000
-1.353510000
0.314095300
-1.700623000
-1.395665000
0.314138600
-1.665859000
-1.436980000
0.314182700
-1.630093000
-1.477430000
0.314228500
-1.593344000
-1.516989000
0.314276800
-1.555635000
-1.555635000
0.314328000
-1.516989000
-1.593344000
0.314382100
-1.477430000
-1.630093000
0.314438800
-1.436980000
-1.665859000
0.314497900
-1.395665000
-1.700623000
0.314558700
-1.353510000
-1.734362000
0.314620800
-1.310539000
-1.767057000
0.314683900
-1.266778000
-1.798687000
0.314747300
-1.222255000
-1.829233000
0.314810600
-1.176995000
-1.858678000
0.314872900
-1.131026000
-1.887003000
0.314933600
-1.084376000
-1.914191000
0.314991700
-1.037073000
-1.940227000
0.315046400
-0.989145000
-1.965093000
0.315097400
-0.940621200
-1.988777000
0.315144300
-0.891530900
-2.011261000
0.315187200
-0.841903600
-2.032535000
0.315226700
-0.791769100
-2.052584000
0.315263400
-0.741157700
-2.071397000
0.315298300
-0.690099900
-2.088962000
0.315332500
-0.638626300
-2.105269000
0.315366800
-0.586768100
-2.120307000
0.315402200
-0.534556400
-2.134069000
0.315439200
-0.482022700
-2.146545000
0.315478200
-0.429198700
-2.157727000
0.315519400
-0.376116200
-2.167611000
0.315562700
-0.322807000
-2.176188000
0.315608300
-0.269303500
-2.183455000
0.315656400
-0.215637700
-2.189406000
0.315707500
-0.161842000
-2.194039000
0.315762500
-0.107948900
-2.197350000
0.315822200
-0.053990710
-2.199337000
0.315887700
0.000000000
-2.200000000
0.315959400
0.053990710
-2.199337000
0.316037400
0.107948900
-2.197350000
0.316121300
0.161842000
-2.194039000
0.316209800
0.215637700
-2.189406000
0.316301100
0.269303500
-2.183455000
0.316393100
0.322807000
-2.176188000
0.316483600
0.376116200
-2.167611000
0.316570600
0.429198700
-2.157727000
0.316652300
0.482022700
-2.146545000
0.316727200
0.534556400
-2.134069000
0.316793000
0.586768100
-2.120307000
0.316847200
0.638626300
-2.105269000
0.316887500
0.690099900
-2.088962000
0.316913700
0.741157700
-2.071397000
0.316930500
0.791769100
-2.052584000
0.316946400
0.841903600
-2.032535000
0.316970900
0.891530900
-2.011261000
0.317010600
0.940621200
-1.988777000
0.317066400
0.989145000
-1.965093000
0.317135400
1.037073000
-1.940227000
0.317212900
1.084376000
-1.914191000
0.317294400
1.131026000
-1.887003000
0.317376400
1.176995000
-1.858678000
0.317456500
1.222255000
-1.829233000
0.317533100
1.266778000
-1.798687000
0.317606100
1.310539000
-1.767057000
0.317676100
1.353510000
-1.734362000
0.317744600
1.395665000
-1.700623000
0.317813800
1.436980000
-1.665859000
0.317885500
1.477430000
-1.630093000
0.317960700
1.516989000
-1.593344000
0.318039100
1.555635000
-1.555635000
0.318118900
1.593344000
-1.516989000
0.318197600
1.630093000
-1.477430000
0.318271800
1.665859000
-1.436980000
0.318338200
1.700623000
-1.395665000
0.318393700
1.734362000
-1.353510000
0.318435500
1.767057000
-1.310539000
0.318461400
1.798687000
-1.266778000
0.318470000
1.829233000
-1.222255000
0.318460900
1.858678000
-1.176995000
0.318434600
1.887003000
-1.131026000
0.318392800
1.914191000
-1.084376000
0.318338100
1.940227000
-1.037073000
0.318273300
1.965093000
-0.989145000
0.318201600
1.988777000
-0.940621200
0.318125900
2.011261000
-0.891530900
0.318048700
2.032535000
-0.841903600
0.317972100
2.052584000
-0.791769100
0.317897500
2.071397000
-0.741157700
0.317826200
2.088962000
-0.690099900
0.317759200
2.105269000
-0.638626300
0.317697300
2.120307000
-0.586768100
0.317641600
2.134069000
-0.534556400
0.317592900
2.146545000
-0.482022700
0.317551600
2.157727000
-0.429198700
0.317518400
2.167611000
-0.376116200
0.317493400
2.176188000
-0.322807000
0.317476400
2.183455000
-0.269303500
0.317466700
2.189406000
-0.215637700
0.317462700
2.194039000
-0.161842000
0.317462400
2.197350000
-0.107948900
0.317463400
2.199337000
-0.053990710
0.317462900
2.400000000
0.000000000
0.378834900
2.399277000
0.058898950
0.378830200
2.397109000
0.117762400
0.378817400
2.393497000
0.176555000
0.378797100
2.388443000
0.235241100
0.378771800
2.381951000
0.293785600
0.378745200
2.374024000
0.352153100
0.378722500
2.364666000
0.410308500
0.378708900
2.353885000
0.468216800
0.378708500
2.341685000
0.525843000
0.378723200
2.328075000
0.583152500
0.378752400
2.313063000
0.640110600
0.378793100
2.296657000
0.696683200
0.378841400
2.278868000
0.752836200
0.378893200
2.259706000
0.808535700
0.378945000
2.239183000
0.863748100
0.378994400
2.217311000
0.918440300
0.379039600
2.194103000
0.972579200
0.379079400
2.169574000
1.026132000
0.379112900
2.143739000
1.079067000
0.379139500
2.116611000
1.131352000
0.379159600
2.088209000
1.182956000
0.379173900
2.058549000
1.233847000
0.379183100
2.027649000
1.283994000
0.379187400
1.995527000
1.333369000
0.379186000
1.962204000
1.381940000
0.379178700
1.927698000
1.429678000
0.379166500
1.892031000
1.476556000
0.379151100
1.855225000
1.522544000
0.379133700
1.817301000
1.567615000
0.379114400
1.778283000
1.611742000
0.379092300
1.738193000
1.654897000
0.379066300
1.697056000
1.697056000
0.379036100
1.654897000
1.738193000
0.379001700
1.611742000
1.778283000
0.378963600
1.567615000
1.817301000
0.378922600
1.522544000
1.855225000
0.378879300
1.476556000
1.892031000
0.378834500
1.429678000
1.927698000
0.378789100
1.381940000
1.962204000
0.378743700
1.333369000
1.995527000
0.378699800
1.283994000
2.027649000
0.378658700
1.233847000
2.058549000
0.378622000
1.182956000
2.088209000
0.378591600
1.131352000
2.116611000
0.378568400
1.079067000
2.143739000
0.378553200
1.026132000
2.169574000
0.378545500
0.972579200
2.194103000
0.378545100
0.918440300
2.217311000
0.378551900
0.863748100
2.239183000
0.378565500
0.808535700
2.259706000
0.378585800
0.752836200
2.278868000
0.378611800
0.696683200
2.296657000
0.378642600
0.640110600
2.313063000
0.378677000
0.583152500
2.328075000
0.378714400
0.525843000
2.341685000
0.378754400
0.468216800
2.353885000
0.378796900
0.410308500
2.364666000
0.378841900
0.352153100
2.374024000
0.378889200
0.293785600
2.381951000
0.378937800
0.235241100
2.388443000
0.378986000
0.176555000
2.393497000
0.379031500
0.117762400
2.397109000
0.379071200
0.058898950
2.399277000
0.379101700
0.000000000
2.400000000
0.379119600
-0.058898950
2.399277000
0.379122100
-0.117762400
2.397109000
0.379107100
-0.176555000
2.393497000
0.379073900
-0.235241100
2.388443000
0.379022900
-0.293785600
2.381951000
0.378955700
-0.352153100
2.374024000
0.378875400
-0.410308500
2.364666000
0.378785600
-0.468216800
2.353885000
0.378690500
-0.525843000
2.341685000
0.378594200
-0.583152500
2.328075000
0.378500100
-0.640110600
2.313063000
0.378411100
-0.696683200
2.296657000
0.378328400
-0.752836200
2.278868000
0.378252200
-0.808535700
2.259706000
0.378181500
-0.863748100
2.239183000
0.378114400
-0.918440300
2.217311000
0.378048400
-0.972579200
2.194103000
0.377980700
-1.026132000
2.169574000
0.377908800
-1.079067000
2.143739000
0.377830400
-1.131352000
2.116611000
0.377744000
-1.182956000
2.088209000
0.377649200
-1.233847000
2.058549000
0.377546600
-1.283994000
2.027649000
0.377437400
-1.333369000
1.995527000
0.377322900
-1.381940000
1.962204000
0.377204700
-1.429678000
1.927698000
0.377084800
-1.476556000
1.892031000
0.376964800
-1.522544000
1.855225000
0.376846800
-1.567615000
1.817301000
0.376732400
-1.611742000
1.778283000
0.376622600
-1.654897000
1.738193000
0.376518400
-1.697056000
1.697056000
0.376419700
-1.738193000
1.654897000
0.376326300
-1.778283000
1.611742000
0.376237500
-1.817301000
1.567615000
0.376152100
-1.855225000
1.522544000
0.376068800
-1.892031000
1.476556000
0.375986200
-1.927698000
1.429678000
0.375902700
-1.962204000
1.381940000
0.375816800
-1.995527000
1.333369000
0.375726900
-2.027649000
1.283994000
0.375631500
-2.058549000
1.233847000
0.375529700
-2.088209000
1.182956000
0.375421300
-2.116611000
1.131352000
0.375306800
-2.143739000
1.079067000
0.375187200
-2.169574000
1.026132000
0.375064500
-2.194103000
0.972579200
0.374940800
-2.217311000
0.918440300
0.374818900
-2.239183000
0.863748100
0.374701100
-2.259706000
0.808535700
0.374589300
-2.278868000
0.752836200
0.374484400
-2.296657000
0.696683200
0.374386400
-2.313063000
0.640110600
0.374294700
-2.328075000
0.583152500
0.374208600
-2.341685000
0.525843000
0.374127700
-2.353885000
0.468216800
0.374051700
-2.364666000
0.410308500
0.373979900
-2.374024000
0.352153100
0.373911000
-2.381951000
0.293785600
0.373843700
-2.388443000
0.235241100
0.373776800
-2.393497000
0.176555000
0.373709400
-2.397109000
0.117762400
0.373641800
-2.399277000
0.058898950
0.373574600
-2.400000000
0.000000000
0.373509700
-2.399277000
-0.058898950
0.373449300
-2.397109000
-0.117762400
0.373396400
-2.393497000
-0.176555000
0.373354200
-2.388443000
-0.235241100
0.373325900
-2.381951000
-0.293785600
0.373314600
-2.374024000
-0.352153100
0.373322200
-2.364666000
-0.410308500
0.373349900
-2.353885000
-0.468216800
0.373397700
-2.341685000
-0.525843000
0.373464000
-2.328075000
-0.583152500
0.373546100
-2.313063000
-0.640110600
0.373640400
-2.296657000
-0.696683200
0.373743100
-2.278868000
-0.752836200
0.373850000
-2.259706000
-0.808535700
0.373958100
-2.239183000
-0.863748100
0.374064700
-2.217311000
-0.918440300
0.374168300
-2.194103000
-0.972579200
0.374268100
-2.169574000
-1.026132000
0.374364100
-2.143739000
-1.079067000
0.374456500
-2.116611000
-1.131352000
0.374545300
-2.088209000
-1.182956000
0.374630700
-2.058549000
-1.233847000
0.374712700
-2.027649000
-1.283994000
0.374791200
-1.995527000
-1.333369000
0.374866100
-1.962204000
-1.381940000
0.374937400
-1.927698000
-1.429678000
0.375005700
-1.892031000
-1.476556000
0.375071600
-1.855225000
-1.522544000
0.375136000
-1.817301000
-1.567615000
0.375200200
-1.778283000
-1.611742000
0.375265200
-1.738193000
-1.654897000
0.375331600
-1.697056000
-1.697056000
0.375400200
-1.654897000
-1.738193000
0.375471200
-1.611742000
-1.778283000
0.375544500
-1.567615000
-1.817301000
0.375619900
-1.522544000
-1.855225000
0.375697400
-1.476556000
-1.892031000
0.375776600
-1.429678000
-1.927698000
0.375857300
-1.381940000
-1.962204000
0.375939100
-1.333369000
-1.995527000
0.376021500
-1.283994000
-2.027649000
0.376103500
-1.233847000
-2.058549000
0.376184200
-1.182956000
-2.088209000
0.376262300
-1.131352000
-2.116611000
0.376336900
-1.079067000
-2.143739000
0.376406900
-1.026132000
-2.169574000
0.376472000
-0.972579200
-2.194103000
0.376532200
-0.918440300
-2.217311000
0.376588000
-0.863748100
-2.239183000
0.376640100
-0.808535700
-2.259706000
0.376689700
-0.752836200
-2.278868000
0.376737800
-0.696683200
-2.296657000
0.376785500
-0.640110600
-2.313063000
0.376833600
-0.583152500
-2.328075000
0.376882800
-0.525843000
-2.341685000
0.376933100
-0.468216800
-2.353885000
0.376984600
-0.410308500
-2.364666000
0.377037200
-0.352153100
-2.374024000
0.377091000
-0.293785600
-2.381951000
0.377146200
-0.235241100
-2.388443000
0.377203600
-0.176555000
-2.393497000
0.377264400
-0.117762400
-2.397109000
0.377329800
-0.058898950
-2.399277000
0.377401100
0.000000000
-2.400000000
0.377479400
0.058898950
-2.399277000
0.377564700
0.117762400
-2.397109000
0.377656500
0.176555000
-2.393497000
0.377753300
0.235241100
-2.388443000
0.377853000
0.293785600
-2.381951000
0.377952700
0.352153100
-2.374024000
0.378049700
0.410308500
-2.364666000
0.378141400
0.468216800
-2.353885000
0.378225500
0.525843000
-2.341685000
0.378299600
0.583152500
-2.328075000
0.378360900
0.640110600
-2.313063000
0.378405600
0.696683200
-2.296657000
0.378430300
0.752836200
-2.278868000
0.378434900
0.808535700
-2.259706000
0.378425100
0.863748100
-2.239183000
0.378412400
0.918440300
-2.217311000
0.378409500
0.972579200
-2.194103000
0.378425700
1.026132000
-2.169574000
0.378463100
1.079067000
-2.143739000
0.378518900
1.131352000
-2.116611000
0.378587800
1.182956000
-2.088209000
0.378664700
1.233847000
-2.058549000
0.378745500
1.283994000
-2.027649000
0.378827000
1.333369000
-1.995527000
0.378907400
1.381940000
-1.962204000
0.378986300
1.429678000
-1.927698000
0.379064200
1.476556000
-1.892031000
0.379143100
1.522544000
-1.855225000
0.379225300
1.567615000
-1.817301000
0.379313100
1.611742000
-1.778283000
0.379407300
1.654897000
-1.738193000
0.379507400
1.697056000
-1.697056000
0.379610800
1.738193000
-1.654897000
0.379713700
1.778283000
-1.611742000
0.379811800
1.817301000
-1.567615000
0.379900500
1.855225000
-1.522544000
0.379975600
1.892031000
-1.476556000
0.380033600
1.927698000
-1.429678000
0.380071600
1.962204000
-1.381940000
0.380088000
1.995527000
-1.333369000
0.380082100
2.027649000
-1.283994000
0.380054500
2.058549000
-1.233847000
0.380007200
2.088209000
-1.182956000
0.379943000
2.116611000
-1.131352000
0.379865100
2.143739000
-1.079067000
0.379776700
2.169574000
-1.026132000
0.379681300
2.194103000
-0.972579200
0.379581400
2.217311000
-0.918440300
0.379479500
2.239183000
-0.863748100
0.379377600
2.259706000
-0.808535700
0.379277600
2.278868000
-0.752836200
0.379181400
2.296657000
-0.696683200
0.379091300
2.313063000
-0.640110600
0.379009900
2.328075000
-0.583152500
0.378940100
2.341685000
-0.525843000
0.378884100
2.353885000
-0.468216800
0.378843100
2.364666000
-0.410308500
0.378816800
2.374024000
-0.352153100
0.378803700
2.381951000
-0.293785600
0.378801000
2.388443000
-0.235241100
0.378805800
2.393497000
-0.176555000
0.378814800
2.397109000
-0.117762400
0.378824800
2.399277000
-0.058898950
0.378832400
2.600000000
0.000000000
0.445987600
2.599217000
0.063807190
0.445989000
2.596868000
0.127575900
0.445980300
2.592955000
0.191267900
0.445962000
2.587480000
0.254844500
0.445937100
2.580447000
0.318267800
0.445911000
2.571859000
0.381499200
0.445891100
2.561722000
0.444500900
0.445885500
2.550042000
0.507234800
0.445901500
2.536825000
0.569663200
0.445942500
2.522081000
0.631748400
0.446007600
2.505818000
0.693453100
0.446092100
2.488045000
0.754740100
0.446189400
2.468773000
0.815572500
0.446293100
2.448014000
0.875913600
0.446397900
2.425781000
0.935727100
0.446499900
2.402087000
0.994976900
0.446596200
2.376945000
1.053627000
0.446684500
2.350372000
1.111643000
0.446763200
2.322383000
1.168989000
0.446831100
2.292995000
1.225631000
0.446888200
2.262226000
1.281535000
0.446935500
2.230094000
1.336667000
0.446973900
2.196619000
1.390994000
0.447003500
2.161821000
1.444483000
0.447023400
2.125721000
1.497101000
0.447033600
2.088340000
1.548818000
0.447035200
2.049700000
1.599602000
0.447030500
2.009827000
1.649422000
0.447021200
1.968743000
1.698249000
0.447007700
1.926473000
1.746053000
0.446988900
1.883042000
1.792805000
0.446963900
1.838477000
1.838477000
0.446932500
1.792805000
1.883042000
0.446895400
1.746053000
1.926473000
0.446853700
1.698249000
1.968743000
0.446809000
1.649422000
2.009827000
0.446762700
1.599602000
2.049700000
0.446716500
1.548818000
2.088340000
0.446671700
1.497101000
2.125721000
0.446630000
1.444483000
2.161821000
0.446593100
1.390994000
2.196619000
0.446562800
1.336667000
2.230094000
0.446541000
1.281535000
2.262226000
0.446529700
1.225631000
2.292995000
0.446530000
1.168989000
2.322383000
0.446542400
1.111643000
2.350372000
0.446566400
1.053627000
2.376945000
0.446601600
0.994976900
2.402087000
0.446647500
0.935727100
2.425781000
0.446703900
0.875913600
2.448014000
0.446769900
0.815572500
2.468773000
0.446844200
0.754740100
2.488045000
0.446924700
0.693453100
2.505818000
0.447009700
0.631748400
2.522081000
0.447097400
0.569663200
2.536825000
0.447186400
0.507234800
2.550042000
0.447275800
0.444500900
2.561722000
0.447364700
0.381499200
2.571859000
0.447452100
0.318267800
2.580447000
0.447536500
0.254844500
2.587480000
0.447615700
0.191267900
2.592955000
0.447686900
0.127575900
2.596868000
0.447746900
0.063807190
2.599217000
0.447792400
0.000000000
2.600000000
0.447820400
-0.063807190
2.599217000
0.447828500
-0.127575900
2.596868000
0.447815300
-0.191267900
2.592955000
0.447780500
-0.254844500
2.587480000
0.447725300
-0.318267800
2.580447000
0.447651700
-0.381499200
2.571859000
0.447563200
-0.444500900
2.561722000
0.447463600
-0.507234800
2.550042000
0.447357000
-0.569663200
2.536825000
0.447247300
-0.631748400
2.522081000
0.447137900
-0.693453100
2.505818000
0.447031000
-0.754740100
2.488045000
0.446927600
-0.815572500
2.468773000
0.446827900
-0.875913600
2.448014000
0.446730300
-0.935727100
2.425781000
0.446633100
-0.994976900
2.402087000
0.446533500
-1.053627000
2.376945000
0.446428800
-1.111643000
2.350372000
0.446316500
-1.168989000
2.322383000
0.446194600
-1.225631000
2.292995000
0.446061900
-1.281535000
2.262226000
0.445918300
-1.336667000
2.230094000
0.445764400
-1.390994000
2.196619000
0.445601300
-1.444483000
2.161821000
0.445430400
-1.497101000
2.125721000
0.445252800
-1.548818000
2.088340000
0.445070400
-1.599602000
2.049700000
0.444885300
-1.649422000
2.009827000
0.444699600
-1.698249000
1.968743000
0.444516000
-1.746053000
1.926473000
0.444336700
-1.792805000
1.883042000
0.444163600
-1.838477000
1.838477000
0.443998100
-1.883042000
1.792805000
0.443840900
-1.926473000
1.746053000
0.443691900
-1.968743000
1.698249000
0.443550300
-2.009827000
1.649422000
0.443414700
-2.049700000
1.599602000
0.443283000
-2.088340000
1.548818000
0.443153100
-2.125721000
1.497101000
0.443022800
-2.161821000
1.444483000
0.442889500
-2.196619000
1.390994000
0.442751100
-2.230094000
1.336667000
0.442606400
-2.262226000
1.281535000
0.442454800
-2.292995000
1.225631000
0.442296800
-2.322383000
1.168989000
0.442133800
-2.350372000
1.111643000
0.441967700
-2.376945000
1.053627000
0.441801200
-2.402087000
0.994976900
0.441637200
-2.425781000
0.935727100
0.441478400
-2.448014000
0.875913600
0.441327000
-2.468773000
0.815572500
0.441184000
-2.488045000
0.754740100
0.441049000
-2.505818000
0.693453100
0.440921500
-2.522081000
0.631748400
0.440800500
-2.536825000
0.569663200
0.440685800
-2.550042000
0.507234800
0.440577100
-2.561722000
0.444500900
0.440473900
-2.571859000
0.381499200
0.440374700
-2.580447000
0.318267800
0.440278200
-2.587480000
0.254844500
0.440183100
-2.592955000
0.191267900
0.440088600
-2.596868000
0.127575900
0.439994700
-2.599217000
0.063807190
0.439902500
-2.600000000
0.000000000
0.439813900
-2.599217000
-0.063807190
0.439731600
-2.596868000
-0.127575900
0.439659100
-2.592955000
-0.191267900
0.439600200
-2.587480000
-0.254844500
0.439558600
-2.580447000
-0.318267800
0.439537800
-2.571859000
-0.381499200
0.439540300
-2.561722000
-0.444500900
0.439567700
-2.550042000
-0.507234800
0.439620000
-2.536825000
-0.569663200
0.439695400
-2.522081000
-0.631748400
0.439791200
-2.505818000
-0.693453100
0.439903200
-2.488045000
-0.754740100
0.440026900
-2.468773000
-0.815572500
0.440157900
-2.448014000
-0.875913600
0.440292300
-2.425781000
-0.935727100
0.440427100
-2.402087000
-0.994976900
0.440560200
-2.376945000
-1.053627000
0.440690400
-2.350372000
-1.111643000
0.440817200
-2.322383000
-1.168989000
0.440940400
-2.292995000
-1.225631000
0.441059800
-2.262226000
-1.281535000
0.441175300
-2.230094000
-1.336667000
0.441286500
-2.196619000
-1.390994000
0.441393500
-2.161821000
-1.444483000
0.441496000
-2.125721000
-1.497101000
0.441594500
-2.088340000
-1.548818000
0.441689400
-2.049700000
-1.599602000
0.441781800
-2.009827000
-1.649422000
0.441872700
-1.968743000
-1.698249000
0.441963300
-1.926473000
-1.746053000
0.442054600
-1.883042000
-1.792805000
0.442147500
-1.838477000
-1.838477000
0.442242500
-1.792805000
-1.883042000
0.442339700
-1.746053000
-1.926473000
0.442439200
-1.698249000
-1.968743000
0.442540800
-1.649422000
-2.009827000
0.442644400
-1.599602000
-2.049700000
0.442749800
-1.548818000
-2.088340000
0.442856800
-1.497101000
-2.125721000
0.442965200
-1.444483000
-2.161821000
0.443074200
-1.390994000
-2.196619000
0.443182800
-1.336667000
-2.230094000
0.443290000
-1.281535000
-2.262226000
0.443394200
-1.225631000
-2.292995000
0.443494300
-1.168989000
-2.322383000
0.443589200
-1.111643000
-2.350372000
0.443678600
-1.053627000
-2.376945000
0.443762300
-0.994976900
-2.402087000
0.443841000
-0.935727100
-2.425781000
0.443915700
-0.875913600
-2.448014000
0.443987300
-0.815572500
-2.468773000
0.444057200
-0.754740100
-2.488045000
0.444126400
-0.693453100
-2.505818000
0.444195500
-0.631748400
-2.522081000
0.444265100
-0.569663200
-2.536825000
0.444335200
-0.507234800
-2.550042000
0.444405700
-0.444500900
-2.561722000
0.444476300
-0.381499200
-2.571859000
0.444547100
-0.318267800
-2.580447000
0.444618300
-0.254844500
-2.587480000
0.444690800
-0.191267900
-2.592955000
0.444765700
-0.127575900
-2.596868000
0.444844600
-0.063807190
-2.599217000
0.444928900
0.000000000
-2.600000000
0.445019800
0.063807190
-2.599217000
0.445117200
0.127575900
-2.596868000
0.445220600
0.191267900
-2.592955000
0.445328300
0.254844500
-2.587480000
0.445437600
0.318267800
-2.580447000
0.445545300
0.381499200
-2.571859000
0.445648100
0.444500900
-2.561722000
0.445742900
0.507234800
-2.550042000
0.445826900
0.569663200
-2.536825000
0.445897100
0.631748400
-2.522081000
0.445949400
0.693453100
-2.505818000
0.445978600
0.754740100
-2.488045000
0.445980100
0.815572500
-2.468773000
0.445953100
0.875913600
-2.448014000
0.445905100
0.935727100
-2.425781000
0.445850800
0.994976900
-2.402087000
0.445807800
1.053627000
-2.376945000
0.445788600
1.111643000
-2.350372000
0.445797700
1.168989000
-2.322383000
0.445832500
1.225631000
-2.292995000
0.445887600
1.281535000
-2.262226000
0.445957200
1.336667000
-2.230094000
0.446036200
1.390994000
-2.196619000
0.446120700
1.444483000
-2.161821000
0.446208000
1.497101000
-2.125721000
0.446296600
1.548818000
-2.088340000
0.446386600
1.599602000
-2.049700000
0.446479700
1.649422000
-2.009827000
0.446578100
1.698249000
-1.968743000
0.446684200
1.746053000
-1.926473000
0.446798600
1.792805000
-1.883042000
0.446920300
1.838477000
-1.838477000
0.447046000
1.883042000
-1.792805000
0.447171000
1.926473000
-1.746053000
0.447289900
1.968743000
-1.698249000
0.447397000
2.009827000
-1.649422000
0.447487100
2.049700000
-1.599602000
0.447555800
2.088340000
-1.548818000
0.447599600
2.125721000
-1.497101000
0.447616200
2.161821000
-1.444483000
0.447604800
2.196619000
-1.390994000
0.447566200
2.230094000
-1.336667000
0.447502400
2.262226000
-1.281535000
0.447416800
2.292995000
-1.225631000
0.447313200
2.322383000
-1.168989000
0.447195500
2.350372000
-1.111643000
0.447067400
2.376945000
-1.053627000
0.446932300
2.402087000
-0.994976900
0.446793400
2.425781000
-0.935727100
0.446653200
2.448014000
-0.875913600
0.446514600
2.468773000
-0.815572500
0.446380300
2.488045000
-0.754740100
0.446254300
2.505818000
-0.693453100
0.446141400
2.522081000
-0.631748400
0.446046700
2.536825000
-0.569663200
0.445974400
2.550042000
-0.507234800
0.445926400
2.561722000
-0.444500900
0.445901200
2.571859000
-0.381499200
0.445894900
2.580447000
-0.318267800
0.445902400
2.587480000
-0.254844500
0.445918800
2.592955000
-0.191267900
0.445939300
2.596868000
-0.127575900
0.445960000
2.599217000
-0.063807190
0.445977100
2.800000000
0.000000000
0.519541900
2.799157000
0.068715440
0.519543600
2.796627000
0.137389500
0.519533500
2.792413000
0.205980800
0.519512400
2.786517000
0.274448000
0.519483400
2.778943000
0.342749900
0.519452500
2.769694000
0.410845300
0.519428400
2.758777000
0.478693300
0.519420900
2.746199000
0.546252900
0.519438200
2.731966000
0.613483400
0.519484800
2.716088000
0.680344500
0.519559400
2.698573000
0.746795700
0.519656000
2.679433000
0.812797100
0.519766800
2.658679000
0.878308900
0.519884200
2.636323000
0.943291600
0.520001800
2.612380000
1.007706000
0.520115300
2.586863000
1.071514000
0.520221200
2.559787000
1.134676000
0.520317200
2.531170000
1.197154000
0.520401500
2.501028000
1.258912000
0.520473100
2.469380000
1.319911000
0.520532800
2.436244000
1.380115000
0.520582100
2.401640000
1.439488000
0.520623100
2.365590000
1.497993000
0.520656200
2.328115000
1.555597000
0.520680800
2.289237000
1.612263000
0.520696900
2.248981000
1.667958000
0.520705900
2.207370000
1.722648000
0.520710800
2.164429000
1.776301000
0.520713300
2.120185000
1.828884000
0.520713600
2.074663000
1.880365000
0.520710700
2.027892000
1.930714000
0.520703400
1.979899000
1.979899000
0.520691300
1.930714000
2.027892000
0.520675300
1.880365000
2.074663000
0.520656900
1.828884000
2.120185000
0.520638000
1.776301000
2.164429000
0.520620400
1.722648000
2.207370000
0.520605900
1.667958000
2.248981000
0.520596200
1.612263000
2.289237000
0.520593000
1.555597000
2.328115000
0.520597900
1.497993000
2.365590000
0.520612600
1.439488000
2.401640000
0.520638700
1.380115000
2.436244000
0.520677700
1.319911000
2.469380000
0.520730900
1.258912000
2.501028000
0.520798600
1.197154000
2.531170000
0.520881300
1.134676000
2.559787000
0.520978600
1.071514000
2.586863000
0.521090200
1.007706000
2.612380000
0.521215300
0.943291600
2.636323000
0.521352400
0.878308900
2.658679000
0.521498700
0.812797100
2.679433000
0.521651100
0.746795700
2.698573000
0.521806200
0.680344500
2.716088000
0.521960700
0.613483400
2.731966000
0.522112100
0.546252900
2.746199000
0.522258100
0.478693300
2.758777000
0.522396900
0.410845300
2.769694000
0.522526800
0.342749900
2.778943000
0.522645700
0.274448000
2.786517000
0.522751100
0.205980800
2.792413000
0.522840600
0.137389500
2.796627000
0.522911600
0.068715440
2.799157000
0.522961600
0.000000000
2.800000000
0.522988600
-0.068715440
2.799157000
0.522991400
-0.137389500
2.796627000
0.522969500
-0.205980800
2.792413000
0.522923700
-0.274448000
2.786517000
0.522855800
-0.342749900
2.778943000
0.522768600
-0.410845300
2.769694000
0.522665600
-0.478693300
2.758777000
0.522550700
-0.546252900
2.746199000
0.522428100
-0.613483400
2.731966000
0.522301300
-0.680344500
2.716088000
0.522172900
-0.746795700
2.698573000
0.522045000
-0.812797100
2.679433000
0.521917900
-0.878308900
2.658679000
0.521791100
-0.943291600
2.636323000
0.521662800
-1.007706000
2.612380000
0.521530200
-1.071514000
2.586863000
0.521389400
-1.134676000
2.559787000
0.521237200
-1.197154000
2.531170000
0.521071700
-1.258912000
2.501028000
0.520893200
-1.319911000
2.469380000
0.520703100
-1.380115000
2.436244000
0.520503200
-1.439488000
2.401640000
0.520294100
-1.497993000
2.365590000
0.520075600
-1.555597000
2.328115000
0.519847100
-1.612263000
2.289237000
0.519608300
-1.667958000
2.248981000
0.519360200
-1.722648000
2.207370000
0.519104400
-1.776301000
2.164429000
0.518843700
-1.828884000
2.120185000
0.518581200
-1.880365000
2.074663000
0.518320300
-1.930714000
2.027892000
0.518064600
-1.979899000
1.979899000
0.517816800
-2.027892000
1.930714000
0.517579400
-2.074663000
1.880365000
0.517353400
-2.120185000
1.828884000
0.517138800
-2.164429000
1.776301000
0.516934500
-2.207370000
1.722648000
0.516738000
-2.248981000
1.667958000
0.516546800
-2.289237000
1.612263000
0.516357800
-2.328115000
1.555597000
0.516167600
-2.365590000
1.497993000
0.515973500
-2.401640000
1.439488000
0.515773500
-2.436244000
1.380115000
0.515567100
-2.469380000
1.319911000
0.515354800
-2.501028000
1.258912000
0.515138100
-2.531170000
1.197154000
0.514919600
-2.559787000
1.134676000
0.514702200
-2.586863000
1.071514000
0.514489000
-2.612380000
1.007706000
0.514283000
-2.636323000
0.943291600
0.514086200
-2.658679000
0.878308900
0.513899100
-2.679433000
0.812797100
0.513721200
-2.698573000
0.746795700
0.513551100
-2.716088000
0.680344500
0.513387700
-2.731966000
0.613483400
0.513230900
-2.746199000
0.546252900
0.513080600
-2.758777000
0.478693300
0.512936400
-2.769694000
0.410845300
0.512797400
-2.778943000
0.342749900
0.512662200
-2.786517000
0.274448000
0.512529700
-2.792413000
0.205980800
0.512399200
-2.796627000
0.137389500
0.512270900
-2.799157000
0.068715440
0.512146100
-2.800000000
0.000000000
0.512026800
-2.799157000
-0.068715440
0.511916200
-2.796627000
-0.137389500
0.511817800
-2.792413000
-0.205980800
0.511735600
-2.786517000
-0.274448000
0.511673900
-2.778943000
-0.342749900
0.511636600
-2.769694000
-0.410845300
0.511626400
-2.758777000
-0.478693300
0.511645300
-2.746199000
-0.546252900
0.511693500
-2.731966000
-0.613483400
0.511769400
-2.716088000
-0.680344500
0.511870300
-2.698573000
-0.746795700
0.511991800
-2.679433000
-0.812797100
0.512129400
-2.658679000
-0.878308900
0.512278400
-2.636323000
-0.943291600
0.512434700
-2.612380000
-1.007706000
0.512594700
-2.586863000
-1.071514000
0.512756200
-2.559787000
-1.134676000
0.512917600
-2.531170000
-1.197154000
0.513078000
-2.501028000
-1.258912000
0.513236600
-2.469380000
-1.319911000
0.513392900
-2.436244000
-1.380115000
0.513546200
-2.401640000
-1.439488000
0.513695800
-2.365590000
-1.497993000
0.513841200
-2.328115000
-1.555597000
0.513981900
-2.289237000
-1.612263000
0.514118100
-2.248981000
-1.667958000
0.514250100
-2.207370000
-1.722648000
0.514379100
-2.164429000
-1.776301000
0.514506200
-2.120185000
-1.828884000
0.514632900
-2.074663000
-1.880365000
0.514760300
-2.027892000
-1.930714000
0.514889200
-1.979899000
-1.979899000
0.515020100
-1.930714000
-2.027892000
0.515153300
-1.880365000
-2.074663000
0.515288700
-1.828884000
-2.120185000
0.515425900
-1.776301000
-2.164429000
0.515564900
-1.722648000
-2.207370000
0.515705500
-1.667958000
-2.248981000
0.515847300
-1.612263000
-2.289237000
0.515989800
-1.555597000
-2.328115000
0.516132500
-1.497993000
-2.365590000
0.516274000
-1.439488000
-2.401640000
0.516413300
-1.380115000
-2.436244000
0.516548600
-1.319911000
-2.469380000
0.516678900
-1.258912000
-2.501028000
0.516802800
-1.197154000
-2.531170000
0.516920000
-1.134676000
-2.559787000
0.517030600
-1.071514000
-2.586863000
0.517135000
-1.007706000
-2.612380000
0.517234400
-0.943291600
-2.636323000
0.517330000
-0.878308900
-2.658679000
0.517422900
-0.812797100
-2.679433000
0.517514400
-0.746795700
-2.698573000
0.517605200
-0.680344500
-2.716088000
0.517695800
-0.613483400
-2.731966000
0.517786400
-0.546252900
-2.746199000
0.517876900
-0.478693300
-2.758777000
0.517967400
-0.410845300
-2.769694000
0.518057700
-0.342749900
-2.778943000
0.518148300
-0.274448000
-2.786517000
0.518239900
-0.205980800
-2.792413000
0.518333700
-0.137389500
-2.796627000
0.518430900
-0.068715440
-2.799157000
0.518533100
0.000000000
-2.800000000
0.518640900
0.068715440
-2.799157000
0.518754500
0.137389500
-2.796627000
0.518873000
0.205980800
-2.792413000
0.518994500
0.274448000
-2.786517000
0.519116200
0.342749900
-2.778943000
0.519234800
0.410845300
-2.769694000
0.519346800
0.478693300
-2.758777000
0.519449000
0.546252900
-2.746199000
0.519538100
0.613483400
-2.731966000
0.519610500
0.680344500
-2.716088000
0.519661000
0.746795700
-2.698573000
0.519682800
0.812797100
-2.679433000
0.519669100
0.878308900
-2.658679000
0.519618700
0.943291600
-2.636323000
0.519540300
1.007706000
-2.612380000
0.519452000
1.071514000
-2.586863000
0.519375900
1.134676000
-2.559787000
0.519327600
1.197154000
-2.531170000
0.519313200
1.258912000
-2.501028000
0.519330000
1.319911000
-2.469380000
0.519371500
1.380115000
-2.436244000
0.519431100
1.439488000
-2.401640000
0.519502500
1.497993000
-2.365590000
0.519581100
1.555597000
-2.328115000
0.519663000
1.612263000
-2.289237000
0.519746100
1.667958000
-2.248981000
0.519830000
1.722648000
-2.207370000
0.519916100
1.776301000
-2.164429000
0.520007000
1.828884000
-2.120185000
0.520105500
1.880365000
-2.074663000
0.520213100
1.930714000
-2.027892000
0.520329100
1.979899000
-1.979899000
0.520450700
2.027892000
-1.930714000
0.520573400
2.074663000
-1.880365000
0.520691800
2.120185000
-1.828884000
0.520800400
2.164429000
-1.776301000
0.520893600
2.207370000
-1.722648000
0.520966600
2.248981000
-1.667958000
0.521015800
2.289237000
-1.612263000
0.521038500
2.328115000
-1.555597000
0.521033400
2.365590000
-1.497993000
0.521001200
2.401640000
-1.439488000
0.520943800
2.436244000
-1.380115000
0.520864500
2.469380000
-1.319911000
0.520767300
2.501028000
-1.258912000
0.520656000
2.531170000
-1.197154000
0.520534200
2.559787000
-1.134676000
0.520405100
2.586863000
-1.071514000
0.520271800
2.612380000
-1.007706000
0.520136700
2.636323000
-0.943291600
0.520002200
2.658679000
-0.878308900
0.519871300
2.679433000
-0.812797100
0.519748000
2.698573000
-0.746795700
0.519637600
2.716088000
-0.680344500
0.519546100
2.731966000
-0.613483400
0.519478400
2.746199000
-0.546252900
0.519436500
2.758777000
-0.478693300
0.519418700
2.769694000
-0.410845300
0.519420300
2.778943000
-0.342749900
0.519435300
2.786517000
-0.274448000
0.519458300
2.792413000
-0.205980800
0.519484300
2.796627000
-0.137389500
0.519509400
2.799157000
-0.068715440
0.519529600
3.000000000
0.000000000
0.599380500
2.999096000
0.073623690
0.599374400
2.996386000
0.147203000
0.599355800
2.991871000
0.220693700
0.599325300
2.985554000
0.294051400
0.599286600
2.977439000
0.367232000
0.599246000
2.967530000
0.440191400
0.599212400
2.955833000
0.512885700
0.599195900
2.942356000
0.585271000
0.599205200
2.927106000
0.657303700
0.599244700
2.910094000
0.728940500
0.599313000
2.891328000
0.800138200
0.599404200
2.870821000
0.870854000
0.599510100
2.848584000
0.941045300
0.599622700
2.824632000
1.010670000
0.599735700
2.798978000
1.079685000
0.599844200
2.771638000
1.148050000
0.599944900
2.742629000
1.215724000
0.600035300
2.711968000
1.282665000
0.600113600
2.679673000
1.348834000
0.600179300
2.645764000
1.414190000
0.600233400
2.610261000
1.478695000
0.600278700
2.573186000
1.542308000
0.600318100
2.534561000
1.604993000
0.600353100
2.494409000
1.666711000
0.600383500
2.452754000
1.727425000
0.600409200
2.409623000
1.787098000
0.600431800
2.365039000
1.845695000
0.600454000
2.319031000
1.903180000
0.600477800
2.271626000
1.959519000
0.600503300
2.222853000
2.014677000
0.600529500
2.172741000
2.068622000
0.600555200
2.121320000
2.121320000
0.600580200
2.068622000
2.172741000
0.600605000
2.014677000
2.222853000
0.600631100
1.959519000
2.271626000
0.600659800
1.903180000
2.319031000
0.600693000
1.845695000
2.365039000
0.600732300
1.787098000
2.409623000
0.600779900
1.727425000
2.452754000
0.600838500
1.666711000
2.494409000
0.600911300
1.604993000
2.534561000
0.601000300
1.542308000
2.573186000
0.601106800
1.478695000
2.610261000
0.601230400
1.414190000
2.645764000
0.601370300
1.348834000
2.679673000
0.601526000
1.282665000
2.711968000
0.601697400
1.215724000
2.742629000
0.601885700
1.148050000
2.771638000
0.602091100
1.079685000
2.798978000
0.602313000
1.010670000
2.824632000
0.602549100
0.941045300
2.848584000
0.602795500
0.870854000
2.870821000
0.603047300
0.800138200
2.891328000
0.603298800
0.728940500
2.910094000
0.603545100
0.657303700
2.927106000
0.603781700
0.585271000
2.942356000
0.604004700
0.512885700
2.955833000
0.604210800
0.440191400
2.967530000
0.604397100
0.367232000
2.977439000
0.604560900
0.294051400
2.985554000
0.604699800
0.220693700
2.991871000
0.604811600
0.147203000
2.996386000
0.604894800
0.073623690
2.999096000
0.604948500
0.000000000
3.000000000
0.604972400
-0.073623690
2.999096000
0.604966900
-0.147203000
2.996386000
0.604933300
-0.220693700
2.991871000
0.604873500
-0.294051400
2.985554000
0.604790600
-0.367232000
2.977439000
0.604687900
-0.440191400
2.967530000
0.604569100
-0.512885700
2.955833000
0.604438400
-0.585271000
2.942356000
0.604299000
-0.657303700
2.927106000
0.604153900
-0.728940500
2.910094000
0.604004700
-0.800138200
2.891328000
0.603852600
-0.870854000
2.870821000
0.603697100
-0.941045300
2.848584000
0.603536200
-1.010670000
2.824632000
0.603366600
-1.079685000
2.798978000
0.603182000
-1.148050000
2.771638000
0.602975100
-1.215724000
2.742629000
0.602740600
-1.282665000
2.711968000
0.602479100
-1.348834000
2.679673000
0.602199000
-1.414190000
2.645764000
0.601912000
-1.478695000
2.610261000
0.601625500
-1.542308000
2.573186000
0.601340000
-1.604993000
2.534561000
0.601050300
-1.666711000
2.494409000
0.600751200
-1.727425000
2.452754000
0.600440100
-1.787098000
2.409623000
0.600117300
-1.845695000
2.365039000
0.599784600
-1.903180000
2.319031000
0.599444400
-1.959519000
2.271626000
0.599099300
-2.014677000
2.222853000
0.598752300
-2.068622000
2.172741000
0.598406700
-2.121320000
2.121320000
0.598066300
-2.172741000
2.068622000
0.597734800
-2.222853000
2.014677000
0.597414900
-2.271626000
1.959519000
0.597108200
-2.319031000
1.903180000
0.596814500
-2.365039000
1.845695000
0.596532300
-2.409623000
1.787098000
0.596259300
-2.452754000
1.727425000
0.595992200
-2.494409000
1.666711000
0.595727600
-2.534561000
1.604993000
0.595462200
-2.573186000
1.542308000
0.595193700
-2.610261000
1.478695000
0.594921300
-2.645764000
1.414190000
0.594645100
-2.679673000
1.348834000
0.594366500
-2.711968000
1.282665000
0.594087800
-2.742629000
1.215724000
0.593811800
-2.771638000
1.148050000
0.593541600
-2.798978000
1.079685000
0.593280000
-2.824632000
1.010670000
0.593028800
-2.848584000
0.941045300
0.592788300
-2.870821000
0.870854000
0.592557200
-2.891328000
0.800138200
0.592333900
-2.910094000
0.728940500
0.592117200
-2.927106000
0.657303700
0.591907300
-2.942356000
0.585271000
0.591704300
-2.955833000
0.512885700
0.591508600
-2.967530000
0.440191400
0.591319600
-2.977439000
0.367232000
0.591136000
-2.985554000
0.294051400
0.590957100
-2.991871000
0.220693700
0.590782300
-2.996386000
0.147203000
0.590611900
-2.999096000
0.073623690
0.590447500
-3.000000000
0.000000000
0.590291200
-2.999096000
-0.073623690
0.590146200
-2.996386000
-0.147203000
0.590016400
-2.991871000
-0.220693700
0.589905800
-2.985554000
-0.294051400
0.589818800
-2.977439000
-0.367232000
0.589759500
-2.967530000
-0.440191400
0.589730900
-2.955833000
-0.512885700
0.589735100
-2.942356000
-0.585271000
0.589772600
-2.927106000
-0.657303700
0.589842100
-2.910094000
-0.728940500
0.589941000
-2.891328000
-0.800138200
0.590065100
-2.870821000
-0.870854000
0.590210100
-2.848584000
-0.941045300
0.590371300
-2.824632000
-1.010670000
0.590544600
-2.798978000
-1.079685000
0.590726600
-2.771638000
-1.148050000
0.590915100
-2.742629000
-1.215724000
0.591108300
-2.711968000
-1.282665000
0.591305100
-2.679673000
-1.348834000
0.591504500
-2.645764000
-1.414190000
0.591705300
-2.610261000
-1.478695000
0.591906000
-2.573186000
-1.542308000
0.592104800
-2.534561000
-1.604993000
0.592300200
-2.494409000
-1.666711000
0.592491000
-2.452754000
-1.727425000
0.592676600
-2.409623000
-1.787098000
0.592857500
-2.365039000
-1.845695000
0.593034500
-2.319031000
-1.903180000
0.593209200
-2.271626000
-1.959519000
0.593383200
-2.222853000
-2.014677000
0.593557700
-2.172741000
-2.068622000
0.593733500
-2.121320000
-2.121320000
0.593911000
-2.068622000
-2.172741000
0.594090000
-2.014677000
-2.222853000
0.594270300
-1.959519000
-2.271626000
0.594451800
-1.903180000
-2.319031000
0.594634100
-1.845695000
-2.365039000
0.594817400
-1.787098000
-2.409623000
0.595001500
-1.727425000
-2.452754000
0.595186100
-1.666711000
-2.494409000
0.595370700
-1.604993000
-2.534561000
0.595554100
-1.542308000
-2.573186000
0.595734800
-1.478695000
-2.610261000
0.595911000
-1.414190000
-2.645764000
0.596080700
-1.348834000
-2.679673000
0.596242600
-1.282665000
-2.711968000
0.596395600
-1.215724000
-2.742629000
0.596539400
-1.148050000
-2.771638000
0.596674400
-1.079685000
-2.798978000
0.596801800
-1.010670000
-2.824632000
0.596922700
-0.941045300
-2.848584000
0.597038700
-0.870854000
-2.870821000
0.597151300
-0.800138200
-2.891328000
0.597261600
-0.728940500
-2.910094000
0.597370400
-0.657303700
-2.927106000
0.597478000
-0.585271000
-2.942356000
0.597584700
-0.512885700
-2.955833000
0.597690500
-0.440191400
-2.967530000
0.597795400
-0.367232000
-2.977439000
0.597899900
-0.294051400
-2.985554000
0.598004800
-0.220693700
-2.991871000
0.598111300
-0.147203000
-2.996386000
0.598220800
-0.073623690
-2.999096000
0.598334800
0.000000000
-3.000000000
0.598454300
0.073623690
-2.999096000
0.598579500
0.147203000
-2.996386000
0.598709600
0.220693700
-2.991871000
0.598842700
0.294051400
-2.985554000
0.598976100
0.367232000
-2.977439000
0.599106400
0.440191400
-2.967530000
0.599229900
0.512885700
-2.955833000
0.599342900
0.585271000
-2.942356000
0.599441900
0.657303700
-2.927106000
0.599522200
0.728940500
-2.910094000
0.599577000
0.800138200
-2.891328000
0.599597300
0.870854000
-2.870821000
0.599574300
0.941045300
-2.848584000
0.599505600
1.010670000
-2.824632000
0.599400900
1.079685000
-2.798978000
0.599282600
1.148050000
-2.771638000
0.599176500
1.215724000
-2.742629000
0.599102200
1.282665000
-2.711968000
0.599066600
1.348834000
-2.679673000
0.599066600
1.414190000
-2.645764000
0.599094600
1.478695000
-2.610261000
0.599142400
1.542308000
-2.573186000
0.599203400
1.604993000
-2.534561000
0.599271800
1.666711000
-2.494409000
0.599343300
1.727425000
-2.452754000
0.599415000
1.787098000
-2.409623000
0.599486200
1.845695000
-2.365039000
0.599557900
1.903180000
-2.319031000
0.599633000
1.959519000
-2.271626000
0.599714800
2.014677000
-2.222853000
0.599805100
2.068622000
-2.172741000
0.599904000
2.121320000
-2.121320000
0.600009300
2.172741000
-2.068622000
0.600116900
2.222853000
-2.014677000
0.600221900
2.271626000
-1.959519000
0.600319100
2.319031000
-1.903180000
0.600403200
2.365039000
-1.845695000
0.600469700
2.409623000
-1.787098000
0.600515100
2.452754000
-1.727425000
0.600536900
2.494409000
-1.666711000
0.600534100
2.534561000
-1.604993000
0.600507700
2.573186000
-1.542308000
0.600459600
2.610261000
-1.478695000
0.600393200
2.645764000
-1.414190000
0.600312200
2.679673000
-1.348834000
0.600220100
2.711968000
-1.282665000
0.600120400
2.742629000
-1.215724000
0.600015900
2.771638000
-1.148050000
0.599909000
2.798978000
-1.079685000
0.599801700
2.824632000
-1.010670000
0.599696000
2.848584000
-0.941045300
0.599593900
2.870821000
-0.870854000
0.599498600
2.891328000
-0.800138200
0.599414600
2.910094000
-0.728940500
0.599346600
2.927106000
-0.657303700
0.599298800
2.942356000
-0.585271000
0.599272700
2.955833000
-0.512885700
0.599266200
2.967530000
-0.440191400
0.599274800
2.977439000
-0.367232000
0.599293000
2.985554000
-0.294051400
0.599316100
2.991871000
-0.220693700
0.599339700
2.996386000
-0.147203000
0.599360500
2.999096000
-0.073623690
0.599375100
3.200000000
0.000000000
0.685362500
3.199036000
0.078531940
0.685343700
3.196146000
0.157016600
0.685311000
3.191329000
0.235406600
0.685265000
3.184591000
0.313654900
0.685209500
3.175935000
0.391714200
0.685151200
3.165365000
0.469537500
0.685100000
3.152889000
0.547078100
0.685067100
3.138513000
0.624289000
0.685062500
3.122247000
0.701124000
0.685091500
3.104100000
0.777536600
0.685153100
3.084083000
0.853480800
0.685241300
3.062209000
0.928910900
0.685347300
3.038490000
1.003782000
0.685462700
3.012941000
1.078048000
0.685580300
2.985577000
1.151664000
0.685695000
2.956414000
1.224587000
0.685802700
2.925471000
1.296772000
0.685900700
2.892766000
1.368176000
0.685986800
2.858318000
1.438756000
0.686060500
2.822148000
1.508470000
0.686123600
2.784278000
1.577274000
0.686180700
2.744732000
1.645129000
0.686237200
2.703532000
1.711993000
0.686297900
2.660703000
1.777825000
0.686364700
2.616271000
1.842586000
0.686436500
2.570264000
1.906238000
0.686511500
2.522709000
1.968741000
0.686586900
2.473634000
2.030059000
0.686661400
2.423068000
2.090153000
0.686734400
2.371044000
2.148989000
0.686806600
2.317591000
2.206530000
0.686879300
2.262742000
2.262742000
0.686953900
2.206530000
2.317591000
0.687031400
2.148989000
2.371044000
0.687112700
2.090153000
2.423068000
0.687195800
2.030059000
2.473634000
0.687278500
1.968741000
2.522709000
0.687354000
1.906238000
2.570264000
0.687418000
1.842586000
2.616271000
0.687479700
1.777825000
2.660703000
0.687566900
1.711993000
2.703532000
0.687713300
1.645129000
2.744732000
0.687930000
1.577274000
2.784278000
0.688195200
1.508470000
2.822148000
0.688475000
1.438756000
2.858318000
0.688750600
1.368176000
2.892766000
0.689023500
1.296772000
2.925471000
0.689304300
1.224587000
2.956414000
0.689601800
1.151664000
2.985577000
0.689918200
1.078048000
3.012941000
0.690253100
1.003782000
3.038490000
0.690601100
0.928910900
3.062209000
0.690954600
0.853480800
3.084083000
0.691304400
0.777536600
3.104100000
0.691640600
0.701124000
3.122247000
0.691952700
0.624289000
3.138513000
0.692231200
0.547078100
3.152889000
0.692467200
0.469537500
3.165365000
0.692653500
0.391714200
3.175935000
0.692785100
0.313654900
3.184591000
0.692860100
0.235406600
3.191329000
0.692879800
0.157016600
3.196146000
0.692849500
0.078531940
3.199036000
0.692777300
0.000000000
3.200000000
0.692673600
-0.078531940
3.199036000
0.692549300
-0.157016600
3.196146000
0.692414400
-0.235406600
3.191329000
0.692276600
-0.313654900
3.184591000
0.692140500
-0.391714200
3.175935000
0.692007700
-0.469537500
3.165365000
0.691876600
-0.547078100
3.152889000
0.691744400
-0.624289000
3.138513000
0.691607100
-0.701124000
3.122247000
0.691461500
-0.777536600
3.104100000
0.691305200
-0.853480800
3.084083000
0.691137100
-0.928910900
3.062209000
0.690956900
-1.003782000
3.038490000
0.690764100
-1.078048000
3.012941000
0.690557100
-1.151664000
2.985577000
0.690331600
-1.224587000
2.956414000
0.690081400
-1.296772000
2.925471000
0.689801200
-1.368176000
2.892766000
0.689491500
-1.438756000
2.858318000
0.689161100
-1.508470000
2.822148000
0.688823700
-1.577274000
2.784278000
0.688495200
-1.645129000
2.744732000
0.688193300
-1.711993000
2.703532000
0.687933600
-1.777825000
2.660703000
0.687717900
-1.842586000
2.616271000
0.687521000
-1.906238000
2.570264000
0.687299000
-1.968741000
2.522709000
0.687015600
-2.030059000
2.473634000
0.686663000
-2.090153000
2.423068000
0.686256400
-2.148989000
2.371044000
0.685817500
-2.206530000
2.317591000
0.685363100
-2.262742000
2.262742000
0.684903600
-2.317591000
2.206530000
0.684448400
-2.371044000
2.148989000
0.684004400
-2.423068000
2.090153000
0.683576100
-2.473634000
2.030059000
0.683165100
-2.522709000
1.968741000
0.682770400
-2.570264000
1.906238000
0.682389900
-2.616271000
1.842586000
0.682020900
-2.660703000
1.777825000
0.681660300
-2.703532000
1.711993000
0.681305000
-2.744732000
1.645129000
0.680952400
-2.784278000
1.577274000
0.680601300
-2.822148000
1.508470000
0.680251200
-2.858318000
1.438756000
0.679902600
-2.892766000
1.368176000
0.679557000
-2.925471000
1.296772000
0.679216500
-2.956414000
1.224587000
0.678883900
-2.985577000
1.151664000
0.678561700
-3.012941000
1.078048000
0.678251300
-3.038490000
1.003782000
0.677952700
-3.062209000
0.928910900
0.677664300
-3.084083000
0.853480800
0.677383800
-3.104100000
0.777536600
0.677110100
-3.122247000
0.701124000
0.676843000
-3.138513000
0.624289000
0.676583400
-3.152889000
0.547078100
0.676331700
-3.165365000
0.469537500
0.676087700
-3.175935000
0.391714200
0.675850300
-3.184591000
0.313654900
0.675618900
-3.191329000
0.235406600
0.675393200
-3.196146000
0.157016600
0.675174200
-3.199036000
0.078531940
0.674963400
-3.200000000
0.000000000
0.674763600
-3.199036000
-0.078531940
0.674578100
-3.196146000
-0.157016600
0.674410900
-3.191329000
-0.235406600
0.674266600
-3.184591000
-0.313654900
0.674149300
-3.175935000
-0.391714200
0.674063200
-3.165365000
-0.469537500
0.674011700
-3.152889000
-0.547078100
0.673997000
-3.138513000
-0.624289000
0.674019500
-3.122247000
-0.701124000
0.674078500
-3.104100000
-0.777536600
0.674171100
-3.084083000
-0.853480800
0.674293800
-3.062209000
-0.928910900
0.674442300
-3.038490000
-1.003782000
0.674612200
-3.012941000
-1.078048000
0.674799600
-2.985577000
-1.151664000
0.675001500
-2.956414000
-1.224587000
0.675215800
-2.925471000
-1.296772000
0.675440700
-2.892766000
-1.368176000
0.675674900
-2.858318000
-1.438756000
0.675916700
-2.822148000
-1.508470000
0.676164200
-2.784278000
-1.577274000
0.676414700
-2.744732000
-1.645129000
0.676665600
-2.703532000
-1.711993000
0.676914300
-2.660703000
-1.777825000
0.677159000
-2.616271000
-1.842586000
0.677399200
-2.570264000
-1.906238000
0.677635400
-2.522709000
-1.968741000
0.677869000
-2.473634000
-2.030059000
0.678101900
-2.423068000
-2.090153000
0.678335700
-2.371044000
-2.148989000
0.678571200
-2.317591000
-2.206530000
0.678808500
-2.262742000
-2.262742000
0.679046800
-2.206530000
-2.317591000
0.679285200
-2.148989000
-2.371044000
0.679522700
-2.090153000
-2.423068000
0.679759000
-2.030059000
-2.473634000
0.679994100
-1.968741000
-2.522709000
0.680228500
-1.906238000
-2.570264000
0.680462800
-1.842586000
-2.616271000
0.680697300
-1.777825000
-2.660703000
0.680931400
-1.711993000
-2.703532000
0.681164200
-1.645129000
-2.744732000
0.681393600
-1.577274000
-2.784278000
0.681617300
-1.508470000
-2.822148000
0.681832600
-1.438756000
-2.858318000
0.682037200
-1.368176000
-2.892766000
0.682229500
-1.296772000
-2.925471000
0.682408600
-1.224587000
-2.956414000
0.682574700
-1.151664000
-2.985577000
0.682728800
-1.078048000
-3.012941000
0.682872700
-1.003782000
-3.038490000
0.683008100
-0.928910900
-3.062209000
0.683137300
-0.853480800
-3.084083000
0.683262100
-0.777536600
-3.104100000
0.683383600
-0.701124000
-3.122247000
0.683503000
-0.624289000
-3.138513000
0.683620600
-0.547078100
-3.152889000
0.683736400
-0.469537500
-3.165365000
0.683850800
-0.391714200
-3.175935000
0.683964000
-0.313654900
-3.184591000
0.684077100
-0.235406600
-3.191329000
0.684191800
-0.157016600
-3.196146000
0.684309800
-0.078531940
-3.199036000
0.684433200
0.000000000
-3.200000000
0.684563500
0.078531940
-3.199036000
0.684701300
0.157016600
-3.196146000
0.684846000
0.235406600
-3.191329000
0.684995800
0.313654900
-3.184591000
0.685147500
0.391714200
-3.175935000
0.685297000
0.469537500
-3.165365000
0.685440100
0.547078100
-3.152889000
0.685572100
0.624289000
-3.138513000
0.685688200
0.701124000
-3.122247000
0.685782500
0.777536600
-3.104100000
0.685846200
0.853480800
-3.084083000
0.685867800
0.928910900
-3.062209000
0.685835900
1.003782000
-3.038490000
0.685747000
1.078048000
-3.012941000
0.685613000
1.151664000
-2.985577000
0.685460600
1.224587000
-2.956414000
0.685321400
1.296772000
-2.925471000
0.685219000
1.368176000
-2.892766000
0.685161700
1.438756000
-2.858318000
0.685145600
1.508470000
-2.822148000
0.685161300
1.577274000
-2.784278000
0.685199400
1.645129000
-2.744732000
0.685252100
1.711993000
-2.703532000
0.685312800
1.777825000
-2.660703000
0.685377000
1.842586000
-2.616271000
0.685441800
1.906238000
-2.570264000
0.685506200
1.968741000
-2.522709000
0.685571000
2.030059000
-2.473634000
0.685638900
2.090153000
-2.423068000
0.685712500
2.148989000
-2.371044000
0.685793200
2.206530000
-2.317591000
0.685880800
2.262742000
-2.262742000
0.685972500
2.317591000
-2.206530000
0.686064100
2.371044000
-2.148989000
0.686150400
2.423068000
-2.090153000
0.686226500
2.473634000
-2.030059000
0.686287800
2.522709000
-1.968741000
0.686330900
2.570264000
-1.906238000
0.686353700
2.616271000
-1.842586000
0.686355900
2.660703000
-1.777825000
0.686338400
2.703532000
-1.711993000
0.686303000
2.744732000
-1.645129000
0.686252400
2.784278000
-1.577274000
0.686188800
2.822148000
-1.508470000
0.686115000
2.858318000
-1.438756000
0.686033500
2.892766000
-1.368176000
0.685947200
2.925471000
-1.296772000
0.685858600
2.956414000
-1.224587000
0.685769900
2.985577000
-1.151664000
0.685682700
3.012941000
-1.078048000
0.685598300
3.038490000
-1.003782000
0.685518300
3.062209000
-0.928910900
0.685445000
3.084083000
-0.853480800
0.685381900
3.104100000
-0.777536600
0.685333000
3.122247000
-0.701124000
0.685301200
3.138513000
-0.624289000
0.685287300
3.152889000
-0.547078100
0.685288500
3.165365000
-0.469537500
0.685300400
3.175935000
-0.391714200
0.685317500
3.184591000
-0.313654900
0.685335900
3.191329000
-0.235406600
0.685352400
3.196146000
-0.157016600
0.685364200
3.199036000
-0.078531940
0.685368500
3.400000000
0.000000000
0.777565000
3.398976000
0.083440180
0.777537800
3.395905000
0.166830100
0.777495300
3.390788000
0.250119500
0.777437800
3.383628000
0.333258300
0.777368800
3.374431000
0.416196300
0.777295600
3.363200000
0.498883600
0.777229100
3.349944000
0.581270500
0.777182000
3.334670000
0.663307100
0.777165600
3.317387000
0.744944200
0.777186200
3.298106000
0.826132700
0.777243600
3.276839000
0.906823400
0.777331600
3.253597000
0.986967900
0.777441400
3.228396000
1.066518000
0.777564200
3.201250000
1.145426000
0.777692600
3.172176000
1.223643000
0.777820800
3.141190000
1.301124000
0.777944400
3.108313000
1.377820000
0.778059200
3.073564000
1.453687000
0.778161300
3.036963000
1.528679000
0.778248700
2.998533000
1.602749000
0.778323900
2.958296000
1.675854000
0.778395900
2.916277000
1.747949000
0.778477800
2.872502000
1.818992000
0.778582800
2.826997000
1.888939000
0.778717500
2.779788000
1.957748000
0.778879000
2.730906000
2.025378000
0.779054900
2.680378000
2.091787000
0.779229700
2.628236000
2.156937000
0.779392700
2.574510000
2.220788000
0.779542000
2.519234000
2.283301000
0.779682700
2.462440000
2.344438000
0.779821800
2.404163000
2.404163000
0.779964700
2.344438000
2.462440000
0.780114500
2.283301000
2.519234000
0.780271200
2.220788000
2.574510000
0.780428600
2.156937000
2.628236000
0.780578600
2.091787000
2.680378000
0.780702000
2.025378000
2.730906000
0.780784700
1.957748000
2.779788000
0.780841300
1.888939000
2.826997000
0.780930400
1.818992000
2.872502000
0.781125100
1.747949000
2.916277000
0.781449300
1.675854000
2.958296000
0.781852100
1.602749000
2.998533000
0.782254600
1.528679000
3.036963000
0.782612000
1.453687000
3.073564000
0.782926800
1.377820000
3.108313000
0.783223400
1.301124000
3.141190000
0.783524500
1.223643000
3.172176000
0.783840100
1.145426000
3.201250000
0.784176400
1.066518000
3.228396000
0.784530400
0.986967900
3.253597000
0.784894000
0.906823400
3.276839000
0.785255200
0.826132700
3.298106000
0.785598500
0.744944200
3.317387000
0.785907700
0.663307100
3.334670000
0.786167300
0.581270500
3.349944000
0.786365200
0.498883600
3.363200000
0.786494000
0.416196300
3.374431000
0.786553100
0.333258300
3.383628000
0.786549300
0.250119500
3.390788000
0.786496200
0.166830100
3.395905000
0.786413700
0.083440180
3.398976000
0.786325200
0.000000000
3.400000000
0.786253900
-0.083440180
3.398976000
0.786219500
-0.166830100
3.395905000
0.786234400
-0.250119500
3.390788000
0.786301100
-0.333258300
3.383628000
0.786411700
-0.416196300
3.374431000
0.786548600
-0.498883600
3.363200000
0.786687700
-0.581270500
3.349944000
0.786802100
-0.663307100
3.334670000
0.786866400
-0.744944200
3.317387000
0.786860900
-0.826132700
3.298106000
0.786773400
-0.906823400
3.276839000
0.786600200
-0.986967900
3.253597000
0.786345300
-1.066518000
3.228396000
0.786017700
-1.145426000
3.201250000
0.785628900
-1.223643000
3.172176000
0.785189100
-1.301124000
3.141190000
0.784707000
-1.377820000
3.108313000
0.784191000
-1.453687000
3.073564000
0.783652500
-1.528679000
3.036963000
0.783109800
-1.602749000
2.998533000
0.782582700
-1.675854000
2.958296000
0.782091300
-1.747949000
2.916277000
0.781655100
-1.818992000
2.872502000
0.781290200
-1.888939000
2.826997000
0.780995900
-1.957748000
2.779788000
0.780745100
-2.025378000
2.730906000
0.780489300
-2.091787000
2.680378000
0.780189800
-2.156937000
2.628236000
0.779842400
-2.220788000
2.574510000
0.779471500
-2.283301000
2.519234000
0.779099200
-2.344438000
2.462440000
0.778719700
-2.404163000
2.404163000
0.778302300
-2.462440000
2.344438000
0.777824800
-2.519234000
2.283301000
0.777293100
-2.574510000
2.220788000
0.776734900
-2.628236000
2.156937000
0.776178300
-2.680378000
2.091787000
0.775639600
-2.730906000
2.025378000
0.775122600
-2.779788000
1.957748000
0.774626600
-2.826997000
1.888939000
0.774148000
-2.872502000
1.818992000
0.773683100
-2.916277000
1.747949000
0.773228800
-2.958296000
1.675854000
0.772782800
-2.998533000
1.602749000
0.772344000
-3.036963000
1.528679000
0.771911800
-3.073564000
1.453687000
0.771486800
-3.108313000
1.377820000
0.771070700
-3.141190000
1.301124000
0.770666000
-3.172176000
1.223643000
0.770275200
-3.201250000
1.145426000
0.769899500
-3.228396000
1.066518000
0.769538400
-3.253597000
0.986967900
0.769189500
-3.276839000
0.906823400
0.768849600
-3.298106000
0.826132700
0.768516400
-3.317387000
0.744944200
0.768189500
-3.334670000
0.663307100
0.767869400
-3.349944000
0.581270500
0.767556600
-3.363200000
0.498883600
0.767250800
-3.374431000
0.416196300
0.766951300
-3.383628000
0.333258300
0.766657800
-3.390788000
0.250119500
0.766370600
-3.395905000
0.166830100
0.766091300
-3.398976000
0.083440180
0.765822400
-3.400000000
0.000000000
0.765567200
-3.398976000
-0.083440180
0.765329800
-3.395905000
-0.166830100
0.765114900
-3.390788000
-0.250119500
0.764927000
-3.383628000
-0.333258300
0.764770700
-3.374431000
-0.416196300
0.764650200
-3.363200000
-0.498883600
0.764569100
-3.349944000
-0.581270500
0.764529500
-3.334670000
-0.663307100
0.764532100
-3.317387000
-0.744944200
0.764576100
-3.298106000
-0.826132700
0.764659000
-3.276839000
-0.906823400
0.764777300
-3.253597000
-0.986967900
0.764927000
-3.228396000
-1.066518000
0.765103900
-3.201250000
-1.145426000
0.765304800
-3.172176000
-1.223643000
0.765526800
-3.141190000
-1.301124000
0.765767800
-3.108313000
-1.377820000
0.766026300
-3.073564000
-1.453687000
0.766300600
-3.036963000
-1.528679000
0.766588400
-2.998533000
-1.602749000
0.766887000
-2.958296000
-1.675854000
0.767192800
-2.916277000
-1.747949000
0.767502200
-2.872502000
-1.818992000
0.767812000
-2.826997000
-1.888939000
0.768119900
-2.779788000
-1.957748000
0.768425200
-2.730906000
-2.025378000
0.768728400
-2.680378000
-2.091787000
0.769031100
-2.628236000
-2.156937000
0.769334900
-2.574510000
-2.220788000
0.769640700
-2.519234000
-2.283301000
0.769948800
-2.462440000
-2.344438000
0.770258200
-2.404163000
-2.404163000
0.770567100
-2.344438000
-2.462440000
0.770874100
-2.283301000
-2.519234000
0.771177900
-2.220788000
-2.574510000
0.771478200
-2.156937000
-2.628236000
0.771775300
-2.091787000
-2.680378000
0.772070000
-2.025378000
-2.730906000
0.772362900
-1.957748000
-2.779788000
0.772654200
-1.888939000
-2.826997000
0.772942800
-1.818992000
-2.872502000
0.773227200
-1.747949000
-2.916277000
0.773504700
-1.675854000
-2.958296000
0.773772400
-1.602749000
-2.998533000
0.774027100
-1.528679000
-3.036963000
0.774266200
-1.453687000
-3.073564000
0.774487600
-1.377820000
-3.108313000
0.774690300
-1.301124000
-3.141190000
0.774874500
-1.223643000
-3.172176000
0.775041300
-1.145426000
-3.201250000
0.775192800
-1.066518000
-3.228396000
0.775331700
-0.986967900
-3.253597000
0.775461100
-0.906823400
-3.276839000
0.775584000
-0.826132700
-3.298106000
0.775703000
-0.744944200
-3.317387000
0.775820300
-0.663307100
-3.334670000
0.775937100
-0.581270500
-3.349944000
0.776054100
-0.498883600
-3.363200000
0.776171800
-0.416196300
-3.374431000
0.776290700
-0.333258300
-3.383628000
0.776411800
-0.250119500
-3.390788000
0.776536500
-0.166830100
-3.395905000
0.776667000
-0.083440180
-3.398976000
0.776805200
0.000000000
-3.400000000
0.776952900
0.083440180
-3.398976000
0.777110600
0.166830100
-3.395905000
0.777277700
0.250119500
-3.390788000
0.777452100
0.333258300
-3.383628000
0.777629900
0.416196300
-3.374431000
0.777806400
0.498883600
-3.363200000
0.777976200
0.581270500
-3.349944000
0.778133800
0.663307100
-3.334670000
0.778273200
0.744944200
-3.317387000
0.778387100
0.826132700
-3.298106000
0.778465200
0.906823400
-3.276839000
0.778493300
0.986967900
-3.253597000
0.778458200
1.066518000
-3.228396000
0.778356300
1.145426000
-3.201250000
0.778201800
1.223643000
-3.172176000
0.778027400
1.301124000
-3.141190000
0.777871500
1.377820000
-3.108313000
0.777762100
1.453687000
-3.073564000
0.777708000
1.528679000
-3.036963000
0.777702100
1.602749000
-2.998533000
0.777730000
1.675854000
-2.958296000
0.777777700
1.747949000
-2.916277000
0.777835000
1.818992000
-2.872502000
0.777895300
1.888939000
-2.826997000
0.777955400
1.957748000
-2.779788000
0.778013700
2.025378000
-2.730906000
0.778070000
2.091787000
-2.680378000
0.778125000
2.156937000
-2.628236000
0.778181100
2.220788000
-2.574510000
0.778240600
2.283301000
-2.519234000
0.778304500
2.344438000
-2.462440000
0.778372200
2.404163000
-2.404163000
0.778440500
2.462440000
-2.344438000
0.778505100
2.519234000
-2.283301000
0.778561200
2.574510000
-2.220788000
0.778604000
2.628236000
-2.156937000
0.778630500
2.680378000
-2.091787000
0.778639400
2.730906000
-2.025378000
0.778631900
2.779788000
-1.957748000
0.778611200
2.826997000
-1.888939000
0.778581300
2.872502000
-1.818992000
0.778544900
2.916277000
-1.747949000
0.778502200
2.958296000
-1.675854000
0.778451600
2.998533000
-1.602749000
0.778392000
3.036963000
-1.528679000
0.778324400
3.073564000
-1.453687000
0.778251600
3.108313000
-1.377820000
0.778177100
3.141190000
-1.301124000
0.778103400
3.172176000
-1.223643000
0.778031000
3.201250000
-1.145426000
0.777959400
3.228396000
-1.066518000
0.777887400
3.253597000
-0.986967900
0.777814500
3.276839000
-0.906823400
0.777743000
3.298106000
-0.826132700
0.777678300
3.317387000
-0.744944200
0.777626600
3.334670000
-0.663307100
0.777592100
3.349944000
-0.581270500
0.777574100
3.363200000
-0.498883600
0.777568700
3.374431000
-0.416196300
0.777570800
3.383628000
-0.333258300
0.777576000
3.390788000
-0.250119500
0.777581100
3.395905000
-0.166830100
0.777583200
3.398976000
-0.083440180
0.777579000
3.600000000
0.000000000
0.876112100
3.598916000
0.088348420
0.876081200
3.595664000
0.176643600
0.876035200
3.590245000
0.264832400
0.875973400
3.582665000
0.352861700
0.875899600
3.572926000
0.440678400
0.875821900
3.561035000
0.528229700
0.875752500
3.546999000
0.615462800
0.875705200
3.530827000
0.702325200
0.875692500
3.512527000
0.788764400
0.875721000
3.492112000
0.874728600
0.875790700
3.469594000
0.960165900
0.875895000
3.444985000
1.045025000
0.876025000
3.418301000
1.129254000
0.876171500
3.389559000
1.212803000
0.876327100
3.358774000
1.295622000
0.876486100
3.325966000
1.377660000
0.876643400
3.291155000
1.458869000
0.876792600
3.254361000
1.539198000
0.876926200
3.215607000
1.618601000
0.877036500
3.174917000
1.697028000
0.877121600
3.132313000
1.774433000
0.877184600
3.087823000
1.850770000
0.877237100
3.041473000
1.925991000
0.877300400
2.993290000
2.000053000
0.877405000
2.943305000
2.072909000
0.877576600
2.891547000
2.144517000
0.877814500
2.838047000
2.214833000
0.878087300
2.782837000
2.283816000
0.878357900
2.725952000
2.351422000
0.878608600
2.667424000
2.417612000
0.878844900
2.607290000
2.482346000
0.879080800
2.545584000
2.545584000
0.879327700
2.482346000
2.607290000
0.879589600
2.417612000
2.667424000
0.879868000
2.351422000
2.725952000
0.880156500
2.283816000
2.782837000
0.880447100
2.214833000
2.838047000
0.880721600
2.144517000
2.891547000
0.880966100
2.072909000
2.943305000
0.881195500
2.000053000
2.993290000
0.881468200
1.925991000
3.041473000
0.881855700
1.850770000
3.087823000
0.882378500
1.774433000
3.132313000
0.882981100
1.697028000
3.174917000
0.883578700
1.618601000
3.215607000
0.884119200
1.539198000
3.254361000
0.884597200
1.458869000
3.291155000
0.885029700
1.377660000
3.325966000
0.885432200
1.295622000
3.358774000
0.885808600
1.212803000
3.389559000
0.886160800
1.129254000
3.418301000
0.886482800
1.045025000
3.444985000
0.886765900
0.960165900
3.469594000
0.886998400
0.874728600
3.492112000
0.887167600
0.788764400
3.512527000
0.887260900
0.702325200
3.530827000
0.887267800
0.615462800
3.546999000
0.887182300
0.528229700
3.561035000
0.887004200
0.440678400
3.572926000
0.886741200
0.352861700
3.582665000
0.886409400
0.264832400
3.590245000
0.886033300
0.176643600
3.595664000
0.885644300
0.088348420
3.598916000
0.885277700
0.000000000
3.600000000
0.884968700
-0.088348420
3.598916000
0.884747100
-0.176643600
3.595664000
0.884633300
-0.264832400
3.590245000
0.884634100
-0.352861700
3.582665000
0.884742100
-0.440678400
3.572926000
0.884936900
-0.528229700
3.561035000
0.885188000
-0.615462800
3.546999000
0.885460600
-0.702325200
3.530827000
0.885720300
-0.788764400
3.512527000
0.885938000
-0.874728600
3.492112000
0.886093100
-0.960165900
3.469594000
0.886174000
-1.045025000
3.444985000
0.886177000
-1.129254000
3.418301000
0.886103700
-1.212803000
3.389559000
0.885957100
-1.295622000
3.358774000
0.885739200
-1.377660000
3.325966000
0.885449600
-1.458869000
3.291155000
0.885088000
-1.539198000
3.254361000
0.884658600
-1.618601000
3.215607000
0.884173600
-1.697028000
3.174917000
0.883649700
-1.774433000
3.132313000
0.883106600
-1.850770000
3.087823000
0.882566600
-1.925991000
3.041473000
0.882051000
-2.000053000
2.993290000
0.881567400
-2.072909000
2.943305000
0.881098300
-2.144517000
2.891547000
0.880606600
-2.214833000
2.838047000
0.880065400
-2.283816000
2.782837000
0.879482200
-2.351422000
2.725952000
0.878892000
-2.417612000
2.667424000
0.878325900
-2.482346000
2.607290000
0.877785900
-2.545584000
2.545584000
0.877247700
-2.607290000
2.482346000
0.876697700
-2.667424000
2.417612000
0.876154500
-2.725952000
2.351422000
0.875656700
-2.782837000
2.283816000
0.875223900
-2.838047000
2.214833000
0.874833000
-2.891547000
2.144517000
0.874431400
-2.943305000
2.072909000
0.873978300
-2.993290000
2.000053000
0.873466700
-3.041473000
1.925991000
0.872916300
-3.087823000
1.850770000
0.872351700
-3.132313000
1.774433000
0.871789000
-3.174917000
1.697028000
0.871233800
-3.215607000
1.618601000
0.870688000
-3.254361000
1.539198000
0.870152200
-3.291155000
1.458869000
0.869628000
-3.325966000
1.377660000
0.869118700
-3.358774000
1.295622000
0.868627700
-3.389559000
1.212803000
0.868157300
-3.418301000
1.129254000
0.867707400
-3.444985000
1.045025000
0.867275100
-3.469594000
0.960165900
0.866856200
-3.492112000
0.874728600
0.866447300
-3.512527000
0.788764400
0.866047200
-3.530827000
0.702325200
0.865655800
-3.546999000
0.615462800
0.865273200
-3.561035000
0.528229700
0.864898900
-3.572926000
0.440678400
0.864532200
-3.582665000
0.352861700
0.864172500
-3.590245000
0.264832400
0.863820600
-3.595664000
0.176643600
0.863478200
-3.598916000
0.088348420
0.863148300
-3.600000000
0.000000000
0.862834900
-3.598916000
-0.088348420
0.862542600
-3.595664000
-0.176643600
0.862276600
-3.590245000
-0.264832400
0.862042100
-3.582665000
-0.352861700
0.861844200
-3.572926000
-0.440678400
0.861687500
-3.561035000
-0.528229700
0.861575700
-3.546999000
-0.615462800
0.861511100
-3.530827000
-0.702325200
0.861494400
-3.512527000
-0.788764400
0.861524800
-3.492112000
-0.874728600
0.861599800
-3.469594000
-0.960165900
0.861715900
-3.444985000
-1.045025000
0.861869200
-3.418301000
-1.129254000
0.862055900
-3.389559000
-1.212803000
0.862272700
-3.358774000
-1.295622000
0.862517100
-3.325966000
-1.377660000
0.862787100
-3.291155000
-1.458869000
0.863081200
-3.254361000
-1.539198000
0.863397500
-3.215607000
-1.618601000
0.863733800
-3.174917000
-1.697028000
0.864087000
-3.132313000
-1.774433000
0.864453400
-3.087823000
-1.850770000
0.864829000
-3.041473000
-1.925991000
0.865210200
-2.993290000
-2.000053000
0.865594200
-2.943305000
-2.072909000
0.865979400
-2.891547000
-2.144517000
0.866365300
-2.838047000
-2.214833000
0.866752000
-2.782837000
-2.283816000
0.867139800
-2.725952000
-2.351422000
0.867528200
-2.667424000
-2.417612000
0.867916400
-2.607290000
-2.482346000
0.868302600
-2.545584000
-2.545584000
0.868685200
-2.482346000
-2.607290000
0.869062500
-2.417612000
-2.667424000
0.869433900
-2.351422000
-2.725952000
0.869799400
-2.283816000
-2.782837000
0.870159600
-2.214833000
-2.838047000
0.870515000
-2.144517000
-2.891547000
0.870865800
-2.072909000
-2.943305000
0.871211300
-2.000053000
-2.993290000
0.871550000
-1.925991000
-3.041473000
0.871879200
-1.850770000
-3.087823000
0.872195900
-1.774433000
-3.132313000
0.872496800
-1.697028000
-3.174917000
0.872778600
-1.618601000
-3.215607000
0.873038700
-1.539198000
-3.254361000
0.873275100
-1.458869000
-3.291155000
0.873487000
-1.377660000
-3.325966000
0.873674500
-1.295622000
-3.358774000
0.873838800
-1.212803000
-3.389559000
0.873982400
-1.129254000
-3.418301000
0.874108600
-1.045025000
-3.444985000
0.874221300
-0.960165900
-3.469594000
0.874324900
-0.874728600
-3.492112000
0.874423800
-0.788764400
-3.512527000
0.874521700
-0.702325200
-3.530827000
0.874621300
-0.615462800
-3.546999000
0.874724400
-0.528229700
-3.561035000
0.874832000
-0.440678400
-3.572926000
0.874944600
-0.352861700
-3.582665000
0.875062900
-0.264832400
-3.590245000
0.875187900
-0.176643600
-3.595664000
0.875321200
-0.088348420
-3.598916000
0.875464600
0.000000000
-3.600000000
0.875619900
0.088348420
-3.598916000
0.875788100
0.176643600
-3.595664000
0.875968700
0.264832400
-3.590245000
0.876159800
0.352861700
-3.582665000
0.876357600
0.440678400
-3.572926000
0.876556900
0.528229700
-3.561035000
0.876751800
0.615462800
-3.546999000
0.876936000
0.702325200
-3.530827000
0.877102400
0.788764400
-3.512527000
0.877242400
0.874728600
-3.492112000
0.877343800
0.960165900
-3.469594000
0.877390300
1.045025000
-3.444985000
0.877366500
1.129254000
-3.418301000
0.877269300
1.212803000
-3.389559000
0.877118000
1.295622000
-3.358774000
0.876954600
1.377660000
-3.325966000
0.876827500
1.458869000
-3.291155000
0.876770400
1.539198000
-3.254361000
0.876786600
1.618601000
-3.215607000
0.876855300
1.697028000
-3.174917000
0.876939600
1.774433000
-3.132313000
0.877011300
1.850770000
-3.087823000
0.877070200
1.925991000
-3.041473000
0.877147100
2.000053000
-2.993290000
0.877275100
2.072909000
-2.943305000
0.877449300
2.144517000
-2.891547000
0.877622200
2.214833000
-2.838047000
0.877744900
2.283816000
-2.782837000
0.877803900
2.351422000
-2.725952000
0.877819800
2.417612000
-2.667424000
0.877821000
2.482346000
-2.607290000
0.877826600
2.545584000
-2.545584000
0.877842100
2.607290000
-2.482346000
0.877868400
2.667424000
-2.417612000
0.877900400
2.725952000
-2.351422000
0.877931500
2.782837000
-2.283816000
0.877952500
2.838047000
-2.214833000
0.877954000
2.891547000
-2.144517000
0.877921700
2.943305000
-2.072909000
0.877840100
2.993290000
-2.000053000
0.877704700
3.041473000
-1.925991000
0.877537400
3.087823000
-1.850770000
0.877383600
3.132313000
-1.774433000
0.877281500
3.174917000
-1.697028000
0.877233400
3.215607000
-1.618601000
0.877211700
3.254361000
-1.539198000
0.877188800
3.291155000
-1.458869000
0.877154600
3.325966000
-1.377660000
0.877111400
3.358774000
-1.295622000
0.877063000
3.389559000
-1.212803000
0.877005200
3.418301000
-1.129254000
0.876931700
3.444985000
-1.045025000
0.876835300
3.469594000
-0.960165900
0.876716100
3.492112000
-0.874728600
0.876584900
3.512527000
-0.788764400
0.876459100
3.530827000
-0.702325200
0.876353900
3.546999000
-0.615462800
0.876276000
3.561035000
-0.528229700
0.876223100
3.572926000
-0.440678400
0.876189000
3.582665000
-0.352861700
0.876167500
3.590245000
-0.264832400
0.876153700
3.595664000
-0.176643600
0.876143200
3.598916000
-0.088348420
0.876131100
3.800000000
0.000000000
0.981429800
3.798856000
0.093256670
0.981395000
3.795423000
0.186457200
0.981345600
3.789704000
0.279545300
0.981280100
3.781702000
0.372465100
0.981202300
3.771422000
0.465160600
0.981121200
3.758871000
0.557575800
0.981050100
3.744055000
0.649655200
0.981004200
3.726984000
0.741343200
0.980996900
3.707668000
0.832584700
0.981035400
3.686119000
0.923324700
0.981119500
3.662349000
1.013508000
0.981242800
3.636373000
1.103082000
0.981396000
3.608207000
1.191991000
0.981569500
3.577867000
1.280181000
0.981753500
3.545373000
1.367601000
0.981938000
3.510742000
1.454197000
0.982107300
3.473997000
1.539917000
0.982242900
3.435159000
1.624709000
0.982334900
3.394252000
1.708523000
0.982395200
3.351301000
1.791308000
0.982456400
3.306330000
1.873013000
0.982544900
3.259369000
1.953590000
0.982665600
3.210443000
2.032991000
0.982814400
3.159585000
2.111167000
0.983001400
3.106822000
2.188071000
0.983247000
3.052189000
2.263657000
0.983554500
2.995716000
2.337880000
0.983898700
2.937440000
2.410694000
0.984245500
2.877393000
2.482057000
0.984581200
2.815614000
2.551924000
0.984913300
2.752139000
2.620254000
0.985257400
2.687006000
2.687006000
0.985625600
2.620254000
2.752139000
0.986022400
2.551924000
2.815614000
0.986449300
2.482057000
2.877393000
0.986900300
2.410694000
2.937440000
0.987368000
2.337880000
2.995716000
0.987835300
2.263657000
3.052189000
0.988289400
2.188071000
3.106822000
0.988745300
2.111167000
3.159585000
0.989259400
2.032991000
3.210443000
0.989898200
1.953590000
3.259369000
0.990673900
1.873013000
3.306330000
0.991519100
1.791308000
3.351301000
0.992334500
1.708523000
3.394252000
0.993052700
1.624709000
3.435159000
0.993653500
1.539917000
3.473997000
0.994141800
1.454197000
3.510742000
0.994524900
1.367601000
3.545373000
0.994803800
1.280181000
3.577867000
0.994981700
1.191991000
3.608207000
0.995058800
1.103082000
3.636373000
0.995035200
1.013508000
3.662349000
0.994910200
0.923324700
3.686119000
0.994681600
0.832584700
3.707668000
0.994345800
0.741343200
3.726984000
0.993899300
0.649655200
3.744055000
0.993340000
0.557575800
3.758871000
0.992670000
0.465160600
3.771422000
0.991898800
0.372465100
3.781702000
0.991046400
0.279545300
3.789704000
0.990145000
0.186457200
3.795423000
0.989238900
0.093256670
3.798856000
0.988381900
0.000000000
3.800000000
0.987631200
-0.093256670
3.798856000
0.987040300
-0.186457200
3.795423000
0.986650200
-0.279545300
3.789704000
0.986483200
-0.372465100
3.781702000
0.986538800
-0.465160600
3.771422000
0.986793600
-0.557575800
3.758871000
0.987206200
-0.649655200
3.744055000
0.987723300
-0.741343200
3.726984000
0.988288900
-0.832584700
3.707668000
0.988851700
-0.923324700
3.686119000
0.989370900
-1.013508000
3.662349000
0.989819100
-1.103082000
3.636373000
0.990182100
-1.191991000
3.608207000
0.990456300
-1.280181000
3.577867000
0.990644500
-1.367601000
3.545373000
0.990751100
-1.454197000
3.510742000
0.990779700
-1.539917000
3.473997000
0.990733700
-1.624709000
3.435159000
0.990618900
-1.708523000
3.394252000
0.990446000
-1.791308000
3.351301000
0.990226900
-1.873013000
3.306330000
0.989973100
-1.953590000
3.259369000
0.989696600
-2.032991000
3.210443000
0.989408200
-2.111167000
3.159585000
0.989105000
-2.188071000
3.106822000
0.988761800
-2.263657000
3.052189000
0.988336400
-2.337880000
2.995716000
0.987800800
-2.410694000
2.937440000
0.987165000
-2.482057000
2.877393000
0.986470100
-2.551924000
2.815614000
0.985754100
-2.620254000
2.752139000
0.985029800
-2.687006000
2.687006000
0.984283300
-2.752139000
2.620254000
0.983517200
-2.815614000
2.551924000
0.982780000
-2.877393000
2.482057000
0.982151200
-2.937440000
2.410694000
0.981678700
-2.995716000
2.337880000
0.981321100
-3.052189000
2.263657000
0.980962600
-3.106822000
2.188071000
0.980497600
-3.159585000
2.111167000
0.979896300
-3.210443000
2.032991000
0.979198600
-3.259369000
1.953590000
0.978462900
-3.306330000
1.873013000
0.977729200
-3.351301000
1.791308000
0.977010700
-3.394252000
1.708523000
0.976311100
-3.435159000
1.624709000
0.975629300
-3.473997000
1.539917000
0.974966300
-3.510742000
1.454197000
0.974326000
-3.545373000
1.367601000
0.973713100
-3.577867000
1.280181000
0.973130600
-3.608207000
1.191991000
0.972578400
-3.636373000
1.103082000
0.972052600
-3.662349000
1.013508000
0.971547800
-3.686119000
0.923324700
0.971058900
-3.707668000
0.832584700
0.970583600
-3.726984000
0.741343200
0.970121100
-3.744055000
0.649655200
0.969670800
-3.758871000
0.557575800
0.969231600
-3.771422000
0.465160600
0.968802000
-3.781702000
0.372465100
0.968380900
-3.789704000
0.279545300
0.967968600
-3.795423000
0.186457200
0.967566600
-3.798856000
0.093256670
0.967178000
-3.800000000
0.000000000
0.966807200
-3.798856000
-0.093256670
0.966459800
-3.795423000
-0.186457200
0.966141800
-3.789704000
-0.279545300
0.965859400
-3.781702000
-0.372465100
0.965618800
-3.771422000
-0.465160600
0.965425300
-3.758871000
-0.557575800
0.965282900
-3.744055000
-0.649655200
0.965194000
-3.726984000
-0.741343200
0.965159700
-3.707668000
-0.832584700
0.965178700
-3.686119000
-0.923324700
0.965248500
-3.662349000
-1.013508000
0.965365700
-3.636373000
-1.103082000
0.965526200
-3.608207000
-1.191991000
0.965726500
-3.577867000
-1.280181000
0.965963200
-3.545373000
-1.367601000
0.966234100
-3.510742000
-1.454197000
0.966537100
-3.473997000
-1.539917000
0.966870700
-3.435159000
-1.624709000
0.967233200
-3.394252000
-1.708523000
0.967622000
-3.351301000
-1.791308000
0.968034400
-3.306330000
-1.873013000
0.968466500
-3.259369000
-1.953590000
0.968914300
-3.210443000
-2.032991000
0.969374100
-3.159585000
-2.111167000
0.969842300
-3.106822000
-2.188071000
0.970316500
-3.052189000
-2.263657000
0.970794800
-2.995716000
-2.337880000
0.971275700
-2.937440000
-2.410694000
0.971757500
-2.877393000
-2.482057000
0.972238200
-2.815614000
-2.551924000
0.972715000
-2.752139000
-2.620254000
0.973184900
-2.687006000
-2.687006000
0.973645300
-2.620254000
-2.752139000
0.974094100
-2.551924000
-2.815614000
0.974530600
-2.482057000
-2.877393000
0.974955300
-2.410694000
-2.937440000
0.975369100
-2.337880000
-2.995716000
0.975773200
-2.263657000
-3.052189000
0.976168000
-2.188071000
-3.106822000
0.976552800
-2.111167000
-3.159585000
0.976926000
-2.032991000
-3.210443000
0.977284600
-1.953590000
-3.259369000
0.977624900
-1.873013000
-3.306330000
0.977943100
-1.791308000
-3.351301000
0.978235700
-1.708523000
-3.394252000
0.978499800
-1.624709000
-3.435159000
0.978733700
-1.539917000
-3.473997000
0.978937100
-1.454197000
-3.510742000
0.979110900
-1.367601000
-3.545373000
0.979257200
-1.280181000
-3.577867000
0.979379200
-1.191991000
-3.608207000
0.979481000
-1.103082000
-3.636373000
0.979567200
-1.013508000
-3.662349000
0.979642700
-0.923324700
-3.686119000
0.979712000
-0.832584700
-3.707668000
0.979779200
-0.741343200
-3.726984000
0.979847600
-0.649655200
-3.744055000
0.979919300
-0.557575800
-3.758871000
0.979995600
-0.465160600
-3.771422000
0.980077600
-0.372465100
-3.781702000
0.980166300
-0.279545300
-3.789704000
0.980263100
-0.186457200
-3.795423000
0.980370000
-0.093256670
-3.798856000
0.980489200
0.000000000
-3.800000000
0.980622800
0.093256670
-3.798856000
0.980772100
0.186457200
-3.795423000
0.980937000
0.279545300
-3.789704000
0.981115700
0.372465100
-3.781702000
0.981304300
0.465160600
-3.771422000
0.981497800
0.557575800
-3.758871000
0.981689700
0.649655200
-3.744055000
0.981873800
0.741343200
-3.726984000
0.982043000
0.832584700
-3.707668000
0.982188600
0.923324700
-3.686119000
0.982298400
1.013508000
-3.662349000
0.982356800
1.103082000
-3.636373000
0.982352400
1.191991000
-3.608207000
0.982290500
1.280181000
-3.577867000
0.982202900
1.367601000
-3.545373000
0.982140800
1.454197000
-3.510742000
0.982153500
1.539917000
-3.473997000
0.982256400
1.624709000
-3.435159000
0.982421900
1.708523000
-3.394252000
0.982603400
1.791308000
-3.351301000
0.982763900
1.873013000
-3.306330000
0.982899000
1.953590000
-3.259369000
0.983027900
2.032991000
-3.210443000
0.983174700
2.111167000
-3.159585000
0.983349400
2.188071000
-3.106822000
0.983533100
2.263657000
-3.052189000
0.983681900
2.337880000
-2.995716000
0.983759000
2.410694000
-2.937440000
0.983763300
2.482057000
-2.877393000
0.983721900
2.551924000
-2.815614000
0.983669500
2.620254000
-2.752139000
0.983628300
2.687006000
-2.687006000
0.983606200
2.752139000
-2.620254000
0.983604800
2.815614000
-2.551924000
0.983618700
2.877393000
-2.482057000
0.983640100
2.937440000
-2.410694000
0.983657700
2.995716000
-2.337880000
0.983659600
3.052189000
-2.263657000
0.983628900
3.106822000
-2.188071000
0.983547700
3.159585000
-2.111167000
0.983409400
3.210443000
-2.032991000
0.983234100
3.259369000
-1.953590000
0.983066000
3.306330000
-1.873013000
0.982942600
3.351301000
-1.791308000
0.982865900
3.394252000
-1.708523000
0.982808400
3.435159000
-1.624709000
0.982742800
3.473997000
-1.539917000
0.982660500
3.510742000
-1.454197000
0.982563900
3.545373000
-1.367601000
0.982458400
3.577867000
-1.280181000
0.982340000
3.608207000
-1.191991000
0.982204300
3.636373000
-1.103082000
0.982053500
3.662349000
-1.013508000
0.981906800
3.686119000
-0.923324700
0.981792600
3.707668000
-0.832584700
0.981725000
3.726984000
-0.741343200
0.981690900
3.744055000
-0.649655200
0.981663700
3.758871000
-0.557575800
0.981627100
3.771422000
-0.465160600
0.981582600
3.781702000
-0.372465100
0.981539400
3.789704000
-0.279545300
0.981504500
3.795423000
-0.186457200
0.981477500
3.798856000
-0.093256670
0.981454900
4.000000000
0.000000000
1.093233000
3.998795000
0.098164920
1.093209000
3.995182000
0.196270700
1.093169000
3.989162000
0.294258300
1.093112000
3.980739000
0.392068600
1.093038000
3.969918000
0.489642700
1.092956000
3.956706000
0.586921900
1.092878000
3.941111000
0.683847500
1.092821000
3.923141000
0.780361300
1.092799000
3.902808000
0.876404900
1.092820000
3.880125000
0.971920700
1.092887000
3.855104000
1.066851000
1.092996000
3.827761000
1.161139000
1.093140000
3.798113000
1.254727000
1.093310000
3.766176000
1.347559000
1.093498000
3.731971000
1.439580000
1.093694000
3.695518000
1.530734000
1.093884000
3.656839000
1.620965000
1.094048000
3.615957000
1.710220000
1.094178000
3.572897000
1.798445000
1.094285000
3.527685000
1.885587000
1.094402000
3.480348000
1.971593000
1.094555000
3.430914000
2.056411000
1.094747000
3.379414000
2.139991000
1.094976000
3.325878000
2.222281000
1.095249000
3.270339000
2.303233000
1.095590000
3.212830000
2.382797000
1.096001000
3.153386000
2.460926000
1.096460000
3.092042000
2.537573000
1.096935000
3.028835000
2.612691000
1.097416000
2.963804000
2.686236000
1.097914000
2.896988000
2.758162000
1.098446000
2.828427000
2.828427000
1.099025000
2.758162000
2.896988000
1.099657000
2.686236000
2.963804000
1.100337000
2.612691000
3.028835000
1.101053000
2.537573000
3.092042000
1.101788000
2.460926000
3.153386000
1.102511000
2.382797000
3.212830000
1.103194000
2.303233000
3.270339000
1.103838000
2.222281000
3.325878000
1.104481000
2.139991000
3.379414000
1.105179000
2.056411000
3.430914000
1.105932000
1.971593000
3.480348000
1.106670000
1.885587000
3.527685000
1.107295000
1.798445000
3.572897000
1.107744000
1.710220000
3.615957000
1.108012000
1.620965000
3.656839000
1.108120000
1.530734000
3.695518000
1.108095000
1.439580000
3.731971000
1.107958000
1.347559000
3.766176000
1.107733000
1.254727000
3.798113000
1.107437000
1.161139000
3.827761000
1.107084000
1.066851000
3.855104000
1.106683000
0.971920700
3.880125000
1.106240000
0.876404900
3.902808000
1.105754000
0.780361300
3.923141000
1.105225000
0.683847500
3.941111000
1.104652000
0.586921900
3.956706000
1.104035000
0.489642700
3.969918000
1.103379000
0.392068600
3.980739000
1.102691000
0.294258300
3.989162000
1.101982000
0.196270700
3.995182000
1.101265000
0.098164920
3.998795000
1.100557000
0.000000000
4.000000000
1.099875000
-0.098164920
3.998795000
1.099238000
-0.196270700
3.995182000
1.098665000
-0.780361300
3.923141000
1.097417000
-0.876404900
3.902808000
1.097625000
-0.971920700
3.880125000
1.097925000
-1.066851000
3.855104000
1.098295000
-1.161139000
3.827761000
1.098707000
-1.254727000
3.798113000
1.099136000
-1.347559000
3.766176000
1.099556000
-1.439580000
3.731971000
1.099946000
-1.530734000
3.695518000
1.100289000
-1.620965000
3.656839000
1.100573000
-1.710220000
3.615957000
1.100797000
-1.798445000
3.572897000
1.100973000
-1.885587000
3.527685000
1.101113000
-1.971593000
3.480348000
1.101234000
-2.056411000
3.430914000
1.101350000
-2.139991000
3.379414000
1.101468000
-2.222281000
3.325878000
1.101578000
-2.303233000
3.270339000
1.101643000
-2.382797000
3.212830000
1.101603000
-2.460926000
3.153386000
1.101413000
-2.537573000
3.092042000
1.101064000
-2.612691000
3.028835000
1.100584000
-2.686236000
2.963804000
1.100000000
-2.758162000
2.896988000
1.099324000
-2.828427000
2.828427000
1.098543000
-2.896988000
2.758162000
1.097671000
-2.963804000
2.686236000
1.096766000
-3.028835000
2.612691000
1.095926000
-3.092042000
2.537573000
1.095213000
-3.153386000
2.460926000
1.094609000
-3.212830000
2.382797000
1.094028000
-3.270339000
2.303233000
1.093403000
-3.325878000
2.222281000
1.092729000
-3.379414000
2.139991000
1.092030000
-3.430914000
2.056411000
1.091310000
-3.480348000
1.971593000
1.090555000
-3.527685000
1.885587000
1.089754000
-3.572897000
1.798445000
1.088922000
-3.615957000
1.710220000
1.088080000
-3.656839000
1.620965000
1.087253000
-3.695518000
1.530734000
1.086454000
-3.731971000
1.439580000
1.085697000
-3.766176000
1.347559000
1.084986000
-3.798113000
1.254727000
1.084319000
-3.827761000
1.161139000
1.083693000
-3.855104000
1.066851000
1.083098000
-3.880125000
0.971920700
1.082528000
-3.902808000
0.876404900
1.081978000
-3.923141000
0.780361300
1.081447000
-3.941111000
0.683847500
1.080933000
-3.956706000
0.586921900
1.080433000
-3.969918000
0.489642700
1.079945000
-3.980739000
0.392068600
1.079466000
-3.989162000
0.294258300
1.078995000
-3.995182000
0.196270700
1.078535000
-3.998795000
0.098164920
1.078087000
-4.000000000
0.000000000
1.077658000
-3.998795000
-0.098164920
1.077255000
-3.995182000
-0.196270700
1.076884000
-3.989162000
-0.294258300
1.076553000
-3.980739000
-0.392068600
1.076270000
-3.969918000
-0.489642700
1.076041000
-3.956706000
-0.586921900
1.075869000
-3.941111000
-0.683847500
1.075759000
-3.923141000
-0.780361300
1.075709000
-3.902808000
-0.876404900
1.075720000
-3.880125000
-0.971920700
1.075788000
-3.855104000
-1.066851000
1.075909000
-3.827761000
-1.161139000
1.076079000
-3.798113000
-1.254727000
1.076295000
-3.766176000
-1.347559000
1.076554000
-3.731971000
-1.439580000
1.076853000
-3.695518000
-1.530734000
1.077190000
-3.656839000
-1.620965000
1.077565000
-3.615957000
-1.710220000
1.077974000
-3.572897000
-1.798445000
1.078416000
-3.527685000
-1.885587000
1.078887000
-3.480348000
-1.971593000
1.079384000
-3.430914000
-2.056411000
1.079901000
-3.379414000
-2.139991000
1.080436000
-3.325878000
-2.222281000
1.080984000
-3.270339000
-2.303233000
1.081542000
-3.212830000
-2.382797000
1.082108000
-3.153386000
-2.460926000
1.082680000
-3.092042000
-2.537573000
1.083254000
-3.028835000
-2.612691000
1.083827000
-2.963804000
-2.686236000
1.084394000
-2.896988000
-2.758162000
1.084948000
-2.828427000
-2.828427000
1.085486000
-2.758162000
-2.896988000
1.086004000
-2.686236000
-2.963804000
1.086500000
-2.612691000
-3.028835000
1.086977000
-2.537573000
-3.092042000
1.087434000
-2.460926000
-3.153386000
1.087876000
-2.382797000
-3.212830000
1.088303000
-2.303233000
-3.270339000
1.088716000
-2.222281000
-3.325878000
1.089112000
-2.139991000
-3.379414000
1.089487000
-2.056411000
-3.430914000
1.089837000
-1.971593000
-3.480348000
1.090156000
-1.885587000
-3.527685000
1.090439000
-1.798445000
-3.572897000
1.090681000
-1.710220000
-3.615957000
1.090882000
-1.620965000
-3.656839000
1.091041000
-1.530734000
-3.695518000
1.091162000
-1.439580000
-3.731971000
1.091250000
-1.347559000
-3.766176000
1.091309000
-1.254727000
-3.798113000
1.091347000
-1.161139000
-3.827761000
1.091368000
-1.066851000
-3.855104000
1.091380000
-0.971920700
-3.880125000
1.091386000
-0.876404900
-3.902808000
1.091389000
-0.780361300
-3.923141000
1.091393000
-0.683847500
-3.941111000
1.091401000
-0.586921900
-3.956706000
1.091412000
-0.489642700
-3.969918000
1.091430000
-0.392068600
-3.980739000
1.091455000
-0.294258300
-3.989162000
1.091491000
-0.196270700
-3.995182000
1.091540000
-0.098164920
-3.998795000
1.091604000
0.000000000
-4.000000000
1.091686000
0.098164920
-3.998795000
1.091787000
0.196270700
-3.995182000
1.091907000
0.294258300
-3.989162000
1.092043000
0.392068600
-3.980739000
1.092189000
0.489642700
-3.969918000
1.092342000
0.586921900
-3.956706000
1.092493000
0.683847500
-3.941111000
1.092638000
0.780361300
-3.923141000
1.092771000
0.876404900
-3.902808000
1.092886000
0.971920700
-3.880125000
1.092976000
1.066851000
-3.855104000
1.093036000
1.161139000
-3.827761000
1.093074000
1.254727000
-3.798113000
1.093116000
1.347559000
-3.766176000
1.093203000
1.439580000
-3.731971000
1.093368000
1.530734000
-3.695518000
1.093615000
1.620965000
-3.656839000
1.093921000
1.710220000
-3.615957000
1.094251000
1.798445000
-3.572897000
1.094573000
1.885587000
-3.527685000
1.094860000
1.971593000
-3.480348000
1.095104000
2.056411000
-3.430914000
1.095318000
2.139991000
-3.379414000
1.095524000
2.222281000
-3.325878000
1.095734000
2.303233000
-3.270339000
1.095935000
2.382797000
-3.212830000
1.096085000
2.460926000
-3.153386000
1.096151000
2.537573000
-3.092042000
1.096135000
2.612691000
-3.028835000
1.096067000
2.686236000
-2.963804000
1.095986000
2.758162000
-2.896988000
1.095916000
2.828427000
-2.828427000
1.095867000
2.896988000
-2.758162000
1.095841000
2.963804000
-2.686236000
1.095832000
3.028835000
-2.612691000
1.095834000
3.092042000
-2.537573000
1.095833000
3.153386000
-2.460926000
1.095818000
3.212830000
-2.382797000
1.095771000
3.270339000
-2.303233000
1.095672000
3.325878000
-2.222281000
1.095514000
3.379414000
-2.139991000
1.095317000
3.430914000
-2.056411000
1.095123000
3.480348000
-1.971593000
1.094971000
3.527685000
-1.885587000
1.094862000
3.572897000
-1.798445000
1.094768000
3.615957000
-1.710220000
1.094664000
3.656839000
-1.620965000
1.094542000
3.695518000
-1.530734000
1.094406000
3.731971000
-1.439580000
1.094263000
3.766176000
-1.347559000
1.094112000
3.798113000
-1.254727000
1.093949000
3.827761000
-1.161139000
1.093779000
3.855104000
-1.066851000
1.093620000
3.880125000
-0.971920700
1.093501000
3.902808000
-0.876404900
1.093436000
3.923141000
-0.780361300
1.093408000
3.941111000
-0.683847500
1.093391000
3.956706000
-0.586921900
1.093366000
3.969918000
-0.489642700
1.093333000
3.980739000
-0.392068600
1.093301000
3.989162000
-0.294258300
1.093277000
3.995182000
-0.196270700
1.093260000
3.998795000
-0.098164920
1.093248000
4.200000000
0.000000000
1.211756000
4.198735000
0.103073200
1.211745000
4.194941000
0.206084200
1.211707000
4.188620000
0.308971200
1.211639000
4.179776000
0.411672000
1.211542000
4.168414000
0.514124800
1.211426000
4.154541000
0.616267900
1.211304000
4.138166000
0.718039900
1.211195000
4.119298000
0.819379300
1.211118000
4.097949000
0.920225100
1.211085000
4.074131000
1.020517000
1.211104000
4.047859000
1.120193000
1.211173000
4.019149000
1.219195000
1.211288000
3.988018000
1.317463000
1.211444000
3.954485000
1.414937000
1.211631000
3.918570000
1.511559000
1.211841000
3.880294000
1.607270000
1.212059000
3.839681000
1.702013000
1.212266000
3.796755000
1.795731000
1.212453000
3.751542000
1.888368000
1.212631000
3.704069000
1.979866000
1.212832000
3.654365000
2.070172000
1.213083000
3.602460000
2.159231000
1.213387000
3.548385000
2.246990000
1.213740000
3.492172000
2.333395000
1.214149000
3.433856000
2.418394000
1.214635000
3.373471000
2.501937000
1.215199000
3.311055000
2.583972000
1.215816000
3.246644000
2.664452000
1.216452000
3.180277000
2.743326000
1.217092000
3.111995000
2.820548000
1.217743000
3.041838000
2.896070000
1.218419000
2.969848000
2.969848000
1.219126000
2.896070000
3.041838000
1.219862000
2.820548000
3.111995000
1.220615000
2.743326000
3.180277000
1.221362000
2.664452000
3.246644000
1.222075000
2.583972000
3.311055000
1.222712000
2.501937000
3.373471000
1.223234000
2.418394000
3.433856000
1.223633000
2.333395000
3.492172000
1.223949000
2.246990000
3.548385000
1.224239000
2.159231000
3.602460000
1.224519000
2.070172000
3.654365000
1.224736000
1.979866000
3.704069000
1.224816000
1.888368000
3.751542000
1.224726000
1.795731000
3.796755000
1.224483000
1.702013000
3.839681000
1.224132000
1.607270000
3.880294000
1.223715000
1.511559000
3.918570000
1.223262000
1.414937000
3.954485000
1.222797000
1.317463000
3.988018000
1.222330000
1.219195000
4.019149000
1.221865000
1.120193000
4.047859000
1.221400000
1.020517000
4.074131000
1.220928000
0.920225100
4.097949000
1.220438000
0.819379300
4.119298000
1.219925000
0.718039900
4.138166000
1.219385000
0.616267900
4.154541000
1.218816000
0.514124800
4.168414000
1.218220000
0.411672000
4.179776000
1.217596000
0.308971200
4.188620000
1.216938000
0.206084200
4.194941000
1.216238000
0.103073200
4.198735000
1.215480000
0.000000000
4.200000000
1.214652000
-0.103073200
4.198735000
1.213745000
-0.206084200
4.194941000
1.212767000
-0.819379300
4.119298000
1.208004000
-0.920225100
4.097949000
1.207943000
-1.020517000
4.074131000
1.208166000
-1.120193000
4.047859000
1.208645000
-1.219195000
4.019149000
1.209327000
-1.317463000
3.988018000
1.210150000
-1.414937000
3.954485000
1.211048000
-1.511559000
3.918570000
1.211959000
-1.607270000
3.880294000
1.212833000
-1.702013000
3.839681000
1.213636000
-1.795731000
3.796755000
1.214351000
-1.888368000
3.751542000
1.214983000
-1.979866000
3.704069000
1.215549000
-2.070172000
3.654365000
1.216071000
-2.159231000
3.602460000
1.216573000
-2.246990000
3.548385000
1.217076000
-2.333395000
3.492172000
1.217582000
-2.418394000
3.433856000
1.218063000
-2.501937000
3.373471000
1.218466000
-2.583972000
3.311055000
1.218746000
-2.664452000
3.246644000
1.218887000
-2.743326000
3.180277000
1.218902000
-2.820548000
3.111995000
1.218799000
-2.896070000
3.041838000
1.218564000
-2.969848000
2.969848000
1.218164000
-3.041838000
2.896070000
1.217590000
-3.111995000
2.820548000
1.216888000
-3.180277000
2.743326000
1.216153000
-3.246644000
2.664452000
1.215456000
-3.311055000
2.583972000
1.214803000
-3.373471000
2.501937000
1.214156000
-3.433856000
2.418394000
1.213504000
-3.492172000
2.333395000
1.212876000
-3.548385000
2.246990000
1.212274000
-3.602460000
2.159231000
1.211635000
-3.654365000
2.070172000
1.210878000
-3.704069000
1.979866000
1.209975000
-3.751542000
1.888368000
1.208966000
-3.796755000
1.795731000
1.207913000
-3.839681000
1.702013000
1.206870000
-3.880294000
1.607270000
1.205868000
-3.918570000
1.511559000
1.204928000
-3.954485000
1.414937000
1.204053000
-3.988018000
1.317463000
1.203239000
-4.019149000
1.219195000
1.202479000
-4.047859000
1.120193000
1.201764000
-4.074131000
1.020517000
1.201085000
-4.097949000
0.920225100
1.200438000
-4.119298000
0.819379300
1.199821000
-4.138166000
0.718039900
1.199229000
-4.154541000
0.616267900
1.198660000
-4.168414000
0.514124800
1.198107000
-4.179776000
0.411672000
1.197567000
-4.188620000
0.308971200
1.197038000
-4.194941000
0.206084200
1.196520000
-4.198735000
0.103073200
1.196017000
-4.200000000
0.000000000
1.195534000
-4.198735000
-0.103073200
1.195079000
-4.194941000
-0.206084200
1.194661000
-4.188620000
-0.308971200
1.194287000
-4.179776000
-0.411672000
1.193967000
-4.168414000
-0.514124800
1.193706000
-4.154541000
-0.616267900
1.193509000
-4.138166000
-0.718039900
1.193379000
-4.119298000
-0.819379300
1.193316000
-4.097949000
-0.920225100
1.193318000
-4.074131000
-1.020517000
1.193383000
-4.047859000
-1.120193000
1.193507000
-4.019149000
-1.219195000
1.193686000
-3.988018000
-1.317463000
1.193916000
-3.954485000
-1.414937000
1.194195000
-3.918570000
-1.511559000
1.194520000
-3.880294000
-1.607270000
1.194890000
-3.839681000
-1.702013000
1.195304000
-3.796755000
-1.795731000
1.195760000
-3.751542000
-1.888368000
1.196256000
-3.704069000
-1.979866000
1.196788000
-3.654365000
-2.070172000
1.197352000
-3.602460000
-2.159231000
1.197942000
-3.548385000
-2.246990000
1.198555000
-3.492172000
-2.333395000
1.199184000
-3.433856000
-2.418394000
1.199828000
-3.373471000
-2.501937000
1.200482000
-3.311055000
-2.583972000
1.201144000
-3.246644000
-2.664452000
1.201808000
-3.180277000
-2.743326000
1.202470000
-3.111995000
-2.820548000
1.203120000
-3.041838000
-2.896070000
1.203753000
-2.969848000
-2.969848000
1.204361000
-2.896070000
-3.041838000
1.204941000
-2.820548000
-3.111995000
1.205490000
-2.743326000
-3.180277000
1.206009000
-2.664452000
-3.246644000
1.206501000
-2.583972000
-3.311055000
1.206968000
-2.501937000
-3.373471000
1.207413000
-2.418394000
-3.433856000
1.207834000
-2.333395000
-3.492172000
1.208230000
-2.246990000
-3.548385000
1.208596000
-2.159231000
-3.602460000
1.208927000
-2.070172000
-3.654365000
1.209215000
-1.979866000
-3.704069000
1.209456000
-1.888368000
-3.751542000
1.209645000
-1.795731000
-3.796755000
1.209782000
-1.702013000
-3.839681000
1.209870000
-1.607270000
-3.880294000
1.209912000
-1.511559000
-3.918570000
1.209916000
-1.414937000
-3.954485000
1.209890000
-1.317463000
-3.988018000
1.209842000
-1.219195000
-4.019149000
1.209780000
-1.120193000
-4.047859000
1.209709000
-1.020517000
-4.074131000
1.209633000
-0.920225100
-4.097949000
1.209557000
-0.819379300
-4.119298000
1.209482000
-0.718039900
-4.138166000
1.209410000
-0.616267900
-4.154541000
1.209342000
-0.514124800
-4.168414000
1.209281000
-0.411672000
-4.179776000
1.209229000
-0.308971200
-4.188620000
1.209188000
-0.206084200
-4.194941000
1.209162000
-0.103073200
-4.198735000
1.209153000
0.000000000
-4.200000000
1.209164000
0.103073200
-4.198735000
1.209196000
0.206084200
-4.194941000
1.209248000
0.308971200
-4.188620000
1.209316000
0.411672000
-4.179776000
1.209394000
0.514124800
-4.168414000
1.209477000
0.616267900
-4.154541000
1.209559000
0.718039900
-4.138166000
1.209635000
0.819379300
-4.119298000
1.209702000
0.920225100
-4.097949000
1.209755000
1.020517000
-4.074131000
1.209793000
1.120193000
-4.047859000
1.209815000
1.219195000
-4.019149000
1.209842000
1.317463000
-3.988018000
1.209934000
1.414937000
-3.954485000
1.210168000
1.511559000
-3.918570000
1.210589000
1.607270000
-3.880294000
1.211164000
1.702013000
-3.839681000
1.211793000
1.795731000
-3.796755000
1.212381000
1.888368000
-3.751542000
1.212881000
1.979866000
-3.704069000
1.213287000
2.070172000
-3.654365000
1.213616000
2.159231000
-3.602460000
1.213895000
2.246990000
-3.548385000
1.214150000
2.333395000
-3.492172000
1.214397000
2.418394000
-3.433856000
1.214620000
2.501937000
-3.373471000
1.214778000
2.583972000
-3.311055000
1.214840000
2.664452000
-3.246644000
1.214811000
2.743326000
-3.180277000
1.214724000
2.820548000
-3.111995000
1.214617000
2.896070000
-3.041838000
1.214517000
2.969848000
-2.969848000
1.214435000
3.041838000
-2.896070000
1.214373000
3.111995000
-2.820548000
1.214328000
3.180277000
-2.743326000
1.214292000
3.246644000
-2.664452000
1.214255000
3.311055000
-2.583972000
1.214205000
3.373471000
-2.501937000
1.214125000
3.433856000
-2.418394000
1.213997000
3.492172000
-2.333395000
1.213814000
3.548385000
-2.246990000
1.213594000
3.602460000
-2.159231000
1.213381000
3.654365000
-2.070172000
1.213211000
3.704069000
-1.979866000
1.213084000
3.751542000
-1.888368000
1.212974000
3.796755000
-1.795731000
1.212855000
3.839681000
-1.702013000
1.212717000
3.880294000
-1.607270000
1.212568000
3.918570000
-1.511559000
1.212416000
3.954485000
-1.414937000
1.212259000
3.988018000
-1.317463000
1.212095000
4.019149000
-1.219195000
1.211930000
4.047859000
-1.120193000
1.211784000
4.074131000
-1.020517000
1.211684000
4.097949000
-0.920225100
1.211645000
4.119298000
-0.819379300
1.211649000
4.138166000
-0.718039900
1.211668000
4.154541000
-0.616267900
1.211682000
4.168414000
-0.514124800
1.211690000
4.179776000
-0.411672000
1.211698000
4.188620000
-0.308971200
1.211713000
4.194941000
-0.206084200
1.211731000
4.198735000
-0.103073200
1.211748000
4.400000000
0.000000000
1.336288000
4.398675000
0.107981400
1.336345000
4.394700000
0.215897800
1.336363000
4.388078000
0.323684100
1.336336000
4.378813000
0.431275400
1.336267000
4.366910000
0.538607000
1.336164000
4.352377000
0.645614100
1.336045000
4.335222000
0.752232300
1.335930000
4.315455000
0.858397400
1.335841000
4.293089000
0.964045500
1.335795000
4.268137000
1.069113000
1.335801000
4.240615000
1.173536000
1.335862000
4.210537000
1.277253000
1.335974000
4.177924000
1.380200000
1.336134000
4.142794000
1.482315000
1.336334000
4.105168000
1.583538000
1.336566000
4.065070000
1.683807000
1.336817000
4.022523000
1.783062000
1.337069000
3.977553000
1.881242000
1.337314000
3.930187000
1.978290000
1.337565000
3.880454000
2.074146000
1.337856000
3.828383000
2.168752000
1.338213000
3.774006000
2.262052000
1.338642000
3.717356000
2.353990000
1.339135000
3.658466000
2.444509000
1.339700000
3.597373000
2.533556000
1.340355000
3.534113000
2.621077000
1.341101000
3.468724000
2.707019000
1.341908000
3.401246000
2.791331000
1.342740000
3.331719000
2.873960000
1.343577000
3.260185000
2.954859000
1.344417000
3.186687000
3.033978000
1.345260000
3.111270000
3.111270000
1.346095000
3.033978000
3.186687000
1.346892000
2.954859000
3.260185000
1.347608000
2.873960000
3.331719000
1.348184000
2.791331000
3.401246000
1.348552000
2.707019000
3.468724000
1.348631000
2.621077000
3.534113000
1.348356000
2.533556000
3.597373000
1.347705000
2.444509000
3.658466000
1.346728000
2.353990000
3.717356000
1.345519000
2.262052000
3.774006000
1.344157000
2.168752000
3.828383000
1.342679000
2.074146000
3.880454000
1.341112000
1.978290000
3.930187000
1.339528000
1.881242000
3.977553000
1.338040000
1.783062000
4.022523000
1.336763000
1.683807000
4.065070000
1.335786000
1.583538000
4.105168000
1.335153000
1.482315000
4.142794000
1.334878000
1.380200000
4.177924000
1.334944000
1.277253000
4.210537000
1.335314000
1.173536000
4.240615000
1.335939000
1.069113000
4.268137000
1.336761000
0.964045500
4.293089000
1.337719000
0.858397400
4.315455000
1.338746000
0.752232300
4.335222000
1.339772000
0.645614100
4.352377000
1.340719000
0.538607000
4.366910000
1.341508000
0.431275400
4.378813000
1.342055000
0.323684100
4.388078000
1.342281000
-0.858397400
4.315455000
1.325575000
-0.964045500
4.293089000
1.324901000
-1.069113000
4.268137000
1.324733000
-1.173536000
4.240615000
1.325011000
-1.277253000
4.210537000
1.325639000
-1.380200000
4.177924000
1.326504000
-1.482315000
4.142794000
1.327496000
-1.583538000
4.105168000
1.328523000
-1.683807000
4.065070000
1.329517000
-1.783062000
4.022523000
1.330441000
-1.881242000
3.977553000
1.331289000
-1.978290000
3.930187000
1.332078000
-2.074146000
3.880454000
1.332839000
-2.168752000
3.828383000
1.333608000
-2.262052000
3.774006000
1.334418000
-2.353990000
3.717356000
1.335295000
-2.444509000
3.658466000
1.336244000
-2.533556000
3.597373000
1.337235000
-2.621077000
3.534113000
1.338211000
-2.707019000
3.468724000
1.339119000
-2.791331000
3.401246000
1.339931000
-2.873960000
3.331719000
1.340645000
-2.954859000
3.260185000
1.341250000
-3.033978000
3.186687000
1.341711000
-3.111270000
3.111270000
1.341972000
-3.186687000
3.033978000
1.342003000
-3.260185000
2.954859000
1.341832000
-3.331719000
2.873960000
1.341540000
-3.401246000
2.791331000
1.341192000
-3.468724000
2.707019000
1.340793000
-3.534113000
2.621077000
1.340310000
-3.597373000
2.533556000
1.339745000
-3.658466000
2.444509000
1.339151000
-3.717356000
2.353990000
1.338566000
-3.774006000
2.262052000
1.337976000
-3.828383000
2.168752000
1.337342000
-3.880454000
2.074146000
1.336635000
-3.930187000
1.978290000
1.335838000
-3.977553000
1.881242000
1.334930000
-4.022523000
1.783062000
1.333906000
-4.065070000
1.683807000
1.332800000
-4.105168000
1.583538000
1.331667000
-4.142794000
1.482315000
1.330554000
-4.177924000
1.380200000
1.329490000
-4.210537000
1.277253000
1.328492000
-4.240615000
1.173536000
1.327568000
-4.268137000
1.069113000
1.326718000
-4.293089000
0.964045500
1.325937000
-4.315455000
0.858397400
1.325213000
-4.335222000
0.752232300
1.324534000
-4.352377000
0.645614100
1.323890000
-4.366910000
0.538607000
1.323271000
-4.378813000
0.431275400
1.322671000
-4.388078000
0.323684100
1.322086000
-4.394700000
0.215897800
1.321516000
-4.398675000
0.107981400
1.320964000
-4.400000000
0.000000000
1.320436000
-4.398675000
-0.107981400
1.319939000
-4.394700000
-0.215897800
1.319483000
-4.388078000
-0.323684100
1.319076000
-4.378813000
-0.431275400
1.318727000
-4.366910000
-0.538607000
1.318443000
-4.352377000
-0.645614100
1.318227000
-4.335222000
-0.752232300
1.318083000
-4.315455000
-0.858397400
1.318011000
-4.293089000
-0.964045500
1.318009000
-4.268137000
-1.069113000
1.318075000
-4.240615000
-1.173536000
1.318206000
-4.210537000
-1.277253000
1.318397000
-4.177924000
-1.380200000
1.318644000
-4.142794000
-1.482315000
1.318946000
-4.105168000
-1.583538000
1.319301000
-4.065070000
-1.683807000
1.319707000
-4.022523000
-1.783062000
1.320163000
-3.977553000
-1.881242000
1.320669000
-3.930187000
-1.978290000
1.321222000
-3.880454000
-2.074146000
1.321818000
-3.828383000
-2.168752000
1.322452000
-3.774006000
-2.262052000
1.323118000
-3.717356000
-2.353990000
1.323809000
-3.658466000
-2.444509000
1.324520000
-3.597373000
-2.533556000
1.325244000
-3.534113000
-2.621077000
1.325977000
-3.468724000
-2.707019000
1.326713000
-3.401246000
-2.791331000
1.327449000
-3.331719000
-2.873960000
1.328175000
-3.260185000
-2.954859000
1.328886000
-3.186687000
-3.033978000
1.329571000
-3.111270000
-3.111270000
1.330225000
-3.033978000
-3.186687000
1.330841000
-2.954859000
-3.260185000
1.331418000
-2.873960000
-3.331719000
1.331954000
-2.791331000
-3.401246000
1.332453000
-2.707019000
-3.468724000
1.332914000
-2.621077000
-3.534113000
1.333338000
-2.533556000
-3.597373000
1.333726000
-2.444509000
-3.658466000
1.334075000
-2.353990000
-3.717356000
1.334382000
-2.262052000
-3.774006000
1.334644000
-2.168752000
-3.828383000
1.334857000
-2.074146000
-3.880454000
1.335020000
-1.978290000
-3.930187000
1.335130000
-1.881242000
-3.977553000
1.335187000
-1.783062000
-4.022523000
1.335196000
-1.683807000
-4.065070000
1.335160000
-1.583538000
-4.105168000
1.335088000
-1.482315000
-4.142794000
1.334987000
-1.380200000
-4.177924000
1.334865000
-1.277253000
-4.210537000
1.334730000
-1.173536000
-4.240615000
1.334587000
-1.069113000
-4.268137000
1.334441000
-0.964045500
-4.293089000
1.334294000
-0.858397400
-4.315455000
1.334148000
-0.752232300
-4.335222000
1.334005000
-0.645614100
-4.352377000
1.333866000
-0.538607000
-4.366910000
1.333734000
-0.431275400
-4.378813000
1.333609000
-0.323684100
-4.388078000
1.333495000
-0.215897800
-4.394700000
1.333393000
-0.107981400
-4.398675000
1.333306000
0.000000000
-4.400000000
1.333235000
0.107981400
-4.398675000
1.333180000
0.215897800
-4.394700000
1.333139000
0.323684100
-4.388078000
1.333106000
0.431275400
-4.378813000
1.333077000
0.538607000
-4.366910000
1.333044000
0.645614100
-4.352377000
1.333003000
0.752232300
-4.335222000
1.332953000
0.858397400
-4.315455000
1.332894000
0.964045500
-4.293089000
1.332828000
1.069113000
-4.268137000
1.332764000
1.173536000
-4.240615000
1.332732000
1.277253000
-4.210537000
1.332811000
1.380200000
-4.177924000
1.333125000
1.482315000
-4.142794000
1.333775000
1.583538000
-4.105168000
1.334733000
1.683807000
-4.065070000
1.335832000
1.783062000
-4.022523000
1.336868000
1.881242000
-3.977553000
1.337722000
1.978290000
-3.930187000
1.338385000
2.074146000
-3.880454000
1.338896000
2.168752000
-3.828383000
1.339299000
2.262052000
-3.774006000
1.339625000
2.353990000
-3.717356000
1.339902000
2.444509000
-3.658466000
1.340141000
2.533556000
-3.597373000
1.340325000
2.621077000
-3.534113000
1.340416000
2.707019000
-3.468724000
1.340385000
2.791331000
-3.401246000
1.340241000
2.873960000
-3.331719000
1.340024000
2.954859000
-3.260185000
1.339780000
3.033978000
-3.186687000
1.339540000
3.111270000
-3.111270000
1.339319000
3.186687000
-3.033978000
1.339125000
3.260185000
-2.954859000
1.338955000
3.331719000
-2.873960000
1.338804000
3.401246000
-2.791331000
1.338660000
3.468724000
-2.707019000
1.338512000
3.534113000
-2.621077000
1.338343000
3.597373000
-2.533556000
1.338133000
3.658466000
-2.444509000
1.337876000
3.717356000
-2.353990000
1.337589000
3.774006000
-2.262052000
1.337315000
3.828383000
-2.168752000
1.337092000
3.880454000
-2.074146000
1.336920000
3.930187000
-1.978290000
1.336773000
3.977553000
-1.881242000
1.336624000
4.022523000
-1.783062000
1.336466000
4.065070000
-1.683807000
1.336304000
4.105168000
-1.583538000
1.336145000
4.142794000
-1.482315000
1.335989000
4.177924000
-1.380200000
1.335835000
4.210537000
-1.277253000
1.335685000
4.240615000
-1.173536000
1.335562000
4.268137000
-1.069113000
1.335495000
4.293089000
-0.964045500
1.335496000
4.315455000
-0.858397400
1.335550000
4.335222000
-0.752232300
1.335629000
4.352377000
-0.645614100
1.335713000
4.366910000
-0.538607000
1.335798000
4.378813000
-0.431275400
1.335891000
4.388078000
-0.323684100
1.335993000
4.394700000
-0.215897800
1.336100000
4.398675000
-0.107981400
1.336202000
4.600000000
0.000000000
1.465227000
4.598615000
0.112889600
1.465380000
4.594459000
0.225711300
1.465490000
4.587536000
0.338397000
1.465546000
4.577849000
0.450878800
1.465547000
4.565406000
0.563089100
1.465501000
4.550212000
0.674960100
1.465427000
4.532277000
0.786424600
1.465347000
4.511612000
0.897415500
1.465287000
4.488230000
1.007866000
1.465270000
4.462144000
1.117709000
1.465310000
4.433370000
1.226879000
1.465415000
4.401926000
1.335309000
1.465584000
4.367829000
1.442936000
1.465819000
4.331102000
1.549693000
1.466113000
4.291767000
1.655517000
1.466461000
4.249846000
1.760344000
1.466851000
4.205365000
1.864110000
1.467266000
4.158351000
1.966753000
1.467701000
4.108832000
2.068212000
1.468172000
4.056838000
2.168425000
1.468713000
4.002400000
2.267332000
1.469353000
3.945551000
2.364873000
1.470095000
3.886326000
2.460989000
1.470932000
3.824760000
2.555623000
1.471867000
3.760890000
2.648717000
1.472911000
3.694755000
2.740217000
1.474056000
3.626393000
2.830065000
1.475261000
3.555848000
2.918209000
1.476475000
3.483160000
3.004595000
1.477664000
3.408375000
3.089171000
1.478811000
3.331537000
3.171886000
1.479898000
3.252691000
3.252691000
1.480898000
3.171886000
3.331537000
1.481765000
3.089171000
3.408375000
1.482439000
3.004595000
3.483160000
1.482845000
2.918209000
3.555848000
1.482899000
2.830065000
3.626393000
1.482510000
2.740217000
3.694755000
1.481606000
2.648717000
3.760890000
1.480168000
2.555623000
3.824760000
1.478260000
2.460989000
3.886326000
1.476008000
2.364873000
3.945551000
1.473538000
2.267332000
4.002400000
1.470947000
2.168425000
4.056838000
1.468336000
2.068212000
4.108832000
1.465855000
1.966753000
4.158351000
1.463692000
1.864110000
4.205365000
1.462028000
1.760344000
4.249846000
1.460998000
1.655517000
4.291767000
1.460668000
1.549693000
4.331102000
1.461040000
1.442936000
4.367829000
1.462058000
1.335309000
4.401926000
1.463616000
1.226879000
4.433370000
1.465575000
1.117709000
4.462144000
1.467778000
1.007866000
4.488230000
1.470063000
0.897415500
4.511612000
1.472279000
-2.555623000
3.824760000
1.460032000
-2.648717000
3.760890000
1.460042000
-2.740217000
3.694755000
1.460459000
-2.830065000
3.626393000
1.461243000
-2.918209000
3.555848000
1.462347000
-3.004595000
3.483160000
1.463718000
-3.089171000
3.408375000
1.465275000
-3.171886000
3.331537000
1.466894000
-3.252691000
3.252691000
1.468431000
-3.331537000
3.171886000
1.469766000
-3.408375000
3.089171000
1.470852000
-3.483160000
3.004595000
1.471707000
-3.555848000
2.918209000
1.472353000
-3.626393000
2.830065000
1.472769000
-3.694755000
2.740217000
1.472914000
-3.760890000
2.648717000
1.472799000
-3.824760000
2.555623000
1.472491000
-3.886326000
2.460989000
1.472054000
-3.945551000
2.364873000
1.471501000
-4.002400000
2.267332000
1.470818000
-4.056838000
2.168425000
1.470008000
-4.108832000
2.068212000
1.469083000
-4.158351000
1.966753000
1.468056000
-4.205365000
1.864110000
1.466968000
-4.249846000
1.760344000
1.465882000
-4.291767000
1.655517000
1.464846000
-4.331102000
1.549693000
1.463843000
-4.367829000
1.442936000
1.462822000
-4.401926000
1.335309000
1.461762000
-4.433370000
1.226879000
1.460695000
-4.462144000
1.117709000
1.459680000
-4.488230000
1.007866000
1.458751000
-4.511612000
0.897415500
1.457912000
-4.532277000
0.786424600
1.457142000
-4.550212000
0.674960100
1.456423000
-4.565406000
0.563089100
1.455739000
-4.577849000
0.450878800
1.455078000
-4.587536000
0.338397000
1.454437000
-4.594459000
0.225711300
1.453815000
-4.598615000
0.112889600
1.453215000
-4.600000000
0.000000000
1.452642000
-4.598615000
-0.112889600
1.452105000
-4.594459000
-0.225711300
1.451614000
-4.587536000
-0.338397000
1.451176000
-4.577849000
-0.450878800
1.450801000
-4.565406000
-0.563089100
1.450496000
-4.550212000
-0.674960100
1.450264000
-4.532277000
-0.786424600
1.450109000
-4.511612000
-0.897415500
1.450032000
-4.488230000
-1.007866000
1.450031000
-4.462144000
-1.117709000
1.450103000
-4.433370000
-1.226879000
1.450245000
-4.401926000
-1.335309000
1.450453000
-4.367829000
-1.442936000
1.450725000
-4.331102000
-1.549693000
1.451058000
-4.291767000
-1.655517000
1.451450000
-4.249846000
-1.760344000
1.451899000
-4.205365000
-1.864110000
1.452406000
-4.158351000
-1.966753000
1.452968000
-4.108832000
-2.068212000
1.453583000
-4.056838000
-2.168425000
1.454247000
-4.002400000
-2.267332000
1.454955000
-3.945551000
-2.364873000
1.455698000
-3.886326000
-2.460989000
1.456469000
-3.824760000
-2.555623000
1.457257000
-3.760890000
-2.648717000
1.458056000
-3.694755000
-2.740217000
1.458857000
-3.626393000
-2.830065000
1.459656000
-3.555848000
-2.918209000
1.460445000
-3.483160000
-3.004595000
1.461218000
-3.408375000
-3.089171000
1.461968000
-3.331537000
-3.171886000
1.462685000
-3.252691000
-3.252691000
1.463362000
-3.171886000
-3.331537000
1.463994000
-3.089171000
-3.408375000
1.464576000
-3.004595000
-3.483160000
1.465106000
-2.918209000
-3.555848000
1.465584000
-2.830065000
-3.626393000
1.466007000
-2.740217000
-3.694755000
1.466376000
-2.648717000
-3.760890000
1.466689000
-2.555623000
-3.824760000
1.466946000
-2.460989000
-3.886326000
1.467148000
-2.364873000
-3.945551000
1.467296000
-2.267332000
-4.002400000
1.467393000
-2.168425000
-4.056838000
1.467443000
-2.068212000
-4.108832000
1.467448000
-1.966753000
-4.158351000
1.467410000
-1.864110000
-4.205365000
1.467335000
-1.760344000
-4.249846000
1.467226000
-1.655517000
-4.291767000
1.467089000
-1.549693000
-4.331102000
1.466931000
-1.442936000
-4.367829000
1.466758000
-1.335309000
-4.401926000
1.466577000
-1.226879000
-4.433370000
1.466391000
-1.117709000
-4.462144000
1.466204000
-1.007866000
-4.488230000
1.466017000
-0.897415500
-4.511612000
1.465833000
-0.786424600
-4.532277000
1.465652000
-0.674960100
-4.550212000
1.465476000
-0.563089100
-4.565406000
1.465305000
-0.450878800
-4.577849000
1.465141000
-0.338397000
-4.587536000
1.464983000
-0.225711300
-4.594459000
1.464833000
-0.112889600
-4.598615000
1.464689000
0.000000000
-4.600000000
1.464551000
0.112889600
-4.598615000
1.464414000
0.225711300
-4.594459000
1.464275000
0.338397000
-4.587536000
1.464124000
0.450878800
-4.577849000
1.463956000
0.563089100
-4.565406000
1.463765000
0.674960100
-4.550212000
1.463550000
0.786424600
-4.532277000
1.463315000
0.897415500
-4.511612000
1.463074000
1.007866000
-4.488230000
1.462851000
1.117709000
-4.462144000
1.462705000
1.226879000
-4.433370000
1.462750000
1.335309000
-4.401926000
1.463154000
1.442936000
-4.367829000
1.464055000
1.549693000
-4.331102000
1.465432000
1.655517000
-4.291767000
1.467061000
1.760344000
-4.249846000
1.468635000
1.864110000
-4.205365000
1.469937000
1.966753000
-4.158351000
1.470924000
2.068212000
-4.108832000
1.471663000
2.168425000
-4.056838000
1.472238000
2.267332000
-4.002400000
1.472701000
2.364873000
-3.945551000
1.473081000
2.460989000
-3.886326000
1.473395000
2.555623000
-3.824760000
1.473645000
2.648717000
-3.760890000
1.473806000
2.740217000
-3.694755000
1.473835000
2.830065000
-3.626393000
1.473704000
2.918209000
-3.555848000
1.473424000
3.004595000
-3.483160000
1.473037000
3.089171000
-3.408375000
1.472597000
3.171886000
-3.331537000
1.472141000
3.252691000
-3.252691000
1.471690000
3.331537000
-3.171886000
1.471257000
3.408375000
-3.089171000
1.470842000
3.483160000
-3.004595000
1.470443000
3.555848000
-2.918209000
1.470051000
3.626393000
-2.830065000
1.469653000
3.694755000
-2.740217000
1.469234000
3.760890000
-2.648717000
1.468778000
3.824760000
-2.555623000
1.468279000
3.886326000
-2.460989000
1.467762000
3.945551000
-2.364873000
1.467272000
4.002400000
-2.267332000
1.466850000
4.056838000
-2.168425000
1.466501000
4.108832000
-2.068212000
1.466196000
4.158351000
-1.966753000
1.465909000
4.205365000
-1.864110000
1.465627000
4.249846000
-1.760344000
1.465353000
4.291767000
-1.655517000
1.465092000
4.331102000
-1.549693000
1.464840000
4.367829000
-1.442936000
1.464595000
4.401926000
-1.335309000
1.464363000
4.433370000
-1.226879000
1.464167000
4.462144000
-1.117709000
1.464041000
4.488230000
-1.007866000
1.463999000
4.511612000
-0.897415500
1.464031000
4.532277000
-0.786424600
1.464107000
4.550212000
-0.674960100
1.464209000
4.565406000
-0.563089100
1.464333000
4.577849000
-0.450878800
1.464482000
4.587536000
-0.338397000
1.464657000
4.594459000
-0.225711300
1.464848000
4.598615000
-0.112889600
1.465044000
4.800000000
0.000000000
1.601476000
4.798554000
0.117797900
1.601542000
4.794219000
0.235524800
1.601577000
4.786994000
0.353109900
1.601574000
4.776887000
0.470482300
1.601535000
4.763902000
0.587571300
1.601472000
4.748047000
0.704306200
1.601408000
4.729333000
0.820617100
1.601372000
4.707769000
0.936433600
1.601395000
4.683370000
1.051686000
1.601503000
4.656150000
1.166305000
1.601713000
4.626125000
1.280221000
1.602033000
4.593314000
1.393366000
1.602466000
4.557735000
1.505672000
1.603006000
4.519412000
1.617071000
1.603649000
4.478366000
1.727496000
1.604384000
4.434622000
1.836881000
1.605195000
4.388207000
1.945158000
1.606063000
4.339149000
2.052264000
1.606978000
4.287477000
2.158134000
1.607947000
4.233222000
2.262704000
1.609002000
4.176418000
2.365911000
1.610161000
4.117097000
2.467693000
1.611417000
4.055297000
2.567989000
1.612753000
3.991054000
2.666737000
1.614157000
3.924407000
2.763879000
1.615629000
3.855396000
2.859357000
1.617147000
3.784063000
2.953112000
1.618658000
3.710450000
3.045088000
1.620100000
3.634603000
3.135230000
1.621425000
3.556566000
3.223483000
1.622605000
3.476386000
3.309795000
1.623610000
3.394113000
3.394113000
1.624399000
3.309795000
3.476386000
1.624912000
3.223483000
3.556566000
1.625078000
3.135230000
3.634603000
1.624811000
3.045088000
3.710450000
1.624024000
2.953112000
3.784063000
1.622635000
2.859357000
3.855396000
1.620591000
2.763879000
3.924407000
1.617917000
2.666737000
3.991054000
1.614737000
2.567989000
4.055297000
1.611260000
2.467693000
4.117097000
1.607709000
2.365911000
4.176418000
1.604281000
2.262704000
4.233222000
1.601169000
2.158134000
4.287477000
1.598585000
2.052264000
4.339149000
1.596742000
1.945158000
4.388207000
1.595797000
1.836881000
4.434622000
1.595812000
1.727496000
4.478366000
1.596745000
1.617071000
4.519412000
1.598472000
1.505672000
4.557735000
1.600811000
-2.666737000
3.991054000
1.586958000
-2.763879000
3.924407000
1.586732000
-2.859357000
3.855396000
1.587268000
-2.953112000
3.784063000
1.588493000
-3.045088000
3.710450000
1.590308000
-3.135230000
3.634603000
1.592595000
-3.223483000
3.556566000
1.595201000
-3.309795000
3.476386000
1.597942000
-3.394113000
3.394113000
1.600617000
-3.476386000
3.309795000
1.603068000
-3.556566000
3.223483000
1.605215000
-3.634603000
3.135230000
1.607058000
-3.710450000
3.045088000
1.608606000
-3.784063000
2.953112000
1.609834000
-3.855396000
2.859357000
1.610698000
-3.924407000
2.763879000
1.611209000
-3.991054000
2.666737000
1.611434000
-4.055297000
2.567989000
1.611440000
-4.117097000
2.467693000
1.611241000
-4.176418000
2.365911000
1.610829000
-4.233222000
2.262704000
1.610208000
-4.287477000
2.158134000
1.609398000
-4.339149000
2.052264000
1.608418000
-4.388207000
1.945158000
1.607315000
-4.434622000
1.836881000
1.606159000
-4.478366000
1.727496000
1.605008000
-4.519412000
1.617071000
1.603873000
-4.557735000
1.505672000
1.602750000
-4.593314000
1.393366000
1.601669000
-4.626125000
1.280221000
1.600671000
-4.656150000
1.166305000
1.599769000
-4.683370000
1.051686000
1.598934000
-4.707769000
0.936433600
1.598130000
-4.729333000
0.820617100
1.597344000
-4.748047000
0.704306200
1.596578000
-4.763902000
0.587571300
1.595834000
-4.776887000
0.470482300
1.595113000
-4.786994000
0.353109900
1.594412000
-4.794219000
0.235524800
1.593734000
-4.798554000
0.117797900
1.593081000
-4.800000000
0.000000000
1.592459000
-4.798554000
-0.117797900
1.591878000
-4.794219000
-0.235524800
1.591347000
-4.786994000
-0.353109900
1.590876000
-4.776887000
-0.470482300
1.590473000
-4.763902000
-0.587571300
1.590146000
-4.748047000
-0.704306200
1.589899000
-4.729333000
-0.820617100
1.589736000
-4.707769000
-0.936433600
1.589656000
-4.683370000
-1.051686000
1.589659000
-4.656150000
-1.166305000
1.589743000
-4.626125000
-1.280221000
1.589903000
-4.593314000
-1.393366000
1.590139000
-4.557735000
-1.505672000
1.590445000
-4.519412000
-1.617071000
1.590819000
-4.478366000
-1.727496000
1.591260000
-4.434622000
-1.836881000
1.591764000
-4.388207000
-1.945158000
1.592331000
-4.339149000
-2.052264000
1.592959000
-4.287477000
-2.158134000
1.593645000
-4.233222000
-2.262704000
1.594384000
-4.176418000
-2.365911000
1.595170000
-4.117097000
-2.467693000
1.595994000
-4.055297000
-2.567989000
1.596843000
-3.991054000
-2.666737000
1.597707000
-3.924407000
-2.763879000
1.598574000
-3.855396000
-2.859357000
1.599434000
-3.784063000
-2.953112000
1.600280000
-3.710450000
-3.045088000
1.601105000
-3.634603000
-3.135230000
1.601903000
-3.556566000
-3.223483000
1.602667000
-3.476386000
-3.309795000
1.603391000
-3.394113000
-3.394113000
1.604066000
-3.309795000
-3.476386000
1.604685000
-3.223483000
-3.556566000
1.605242000
-3.135230000
-3.634603000
1.605731000
-3.045088000
-3.710450000
1.606147000
-2.953112000
-3.784063000
1.606485000
-2.859357000
-3.855396000
1.606740000
-2.763879000
-3.924407000
1.606910000
-2.666737000
-3.991054000
1.607000000
-2.567989000
-4.055297000
1.607018000
-2.467693000
-4.117097000
1.606976000
-2.365911000
-4.176418000
1.606890000
-2.262704000
-4.233222000
1.606774000
-2.158134000
-4.287477000
1.606639000
-2.052264000
-4.339149000
1.606494000
-1.945158000
-4.388207000
1.606342000
-1.836881000
-4.434622000
1.606185000
-1.727496000
-4.478366000
1.606024000
-1.617071000
-4.519412000
1.605860000
-1.505672000
-4.557735000
1.605695000
-1.393366000
-4.593314000
1.605529000
-1.280221000
-4.626125000
1.605364000
-1.166305000
-4.656150000
1.605201000
-1.051686000
-4.683370000
1.605039000
-0.936433600
-4.707769000
1.604879000
-0.820617100
-4.729333000
1.604721000
-0.704306200
-4.748047000
1.604567000
-0.587571300
-4.763902000
1.604415000
-0.470482300
-4.776887000
1.604267000
-0.353109900
-4.786994000
1.604121000
-0.235524800
-4.794219000
1.603974000
-0.117797900
-4.798554000
1.603822000
0.000000000
-4.800000000
1.603658000
0.117797900
-4.798554000
1.603472000
0.235524800
-4.794219000
1.603254000
0.353109900
-4.786994000
1.602991000
0.470482300
-4.776887000
1.602675000
0.587571300
-4.763902000
1.602301000
0.704306200
-4.748047000
1.601872000
0.820617100
-4.729333000
1.601398000
0.936433600
-4.707769000
1.600915000
1.051686000
-4.683370000
1.600482000
1.166305000
-4.656150000
1.600245000
1.280221000
-4.626125000
1.600478000
1.393366000
-4.593314000
1.601512000
1.505672000
-4.557735000
1.603517000
1.617071000
-4.519412000
1.606266000
1.727496000
-4.478366000
1.609185000
1.836881000
-4.434622000
1.611705000
1.945158000
-4.388207000
1.613571000
2.052264000
-4.339149000
1.614851000
2.158134000
-4.287477000
1.615745000
2.262704000
-4.233222000
1.616414000
2.365911000
-4.176418000
1.616932000
2.467693000
-4.117097000
1.617338000
2.567989000
-4.055297000
1.617641000
2.666737000
-3.991054000
1.617839000
2.763879000
-3.924407000
1.617905000
2.859357000
-3.855396000
1.617798000
2.953112000
-3.784063000
1.617493000
3.045088000
-3.710450000
1.617007000
3.135230000
-3.634603000
1.616391000
3.223483000
-3.556566000
1.615706000
3.309795000
-3.476386000
1.614997000
3.394113000
-3.394113000
1.614295000
3.476386000
-3.309795000
1.613616000
3.556566000
-3.223483000
1.612967000
3.634603000
-3.135230000
1.612347000
3.710450000
-3.045088000
1.611746000
3.784063000
-2.953112000
1.611151000
3.855396000
-2.859357000
1.610541000
3.924407000
-2.763879000
1.609895000
3.991054000
-2.666737000
1.609201000
4.055297000
-2.567989000
1.608477000
4.117097000
-2.467693000
1.607767000
4.176418000
-2.365911000
1.607108000
4.233222000
-2.262704000
1.606506000
4.287477000
-2.158134000
1.605940000
4.339149000
-2.052264000
1.605388000
4.388207000
-1.945158000
1.604847000
4.434622000
-1.836881000
1.604325000
4.478366000
-1.727496000
1.603832000
4.519412000
-1.617071000
1.603367000
4.557735000
-1.505672000
1.602924000
4.593314000
-1.393366000
1.602506000
4.626125000
-1.280221000
1.602131000
4.656150000
-1.166305000
1.601825000
4.683370000
-1.051686000
1.601604000
4.707769000
-0.936433600
1.601453000
4.729333000
-0.820617100
1.601347000
4.748047000
-0.704306200
1.601271000
4.763902000
-0.587571300
1.601225000
4.776887000
-0.470482300
1.601217000
4.786994000
-0.353109900
1.601248000
4.794219000
-0.235524800
1.601311000
4.798554000
-0.117797900
1.601393000
5.000000000
0.000000000
1.746307000
4.998494000
0.122706100
1.746362000
4.993977000
0.245338400
1.746406000
4.986452000
0.367822800
1.746439000
4.975924000
0.490085700
1.746469000
4.962398000
0.612053400
1.746517000
4.945883000
0.733652400
1.746609000
4.926388000
0.854809400
1.746781000
4.903926000
0.975451600
1.747063000
4.878510000
1.095506000
1.747483000
4.850156000
1.214901000
1.748055000
4.818880000
1.333564000
1.748788000
4.784702000
1.451423000
1.749679000
4.747641000
1.568409000
1.750725000
4.707720000
1.684449000
1.751917000
4.664964000
1.799475000
1.753245000
4.619398000
1.913417000
1.754694000
4.571049000
2.026206000
1.756244000
4.519947000
2.137775000
1.757881000
4.466122000
2.248057000
1.759608000
4.409606000
2.356984000
1.761444000
4.350435000
2.464491000
1.763391000
4.288643000
2.570514000
1.765421000
4.224268000
2.674988000
1.767487000
4.157348000
2.777851000
1.769547000
4.087924000
2.879041000
1.771565000
4.016037000
2.978497000
1.773488000
3.941732000
3.076158000
1.775232000
3.865052000
3.171966000
1.776706000
3.786044000
3.265864000
1.777842000
3.704756000
3.357795000
1.778589000
3.621235000
3.447703000
1.778903000
3.535534000
3.535534000
1.778732000
3.447703000
3.621235000
1.778009000
3.357795000
3.704756000
1.776659000
3.265864000
3.786044000
1.774603000
3.171966000
3.865052000
1.771771000
3.076158000
3.941732000
1.768111000
2.978497000
4.016037000
1.763621000
2.879041000
4.087924000
1.758397000
2.777851000
4.157348000
1.752660000
2.674988000
4.224268000
1.746737000
2.570514000
4.288643000
1.740982000
2.464491000
4.350435000
1.735731000
2.356984000
4.409606000
1.731300000
2.248057000
4.466122000
1.727997000
2.137775000
4.519947000
1.726083000
2.026206000
4.571049000
1.725711000
1.913417000
4.619398000
1.726882000
1.799475000
4.664964000
1.729445000
1.684449000
4.707720000
1.733135000
1.568409000
4.747641000
1.737616000
-3.265864000
3.786044000
1.730676000
-3.357795000
3.704756000
1.732706000
-3.447703000
3.621235000
1.735324000
-3.535534000
3.535534000
1.738291000
-3.621235000
3.447703000
1.741376000
-3.704756000
3.357795000
1.744414000
-3.786044000
3.265864000
1.747312000
-3.865052000
3.171966000
1.750000000
-3.941732000
3.076158000
1.752384000
-4.016037000
2.978497000
1.754373000
-4.087924000
2.879041000
1.755939000
-4.157348000
2.777851000
1.757122000
-4.224268000
2.674988000
1.757965000
-4.288643000
2.570514000
1.758466000
-4.350435000
2.464491000
1.758607000
-4.409606000
2.356984000
1.758388000
-4.466122000
2.248057000
1.757831000
-4.519947000
2.137775000
1.756966000
-4.571049000
2.026206000
1.755861000
-4.619398000
1.913417000
1.754608000
-4.664964000
1.799475000
1.753289000
-4.707720000
1.684449000
1.751941000
-4.747641000
1.568409000
1.750582000
-4.784702000
1.451423000
1.749259000
-4.818880000
1.333564000
1.748028000
-4.850156000
1.214901000
1.746908000
-4.878510000
1.095506000
1.745874000
-4.903926000
0.975451600
1.744895000
-4.926388000
0.854809400
1.743955000
-4.945883000
0.733652400
1.743055000
-4.962398000
0.612053400
1.742196000
-4.975924000
0.490085700
1.741373000
-4.986452000
0.367822800
1.740586000
-4.993977000
0.245338400
1.739833000
-4.998494000
0.122706100
1.739117000
-5.000000000
0.000000000
1.738444000
-4.998494000
-0.122706100
1.737823000
-4.993977000
-0.245338400
1.737264000
-4.986452000
-0.367822800
1.736778000
-4.975924000
-0.490085700
1.736371000
-4.962398000
-0.612053400
1.736050000
-4.945883000
-0.733652400
1.735817000
-4.926388000
-0.854809400
1.735673000
-4.903926000
-0.975451600
1.735615000
-4.878510000
-1.095506000
1.735640000
-4.850156000
-1.214901000
1.735744000
-4.818880000
-1.333564000
1.735924000
-4.784702000
-1.451423000
1.736178000
-4.747641000
-1.568409000
1.736506000
-4.707720000
-1.684449000
1.736908000
-4.664964000
-1.799475000
1.737387000
-4.619398000
-1.913417000
1.737943000
-4.571049000
-2.026206000
1.738578000
-4.519947000
-2.137775000
1.739289000
-4.466122000
-2.248057000
1.740073000
-4.409606000
-2.356984000
1.740922000
-4.350435000
-2.464491000
1.741827000
-4.288643000
-2.570514000
1.742773000
-4.224268000
-2.674988000
1.743744000
-4.157348000
-2.777851000
1.744723000
-4.087924000
-2.879041000
1.745694000
-4.016037000
-2.978497000
1.746644000
-3.941732000
-3.076158000
1.747561000
-3.865052000
-3.171966000
1.748436000
-3.786044000
-3.265864000
1.749261000
-3.704756000
-3.357795000
1.750031000
-3.621235000
-3.447703000
1.750738000
-3.535534000
-3.535534000
1.751380000
-3.447703000
-3.621235000
1.751952000
-3.357795000
-3.704756000
1.752455000
-3.265864000
-3.786044000
1.752889000
-3.171966000
-3.865052000
1.753255000
-3.076158000
-3.941732000
1.753552000
-2.978497000
-4.016037000
1.753784000
-2.879041000
-4.087924000
1.753953000
-2.777851000
-4.157348000
1.754065000
-2.674988000
-4.224268000
1.754128000
-2.570514000
-4.288643000
1.754144000
-2.464491000
-4.350435000
1.754100000
-2.356984000
-4.409606000
1.753963000
-2.248057000
-4.466122000
1.753706000
-2.137775000
-4.519947000
1.753347000
-2.026206000
-4.571049000
1.752968000
-1.913417000
-4.619398000
1.752660000
-1.799475000
-4.664964000
1.752457000
-1.684449000
-4.707720000
1.752326000
-1.568409000
-4.747641000
1.752218000
-1.451423000
-4.784702000
1.752105000
-1.333564000
-4.818880000
1.751984000
-1.214901000
-4.850156000
1.751861000
-1.095506000
-4.878510000
1.751735000
-0.975451600
-4.903926000
1.751610000
-0.854809400
-4.926388000
1.751485000
-0.733652400
-4.945883000
1.751362000
-0.612053400
-4.962398000
1.751238000
-0.490085700
-4.975924000
1.751114000
-0.367822800
-4.986452000
1.750986000
-0.245338400
-4.993977000
1.750847000
-0.122706100
-4.998494000
1.750687000
0.000000000
-5.000000000
1.750493000
0.122706100
-4.998494000
1.750247000
0.245338400
-4.993977000
1.749932000
0.367822800
-4.986452000
1.749529000
0.490085700
-4.975924000
1.749028000
0.612053400
-4.962398000
1.748426000
0.733652400
-4.945883000
1.747732000
0.854809400
-4.926388000
1.746961000
0.975451600
-4.903926000
1.746187000
1.095506000
-4.878510000
1.745527000
1.214901000
-4.850156000
1.745281000
1.333564000
-4.818880000
1.745983000
1.451423000
-4.784702000
1.748239000
1.568409000
-4.747641000
1.752257000
1.684449000
-4.707720000
1.757442000
1.799475000
-4.664964000
1.762622000
1.913417000
-4.619398000
1.766791000
2.026206000
-4.571049000
1.769632000
2.137775000
-4.519947000
1.771417000
2.248057000
-4.466122000
1.772576000
2.356984000
-4.409606000
1.773403000
2.464491000
-4.350435000
1.774017000
2.570514000
-4.288643000
1.774478000
2.674988000
-4.224268000
1.774787000
2.777851000
-4.157348000
1.774940000
2.879041000
-4.087924000
1.774912000
2.978497000
-4.016037000
1.774662000
3.076158000
-3.941732000
1.774171000
3.171966000
-3.865052000
1.773461000
3.265864000
-3.786044000
1.772586000
3.357795000
-3.704756000
1.771608000
3.447703000
-3.621235000
1.770569000
3.535534000
-3.535534000
1.769493000
3.621235000
-3.447703000
1.768389000
3.704756000
-3.357795000
1.767250000
3.786044000
-3.265864000
1.766067000
3.865052000
-3.171966000
1.764821000
3.941732000
-3.076158000
1.763498000
4.016037000
-2.978497000
1.762083000
4.087924000
-2.879041000
1.760570000
4.157348000
-2.777851000
1.758971000
4.224268000
-2.674988000
1.757336000
4.288643000
-2.570514000
1.755741000
4.350435000
-2.464491000
1.754262000
4.409606000
-2.356984000
1.752933000
4.466122000
-2.248057000
1.751755000
4.519947000
-2.137775000
1.750721000
4.571049000
-2.026206000
1.749829000
4.619398000
-1.913417000
1.749080000
4.664964000
-1.799475000
1.748467000
4.707720000
-1.684449000
1.747968000
4.747641000
-1.568409000
1.747553000
4.784702000
-1.451423000
1.747200000
4.818880000
-1.333564000
1.746906000
4.850156000
-1.214901000
1.746680000
4.878510000
-1.095506000
1.746525000
4.903926000
-0.975451600
1.746420000
4.926388000
-0.854809400
1.746338000
4.945883000
-0.733652400
1.746266000
4.962398000
-0.612053400
1.746206000
4.975924000
-0.490085700
1.746173000
4.986452000
-0.367822800
1.746171000
4.993977000
-0.245338400
1.746199000
4.998494000
-0.122706100
1.746249000
5.200000000
0.000000000
1.893792000
5.198434000
0.127614400
1.893843000
5.193736000
0.255151900
1.893892000
5.185910000
0.382535700
1.893949000
5.174960000
0.509689100
1.894032000
5.160893000
0.636535500
1.894167000
5.143718000
0.762998400
1.894385000
5.123444000
0.889001800
1.894722000
5.100083000
1.014470000
1.895207000
5.073651000
1.139326000
1.895865000
5.044162000
1.263497000
1.896709000
5.011635000
1.386906000
1.897741000
4.976089000
1.509480000
1.898960000
4.937546000
1.631145000
1.900359000
4.896029000
1.751827000
1.901934000
4.851563000
1.871454000
1.903677000
4.804173000
1.989954000
1.905577000
4.753891000
2.107255000
1.907619000
4.700744000
2.223286000
1.909794000
4.644766000
2.337979000
1.912108000
4.585990000
2.451263000
1.914579000
4.524452000
2.563071000
1.917203000
4.460188000
2.673334000
1.919944000
4.393239000
2.781988000
1.922740000
4.323642000
2.888965000
1.925535000
4.251441000
2.994202000
1.928279000
4.176679000
3.097636000
1.930902000
4.099401000
3.199204000
1.933312000
4.019654000
3.298845000
1.935412000
3.937486000
3.396499000
1.937138000
3.852946000
3.492106000
1.938447000
3.766085000
3.585611000
1.939311000
3.676955000
3.676955000
1.939692000
3.585611000
3.766085000
1.939541000
3.492106000
3.852946000
1.938792000
3.396499000
3.937486000
1.937365000
3.298845000
4.019654000
1.935173000
3.199204000
4.099401000
1.932133000
3.097636000
4.176679000
1.928200000
2.994202000
4.251441000
1.923417000
2.888965000
4.323642000
1.917951000
-3.852946000
3.492106000
1.895630000
-3.937486000
3.396499000
1.897993000
-4.019654000
3.298845000
1.900383000
-4.099401000
3.199204000
1.902727000
-4.176679000
3.097636000
1.904920000
-4.251441000
2.994202000
1.906901000
-4.323642000
2.888965000
1.908660000
-4.393239000
2.781988000
1.910178000
-4.460188000
2.673334000
1.911393000
-4.524452000
2.563071000
1.912230000
-4.585990000
2.451263000
1.912644000
-4.644766000
2.337979000
1.912624000
-4.700744000
2.223286000
1.912182000
-4.753891000
2.107255000
1.911379000
-4.804173000
1.989954000
1.910312000
-4.851563000
1.871454000
1.909077000
-4.896029000
1.751827000
1.907726000
-4.937546000
1.631145000
1.906299000
-4.976089000
1.509480000
1.904859000
-5.011635000
1.386906000
1.903478000
-5.044162000
1.263497000
1.902189000
-5.073651000
1.139326000
1.900977000
-5.100083000
1.014470000
1.899816000
-5.123444000
0.889001800
1.898696000
-5.143718000
0.762998400
1.897619000
-5.160893000
0.636535500
1.896589000
-5.174960000
0.509689100
1.895605000
-5.185910000
0.382535700
1.894666000
-5.193736000
0.255151900
1.893776000
-5.198434000
0.127614400
1.892941000
-5.200000000
0.000000000
1.892170000
-5.198434000
-0.127614400
1.891476000
-5.193736000
-0.255151900
1.890868000
-5.185910000
-0.382535700
1.890358000
-5.174960000
-0.509689100
1.889952000
-5.160893000
-0.636535500
1.889653000
-5.143718000
-0.762998400
1.889457000
-5.123444000
-0.889001800
1.889359000
-5.100083000
-1.014470000
1.889352000
-5.073651000
-1.139326000
1.889427000
-5.044162000
-1.263497000
1.889576000
-5.011635000
-1.386906000
1.889795000
-4.976089000
-1.509480000
1.890082000
-4.937546000
-1.631145000
1.890439000
-4.896029000
-1.751827000
1.890870000
-4.851563000
-1.871454000
1.891380000
-4.804173000
-1.989954000
1.891974000
-4.753891000
-2.107255000
1.892653000
-4.700744000
-2.223286000
1.893417000
-4.644766000
-2.337979000
1.894261000
-4.585990000
-2.451263000
1.895176000
-4.524452000
-2.563071000
1.896150000
-4.460188000
-2.673334000
1.897165000
-4.393239000
-2.781988000
1.898204000
-4.323642000
-2.888965000
1.899247000
-4.251441000
-2.994202000
1.900275000
-4.176679000
-3.097636000
1.901273000
-4.099401000
-3.199204000
1.902226000
-4.019654000
-3.298845000
1.903122000
-3.937486000
-3.396499000
1.903953000
-3.852946000
-3.492106000
1.904709000
-3.766085000
-3.585611000
1.905386000
-3.676955000
-3.676955000
1.905982000
-3.585611000
-3.766085000
1.906499000
-3.492106000
-3.852946000
1.906941000
-3.396499000
-3.937486000
1.907316000
-3.298845000
-4.019654000
1.907632000
-3.199204000
-4.099401000
1.907896000
-3.097636000
-4.176679000
1.908117000
-2.994202000
-4.251441000
1.908304000
-2.888965000
-4.323642000
1.908468000
-2.781988000
-4.393239000
1.908620000
-2.673334000
-4.460188000
1.908765000
-2.563071000
-4.524452000
1.908893000
-2.451263000
-4.585990000
1.908972000
-2.337979000
-4.644766000
1.908969000
-2.223286000
-4.700744000
1.908900000
-2.107255000
-4.753891000
1.908838000
-1.989954000
-4.804173000
1.908862000
-1.871454000
-4.851563000
1.908996000
-1.751827000
-4.896029000
1.909196000
-1.631145000
-4.937546000
1.909402000
-1.509480000
-4.976089000
1.909582000
-1.386906000
-5.011635000
1.909731000
-1.263497000
-5.044162000
1.909859000
-1.139326000
-5.073651000
1.909973000
-1.014470000
-5.100083000
1.910086000
-0.889001800
-5.123444000
1.910211000
-0.762998400
-5.143718000
1.910358000
-0.636535500
-5.160893000
1.910534000
-0.509689100
-5.174960000
1.910740000
-0.382535700
-5.185910000
1.910970000
-0.255151900
-5.193736000
1.911210000
-0.127614400
-5.198434000
1.911437000
0.000000000
-5.200000000
1.911621000
0.127614400
-5.198434000
1.911727000
0.255151900
-5.193736000
1.911719000
0.382535700
-5.185910000
1.911567000
0.509689100
-5.174960000
1.911249000
0.636535500
-5.160893000
1.910760000
0.762998400
-5.143718000
1.910108000
0.889001800
-5.123444000
1.909315000
1.014470000
-5.100083000
1.908461000
1.139326000
-5.073651000
1.907675000
1.263497000
-5.044162000
1.907265000
1.386906000
-5.011635000
1.907775000
1.509480000
-4.976089000
1.909817000
1.631145000
-4.937546000
1.913604000
1.751827000
-4.896029000
1.918547000
1.871454000
-4.851563000
1.923475000
1.989954000
-4.804173000
1.927382000
2.107255000
-4.753891000
1.929952000
2.223286000
-4.700744000
1.931458000
2.337979000
-4.644766000
1.932329000
2.451263000
-4.585990000
1.932860000
2.563071000
-4.524452000
1.933169000
2.673334000
-4.460188000
1.933316000
2.781988000
-4.393239000
1.933303000
2.888965000
-4.323642000
1.933125000
2.994202000
-4.251441000
1.932757000
3.097636000
-4.176679000
1.932160000
3.199204000
-4.099401000
1.931315000
3.298845000
-4.019654000
1.930248000
3.396499000
-3.937486000
1.929018000
3.492106000
-3.852946000
1.927696000
3.585611000
-3.766085000
1.926334000
3.676955000
-3.676955000
1.924966000
3.766085000
-3.585611000
1.923613000
3.852946000
-3.492106000
1.922282000
3.937486000
-3.396499000
1.920968000
4.019654000
-3.298845000
1.919656000
4.099401000
-3.199204000
1.918325000
4.176679000
-3.097636000
1.916944000
4.251441000
-2.994202000
1.915480000
4.323642000
-2.888965000
1.913915000
4.393239000
-2.781988000
1.912257000
4.460188000
-2.673334000
1.910550000
4.524452000
-2.563071000
1.908837000
4.585990000
-2.451263000
1.907135000
4.644766000
-2.337979000
1.905443000
4.700744000
-2.223286000
1.903766000
4.753891000
-2.107255000
1.902131000
4.804173000
-1.989954000
1.900578000
4.851563000
-1.871454000
1.899147000
4.896029000
-1.751827000
1.897860000
4.937546000
-1.631145000
1.896729000
4.976089000
-1.509480000
1.895766000
5.011635000
-1.386906000
1.894984000
5.044162000
-1.263497000
1.894401000
5.073651000
-1.139326000
1.894011000
5.100083000
-1.014470000
1.893779000
5.123444000
-0.889001800
1.893653000
5.143718000
-0.762998400
1.893591000
5.160893000
-0.636535500
1.893572000
5.174960000
-0.509689100
1.893586000
5.185910000
-0.382535700
1.893624000
5.193736000
-0.255151900
1.893677000
5.198434000
-0.127614400
1.893735000
5.400000000
0.000000000
2.046136000
5.398374000
0.132522600
2.046131000
5.393496000
0.264965400
2.046167000
5.385368000
0.397248700
2.046257000
5.373998000
0.529292600
2.046424000
5.359390000
0.661017700
2.046697000
5.341553000
0.792344500
2.047108000
5.320499000
0.923194200
2.047689000
5.296240000
1.053488000
2.048462000
5.268792000
1.183147000
2.049442000
5.238169000
1.312093000
2.050624000
5.204391000
1.440249000
2.051996000
5.167478000
1.567537000
2.053535000
5.127452000
1.693882000
2.055213000
5.084338000
1.819205000
2.057001000
5.038161000
1.943433000
2.058869000
4.988949000
2.066491000
2.060785000
4.936733000
2.188303000
2.062718000
4.881542000
2.308798000
2.064660000
4.823411000
2.427901000
2.066633000
4.762375000
2.545542000
2.068693000
4.698470000
2.661650000
2.070902000
4.631734000
2.776155000
2.073304000
4.562210000
2.888987000
2.075932000
4.489936000
3.000079000
2.078815000
4.414958000
3.109364000
2.081970000
4.337321000
3.216776000
2.085361000
4.257071000
3.322251000
2.088886000
4.174256000
3.425724000
2.092398000
4.088928000
3.527133000
2.095739000
4.001136000
3.626419000
2.098757000
3.910934000
3.723519000
2.101297000
3.818377000
3.818377000
2.103208000
3.723519000
3.910934000
2.104338000
3.626419000
4.001136000
2.104545000
3.527133000
4.088928000
2.103697000
3.425724000
4.174256000
2.101683000
3.322251000
4.257071000
2.098414000
3.216776000
4.337321000
2.093863000
3.109364000
4.414958000
2.088111000
3.000079000
4.489936000
2.081390000
-4.414958000
3.109364000
2.064971000
-4.489936000
3.000079000
2.066480000
-4.562210000
2.888987000
2.067997000
-4.631734000
2.776155000
2.069443000
-4.698470000
2.661650000
2.070696000
-4.762375000
2.545542000
2.071650000
-4.823411000
2.427901000
2.072227000
-4.881542000
2.308798000
2.072380000
-4.936733000
2.188303000
2.072126000
-4.988949000
2.066491000
2.071536000
-5.038161000
1.943433000
2.070691000
-5.084338000
1.819205000
2.069644000
-5.127452000
1.693882000
2.068438000
-5.167478000
1.567537000
2.067147000
-5.204391000
1.440249000
2.065854000
-5.238169000
1.312093000
2.064600000
-5.268792000
1.183147000
2.063381000
-5.296240000
1.053488000
2.062176000
-5.320499000
0.923194200
2.060983000
-5.341553000
0.792344500
2.059810000
-5.359390000
0.661017700
2.058665000
-5.373998000
0.529292600
2.057550000
-5.385368000
0.397248700
2.056474000
-5.393496000
0.264965400
2.055441000
-5.398374000
0.132522600
2.054462000
-5.400000000
0.000000000
2.053552000
-5.398374000
-0.132522600
2.052726000
-5.393496000
-0.264965400
2.051997000
-5.385368000
-0.397248700
2.051377000
-5.373998000
-0.529292600
2.050876000
-5.359390000
-0.661017700
2.050495000
-5.341553000
-0.792344500
2.050234000
-5.320499000
-0.923194200
2.050089000
-5.296240000
-1.053488000
2.050052000
-5.268792000
-1.183147000
2.050116000
-5.238169000
-1.312093000
2.050276000
-5.204391000
-1.440249000
2.050530000
-5.167478000
-1.567537000
2.050877000
-5.127452000
-1.693882000
2.051321000
-5.084338000
-1.819205000
2.051866000
-5.038161000
-1.943433000
2.052514000
-4.988949000
-2.066491000
2.053267000
-4.936733000
-2.188303000
2.054118000
-4.881542000
-2.308798000
2.055060000
-4.823411000
-2.427901000
2.056075000
-4.762375000
-2.545542000
2.057143000
-4.698470000
-2.661650000
2.058239000
-4.631734000
-2.776155000
2.059337000
-4.562210000
-2.888987000
2.060409000
-4.489936000
-3.000079000
2.061430000
-4.414958000
-3.109364000
2.062382000
-4.337321000
-3.216776000
2.063249000
-4.257071000
-3.322251000
2.064027000
-4.174256000
-3.425724000
2.064714000
-4.088928000
-3.527133000
2.065316000
-4.001136000
-3.626419000
2.065842000
-3.910934000
-3.723519000
2.066304000
-3.818377000
-3.818377000
2.066718000
-3.723519000
-3.910934000
2.067103000
-3.626419000
-4.001136000
2.067479000
-3.527133000
-4.088928000
2.067863000
-3.425724000
-4.174256000
2.068272000
-3.322251000
-4.257071000
2.068716000
-3.216776000
-4.337321000
2.069202000
-3.109364000
-4.414958000
2.069732000
-3.000079000
-4.489936000
2.070307000
-2.888987000
-4.562210000
2.070923000
-2.776155000
-4.631734000
2.071567000
-2.661650000
-4.698470000
2.072208000
-2.545542000
-4.762375000
2.072790000
-2.427901000
-4.823411000
2.073258000
-2.308798000
-4.881542000
2.073606000
-2.188303000
-4.936733000
2.073885000
-2.066491000
-4.988949000
2.074159000
-1.943433000
-5.038161000
2.074439000
-1.819205000
-5.084338000
2.074674000
-1.693882000
-5.127452000
2.074806000
-1.567537000
-5.167478000
2.074808000
-1.440249000
-5.204391000
2.074689000
-1.312093000
-5.238169000
2.074476000
-1.183147000
-5.268792000
2.074200000
-1.053488000
-5.296240000
2.073899000
-0.923194200
-5.320499000
2.073611000
-0.792344500
-5.341553000
2.073368000
-0.661017700
-5.359390000
2.073199000
-0.529292600
-5.373998000
2.073119000
-0.397248700
-5.385368000
2.073132000
-0.264965400
-5.393496000
2.073225000
-0.132522600
-5.398374000
2.073373000
0.000000000
-5.400000000
2.073538000
0.132522600
-5.398374000
2.073673000
0.264965400
-5.393496000
2.073733000
0.397248700
-5.385368000
2.073674000
0.529292600
-5.373998000
2.073466000
0.661017700
-5.359390000
2.073096000
0.792344500
-5.341553000
2.072572000
0.923194200
-5.320499000
2.071911000
1.053488000
-5.296240000
2.071195000
1.183147000
-5.268792000
2.070551000
1.312093000
-5.238169000
2.070287000
1.440249000
-5.204391000
2.070945000
1.567537000
-5.167478000
2.073134000
1.693882000
-5.127452000
2.077061000
1.819205000
-5.084338000
2.082131000
1.943433000
-5.038161000
2.087168000
2.066491000
-4.988949000
2.091159000
2.188303000
-4.936733000
2.093786000
2.308798000
-4.881542000
2.095316000
2.427901000
-4.823411000
2.096176000
2.545542000
-4.762375000
2.096663000
2.661650000
-4.698470000
2.096894000
2.776155000
-4.631734000
2.096929000
2.888987000
-4.562210000
2.096772000
3.000079000
-4.489936000
2.096418000
3.109364000
-4.414958000
2.095839000
3.216776000
-4.337321000
2.094996000
3.322251000
-4.257071000
2.093871000
3.425724000
-4.174256000
2.092488000
3.527133000
-4.088928000
2.090909000
3.626419000
-4.001136000
2.089208000
3.723519000
-3.910934000
2.087444000
3.818377000
-3.818377000
2.085660000
3.910934000
-3.723519000
2.083887000
4.001136000
-3.626419000
2.082140000
4.088928000
-3.527133000
2.080425000
4.174256000
-3.425724000
2.078734000
4.257071000
-3.322251000
2.077052000
4.337321000
-3.216776000
2.075351000
4.414958000
-3.109364000
2.073601000
4.489936000
-3.000079000
2.071779000
4.562210000
-2.888987000
2.069892000
4.631734000
-2.776155000
2.067977000
4.698470000
-2.661650000
2.066072000
4.762375000
-2.545542000
2.064188000
4.823411000
-2.427901000
2.062319000
4.881542000
-2.308798000
2.060464000
4.936733000
-2.188303000
2.058646000
4.988949000
-2.066491000
2.056901000
5.038161000
-1.943433000
2.055263000
5.084338000
-1.819205000
2.053751000
5.127452000
-1.693882000
2.052374000
5.167478000
-1.567537000
2.051140000
5.204391000
-1.440249000
2.050065000
5.238169000
-1.312093000
2.049168000
5.268792000
-1.183147000
2.048452000
5.296240000
-1.053488000
2.047889000
5.320499000
-0.923194200
2.047439000
5.341553000
-0.792344500
2.047071000
5.359390000
-0.661017700
2.046772000
5.373998000
-0.529292600
2.046539000
5.385368000
-0.397248700
2.046368000
5.393496000
-0.264965400
2.046250000
5.398374000
-0.132522600
2.046175000
5.600000000
0.000000000
2.202808000
5.598313000
0.137430900
2.202443000
5.593255000
0.274779000
2.202224000
5.584826000
0.411961600
2.202168000
5.573034000
0.548896000
2.202295000
5.557886000
0.685499800
2.202626000
5.539388000
0.821690600
2.203183000
5.517555000
0.957386600
2.203983000
5.492397000
1.092506000
2.205037000
5.463932000
1.226967000
2.206348000
5.432175000
1.360689000
2.207902000
5.397146000
1.493591000
2.209675000
5.358866000
1.625594000
2.211636000
5.317358000
1.756618000
2.213750000
5.272646000
1.886583000
2.215981000
5.224760000
2.015412000
2.218295000
5.173725000
2.143027000
2.220659000
5.119575000
2.269351000
2.223047000
5.062340000
2.394308000
2.225457000
5.002056000
2.517823000
2.227921000
4.938759000
2.639822000
2.230512000
4.872487000
2.760230000
2.233307000
4.803280000
2.878975000
2.236369000
4.731180000
2.995987000
2.239748000
4.656229000
3.111193000
2.243491000
4.578475000
3.224526000
2.247625000
4.497962000
3.335916000
2.252118000
4.414740000
3.445297000
2.256863000
4.328858000
3.552602000
2.261695000
4.240369000
3.657768000
2.266429000
4.149326000
3.760730000
2.270863000
4.055784000
3.861427000
2.274785000
3.959798000
3.959798000
2.277968000
3.861427000
4.055784000
2.280181000
3.760730000
4.149326000
2.281199000
3.657768000
4.240369000
2.280815000
-4.578475000
3.224526000
2.230671000
-4.656229000
3.111193000
2.232213000
-4.731180000
2.995987000
2.233866000
-4.803280000
2.878975000
2.235557000
-4.872487000
2.760230000
2.237160000
-4.938759000
2.639822000
2.238544000
-5.002056000
2.517823000
2.239598000
-5.062340000
2.394308000
2.240239000
-5.119575000
2.269351000
2.240444000
-5.173725000
2.143027000
2.240252000
-5.224760000
2.015412000
2.239719000
-5.272646000
1.886583000
2.238885000
-5.317358000
1.756618000
2.237794000
-5.358866000
1.625594000
2.236529000
-5.397146000
1.493591000
2.235188000
-5.432175000
1.360689000
2.233837000
-5.463932000
1.226967000
2.232489000
-5.492397000
1.092506000
2.231144000
-5.517555000
0.957386600
2.229813000
-5.539388000
0.821690600
2.228511000
-5.557886000
0.685499800
2.227250000
-5.573034000
0.548896000
2.226030000
-5.584826000
0.411961600
2.224852000
-5.593255000
0.274779000
2.223717000
-5.598313000
0.137430900
2.222628000
-5.600000000
0.000000000
2.221595000
-5.598313000
-0.137430900
2.220629000
-5.593255000
-0.274779000
2.219748000
-5.584826000
-0.411961600
2.218966000
-5.573034000
-0.548896000
2.218299000
-5.557886000
-0.685499800
2.217763000
-5.539388000
-0.821690600
2.217368000
-5.517555000
-0.957386600
2.217123000
-5.492397000
-1.092506000
2.217031000
-5.463932000
-1.226967000
2.217093000
-5.432175000
-1.360689000
2.217306000
-5.397146000
-1.493591000
2.217664000
-5.358866000
-1.625594000
2.218159000
-5.317358000
-1.756618000
2.218777000
-5.272646000
-1.886583000
2.219507000
-5.224760000
-2.015412000
2.220331000
-5.173725000
-2.143027000
2.221232000
-5.119575000
-2.269351000
2.222190000
-5.062340000
-2.394308000
2.223185000
-5.002056000
-2.517823000
2.224200000
-4.938759000
-2.639822000
2.225217000
-4.872487000
-2.760230000
2.226222000
-4.803280000
-2.878975000
2.227201000
-4.731180000
-2.995987000
2.228148000
-4.656229000
-3.111193000
2.229059000
-4.578475000
-3.224526000
2.229937000
-4.497962000
-3.335916000
2.230787000
-4.414740000
-3.445297000
2.231618000
-4.328858000
-3.552602000
2.232441000
-4.240369000
-3.657768000
2.233267000
-4.149326000
-3.760730000
2.234101000
-4.055784000
-3.861427000
2.234948000
-3.959798000
-3.959798000
2.235810000
-3.861427000
-4.055784000
2.236685000
-3.760730000
-4.149326000
2.237571000
-3.657768000
-4.240369000
2.238463000
-3.552602000
-4.328858000
2.239352000
-3.445297000
-4.414740000
2.240232000
-3.335916000
-4.497962000
2.241089000
-3.224526000
-4.578475000
2.241915000
-3.111193000
-4.656229000
2.242703000
-2.995987000
-4.731180000
2.243442000
-2.878975000
-4.803280000
2.244118000
-2.760230000
-4.872487000
2.244700000
-2.639822000
-4.938759000
2.245134000
-2.517823000
-5.002056000
2.245371000
-2.394308000
-5.062340000
2.245405000
-2.269351000
-5.119575000
2.245294000
-2.143027000
-5.173725000
2.245108000
-2.015412000
-5.224760000
2.244864000
-1.886583000
-5.272646000
2.244519000
-1.756618000
-5.317358000
2.244021000
-1.625594000
-5.358866000
2.243351000
-1.493591000
-5.397146000
2.242522000
-1.360689000
-5.432175000
2.241562000
-1.226967000
-5.463932000
2.240498000
-1.092506000
-5.492397000
2.239358000
-0.957386600
-5.517555000
2.238163000
-0.821690600
-5.539388000
2.236931000
-0.685499800
-5.557886000
2.235671000
-0.548896000
-5.573034000
2.234393000
-0.411961600
-5.584826000
2.233103000
-0.274779000
-5.593255000
2.231811000
-0.137430900
-5.598313000
2.230526000
0.000000000
-5.600000000
2.229262000
0.137430900
-5.598313000
2.228032000
0.274779000
-5.593255000
2.226846000
0.411961600
-5.584826000
2.225713000
0.548896000
-5.573034000
2.224639000
0.685499800
-5.557886000
2.223629000
0.821690600
-5.539388000
2.222690000
0.957386600
-5.517555000
2.221828000
1.092506000
-5.492397000
2.221100000
1.226967000
-5.463932000
2.220602000
1.360689000
-5.432175000
2.220613000
1.493591000
-5.397146000
2.221646000
1.625594000
-5.358866000
2.224284000
1.756618000
-5.317358000
2.228712000
1.886583000
-5.272646000
2.234313000
2.015412000
-5.224760000
2.239893000
2.143027000
-5.173725000
2.244425000
2.269351000
-5.119575000
2.247572000
2.394308000
-5.062340000
2.249594000
2.517823000
-5.002056000
2.250906000
2.639822000
-4.938759000
2.251800000
2.760230000
-4.872487000
2.252389000
2.878975000
-4.803280000
2.252733000
2.995987000
-4.731180000
2.252834000
3.111193000
-4.656229000
2.252686000
3.224526000
-4.578475000
2.252264000
3.335916000
-4.497962000
2.251525000
3.445297000
-4.414740000
2.250452000
3.552602000
-4.328858000
2.249069000
3.657768000
-4.240369000
2.247441000
3.760730000
-4.149326000
2.245644000
3.861427000
-4.055784000
2.243746000
3.959798000
-3.959798000
2.241800000
4.055784000
-3.861427000
2.239851000
4.149326000
-3.760730000
2.237930000
4.240369000
-3.657768000
2.236064000
4.328858000
-3.552602000
2.234265000
4.414740000
-3.445297000
2.232540000
4.497962000
-3.335916000
2.230883000
4.578475000
-3.224526000
2.229279000
4.656229000
-3.111193000
2.227720000
4.731180000
-2.995987000
2.226217000
4.803280000
-2.878975000
2.224804000
4.872487000
-2.760230000
2.223504000
4.938759000
-2.639822000
2.222302000
5.002056000
-2.517823000
2.221156000
5.062340000
-2.394308000
2.220025000
5.119575000
-2.269351000
2.218888000
5.173725000
-2.143027000
2.217742000
5.224760000
-2.015412000
2.216590000
5.272646000
-1.886583000
2.215429000
5.317358000
-1.756618000
2.214260000
5.358866000
-1.625594000
2.213090000
5.397146000
-1.493591000
2.211946000
5.432175000
-1.360689000
2.210860000
5.463932000
-1.226967000
2.209849000
5.492397000
-1.092506000
2.208900000
5.517555000
-0.957386600
2.207985000
5.539388000
-0.821690600
2.207088000
5.557886000
-0.685499800
2.206215000
5.573034000
-0.548896000
2.205380000
5.584826000
-0.411961600
2.204605000
5.593255000
-0.274779000
2.203906000
5.598313000
-0.137430900
2.203301000
5.800000000
0.000000000
2.366724000
5.798254000
0.142339100
2.365917000
5.793014000
0.284592500
2.365308000
5.784285000
0.426674500
2.364931000
5.772071000
0.568499400
2.364816000
5.756382000
0.709982000
2.364989000
5.737224000
0.851036700
2.365465000
5.714611000
0.991579000
2.366253000
5.688555000
1.131524000
2.367349000
5.659072000
1.270787000
2.368734000
5.626182000
1.409285000
2.370379000
5.589901000
1.546934000
2.372242000
5.550254000
1.683651000
2.374281000
5.507264000
1.819354000
2.376457000
5.460956000
1.953961000
2.378737000
5.411358000
2.087391000
2.381098000
5.358501000
2.219564000
2.383523000
5.302417000
2.350400000
2.386008000
5.243138000
2.479820000
2.388573000
5.180701000
2.607746000
2.391277000
5.115144000
2.734101000
2.394215000
5.046504000
2.858810000
2.397483000
4.974826000
2.981796000
2.401162000
4.900151000
3.102986000
2.405314000
4.822524000
3.222307000
2.409994000
4.741992000
3.339688000
2.415235000
4.658604000
3.455056000
2.421008000
4.572409000
3.568343000
2.427203000
4.483460000
3.679481000
2.433643000
4.391811000
3.788403000
2.440118000
4.297517000
3.895042000
2.446384000
4.200634000
3.999336000
2.452168000
4.101219000
4.101219000
2.457159000
3.999336000
4.200634000
2.461027000
3.895042000
4.297517000
2.463439000
3.788403000
4.391811000
2.464082000
-5.115144000
2.734101000
2.415977000
-5.180701000
2.607746000
2.416892000
-5.243138000
2.479820000
2.417618000
-5.302417000
2.350400000
2.418088000
-5.358501000
2.219564000
2.418269000
-5.411358000
2.087391000
2.418142000
-5.460956000
1.953961000
2.417671000
-5.507264000
1.819354000
2.416847000
-5.550254000
1.683651000
2.415719000
-5.589901000
1.546934000
2.414380000
-5.626182000
1.409285000
2.412905000
-5.659072000
1.270787000
2.411333000
-5.688555000
1.131524000
2.409694000
-5.714611000
0.991579000
2.408028000
-5.737224000
0.851036700
2.406378000
-5.756382000
0.709982000
2.404775000
-5.772071000
0.568499400
2.403235000
-5.784285000
0.426674500
2.401766000
-5.793014000
0.284592500
2.400371000
-5.798254000
0.142339100
2.399054000
-5.800000000
0.000000000
2.397821000
-5.798254000
-0.142339100
2.396682000
-5.793014000
-0.284592500
2.395649000
-5.784285000
-0.426674500
2.394737000
-5.772071000
-0.568499400
2.393962000
-5.756382000
-0.709982000
2.393337000
-5.737224000
-0.851036700
2.392874000
-5.714611000
-0.991579000
2.392578000
-5.688555000
-1.131524000
2.392453000
-5.659072000
-1.270787000
2.392498000
-5.626182000
-1.409285000
2.392708000
-5.589901000
-1.546934000
2.393073000
-5.550254000
-1.683651000
2.393584000
-5.507264000
-1.819354000
2.394231000
-5.460956000
-1.953961000
2.395001000
-5.411358000
-2.087391000
2.395882000
-5.358501000
-2.219564000
2.396864000
-5.302417000
-2.350400000
2.397934000
-5.243138000
-2.479820000
2.399081000
-5.180701000
-2.607746000
2.400292000
-5.115144000
-2.734101000
2.401553000
-5.046504000
-2.858810000
2.402847000
-4.974826000
-2.981796000
2.404157000
-4.900151000
-3.102986000
2.405464000
-4.822524000
-3.222307000
2.406754000
-4.741992000
-3.339688000
2.408016000
-4.658604000
-3.455056000
2.409244000
-4.572409000
-3.568343000
2.410441000
-4.483460000
-3.679481000
2.411613000
-4.391811000
-3.788403000
2.412769000
-4.297517000
-3.895042000
2.413919000
-4.200634000
-3.999336000
2.415071000
-4.101219000
-4.101219000
2.416231000
-3.999336000
-4.200634000
2.417401000
-3.895042000
-4.297517000
2.418578000
-3.788403000
-4.391811000
2.419759000
-3.679481000
-4.483460000
2.420932000
-3.568343000
-4.572409000
2.422083000
-3.455056000
-4.658604000
2.423194000
-3.339688000
-4.741992000
2.424241000
-3.222307000
-4.822524000
2.425197000
-3.102986000
-4.900151000
2.426023000
-2.981796000
-4.974826000
2.426675000
-2.858810000
-5.046504000
2.427079000
-2.734101000
-5.115144000
2.427140000
-2.607746000
-5.180701000
2.426766000
-2.479820000
-5.243138000
2.425919000
-2.350400000
-5.302417000
2.424631000
-2.219564000
-5.358501000
2.422968000
-2.087391000
-5.411358000
2.420959000
-1.953961000
-5.460956000
2.418599000
-1.819354000
-5.507264000
2.415900000
-1.683651000
-5.550254000
2.412924000
-1.546934000
-5.589901000
2.409782000
-1.409285000
-5.626182000
2.406614000
-1.270787000
-5.659072000
2.403552000
-1.131524000
-5.688555000
2.400723000
-0.991579000
-5.714611000
2.398228000
-0.851036700
-5.737224000
2.396134000
-0.709982000
-5.756382000
2.394475000
-0.568499400
-5.772071000
2.393249000
-0.426674500
-5.784285000
2.392422000
-0.284592500
-5.793014000
2.391938000
-0.142339100
-5.798254000
2.391725000
0.000000000
-5.800000000
2.391704000
0.142339100
-5.798254000
2.391797000
0.284592500
-5.793014000
2.391931000
0.426674500
-5.784285000
2.392049000
0.568499400
-5.772071000
2.392108000
0.709982000
-5.756382000
2.392087000
0.851036700
-5.737224000
2.391988000
0.991579000
-5.714611000
2.391825000
1.131524000
-5.688555000
2.391673000
1.270787000
-5.659072000
2.391654000
1.409285000
-5.626182000
2.392073000
1.546934000
-5.589901000
2.393462000
1.683651000
-5.550254000
2.396420000
1.819354000
-5.507264000
2.401140000
1.953961000
-5.460956000
2.407009000
2.087391000
-5.411358000
2.412831000
2.219564000
-5.358501000
2.417571000
2.350400000
-5.302417000
2.420891000
2.479820000
-5.243138000
2.423040000
2.607746000
-5.180701000
2.424435000
2.734101000
-5.115144000
2.425362000
2.858810000
-5.046504000
2.425938000
2.981796000
-4.974826000
2.426224000
3.102986000
-4.900151000
2.426226000
3.222307000
-4.822524000
2.425941000
3.339688000
-4.741992000
2.425343000
3.455056000
-4.658604000
2.424392000
3.568343000
-4.572409000
2.423066000
3.679481000
-4.483460000
2.421393000
3.788403000
-4.391811000
2.419435000
3.895042000
-4.297517000
2.417273000
3.999336000
-4.200634000
2.414978000
4.101219000
-4.101219000
2.412611000
4.200634000
-3.999336000
2.410227000
4.297517000
-3.895042000
2.407869000
4.391811000
-3.788403000
2.405574000
4.483460000
-3.679481000
2.403367000
4.572409000
-3.568343000
2.401262000
4.658604000
-3.455056000
2.399259000
4.741992000
-3.339688000
2.397345000
4.822524000
-3.222307000
2.395508000
4.900151000
-3.102986000
2.393758000
4.974826000
-2.981796000
2.392122000
5.046504000
-2.858810000
2.390619000
5.115144000
-2.734101000
2.389235000
5.180701000
-2.607746000
2.387930000
5.243138000
-2.479820000
2.386668000
5.302417000
-2.350400000
2.385435000
5.358501000
-2.219564000
2.384232000
5.411358000
-2.087391000
2.383066000
5.460956000
-1.953961000
2.381931000
5.507264000
-1.819354000
2.380818000
5.550254000
-1.683651000
2.379722000
5.589901000
-1.546934000
2.378651000
5.626182000
-1.409285000
2.377616000
5.659072000
-1.270787000
2.376615000
5.688555000
-1.131524000
2.375615000
5.714611000
-0.991579000
2.374576000
5.737224000
-0.851036700
2.373475000
5.756382000
-0.709982000
2.372317000
5.772071000
-0.568499400
2.371124000
5.784285000
-0.426674500
2.369931000
5.793014000
-0.284592500
2.368772000
5.798254000
-0.142339100
2.367689000
5.220522000
2.957389000
2.573435000
5.146372000
3.084617000
2.575437000
5.069121000
3.209986000
2.578405000
4.988818000
3.333421000
2.582475000
4.905509000
3.454849000
2.587723000
4.819245000
3.574196000
2.594126000
4.730079000
3.691390000
2.601544000
4.638062000
3.806360000
2.609735000
4.543253000
3.919037000
2.618389000
4.445707000
4.029354000
2.627137000
4.345483000
4.137243000
2.635555000
4.242640000
4.242640000
2.643169000
4.137243000
4.345483000
2.649475000
4.029354000
4.445707000
2.653977000
3.919037000
4.543253000
2.656212000
-5.291528000
2.828381000
2.596763000
-5.359346000
2.697668000
2.597690000
-5.423936000
2.565331000
2.598599000
-5.485259000
2.431448000
2.599393000
-5.543277000
2.296101000
2.599998000
-5.597957000
2.159370000
2.600346000
-5.649264000
2.021339000
2.600358000
-5.697169000
1.882091000
2.599982000
-5.741642000
1.741708000
2.599241000
-5.782656000
1.600276000
2.598209000
-5.820188000
1.457881000
2.596951000
-5.854213000
1.314607000
2.595506000
-5.884711000
1.170542000
2.593910000
-5.911666000
1.025771000
2.592211000
-5.935059000
0.880382800
2.590465000
-5.954877000
0.734464000
2.588718000
-5.971108000
0.588102800
2.586998000
-5.983743000
0.441387400
2.585326000
-5.992773000
0.294406100
2.583721000
-5.998193000
0.147247400
2.582196000
-6.000000000
0.000000000
2.580768000
-5.998193000
-0.147247400
2.579457000
-5.992773000
-0.294406100
2.578280000
-5.983743000
-0.441387400
2.577260000
-5.971108000
-0.588102800
2.576413000
-5.954877000
-0.734464000
2.575757000
-5.935059000
-0.880382800
2.575303000
-5.911666000
-1.025771000
2.575057000
-5.884711000
-1.170542000
2.575021000
-5.854213000
-1.314607000
2.575191000
-5.820188000
-1.457881000
2.575560000
-5.782656000
-1.600276000
2.576114000
-5.741642000
-1.741708000
2.576840000
-5.697169000
-1.882091000
2.577722000
-5.649264000
-2.021339000
2.578745000
-5.597957000
-2.159370000
2.579896000
-5.543277000
-2.296101000
2.581162000
-5.485259000
-2.431448000
2.582531000
-5.423936000
-2.565331000
2.583996000
-5.359346000
-2.697668000
2.585543000
-5.291528000
-2.828381000
2.587163000
-5.220522000
-2.957389000
2.588839000
-5.146372000
-3.084617000
2.590554000
-5.069121000
-3.209986000
2.592288000
-4.988818000
-3.333421000
2.594023000
-4.905509000
-3.454849000
2.595746000
-4.819245000
-3.574196000
2.597449000
-4.730079000
-3.691390000
2.599130000
-4.638062000
-3.806360000
2.600794000
-4.543253000
-3.919037000
2.602448000
-4.445707000
-4.029354000
2.604098000
-4.345483000
-4.137243000
2.605747000
-4.242640000
-4.242640000
2.607395000
-4.137243000
-4.345483000
2.609034000
-4.029354000
-4.445707000
2.610648000
-3.919037000
-4.543253000
2.612216000
-3.806360000
-4.638062000
2.613709000
-3.691390000
-4.730079000
2.615092000
-3.574196000
-4.819245000
2.616322000
-3.454849000
-4.905509000
2.617351000
-3.333421000
-4.988818000
2.618129000
-3.209986000
-5.069121000
2.618596000
-3.084617000
-5.146372000
2.618688000
-2.957389000
-5.220522000
2.618319000
-2.828381000
-5.291528000
2.617391000
-2.697668000
-5.359346000
2.615822000
-2.565331000
-5.423936000
2.613593000
-2.431448000
-5.485259000
2.610777000
-2.296101000
-5.543277000
2.607483000
-2.159370000
-5.597957000
2.603798000
-2.021339000
-5.649264000
2.599777000
-1.882091000
-5.697169000
2.595483000
-1.741708000
-5.741642000
2.591025000
-1.600276000
-5.782656000
2.586549000
-1.457881000
-5.820188000
2.582207000
-1.314607000
-5.854213000
2.578141000
-1.170542000
-5.884711000
2.574469000
-1.025771000
-5.911666000
2.571275000
-0.880382800
-5.935059000
2.568608000
-0.734464000
-5.954877000
2.566482000
-0.588102800
-5.971108000
2.564876000
-0.441387400
-5.983743000
2.563739000
-0.294406100
-5.992773000
2.563002000
-0.147247400
-5.998193000
2.562585000
0.000000000
-6.000000000
2.562402000
0.147247400
-5.998193000
2.562371000
0.294406100
-5.992773000
2.562418000
0.441387400
-5.983743000
2.562484000
0.588102800
-5.971108000
2.562527000
0.734464000
-5.954877000
2.562528000
0.880382800
-5.935059000
2.562486000
1.025771000
-5.911666000
2.562417000
1.170542000
-5.884711000
2.562396000
1.314607000
-5.854213000
2.562546000
1.457881000
-5.820188000
2.563169000
1.600276000
-5.782656000
2.564796000
1.741708000
-5.741642000
2.568027000
1.882091000
-5.697169000
2.573055000
2.021339000
-5.649264000
2.579272000
2.159370000
-5.597957000
2.585495000
2.296101000
-5.543277000
2.590713000
2.431448000
-5.485259000
2.594621000
2.565331000
-5.423936000
2.597516000
2.697668000
-5.359346000
2.599871000
2.828381000
-5.291528000
2.602028000
2.957389000
-5.220522000
2.604150000
3.084617000
-5.146372000
2.606323000
3.209986000
-5.069121000
2.608541000
3.333421000
-4.988818000
2.610755000
3.454849000
-4.905509000
2.612852000
3.574196000
-4.819245000
2.614676000
3.691390000
-4.730079000
2.616075000
3.806360000
-4.638062000
2.616946000
