# Supplementary material for: Customized Finite Element Modelling of the Human Cornea
Source: PLoS One. 2015 Jun 22;10(6):e0130426. doi: 10.1371/journal.pone.0130426 (PMC4476710; doi:10.1371/journal.pone.0130426)
Supplement: S1 Dataset — The.xyz files contain the coordinates lying on the anterior surface of th e cornea and.csv files contain the thicknesses associated to these points. (ZIP) [file pone.0130426.s001.zip › SupplementaryFiles/S10_Dataset.csv.csv]

Radii [mm]
0.000000000; 0.200000000; 0.400000000; 0.600000000; 0.800000000; 1.000000000; 1.200000000; 1.400000000; 1.600000000; 1.800000000; 2.000000000; 2.200000000; 2.400000000; 2.600000000; 2.800000000; 3.000000000; 3.200000000; 3.400000000; 3.600000000; 3.800000000; 4.000000000; 4.200000000; 4.400000000; 4.600000000; 4.800000000; 5.000000000; 5.200000000; 5.400000000; 5.600000000; 5.800000000; 6.0000000…
CornealThickness [um]
476.184100000; 476.184100000; 476.184100000; 476.184100000; 476.184100000; 476.184100000; 476.184100000; 476.184100000; 476.184100000; 476.184100000; 476.184100000; 476.184100000; 476.184100000; 476.184100000; 476.184100000; 476.184100000; 476.184100000; 476.184100000; 476.184100000; 476.184100000; 476.184100000; 476.184100000; 476.184100000; 476.184100000; 476.184100000; 476.184100000; 476.18410…
474.582900000; 474.624800000; 474.669500000; 474.717300000; 474.768000000; 474.821900000; 474.878800000; 474.938900000; 475.001900000; 475.067900000; 475.136700000; 475.208200000; 475.282300000; 475.358700000; 475.437400000; 475.518100000; 475.600500000; 475.684400000; 475.769600000; 475.855800000; 475.942700000; 476.030200000; 476.117900000; 476.205600000; 476.293000000; 476.380000000; 476.46630…
473.809600000; 473.890800000; 473.978800000; 474.073800000; 474.175800000; 474.285100000; 474.401400000; 474.524700000; 474.654900000; 474.791700000; 474.935000000; 475.084300000; 475.239300000; 475.399700000; 475.564800000; 475.734300000; 475.907600000; 476.084100000; 476.263300000; 476.444600000; 476.627500000; 476.811300000; 476.995600000; 477.179700000; 477.363100000; 477.545300000; 477.72600…
473.628400000; 473.736800000; 473.856800000; 473.989000000; 474.133200000; 474.289800000; 474.458600000; 474.639500000; 474.832400000; 475.036800000; 475.252500000; 475.478900000; 475.715500000; 475.961600000; 476.216500000; 476.479500000; 476.749600000; 477.026100000; 477.307900000; 477.594300000; 477.884100000; 478.176500000; 478.470500000; 478.765200000; 479.059600000; 479.352900000; 479.64430…
474.474500000; 474.619700000; 474.781600000; 474.960500000; 475.156500000; 475.369700000; 475.599900000; 475.846800000; 476.110100000; 476.389400000; 476.684000000; 476.993200000; 477.316300000; 477.652300000; 478.000200000; 478.358900000; 478.727400000; 479.104600000; 479.489000000; 479.879500000; 480.274900000; 480.673900000; 481.075100000; 481.477400000; 481.879600000; 482.280600000; 482.67910…
476.194800000; 476.374500000; 476.576000000; 476.799600000; 477.045500000; 477.313400000; 477.603400000; 477.914900000; 478.247600000; 478.600800000; 478.973800000; 479.365600000; 479.775300000; 480.201600000; 480.643400000; 481.099300000; 481.567900000; 482.047600000; 482.537000000; 483.034400000; 483.538300000; 484.047000000; 484.559000000; 485.072700000; 485.586600000; 486.099200000; 486.60910…
478.947100000; 479.164600000; 479.408300000; 479.678600000; 479.975300000; 480.298600000; 480.648200000; 481.023600000; 481.424400000; 481.849900000; 482.299100000; 482.771300000; 483.265100000; 483.779300000; 484.312500000; 484.863200000; 485.429700000; 486.010400000; 486.603500000; 487.207000000; 487.819300000; 488.438300000; 489.062300000; 489.689300000; 490.317700000; 490.945500000; 491.57130…
482.968000000; 483.226900000; 483.515400000; 483.833400000; 484.181200000; 484.558700000; 484.965500000; 485.401200000; 485.865400000; 486.357300000; 486.876100000; 487.420700000; 487.990100000; 488.582800000; 489.197600000; 489.832800000; 490.486800000; 491.157700000; 491.843800000; 492.543100000; 493.253600000; 493.973300000; 494.700200000; 495.432200000; 496.167400000; 496.903900000; 497.63970…
488.204200000; 488.503800000; 488.836400000; 489.202200000; 489.601000000; 490.032800000; 490.497300000; 490.994000000; 491.522200000; 492.081300000; 492.670500000; 493.288600000; 493.934500000; 494.607000000; 495.304500000; 496.025500000; 496.768300000; 497.531200000; 498.312100000; 499.109100000; 499.920100000; 500.743100000; 501.575800000; 502.416000000; 503.261800000; 504.110900000; 504.96120…
494.844800000; 495.190800000; 495.573300000; 495.992300000; 496.447800000; 496.939300000; 497.466400000; 498.028700000; 498.625400000; 499.255700000; 499.918700000; 500.613300000; 501.338400000; 502.092700000; 502.874700000; 503.682900000; 504.515600000; 505.371100000; 506.247500000; 507.142800000; 508.054900000; 508.981800000; 509.921200000; 510.871100000; 511.829300000; 512.793500000; 513.76180…
502.766600000; 503.163100000; 503.598900000; 504.073800000; 504.587400000; 505.139400000; 505.729000000; 506.355700000; 507.018800000; 507.717300000; 508.450300000; 509.217000000; 510.016100000; 510.846500000; 511.706800000; 512.595800000; 513.511900000; 514.453400000; 515.418600000; 516.405800000; 517.413000000; 518.438200000; 519.479400000; 520.534700000; 521.601800000; 522.678800000; 523.76350…
512.113600000; 512.538400000; 513.004300000; 513.510800000; 514.057500000; 514.643800000; 515.269000000; 515.932600000; 516.633600000; 517.371400000; 518.145000000; 518.953700000; 519.796600000; 520.672500000; 521.580400000; 522.519200000; 523.487600000; 524.484300000; 525.507600000; 526.556300000; 527.628500000; 528.722600000; 529.836700000; 530.969100000; 532.117600000; 533.280500000; 534.45570…
522.470500000; 522.933700000; 523.439500000; 523.987200000; 524.576000000; 525.205200000; 525.874000000; 526.581500000; 527.327000000; 528.109700000; 528.928800000; 529.783700000; 530.673500000; 531.597500000; 532.554800000; 533.544600000; 534.565700000; 535.617300000; 536.698200000; 537.807200000; 538.943000000; 540.104100000; 541.289200000; 542.496500000; 543.724300000; 544.970900000; 546.23430…
533.839400000; 534.362900000; 534.933800000; 535.550800000; 536.212600000; 536.918100000; 537.665800000; 538.454800000; 539.283900000; 540.152000000; 541.058100000; 542.001300000; 542.980800000; 543.995500000; 545.044700000; 546.127400000; 547.242700000; 548.389600000; 549.567000000; 550.773800000; 552.008900000; 553.270800000; 554.558000000; 555.869200000; 557.202600000; 558.556200000; 559.92830…
547.071400000; 547.641500000; 548.262800000; 548.933500000; 549.652500000; 550.417900000; 551.228600000; 552.083200000; 552.980500000; 553.919200000; 554.898400000; 555.917100000; 556.974100000; 558.068600000; 559.199600000; 560.366000000; 561.567000000; 562.801300000; 564.068200000; 565.366200000; 566.694300000; 568.051100000; 569.435200000; 570.844800000; 572.278300000; 573.733800000; 575.20920…
561.343800000; 561.946600000; 562.605200000; 563.317700000; 564.082400000; 564.897800000; 565.762300000; 566.674600000; 567.633500000; 568.637800000; 569.686400000; 570.778200000; 571.912200000; 573.087400000; 574.302700000; 575.557100000; 576.849500000; 578.179000000; 579.544300000; 580.944200000; 582.377400000; 583.842500000; 585.338000000; 586.862100000; 588.412600000; 589.987600000; 591.58460…
575.860800000; 576.490100000; 577.177900000; 577.922500000; 578.722200000; 579.575400000; 580.481100000; 581.438300000; 582.446100000; 583.503700000; 584.610500000; 585.765700000; 586.968600000; 588.218400000; 589.514300000; 590.855300000; 592.240300000; 593.668300000; 595.137900000; 596.647800000; 598.196400000; 599.781900000; 601.402300000; 603.055300000; 604.738400000; 606.448700000; 608.18270…
589.071400000; 589.678600000; 590.349800000; 591.082900000; 591.876700000; 592.729900000; 593.642000000; 594.612500000; 595.641400000; 596.728500000; 597.873700000; 599.076800000; 600.337500000; 601.655200000; 603.029300000; 604.458900000; 605.942900000; 607.479900000; 609.068600000; 610.707100000; 612.393500000; 614.125400000; 615.900200000; 617.715000000; 619.566100000; 621.449600000; 623.36100…
604.822100000; 605.365900000; 605.981000000; 606.666200000; 607.421300000; 608.246200000; 609.141500000; 610.108100000; 611.146500000; 612.257600000; 613.441300000; 614.697700000; 616.026100000; 617.425400000; 618.893800000; 620.429300000; 622.029400000; 623.691200000; 625.411500000; 627.186800000; 629.013200000; 630.886800000; 632.803000000; 634.757000000; 636.743400000; 638.756500000; 640.78970…
624.416300000; 624.969500000; 625.598300000; 626.301000000; 627.076500000; 627.924800000; 628.846200000; 629.841300000; 630.910500000; 632.054000000; 633.271500000; 634.562000000; 635.923900000; 637.354700000; 638.851600000; 640.410800000; 642.028600000; 643.700700000; 645.422500000; 647.189500000; 648.996900000; 650.839700000; 652.712900000; 654.610900000; 656.528000000; 658.457900000; 660.39430…
645.401400000; 645.957900000; 646.592700000; 647.303300000; 648.088900000; 648.949200000; 649.884700000; 650.895900000; 651.983300000; 653.146300000; 654.383900000; 655.693700000; 657.072300000; 658.515400000; 660.017800000; 661.573500000; 663.176500000; 664.820100000; 666.498200000; 668.204500000; 669.933000000; 671.677800000; 673.433200000; 675.193200000; 676.952100000; 678.703700000; 680.44160…
667.340300000; 667.896500000; 668.531400000; 669.242500000; 670.028300000; 670.888900000; 671.824400000; 672.835300000; 673.921200000; 675.080600000; 676.310400000; 677.606300000; 678.962000000; 680.370500000; 681.823200000; 683.311500000; 684.826600000; 686.359700000; 687.902900000; 689.448700000; 690.990700000; 692.522700000; 694.039500000; 695.536000000; 697.007600000; 698.449900000; 699.85860…
691.154200000; 691.731500000; 692.378500000; 693.091200000; 693.868000000; 694.708400000; 695.612800000; 696.581100000; 697.612200000; 698.703400000; 699.849900000; 701.044800000; 702.279200000; 703.542700000; 704.824000000; 706.111500000; 707.394100000; 708.661300000; 709.904000000; 711.114400000; 712.286300000; 713.414500000; 714.495400000; 715.526200000; 716.505000000; 717.430600000; 718.30260…
716.559300000; 717.172600000; 717.841700000; 718.561900000; 719.331200000; 720.149400000; 721.016700000; 721.932600000; 722.894700000; 723.897900000; 724.933900000; 725.991300000; 727.056200000; 728.112400000; 729.143300000; 730.132000000; 731.063000000; 731.922500000; 732.699200000; 733.384400000; 733.972000000; 734.458700000; 734.843100000; 735.126300000; 735.310700000; 735.400600000; 735.40220…
743.538500000; 744.126200000; 744.743700000; 745.385900000; 746.050800000; 746.739000000; 747.451500000; 748.188000000; 748.945600000; 749.717200000; 750.491700000; 751.253500000; 751.983800000; 752.661300000; 753.264000000; 753.770900000; 754.162800000; 754.424000000; 754.542100000; 754.509600000; 754.322700000; 753.981800000; 753.490800000; 752.856900000; 752.090300000; 751.203700000; 750.21280…
771.808600000; 772.333400000; 772.842200000; 773.329700000; 773.796700000; 774.247000000; 774.685800000; 775.116600000; 775.539600000; 775.949600000; 776.336100000; 776.682800000; 776.969200000; 777.172300000; 777.268600000; 777.236100000; 777.056200000; 776.715000000; 776.204200000; 775.520800000; 774.667500000; 773.651500000; 772.484000000; 771.179500000; 769.754900000; 768.228900000; 766.62240…
800.433800000; 800.816200000; 801.119400000; 801.341600000; 801.488900000; 801.572600000; 801.605700000; 801.599400000; 801.560500000; 801.488400000; 801.375400000; 801.206400000; 800.961100000; 800.615700000; 800.146500000; 799.531800000; 798.754300000; 797.802600000; 796.671300000; 795.361100000; 793.877600000; 792.229400000; 790.427300000; 788.481900000; 786.403000000; 784.198500000; 781.87440…
827.697800000; 827.787200000; 827.696200000; 827.426900000; 826.993600000; 826.417900000; 825.724700000; 824.937100000; 824.072800000; 823.141200000; 822.142900000; 821.070500000; 819.910500000; 818.646900000; 817.264400000; 815.751600000; 814.102700000; 812.319100000; 810.408400000; 808.383200000; 806.258500000; 804.048600000; 801.764600000; 799.411200000; 796.985400000; 794.475600000; 791.86210…
847.485400000; 847.001300000; 846.187700000; 845.060500000; 843.653200000; 842.011100000; 840.185600000; 838.227000000; 836.179300000; 834.076100000; 831.939500000; 829.780500000; 827.601700000; 825.400900000; 823.175000000; 820.923200000; 818.649400000; 816.362800000; 814.076700000; 811.806000000; 809.564000000; 807.357800000; 805.184900000; 803.030000000; 800.862900000; 798.638000000; 796.29540…
853.876600000; 852.393400000; 850.378400000; 847.868600000; 844.927600000; 841.637900000; 838.092300000; 834.384600000; 830.601500000; 826.817200000; 823.091100000; 819.467300000; 815.978100000; 812.646700000; 809.491800000; 806.531000000; 803.783100000; 801.267800000; 799.003800000; 797.005900000; 795.279100000; 793.814600000; 792.584400000; 791.537800000; 790.599300000; 789.668200000; 788.62040…
865.142000000; 862.224400000; 858.568700000; 854.247900000; 849.373500000; 844.085800000; -1000.000000000; -1000.000000000; -1000.000000000; -1000.000000000; -1000.000000000; 812.162800000; 807.957900000; 804.279000000; 801.161300000; 798.625200000; 796.677000000; 795.306300000; 794.482400000; 794.148800000; 794.217800000; 794.565700000; 795.032500000; 795.423400000; 795.516100000; 795.071100000;…
ElevationAnterior [um]
0.000000000; 0.000000000; 0.000000000; 0.000000000; 0.000000000; 0.000000000; 0.000000000; 0.000000000; 0.000000000; 0.000000000; 0.000000000; 0.000000000; 0.000000000; 0.000000000; 0.000000000; 0.000000000; 0.000000000; 0.000000000; 0.000000000; 0.000000000; 0.000000000; 0.000000000; 0.000000000; 0.000000000; 0.000000000; 0.000000000; 0.000000000; 0.000000000; 0.000000000; 0.000000000; 0.0000000…
0.002596351; 0.002597440; 0.002598796; 0.002600305; 0.002601843; 0.002603292; 0.002604544; 0.002605518; 0.002606157; 0.002606434; 0.002606344; 0.002605908; 0.002605163; 0.002604167; 0.002602986; 0.002601697; 0.002600382; 0.002599118; 0.002597972; 0.002596997; 0.002596227; 0.002595684; 0.002595375; 0.002595298; 0.002595440; 0.002595783; 0.002596301; 0.002596972; 0.002597779; 0.002598715; 0.0025997…
0.010390660; 0.010395020; 0.010400450; 0.010406500; 0.010412660; 0.010418470; 0.010423480; 0.010427380; 0.010429940; 0.010431050; 0.010430700; 0.010428950; 0.010425960; 0.010421970; 0.010417240; 0.010412080; 0.010406810; 0.010401750; 0.010397150; 0.010393250; 0.010390160; 0.010387990; 0.010386750; 0.010386440; 0.010387010; 0.010388390; 0.010390460; 0.010393150; 0.010396380; 0.010400130; 0.0104044…
0.023398750; 0.023408600; 0.023420850; 0.023434480; 0.023448390; 0.023461480; 0.023472790; 0.023481590; 0.023487370; 0.023489870; 0.023489060; 0.023485120; 0.023478390; 0.023469380; 0.023458710; 0.023447070; 0.023435180; 0.023423760; 0.023413400; 0.023404590; 0.023397630; 0.023392720; 0.023389930; 0.023389240; 0.023390530; 0.023393620; 0.023398300; 0.023404370; 0.023411660; 0.023420120; 0.0234298…
0.041870580; 0.041855460; 0.041843000; 0.041832170; 0.041821910; 0.041811340; 0.041799890; 0.041787410; 0.041774160; 0.041760690; 0.041747780; 0.041736270; 0.041726960; 0.041720480; 0.041717250; 0.041717440; 0.041720980; 0.041727580; 0.041736780; 0.041748010; 0.041760640; 0.041774050; 0.041787670; 0.041800990; 0.041813640; 0.041825340; 0.041835960; 0.041845470; 0.041853950; 0.041861560; 0.0418685…
0.065651240; 0.065637570; 0.065626730; 0.065617050; 0.065606820; 0.065594670; 0.065579790; 0.065561940; 0.065541540; 0.065519430; 0.065496750; 0.065474740; 0.065454580; 0.065437250; 0.065423440; 0.065413560; 0.065407660; 0.065405580; 0.065406910; 0.065411080; 0.065417480; 0.065425490; 0.065434490; 0.065444010; 0.065453630; 0.065463060; 0.065472130; 0.065480780; 0.065489090; 0.065497230; 0.0655054…
0.094910850; 0.094898950; 0.094889190; 0.094879420; 0.094867570; 0.094852070; 0.094832060; 0.094807470; 0.094778970; 0.094747780; 0.094715420; 0.094683450; 0.094653310; 0.094626140; 0.094602740; 0.094583500; 0.094568450; 0.094557340; 0.094549670; 0.094544810; 0.094542050; 0.094540760; 0.094540370; 0.094540450; 0.094540690; 0.094540960; 0.094541210; 0.094541560; 0.094542210; 0.094543520; 0.0945459…
0.129682500; 0.129671200; 0.129661400; 0.129650700; 0.129637000; 0.129618400; 0.129594200; 0.129564300; 0.129529700; 0.129491900; 0.129452800; 0.129414200; 0.129377900; 0.129345200; 0.129316900; 0.129293400; 0.129274500; 0.129259800; 0.129248200; 0.129238900; 0.129230600; 0.129222400; 0.129213400; 0.129203100; 0.129191200; 0.129177800; 0.129163100; 0.129147600; 0.129131700; 0.129116400; 0.1291023…
0.170027500; 0.170012700; 0.169998600; 0.169982800; 0.169963100; 0.169937800; 0.169906100; 0.169868300; 0.169825600; 0.169779600; 0.169732600; 0.169686400; 0.169643000; 0.169603700; 0.169569400; 0.169540400; 0.169516600; 0.169497300; 0.169481400; 0.169467700; 0.169454800; 0.169441200; 0.169425900; 0.169408200; 0.169387800; 0.169364600; 0.169339300; 0.169312300; 0.169284400; 0.169256500; 0.1692296…
0.216004300; 0.215977900; 0.215951600; 0.215923200; 0.215890300; 0.215851400; 0.215806000; 0.215754400; 0.215698200; 0.215639200; 0.215579500; 0.215521000; 0.215465300; 0.215413800; 0.215367300; 0.215326400; 0.215290900; 0.215260800; 0.215235200; 0.215213000; 0.215192800; 0.215173200; 0.215152900; 0.215131000; 0.215106800; 0.215080300; 0.215051700; 0.215021500; 0.214990400; 0.214958900; 0.2149278…
0.267611500; 0.267573800; 0.267538400; 0.267502300; 0.267462700; 0.267417300; 0.267365200; 0.267306300; 0.267241800; 0.267173100; 0.267102100; 0.267030500; 0.266959900; 0.266891500; 0.266826500; 0.266766000; 0.266710500; 0.266660500; 0.266615700; 0.266575600; 0.266539100; 0.266504900; 0.266471500; 0.266438100; 0.266403900; 0.266368800; 0.266332800; 0.266296500; 0.266260100; 0.266224400; 0.2661895…
0.325019200; 0.324974000; 0.324935000; 0.324898600; 0.324860800; 0.324818400; 0.324769500; 0.324713100; 0.324649500; 0.324579700; 0.324504900; 0.324426600; 0.324346200; 0.324264900; 0.324184400; 0.324105800; 0.324030200; 0.323958500; 0.323890900; 0.323826900; 0.323765900; 0.323706600; 0.323648200; 0.323589800; 0.323531200; 0.323472600; 0.323414300; 0.323357300; 0.323302000; 0.323249300; 0.3231993…
0.388363400; 0.388306300; 0.388259000; 0.388217500; 0.388177800; 0.388136400; 0.388091200; 0.388041000; 0.387985700; 0.387925700; 0.387861600; 0.387794000; 0.387723500; 0.387650500; 0.387575800; 0.387499800; 0.387423000; 0.387345800; 0.387268000; 0.387189400; 0.387109400; 0.387027400; 0.386943100; 0.386856600; 0.386768600; 0.386680100; 0.386592400; 0.386506600; 0.386423900; 0.386345100; 0.3862710…
0.457825200; 0.457757100; 0.457701100; 0.457653300; 0.457610000; 0.457568100; 0.457525500; 0.457481200; 0.457435100; 0.457387300; 0.457337700; 0.457286200; 0.457232300; 0.457175100; 0.457114200; 0.457048900; 0.456978900; 0.456903500; 0.456822300; 0.456734500; 0.456639800; 0.456538000; 0.456429500; 0.456315800; 0.456198900; 0.456081100; 0.455965200; 0.455853500; 0.455747800; 0.455649500; 0.4555591…
0.533606400; 0.533535200; 0.533477800; 0.533430500; 0.533389300; 0.533350900; 0.533313600; 0.533276300; 0.533238800; 0.533201000; 0.533162900; 0.533123800; 0.533082700; 0.533038600; 0.532990100; 0.532936000; 0.532875100; 0.532806300; 0.532728200; 0.532639700; 0.532540200; 0.532429300; 0.532308100; 0.532178700; 0.532044400; 0.531909000; 0.531776700; 0.531651400; 0.531536100; 0.531432500; 0.5313415…
0.615886000; 0.615815200; 0.615763200; 0.615726200; 0.615700700; 0.615683000; 0.615670500; 0.615661100; 0.615653300; 0.615645800; 0.615637200; 0.615625900; 0.615610700; 0.615590000; 0.615562700; 0.615527600; 0.615483400; 0.615428600; 0.615361300; 0.615279900; 0.615182900; 0.615069900; 0.614941900; 0.614801700; 0.614653500; 0.614502800; 0.614355100; 0.614216000; 0.614089500; 0.613978400; 0.6138838…
0.705019200; 0.704956500; 0.704919100; 0.704904300; 0.704908400; 0.704928000; 0.704959000; 0.704997500; 0.705039600; 0.705081400; 0.705119300; 0.705150400; 0.705172400; 0.705184000; 0.705184500; 0.705173000; 0.705148800; 0.705110300; 0.705055400; 0.704981700; 0.704887000; 0.704770400; 0.704632800; 0.704477400; 0.704309500; 0.704135800; 0.703964100; 0.703801200; 0.703653100; 0.703523700; 0.7034151…
0.801397200; 0.801366000; 0.801362700; 0.801384700; 0.801428700; 0.801491000; 0.801567300; 0.801653000; 0.801743100; 0.801832600; 0.801916700; 0.801991500; 0.802054000; 0.802102700; 0.802136500; 0.802154700; 0.802156400; 0.802139700; 0.802102000; 0.802040600; 0.801953000; 0.801838300; 0.801697900; 0.801535500; 0.801358000; 0.801173400; 0.800990900; 0.800818900; 0.800664700; 0.800533200; 0.8004271…
0.905316900; 0.905333700; 0.905378500; 0.905448600; 0.905540500; 0.905650600; 0.905775300; 0.905910400; 0.906051200; 0.906192700; 0.906330200; 0.906458900; 0.906575400; 0.906676900; 0.906761600; 0.906827800; 0.906873700; 0.906896900; 0.906894800; 0.906864400; 0.906803700; 0.906712400; 0.906592700; 0.906449600; 0.906290700; 0.906125100; 0.905962700; 0.905812800; 0.905683000; 0.905578600; 0.9055026…
1.017527000; 1.017603000; 1.017706000; 1.017831000; 1.017974000; 1.018132000; 1.018303000; 1.018482000; 1.018665000; 1.018849000; 1.019030000; 1.019204000; 1.019367000; 1.019518000; 1.019654000; 1.019773000; 1.019875000; 1.019957000; 1.020015000; 1.020047000; 1.020049000; 1.020021000; 1.019963000; 1.019880000; 1.019778000; 1.019667000; 1.019556000; 1.019455000; 1.019371000; 1.019311000; 1.0192770…
1.138415000; 1.138561000; 1.138732000; 1.138924000; 1.139130000; 1.139348000; 1.139573000; 1.139802000; 1.140031000; 1.140259000; 1.140481000; 1.140696000; 1.140903000; 1.141103000; 1.141295000; 1.141480000; 1.141657000; 1.141823000; 1.141975000; 1.142105000; 1.142207000; 1.142276000; 1.142310000; 1.142310000; 1.142282000; 1.142233000; 1.142173000; 1.142114000; 1.142070000; 1.142057000; 1.1421080…
1.268011000; 1.268229000; 1.268475000; 1.268742000; 1.269024000; 1.269315000; 1.269610000; 1.269904000; 1.270195000; 1.270481000; 1.270759000; 1.271031000; 1.271296000; 1.271558000; 1.271819000; 1.272081000; 1.272345000; 1.272609000; 1.272868000; 1.273114000; 1.273339000; 1.273534000; 1.273694000; 1.273814000; 1.273897000; 1.273946000; 1.273968000; 1.273973000; 1.273975000; 1.273992000; 1.2740600…
1.406723000; 1.407027000; 1.407364000; 1.407724000; 1.408099000; 1.408479000; 1.408860000; 1.409236000; 1.409605000; 1.409965000; 1.410316000; 1.410658000; 1.410994000; 1.411328000; 1.411663000; 1.412004000; 1.412353000; 1.412712000; 1.413078000; 1.413447000; 1.413813000; 1.414168000; 1.414503000; 1.414807000; 1.415074000; 1.415298000; 1.415477000; 1.415614000; 1.415718000; 1.415811000; 1.4159280…
1.555446000; 1.555863000; 1.556320000; 1.556803000; 1.557298000; 1.557795000; 1.558287000; 1.558769000; 1.559239000; 1.559695000; 1.560138000; 1.560571000; 1.560998000; 1.561422000; 1.561851000; 1.562290000; 1.562745000; 1.563222000; 1.563726000; 1.564255000; 1.564794000; 1.565312000; 1.565742000; 1.566006000; 1.566069000; 1.566003000; 1.565963000; 1.566067000; 1.566316000; 1.566628000; 1.5669320…
1.711896000; 1.712337000; 1.712847000; 1.713408000; 1.714005000; 1.714621000; 1.715244000; 1.715863000; 1.716470000; 1.717063000; 1.717642000; 1.718209000; 1.718770000; 1.719333000; 1.719908000; 1.720505000; 1.721130000; 1.721793000; 1.722496000; 1.723237000; 1.723997000; 1.724742000; 1.725401000; 1.725891000; 1.726176000; 1.726322000; 1.726481000; 1.726772000; 1.727192000; 1.727658000; 1.7281010…
1.878057000; 1.878497000; 1.879045000; 1.879686000; 1.880400000; 1.881166000; 1.881963000; 1.882774000; 1.883584000; 1.884386000; 1.885175000; 1.885953000; 1.886727000; 1.887508000; 1.888307000; 1.889135000; 1.890001000; 1.890910000; 1.891863000; 1.892853000; 1.893857000; 1.894837000; 1.895720000; 1.896423000; 1.896905000; 1.897233000; 1.897555000; 1.897983000; 1.898509000; 1.899043000; 1.8995110…
2.054099000; 2.054569000; 2.055193000; 2.055952000; 2.056817000; 2.057761000; 2.058755000; 2.059774000; 2.060800000; 2.061823000; 2.062841000; 2.063859000; 2.064891000; 2.065951000; 2.067056000; 2.068222000; 2.069460000; 2.070773000; 2.072160000; 2.073609000; 2.075085000; 2.076541000; 2.077889000; 2.079029000; 2.079906000; 2.080571000; 2.081158000; 2.081771000; 2.082403000; 2.082973000; 2.0834300…
2.238458000; 2.238943000; 2.239637000; 2.240523000; 2.241576000; 2.242766000; 2.244064000; 2.245446000; 2.246894000; 2.248400000; 2.249964000; 2.251591000; 2.253290000; 2.255072000; 2.256943000; 2.258901000; 2.260937000; 2.263029000; 2.265145000; 2.267242000; 2.269255000; 2.271108000; 2.272691000; 2.273890000; 2.274648000; 2.275028000; 2.275190000; 2.275280000; 2.275340000; 2.275354000; 2.2753370…
2.434240000; 2.434787000; 2.435619000; 2.436718000; 2.438055000; 2.439588000; 2.441275000; 2.443077000; 2.444961000; 2.446903000; 2.448890000; 2.450914000; 2.452976000; 2.455075000; 2.457212000; 2.459379000; 2.461560000; 2.463728000; 2.465845000; 2.467865000; 2.469723000; 2.471342000; 2.472619000; 2.473449000; 2.473791000; 2.473726000; 2.473443000; 2.473119000; 2.472842000; 2.472641000; 2.4725860…
2.641514000; 2.642211000; 2.643274000; 2.644682000; 2.646398000; 2.648369000; 2.650534000; 2.652835000; 2.655218000; 2.657636000; 2.660054000; 2.662447000; 2.664797000; 2.667091000; 2.669316000; 2.671455000; 2.673484000; 2.675372000; 2.677082000; 2.678568000; 2.679773000; 2.680632000; 2.681060000; 2.680976000; 2.680369000; 2.679359000; 2.678178000; 2.677059000; 2.676149000; 2.675550000; 2.6754120…
2.861256000; 2.862233000; 2.863660000; 2.865509000; 2.867728000; 2.870241000; 2.872967000; 2.875818000; 2.878709000; 2.881563000; 2.884312000; 2.886898000; 2.889268000; 2.891377000; 2.893183000; 2.894642000; 2.895713000; 2.896361000; 2.896559000; 2.896299000; 2.895586000; 2.894450000; 2.892932000; 2.891104000; 2.889125000; 2.887291000; 2.886004000; 2.885639000; 2.886441000; 2.888549000; 2.8920760…
ElevationPosterior [um]
0.476635700; 0.476635700; 0.476635700; 0.476635700; 0.476635700; 0.476635700; 0.476635700; 0.476635700; 0.476635700; 0.476635700; 0.476635700; 0.476635700; 0.476635700; 0.476635700; 0.476635700; 0.476635700; 0.476635700; 0.476635700; 0.476635700; 0.476635700; 0.476635700; 0.476635700; 0.476635700; 0.476635700; 0.476635700; 0.476635700; 0.476635700; 0.476635700; 0.476635700; 0.476635700; 0.4766357…
0.477484600; 0.477525100; 0.477571800; 0.477625100; 0.477685100; 0.477752000; 0.477825700; 0.477906300; 0.477993600; 0.478087300; 0.478187100; 0.478292400; 0.478402900; 0.478517800; 0.478636600; 0.478758700; 0.478883400; 0.479009800; 0.479137500; 0.479265500; 0.479393300; 0.479520200; 0.479645500; 0.479768600; 0.479889100; 0.480006200; 0.480119700; 0.480228900; 0.480333700; 0.480433400; 0.4805280…
0.484947100; 0.485016600; 0.485099200; 0.485195600; 0.485306200; 0.485431500; 0.485571400; 0.485725800; 0.485894600; 0.486077100; 0.486272500; 0.486480000; 0.486698400; 0.486926600; 0.487163100; 0.487406600; 0.487655700; 0.487908700; 0.488164100; 0.488420400; 0.488676300; 0.488930200; 0.489181000; 0.489427700; 0.489669200; 0.489904400; 0.490132600; 0.490353300; 0.490565700; 0.490769300; 0.4909638…
0.498885200; 0.498960600; 0.499055600; 0.499171400; 0.499309200; 0.499469600; 0.499652900; 0.499859500; 0.500088900; 0.500340700; 0.500614000; 0.500907600; 0.501220100; 0.501549800; 0.501895000; 0.502253500; 0.502623400; 0.503002300; 0.503387700; 0.503777500; 0.504169300; 0.504560800; 0.504950300; 0.505335900; 0.505715800; 0.506088400; 0.506452400; 0.506806500; 0.507149500; 0.507480500; 0.5077989…
0.519605000; 0.519675700; 0.519772400; 0.519897200; 0.520051700; 0.520237000; 0.520454100; 0.520703300; 0.520984600; 0.521297500; 0.521641000; 0.522013800; 0.522414000; 0.522839700; 0.523288300; 0.523757400; 0.524244100; 0.524745100; 0.525257300; 0.525777400; 0.526302200; 0.526828400; 0.527353300; 0.527874400; 0.528388900; 0.528894500; 0.529389400; 0.529871700; 0.530339800; 0.530792600; 0.5312291…
0.546966700; 0.547023900; 0.547113400; 0.547237800; 0.547399400; 0.547599900; 0.547840600; 0.548122300; 0.548445200; 0.548808700; 0.549212000; 0.549653400; 0.550131000; 0.550642400; 0.551184800; 0.551755100; 0.552350000; 0.552965700; 0.553598300; 0.554243900; 0.554898500; 0.555558100; 0.556219300; 0.556878900; 0.557533400; 0.558179900; 0.558816000; 0.559439200; 0.560047400; 0.560638900; 0.5612126…
0.581092500; 0.581128500; 0.581202700; 0.581318700; 0.581479300; 0.581686700; 0.581942600; 0.582248300; 0.582604100; 0.583009500; 0.583463600; 0.583964700; 0.584510500; 0.585098400; 0.585725400; 0.586388000; 0.587082500; 0.587804700; 0.588550300; 0.589314600; 0.590093300; 0.590881600; 0.591675900; 0.592472100; 0.593266500; 0.594055600; 0.594836400; 0.595606200; 0.596362400; 0.597102900; 0.5978262…
0.622117600; 0.622124200; 0.622174100; 0.622271400; 0.622419700; 0.622621500; 0.622879300; 0.623194600; 0.623567900; 0.623999200; 0.624487600; 0.625031600; 0.625628700; 0.626276500; 0.626972000; 0.627711500; 0.628491500; 0.629307500; 0.630155000; 0.631029100; 0.631925200; 0.632838100; 0.633763800; 0.634697900; 0.635636000; 0.636574400; 0.637509500; 0.638438000; 0.639356600; 0.640262700; 0.6411541…
0.670430200; 0.670405700; 0.670429700; 0.670506700; 0.670640800; 0.670835100; 0.671092300; 0.671414200; 0.671801600; 0.672254300; 0.672771600; 0.673351900; 0.673992700; 0.674691600; 0.675445300; 0.676250500; 0.677103500; 0.677999800; 0.678935000; 0.679904200; 0.680902800; 0.681925800; 0.682969000; 0.684028000; 0.685098500; 0.686176500; 0.687258300; 0.688340600; 0.689419700; 0.690492600; 0.6915565…
0.726151700; 0.726107300; 0.726115800; 0.726182400; 0.726311500; 0.726506700; 0.726771000; 0.727106600; 0.727514500; 0.727994700; 0.728546700; 0.729168900; 0.729858800; 0.730613900; 0.731431600; 0.732308200; 0.733240200; 0.734223300; 0.735252900; 0.736324000; 0.737431700; 0.738571000; 0.739737700; 0.740927200; 0.742134800; 0.743356500; 0.744588200; 0.745826500; 0.747067500; 0.748307600; 0.7495441…
0.789490900; 0.789439200; 0.789444000; 0.789510800; 0.789644000; 0.789847400; 0.790124200; 0.790476900; 0.790906400; 0.791413200; 0.791996700; 0.792655400; 0.793387000; 0.794189300; 0.795059600; 0.795994800; 0.796991500; 0.798045800; 0.799153300; 0.800309500; 0.801509600; 0.802748800; 0.804022800; 0.805327200; 0.806657700; 0.808010100; 0.809380700; 0.810765900; 0.812162000; 0.813565400; 0.8149729…
0.860738000; 0.860644900; 0.860611900; 0.860645000; 0.860749200; 0.860928700; 0.861187100; 0.861527000; 0.861949500; 0.862455100; 0.863043200; 0.863712500; 0.864460600; 0.865285300; 0.866184200; 0.867154100; 0.868191700; 0.869293500; 0.870455400; 0.871673000; 0.872941900; 0.874257700; 0.875616000; 0.877012700; 0.878443700; 0.879905200; 0.881393800; 0.882906600; 0.884439800; 0.885990300; 0.8875549…
0.939935900; 0.939798400; 0.939721200; 0.939711000; 0.939773600; 0.939913700; 0.940135600; 0.940442900; 0.940837300; 0.941319800; 0.941891000; 0.942549700; 0.943294400; 0.944123700; 0.945035900; 0.946028500; 0.947099100; 0.948244600; 0.949461500; 0.950745600; 0.952093000; 0.953499300; 0.954960300; 0.956472100; 0.958030500; 0.959631400; 0.961271300; 0.962946800; 0.964653600; 0.966387700; 0.9681454…
1.026865000; 1.026721000; 1.026646000; 1.026647000; 1.026729000; 1.026896000; 1.027152000; 1.027501000; 1.027945000; 1.028483000; 1.029115000; 1.029841000; 1.030659000; 1.031566000; 1.032561000; 1.033641000; 1.034804000; 1.036047000; 1.037367000; 1.038759000; 1.040221000; 1.041747000; 1.043334000; 1.044978000; 1.046676000; 1.048424000; 1.050219000; 1.052058000; 1.053935000; 1.055848000; 1.0577920…
1.122457000; 1.122319000; 1.122262000; 1.122291000; 1.122412000; 1.122630000; 1.122947000; 1.123367000; 1.123890000; 1.124515000; 1.125242000; 1.126069000; 1.126991000; 1.128008000; 1.129115000; 1.130311000; 1.131592000; 1.132955000; 1.134397000; 1.135914000; 1.137502000; 1.139159000; 1.140881000; 1.142665000; 1.144508000; 1.146407000; 1.148359000; 1.150362000; 1.152413000; 1.154505000; 1.1566360…
1.226921000; 1.226792000; 1.226752000; 1.226808000; 1.226964000; 1.227224000; 1.227592000; 1.228068000; 1.228655000; 1.229350000; 1.230154000; 1.231062000; 1.232072000; 1.233183000; 1.234390000; 1.235693000; 1.237088000; 1.238574000; 1.240147000; 1.241806000; 1.243546000; 1.245365000; 1.247259000; 1.249226000; 1.251262000; 1.253364000; 1.255529000; 1.257752000; 1.260029000; 1.262353000; 1.2647170…
1.339442000; 1.339301000; 1.339258000; 1.339321000; 1.339493000; 1.339780000; 1.340184000; 1.340709000; 1.341354000; 1.342119000; 1.343002000; 1.344003000; 1.345118000; 1.346344000; 1.347680000; 1.349124000; 1.350673000; 1.352327000; 1.354080000; 1.355931000; 1.357875000; 1.359911000; 1.362032000; 1.364237000; 1.366520000; 1.368876000; 1.371301000; 1.373790000; 1.376334000; 1.378927000; 1.3815590…
1.459677000; 1.459513000; 1.459450000; 1.459496000; 1.459655000; 1.459934000; 1.460335000; 1.460863000; 1.461519000; 1.462303000; 1.463217000; 1.464261000; 1.465432000; 1.466730000; 1.468156000; 1.469706000; 1.471382000; 1.473182000; 1.475103000; 1.477143000; 1.479297000; 1.481562000; 1.483935000; 1.486409000; 1.488979000; 1.491638000; 1.494380000; 1.497196000; 1.500077000; 1.503010000; 1.5059850…
1.590741000; 1.590428000; 1.590232000; 1.590163000; 1.590230000; 1.590442000; 1.590805000; 1.591326000; 1.592008000; 1.592855000; 1.593868000; 1.595047000; 1.596389000; 1.597894000; 1.599558000; 1.601380000; 1.603356000; 1.605480000; 1.607745000; 1.610144000; 1.612669000; 1.615311000; 1.618061000; 1.620908000; 1.623843000; 1.626854000; 1.629930000; 1.633061000; 1.636234000; 1.639434000; 1.6426470…
1.736201000; 1.735916000; 1.735769000; 1.735768000; 1.735924000; 1.736243000; 1.736731000; 1.737392000; 1.738228000; 1.739240000; 1.740427000; 1.741786000; 1.743313000; 1.745003000; 1.746851000; 1.748851000; 1.750999000; 1.753284000; 1.755700000; 1.758235000; 1.760880000; 1.763625000; 1.766459000; 1.769372000; 1.772353000; 1.775390000; 1.778474000; 1.781593000; 1.784734000; 1.787886000; 1.7910340…
1.893771000; 1.893510000; 1.893408000; 1.893476000; 1.893722000; 1.894153000; 1.894772000; 1.895583000; 1.896585000; 1.897775000; 1.899151000; 1.900706000; 1.902431000; 1.904318000; 1.906358000; 1.908543000; 1.910861000; 1.913302000; 1.915852000; 1.918499000; 1.921232000; 1.924035000; 1.926898000; 1.929809000; 1.932756000; 1.935728000; 1.938713000; 1.941702000; 1.944685000; 1.947651000; 1.9505880…
2.063737000; 2.063523000; 2.063490000; 2.063649000; 2.064007000; 2.064568000; 2.065336000; 2.066308000; 2.067484000; 2.068856000; 2.070416000; 2.072155000; 2.074059000; 2.076115000; 2.078311000; 2.080632000; 2.083063000; 2.085591000; 2.088197000; 2.090866000; 2.093583000; 2.096331000; 2.099097000; 2.101868000; 2.104631000; 2.107376000; 2.110091000; 2.112772000; 2.115409000; 2.117996000; 2.1205270…
2.247444000; 2.247293000; 2.247344000; 2.247604000; 2.248079000; 2.248772000; 2.249681000; 2.250805000; 2.252133000; 2.253656000; 2.255362000; 2.257234000; 2.259254000; 2.261405000; 2.263668000; 2.266023000; 2.268451000; 2.270931000; 2.273445000; 2.275970000; 2.278489000; 2.280983000; 2.283436000; 2.285835000; 2.288166000; 2.290420000; 2.292589000; 2.294672000; 2.296669000; 2.298580000; 2.3004080…
2.445075000; 2.445009000; 2.445165000; 2.445552000; 2.446173000; 2.447025000; 2.448105000; 2.449403000; 2.450905000; 2.452593000; 2.454446000; 2.456441000; 2.458554000; 2.460757000; 2.463025000; 2.465327000; 2.467637000; 2.469930000; 2.472179000; 2.474357000; 2.476442000; 2.478411000; 2.480246000; 2.481934000; 2.483464000; 2.484827000; 2.486022000; 2.487056000; 2.487931000; 2.488662000; 2.4892640…
2.657435000; 2.657394000; 2.657584000; 2.658012000; 2.658677000; 2.659573000; 2.660693000; 2.662018000; 2.663528000; 2.665198000; 2.666998000; 2.668897000; 2.670870000; 2.672884000; 2.674904000; 2.676897000; 2.678828000; 2.680662000; 2.682367000; 2.683911000; 2.685269000; 2.686416000; 2.687337000; 2.688018000; 2.688454000; 2.688645000; 2.688597000; 2.688332000; 2.687872000; 2.687245000; 2.6864880…
2.884204000; 2.884134000; 2.884292000; 2.884680000; 2.885294000; 2.886127000; 2.887165000; 2.888390000; 2.889779000; 2.891302000; 2.892925000; 2.894613000; 2.896330000; 2.898039000; 2.899702000; 2.901282000; 2.902741000; 2.904047000; 2.905169000; 2.906077000; 2.906748000; 2.907163000; 2.907314000; 2.907193000; 2.906805000; 2.906157000; 2.905268000; 2.904166000; 2.902886000; 2.901466000; 2.8999520…
3.124688000; 3.124496000; 3.124512000; 3.124739000; 3.125173000; 3.125804000; 3.126618000; 3.127592000; 3.128698000; 3.129906000; 3.131181000; 3.132487000; 3.133790000; 3.135056000; 3.136246000; 3.137327000; 3.138264000; 3.139028000; 3.139589000; 3.139923000; 3.140008000; 3.139830000; 3.139379000; 3.138653000; 3.137655000; 3.136394000; 3.134886000; 3.133164000; 3.131261000; 3.129215000; 3.1270720…
3.376439000; 3.375921000; 3.375556000; 3.375345000; 3.375285000; 3.375368000; 3.375581000; 3.375897000; 3.376291000; 3.376732000; 3.377189000; 3.377627000; 3.378019000; 3.378335000; 3.378542000; 3.378612000; 3.378517000; 3.378236000; 3.377747000; 3.377032000; 3.376077000; 3.374873000; 3.373420000; 3.371720000; 3.369781000; 3.367619000; 3.365253000; 3.362721000; 3.360060000; 3.357312000; 3.3545280…
3.633718000; 3.632518000; 3.631355000; 3.630237000; 3.629164000; 3.628136000; 3.627143000; 3.626165000; 3.625184000; 3.624179000; 3.623129000; 3.622013000; 3.620821000; 3.619538000; 3.618148000; 3.616640000; 3.615004000; 3.613235000; 3.611329000; 3.609282000; 3.607096000; 3.604773000; 3.602323000; 3.599756000; 3.597085000; 3.594328000; 3.591504000; 3.588651000; 3.585804000; 3.583000000; 3.5802820…
3.887741000; 3.885350000; 3.882791000; 3.880084000; 3.877243000; 3.874281000; 3.871209000; 3.868016000; 3.864705000; 3.861281000; 3.857748000; 3.854110000; 3.850394000; 3.846615000; 3.842790000; 3.838940000; 3.835089000; 3.831264000; 3.827489000; 3.823788000; 3.820187000; 3.816707000; 3.813375000; 3.810211000; 3.807235000; 3.804461000; 3.801905000; 3.799601000; 3.797568000; 3.795826000; 3.7944000…
4.137116000; 4.131685000; 4.126103000; 4.120430000; 4.114724000; 4.109049000; 4.103456000; 4.097988000; 4.092704000; 4.087667000; 4.082933000; 4.078551000; 4.074587000; 4.071089000; 4.068096000; 4.065635000; 4.063729000; 4.062392000; 4.061604000; 4.061330000; 4.061521000; 4.062111000; 4.063028000; 4.064197000; 4.065536000; 4.066962000; -1000.000000000; -1000.000000000; -1000.000000000; -1000.0000…
RefractiveEquivalentPower [D]
42.140650000; 42.156660000; 42.178620000; 42.204570000; 42.232220000; 42.259200000; 42.283400000; 42.303140000; 42.317290000; 42.325280000; 42.327080000; 42.323090000; 42.314120000; 42.301270000; 42.285820000; 42.269190000; 42.252900000; 42.238460000; 42.227230000; 42.220200000; 42.218040000; 42.221090000; 42.229520000; 42.243260000; 42.262020000; 42.285310000; 42.312540000; 42.343110000; 42.3765…
43.679700000; 43.705910000; 43.732440000; 43.756690000; 43.776020000; 43.788080000; 43.790950000; 43.783340000; 43.764470000; 43.734110000; 43.692430000; 43.639970000; 43.577610000; 43.506510000; 43.428100000; 43.344000000; 43.256010000; 43.166020000; 43.075810000; 42.986910000; 42.900570000; 42.817810000; 42.739510000; 42.666310000; 42.598620000; 42.536600000; 42.480210000; 42.429330000; 42.3837…
43.705880000; 43.732320000; 43.759130000; 43.783640000; 43.803220000; 43.815490000; 43.818510000; 43.810980000; 43.792160000; 43.761790000; 43.720060000; 43.667510000; 43.605030000; 43.533780000; 43.455180000; 43.370880000; 43.282680000; 43.192480000; 43.102090000; 43.013030000; 42.926540000; 42.843670000; 42.765260000; 42.691980000; 42.624230000; 42.562180000; 42.505780000; 42.454880000; 42.4093…
43.294600000; 43.316380000; 43.341480000; 43.367360000; 43.391290000; 43.410630000; 43.423120000; 43.427080000; 43.421420000; 43.405630000; 43.379690000; 43.344080000; 43.299690000; 43.247770000; 43.189840000; 43.127610000; 43.062930000; 42.997660000; 42.933460000; 42.871610000; 42.812980000; 42.758210000; 42.707700000; 42.661680000; 42.620120000; 42.582810000; 42.549420000; 42.519590000; 42.4931…
43.566200000; 43.565910000; 43.565730000; 43.563860000; 43.558550000; 43.548440000; 43.532690000; 43.511090000; 43.483960000; 43.452030000; 43.416280000; 43.377750000; 43.337480000; 43.296390000; 43.255230000; 43.214570000; 43.174790000; 43.136110000; 43.098590000; 43.062230000; 43.026930000; 42.992630000; 42.959240000; 42.926740000; 42.895100000; 42.864340000; 42.834450000; 42.805480000; 42.7775…
43.727230000; 43.733510000; 43.737690000; 43.738490000; 43.734830000; 43.726040000; 43.711910000; 43.692720000; 43.669080000; 43.641760000; 43.611600000; 43.579330000; 43.545510000; 43.510550000; 43.474730000; 43.438170000; 43.400960000; 43.363140000; 43.324760000; 43.285890000; 43.246660000; 43.207260000; 43.167920000; 43.128900000; 43.090470000; 43.052860000; 43.016280000; 42.980890000; 42.9468…
43.826650000; 43.831010000; 43.833890000; 43.834490000; 43.832120000; 43.826310000; 43.816910000; 43.804110000; 43.788350000; 43.770260000; 43.750540000; 43.729810000; 43.708610000; 43.687280000; 43.666000000; 43.644740000; 43.623280000; 43.601250000; 43.578150000; 43.553420000; 43.526490000; 43.496920000; 43.464380000; 43.428800000; 43.390330000; 43.349330000; 43.306290000; 43.261810000; 43.2165…
43.918490000; 43.923530000; 43.927490000; 43.929950000; 43.930530000; 43.928920000; 43.924990000; 43.918810000; 43.910590000; 43.900670000; 43.889430000; 43.877300000; 43.864640000; 43.851740000; 43.838770000; 43.825740000; 43.812460000; 43.798560000; 43.783480000; 43.766510000; 43.746900000; 43.723990000; 43.697280000; 43.666610000; 43.632080000; 43.594130000; 43.553340000; 43.510360000; 43.4658…
44.018900000; 44.013980000; 44.007020000; 43.998000000; 43.987010000; 43.974260000; 43.960130000; 43.945080000; 43.929550000; 43.913860000; 43.898180000; 43.882450000; 43.866520000; 43.850190000; 43.833370000; 43.816070000; 43.798390000; 43.780520000; 43.762530000; 43.744370000; 43.725850000; 43.706640000; 43.686390000; 43.664860000; 43.641930000; 43.617630000; 43.592120000; 43.565550000; 43.5380…
44.054100000; 44.038760000; 44.022940000; 44.006510000; 43.989350000; 43.971490000; 43.953090000; 43.934440000; 43.915790000; 43.897230000; 43.878560000; 43.859380000; 43.839160000; 43.817520000; 43.794340000; 43.769920000; 43.744900000; 43.720120000; 43.696400000; 43.674350000; 43.654280000; 43.636150000; 43.619700000; 43.604500000; 43.590110000; 43.576120000; 43.562150000; 43.547870000; 43.5329…
44.049720000; 44.041650000; 44.036460000; 44.033340000; 44.031330000; 44.029510000; 44.027110000; 44.023480000; 44.018060000; 44.010360000; 43.999860000; 43.986120000; 43.968910000; 43.948230000; 43.924460000; 43.898250000; 43.870470000; 43.841990000; 43.813550000; 43.785680000; 43.758640000; 43.732530000; 43.707300000; 43.682900000; 43.659290000; 43.636500000; 43.614540000; 43.593430000; 43.5731…
44.141930000; 44.137320000; 44.135030000; 44.134750000; 44.136140000; 44.138950000; 44.143000000; 44.148140000; 44.154140000; 44.160700000; 44.167350000; 44.173550000; 44.178680000; 44.181870000; 44.181690000; 44.175500000; 44.160730000; 44.137960000; 44.111060000; 44.083070000; 44.054280000; 44.024020000; 43.992170000; 43.958950000; 43.924860000; 43.890420000; 43.856080000; 43.822260000; 43.7892…
44.320080000; 44.313290000; 44.309430000; 44.308400000; 44.310100000; 44.314440000; 44.321330000; 44.330580000; 44.341830000; 44.354540000; 44.367970000; 44.381210000; 44.393330000; 44.403360000; 44.410410000; 44.413690000; 44.412530000; 44.406410000; 44.395000000; 44.378250000; 44.356370000; 44.329890000; 44.299610000; 44.266500000; 44.231580000; 44.195750000; 44.159690000; 44.123840000; 44.0884…
44.566130000; 44.563590000; 44.561510000; 44.559700000; 44.558010000; 44.556420000; 44.555030000; 44.553970000; 44.553420000; 44.553470000; 44.554090000; 44.555150000; 44.556400000; 44.557500000; 44.558070000; 44.557660000; 44.555830000; 44.552100000; 44.546030000; 44.537200000; 44.525330000; 44.510350000; 44.492420000; 44.472080000; 44.450110000; 44.427550000; 44.405500000; 44.384980000; 44.3667…
44.757080000; 44.755800000; 44.756320000; 44.758740000; 44.763030000; 44.769080000; 44.776550000; 44.784930000; 44.793620000; 44.801980000; 44.809530000; 44.816020000; 44.821440000; 44.825900000; 44.829570000; 44.832530000; 44.834660000; 44.835640000; 44.834960000; 44.832070000; 44.826450000; 44.817780000; 44.806020000; 44.791520000; 44.774980000; 44.757340000; 44.739630000; 44.722840000; 44.7077…
45.071830000; 45.071500000; 45.074530000; 45.081620000; 45.093270000; 45.109520000; 45.129810000; 45.152900000; 45.177080000; 45.200540000; 45.221740000; 45.239710000; 45.254140000; 45.265260000; 45.273620000; 45.279780000; 45.284050000; 45.286390000; 45.286400000; 45.283430000; 45.276740000; 45.265770000; 45.250270000; 45.230500000; 45.207190000; 45.181450000; 45.154580000; 45.127830000; 45.1023…
45.550750000; 45.562320000; 45.575370000; 45.590410000; 45.607910000; 45.628080000; 45.650650000; 45.674730000; 45.698970000; 45.721840000; 45.741960000; 45.758470000; 45.771130000; 45.780210000; 45.786310000; 45.790040000; 45.791800000; 45.791670000; 45.789330000; 45.784240000; 45.775780000; 45.763470000; 45.747150000; 45.727070000; 45.703950000; 45.678770000; 45.652730000; 45.627010000; 45.6026…
46.028240000; 46.050730000; 46.073310000; 46.095810000; 46.118310000; 46.141010000; 46.164170000; 46.187900000; 46.212100000; 46.236430000; 46.260380000; 46.283440000; 46.305060000; 46.324790000; 46.342220000; 46.356980000; 46.368710000; 46.377060000; 46.381670000; 46.382290000; 46.378860000; 46.371600000; 46.361110000; 46.348240000; 46.334030000; 46.319480000; 46.305460000; 46.292610000; 46.2814…
46.483540000; 46.514080000; 46.543270000; 46.570560000; 46.595750000; 46.618930000; 46.640530000; 46.661140000; 46.681410000; 46.701830000; 46.722610000; 46.743590000; 46.764280000; 46.783940000; 46.801750000; 46.817020000; 46.829370000; 46.838750000; 46.845420000; 46.849930000; 46.852890000; 46.855010000; 46.856900000; 46.859130000; 46.862110000; 46.866130000; 46.871330000; 46.877790000; 46.8855…
47.022370000; 47.049110000; 47.073580000; 47.095380000; 47.114260000; 47.130180000; 47.143340000; 47.154180000; 47.163380000; 47.171790000; 47.180140000; 47.189000000; 47.198950000; 47.210530000; 47.224320000; 47.240830000; 47.260510000; 47.283600000; 47.310010000; 47.339290000; 47.370700000; 47.403290000; 47.436090000; 47.468250000; 47.499110000; 47.528300000; 47.555720000; 47.581560000; 47.6062…
47.618770000; 47.647710000; 47.676330000; 47.703860000; 47.729430000; 47.752310000; 47.771970000; 47.788250000; 47.801330000; 47.811740000; 47.820310000; 47.828170000; 47.836800000; 47.847930000; 47.863470000; 47.885060000; 47.913830000; 47.949950000; 47.992500000; 48.039470000; 48.088260000; 48.135240000; 48.170380000; 48.171500000; 48.145790000; 48.141910000; 48.164550000; 48.190560000; 48.2114…
48.070280000; 48.099770000; 48.130540000; 48.161330000; 48.190940000; 48.218480000; 48.243400000; 48.265560000; 48.285150000; 48.302660000; 48.318830000; 48.334630000; 48.351240000; 48.370000000; 48.392250000; 48.419260000; 48.451990000; 48.491030000; 48.536550000; 48.588200000; 48.645050000; 48.705630000; 48.767940000; 48.829620000; 48.888240000; 48.941630000; 48.988150000; 49.026880000; 49.0573…
48.533820000; 48.568440000; 48.604240000; 48.639500000; 48.673040000; 48.704260000; 48.733030000; 48.759550000; 48.784240000; 48.807590000; 48.830180000; 48.852630000; 48.875550000; 48.899360000; 48.924370000; 48.950920000; 48.979650000; 49.012020000; 49.050510000; 49.098280000; 49.158260000; 49.231950000; 49.318390000; 49.413850000; 49.512520000; 49.607890000; 49.694330000; 49.768200000; 49.8279…
49.232690000; 49.273510000; 49.315590000; 49.356900000; 49.396050000; 49.432340000; 49.465690000; 49.496380000; 49.524980000; 49.552130000; 49.578600000; 49.605210000; 49.632710000; 49.661640000; 49.692320000; 49.725140000; 49.760850000; 49.801270000; 49.849560000; 49.909850000; 49.986070000; 50.080350000; 50.191750000; 50.315720000; 50.444860000; 50.524440000; 50.327710000; 49.835170000; 49.5968…
48.625820000; 48.633450000; 48.646950000; 48.666370000; 48.691500000; 48.721980000; 48.757320000; 48.797020000; 48.840560000; 48.887520000; 48.937550000; 48.990360000; 49.045700000; 49.103360000; 49.163190000; 49.225030000; 49.288650000; 49.353760000; 49.419990000; 49.486940000; 49.554120000; 49.621150000; 49.687710000; 49.753520000; 49.818260000; 49.881530000; 49.942940000; 50.002220000; 50.0591…
48.891260000; 48.902630000; 48.921220000; 48.947070000; 48.979950000; 49.019420000; 49.064830000; 49.115430000; 49.170470000; 49.229230000; 49.291070000; 49.355450000; 49.421890000; 49.489940000; 49.559150000; 49.629020000; 49.699010000; 49.768440000; 49.836660000; 49.902960000; 49.966610000; 50.027020000; 50.083690000; 50.136250000; 50.184270000; 50.227330000; 50.265120000; 50.297520000; 50.3247…
49.114770000; 49.131100000; 49.155790000; 49.188810000; 49.229850000; 49.278320000; 49.333460000; 49.394310000; 49.459800000; 49.528820000; 49.600200000; 49.672840000; 49.745620000; 49.817440000; 49.887200000; 49.953750000; 50.015900000; 50.072450000; 50.122410000; 50.165100000; 50.200120000; 50.227480000; 50.247840000; 50.262420000; 50.272870000; 50.281430000; 50.290970000; 50.304980000; 50.3275…
49.403570000; 49.427320000; 49.460430000; 49.502510000; 49.552760000; 49.610040000; 49.672920000; 49.739760000; 49.808710000; 49.877830000; 49.945160000; 50.008770000; 50.066840000; 50.117710000; 50.159990000; 50.192520000; 50.214410000; 50.225070000; 50.224490000; 50.213390000; 50.192940000; 50.164990000; 50.132190000; 50.097810000; 50.065420000; 50.039250000; 50.023980000; 50.024710000; 50.0468…
49.757260000; 49.792790000; 49.838560000; 49.893660000; 49.956720000; 50.025970000; 50.099270000; 50.174150000; 50.247950000; 50.317870000; 50.381080000; 50.434870000; 50.476700000; 50.504390000; 50.516200000; 50.510880000; 50.487660000; 50.446430000; 50.387950000; 50.314190000; 50.227750000; 50.132190000; 50.032100000; 49.932840000; 49.840070000; 49.760240000; 49.700370000; 49.667790000; 49.6699…
50.241120000; 50.291480000; 50.353330000; 50.424930000; 50.503990000; 50.587700000; 50.672800000; 50.755660000; 50.832420000; 50.899040000; 50.951530000; 50.986080000; 50.999260000; 50.988270000; 50.951110000; 50.886600000; 50.794440000; 50.675380000; 50.531530000; 50.366660000; 50.185470000; 49.993850000; 49.798950000; 49.608870000; 49.431900000; 49.277320000; 49.155010000; 49.075030000; 49.0473…
50.907220000; 50.977250000; 51.058590000; 51.148460000; 51.243500000; 51.339770000; -1000.000000000; -1000.000000000; -1000.000000000; -1000.000000000; -1000.000000000; 51.695190000; 51.681170000; 51.640770000; 51.575150000; 51.486680000; 51.379120000; 51.257460000; 51.127860000; 50.997300000; 50.873450000; 50.764520000; 50.679030000; 50.625420000; 50.611390000; 50.644140000; -1000.000000000; -10…
RefractiveFrontalPowerAnterior [D]
48.395150000; 48.403760000; 48.418330000; 48.441990000; 48.468750000; 48.496010000; 48.521420000; 48.543420000; 48.560910000; 48.573200000; 48.580130000; 48.582530000; 48.579820000; 48.573460000; 48.567260000; 48.557770000; 48.548850000; 48.542070000; 48.538660000; 48.543320000; 48.550000000; 48.562320000; 48.580350000; 48.603770000; 48.632010000; 48.664250000; 48.699570000; 48.736980000; 48.7760…
48.792980000; 48.818940000; 48.849320000; 48.885120000; 48.920740000; 48.953380000; 48.980750000; 49.001450000; 49.014650000; 49.019890000; 49.017100000; 49.007190000; 48.990090000; 48.967320000; 48.942470000; 48.913680000; 48.884560000; 48.856980000; 48.832320000; 48.814300000; 48.798480000; 48.787610000; 48.781940000; 48.781250000; 48.785140000; 48.793040000; 48.804300000; 48.817990000; 48.8337…
48.819040000; 48.845040000; 48.875480000; 48.911330000; 48.947010000; 48.979700000; 49.007120000; 49.027850000; 49.041080000; 49.046320000; 49.043520000; 49.033610000; 49.016470000; 48.993670000; 48.968770000; 48.939950000; 48.910770000; 48.883150000; 48.858440000; 48.840400000; 48.824550000; 48.813670000; 48.807990000; 48.807290000; 48.811200000; 48.819100000; 48.830380000; 48.844090000; 48.8598…
48.862590000; 48.888660000; 48.919180000; 48.955130000; 48.990900000; 49.023690000; 49.051170000; 49.071970000; 49.085220000; 49.090480000; 49.087680000; 49.077740000; 49.060550000; 49.037690000; 49.012730000; 48.983830000; 48.954570000; 48.926870000; 48.902100000; 48.884010000; 48.868110000; 48.857200000; 48.851510000; 48.850810000; 48.854720000; 48.862660000; 48.873960000; 48.887710000; 48.9035…
49.364900000; 49.365390000; 49.368070000; 49.370530000; 49.370750000; 49.367000000; 49.358510000; 49.345450000; 49.328420000; 49.308570000; 49.287000000; 49.264920000; 49.243530000; 49.223580000; 49.205800000; 49.190590000; 49.178160000; 49.168430000; 49.161320000; 49.156400000; 49.153380000; 49.151770000; 49.151470000; 49.152170000; 49.153690000; 49.155940000; 49.158790000; 49.161960000; 49.1654…
49.641800000; 49.646980000; 49.651410000; 49.653340000; 49.651550000; 49.645280000; 49.634460000; 49.619720000; 49.602020000; 49.582550000; 49.562140000; 49.541600000; 49.521550000; 49.502190000; 49.483700000; 49.466020000; 49.449100000; 49.432820000; 49.417100000; 49.401870000; 49.387050000; 49.372670000; 49.358990000; 49.346240000; 49.334520000; 49.324020000; 49.314840000; 49.306930000; 49.3003…
49.825820000; 49.827330000; 49.828450000; 49.828100000; 49.825500000; 49.820140000; 49.811880000; 49.801110000; 49.788480000; 49.774930000; 49.761220000; 49.748070000; 49.736140000; 49.725690000; 49.716960000; 49.709750000; 49.703870000; 49.698820000; 49.693960000; 49.688580000; 49.681880000; 49.673170000; 49.662000000; 49.648150000; 49.631790000; 49.613280000; 49.593190000; 49.572100000; 49.5506…
50.000140000; 50.001380000; 50.002350000; 50.002520000; 50.001450000; 49.998890000; 49.994660000; 49.988970000; 49.982120000; 49.974580000; 49.966810000; 49.959270000; 49.952420000; 49.946560000; 49.941960000; 49.938630000; 49.936440000; 49.935040000; 49.933740000; 49.931710000; 49.928050000; 49.921880000; 49.912450000; 49.899460000; 49.883170000; 49.864100000; 49.842970000; 49.820560000; 49.7974…
50.187710000; 50.179600000; 50.170010000; 50.158830000; 50.146120000; 50.132220000; 50.117550000; 50.102780000; 50.088550000; 50.075340000; 50.063290000; 50.052240000; 50.041820000; 50.031760000; 50.021800000; 50.012010000; 50.002620000; 49.994020000; 49.986410000; 49.979770000; 49.973820000; 49.968120000; 49.962100000; 49.955370000; 49.947860000; 49.939700000; 49.931110000; 49.922360000; 49.9136…
50.286960000; 50.270500000; 50.254120000; 50.237560000; 50.220550000; 50.203080000; 50.185410000; 50.168050000; 50.151580000; 50.136290000; 50.121890000; 50.107810000; 50.093200000; 50.077420000; 50.060150000; 50.041850000; 50.023390000; 50.005970000; 49.990670000; 49.978290000; 49.969060000; 49.962830000; 49.959170000; 49.957470000; 49.957190000; 49.957950000; 49.959380000; 49.961140000; 49.9629…
50.340910000; 50.332150000; 50.327000000; 50.324260000; 50.322980000; 50.322040000; 50.320670000; 50.318370000; 50.314760000; 50.309420000; 50.301600000; 50.290870000; 50.276810000; 50.259270000; 50.238680000; 50.215940000; 50.192190000; 50.168430000; 50.145610000; 50.124340000; 50.104770000; 50.086890000; 50.070560000; 50.055680000; 50.042220000; 50.030260000; 50.019970000; 50.011340000; 50.0044…
50.490820000; 50.482640000; 50.477070000; 50.473600000; 50.471970000; 50.471970000; 50.473520000; 50.476570000; 50.481080000; 50.486770000; 50.493110000; 50.499550000; 50.505450000; 50.510110000; 50.512990000; 50.513700000; 50.511860000; 50.468200000; 50.448480000; 50.427200000; 50.404350000; 50.380020000; 50.354500000; 50.328290000; 50.302030000; 50.276220000; 50.251480000; 50.228180000; 50.2066…
50.692670000; 50.683320000; 50.677050000; 50.673650000; 50.673070000; 50.675330000; 50.680470000; 50.688360000; 50.698850000; 50.711380000; 50.725120000; 50.739230000; 50.752700000; 50.764510000; 50.773820000; 50.779930000; 50.782200000; 50.780040000; 50.773150000; 50.761400000; 50.745060000; 50.724700000; 50.701150000; 50.675610000; 50.649280000; 50.623130000; 50.597900000; 50.573910000; 50.5512…
50.948810000; 50.946520000; 50.945350000; 50.944970000; 50.945210000; 50.946020000; 50.947510000; 50.949820000; 50.953220000; 50.957760000; 50.963400000; 50.969900000; 50.976980000; 50.984240000; 50.991220000; 50.997510000; 51.002610000; 51.006030000; 51.007330000; 51.006030000; 51.001820000; 50.994510000; 50.984300000; 50.971730000; 50.957700000; 50.943410000; 50.930190000; 50.919240000; 50.9114…
51.186800000; 51.185950000; 51.187610000; 51.191820000; 51.198650000; 51.208020000; 51.219580000; 51.232690000; 51.246580000; 51.260460000; 51.273680000; 51.285920000; 51.297190000; 51.307700000; 51.317700000; 51.327330000; 51.336470000; 51.344760000; 51.351650000; 51.356460000; 51.358620000; 51.357690000; 51.353670000; 51.346900000; 51.338240000; 51.328760000; 51.319710000; 51.312180000; 51.3070…
51.522390000; 51.521900000; 51.525180000; 51.533050000; 51.546250000; 51.564990000; 51.588700000; 51.616000000; 51.644860000; 51.673100000; 51.698880000; 51.721210000; 51.739840000; 51.755350000; 51.768480000; 51.780080000; 51.790570000; 51.799930000; 51.807740000; 51.813170000; 51.815400000; 51.813670000; 51.807650000; 51.797520000; 51.784160000; 51.768770000; 51.752730000; 51.737340000; 51.7237…
51.955860000; 51.966520000; 51.978870000; 51.993540000; 52.011300000; 52.032530000; 52.057070000; 52.084010000; 52.111770000; 52.138530000; 52.162630000; 52.183260000; 52.200170000; 52.213970000; 52.225440000; 52.235400000; 52.244410000; 52.252480000; 52.259310000; 52.264110000; 52.266170000; 52.264800000; 52.259730000; 52.251150000; 52.239850000; 52.226850000; 52.213310000; 52.200420000; 52.1892…
52.374340000; 52.395280000; 52.416230000; 52.437040000; 52.457890000; 52.479150000; 52.501210000; 52.524310000; 52.548450000; 52.573280000; 52.598290000; 52.623020000; 52.646980000; 52.669790000; 52.691150000; 52.710720000; 52.728240000; 52.743370000; 52.755760000; 52.765020000; 52.771050000; 52.773990000; 52.774410000; 52.773220000; 52.771510000; 52.770290000; 52.770310000; 52.772060000; 52.7758…
52.903070000; 52.926950000; 52.950010000; 52.971800000; 52.992230000; 53.011610000; 53.030530000; 53.049750000; 53.070190000; 53.092520000; 53.116960000; 53.143400000; 53.171310000; 53.199700000; 53.227630000; 53.254150000; 53.278710000; 53.301140000; 53.321610000; 53.340450000; 53.358200000; 53.375310000; 53.392260000; 53.409390000; 53.426900000; 53.444910000; 53.463360000; 53.482070000; 53.5010…
53.617540000; 53.645660000; 53.672290000; 53.696960000; 53.719340000; 53.739310000; 53.757020000; 53.772860000; 53.787480000; 53.801640000; 53.815910000; 53.830800000; 53.846770000; 53.864190000; 53.883580000; 53.905350000; 53.929940000; 53.957540000; 53.988080000; 54.021000000; 54.055450000; 54.090320000; 54.124670000; 54.157510000; 54.188160000; 54.216260000; 54.241740000; 54.264810000; 54.2859…
54.242070000; 54.271720000; 54.302010000; 54.332000000; 54.360770000; 54.387430000; 54.411430000; 54.432490000; 54.450710000; 54.466550000; 54.480760000; 54.494230000; 54.508290000; 54.524620000; 54.545110000; 54.571430000; 54.604770000; 54.645290000; 54.691940000; 54.742440000; 54.793780000; 54.842910000; 54.887510000; 54.926070000; 54.796820000; 54.831390000; 54.859230000; 54.879970000; 54.8937…
54.703690000; 54.734670000; 54.767700000; 54.801330000; 54.834300000; 54.865610000; 54.894720000; 54.921350000; 54.945660000; 54.968000000; 54.989030000; 55.009490000; 55.030490000; 55.053220000; 55.078910000; 55.108780000; 55.143610000; 55.183900000; 55.229760000; 55.280750000; 55.335870000; 55.393640000; 55.452000000; 55.508430000; 55.560380000; 55.605660000; 55.642430000; 55.670070000; 55.6885…
55.190100000; 55.226710000; 55.264870000; 55.302730000; 55.339070000; 55.373290000; 55.405260000; 55.435080000; 55.463130000; 55.489740000; 55.515350000; 55.540430000; 55.565560000; 55.591010000; 55.616760000; 55.643030000; 55.669940000; 55.698700000; 55.731750000; 55.772510000; 55.824280000; 55.888980000; 55.965840000; 56.050870000; 56.137700000; 56.219390000; 56.289810000; 56.345620000; 56.3859…
55.881490000; 55.924640000; 55.969460000; 56.013730000; 56.056030000; 56.095670000; 56.132530000; 56.166770000; 56.198850000; 56.229210000; 56.258430000; 56.287110000; 56.315960000; 56.345250000; 56.374910000; 56.405160000; 56.436090000; 56.469200000; 56.507600000; 56.555660000; 56.617650000; 56.696130000; 56.790280000; 56.895190000; 57.003090000; 57.107030000; 57.204640000; 56.029200000; 56.0557…
55.229950000; 55.238500000; 55.257950000; 55.287510000; 55.325580000; 55.370090000; 55.418810000; 55.469700000; 55.521180000; 55.572270000; 55.622560000; 55.672300000; 55.722150000; 55.773020000; 55.825700000; 55.880730000; 55.938130000; 55.997260000; 56.056920000; 56.115520000; 56.171380000; 56.222990000; 56.269270000; 56.309560000; 56.343650000; 56.371700000; 56.393960000; 56.410790000; 56.4226…
55.448440000; 55.458690000; 55.481530000; 55.516100000; 55.560620000; 55.612750000; 55.670020000; 55.730200000; 55.791550000; 55.852930000; 55.913760000; 55.974040000; 56.034130000; 56.094570000; 56.155740000; 56.217840000; 56.280630000; 56.343300000; 56.404580000; 56.462880000; 56.516430000; 56.563640000; 56.603180000; 56.634110000; 56.655890000; 56.668520000; 56.672250000; 56.667690000; 56.6559…
55.597820000; 55.610830000; 55.637200000; 55.676290000; 55.726540000; 55.785800000; 55.851680000; 55.921880000; 55.994450000; 56.067890000; 56.141120000; 56.213540000; 56.284860000; 56.354890000; 56.423250000; 56.489310000; 56.551990000; 56.609630000; 56.660120000; 56.701100000; 56.730260000; 56.745600000; 56.745740000; 56.730140000; 56.699400000; 56.655800000; 56.602710000; 56.545050000; 56.4893…
55.765160000; 55.784020000; 55.817620000; 55.865400000; 55.925650000; 55.995880000; 56.073070000; 56.154060000; 56.235760000; 56.315330000; 56.390240000; 56.458460000; 56.518350000; 56.568570000; 56.607860000; 56.635140000; 56.649250000; 56.648940000; 56.633080000; 56.600850000; 56.552100000; 56.487540000; 56.408890000; 56.318890000; 56.221370000; 56.121610000; 56.025340000; 55.939160000; 55.8707…
55.929400000; 55.958880000; 56.003800000; 56.063350000; 56.135490000; 56.217300000; 56.305200000; 56.395260000; 56.483470000; 56.565900000; 56.638740000; 56.698610000; 56.742470000; 56.767670000; 56.771890000; 56.753370000; 56.710740000; 56.643170000; 56.550480000; 56.433430000; 56.294010000; 56.135340000; 55.961840000; 55.779020000; 55.593480000; 55.413420000; 55.247180000; 55.103900000; 54.9938…
56.113740000; 56.158540000; 56.219390000; 56.295220000; 56.383530000; 56.480710000; 56.582230000; 56.682840000; 56.776860000; 56.858410000; 56.921670000; 56.961240000; 56.972280000; 56.950660000; 56.893110000; 56.797560000; 56.662980000; 56.489580000; 56.279020000; 56.034550000; 55.761330000; 55.466140000; 55.157310000; 54.844440000; 54.538200000; 54.250970000; 53.994760000; 53.782170000; 53.6267…
56.392640000; 56.456360000; 56.536380000; 56.631000000; 56.736800000; 56.848920000; 56.961190000; 57.066280000; 57.156060000; 57.222370000; 57.257420000; 57.254310000; 57.207890000; 57.115430000; 56.977130000; 56.796820000; 56.581820000; 56.342550000; 56.091480000; 55.841930000; 55.607060000; 55.397610000; 55.221840000; 55.085890000; 54.995060000; 54.955120000; 54.973870000; 55.061790000; 55.2314…
RefractiveFrontalPowerPosterior [D]
-6.483927000; -6.461735000; -6.440634000; -6.421226000; -6.404085000; -6.389718000; -6.378581000; -6.371009000; -6.367184000; -6.367141000; -6.370827000; -6.377996000; -6.388334000; -6.401491000; -6.417099000; -6.434784000; -6.454264000; -6.475276000; -6.497564000; -6.520854000; -6.544885000; -6.569276000; -6.593589000; -6.617328000; -6.639980000; -6.660963000; -6.679764000; -6.695929000; -6.7090…
-6.474180000; -6.425612000; -6.374706000; -6.322982000; -6.271943000; -6.223028000; -6.177699000; -6.137154000; -6.102255000; -6.073536000; -6.051228000; -6.034946000; -6.024043000; -6.017677000; -6.014896000; -6.014663000; -6.016193000; -6.018828000; -6.022091000; -6.025764000; -6.029888000; -6.034467000; -6.039656000; -6.045712000; -6.052920000; -6.061571000; -6.072096000; -6.084966000; -6.1006…
-6.458111000; -6.430450000; -6.402613000; -6.375341000; -6.349340000; -6.325242000; -6.303621000; -6.284902000; -6.269331000; -6.256992000; -6.247830000; -6.241564000; -6.237820000; -6.236180000; -6.236213000; -6.237503000; -6.239755000; -6.242750000; -6.246357000; -6.250560000; -6.255413000; -6.260940000; -6.267189000; -6.274226000; -6.282105000; -6.290873000; -6.300651000; -6.311607000; -6.3239…
-6.519396000; -6.498888000; -6.478310000; -6.458044000; -6.438466000; -6.419932000; -6.402779000; -6.387275000; -6.373608000; -6.361883000; -6.352139000; -6.344278000; -6.338146000; -6.333559000; -6.330317000; -6.328210000; -6.327101000; -6.326881000; -6.327488000; -6.328919000; -6.331220000; -6.334412000; -6.338541000; -6.343666000; -6.349851000; -6.357153000; -6.365677000; -6.375549000; -6.3869…
-6.559167000; -6.541953000; -6.525014000; -6.508562000; -6.492796000; -6.477893000; -6.464016000; -6.451292000; -6.439802000; -6.429590000; -6.420677000; -6.413006000; -6.406501000; -6.401088000; -6.396704000; -6.393276000; -6.390793000; -6.389261000; -6.388701000; -6.389160000; -6.390695000; -6.393327000; -6.397076000; -6.401962000; -6.407998000; -6.415199000; -6.423625000; -6.433361000; -6.4445…
-6.606143000; -6.590554000; -6.575058000; -6.559830000; -6.545056000; -6.530927000; -6.517630000; -6.505337000; -6.494185000; -6.484275000; -6.475678000; -6.468384000; -6.462342000; -6.457480000; -6.453715000; -6.450926000; -6.449034000; -6.447964000; -6.447659000; -6.448091000; -6.449269000; -6.451199000; -6.453914000; -6.457482000; -6.461987000; -6.467542000; -6.474301000; -6.482441000; -6.4921…
-6.661680000; -6.649539000; -6.637569000; -6.625824000; -6.614359000; -6.603237000; -6.592523000; -6.582282000; -6.572574000; -6.563455000; -6.554979000; -6.547160000; -6.540004000; -6.533514000; -6.527698000; -6.522537000; -6.518044000; -6.514235000; -6.511129000; -6.508770000; -6.507218000; -6.506536000; -6.506810000; -6.508149000; -6.510680000; -6.514553000; -6.519945000; -6.527047000; -6.5360…
-6.735214000; -6.724469000; -6.713774000; -6.703168000; -6.692683000; -6.682348000; -6.672191000; -6.662243000; -6.652539000; -6.643116000; -6.634021000; -6.625277000; -6.616908000; -6.608940000; -6.601412000; -6.594347000; -6.587790000; -6.581791000; -6.576414000; -6.571748000; -6.567901000; -6.564995000; -6.563180000; -6.562628000; -6.563519000; -6.566056000; -6.570452000; -6.576917000; -6.5856…
-6.801582000; -6.792419000; -6.783444000; -6.774642000; -6.765978000; -6.757413000; -6.748902000; -6.740412000; -6.731924000; -6.723440000; -6.714987000; -6.706598000; -6.698321000; -6.690227000; -6.682403000; -6.674933000; -6.667918000; -6.661458000; -6.655657000; -6.650634000; -6.646501000; -6.643376000; -6.641387000; -6.640671000; -6.641368000; -6.643635000; -6.647639000; -6.653553000; -6.6615…
-6.880414000; -6.872039000; -6.863845000; -6.855812000; -6.847896000; -6.840040000; -6.832185000; -6.824279000; -6.816283000; -6.808183000; -6.799986000; -6.791707000; -6.783380000; -6.775062000; -6.766832000; -6.758777000; -6.750999000; -6.743613000; -6.736747000; -6.730553000; -6.725182000; -6.720803000; -6.717598000; -6.715759000; -6.715471000; -6.716932000; -6.720339000; -6.725874000; -6.7337…
-6.956297000; -6.947822000; -6.939662000; -6.931793000; -6.924161000; -6.916696000; -6.909323000; -6.901975000; -6.894600000; -6.887176000; -6.879704000; -6.872192000; -6.864671000; -6.857189000; -6.849816000; -6.842628000; -6.835713000; -6.829169000; -6.823109000; -6.817669000; -6.812988000; -6.809225000; -6.806556000; -6.805169000; -6.805246000; -6.806986000; -6.810579000; -6.816204000; -6.8240…
-7.039923000; -7.032439000; -7.025212000; -7.018204000; -7.011358000; -7.004604000; -6.997874000; -6.991112000; -6.984287000; -6.977396000; -6.970460000; -6.963518000; -6.956621000; -6.949838000; -6.943249000; -6.936935000; -6.930978000; -6.925459000; -6.920471000; -6.916129000; -6.912542000; -6.909850000; -6.908210000; -6.907802000; -6.908803000; -6.911423000; -6.915877000; -6.922377000; -6.9311…
-7.119213000; -7.113131000; -7.107600000; -7.102581000; -7.098002000; -7.093771000; -7.089788000; -7.085957000; -7.082199000; -7.078457000; -7.074698000; -7.070907000; -7.067085000; -7.063251000; -7.059448000; -7.055717000; -7.052110000; -7.048683000; -7.045512000; -7.042711000; -7.040394000; -7.038723000; -7.037891000; -7.038128000; -7.039657000; -7.042747000; -7.047676000; -7.054709000; -7.0640…
-7.230368000; -7.225372000; -7.221166000; -7.217695000; -7.214853000; -7.212502000; -7.210480000; -7.208629000; -7.206813000; -7.204927000; -7.202903000; -7.200704000; -7.198332000; -7.195822000; -7.193239000; -7.190669000; -7.188200000; -7.185933000; -7.183983000; -7.182491000; -7.181585000; -7.181437000; -7.182230000; -7.184167000; -7.187434000; -7.192245000; -7.198806000; -7.207309000; -7.2179…
-7.341252000; -7.336674000; -7.333014000; -7.330203000; -7.328104000; -7.326533000; -7.325286000; -7.324161000; -7.322984000; -7.321636000; -7.320055000; -7.318241000; -7.316257000; -7.314220000; -7.312285000; -7.310631000; -7.309432000; -7.308846000; -7.309017000; -7.310078000; -7.312111000; -7.315204000; -7.319429000; -7.324859000; -7.331533000; -7.339521000; -7.348898000; -7.359742000; -7.3721…
-7.458078000; -7.453637000; -7.449983000; -7.447063000; -7.444782000; -7.443021000; -7.441662000; -7.440602000; -7.439767000; -7.439123000; -7.438686000; -7.438507000; -7.438665000; -7.439266000; -7.440421000; -7.442226000; -7.444748000; -7.448017000; -7.452033000; -7.456779000; -7.462193000; -7.468226000; -7.474840000; -7.482017000; -7.489744000; -7.498078000; -7.507110000; -7.516967000; -7.5278…
-7.606995000; -7.602099000; -7.598187000; -7.595262000; -7.593288000; -7.592203000; -7.591936000; -7.592422000; -7.593601000; -7.595433000; -7.597904000; -7.601012000; -7.604763000; -7.609168000; -7.614230000; -7.619926000; -7.626199000; -7.632956000; -7.640078000; -7.647436000; -7.654874000; -7.662264000; -7.669504000; -7.676538000; -7.683336000; -7.689957000; -7.696517000; -7.703191000; -7.7101…
-7.820770000; -7.814839000; -7.810630000; -7.808246000; -7.807719000; -7.809028000; -7.812106000; -7.816847000; -7.823113000; -7.830744000; -7.839574000; -7.849414000; -7.860066000; -7.871319000; -7.882952000; -7.894730000; -7.906401000; -7.917704000; -7.928381000; -7.938200000; -7.946924000; -7.954370000; -7.960402000; -7.964945000; -7.967965000; -7.969521000; -7.969745000; -7.968838000; -7.9670…
-8.076074000; -8.076041000; -8.078320000; -8.083005000; -8.090099000; -8.099516000; -8.111090000; -8.124567000; -8.139612000; -8.155828000; -8.172771000; -8.189948000; -8.206851000; -8.222976000; -8.237837000; -8.250985000; -8.262025000; -8.270625000; -8.276534000; -8.279603000; -8.279756000; -8.277019000; -8.271508000; -8.263429000; -8.253036000; -8.240650000; -8.226650000; -8.211443000; -8.1954…
-8.301162000; -8.302098000; -8.305592000; -8.311735000; -8.320521000; -8.331847000; -8.345520000; -8.361246000; -8.378639000; -8.397235000; -8.416512000; -8.435887000; -8.454761000; -8.472529000; -8.488612000; -8.502472000; -8.513638000; -8.521722000; -8.526426000; -8.527571000; -8.525064000; -8.518937000; -8.509313000; -8.496406000; -8.480497000; -8.461919000; -8.441050000; -8.418294000; -8.3940…
-8.548376000; -8.549950000; -8.554289000; -8.561500000; -8.571575000; -8.584400000; -8.599754000; -8.617299000; -8.636584000; -8.657071000; -8.678144000; -8.699125000; -8.719306000; -8.737981000; -8.754466000; -8.768135000; -8.778443000; -8.784943000; -8.787295000; -8.785283000; -8.778800000; -8.767865000; -8.752600000; -8.733208000; -8.709976000; -8.683213000; -8.653270000; -8.620510000; -8.5852…
-8.813039000; -8.815518000; -8.820902000; -8.829283000; -8.840627000; -8.854785000; -8.871489000; -8.890338000; -8.910812000; -8.932293000; -8.954081000; -8.975405000; -8.995471000; -9.013488000; -9.028692000; -9.040394000; -9.048000000; -9.051031000; -9.049134000; -9.042068000; -9.029729000; -9.012136000; -8.989406000; -8.961721000; -8.929359000; -8.892570000; -8.851621000; -8.806769000; -8.7582…
-9.092281000; -9.095395000; -9.101444000; -9.110488000; -9.122456000; -9.137154000; -9.154262000; -9.173324000; -9.193760000; -9.214890000; -9.235942000; -9.256079000; -9.274433000; -9.290138000; -9.302350000; -9.310311000; -9.313373000; -9.311007000; -9.302823000; -9.288526000; -9.267970000; -9.241135000; -9.208073000; -9.168879000; -9.123765000; -9.072846000; -9.016221000; -8.953950000; -8.8860…
-9.384006000; -9.386988000; -9.392605000; -9.400840000; -9.411544000; -9.424449000; -9.439162000; -9.455169000; -9.471848000; -9.488500000; -9.504342000; -9.518546000; -9.530272000; -9.538684000; -9.542961000; -9.542394000; -9.536379000; -9.524438000; -9.506209000; -9.481371000; -9.449741000; -9.411218000; -9.365703000; -9.313068000; -9.253304000; -9.186171000; -9.111338000; -9.028396000; -8.9368…
-9.659700000; -9.660532000; -9.663670000; -9.669070000; -9.676543000; -9.685765000; -9.696278000; -9.707491000; -9.718721000; -9.729217000; -9.738160000; -9.744709000; -9.748036000; -9.747329000; -9.741784000; -9.730750000; -9.713675000; -9.690125000; -9.659749000; -9.622117000; -9.576922000; -9.523844000; -9.462452000; -9.392177000; -9.312988000; -9.224267000; -9.125345000; -9.015610000; -8.8946…
-9.913284000; -9.911806000; -9.911599000; -9.912528000; -9.914314000; -9.916560000; -9.918746000; -9.920257000; -9.920418000; -9.918530000; -9.913875000; -9.905748000; -9.893504000; -9.876519000; -9.854159000; -9.825969000; -9.791561000; -9.750627000; -9.702966000; -9.648679000; -9.587728000; -9.520156000; -9.446048000; -9.365545000; -9.278793000; -9.186122000; -9.088056000; -8.985394000; -8.8792…
-10.097090000; -10.088490000; -10.079540000; -10.070060000; -10.059710000; -10.048060000; -10.034560000; -10.018590000; -9.999552000; -9.976859000; -9.949977000; -9.918465000; -9.882004000; -9.840449000; -9.793882000; -9.742536000; -9.686818000; -9.627345000; -9.564903000; -9.500292000; -9.434552000; -9.368849000; -9.304374000; -9.242276000; -9.183749000; -9.129672000; -9.080630000; -9.036855000;…
-10.152270000; -10.129940000; -10.104410000; -10.075490000; -10.042940000; -10.006410000; -9.965512000; -9.919839000; -9.869062000; -9.812960000; -9.751423000; -9.684511000; -9.612457000; -9.535738000; -9.455143000; -9.371600000; -9.286201000; -9.200238000; -9.115140000; -9.032206000; -8.952990000; -8.879101000; -8.812094000; -8.753387000; -8.704370000; -8.665981000; -8.638703000; -8.622484000; -…
-9.981518000; -9.938673000; -9.888125000; -9.829777000; -9.763494000; -9.689102000; -9.606443000; -9.515464000; -9.416281000; -9.309231000; -9.194925000; -9.074265000; -8.948441000; -8.819022000; -8.688045000; -8.557635000; -8.430049000; -8.307685000; -8.192948000; -8.087837000; -7.994570000; -7.915246000; -7.851759000; -7.805727000; -7.778633000; -7.771361000; -7.784163000; -7.816560000; -7.8672…
-9.473352000; -9.399036000; -9.309618000; -9.205469000; -9.087056000; -8.954862000; -8.809509000; -8.651822000; -8.482829000; -8.303840000; -8.116569000; -7.923080000; -7.725801000; -7.527663000; -7.332269000; -7.143190000; -6.964078000; -6.798656000; -6.650491000; -6.522357000; -6.417257000; -6.337831000; -6.286347000; -6.264650000; -6.274365000; -6.316356000; -6.390701000; -6.496528000; -6.6318…
-8.642004000; -8.479043000; -8.298525000; -8.100137000; -7.884890000; -7.654411000; -7.410524000; -7.156308000; -6.895652000; -6.633194000; -6.375083000; -6.129148000; -5.904207000; -5.709854000; -5.556085000; -5.452591000; -5.407912000; -5.428746000; -5.519096000; -5.679366000; -5.906501000; -6.193498000; -6.529833000; -6.902140000; -7.295499000; -7.694090000; -1000.000000000; -1000.000000000; -…
SagittalAnterior [mm]
7.768267000; 7.767511000; 7.765567000; 7.762717000; 7.759298000; 7.755661000; 7.752133000; 7.748977000; 7.746380000; 7.744452000; 7.743230000; 7.742687000; 7.742739000; 7.743255000; 7.744077000; 7.745018000; 7.745872000; 7.746422000; 7.746479000; 7.745897000; 7.744591000; 7.742516000; 7.739663000; 7.736059000; 7.731768000; 7.726880000; 7.721501000; 7.715732000; 7.709652000; 7.703309000; 7.6967160…
7.726237000; 7.723707000; 7.720222000; 7.716117000; 7.711770000; 7.707552000; 7.703794000; 7.700749000; 7.698586000; 7.697393000; 7.697188000; 7.697920000; 7.699478000; 7.701706000; 7.704412000; 7.707376000; 7.710364000; 7.713139000; 7.715493000; 7.717273000; 7.718386000; 7.718780000; 7.718435000; 7.717366000; 7.715621000; 7.713277000; 7.710424000; 7.707148000; 7.703516000; 7.699561000; 7.6952750…
7.704893000; 7.702001000; 7.698289000; 7.694106000; 7.689830000; 7.685828000; 7.682411000; 7.679810000; 7.678169000; 7.677555000; 7.677961000; 7.679321000; 7.681514000; 7.684376000; 7.687711000; 7.691302000; 7.694921000; 7.698340000; 7.701366000; 7.703858000; 7.705732000; 7.706943000; 7.707472000; 7.707333000; 7.706564000; 7.705236000; 7.703427000; 7.701214000; 7.698654000; 7.695774000; 7.6925530…
7.680471000; 7.678220000; 7.675357000; 7.672201000; 7.669091000; 7.666342000; 7.664203000; 7.662841000; 7.662342000; 7.662719000; 7.663929000; 7.665883000; 7.668457000; 7.671497000; 7.674838000; 7.678306000; 7.681724000; 7.684923000; 7.687762000; 7.690146000; 7.692024000; 7.693367000; 7.694171000; 7.694446000; 7.694224000; 7.693559000; 7.692509000; 7.691132000; 7.689469000; 7.687532000; 7.6853000…
7.649820000; 7.648651000; 7.647158000; 7.645599000; 7.644233000; 7.643280000; 7.642894000; 7.643151000; 7.644056000; 7.645557000; 7.647570000; 7.649986000; 7.652688000; 7.655559000; 7.658486000; 7.661367000; 7.664109000; 7.666632000; 7.668878000; 7.670815000; 7.672434000; 7.673738000; 7.674731000; 7.675425000; 7.675836000; 7.675989000; 7.675910000; 7.675624000; 7.675141000; 7.674455000; 7.6735380…
7.619589000; 7.619191000; 7.618732000; 7.618394000; 7.618349000; 7.618721000; 7.619578000; 7.620919000; 7.622689000; 7.624797000; 7.627134000; 7.629592000; 7.632072000; 7.634493000; 7.636796000; 7.638944000; 7.640919000; 7.642722000; 7.644368000; 7.645889000; 7.647319000; 7.648692000; 7.650030000; 7.651343000; 7.652631000; 7.653887000; 7.655096000; 7.656239000; 7.657290000; 7.658218000; 7.6589820…
7.600081000; 7.600030000; 7.600056000; 7.600269000; 7.600768000; 7.601614000; 7.602823000; 7.604363000; 7.606165000; 7.608139000; 7.610189000; 7.612228000; 7.614186000; 7.616012000; 7.617679000; 7.619183000; 7.620538000; 7.621779000; 7.622961000; 7.624144000; 7.625394000; 7.626770000; 7.628311000; 7.630036000; 7.631935000; 7.633978000; 7.636124000; 7.638320000; 7.640518000; 7.642667000; 7.6447240…
7.591050000; 7.591447000; 7.591954000; 7.592626000; 7.593513000; 7.594635000; 7.595986000; 7.597524000; 7.599189000; 7.600915000; 7.602641000; 7.604318000; 7.605911000; 7.607400000; 7.608773000; 7.610027000; 7.611169000; 7.612220000; 7.613215000; 7.614211000; 7.615273000; 7.616467000; 7.617847000; 7.619445000; 7.621260000; 7.623266000; 7.625421000; 7.627675000; 7.629980000; 7.632296000; 7.6345990…
7.589598000; 7.590678000; 7.591816000; 7.593048000; 7.594398000; 7.595876000; 7.597467000; 7.599138000; 7.600847000; 7.602558000; 7.604249000; 7.605917000; 7.607571000; 7.609216000; 7.610847000; 7.612446000; 7.613981000; 7.615424000; 7.616760000; 7.617997000; 7.619167000; 7.620319000; 7.621504000; 7.622762000; 7.624111000; 7.625547000; 7.627053000; 7.628604000; 7.630183000; 7.631779000; 7.6334000…
7.595426000; 7.596963000; 7.598420000; 7.599836000; 7.601250000; 7.602686000; 7.604153000; 7.605637000; 7.607128000; 7.608624000; 7.610145000; 7.611726000; 7.613411000; 7.615229000; 7.617190000; 7.619284000; 7.621469000; 7.623662000; 7.625761000; 7.627693000; 7.629444000; 7.631037000; 7.632507000; 7.633888000; 7.635197000; 7.636445000; 7.637629000; 7.638747000; 7.639802000; 7.640805000; 7.6417850…
7.605352000; 7.606926000; 7.608243000; 7.609357000; 7.610324000; 7.611191000; 7.611987000; 7.612732000; 7.613445000; 7.614158000; 7.614922000; 7.615801000; 7.616858000; 7.618153000; 7.619730000; 7.621644000; 7.623915000; 7.626450000; 7.629056000; 7.631583000; 7.633987000; 7.636284000; 7.638483000; 7.640586000; 7.642583000; 7.644459000; 7.646198000; 7.647790000; 7.649230000; 7.650526000; 7.6516950…
7.614000000; 7.615310000; 7.616269000; 7.616925000; 7.617331000; 7.617530000; 7.617558000; 7.617442000; 7.617216000; 7.616929000; 7.616644000; 7.616440000; 7.616394000; 7.616585000; 7.617101000; 7.618067000; 7.619590000; 7.621619000; 7.623947000; 7.626409000; 7.628969000; 7.631637000; 7.634393000; 7.637192000; 7.639972000; 7.642669000; 7.645225000; 7.647598000; 7.649759000; 7.651694000; 7.6534030…
7.618803000; 7.619764000; 7.620390000; 7.620712000; 7.620759000; 7.620556000; 7.620123000; 7.619481000; 7.618660000; 7.617706000; 7.616682000; 7.615659000; 7.614716000; 7.613934000; 7.613408000; 7.613274000; 7.613667000; 7.614596000; 7.615936000; 7.617589000; 7.619548000; 7.621819000; 7.624362000; 7.627098000; 7.629926000; 7.632739000; 7.635437000; 7.637938000; 7.640187000; 7.642149000; 7.6438100…
7.620844000; 7.621427000; 7.621696000; 7.621661000; 7.621329000; 7.620714000; 7.619835000; 7.618726000; 7.617435000; 7.616021000; 7.614552000; 7.613093000; 7.611702000; 7.610432000; 7.609337000; 7.608487000; 7.607964000; 7.607810000; 7.608020000; 7.608598000; 7.609572000; 7.610952000; 7.612701000; 7.614742000; 7.616963000; 7.619234000; 7.621426000; 7.623426000; 7.625151000; 7.626548000; 7.6275970…
7.620227000; 7.620349000; 7.620139000; 7.619575000; 7.618645000; 7.617356000; 7.615747000; 7.613891000; 7.611886000; 7.609840000; 7.607853000; 7.605995000; 7.604303000; 7.602785000; 7.601435000; 7.600251000; 7.599245000; 7.598454000; 7.597932000; 7.597745000; 7.597949000; 7.598576000; 7.599617000; 7.601016000; 7.602669000; 7.604441000; 7.606185000; 7.607765000; 7.609075000; 7.610041000; 7.6106260…
7.615794000; 7.615289000; 7.614456000; 7.613250000; 7.611636000; 7.609612000; 7.607224000; 7.604567000; 7.601782000; 7.599022000; 7.596419000; 7.594058000; 7.591971000; 7.590142000; 7.588531000; 7.587100000; 7.585834000; 7.584749000; 7.583897000; 7.583346000; 7.583169000; 7.583412000; 7.584084000; 7.585139000; 7.586484000; 7.587987000; 7.589503000; 7.590894000; 7.592045000; 7.592874000; 7.5933260…
7.607317000; 7.605981000; 7.604409000; 7.602562000; 7.600402000; 7.597912000; 7.595114000; 7.592081000; 7.588929000; 7.585793000; 7.582799000; 7.580034000; 7.577534000; 7.575298000; 7.573298000; 7.571504000; 7.569903000; 7.568508000; 7.567359000; 7.566512000; 7.566018000; 7.565910000; 7.566185000; 7.566791000; 7.567639000; 7.568614000; 7.569593000; 7.570463000; 7.571128000; 7.571517000; 7.5715740…
7.594230000; 7.592037000; 7.589766000; 7.587411000; 7.584954000; 7.582370000; 7.579646000; 7.576791000; 7.573845000; 7.570865000; 7.567917000; 7.565058000; 7.562326000; 7.559744000; 7.557321000; 7.555062000; 7.552976000; 7.551077000; 7.549392000; 7.547954000; 7.546787000; 7.545902000; 7.545282000; 7.544883000; 7.544634000; 7.544457000; 7.544271000; 7.544007000; 7.543602000; 7.543009000; 7.5421790…
7.576057000; 7.573251000; 7.570481000; 7.567783000; 7.565165000; 7.562617000; 7.560114000; 7.557621000; 7.555110000; 7.552562000; 7.549971000; 7.547345000; 7.544694000; 7.542032000; 7.539370000; 7.536715000; 7.534076000; 7.531468000; 7.528914000; 7.526450000; 7.524115000; 7.521957000; 7.520070000; 7.518593000; 7.517418000; 7.516166000; 7.514740000; 7.513272000; 7.511815000; 7.510337000; 7.5087230…
7.556542000; 7.553413000; 7.550328000; 7.547350000; 7.544525000; 7.541876000; 7.539400000; 7.537067000; 7.534832000; 7.532640000; 7.530441000; 7.528193000; 7.525852000; 7.523375000; 7.520719000; 7.517843000; 7.514724000; 7.511359000; 7.507787000; 7.504081000; 7.500342000; 7.496713000; 7.493513000; 7.491308000; 7.489900000; 7.488150000; 7.485900000; 7.483700000; 7.481776000; 7.480110000; 7.4784510…
7.543526000; 7.540206000; 7.536851000; 7.533556000; 7.530404000; 7.527456000; 7.524742000; 7.522257000; 7.519969000; 7.517827000; 7.515763000; 7.513705000; 7.511563000; 7.509243000; 7.506644000; 7.503676000; 7.500276000; 7.496418000; 7.492125000; 7.487474000; 7.482589000; 7.477655000; 7.473119000; 7.469886000; 7.467822000; 7.465301000; 7.462240000; 7.459506000; 7.457408000; 7.455939000; 7.4548070…
7.540125000; 7.536586000; 7.532919000; 7.529258000; 7.525719000; 7.522382000; 7.519292000; 7.516457000; 7.513854000; 7.511438000; 7.509149000; 7.506907000; 7.504619000; 7.502185000; 7.499505000; 7.496487000; 7.493055000; 7.489145000; 7.484704000; 7.479708000; 7.474179000; 7.468211000; 7.462211000; 7.457046000; 7.452856000; 7.448525000; 7.444418000; 7.441289000; 7.438940000; 7.437358000; 7.4365330…
7.540494000; 7.536619000; 7.532568000; 7.528514000; 7.524593000; 7.520886000; 7.517431000; 7.514226000; 7.511247000; 7.508451000; 7.505779000; 7.503164000; 7.500533000; 7.497818000; 7.494963000; 7.491911000; 7.488594000; 7.484900000; 7.480661000; 7.475678000; 7.469791000; 7.462961000; 7.455402000; 7.447698000; 7.440317000; 7.433480000; 7.428498000; 7.425745000; 7.423207000; 7.420923000; 7.4198280…
7.539217000; 7.534884000; 7.530374000; 7.525894000; 7.521588000; 7.517534000; 7.513753000; 7.510231000; 7.506929000; 7.503801000; 7.500792000; 7.497840000; 7.494892000; 7.491915000; 7.488898000; 7.485822000; 7.482632000; 7.479169000; 7.475145000; 7.470182000; 7.463932000; 7.456215000; 7.447150000; 7.437191000; 7.427042000; 7.417696000; 7.411018000; 7.522753000; 7.519935000; 7.517417000; 7.5151540…
7.673068000; 7.672335000; 7.670374000; 7.667284000; 7.663258000; 7.658545000; 7.653406000; 7.648076000; 7.642730000; 7.637475000; 7.632346000; 7.627307000; 7.622275000; 7.617138000; 7.611804000; 7.606202000; 7.600325000; 7.594239000; 7.588071000; 7.581988000; 7.576173000; 7.570786000; 7.565946000; 7.561720000; 7.558131000; 7.555158000; 7.552771000; 7.550931000; 7.549586000; 7.548667000; 7.5480850…
7.718274000; 7.717399000; 7.715148000; 7.711627000; 7.707047000; 7.701675000; 7.695795000; 7.689656000; 7.683449000; 7.677292000; 7.671239000; 7.665279000; 7.659359000; 7.653404000; 7.647363000; 7.641198000; 7.634928000; 7.628629000; 7.622433000; 7.616505000; 7.611026000; 7.606165000; 7.602055000; 7.598792000; 7.596422000; 7.594945000; 7.594333000; 7.594523000; 7.595414000; 7.596854000; 7.5986710…
7.773034000; 7.771912000; 7.769364000; 7.765474000; 7.760427000; 7.754471000; 7.747879000; 7.740902000; 7.733748000; 7.726568000; 7.719460000; 7.712470000; 7.705603000; 7.698854000; 7.692240000; 7.685801000; 7.679628000; 7.673875000; 7.668746000; 7.664472000; 7.661284000; 7.659384000; 7.658913000; 7.659930000; 7.662388000; 7.666081000; 7.670703000; 7.675808000; 7.680808000; 7.684978000; 7.6875300…
7.829090000; 7.827458000; 7.824297000; 7.819681000; 7.813806000; 7.806947000; 7.799423000; 7.791564000; 7.783672000; 7.776016000; 7.768821000; 7.762259000; 7.756456000; 7.751514000; 7.747527000; 7.744580000; 7.742778000; 7.742240000; 7.743092000; 7.745432000; 7.749301000; 7.754665000; 7.761389000; 7.769238000; 7.777874000; 7.786818000; 7.795549000; 7.803467000; 7.809880000; 7.813991000; 7.8149710…
7.887893000; 7.885339000; 7.881217000; 7.875624000; 7.868780000; 7.860997000; 7.852641000; 7.844099000; 7.835753000; 7.827964000; 7.821064000; 7.815345000; 7.811057000; 7.808415000; 7.807616000; 7.808809000; 7.812126000; 7.817664000; 7.825472000; 7.835522000; 7.847676000; 7.861689000; 7.877187000; 7.893686000; 7.910588000; 7.927148000; 7.942595000; 7.956089000; 7.966700000; 7.973378000; 7.9750580…
7.947432000; 7.943587000; 7.938153000; 7.931247000; 7.923129000; 7.914159000; 7.904779000; 7.895485000; 7.886795000; 7.879229000; 7.873297000; 7.869461000; 7.868135000; 7.869675000; 7.874375000; 7.882440000; 7.894001000; 7.909096000; 7.927649000; 7.949443000; 7.974079000; 8.000997000; 8.029463000; 8.058602000; 8.087410000; 8.114717000; 8.139367000; 8.160158000; 8.175831000; 8.185022000; 8.1864190…
8.001392000; 7.996031000; 7.989103000; 7.980773000; 7.971378000; 7.961373000; 7.951328000; 7.941902000; 7.933806000; 7.927747000; 7.924394000; 7.924334000; 7.928010000; 7.935658000; 7.947274000; 7.962544000; 7.980858000; 8.001343000; 8.022947000; 8.044540000; 8.065003000; 8.083414000; 8.099055000; 8.111383000; 8.119927000; 8.124188000; 8.123498000; 8.116977000; 8.103595000; 8.082315000; 8.0524120…
SagittalPosterior [mm]
6.209079000; 6.230194000; 6.250597000; 6.269632000; 6.286673000; 6.301163000; 6.312603000; 6.320628000; 6.325041000; 6.325804000; 6.322989000; 6.316874000; 6.307813000; 6.296208000; 6.282475000; 6.267030000; 6.250195000; 6.232247000; 6.213433000; 6.193985000; 6.174087000; 6.154016000; 6.134077000; 6.114613000; 6.095987000; 6.078626000; 6.062901000; 6.049146000; 6.037642000; 6.028557000; 6.0219770…
6.233288000; 6.279734000; 6.328856000; 6.379057000; 6.428748000; 6.476409000; 6.520515000; 6.559820000; 6.593432000; 6.620813000; 6.641754000; 6.656648000; 6.666168000; 6.671185000; 6.672681000; 6.671710000; 6.669081000; 6.665473000; 6.661366000; 6.656975000; 6.652254000; 6.647175000; 6.641568000; 6.635159000; 6.627659000; 6.618780000; 6.608107000; 6.595199000; 6.579594000; 6.560936000; 6.5388430…
6.225600000; 6.252313000; 6.279290000; 6.305787000; 6.331093000; 6.354569000; 6.375634000; 6.393858000; 6.408992000; 6.420955000; 6.429802000; 6.435817000; 6.439368000; 6.440875000; 6.440766000; 6.439452000; 6.437223000; 6.434294000; 6.430791000; 6.426726000; 6.422040000; 6.416707000; 6.410674000; 6.403881000; 6.396282000; 6.387844000; 6.378465000; 6.368003000; 6.356273000; 6.343108000; 6.3282760…
6.177801000; 6.197170000; 6.216694000; 6.236006000; 6.254733000; 6.272522000; 6.289041000; 6.304021000; 6.317275000; 6.328694000; 6.338243000; 6.346013000; 6.352148000; 6.356826000; 6.360236000; 6.362578000; 6.363984000; 6.364551000; 6.364336000; 6.363336000; 6.361502000; 6.358808000; 6.355206000; 6.350639000; 6.345049000; 6.338385000; 6.330554000; 6.321452000; 6.310954000; 6.298970000; 6.2853860…
6.161106000; 6.177052000; 6.192846000; 6.208288000; 6.223177000; 6.237338000; 6.250602000; 6.262839000; 6.273963000; 6.283927000; 6.292706000; 6.300353000; 6.306933000; 6.312517000; 6.317161000; 6.320930000; 6.323828000; 6.325845000; 6.326953000; 6.327103000; 6.326231000; 6.324313000; 6.321324000; 6.317246000; 6.312068000; 6.305779000; 6.298332000; 6.289655000; 6.279655000; 6.268249000; 6.2553350…
6.146032000; 6.160298000; 6.174585000; 6.188727000; 6.202542000; 6.215843000; 6.228442000; 6.240169000; 6.250887000; 6.260494000; 6.268921000; 6.276176000; 6.282302000; 6.287367000; 6.291449000; 6.294658000; 6.297068000; 6.298743000; 6.299733000; 6.300056000; 6.299698000; 6.298647000; 6.296865000; 6.294285000; 6.290826000; 6.286383000; 6.280814000; 6.273962000; 6.265661000; 6.255769000; 6.2441570…
6.130989000; 6.141899000; 6.152765000; 6.163535000; 6.174147000; 6.184536000; 6.194630000; 6.204358000; 6.213656000; 6.222467000; 6.230738000; 6.238454000; 6.245610000; 6.252204000; 6.258231000; 6.263706000; 6.268616000; 6.272943000; 6.276660000; 6.279725000; 6.282068000; 6.283626000; 6.284312000; 6.284018000; 6.282623000; 6.279989000; 6.275954000; 6.270349000; 6.263009000; 6.253805000; 6.2426310…
6.108940000; 6.118411000; 6.127950000; 6.137519000; 6.147084000; 6.156607000; 6.166051000; 6.175377000; 6.184545000; 6.193513000; 6.202239000; 6.210700000; 6.218878000; 6.226751000; 6.234288000; 6.241471000; 6.248258000; 6.254599000; 6.260431000; 6.265664000; 6.270190000; 6.273888000; 6.276615000; 6.278207000; 6.278495000; 6.277295000; 6.274416000; 6.269673000; 6.262900000; 6.253975000; 6.2428140…
6.102086000; 6.109999000; 6.117874000; 6.125719000; 6.133554000; 6.141400000; 6.149282000; 6.157214000; 6.165201000; 6.173234000; 6.181286000; 6.189329000; 6.197324000; 6.205214000; 6.212929000; 6.220398000; 6.227534000; 6.234246000; 6.240436000; 6.245991000; 6.250800000; 6.254747000; 6.257710000; 6.259557000; 6.260158000; 6.259372000; 6.257051000; 6.253046000; 6.247218000; 6.239458000; 6.2296750…
6.093804000; 6.100870000; 6.107916000; 6.114954000; 6.122010000; 6.129117000; 6.136310000; 6.143616000; 6.151056000; 6.158634000; 6.166339000; 6.174161000; 6.182077000; 6.190043000; 6.197999000; 6.205880000; 6.213596000; 6.221048000; 6.228121000; 6.234676000; 6.240570000; 6.245645000; 6.249734000; 6.252662000; 6.254262000; 6.254359000; 6.252784000; 6.249383000; 6.244020000; 6.236598000; 6.2270530…
6.097084000; 6.104033000; 6.110874000; 6.117619000; 6.124300000; 6.130956000; 6.137631000; 6.144363000; 6.151177000; 6.158083000; 6.165076000; 6.172152000; 6.179289000; 6.186457000; 6.193604000; 6.200675000; 6.207601000; 6.214295000; 6.220659000; 6.226569000; 6.231896000; 6.236494000; 6.240203000; 6.242856000; 6.244290000; 6.244337000; 6.242835000; 6.239639000; 6.234620000; 6.227689000; 6.2187850…
6.103254000; 6.109262000; 6.115223000; 6.121157000; 6.127098000; 6.133080000; 6.139139000; 6.145298000; 6.151568000; 6.157941000; 6.164395000; 6.170905000; 6.177436000; 6.183941000; 6.190367000; 6.196658000; 6.202750000; 6.208574000; 6.214053000; 6.219081000; 6.223556000; 6.227351000; 6.230329000; 6.232332000; 6.233209000; 6.232788000; 6.230896000; 6.227370000; 6.222053000; 6.214839000; 6.2056440…
6.121791000; 6.126600000; 6.131159000; 6.135489000; 6.139629000; 6.143629000; 6.147543000; 6.151423000; 6.155311000; 6.159237000; 6.163223000; 6.167283000; 6.171422000; 6.175634000; 6.179898000; 6.184188000; 6.188470000; 6.192695000; 6.196799000; 6.200686000; 6.204251000; 6.207356000; 6.209842000; 6.211522000; 6.212216000; 6.211715000; 6.209809000; 6.206300000; 6.201006000; 6.193799000; 6.1845920…
6.126915000; 6.130797000; 6.134291000; 6.137425000; 6.140259000; 6.142874000; 6.145359000; 6.147803000; 6.150290000; 6.152878000; 6.155613000; 6.158523000; 6.161613000; 6.164871000; 6.168257000; 6.171722000; 6.175204000; 6.178627000; 6.181901000; 6.184916000; 6.187556000; 6.189686000; 6.191156000; 6.191807000; 6.191490000; 6.190045000; 6.187318000; 6.183172000; 6.177490000; 6.170207000; 6.1612930…
6.142596000; 6.146080000; 6.149127000; 6.151776000; 6.154102000; 6.156208000; 6.158206000; 6.160210000; 6.162315000; 6.164593000; 6.167077000; 6.169769000; 6.172638000; 6.175614000; 6.178604000; 6.181498000; 6.184181000; 6.186544000; 6.188482000; 6.189891000; 6.190695000; 6.190817000; 6.190186000; 6.188736000; 6.186422000; 6.183183000; 6.178959000; 6.173692000; 6.167328000; 6.159843000; 6.1512250…
6.164540000; 6.167828000; 6.170804000; 6.173492000; 6.175937000; 6.178192000; 6.180306000; 6.182323000; 6.184270000; 6.186158000; 6.187970000; 6.189680000; 6.191244000; 6.192610000; 6.193716000; 6.194511000; 6.194957000; 6.195027000; 6.194713000; 6.194006000; 6.192923000; 6.191471000; 6.189650000; 6.187450000; 6.184856000; 6.181818000; 6.178263000; 6.174102000; 6.169233000; 6.163574000; 6.1570500…
6.177586000; 6.181010000; 6.184048000; 6.186689000; 6.188937000; 6.190805000; 6.192310000; 6.193466000; 6.194290000; 6.194794000; 6.194981000; 6.194857000; 6.194430000; 6.193705000; 6.192692000; 6.191415000; 6.189909000; 6.188222000; 6.186412000; 6.184534000; 6.182651000; 6.180811000; 6.179048000; 6.177365000; 6.175753000; 6.174157000; 6.172489000; 6.170633000; 6.168454000; 6.165833000; 6.1626520…
6.166894000; 6.170686000; 6.173750000; 6.176022000; 6.177464000; 6.178064000; 6.177835000; 6.176808000; 6.175041000; 6.172610000; 6.169600000; 6.166122000; 6.162293000; 6.158243000; 6.154101000; 6.150006000; 6.146091000; 6.142488000; 6.139320000; 6.136686000; 6.134676000; 6.133358000; 6.132770000; 6.132916000; 6.133782000; 6.135311000; 6.137407000; 6.139942000; 6.142764000; 6.145724000; 6.1486630…
6.151495000; 6.152174000; 6.151940000; 6.150738000; 6.148547000; 6.145389000; 6.141315000; 6.136427000; 6.130869000; 6.124824000; 6.118503000; 6.112151000; 6.106025000; 6.100381000; 6.095463000; 6.091496000; 6.088667000; 6.087123000; 6.086967000; 6.088243000; 6.090950000; 6.095045000; 6.100437000; 6.106996000; 6.114569000; 6.122979000; 6.132020000; 6.141480000; 6.151144000; 6.160819000; 6.1703250…
6.168842000; 6.169127000; 6.168496000; 6.166899000; 6.164319000; 6.160779000; 6.156337000; 6.151100000; 6.145218000; 6.138889000; 6.132339000; 6.125831000; 6.119642000; 6.114053000; 6.109328000; 6.105714000; 6.103413000; 6.102587000; 6.103344000; 6.105740000; 6.109775000; 6.115407000; 6.122550000; 6.131076000; 6.140837000; 6.151666000; 6.163376000; 6.175776000; 6.188674000; 6.201900000; 6.2152890…
6.191946000; 6.192048000; 6.191263000; 6.189539000; 6.186857000; 6.183240000; 6.178748000; 6.173491000; 6.167632000; 6.161376000; 6.154967000; 6.148685000; 6.142825000; 6.137685000; 6.133550000; 6.130682000; 6.129296000; 6.129561000; 6.131597000; 6.135464000; 6.141173000; 6.148690000; 6.157940000; 6.168817000; 6.181186000; 6.194912000; 6.209846000; 6.225840000; 6.242747000; 6.260427000; 6.2787420…
6.223908000; 6.223768000; 6.222805000; 6.220975000; 6.218269000; 6.214715000; 6.210382000; 6.205388000; 6.199903000; 6.194140000; 6.188350000; 6.182821000; 6.177855000; 6.173755000; 6.170812000; 6.169290000; 6.169404000; 6.171321000; 6.175158000; 6.180984000; 6.188815000; 6.198623000; 6.210355000; 6.223936000; 6.239260000; 6.256246000; 6.274812000; 6.294887000; 6.316413000; 6.339312000; 6.3635120…
6.266308000; 6.266066000; 6.265103000; 6.263388000; 6.260924000; 6.257746000; 6.253929000; 6.249595000; 6.244913000; 6.240096000; 6.235392000; 6.231086000; 6.227479000; 6.224872000; 6.223564000; 6.223819000; 6.225859000; 6.229856000; 6.235936000; 6.244201000; 6.254692000; 6.267424000; 6.282399000; 6.299617000; 6.319039000; 6.340692000; 6.364618000; 6.390886000; 6.419582000; 6.450727000; 6.4843350…
6.319844000; 6.319752000; 6.319131000; 6.317976000; 6.316307000; 6.314178000; 6.311670000; 6.308909000; 6.306057000; 6.303312000; 6.300901000; 6.299085000; 6.298132000; 6.298315000; 6.299908000; 6.303148000; 6.308233000; 6.315317000; 6.324525000; 6.336007000; 6.349851000; 6.366153000; 6.385036000; 6.406667000; 6.431169000; 6.458812000; 6.489929000; 6.524909000; 6.564175000; 6.607996000; 6.6566220…
6.392391000; 6.392992000; 6.393236000; 6.393119000; 6.392672000; 6.391951000; 6.391047000; 6.390091000; 6.389248000; 6.388711000; 6.388703000; 6.389470000; 6.391260000; 6.394330000; 6.398943000; 6.405320000; 6.413645000; 6.424070000; 6.436753000; 6.452019000; 6.470110000; 6.491354000; 6.516206000; 6.545267000; 6.578749000; 6.617351000; 6.661837000; 6.712975000; 6.771416000; 6.837834000; 6.9123740…
6.482798000; 6.484016000; 6.485203000; 6.486378000; 6.487589000; 6.488907000; 6.490429000; 6.492281000; 6.494616000; 6.497601000; 6.501423000; 6.506284000; 6.512380000; 6.519916000; 6.529128000; 6.540200000; 6.553294000; 6.568564000; 6.586134000; 6.606009000; 6.628267000; 6.652981000; 6.680212000; 6.710001000; 6.742390000; 6.777329000; 6.814663000; 6.854093000; 6.895143000; 6.937141000; 6.9792160…
6.600053000; 6.602991000; 6.606328000; 6.610103000; 6.614376000; 6.619228000; 6.624765000; 6.631114000; 6.638409000; 6.646791000; 6.656407000; 6.667396000; 6.679876000; 6.693925000; 6.709556000; 6.726743000; 6.745390000; 6.765333000; 6.786337000; 6.808161000; 6.830454000; 6.852830000; 6.874879000; 6.896198000; 6.916356000; 6.935031000; 6.951994000; 6.967137000; 6.980492000; 6.992225000; 7.0026290…
6.753819000; 6.760066000; 6.767460000; 6.776055000; 6.785916000; 6.797123000; 6.809771000; 6.823957000; 6.839775000; 6.857299000; 6.876590000; 6.897681000; 6.920564000; 6.945161000; 6.971292000; 6.998735000; 7.027188000; 7.056263000; 7.085504000; 7.114471000; 7.142603000; 7.169312000; 7.194002000; 7.216107000; 7.235062000; 7.250449000; 7.262001000; 7.269637000; 7.273489000; 7.273907000; 7.2714500…
6.964660000; 6.976772000; 6.991459000; 7.008833000; 7.029013000; 7.052131000; 7.078313000; 7.107657000; 7.140220000; 7.175990000; 7.214873000; 7.256679000; 7.301111000; 7.347718000; 7.395849000; 7.444797000; 7.493746000; 7.541784000; 7.587949000; 7.631379000; 7.671092000; 7.706139000; 7.735628000; 7.758756000; 7.774785000; 7.783194000; 7.783700000; 7.776302000; 7.761323000; 7.739433000; 7.7116390…
7.272532000; 7.298017000; 7.329659000; 7.367730000; 7.412489000; 7.464240000; 7.523235000; 7.589627000; 7.663465000; 7.744628000; 7.832703000; 7.926990000; 8.026477000; 8.129732000; 8.234816000; 8.339663000; 8.441998000; 8.539416000; 8.629539000; 8.710334000; 8.779750000; 8.836008000; 8.877625000; 8.903440000; 8.912540000; 8.904414000; 8.878942000; 8.836444000; 8.777740000; 8.704206000; 8.6177840…
7.770910000; 7.854934000; 7.958707000; 8.084487000; 8.234235000; 8.410555000; 8.615808000; 8.851496000; 9.118424000; 9.416190000; 9.741608000; 10.088720000; 10.448620000; 10.809380000; 11.156400000; 11.473160000; 11.742360000; 11.947370000; 12.073830000; 12.111270000; 12.054260000; 11.903360000; 11.665230000; 11.352130000; 10.980730000; 10.570620000; -1000.000000000; -1000.000000000; -1000.000000…
TangentialAnterior [mm]
7.770452000; 7.769366000; 7.766998000; 7.763590000; 7.759565000; 7.755403000; 7.751475000; 7.748047000; 7.745297000; 7.743326000; 7.742152000; 7.741744000; 7.742022000; 7.742789000; 7.743853000; 7.745111000; 7.746346000; 7.747251000; 7.747524000; 7.747005000; 7.745749000; 7.743717000; 7.740832000; 7.737120000; 7.732666000; 7.727596000; 7.722047000; 7.716146000; 7.709990000; 7.703633000; 7.6970830…
7.717355000; 7.713980000; 7.709632000; 7.704654000; 7.699516000; 7.694698000; 7.690560000; 7.687342000; 7.685190000; 7.684178000; 7.684304000; 7.685510000; 7.687688000; 7.690621000; 7.694074000; 7.697877000; 7.701766000; 7.705423000; 7.708551000; 7.710990000; 7.712762000; 7.713823000; 7.714099000; 7.713597000; 7.712379000; 7.710539000; 7.708187000; 7.705434000; 7.702367000; 7.699032000; 7.6954110…
7.695550000; 7.691588000; 7.686827000; 7.681620000; 7.676429000; 7.671710000; 7.667795000; 7.664899000; 7.663146000; 7.662592000; 7.663225000; 7.664984000; 7.667760000; 7.671342000; 7.675501000; 7.680058000; 7.684750000; 7.689267000; 7.693324000; 7.696764000; 7.699596000; 7.701768000; 7.703202000; 7.703891000; 7.703883000; 7.703252000; 7.702092000; 7.700502000; 7.698563000; 7.696315000; 7.6937330…
7.657638000; 7.653488000; 7.648910000; 7.644211000; 7.639767000; 7.635931000; 7.632949000; 7.630962000; 7.630040000; 7.630201000; 7.631427000; 7.633662000; 7.636823000; 7.640747000; 7.645255000; 7.650200000; 7.655370000; 7.660505000; 7.665370000; 7.669830000; 7.673879000; 7.677456000; 7.680474000; 7.682902000; 7.684746000; 7.686036000; 7.686822000; 7.687164000; 7.687113000; 7.686690000; 7.6858650…
7.600124000; 7.596393000; 7.592774000; 7.589443000; 7.586594000; 7.584391000; 7.582925000; 7.582228000; 7.582294000; 7.583104000; 7.584637000; 7.586869000; 7.589770000; 7.593271000; 7.597288000; 7.601748000; 7.606534000; 7.611499000; 7.616508000; 7.621489000; 7.626444000; 7.631333000; 7.636086000; 7.640649000; 7.644975000; 7.649022000; 7.652756000; 7.656155000; 7.659203000; 7.661880000; 7.6641430…
7.552477000; 7.550480000; 7.548984000; 7.547968000; 7.547401000; 7.547230000; 7.547392000; 7.547824000; 7.548472000; 7.549314000; 7.550362000; 7.551655000; 7.553248000; 7.555178000; 7.557467000; 7.560128000; 7.563136000; 7.566452000; 7.570045000; 7.573920000; 7.578114000; 7.582645000; 7.587509000; 7.592673000; 7.598071000; 7.603609000; 7.609179000; 7.614679000; 7.620028000; 7.625169000; 7.6300610…
7.541409000; 7.542264000; 7.543582000; 7.545192000; 7.546908000; 7.548557000; 7.549998000; 7.551140000; 7.551944000; 7.552436000; 7.552705000; 7.552891000; 7.553146000; 7.553600000; 7.554340000; 7.555399000; 7.556755000; 7.558364000; 7.560192000; 7.562232000; 7.564523000; 7.567123000; 7.570097000; 7.573475000; 7.577234000; 7.581311000; 7.585608000; 7.590029000; 7.594500000; 7.598990000; 7.6035130…
7.567238000; 7.570590000; 7.573908000; 7.577028000; 7.579798000; 7.582094000; 7.583834000; 7.584993000; 7.585608000; 7.585800000; 7.585761000; 7.585732000; 7.585947000; 7.586583000; 7.587718000; 7.589313000; 7.591235000; 7.593302000; 7.595336000; 7.597204000; 7.598843000; 7.600263000; 7.601522000; 7.602686000; 7.603798000; 7.604879000; 7.605932000; 7.606961000; 7.607986000; 7.609064000; 7.6102930…
7.612157000; 7.616146000; 7.619319000; 7.621676000; 7.623251000; 7.624109000; 7.624339000; 7.624061000; 7.623444000; 7.622719000; 7.622175000; 7.622105000; 7.622769000; 7.624334000; 7.626822000; 7.630110000; 7.633963000; 7.638089000; 7.642180000; 7.645969000; 7.649259000; 7.651926000; 7.653918000; 7.655232000; 7.655898000; 7.655972000; 7.655531000; 7.654672000; 7.653504000; 7.652145000; 7.6507280…
7.654869000; 7.657685000; 7.659056000; 7.659119000; 7.658051000; 7.656053000; 7.653351000; 7.650189000; 7.646842000; 7.643620000; 7.640850000; 7.638824000; 7.637782000; 7.637875000; 7.639141000; 7.641510000; 7.644847000; 7.648980000; 7.653698000; 7.658761000; 7.663922000; 7.668941000; 7.673594000; 7.677691000; 7.681103000; 7.683772000; 7.685701000; 7.686954000; 7.687616000; 7.687774000; 7.6874890…
7.675771000; 7.676938000; 7.676724000; 7.675207000; 7.672483000; 7.668667000; 7.663909000; 7.658401000; 7.652376000; 7.646108000; 7.639875000; 7.633933000; 7.628513000; 7.623829000; 7.620068000; 7.617408000; 7.616035000; 7.616121000; 7.617766000; 7.620937000; 7.625474000; 7.631110000; 7.637489000; 7.644218000; 7.650924000; 7.657306000; 7.663149000; 7.668335000; 7.672817000; 7.676574000; 7.6795640…
7.671331000; 7.671262000; 7.670532000; 7.669016000; 7.666567000; 7.663056000; 7.658405000; 7.652618000; 7.645778000; 7.638025000; 7.629532000; 7.620497000; 7.611144000; 7.601751000; 7.592661000; 7.584289000; 7.577098000; 7.571558000; 7.568053000; 7.566787000; 7.567767000; 7.570826000; 7.575628000; 7.581711000; 7.588551000; 7.595635000; 7.602509000; 7.608818000; 7.614335000; 7.618927000; 7.6225070…
7.655098000; 7.653867000; 7.652569000; 7.650892000; 7.648508000; 7.645136000; 7.640606000; 7.634881000; 7.628036000; 7.620201000; 7.611512000; 7.602102000; 7.592103000; 7.581673000; 7.571060000; 7.560605000; 7.550734000; 7.541913000; 7.534594000; 7.529115000; 7.525675000; 7.524316000; 7.524903000; 7.527118000; 7.530495000; 7.534471000; 7.538461000; 7.541936000; 7.544505000; 7.545943000; 7.5461660…
7.636056000; 7.633027000; 7.629810000; 7.626007000; 7.621254000; 7.615334000; 7.608244000; 7.600212000; 7.591609000; 7.582822000; 7.574128000; 7.565648000; 7.557336000; 7.549046000; 7.540641000; 7.532075000; 7.523424000; 7.514899000; 7.506817000; 7.499539000; 7.493406000; 7.488679000; 7.485479000; 7.483737000; 7.483179000; 7.483362000; 7.483742000; 7.483761000; 7.482960000; 7.481046000; 7.4779140…
7.605902000; 7.600000000; 7.593551000; 7.586168000; 7.577541000; 7.567577000; 7.556488000; 7.544782000; 7.533148000; 7.522250000; 7.512553000; 7.504214000; 7.497083000; 7.490781000; 7.484853000; 7.478902000; 7.472675000; 7.466115000; 7.459359000; 7.452684000; 7.446430000; 7.440916000; 7.436362000; 7.432843000; 7.430255000; 7.428348000; 7.426772000; 7.425133000; 7.423068000; 7.420301000; 7.4166690…
7.550436000; 7.540659000; 7.530689000; 7.520305000; 7.509314000; 7.497664000; 7.485523000; 7.473274000; 7.461434000; 7.450510000; 7.440858000; 7.432600000; 7.425627000; 7.419642000; 7.414269000; 7.409146000; 7.403987000; 7.398639000; 7.393087000; 7.387424000; 7.381794000; 7.376347000; 7.371194000; 7.366391000; 7.361938000; 7.357804000; 7.353943000; 7.350278000; 7.346704000; 7.343085000; 7.3392460…
7.465335000; 7.451938000; 7.439494000; 7.428105000; 7.417792000; 7.408505000; 7.400142000; 7.392558000; 7.385583000; 7.379051000; 7.372818000; 7.366779000; 7.360875000; 7.355070000; 7.349327000; 7.343585000; 7.337742000; 7.331669000; 7.325243000; 7.318365000; 7.310959000; 7.302991000; 7.294474000; 7.285493000; 7.276211000; 7.266869000; 7.257751000; 7.249120000; 7.241153000; 7.233907000; 7.2272950…
7.366995000; 7.352538000; 7.339906000; 7.329517000; 7.321655000; 7.316366000; 7.313390000; 7.312155000; 7.311872000; 7.311708000; 7.310967000; 7.309198000; 7.306220000; 7.302044000; 7.296762000; 7.290435000; 7.283036000; 7.274446000; 7.264518000; 7.253143000; 7.240303000; 7.226095000; 7.210752000; 7.194653000; 7.178289000; 7.162207000; 7.146939000; 7.132937000; 7.120518000; 7.109862000; 7.1010270…
7.298030000; 7.286043000; 7.275504000; 7.266989000; 7.260998000; 7.257788000; 7.257253000; 7.258884000; 7.261857000; 7.265209000; 7.268055000; 7.269720000; 7.269766000; 7.267940000; 7.264071000; 7.257996000; 7.249525000; 7.238467000; 7.224687000; 7.208200000; 7.189234000; 7.168245000; 7.145931000; 7.123184000; 7.100983000; 7.080257000; 7.061774000; 7.046071000; 7.033479000; 7.024224000; 7.0185140…
7.307227000; 7.299152000; 7.291147000; 7.283848000; 7.277872000; 7.273664000; 7.271399000; 7.270947000; 7.271896000; 7.273656000; 7.275577000; 7.277043000; 7.277514000; 7.276522000; 7.273658000; 7.268545000; 7.260830000; 7.250158000; 7.236189000; 7.218690000; 7.197674000; 7.173544000; 7.147207000; 7.120048000; 7.093727000; 7.069877000; 7.049833000; 7.034449000; 7.024170000; 7.019269000; 7.0200370…
7.402124000; 7.396096000; 7.388954000; 7.381433000; 7.374151000; 7.367536000; 7.361830000; 7.357114000; 7.353334000; 7.350327000; 7.347848000; 7.345602000; 7.343312000; 7.340780000; 7.337880000; 7.334479000; 7.330309000; 7.324749000; 7.316712000; 7.304798000; 7.287704000; 7.264781000; 7.236502000; 7.204607000; 7.171767000; 7.140965000; 7.114798000; 7.094975000; 7.082315000; 7.077106000; 7.0794790…
7.536608000; 7.529216000; 7.520685000; 7.511885000; 7.503285000; 7.495015000; 7.487020000; 7.479209000; 7.471533000; 7.464032000; 7.456800000; 7.449990000; 7.443918000; 7.439154000; 7.436424000; 7.436325000; 7.438913000; 7.443135000; 7.446537000; 7.445564000; 7.436479000; 7.416605000; 7.385423000; 7.344992000; 7.299459000; 7.253895000; 7.212922000; 7.179631000; 7.155330000; 7.140121000; 7.1335560…
7.657869000; 7.646493000; 7.635168000; 7.624845000; 7.615697000; 7.607334000; 7.599153000; 7.590621000; 7.581445000; 7.571659000; 7.561595000; 7.551856000; 7.543467000; 7.537979000; 7.537213000; 7.542696000; 7.554863000; 7.572064000; 7.590067000; 7.602582000; 7.602821000; 7.585604000; 7.549199000; 7.496095000; 7.433537000; 7.381869000; 7.387907000; 7.451932000; 7.491056000; 7.491390000; 7.4851680…
8.073514000; 8.066089000; 8.059538000; 8.053855000; 8.048448000; 8.042417000; 8.034918000; 8.025408000; 8.013766000; 8.000321000; 7.985763000; 7.971040000; 7.957394000; 7.946384000; 7.939670000; 7.938597000; 7.943619000; 7.953616000; 7.965560000; 7.974924000; 7.976803000; 7.967429000; 7.945484000; 7.912660000; 7.875230000; 7.859849000; 7.938276000; 8.107009000; 8.225842000; 8.271137000; 8.2971220…
8.833552000; 8.836155000; 8.836026000; 8.832255000; 8.824061000; 8.810951000; 8.792828000; 8.770026000; 8.743279000; 8.713595000; 8.682113000; 8.649936000; 8.618064000; 8.587379000; 8.558703000; 8.532899000; 8.510936000; 8.493908000; 8.482981000; 8.479274000; 8.483688000; 8.496766000; 8.518641000; 8.549087000; 8.587584000; 8.633464000; 8.686053000; 8.744636000; 8.808208000; 8.875182000; 8.9430550…
9.322698000; 9.312498000; 9.298903000; 9.281976000; 9.261905000; 9.238922000; 9.213237000; 9.185029000; 9.154490000; 9.121910000; 9.087783000; 9.052872000; 9.018243000; 8.985231000; 8.955378000; 8.930287000; 8.911517000; 8.900521000; 8.898671000; 8.907296000; 8.927758000; 8.961478000; 9.009851000; 9.073973000; 9.154238000; 9.249887000; 9.358700000; 9.476783000; 9.598619000; 9.717491000; 9.8261800…
9.910598000; 9.891793000; 9.868420000; 9.839900000; 9.805715000; 9.765558000; 9.719496000; 9.668097000; 9.612547000; 9.554684000; 9.496967000; 9.442385000; 9.394379000; 9.356796000; 9.333866000; 9.330115000; 9.350265000; 9.399170000; 9.481711000; 9.602451000; 9.765272000; 9.972994000; 10.226520000; 10.523600000; 10.857510000; 11.215950000; 11.580660000; 11.927900000; 12.230270000; 12.459680000; 1…
9.873130000; 9.836396000; 9.793767000; 9.745770000; 9.693696000; 9.639825000; 9.587584000; 9.541650000; 9.507950000; 9.493545000; 9.506339000; 9.554716000; 9.647222000; 9.792212000; 9.997402000; 10.269420000; 10.613330000; 11.031910000; 11.524560000; 12.086200000; 12.706330000; 13.368640000; 14.051140000; 14.726820000; 15.365140000; 15.934070000; 16.402490000; 16.742390000; 16.930970000; 16.95246…
9.959178000; 9.898289000; 9.835920000; 9.773665000; 9.713579000; 9.658492000; 9.612317000; 9.580338000; 9.569487000; 9.588531000; 9.647948000; 9.759715000; 9.937210000; 10.194970000; 10.548090000; 11.011560000; 11.599230000; 12.321910000; 13.184630000; 14.183490000; 15.302920000; 16.514230000; 17.775450000; 19.033040000; 20.225640000; 21.289260000; 22.162930000; 22.793960000; 23.142270000; 23.183…
10.025790000; 9.947149000; 9.869217000; 9.795235000; 9.728937000; 9.674838000; 9.638583000; 9.627543000; 9.651897000; 9.725966000; 9.868917000; 10.105370000; 10.466680000; 10.991830000; 11.727080000; 12.724870000; 14.040930000; 15.727750000; 17.824410000; 20.344060000; 23.262330000; 26.509960000; 29.969950000; 33.481800000; 36.853680000; 39.880090000; 42.361550000; 44.124410000; 45.038470000; 45.…
9.996374000; 9.916910000; 9.838890000; 9.765550000; 9.701883000; 9.655230000; 9.635868000; 9.657625000; 9.737711000; 9.895655000; 10.152020000; 10.526170000; 11.032120000; 11.673350000; 12.437700000; 13.293300000; 14.187300000; 15.049250000; 15.799620000; 16.362040000; 16.676890000; 16.712910000; 16.473330000; 15.994650000; 15.338450000; 14.578350000; 13.785720000; 13.017770000; 12.310770000; 11.…
TangentialPosterior [mm]
6.214818000; 6.225741000; 6.235113000; 6.242775000; 6.248566000; 6.252341000; 6.253992000; 6.253454000; 6.250733000; 6.245911000; 6.239115000; 6.230556000; 6.220484000; 6.209174000; 6.196906000; 6.183973000; 6.170617000; 6.157061000; 6.143509000; 6.130147000; 6.117136000; 6.104654000; 6.092871000; 6.081943000; 6.071990000; 6.063121000; 6.055371000; 6.048715000; 6.043060000; 6.038276000; 6.0341650…
6.199476000; 6.213052000; 6.225422000; 6.236451000; 6.246002000; 6.253958000; 6.260227000; 6.264742000; 6.267488000; 6.268491000; 6.267787000; 6.265458000; 6.261600000; 6.256315000; 6.249703000; 6.241899000; 6.233020000; 6.223215000; 6.212662000; 6.201577000; 6.190199000; 6.178823000; 6.167755000; 6.157287000; 6.147658000; 6.139062000; 6.131579000; 6.125177000; 6.119710000; 6.114959000; 6.1106060…
6.158910000; 6.173375000; 6.187569000; 6.201415000; 6.214803000; 6.227610000; 6.239711000; 6.250974000; 6.261278000; 6.270508000; 6.278539000; 6.285265000; 6.290585000; 6.294399000; 6.296616000; 6.297201000; 6.296126000; 6.293418000; 6.289168000; 6.283532000; 6.276697000; 6.268927000; 6.260502000; 6.251697000; 6.242743000; 6.233840000; 6.225092000; 6.216524000; 6.208081000; 6.199653000; 6.1910670…
6.112041000; 6.124354000; 6.136736000; 6.149175000; 6.161642000; 6.174090000; 6.186467000; 6.198698000; 6.210688000; 6.222321000; 6.233448000; 6.243910000; 6.253540000; 6.262162000; 6.269604000; 6.275753000; 6.280536000; 6.283934000; 6.285996000; 6.286843000; 6.286606000; 6.285452000; 6.283535000; 6.280972000; 6.277820000; 6.274086000; 6.269700000; 6.264542000; 6.258465000; 6.251307000; 6.2429240…
6.094113000; 6.103554000; 6.113051000; 6.122624000; 6.132307000; 6.142150000; 6.152230000; 6.162625000; 6.173403000; 6.184613000; 6.196273000; 6.208370000; 6.220843000; 6.233585000; 6.246430000; 6.259183000; 6.271613000; 6.283468000; 6.294488000; 6.304420000; 6.313015000; 6.320046000; 6.325314000; 6.328642000; 6.329889000; 6.328947000; 6.325737000; 6.320214000; 6.312379000; 6.302267000; 6.2899560…
6.066441000; 6.072184000; 6.078094000; 6.084284000; 6.090885000; 6.098040000; 6.105917000; 6.114667000; 6.124406000; 6.135207000; 6.147105000; 6.160070000; 6.174020000; 6.188812000; 6.204247000; 6.220080000; 6.236038000; 6.251814000; 6.267080000; 6.281490000; 6.294707000; 6.306386000; 6.316199000; 6.323844000; 6.329067000; 6.331646000; 6.331421000; 6.328291000; 6.322222000; 6.313235000; 6.3014200…
6.034729000; 6.036237000; 6.038073000; 6.040472000; 6.043681000; 6.047935000; 6.053450000; 6.060388000; 6.068839000; 6.078817000; 6.090283000; 6.103122000; 6.117177000; 6.132246000; 6.148098000; 6.164473000; 6.181117000; 6.197755000; 6.214097000; 6.229826000; 6.244637000; 6.258175000; 6.270081000; 6.280000000; 6.287611000; 6.292594000; 6.294703000; 6.293754000; 6.289638000; 6.282324000; 6.2718760…
6.002770000; 6.000562000; 5.998559000; 5.996997000; 5.996137000; 5.996233000; 5.997522000; 6.000193000; 6.004362000; 6.010069000; 6.017311000; 6.026012000; 6.036062000; 6.047324000; 6.059640000; 6.072836000; 6.086755000; 6.101220000; 6.116030000; 6.130940000; 6.145700000; 6.159969000; 6.173377000; 6.185527000; 6.196030000; 6.204483000; 6.210551000; 6.213964000; 6.214530000; 6.212136000; 6.2067730…
5.997270000; 5.990878000; 5.984963000; 5.979805000; 5.975687000; 5.972872000; 5.971589000; 5.971998000; 5.974174000; 5.978100000; 5.983699000; 5.990789000; 5.999144000; 6.008512000; 6.018635000; 6.029245000; 6.040132000; 6.051107000; 6.062000000; 6.072643000; 6.082917000; 6.092659000; 6.101705000; 6.109889000; 6.117059000; 6.123029000; 6.127652000; 6.130799000; 6.132360000; 6.132243000; 6.1303990…
6.021062000; 6.014984000; 6.008981000; 6.003273000; 5.998110000; 5.993749000; 5.990438000; 5.988393000; 5.987770000; 5.988662000; 5.991110000; 5.995068000; 6.000435000; 6.007071000; 6.014809000; 6.023436000; 6.032764000; 6.042596000; 6.052725000; 6.062928000; 6.073019000; 6.082776000; 6.091985000; 6.100444000; 6.107989000; 6.114443000; 6.119681000; 6.123601000; 6.126130000; 6.127192000; 6.1267480…
6.077868000; 6.075546000; 6.072617000; 6.069241000; 6.065629000; 6.062019000; 6.058648000; 6.055738000; 6.053469000; 6.051964000; 6.051309000; 6.051538000; 6.052644000; 6.054600000; 6.057361000; 6.060859000; 6.065042000; 6.069846000; 6.075188000; 6.080956000; 6.087029000; 6.093218000; 6.099299000; 6.105028000; 6.110153000; 6.114416000; 6.117610000; 6.119568000; 6.120183000; 6.119419000; 6.1172910…
6.173573000; 6.167933000; 6.161501000; 6.154441000; 6.146955000; 6.139260000; 6.131581000; 6.124129000; 6.117074000; 6.110537000; 6.104609000; 6.099315000; 6.094644000; 6.090558000; 6.087013000; 6.083936000; 6.081274000; 6.078972000; 6.076968000; 6.075169000; 6.073506000; 6.071856000; 6.070080000; 6.068026000; 6.065566000; 6.062544000; 6.058832000; 6.054326000; 6.048951000; 6.042736000; 6.0357280…
6.316243000; 6.307741000; 6.296788000; 6.283545000; 6.268268000; 6.251277000; 6.232938000; 6.213647000; 6.193796000; 6.173755000; 6.153872000; 6.134435000; 6.115692000; 6.097852000; 6.081090000; 6.065543000; 6.051341000; 6.038588000; 6.027357000; 6.017664000; 6.009520000; 6.002836000; 5.997473000; 5.993235000; 5.989930000; 5.987304000; 5.985095000; 5.983055000; 5.980965000; 5.978703000; 5.9761970…
6.361899000; 6.359061000; 6.353781000; 6.345977000; 6.335697000; 6.323113000; 6.308480000; 6.292140000; 6.274496000; 6.255968000; 6.236968000; 6.217888000; 6.199065000; 6.180775000; 6.163226000; 6.146560000; 6.130875000; 6.116225000; 6.102633000; 6.090099000; 6.078622000; 6.068166000; 6.058689000; 6.050144000; 6.042512000; 6.035767000; 6.029871000; 6.024802000; 6.020559000; 6.017221000; 6.0148810…
6.417141000; 6.416211000; 6.413942000; 6.410302000; 6.405366000; 6.399303000; 6.392314000; 6.384642000; 6.376534000; 6.368196000; 6.359728000; 6.351155000; 6.342379000; 6.333198000; 6.323357000; 6.312552000; 6.300489000; 6.286948000; 6.271832000; 6.255183000; 6.237222000; 6.218344000; 6.199091000; 6.180120000; 6.162165000; 6.145999000; 6.132320000; 6.121748000; 6.114786000; 6.111862000; 6.1131980…
6.490126000; 6.495064000; 6.500443000; 6.505967000; 6.511258000; 6.515879000; 6.519321000; 6.521065000; 6.520643000; 6.517664000; 6.511786000; 6.502804000; 6.490640000; 6.475356000; 6.457149000; 6.436398000; 6.413604000; 6.389409000; 6.364583000; 6.340012000; 6.316604000; 6.295322000; 6.277095000; 6.262769000; 6.253047000; 6.248485000; 6.249436000; 6.256055000; 6.268309000; 6.286053000; 6.3090070…
6.470573000; 6.477453000; 6.484789000; 6.492093000; 6.498778000; 6.504191000; 6.507628000; 6.508426000; 6.506049000; 6.500135000; 6.490471000; 6.477093000; 6.460261000; 6.440452000; 6.418325000; 6.394744000; 6.370675000; 6.347171000; 6.325344000; 6.306351000; 6.291248000; 6.281057000; 6.276680000; 6.278866000; 6.288144000; 6.304883000; 6.329248000; 6.361208000; 6.400568000; 6.446982000; 6.5000290…
6.317632000; 6.326738000; 6.333863000; 6.338327000; 6.339453000; 6.336610000; 6.329289000; 6.317152000; 6.300111000; 6.278364000; 6.252356000; 6.222824000; 6.190750000; 6.157318000; 6.123876000; 6.091840000; 6.062618000; 6.037580000; 6.018028000; 6.005208000; 6.000194000; 6.003986000; 6.017473000; 6.041435000; 6.076423000; 6.122975000; 6.181463000; 6.252103000; 6.334935000; 6.429675000; 6.5358570…
6.233136000; 6.219592000; 6.203408000; 6.184422000; 6.162576000; 6.137944000; 6.110774000; 6.081544000; 6.050978000; 6.020025000; 5.989834000; 5.961712000; 5.937032000; 5.917173000; 5.903476000; 5.897107000; 5.898992000; 5.909829000; 5.930103000; 5.960209000; 6.000282000; 6.050418000; 6.110708000; 6.181305000; 6.262249000; 6.353922000; 6.456806000; 6.571503000; 6.698676000; 6.838662000; 6.9917100…
6.429928000; 6.419588000; 6.407416000; 6.393193000; 6.376808000; 6.358295000; 6.337893000; 6.316079000; 6.293578000; 6.271338000; 6.250504000; 6.232352000; 6.218199000; 6.209361000; 6.207105000; 6.212492000; 6.226349000; 6.249279000; 6.281733000; 6.324327000; 6.377382000; 6.441331000; 6.516794000; 6.604671000; 6.705688000; 6.821347000; 6.953457000; 7.104118000; 7.275588000; 7.469478000; 7.6872340…
6.728062000; 6.716079000; 6.703741000; 6.691061000; 6.678123000; 6.665117000; 6.652384000; 6.640441000; 6.629983000; 6.621864000; 6.617077000; 6.616685000; 6.621756000; 6.633342000; 6.652469000; 6.679944000; 6.716376000; 6.762192000; 6.817885000; 6.884915000; 6.964289000; 7.057530000; 7.166875000; 7.295445000; 7.445774000; 7.622511000; 7.831214000; 8.078211000; 8.370233000; 8.712711000; 9.1105500…
7.109570000; 7.102718000; 7.097282000; 7.093433000; 7.091384000; 7.091406000; 7.093881000; 7.099313000; 7.108309000; 7.121567000; 7.139898000; 7.164149000; 7.195148000; 7.233743000; 7.280867000; 7.337181000; 7.403206000; 7.479346000; 7.575563000; 7.748773000; 8.040110000; 8.511293000; 9.252041000; 10.384010000; 11.964500000; 14.145900000; 17.104750000; 21.031900000; 26.115430000; 32.562410000; 40…
7.687823000; 7.693184000; 7.702830000; 7.717105000; 7.736326000; 7.760781000; 7.790782000; 7.826660000; 7.868738000; 7.917347000; 7.972906000; 8.035844000; 8.106585000; 8.185730000; 8.274265000; 8.372840000; 8.482154000; 8.602994000; 8.735423000; 8.875400000; 9.020823000; 9.168303000; 9.312606000; 9.446046000; 9.559846000; 9.640016000; 9.668146000; 9.620942000; 9.470201000; 9.190947000; 8.7529410…
8.464357000; 8.493178000; 8.533291000; 8.585712000; 8.651361000; 8.731035000; 8.825406000; 8.934920000; 9.059692000; 9.199476000; 9.353786000; 9.521770000; 9.702230000; 9.894582000; 10.100010000; 10.318720000; 10.551860000; 10.801920000; 11.071850000; 11.359710000; 11.669260000; 12.004690000; 12.369890000; 12.767350000; 13.201630000; 13.669680000; 14.162470000; 14.663270000; 15.146650000; 15.5807…
9.715447000; 9.794891000; 9.897997000; 10.026900000; 10.183660000; 10.370290000; 10.588610000; 10.839990000; 11.124970000; 11.443210000; 11.793440000; 12.173280000; 12.579140000; 13.003490000; 13.431760000; 13.850000000; 14.240130000; 14.578930000; 14.839660000; 15.001440000; 15.030640000; 14.890280000; 14.541810000; 13.947710000; 13.070940000; 11.886240000; 10.382640000; 8.568281000; 6.474567000…
11.834410000; 12.075730000; 12.394320000; 12.801400000; 13.308920000; 13.930710000; 14.680820000; 15.572180000; 16.615010000; 17.815320000; 19.173940000; 20.684540000; 22.332330000; 24.092020000; 25.926080000; 27.788760000; 29.625450000; 31.374300000; 32.970050000; 34.352700000; 35.460400000; 36.237900000; 36.639840000; 36.633760000; 36.199500000; 35.335500000; 34.058360000; 32.402900000; 30.4215…
8.456493000; 5.517517000; 1.572932000; -3.597605000; -10.191180000; -18.330090000; -28.045300000; -39.248460000; -51.715240000; -65.079290000; -78.838940000; -92.393230000; -105.093200000; -116.296900000; -125.428000000; -132.067700000; -135.986800000; -137.168100000; -135.805300000; -132.282400000; -127.096900000; -120.802100000; -113.937200000; -106.965300000; -100.228400000; -93.924670000; -88…
-9.259672000; -17.777820000; -27.560580000; -38.359610000; -49.800300000; -61.395250000; -72.595970000; -82.811340000; -91.464030000; -98.050750000; -102.197900000; -103.702500000; -102.555300000; -98.937910000; -93.197580000; -85.808100000; -77.312100000; -68.263910000; -59.177020000; -50.484070000; -42.507820000; -35.451120000; -29.402670000; -24.352950000; -20.217820000; -16.835170000; -14.054…
-4.859305000; -15.688600000; -25.588290000; -34.177620000; -41.162960000; -46.352630000; -49.646380000; -51.065310000; -50.744190000; -48.904800000; -45.823100000; -41.851470000; -37.342670000; -32.622220000; -27.968080000; -23.607570000; -19.682630000; -16.272420000; -13.400680000; -11.047730000; -9.141255000; -7.617084000; -6.398389000; -5.405162000; -4.561532000; -3.829335000; -3.142508000; -2…
-56.968240000; -54.519910000; -51.263500000; -47.357650000; -42.988590000; -38.354360000; -33.649560000; -29.050150000; -24.702420000; -20.715600000; -17.159250000; -14.069090000; -11.448610000; -9.275581000; -7.509179000; -6.098847000; -4.989254000; -4.125069000; -3.454081000; -2.929452000; -2.520999000; -2.186010000; -1.888044000; -1.595617000; -1.281978000; -0.916926500; -0.482953100; 0.032883…
-11.851790000; -11.333630000; -10.671040000; -9.897198000; -9.045726000; -8.149361000; -7.239607000; -6.342461000; -5.477798000; -4.658868000; -3.891339000; -3.173579000; -2.498237000; -1.853612000; -1.225408000; -0.598694600; 0.041857320; 0.709172400; 1.412544000; 2.157125000; 2.941280000; 3.759938000; 4.603250000; 5.457716000; 6.307003000; 7.135501000; -1000.000000000; -1000.000000000; -1000.00…
