# Supplementary material for: Customized Finite Element Modelling of the Human Cornea
Source: PLoS One. 2015 Jun 22;10(6):e0130426. doi: 10.1371/journal.pone.0130426 (PMC4476710; doi:10.1371/journal.pone.0130426)
Supplement: S1 Dataset — The.xyz files contain the coordinates lying on the anterior surface of th e cornea and.csv files contain the thicknesses associated to these points. (ZIP) [file pone.0130426.s001.zip › SupplementaryFiles/S10_Dataset.xyz.xyz]

0.000000000
0.000000000
0.000000000
0.000000000
0.000000000
0.000000000
0.000000000
0.000000000
0.000000000
0.000000000
0.000000000
0.000000000
0.000000000
0.000000000
0.000000000
0.000000000
0.000000000
0.000000000
0.000000000
0.000000000
0.000000000
0.000000000
0.000000000
0.000000000
0.000000000
0.000000000
0.000000000
0.000000000
0.000000000
0.000000000
0.000000000
0.000000000
0.000000000
0.000000000
0.000000000
0.000000000
0.000000000
0.000000000
0.000000000
0.000000000
0.000000000
0.000000000
0.000000000
0.000000000
0.000000000
0.000000000
0.000000000
0.000000000
0.000000000
0.000000000
0.000000000
0.000000000
0.000000000
0.000000000
0.000000000
0.000000000
0.000000000
0.000000000
0.000000000
0.000000000
0.000000000
0.000000000
0.000000000
0.000000000
0.000000000
0.000000000
0.000000000
0.000000000
0.000000000
0.000000000
0.000000000
0.000000000
0.000000000
0.000000000
0.000000000
0.000000000
0.000000000
0.000000000
0.000000000
0.000000000
0.000000000
0.000000000
0.000000000
0.000000000
0.000000000
0.000000000
0.000000000
0.000000000
0.000000000
0.000000000
0.000000000
0.000000000
0.000000000
0.000000000
0.000000000
0.000000000
0.000000000
0.000000000
0.000000000
0.000000000
0.000000000
0.000000000
0.000000000
0.000000000
0.000000000
0.000000000
0.000000000
0.000000000
0.000000000
0.000000000
0.000000000
0.000000000
0.000000000
0.000000000
0.000000000
0.000000000
0.000000000
0.000000000
0.000000000
0.000000000
0.000000000
0.000000000
0.000000000
0.000000000
0.000000000
0.000000000
0.000000000
0.000000000
0.000000000
0.000000000
0.000000000
0.000000000
0.000000000
0.000000000
0.000000000
0.000000000
0.000000000
0.000000000
0.000000000
0.000000000
0.000000000
0.000000000
0.000000000
0.000000000
0.000000000
0.000000000
0.000000000
0.000000000
0.000000000
0.000000000
0.000000000
0.000000000
0.000000000
0.000000000
0.000000000
0.000000000
0.000000000
0.000000000
0.000000000
0.000000000
0.000000000
0.000000000
0.000000000
0.000000000
0.000000000
0.000000000
0.000000000
0.000000000
0.000000000
0.000000000
0.000000000
0.000000000
0.000000000
0.000000000
0.000000000
0.000000000
0.000000000
0.000000000
0.000000000
0.000000000
0.000000000
0.000000000
0.000000000
0.000000000
0.000000000
0.000000000
0.000000000
0.000000000
0.000000000
0.000000000
0.000000000
0.000000000
0.000000000
0.000000000
0.000000000
0.000000000
0.000000000
0.000000000
0.000000000
0.000000000
0.000000000
0.000000000
0.000000000
0.000000000
0.000000000
0.000000000
0.000000000
0.000000000
0.000000000
0.000000000
0.000000000
0.000000000
0.000000000
0.000000000
0.000000000
0.000000000
0.000000000
0.000000000
0.000000000
0.000000000
0.000000000
0.000000000
0.000000000
0.000000000
0.000000000
0.000000000
0.000000000
0.000000000
0.000000000
0.000000000
0.000000000
0.000000000
0.000000000
0.000000000
0.000000000
0.000000000
0.000000000
0.000000000
0.000000000
0.000000000
0.000000000
0.000000000
0.000000000
0.000000000
0.000000000
0.000000000
0.000000000
0.000000000
0.000000000
0.000000000
0.000000000
0.000000000
0.000000000
0.000000000
0.000000000
0.000000000
0.000000000
0.000000000
0.000000000
0.000000000
0.000000000
0.000000000
0.000000000
0.000000000
0.000000000
0.000000000
0.000000000
0.000000000
0.000000000
0.000000000
0.000000000
0.000000000
0.000000000
0.000000000
0.000000000
0.000000000
0.000000000
0.000000000
0.000000000
0.000000000
0.000000000
0.000000000
0.000000000
0.000000000
0.000000000
0.000000000
0.000000000
0.000000000
0.000000000
0.000000000
0.000000000
0.000000000
0.000000000
0.000000000
0.000000000
0.000000000
0.000000000
0.000000000
0.000000000
0.000000000
0.000000000
0.000000000
0.000000000
0.000000000
0.000000000
0.000000000
0.000000000
0.000000000
0.000000000
0.000000000
0.000000000
0.000000000
0.000000000
0.000000000
0.000000000
0.000000000
0.000000000
0.000000000
0.000000000
0.000000000
0.000000000
0.000000000
0.000000000
0.000000000
0.000000000
0.000000000
0.000000000
0.000000000
0.000000000
0.000000000
0.000000000
0.000000000
0.000000000
0.000000000
0.000000000
0.000000000
0.000000000
0.000000000
0.000000000
0.000000000
0.000000000
0.000000000
0.000000000
0.000000000
0.000000000
0.000000000
0.000000000
0.000000000
0.000000000
0.000000000
0.000000000
0.000000000
0.000000000
0.000000000
0.000000000
0.000000000
0.000000000
0.000000000
0.000000000
0.000000000
0.000000000
0.000000000
0.000000000
0.000000000
0.000000000
0.000000000
0.000000000
0.000000000
0.000000000
0.000000000
0.000000000
0.000000000
0.000000000
0.000000000
0.000000000
0.000000000
0.000000000
0.000000000
0.000000000
0.000000000
0.000000000
0.000000000
0.000000000
0.000000000
0.000000000
0.000000000
0.000000000
0.000000000
0.000000000
0.000000000
0.000000000
0.000000000
0.000000000
0.000000000
0.000000000
0.000000000
0.000000000
0.000000000
0.000000000
0.000000000
0.000000000
0.000000000
0.000000000
0.000000000
0.000000000
0.000000000
0.000000000
0.000000000
0.000000000
0.000000000
0.000000000
0.000000000
0.000000000
0.000000000
0.000000000
0.000000000
0.000000000
0.000000000
0.000000000
0.000000000
0.000000000
0.000000000
0.000000000
0.000000000
0.000000000
0.000000000
0.000000000
0.000000000
0.000000000
0.000000000
0.000000000
0.000000000
0.000000000
0.000000000
0.000000000
0.000000000
0.000000000
0.000000000
0.000000000
0.000000000
0.000000000
0.000000000
0.000000000
0.000000000
0.000000000
0.000000000
0.000000000
0.000000000
0.000000000
0.000000000
0.000000000
0.000000000
0.000000000
0.000000000
0.000000000
0.000000000
0.000000000
0.000000000
0.000000000
0.000000000
0.000000000
0.000000000
0.000000000
0.000000000
0.000000000
0.000000000
0.000000000
0.000000000
0.000000000
0.000000000
0.000000000
0.000000000
0.000000000
0.000000000
0.000000000
0.000000000
0.000000000
0.000000000
0.000000000
0.000000000
0.000000000
0.000000000
0.000000000
0.000000000
0.000000000
0.000000000
0.000000000
0.000000000
0.000000000
0.000000000
0.000000000
0.000000000
0.000000000
0.000000000
0.000000000
0.000000000
0.000000000
0.000000000
0.000000000
0.000000000
0.000000000
0.000000000
0.000000000
0.000000000
0.000000000
0.000000000
0.000000000
0.000000000
0.000000000
0.000000000
0.000000000
0.000000000
0.000000000
0.000000000
0.000000000
0.000000000
0.000000000
0.000000000
0.000000000
0.000000000
0.000000000
0.000000000
0.000000000
0.000000000
0.000000000
0.000000000
0.000000000
0.000000000
0.000000000
0.000000000
0.000000000
0.000000000
0.000000000
0.000000000
0.000000000
0.000000000
0.000000000
0.000000000
0.000000000
0.000000000
0.000000000
0.000000000
0.000000000
0.000000000
0.000000000
0.000000000
0.000000000
0.000000000
0.000000000
0.000000000
0.000000000
0.000000000
0.000000000
0.000000000
0.000000000
0.000000000
0.000000000
0.000000000
0.000000000
0.000000000
0.000000000
0.000000000
0.000000000
0.000000000
0.000000000
0.000000000
0.000000000
0.000000000
0.000000000
0.000000000
0.000000000
0.000000000
0.000000000
0.000000000
0.000000000
0.000000000
0.000000000
0.000000000
0.000000000
0.000000000
0.000000000
0.000000000
0.000000000
0.000000000
0.000000000
0.000000000
0.000000000
0.000000000
0.000000000
0.000000000
0.000000000
0.000000000
0.000000000
0.000000000
0.000000000
0.000000000
0.000000000
0.000000000
0.000000000
0.000000000
0.000000000
0.000000000
0.000000000
0.000000000
0.000000000
0.000000000
0.000000000
0.000000000
0.000000000
0.000000000
0.000000000
0.000000000
0.000000000
0.000000000
0.000000000
0.000000000
0.000000000
0.000000000
0.000000000
0.000000000
0.000000000
0.000000000
0.000000000
0.000000000
0.000000000
0.000000000
0.000000000
0.000000000
0.000000000
0.000000000
0.000000000
0.000000000
0.000000000
0.000000000
0.000000000
0.000000000
0.000000000
0.000000000
0.000000000
0.000000000
0.000000000
0.000000000
0.000000000
0.000000000
0.000000000
0.000000000
0.000000000
0.000000000
0.000000000
0.000000000
0.000000000
0.000000000
0.000000000
0.000000000
0.000000000
0.000000000
0.000000000
0.000000000
0.000000000
0.000000000
0.000000000
0.000000000
0.000000000
0.000000000
0.000000000
0.000000000
0.000000000
0.000000000
0.000000000
0.000000000
0.000000000
0.000000000
0.000000000
0.000000000
0.000000000
0.000000000
0.000000000
0.000000000
0.000000000
0.000000000
0.000000000
0.000000000
0.000000000
0.000000000
0.000000000
0.000000000
0.000000000
0.000000000
0.000000000
0.000000000
0.000000000
0.000000000
0.000000000
0.000000000
0.000000000
0.000000000
0.000000000
0.000000000
0.000000000
0.000000000
0.000000000
0.000000000
0.000000000
0.000000000
0.000000000
0.000000000
0.000000000
0.000000000
0.000000000
0.000000000
0.000000000
0.000000000
0.000000000
0.000000000
0.000000000
0.000000000
0.000000000
0.000000000
0.000000000
0.000000000
0.000000000
0.000000000
0.000000000
0.000000000
0.000000000
0.000000000
0.000000000
0.000000000
0.000000000
0.000000000
0.000000000
0.000000000
0.000000000
0.000000000
0.000000000
0.000000000
0.000000000
0.000000000
0.000000000
0.000000000
0.000000000
0.000000000
0.000000000
0.000000000
0.000000000
0.000000000
0.000000000
0.000000000
0.000000000
0.000000000
0.000000000
0.000000000
0.000000000
0.000000000
0.000000000
0.000000000
0.000000000
0.000000000
0.000000000
0.000000000
0.000000000
0.000000000
0.000000000
0.000000000
0.000000000
0.000000000
0.000000000
0.000000000
0.200000000
0.000000000
0.002596351
0.199939800
0.004908246
0.002597440
0.199759100
0.009813535
0.002598796
0.199458100
0.014712910
0.002600305
0.199036900
0.019603430
0.002601843
0.198495900
0.024482140
0.002603292
0.197835300
0.029346090
0.002604544
0.197055500
0.034192380
0.002605518
0.196157100
0.039018060
0.002606157
0.195140400
0.043820250
0.002606434
0.194006200
0.048596040
0.002606344
0.192755200
0.053342550
0.002605908
0.191388100
0.058056930
0.002605163
0.189905600
0.062736350
0.002604167
0.188308800
0.067377980
0.002602986
0.186598600
0.071979010
0.002601697
0.184775900
0.076536690
0.002600382
0.182842000
0.081048270
0.002599118
0.180797900
0.085511020
0.002597972
0.178644900
0.089922270
0.002596997
0.176384300
0.094279350
0.002596227
0.174017400
0.098579640
0.002595684
0.171545700
0.102820600
0.002595375
0.168970700
0.106999500
0.002595298
0.166293900
0.111114000
0.002595440
0.163517000
0.115161600
0.002595783
0.160641500
0.119139900
0.002596301
0.157669300
0.123046300
0.002596972
0.154602100
0.126878700
0.002597779
0.151441800
0.130634600
0.002598715
0.148190200
0.134311800
0.002599788
0.144849400
0.137908100
0.002601019
0.141421400
0.141421400
0.002602441
0.137908100
0.144849400
0.002604097
0.134311800
0.148190200
0.002606027
0.130634600
0.151441800
0.002608253
0.126878700
0.154602100
0.002610758
0.123046300
0.157669300
0.002613476
0.119139900
0.160641500
0.002616307
0.115161600
0.163517000
0.002619129
0.111114000
0.166293900
0.002621826
0.106999500
0.168970700
0.002624294
0.102820600
0.171545700
0.002626460
0.098579640
0.174017400
0.002628286
0.094279350
0.176384300
0.002629775
0.089922270
0.178644900
0.002630961
0.085511020
0.180797900
0.002631902
0.081048270
0.182842000
0.002632676
0.076536690
0.184775900
0.002633371
0.071979010
0.186598600
0.002634073
0.067377980
0.188308800
0.002634848
0.062736350
0.189905600
0.002635728
0.058056930
0.191388100
0.002636698
0.053342550
0.192755200
0.002637712
0.048596040
0.194006200
0.002638697
0.043820250
0.195140400
0.002639580
0.039018060
0.196157100
0.002640305
0.034192380
0.197055500
0.002640840
0.029346090
0.197835300
0.002641178
0.024482140
0.198495900
0.002641335
0.019603430
0.199036900
0.002641343
0.014712910
0.199458100
0.002641258
0.009813535
0.199759100
0.002641150
0.004908246
0.199939800
0.002641100
0.000000000
0.200000000
0.002641178
-0.004908246
0.199939800
0.002641435
-0.009813535
0.199759100
0.002641893
-0.014712910
0.199458100
0.002642545
-0.019603430
0.199036900
0.002643354
-0.024482140
0.198495900
0.002644260
-0.029346090
0.197835300
0.002645193
-0.034192380
0.197055500
0.002646080
-0.039018060
0.196157100
0.002646860
-0.043820250
0.195140400
0.002647487
-0.048596040
0.194006200
0.002647934
-0.053342550
0.192755200
0.002648200
-0.058056930
0.191388100
0.002648302
-0.062736350
0.189905600
0.002648272
-0.067377980
0.188308800
0.002648153
-0.071979010
0.186598600
0.002647987
-0.076536690
0.184775900
0.002647809
-0.081048270
0.182842000
0.002647638
-0.085511020
0.180797900
0.002647471
-0.089922270
0.178644900
0.002647280
-0.094279350
0.176384300
0.002647015
-0.098579640
0.174017400
0.002646612
-0.102820600
0.171545700
0.002646003
-0.106999500
0.168970700
0.002645125
-0.111114000
0.166293900
0.002643936
-0.115161600
0.163517000
0.002642417
-0.119139900
0.160641500
0.002640575
-0.123046300
0.157669300
0.002638438
-0.126878700
0.154602100
0.002636049
-0.130634600
0.151441800
0.002633457
-0.134311800
0.148190200
0.002630710
-0.137908100
0.144849400
0.002627850
-0.141421400
0.141421400
0.002624915
-0.144849400
0.137908100
0.002621939
-0.148190200
0.134311800
0.002618953
-0.151441800
0.130634600
0.002615992
-0.154602100
0.126878700
0.002613090
-0.157669300
0.123046300
0.002610285
-0.160641500
0.119139900
0.002607613
-0.163517000
0.115161600
0.002605109
-0.166293900
0.111114000
0.002602801
-0.168970700
0.106999500
0.002600709
-0.171545700
0.102820600
0.002598836
-0.174017400
0.098579640
0.002597168
-0.176384300
0.094279350
0.002595672
-0.178644900
0.089922270
0.002594302
-0.180797900
0.085511020
0.002593001
-0.182842000
0.081048270
0.002591711
-0.184775900
0.076536690
0.002590372
-0.186598600
0.071979010
0.002588937
-0.188308800
0.067377980
0.002587361
-0.189905600
0.062736350
0.002585613
-0.191388100
0.058056930
0.002583667
-0.192755200
0.053342550
0.002581506
-0.194006200
0.048596040
0.002579121
-0.195140400
0.043820250
0.002576516
-0.196157100
0.039018060
0.002573714
-0.197055500
0.034192380
0.002570766
-0.197835300
0.029346090
0.002567750
-0.198495900
0.024482140
0.002564771
-0.199036900
0.019603430
0.002561950
-0.199458100
0.014712910
0.002559412
-0.199759100
0.009813535
0.002557268
-0.199939800
0.004908246
0.002555600
-0.200000000
0.000000000
0.002554453
-0.199939800
-0.004908246
0.002553830
-0.199759100
-0.009813535
0.002553699
-0.199458100
-0.014712910
0.002553995
-0.199036900
-0.019603430
0.002554630
-0.198495900
-0.024482140
0.002555505
-0.197835300
-0.029346090
0.002556518
-0.197055500
-0.034192380
0.002557582
-0.196157100
-0.039018060
0.002558628
-0.195140400
-0.043820250
0.002559611
-0.194006200
-0.048596040
0.002560507
-0.192755200
-0.053342550
0.002561311
-0.191388100
-0.058056930
0.002562039
-0.189905600
-0.062736350
0.002562717
-0.188308800
-0.067377980
0.002563383
-0.186598600
-0.071979010
0.002564082
-0.184775900
-0.076536690
0.002564868
-0.182842000
-0.081048270
0.002565799
-0.180797900
-0.085511020
0.002566926
-0.178644900
-0.089922270
0.002568293
-0.176384300
-0.094279350
0.002569925
-0.174017400
-0.098579640
0.002571834
-0.171545700
-0.102820600
0.002574019
-0.168970700
-0.106999500
0.002576467
-0.166293900
-0.111114000
0.002579151
-0.163517000
-0.115161600
0.002582036
-0.160641500
-0.119139900
0.002585083
-0.157669300
-0.123046300
0.002588254
-0.154602100
-0.126878700
0.002591516
-0.151441800
-0.130634600
0.002594846
-0.148190200
-0.134311800
0.002598227
-0.144849400
-0.137908100
0.002601649
-0.141421400
-0.141421400
0.002605109
-0.137908100
-0.144849400
0.002608605
-0.134311800
-0.148190200
0.002612135
-0.130634600
-0.151441800
0.002615686
-0.126878700
-0.154602100
0.002619228
-0.123046300
-0.157669300
0.002622708
-0.119139900
-0.160641500
0.002626061
-0.115161600
-0.163517000
0.002629218
-0.111114000
-0.166293900
0.002632112
-0.106999500
-0.168970700
0.002634687
-0.102820600
-0.171545700
0.002636903
-0.098579640
-0.174017400
0.002638748
-0.094279350
-0.176384300
0.002640235
-0.089922270
-0.178644900
0.002641390
-0.085511020
-0.180797900
0.002642255
-0.081048270
-0.182842000
0.002642888
-0.076536690
-0.184775900
0.002643372
-0.071979010
-0.186598600
0.002643806
-0.067377980
-0.188308800
0.002644276
-0.062736350
-0.189905600
0.002644833
-0.058056930
-0.191388100
0.002645476
-0.053342550
-0.192755200
0.002646166
-0.048596040
-0.194006200
0.002646832
-0.043820250
-0.195140400
0.002647398
-0.039018060
-0.196157100
0.002647797
-0.034192380
-0.197055500
0.002647978
-0.029346090
-0.197835300
0.002647916
-0.024482140
-0.198495900
0.002647602
-0.019603430
-0.199036900
0.002647049
-0.014712910
-0.199458100
0.002646293
-0.009813535
-0.199759100
0.002645390
-0.004908246
-0.199939800
0.002644412
0.000000000
-0.200000000
0.002643438
0.004908246
-0.199939800
0.002642541
0.009813535
-0.199759100
0.002641782
0.014712910
-0.199458100
0.002641202
0.019603430
-0.199036900
0.002640813
0.024482140
-0.198495900
0.002640599
0.029346090
-0.197835300
0.002640525
0.034192380
-0.197055500
0.002640539
0.039018060
-0.196157100
0.002640586
0.043820250
-0.195140400
0.002640620
0.048596040
-0.194006200
0.002640612
0.053342550
-0.192755200
0.002640557
0.058056930
-0.191388100
0.002640471
0.062736350
-0.189905600
0.002640395
0.067377980
-0.188308800
0.002640381
0.071979010
-0.186598600
0.002640489
0.076536690
-0.184775900
0.002640768
0.081048270
-0.182842000
0.002641256
0.085511020
-0.180797900
0.002641967
0.089922270
-0.178644900
0.002642888
0.094279350
-0.176384300
0.002643986
0.098579640
-0.174017400
0.002645205
0.102820600
-0.171545700
0.002646481
0.106999500
-0.168970700
0.002647746
0.111114000
-0.166293900
0.002648933
0.115161600
-0.163517000
0.002649982
0.119139900
-0.160641500
0.002650837
0.123046300
-0.157669300
0.002651445
0.126878700
-0.154602100
0.002651755
0.130634600
-0.151441800
0.002651716
0.134311800
-0.148190200
0.002651279
0.137908100
-0.144849400
0.002650407
0.141421400
-0.141421400
0.002649079
0.144849400
-0.137908100
0.002647294
0.148190200
-0.134311800
0.002645081
0.151441800
-0.130634600
0.002642494
0.154602100
-0.126878700
0.002639605
0.157669300
-0.123046300
0.002636504
0.160641500
-0.119139900
0.002633282
0.163517000
-0.115161600
0.002630030
0.166293900
-0.111114000
0.002626829
0.168970700
-0.106999500
0.002623747
0.171545700
-0.102820600
0.002620836
0.174017400
-0.098579640
0.002618135
0.176384300
-0.094279350
0.002615665
0.178644900
-0.089922270
0.002613442
0.180797900
-0.085511020
0.002611468
0.182842000
-0.081048270
0.002609739
0.184775900
-0.076536690
0.002608239
0.186598600
-0.071979010
0.002606944
0.188308800
-0.067377980
0.002605817
0.189905600
-0.062736350
0.002604808
0.191388100
-0.058056930
0.002603866
0.192755200
-0.053342550
0.002602935
0.194006200
-0.048596040
0.002601968
0.195140400
-0.043820250
0.002600937
0.196157100
-0.039018060
0.002599840
0.197055500
-0.034192380
0.002598707
0.197835300
-0.029346090
0.002597602
0.198495900
-0.024482140
0.002596613
0.199036900
-0.019603430
0.002595837
0.199458100
-0.014712910
0.002595371
0.199759100
-0.009813535
0.002595285
0.199939800
-0.004908246
0.002595615
0.400000000
0.000000000
0.010390660
0.399879500
0.009816492
0.010395020
0.399518200
0.019627070
0.010400450
0.398916200
0.029425830
0.010406500
0.398073900
0.039206860
0.010412660
0.396991800
0.048964270
0.010418470
0.395670600
0.058692190
0.010423480
0.394111100
0.068384760
0.010427380
0.392314100
0.078036130
0.010429940
0.390280800
0.087640490
0.010431050
0.388012500
0.097192070
0.010430700
0.385510400
0.106685100
0.010428950
0.382776100
0.116113900
0.010425960
0.379811300
0.125472700
0.010421970
0.376617600
0.134756000
0.010417240
0.373197100
0.143958000
0.010412080
0.369551800
0.153073400
0.010406810
0.365683900
0.162096500
0.010401750
0.361595700
0.171022000
0.010397150
0.357289700
0.179844500
0.010393250
0.352768500
0.188558700
0.010390160
0.348034800
0.197159300
0.010387990
0.343091500
0.205641100
0.010386750
0.337941400
0.213999100
0.010386440
0.332587800
0.222228100
0.010387010
0.327033900
0.230323300
0.010388390
0.321283000
0.238279700
0.010390460
0.315338600
0.246092600
0.010393150
0.309204200
0.253757300
0.010396380
0.302883500
0.261269200
0.010400130
0.296380500
0.268623600
0.010404430
0.289698800
0.275816200
0.010409360
0.282842700
0.282842700
0.010415060
0.275816200
0.289698800
0.010421690
0.268623600
0.296380500
0.010429420
0.261269200
0.302883500
0.010438340
0.253757300
0.309204200
0.010448380
0.246092600
0.315338600
0.010459270
0.238279700
0.321283000
0.010470610
0.230323300
0.327033900
0.010481910
0.222228100
0.332587800
0.010492720
0.213999100
0.337941400
0.010502600
0.205641100
0.343091500
0.010511280
0.197159300
0.348034800
0.010518600
0.188558700
0.352768500
0.010524560
0.179844500
0.357289700
0.010529310
0.171022000
0.361595700
0.010533080
0.162096500
0.365683900
0.010536180
0.153073400
0.369551800
0.010538970
0.143958000
0.373197100
0.010541780
0.134756000
0.376617600
0.010544890
0.125472700
0.379811300
0.010548410
0.116113900
0.382776100
0.010552300
0.106685100
0.385510400
0.010556360
0.097192070
0.388012500
0.010560300
0.087640490
0.390280800
0.010563840
0.078036130
0.392314100
0.010566750
0.068384760
0.394111100
0.010568890
0.058692190
0.395670600
0.010570250
0.048964270
0.396991800
0.010570870
0.039206860
0.398073900
0.010570910
0.029425830
0.398916200
0.010570560
0.019627070
0.399518200
0.010570140
0.009816492
0.399879500
0.010569930
0.000000000
0.400000000
0.010570250
-0.009816492
0.399879500
0.010571270
-0.019627070
0.399518200
0.010573110
-0.029425830
0.398916200
0.010575720
-0.039206860
0.398073900
0.010578960
-0.048964270
0.396991800
0.010582590
-0.058692190
0.395670600
0.010586330
-0.068384760
0.394111100
0.010589890
-0.078036130
0.392314100
0.010593010
-0.087640490
0.390280800
0.010595520
-0.097192070
0.388012500
0.010597310
-0.106685100
0.385510400
0.010598380
-0.116113900
0.382776100
0.010598790
-0.125472700
0.379811300
0.010598670
-0.134756000
0.376617600
0.010598190
-0.143958000
0.373197100
0.010597530
-0.153073400
0.369551800
0.010596810
-0.162096500
0.365683900
0.010596130
-0.171022000
0.361595700
0.010595460
-0.179844500
0.357289700
0.010594690
-0.188558700
0.352768500
0.010593630
-0.197159300
0.348034800
0.010592020
-0.205641100
0.343091500
0.010589580
-0.213999100
0.337941400
0.010586060
-0.222228100
0.332587800
0.010581300
-0.230323300
0.327033900
0.010575210
-0.238279700
0.321283000
0.010567830
-0.246092600
0.315338600
0.010559270
-0.253757300
0.309204200
0.010549700
-0.261269200
0.302883500
0.010539310
-0.268623600
0.296380500
0.010528310
-0.275816200
0.289698800
0.010516850
-0.282842700
0.282842700
0.010505090
-0.289698800
0.275816200
0.010493170
-0.296380500
0.268623600
0.010481210
-0.302883500
0.261269200
0.010469340
-0.309204200
0.253757300
0.010457720
-0.315338600
0.246092600
0.010446480
-0.321283000
0.238279700
0.010435780
-0.327033900
0.230323300
0.010425750
-0.332587800
0.222228100
0.010416500
-0.337941400
0.213999100
0.010408120
-0.343091500
0.205641100
0.010400620
-0.348034800
0.197159300
0.010393930
-0.352768500
0.188558700
0.010387940
-0.357289700
0.179844500
0.010382450
-0.361595700
0.171022000
0.010377240
-0.365683900
0.162096500
0.010372070
-0.369551800
0.153073400
0.010366710
-0.373197100
0.143958000
0.010360960
-0.376617600
0.134756000
0.010354650
-0.379811300
0.125472700
0.010347640
-0.382776100
0.116113900
0.010339850
-0.385510400
0.106685100
0.010331190
-0.388012500
0.097192070
0.010321640
-0.390280800
0.087640490
0.010311200
-0.392314100
0.078036130
0.010299980
-0.394111100
0.068384760
0.010288170
-0.395670600
0.058692190
0.010276090
-0.396991800
0.048964270
0.010264150
-0.398073900
0.039206860
0.010252850
-0.398916200
0.029425830
0.010242680
-0.399518200
0.019627070
0.010234100
-0.399879500
0.009816492
0.010227410
-0.400000000
0.000000000
0.010222820
-0.399879500
-0.009816492
0.010220320
-0.399518200
-0.019627070
0.010219800
-0.398916200
-0.029425830
0.010220980
-0.398073900
-0.039206860
0.010223530
-0.396991800
-0.048964270
0.010227030
-0.395670600
-0.058692190
0.010231090
-0.394111100
-0.068384760
0.010235350
-0.392314100
-0.078036130
0.010239540
-0.390280800
-0.087640490
0.010243480
-0.388012500
-0.097192070
0.010247070
-0.385510400
-0.106685100
0.010250290
-0.382776100
-0.116113900
0.010253210
-0.379811300
-0.125472700
0.010255920
-0.376617600
-0.134756000
0.010258590
-0.373197100
-0.143958000
0.010261390
-0.369551800
-0.153073400
0.010264540
-0.365683900
-0.162096500
0.010268270
-0.361595700
-0.171022000
0.010272790
-0.357289700
-0.179844500
0.010278260
-0.352768500
-0.188558700
0.010284800
-0.348034800
-0.197159300
0.010292440
-0.343091500
-0.205641100
0.010301200
-0.337941400
-0.213999100
0.010311000
-0.332587800
-0.222228100
0.010321760
-0.327033900
-0.230323300
0.010333320
-0.321283000
-0.238279700
0.010345520
-0.315338600
-0.246092600
0.010358220
-0.309204200
-0.253757300
0.010371290
-0.302883500
-0.261269200
0.010384630
-0.296380500
-0.268623600
0.010398180
-0.289698800
-0.275816200
0.010411890
-0.282842700
-0.282842700
0.010425750
-0.275816200
-0.289698800
0.010439750
-0.268623600
-0.296380500
0.010453890
-0.261269200
-0.302883500
0.010468120
-0.253757300
-0.309204200
0.010482310
-0.246092600
-0.315338600
0.010496250
-0.238279700
-0.321283000
0.010509680
-0.230323300
-0.327033900
0.010522330
-0.222228100
-0.332587800
0.010533930
-0.213999100
-0.337941400
0.010544240
-0.205641100
-0.343091500
0.010553120
-0.197159300
-0.348034800
0.010560510
-0.188558700
-0.352768500
0.010566470
-0.179844500
-0.357289700
0.010571100
-0.171022000
-0.361595700
0.010574560
-0.162096500
-0.365683900
0.010577100
-0.153073400
-0.369551800
0.010579040
-0.143958000
-0.373197100
0.010580780
-0.134756000
-0.376617600
0.010582660
-0.125472700
-0.379811300
0.010584890
-0.116113900
-0.382776100
0.010587470
-0.106685100
-0.385510400
0.010590230
-0.097192070
-0.388012500
0.010592900
-0.087640490
-0.390280800
0.010595170
-0.078036130
-0.392314100
0.010596760
-0.068384760
-0.394111100
0.010597490
-0.058692190
-0.395670600
0.010597240
-0.048964270
-0.396991800
0.010595980
-0.039206860
-0.398073900
0.010593770
-0.029425830
-0.398916200
0.010590740
-0.019627070
-0.399518200
0.010587120
-0.009816492
-0.399879500
0.010583200
0.000000000
-0.400000000
0.010579300
0.009816492
-0.399879500
0.010575700
0.019627070
-0.399518200
0.010572670
0.029425830
-0.398916200
0.010570340
0.039206860
-0.398073900
0.010568780
0.048964270
-0.396991800
0.010567930
0.058692190
-0.395670600
0.010567630
0.068384760
-0.394111100
0.010567690
0.078036130
-0.392314100
0.010567870
0.087640490
-0.390280800
0.010568010
0.097192070
-0.388012500
0.010567980
0.106685100
-0.385510400
0.010567760
0.116113900
-0.382776100
0.010567410
0.125472700
-0.379811300
0.010567110
0.134756000
-0.376617600
0.010567060
0.143958000
-0.373197100
0.010567480
0.153073400
-0.369551800
0.010568600
0.162096500
-0.365683900
0.010570560
0.171022000
-0.361595700
0.010573410
0.179844500
-0.357289700
0.010577100
0.188558700
-0.352768500
0.010581490
0.197159300
-0.348034800
0.010586380
0.205641100
-0.343091500
0.010591490
0.213999100
-0.337941400
0.010596560
0.222228100
-0.332587800
0.010601310
0.230323300
-0.327033900
0.010605520
0.238279700
-0.321283000
0.010608940
0.246092600
-0.315338600
0.010611380
0.253757300
-0.309204200
0.010612620
0.261269200
-0.302883500
0.010612460
0.268623600
-0.296380500
0.010610710
0.275816200
-0.289698800
0.010607220
0.282842700
-0.282842700
0.010601900
0.289698800
-0.275816200
0.010594750
0.296380500
-0.268623600
0.010585880
0.302883500
-0.261269200
0.010575520
0.309204200
-0.253757300
0.010563950
0.315338600
-0.246092600
0.010551520
0.321283000
-0.238279700
0.010538610
0.327033900
-0.230323300
0.010525590
0.332587800
-0.222228100
0.010512760
0.337941400
-0.213999100
0.010500410
0.343091500
-0.205641100
0.010488750
0.348034800
-0.197159300
0.010477930
0.352768500
-0.188558700
0.010468040
0.357289700
-0.179844500
0.010459130
0.361595700
-0.171022000
0.010451220
0.365683900
-0.162096500
0.010444290
0.369551800
-0.153073400
0.010438290
0.373197100
-0.143958000
0.010433100
0.376617600
-0.134756000
0.010428580
0.379811300
-0.125472700
0.010424540
0.382776100
-0.116113900
0.010420770
0.385510400
-0.106685100
0.010417040
0.388012500
-0.097192070
0.010413160
0.390280800
-0.087640490
0.010409030
0.392314100
-0.078036130
0.010404640
0.394111100
-0.068384760
0.010400100
0.395670600
-0.058692190
0.010395670
0.396991800
-0.048964270
0.010391710
0.398073900
-0.039206860
0.010388600
0.398916200
-0.029425830
0.010386740
0.399518200
-0.019627070
0.010386390
0.399879500
-0.009816492
0.010387710
0.600000000
0.000000000
0.023398750
0.599819300
0.014724740
0.023408600
0.599277300
0.029440610
0.023420850
0.598374300
0.044138740
0.023434480
0.597110900
0.058810290
0.023448390
0.595487800
0.073446410
0.023461480
0.593505900
0.088038280
0.023472790
0.591166600
0.102577100
0.023481590
0.588471200
0.117054200
0.023487370
0.585421300
0.131460700
0.023489870
0.582018800
0.145788100
0.023489060
0.578265700
0.160027700
0.023485120
0.574164200
0.174170800
0.023478390
0.569716900
0.188209100
0.023469380
0.564926400
0.202133900
0.023458710
0.559795700
0.215937000
0.023447070
0.554327700
0.229610100
0.023435180
0.548525900
0.243144800
0.023423760
0.542393600
0.256533100
0.023413400
0.535934600
0.269766800
0.023404590
0.529152800
0.282838000
0.023397630
0.522052200
0.295738900
0.023392720
0.514637200
0.308461700
0.023389930
0.506912200
0.320998600
0.023389240
0.498881800
0.333342200
0.023390530
0.490550900
0.345484900
0.023393620
0.481924500
0.357419600
0.023398300
0.473007900
0.369139000
0.023404370
0.463806300
0.380636000
0.023411660
0.454325300
0.391903700
0.023420120
0.444570700
0.402935400
0.023429820
0.434548300
0.413724400
0.023440940
0.424264100
0.424264100
0.023453790
0.413724400
0.434548300
0.023468750
0.402935400
0.444570700
0.023486200
0.391903700
0.454325300
0.023506310
0.380636000
0.463806300
0.023528950
0.369139000
0.473007900
0.023553520
0.357419600
0.481924500
0.023579090
0.345484900
0.490550900
0.023604600
0.333342200
0.498881800
0.023628970
0.320998600
0.506912200
0.023651270
0.308461700
0.514637200
0.023670850
0.295738900
0.522052200
0.023687350
0.282838000
0.529152800
0.023700810
0.269766800
0.535934600
0.023711520
0.256533100
0.542393600
0.023720030
0.243144800
0.548525900
0.023727030
0.229610100
0.554327700
0.023733300
0.215937000
0.559795700
0.023739650
0.202133900
0.564926400
0.023746660
0.188209100
0.569716900
0.023754610
0.174170800
0.574164200
0.023763380
0.160027700
0.578265700
0.023772540
0.145788100
0.582018800
0.023781440
0.131460700
0.585421300
0.023789420
0.117054200
0.588471200
0.023795980
0.102577100
0.591166600
0.023800810
0.088038280
0.593505900
0.023803870
0.073446410
0.595487800
0.023805280
0.058810290
0.597110900
0.023805360
0.044138740
0.598374300
0.023804580
0.029440610
0.599277300
0.023803620
0.014724740
0.599819300
0.023803160
0.000000000
0.600000000
0.023803870
-0.014724740
0.599819300
0.023806190
-0.029440610
0.599277300
0.023810330
-0.044138740
0.598374300
0.023816220
-0.058810290
0.597110900
0.023823530
-0.073446410
0.595487800
0.023831720
-0.088038280
0.593505900
0.023840150
-0.102577100
0.591166600
0.023848170
-0.117054200
0.588471200
0.023855220
-0.131460700
0.585421300
0.023860880
-0.145788100
0.582018800
0.023864920
-0.160027700
0.578265700
0.023867330
-0.174170800
0.574164200
0.023868250
-0.188209100
0.569716900
0.023867980
-0.202133900
0.564926400
0.023866910
-0.215937000
0.559795700
0.023865410
-0.229610100
0.554327700
0.023863800
-0.243144800
0.548525900
0.023862250
-0.256533100
0.542393600
0.023860740
-0.269766800
0.535934600
0.023859010
-0.282838000
0.529152800
0.023856620
-0.295738900
0.522052200
0.023852980
-0.308461700
0.514637200
0.023847470
-0.320998600
0.506912200
0.023839540
-0.333342200
0.498881800
0.023828790
-0.345484900
0.490550900
0.023815070
-0.357419600
0.481924500
0.023798420
-0.369139000
0.473007900
0.023779100
-0.380636000
0.463806300
0.023757510
-0.391903700
0.454325300
0.023734090
-0.402935400
0.444570700
0.023709260
-0.413724400
0.434548300
0.023683410
-0.424264100
0.424264100
0.023656890
-0.434548300
0.413724400
0.023629990
-0.444570700
0.402935400
0.023603010
-0.454325300
0.391903700
0.023576240
-0.463806300
0.380636000
0.023550020
-0.473007900
0.369139000
0.023524670
-0.481924500
0.357419600
0.023500530
-0.490550900
0.345484900
0.023477900
-0.498881800
0.333342200
0.023457040
-0.506912200
0.320998600
0.023438140
-0.514637200
0.308461700
0.023421210
-0.522052200
0.295738900
0.023406140
-0.529152800
0.282838000
0.023392620
-0.535934600
0.269766800
0.023380240
-0.542393600
0.256533100
0.023368480
-0.548525900
0.243144800
0.023356820
-0.554327700
0.229610100
0.023344730
-0.559795700
0.215937000
0.023331750
-0.564926400
0.202133900
0.023317520
-0.569716900
0.188209100
0.023301720
-0.574164200
0.174170800
0.023284140
-0.578265700
0.160027700
0.023264610
-0.582018800
0.145788100
0.023243060
-0.585421300
0.131460700
0.023219520
-0.588471200
0.117054200
0.023194210
-0.591166600
0.102577100
0.023167570
-0.593505900
0.088038280
0.023140310
-0.595487800
0.073446410
0.023113390
-0.597110900
0.058810290
0.023087910
-0.598374300
0.044138740
0.023064970
-0.599277300
0.029440610
0.023045600
-0.599819300
0.014724740
0.023030530
-0.600000000
0.000000000
0.023020160
-0.599819300
-0.014724740
0.023014540
-0.599277300
-0.029440610
0.023013350
-0.598374300
-0.044138740
0.023016030
-0.597110900
-0.058810290
0.023021770
-0.595487800
-0.073446410
0.023029670
-0.593505900
-0.088038280
0.023038820
-0.591166600
-0.102577100
0.023048440
-0.588471200
-0.117054200
0.023057890
-0.585421300
-0.131460700
0.023066770
-0.582018800
-0.145788100
0.023074860
-0.578265700
-0.160027700
0.023082130
-0.574164200
-0.174170800
0.023088710
-0.569716900
-0.188209100
0.023094840
-0.564926400
-0.202133900
0.023100850
-0.559795700
-0.215937000
0.023107170
-0.554327700
-0.229610100
0.023114270
-0.548525900
-0.243144800
0.023122680
-0.542393600
-0.256533100
0.023132870
-0.535934600
-0.269766800
0.023145220
-0.529152800
-0.282838000
0.023159960
-0.522052200
-0.295738900
0.023177210
-0.514637200
-0.308461700
0.023196960
-0.506912200
-0.320998600
0.023219080
-0.498881800
-0.333342200
0.023243330
-0.490550900
-0.345484900
0.023269400
-0.481924500
-0.357419600
0.023296930
-0.473007900
-0.369139000
0.023325580
-0.463806300
-0.380636000
0.023355060
-0.454325300
-0.391903700
0.023385150
-0.444570700
-0.402935400
0.023415710
-0.434548300
-0.413724400
0.023446630
-0.424264100
-0.424264100
0.023477900
-0.413724400
-0.434548300
0.023509490
-0.402935400
-0.444570700
0.023541390
-0.391903700
-0.454325300
0.023573490
-0.380636000
-0.463806300
0.023605500
-0.369139000
-0.473007900
0.023636950
-0.357419600
-0.481924500
0.023667250
-0.345484900
-0.490550900
0.023695770
-0.333342200
-0.498881800
0.023721930
-0.320998600
-0.506912200
0.023745200
-0.308461700
-0.514637200
0.023765230
-0.295738900
-0.522052200
0.023781900
-0.282838000
-0.529152800
0.023795340
-0.269766800
-0.535934600
0.023805780
-0.256533100
-0.542393600
0.023813600
-0.243144800
-0.548525900
0.023819320
-0.229610100
-0.554327700
0.023823700
-0.215937000
-0.559795700
0.023827620
-0.202133900
-0.564926400
0.023831870
-0.188209100
-0.569716900
0.023836900
-0.174170800
-0.574164200
0.023842710
-0.160027700
-0.578265700
0.023848950
-0.145788100
-0.582018800
0.023854970
-0.131460700
-0.585421300
0.023860080
-0.117054200
-0.588471200
0.023863680
-0.102577100
-0.591166600
0.023865330
-0.088038280
-0.593505900
0.023864760
-0.073446410
-0.595487800
0.023861920
-0.058810290
-0.597110900
0.023856930
-0.044138740
-0.598374300
0.023850090
-0.029440610
-0.599277300
0.023841930
-0.014724740
-0.599819300
0.023833100
0.000000000
-0.600000000
0.023824290
0.014724740
-0.599819300
0.023816180
0.029440610
-0.599277300
0.023809330
0.044138740
-0.598374300
0.023804080
0.058810290
-0.597110900
0.023800560
0.073446410
-0.595487800
0.023798640
0.088038280
-0.593505900
0.023797970
0.102577100
-0.591166600
0.023798090
0.117054200
-0.588471200
0.023798510
0.131460700
-0.585421300
0.023798820
0.145788100
-0.582018800
0.023798750
0.160027700
-0.578265700
0.023798250
0.174170800
-0.574164200
0.023797480
0.188209100
-0.569716900
0.023796790
0.202133900
-0.564926400
0.023796670
0.215937000
-0.559795700
0.023797630
0.229610100
-0.554327700
0.023800160
0.243144800
-0.548525900
0.023804570
0.256533100
-0.542393600
0.023810990
0.269766800
-0.535934600
0.023819320
0.282838000
-0.529152800
0.023829240
0.295738900
-0.522052200
0.023840260
0.308461700
-0.514637200
0.023851800
0.320998600
-0.506912200
0.023863220
0.333342200
-0.498881800
0.023873950
0.345484900
-0.490550900
0.023883430
0.357419600
-0.481924500
0.023891160
0.369139000
-0.473007900
0.023896660
0.380636000
-0.463806300
0.023899460
0.391903700
-0.454325300
0.023899110
0.402935400
-0.444570700
0.023895160
0.413724400
-0.434548300
0.023887280
0.424264100
-0.424264100
0.023875270
0.434548300
-0.413724400
0.023859140
0.444570700
-0.402935400
0.023839140
0.454325300
-0.391903700
0.023815760
0.463806300
-0.380636000
0.023789650
0.473007900
-0.369139000
0.023761630
0.481924500
-0.357419600
0.023732510
0.490550900
-0.345484900
0.023703120
0.498881800
-0.333342200
0.023674180
0.506912200
-0.320998600
0.023646330
0.514637200
-0.308461700
0.023620030
0.522052200
-0.295738900
0.023595610
0.529152800
-0.282838000
0.023573300
0.535934600
-0.269766800
0.023553200
0.542393600
-0.256533100
0.023535360
0.548525900
-0.243144800
0.023519740
0.554327700
-0.229610100
0.023506190
0.559795700
-0.215937000
0.023494490
0.564926400
-0.202133900
0.023484290
0.569716900
-0.188209100
0.023475180
0.574164200
-0.174170800
0.023466670
0.578265700
-0.160027700
0.023458250
0.582018800
-0.145788100
0.023449510
0.585421300
-0.131460700
0.023440190
0.588471200
-0.117054200
0.023430280
0.591166600
-0.102577100
0.023420050
0.593505900
-0.088038280
0.023410060
0.595487800
-0.073446410
0.023401120
0.597110900
-0.058810290
0.023394110
0.598374300
-0.044138740
0.023389900
0.599277300
-0.029440610
0.023389120
0.599819300
-0.014724740
0.023392100
0.800000000
0.000000000
0.041870580
0.799759100
0.019632980
0.041855460
0.799036400
0.039254140
0.041843000
0.797832400
0.058851660
0.041832170
0.796147800
0.078413720
0.041821910
0.793983600
0.097928550
0.041811340
0.791341200
0.117384400
0.041799890
0.788222100
0.136769500
0.041787410
0.784628200
0.156072300
0.041774160
0.780561700
0.175281000
0.041760690
0.776025000
0.194384100
0.041747780
0.771020800
0.213370200
0.041736270
0.765552300
0.232227700
0.041726960
0.759622500
0.250945400
0.041720480
0.753235300
0.269511900
0.041717250
0.746394300
0.287916000
0.041717440
0.739103600
0.306146700
0.041720980
0.731367800
0.324193100
0.041727580
0.723191400
0.342044100
0.041736780
0.714579500
0.359689100
0.041748010
0.705537000
0.377117400
0.041760640
0.696069600
0.394318600
0.041774050
0.686182900
0.411282200
0.041787670
0.675882900
0.427998100
0.041800990
0.665175700
0.444456200
0.041813640
0.654067900
0.460646500
0.041825340
0.642566000
0.476559500
0.041835960
0.630677200
0.492185300
0.041845470
0.618408400
0.507514700
0.041853950
0.605767100
0.522538300
0.041861560
0.592760900
0.537247200
0.041868530
0.579397700
0.551632500
0.041875130
0.565685500
0.565685500
0.041881680
0.551632500
0.579397700
0.041888560
0.537247200
0.592760900
0.041896240
0.522538300
0.605767100
0.041905080
0.507514700
0.618408400
0.041915260
0.492185300
0.630677200
0.041926660
0.476559500
0.642566000
0.041938980
0.460646500
0.654067900
0.041951950
0.444456200
0.665175700
0.041965360
0.427998100
0.675882900
0.041979150
0.411282200
0.686182900
0.041993260
0.394318600
0.696069600
0.042007600
0.377117400
0.705537000
0.042022040
0.359689100
0.714579500
0.042036420
0.342044100
0.723191400
0.042050560
0.324193100
0.731367800
0.042064280
0.306146700
0.739103600
0.042077450
0.287916000
0.746394300
0.042089970
0.269511900
0.753235300
0.042101800
0.250945400
0.759622500
0.042112980
0.232227700
0.765552300
0.042123630
0.213370200
0.771020800
0.042133880
0.194384100
0.776025000
0.042143870
0.175281000
0.780561700
0.042153790
0.156072300
0.784628200
0.042163920
0.136769500
0.788222100
0.042174560
0.117384400
0.791341200
0.042185910
0.097928550
0.793983600
0.042197890
0.078413720
0.796147800
0.042210180
0.058851660
0.797832400
0.042222300
0.039254140
0.799036400
0.042233700
0.019632980
0.799759100
0.042243840
0.000000000
0.800000000
0.042252230
-0.019632980
0.799759100
0.042258400
-0.039254140
0.799036400
0.042261950
-0.058851660
0.797832400
0.042262600
-0.078413720
0.796147800
0.042260110
-0.097928550
0.793983600
0.042254410
-0.117384400
0.791341200
0.042245560
-0.136769500
0.788222100
0.042233790
-0.156072300
0.784628200
0.042219550
-0.175281000
0.780561700
0.042203410
-0.194384100
0.776025000
0.042186110
-0.213370200
0.771020800
0.042168460
-0.232227700
0.765552300
0.042151190
-0.250945400
0.759622500
0.042134970
-0.269511900
0.753235300
0.042120300
-0.287916000
0.746394300
0.042107450
-0.306146700
0.739103600
0.042096540
-0.324193100
0.731367800
0.042087500
-0.342044100
0.723191400
0.042080160
-0.359689100
0.714579500
0.042074280
-0.377117400
0.705537000
0.042069610
-0.394318600
0.696069600
0.042065910
-0.411282200
0.686182900
0.042062930
-0.427998100
0.675882900
0.042060410
-0.444456200
0.665175700
0.042058030
-0.460646500
0.654067900
0.042055420
-0.476559500
0.642566000
0.042052160
-0.492185300
0.630677200
0.042047790
-0.507514700
0.618408400
0.042041890
-0.522538300
0.605767100
0.042034090
-0.537247200
0.592760900
0.042024150
-0.551632500
0.579397700
0.042011950
-0.565685500
0.565685500
0.041997510
-0.579397700
0.551632500
0.041980960
-0.592760900
0.537247200
0.041962520
-0.605767100
0.522538300
0.041942500
-0.618408400
0.507514700
0.041921210
-0.630677200
0.492185300
0.041899040
-0.642566000
0.476559500
0.041876350
-0.654067900
0.460646500
0.041853580
-0.665175700
0.444456200
0.041831150
-0.675882900
0.427998100
0.041809450
-0.686182900
0.411282200
0.041788720
-0.696069600
0.394318600
0.041769020
-0.705537000
0.377117400
0.041750210
-0.714579500
0.359689100
0.041731950
-0.723191400
0.342044100
0.041713790
-0.731367800
0.324193100
0.041695210
-0.739103600
0.306146700
0.041675720
-0.746394300
0.287916000
0.041654900
-0.753235300
0.269511900
0.041632540
-0.759622500
0.250945400
0.041608580
-0.765552300
0.232227700
0.041583210
-0.771020800
0.213370200
0.041556850
-0.776025000
0.194384100
0.041530100
-0.780561700
0.175281000
0.041503780
-0.784628200
0.156072300
0.041478860
-0.788222100
0.136769500
0.041456500
-0.791341200
0.117384400
0.041437920
-0.793983600
0.097928550
0.041424330
-0.796147800
0.078413720
0.041416810
-0.797832400
0.058851660
0.041416160
-0.799036400
0.039254140
0.041422810
-0.799759100
0.019632980
0.041436810
-0.800000000
0.000000000
0.041457810
-0.799759100
-0.019632980
0.041485190
-0.799036400
-0.039254140
0.041518160
-0.797832400
-0.058851660
0.041555760
-0.796147800
-0.078413720
0.041596920
-0.793983600
-0.097928550
0.041640420
-0.791341200
-0.117384400
0.041684950
-0.788222100
-0.136769500
0.041729150
-0.784628200
-0.156072300
0.041771670
-0.780561700
-0.175281000
0.041811290
-0.776025000
-0.194384100
0.041846990
-0.771020800
-0.213370200
0.041878100
-0.765552300
-0.232227700
0.041904280
-0.759622500
-0.250945400
0.041925530
-0.753235300
-0.269511900
0.041942180
-0.746394300
-0.287916000
0.041954730
-0.739103600
-0.306146700
0.041963860
-0.731367800
-0.324193100
0.041970240
-0.723191400
-0.342044100
0.041974520
-0.714579500
-0.359689100
0.041977220
-0.705537000
-0.377117400
0.041978750
-0.696069600
-0.394318600
0.041979510
-0.686182900
-0.411282200
0.041979940
-0.675882900
-0.427998100
0.041980500
-0.665175700
-0.444456200
0.041981650
-0.654067900
-0.460646500
0.041983780
-0.642566000
-0.476559500
0.041987210
-0.630677200
-0.492185300
0.041992150
-0.618408400
-0.507514700
0.041998690
-0.605767100
-0.522538300
0.042006880
-0.592760900
-0.537247200
0.042016710
-0.579397700
-0.551632500
0.042028150
-0.565685500
-0.565685500
0.042041180
-0.551632500
-0.579397700
0.042055740
-0.537247200
-0.592760900
0.042071740
-0.522538300
-0.605767100
0.042088940
-0.507514700
-0.618408400
0.042106970
-0.492185300
-0.630677200
0.042125390
-0.476559500
-0.642566000
0.042143690
-0.460646500
-0.654067900
0.042161440
-0.444456200
-0.665175700
0.042178300
-0.427998100
-0.675882900
0.042194050
-0.411282200
-0.686182900
0.042208720
-0.394318600
-0.696069600
0.042222560
-0.377117400
-0.705537000
0.042235910
-0.359689100
-0.714579500
0.042248910
-0.342044100
-0.723191400
0.042261450
-0.324193100
-0.731367800
0.042273260
-0.306146700
-0.739103600
0.042284180
-0.287916000
-0.746394300
0.042294210
-0.269511900
-0.753235300
0.042303480
-0.250945400
-0.759622500
0.042312060
-0.232227700
-0.765552300
0.042319910
-0.213370200
-0.771020800
0.042326950
-0.194384100
-0.776025000
0.042333170
-0.175281000
-0.780561700
0.042338540
-0.156072300
-0.784628200
0.042343050
-0.136769500
-0.788222100
0.042346630
-0.117384400
-0.791341200
0.042349130
-0.097928550
-0.793983600
0.042350340
-0.078413720
-0.796147800
0.042350050
-0.058851660
-0.797832400
0.042348030
-0.039254140
-0.799036400
0.042344130
-0.019632980
-0.799759100
0.042338280
0.000000000
-0.800000000
0.042330530
0.019632980
-0.799759100
0.042321100
0.039254140
-0.799036400
0.042310360
0.058851660
-0.797832400
0.042298840
0.078413720
-0.796147800
0.042287150
0.097928550
-0.793983600
0.042275910
0.117384400
-0.791341200
0.042265600
0.136769500
-0.788222100
0.042256480
0.156072300
-0.784628200
0.042248450
0.175281000
-0.780561700
0.042241100
0.194384100
-0.776025000
0.042233770
0.213370200
-0.771020800
0.042225720
0.232227700
-0.765552300
0.042216360
0.250945400
-0.759622500
0.042205450
0.269511900
-0.753235300
0.042193190
0.287916000
-0.746394300
0.042180240
0.306146700
-0.739103600
0.042167600
0.324193100
-0.731367800
0.042156370
0.342044100
-0.723191400
0.042147570
0.359689100
-0.714579500
0.042141930
0.377117400
-0.705537000
0.042139760
0.394318600
-0.696069600
0.042141000
0.411282200
-0.686182900
0.042145250
0.427998100
-0.675882900
0.042151910
0.444456200
-0.665175700
0.042160290
0.460646500
-0.654067900
0.042169730
0.476559500
-0.642566000
0.042179680
0.492185300
-0.630677200
0.042189640
0.507514700
-0.618408400
0.042199210
0.522538300
-0.605767100
0.042208060
0.537247200
-0.592760900
0.042215910
0.551632500
-0.579397700
0.042222530
0.565685500
-0.565685500
0.042227720
0.579397700
-0.551632500
0.042231330
0.592760900
-0.537247200
0.042233200
0.605767100
-0.522538300
0.042233200
0.618408400
-0.507514700
0.042231190
0.630677200
-0.492185300
0.042227080
0.642566000
-0.476559500
0.042220850
0.654067900
-0.460646500
0.042212620
0.665175700
-0.444456200
0.042202750
0.675882900
-0.427998100
0.042191760
0.686182900
-0.411282200
0.042180400
0.696069600
-0.394318600
0.042169510
0.705537000
-0.377117400
0.042159880
0.714579500
-0.359689100
0.042152170
0.723191400
-0.342044100
0.042146730
0.731367800
-0.324193100
0.042143530
0.739103600
-0.306146700
0.042142160
0.746394300
-0.287916000
0.042141860
0.753235300
-0.269511900
0.042141580
0.759622500
-0.250945400
0.042140110
0.765552300
-0.232227700
0.042136230
0.771020800
-0.213370200
0.042128850
0.776025000
-0.194384100
0.042117150
0.780561700
-0.175281000
0.042100690
0.784628200
-0.156072300
0.042079530
0.788222100
-0.136769500
0.042054230
0.791341200
-0.117384400
0.042025860
0.793983600
-0.097928550
0.041995860
0.796147800
-0.078413720
0.041965800
0.797832400
-0.058851660
0.041937240
0.799036400
-0.039254140
0.041911420
0.799759100
-0.019632980
0.041889130
1.000000000
0.000000000
0.065651240
0.999698800
0.024541230
0.065637570
0.998795400
0.049067680
0.065626730
0.997290400
0.073564570
0.065617050
0.995184700
0.098017140
0.065606820
0.992479600
0.122410700
0.065594670
0.989176500
0.146730500
0.065579790
0.985277700
0.170961900
0.065561940
0.980785300
0.195090300
0.065541540
0.975702100
0.219101200
0.065519430
0.970031300
0.242980200
0.065496750
0.963776100
0.266712800
0.065474740
0.956940400
0.290284700
0.065454580
0.949528200
0.313681800
0.065437250
0.941544100
0.336889900
0.065423440
0.932992800
0.359895100
0.065413560
0.923879500
0.382683400
0.065407660
0.914209800
0.405241300
0.065405580
0.903989300
0.427555100
0.065406910
0.893224300
0.449611300
0.065411080
0.881921300
0.471396700
0.065417480
0.870087000
0.492898200
0.065425490
0.857728600
0.514102800
0.065434490
0.844853600
0.534997600
0.065444010
0.831469600
0.555570200
0.065453630
0.817584800
0.575808200
0.065463060
0.803207500
0.595699300
0.065472130
0.788346400
0.615231600
0.065480780
0.773010400
0.634393300
0.065489090
0.757208800
0.653172900
0.065497230
0.740951100
0.671559000
0.065505480
0.724247100
0.689540600
0.065514240
0.707106800
0.707106800
0.065523980
0.689540600
0.724247100
0.065535330
0.671559000
0.740951100
0.065548960
0.653172900
0.757208800
0.065565460
0.634393300
0.773010400
0.065584990
0.615231600
0.788346400
0.065607250
0.595699300
0.803207500
0.065631580
0.575808200
0.817584800
0.065657270
0.555570200
0.831469600
0.065683710
0.534997600
0.844853600
0.065710470
0.514102800
0.857728600
0.065737210
0.492898200
0.870087000
0.065763620
0.471396700
0.881921300
0.065789420
0.449611300
0.893224300
0.065814430
0.427555100
0.903989300
0.065838470
0.405241300
0.914209800
0.065861500
0.382683400
0.923879500
0.065883470
0.359895100
0.932992800
0.065904410
0.336889900
0.941544100
0.065924350
0.313681800
0.949528200
0.065943380
0.290284700
0.956940400
0.065961580
0.266712800
0.963776100
0.065979030
0.242980200
0.970031300
0.065995750
0.219101200
0.975702100
0.066011850
0.195090300
0.980785300
0.066027600
0.170961900
0.985277700
0.066043380
0.146730500
0.989176500
0.066059540
0.122410700
0.992479600
0.066076140
0.098017140
0.995184700
0.066092950
0.073564570
0.997290400
0.066109600
0.049067680
0.998795400
0.066125640
0.024541230
0.999698800
0.066140620
0.000000000
1.000000000
0.066154080
-0.024541230
0.999698800
0.066165480
-0.049067680
0.998795400
0.066174280
-0.073564570
0.997290400
0.066179970
-0.098017140
0.995184700
0.066182070
-0.122410700
0.992479600
0.066180260
-0.146730500
0.989176500
0.066174400
-0.170961900
0.985277700
0.066164610
-0.195090300
0.980785300
0.066151280
-0.219101200
0.975702100
0.066135110
-0.242980200
0.970031300
0.066116910
-0.266712800
0.963776100
0.066097650
-0.290284700
0.956940400
0.066078200
-0.313681800
0.949528200
0.066059340
-0.336889900
0.941544100
0.066041600
-0.359895100
0.932992800
0.066025260
-0.382683400
0.923879500
0.066010390
-0.405241300
0.914209800
0.065996860
-0.427555100
0.903989300
0.065984350
-0.449611300
0.893224300
0.065972520
-0.471396700
0.881921300
0.065960970
-0.492898200
0.870087000
0.065949280
-0.514102800
0.857728600
0.065937080
-0.534997600
0.844853600
0.065923970
-0.555570200
0.831469600
0.065909590
-0.575808200
0.817584800
0.065893560
-0.595699300
0.803207500
0.065875520
-0.615231600
0.788346400
0.065855160
-0.634393300
0.773010400
0.065832260
-0.653172900
0.757208800
0.065806670
-0.671559000
0.740951100
0.065778430
-0.689540600
0.724247100
0.065747650
-0.707106800
0.707106800
0.065714570
-0.724247100
0.689540600
0.065679540
-0.740951100
0.671559000
0.065642980
-0.757208800
0.653172900
0.065605360
-0.773010400
0.634393300
0.065567160
-0.788346400
0.615231600
0.065528900
-0.803207500
0.595699300
0.065491100
-0.817584800
0.575808200
0.065454280
-0.831469600
0.555570200
0.065418980
-0.844853600
0.534997600
0.065385590
-0.857728600
0.514102800
0.065354300
-0.870087000
0.492898200
0.065324950
-0.881921300
0.471396700
0.065297110
-0.893224300
0.449611300
0.065270030
-0.903989300
0.427555100
0.065242790
-0.914209800
0.405241300
0.065214420
-0.923879500
0.382683400
0.065184030
-0.932992800
0.359895100
0.065150930
-0.941544100
0.336889900
0.065114730
-0.949528200
0.313681800
0.065075380
-0.956940400
0.290284700
0.065033150
-0.963776100
0.266712800
0.064988700
-0.970031300
0.242980200
0.064942890
-0.975702100
0.219101200
0.064896890
-0.980785300
0.195090300
0.064852070
-0.985277700
0.170961900
0.064810050
-0.989176500
0.146730500
0.064772550
-0.992479600
0.122410700
0.064741370
-0.995184700
0.098017140
0.064718160
-0.997290400
0.073564570
0.064704280
-0.998795400
0.049067680
0.064700630
-0.999698800
0.024541230
0.064707570
-1.000000000
0.000000000
0.064724910
-0.999698800
-0.024541230
0.064752070
-0.998795400
-0.049067680
0.064788100
-0.997290400
-0.073564570
0.064831800
-0.995184700
-0.098017140
0.064881700
-0.992479600
-0.122410700
0.064936100
-0.989176500
-0.146730500
0.064993120
-0.985277700
-0.170961900
0.065050830
-0.980785300
-0.195090300
0.065107350
-0.975702100
-0.219101200
0.065161010
-0.970031300
-0.242980200
0.065210470
-0.963776100
-0.266712800
0.065254800
-0.956940400
-0.290284700
0.065293560
-0.949528200
-0.313681800
0.065326760
-0.941544100
-0.336889900
0.065354760
-0.932992800
-0.359895100
0.065378230
-0.923879500
-0.382683400
0.065397970
-0.914209800
-0.405241300
0.065414910
-0.903989300
-0.427555100
0.065429900
-0.893224300
-0.449611300
0.065443660
-0.881921300
-0.471396700
0.065456800
-0.870087000
-0.492898200
0.065469910
-0.857728600
-0.514102800
0.065483590
-0.844853600
-0.534997600
0.065498490
-0.831469600
-0.555570200
0.065515260
-0.817584800
-0.575808200
0.065534370
-0.803207500
-0.595699300
0.065556180
-0.788346400
-0.615231600
0.065580850
-0.773010400
-0.634393300
0.065608400
-0.757208800
-0.653172900
0.065638700
-0.740951100
-0.671559000
0.065671480
-0.724247100
-0.689540600
0.065706440
-0.707106800
-0.707106800
0.065743240
-0.689540600
-0.724247100
0.065781500
-0.671559000
-0.740951100
0.065820770
-0.653172900
-0.757208800
0.065860550
-0.634393300
-0.773010400
0.065900190
-0.615231600
-0.788346400
0.065939020
-0.595699300
-0.803207500
0.065976440
-0.575808200
-0.817584800
0.066011950
-0.555570200
-0.831469600
0.066045180
-0.534997600
-0.844853600
0.066075910
-0.514102800
-0.857728600
0.066104180
-0.492898200
-0.870087000
0.066130330
-0.471396700
-0.881921300
0.066154750
-0.449611300
-0.893224300
0.066177580
-0.427555100
-0.903989300
0.066198580
-0.405241300
-0.914209800
0.066217420
-0.382683400
-0.923879500
0.066233960
-0.359895100
-0.932992800
0.066248420
-0.336889900
-0.941544100
0.066261190
-0.313681800
-0.949528200
0.066272500
-0.290284700
-0.956940400
0.066282420
-0.266712800
-0.963776100
0.066290830
-0.242980200
-0.970031300
0.066297630
-0.219101200
-0.975702100
0.066302700
-0.195090300
-0.980785300
0.066305940
-0.170961900
-0.985277700
0.066307210
-0.146730500
-0.989176500
0.066306290
-0.122410700
-0.992479600
0.066302960
-0.098017140
-0.995184700
0.066296990
-0.073564570
-0.997290400
0.066288230
-0.049067680
-0.998795400
0.066276660
-0.024541230
-0.999698800
0.066262400
0.000000000
-1.000000000
0.066245790
0.024541230
-0.999698800
0.066227390
0.049067680
-0.998795400
0.066207970
0.073564570
-0.997290400
0.066188440
0.098017140
-0.995184700
0.066169780
0.122410700
-0.992479600
0.066152850
0.146730500
-0.989176500
0.066138250
0.170961900
-0.985277700
0.066126200
0.195090300
-0.980785300
0.066116410
0.219101200
-0.975702100
0.066108140
0.242980200
-0.970031300
0.066100390
0.266712800
-0.963776100
0.066092090
0.290284700
-0.956940400
0.066082430
0.313681800
-0.949528200
0.066071120
0.336889900
-0.941544100
0.066058500
0.359895100
-0.932992800
0.066045530
0.382683400
-0.923879500
0.066033610
0.405241300
-0.914209800
0.066024270
0.427555100
-0.903989300
0.066018880
0.449611300
-0.893224300
0.066018350
0.471396700
-0.881921300
0.066023050
0.492898200
-0.870087000
0.066032770
0.514102800
-0.857728600
0.066046850
0.534997600
-0.844853600
0.066064330
0.555570200
-0.831469600
0.066084120
0.575808200
-0.817584800
0.066105180
0.595699300
-0.803207500
0.066126500
0.615231600
-0.788346400
0.066147200
0.634393300
-0.773010400
0.066166430
0.653172900
-0.757208800
0.066183450
0.671559000
-0.740951100
0.066197540
0.689540600
-0.724247100
0.066208120
0.707106800
-0.707106800
0.066214720
0.724247100
-0.689540600
0.066217010
0.740951100
-0.671559000
0.066214870
0.757208800
-0.653172900
0.066208270
0.773010400
-0.634393300
0.066197340
0.788346400
-0.615231600
0.066182330
0.803207500
-0.595699300
0.066163630
0.817584800
-0.575808200
0.066141810
0.831469600
-0.555570200
0.066117650
0.844853600
-0.534997600
0.066092160
0.857728600
-0.514102800
0.066066510
0.870087000
-0.492898200
0.066041960
0.881921300
-0.471396700
0.066019730
0.893224300
-0.449611300
0.066000800
0.903989300
-0.427555100
0.065985780
0.914209800
-0.405241300
0.065974790
0.923879500
-0.382683400
0.065967430
0.932992800
-0.359895100
0.065962780
0.941544100
-0.336889900
0.065959490
0.949528200
-0.313681800
0.065955940
0.956940400
-0.290284700
0.065950420
0.963776100
-0.266712800
0.065941350
0.970031300
-0.242980200
0.065927490
0.975702100
-0.219101200
0.065908140
0.980785300
-0.195090300
0.065883260
0.985277700
-0.170961900
0.065853540
0.989176500
-0.146730500
0.065820360
0.992479600
-0.122410700
0.065785590
0.995184700
-0.098017140
0.065751350
0.997290400
-0.073564570
0.065719610
0.998795400
-0.049067680
0.065691910
0.999698800
-0.024541230
0.065669100
1.200000000
0.000000000
0.094910850
1.199639000
0.029449480
0.094898950
1.198555000
0.058881210
0.094889190
1.196749000
0.088277480
0.094879420
1.194222000
0.117620600
0.094867570
1.190976000
0.146892800
0.094852070
1.187012000
0.176076600
0.094832060
1.182333000
0.205154300
0.094807470
1.176942000
0.234108400
0.094778970
1.170843000
0.262921500
0.094747780
1.164038000
0.291576200
0.094715420
1.156531000
0.320055300
0.094683450
1.148328000
0.348341600
0.094653310
1.139434000
0.376418100
0.094626140
1.129853000
0.404267800
0.094602740
1.119591000
0.431874100
0.094583500
1.108655000
0.459220100
0.094568450
1.097052000
0.486289600
0.094557340
1.084787000
0.513066100
0.094549670
1.071869000
0.539533600
0.094544810
1.058306000
0.565676100
0.094542050
1.044104000
0.591477900
0.094540760
1.029274000
0.616923300
0.094540370
1.013824000
0.641997200
0.094540450
0.997763600
0.666684300
0.094540690
0.981101800
0.690969800
0.094540960
0.963849100
0.714839200
0.094541210
0.946015700
0.738277900
0.094541560
0.927612500
0.761272000
0.094542210
0.908650600
0.783807500
0.094543520
0.889141400
0.805870800
0.094545940
0.869096600
0.827448700
0.094550040
0.848528100
0.848528100
0.094556530
0.827448700
0.869096600
0.094566320
0.805870800
0.889141400
0.094580430
0.783807500
0.908650600
0.094599720
0.761272000
0.927612500
0.094624480
0.738277900
0.946015700
0.094654250
0.714839200
0.963849100
0.094688070
0.690969800
0.981101800
0.094724800
0.666684300
0.997763600
0.094763520
0.641997200
1.013824000
0.094803520
0.616923300
1.029274000
0.094844230
0.591477900
1.044104000
0.094885110
0.565676100
1.058306000
0.094925700
0.539533600
1.071869000
0.094965600
0.513066100
1.084787000
0.095004510
0.486289600
1.097052000
0.095042240
0.459220100
1.108655000
0.095078640
0.431874100
1.119591000
0.095113620
0.404267800
1.129853000
0.095147180
0.376418100
1.139434000
0.095179340
0.348341600
1.148328000
0.095210160
0.320055300
1.156531000
0.095239630
0.291576200
1.164038000
0.095267680
0.262921500
1.170843000
0.095294340
0.234108400
1.176942000
0.095319890
0.205154300
1.182333000
0.095344830
0.176076600
1.187012000
0.095369640
0.146892800
1.190976000
0.095394500
0.117620600
1.194222000
0.095419270
0.088277480
1.196749000
0.095443610
0.058881210
1.198555000
0.095467130
0.029449480
1.199639000
0.095489410
0.000000000
1.200000000
0.095509960
-0.029449480
1.199639000
0.095528140
-0.058881210
1.198555000
0.095543240
-0.088277480
1.196749000
0.095554530
-0.117620600
1.194222000
0.095561390
-0.146892800
1.190976000
0.095563380
-0.176076600
1.187012000
0.095560330
-0.205154300
1.182333000
0.095552450
-0.234108400
1.176942000
0.095540270
-0.262921500
1.170843000
0.095524650
-0.291576200
1.164038000
0.095506630
-0.320055300
1.156531000
0.095487290
-0.348341600
1.148328000
0.095467580
-0.376418100
1.139434000
0.095448230
-0.404267800
1.129853000
0.095429670
-0.431874100
1.119591000
0.095412010
-0.459220100
1.108655000
0.095395080
-0.486289600
1.097052000
0.095378550
-0.513066100
1.084787000
0.095361930
-0.539533600
1.071869000
0.095344710
-0.565676100
1.058306000
0.095326390
-0.591477900
1.044104000
0.095306490
-0.616923300
1.029274000
0.095284590
-0.641997200
1.013824000
0.095260320
-0.666684300
0.997763600
0.095233370
-0.690969800
0.981101800
0.095203470
-0.714839200
0.963849100
0.095170420
-0.738277900
0.946015700
0.095134100
-0.761272000
0.927612500
0.095094490
-0.783807500
0.908650600
0.095051670
-0.805870800
0.889141400
0.095005840
-0.827448700
0.869096600
0.094957290
-0.848528100
0.848528100
0.094906410
-0.869096600
0.827448700
0.094853640
-0.889141400
0.805870800
0.094799510
-0.908650600
0.783807500
0.094744610
-0.927612500
0.761272000
0.094689530
-0.946015700
0.738277900
0.094634880
-0.963849100
0.714839200
0.094581280
-0.981101800
0.690969800
0.094529340
-0.997763600
0.666684300
0.094479670
-1.013824000
0.641997200
0.094432740
-1.029274000
0.616923300
0.094388690
-1.044104000
0.591477900
0.094347270
-1.058306000
0.565676100
0.094307790
-1.071869000
0.539533600
0.094269210
-1.084787000
0.513066100
0.094230240
-1.097052000
0.486289600
0.094189510
-1.108655000
0.459220100
0.094145740
-1.119591000
0.431874100
0.094097940
-1.129853000
0.404267800
0.094045530
-1.139434000
0.376418100
0.093988360
-1.148328000
0.348341600
0.093926770
-1.156531000
0.320055300
0.093861530
-1.164038000
0.291576200
0.093793720
-1.170843000
0.262921500
0.093724750
-1.176942000
0.234108400
0.093656290
-1.182333000
0.205154300
0.093590280
-1.187012000
0.176076600
0.093528840
-1.190976000
0.146892800
0.093474180
-1.194222000
0.117620600
0.093428440
-1.196749000
0.088277480
0.093393470
-1.198555000
0.058881210
0.093370600
-1.199639000
0.029449480
0.093360600
-1.200000000
0.000000000
0.093363610
-1.199639000
-0.029449480
0.093379240
-1.198555000
-0.058881210
0.093406670
-1.196749000
-0.088277480
0.093444710
-1.194222000
-0.117620600
0.093491780
-1.190976000
-0.146892800
0.093545930
-1.187012000
-0.176076600
0.093604980
-1.182333000
-0.205154300
0.093666680
-1.176942000
-0.234108400
0.093728860
-1.170843000
-0.262921500
0.093789660
-1.164038000
-0.291576200
0.093847570
-1.156531000
-0.320055300
0.093901580
-1.148328000
-0.348341600
0.093951190
-1.139434000
-0.376418100
0.093996320
-1.129853000
-0.404267800
0.094037230
-1.119591000
-0.431874100
0.094074470
-1.108655000
-0.459220100
0.094108740
-1.097052000
-0.486289600
0.094140930
-1.084787000
-0.513066100
0.094171900
-1.071869000
-0.539533600
0.094202410
-1.058306000
-0.565676100
0.094233180
-1.044104000
-0.591477900
0.094264950
-1.029274000
-0.616923300
0.094298610
-1.013824000
-0.641997200
0.094335120
-0.997763600
-0.666684300
0.094375370
-0.981101800
-0.690969800
0.094420040
-0.963849100
-0.714839200
0.094469520
-0.946015700
-0.738277900
0.094523870
-0.927612500
-0.761272000
0.094582840
-0.908650600
-0.783807500
0.094645840
-0.889141400
-0.805870800
0.094712060
-0.869096600
-0.827448700
0.094780530
-0.848528100
-0.848528100
0.094850230
-0.827448700
-0.869096600
0.094920150
-0.805870800
-0.889141400
0.094989290
-0.783807500
-0.908650600
0.095056710
-0.761272000
-0.927612500
0.095121470
-0.738277900
-0.946015700
0.095182760
-0.714839200
-0.963849100
0.095240030
-0.690969800
-0.981101800
0.095292940
-0.666684300
-0.997763600
0.095341340
-0.641997200
-1.013824000
0.095385220
-0.616923300
-1.029274000
0.095424860
-0.591477900
-1.044104000
0.095460810
-0.565676100
-1.058306000
0.095493620
-0.539533600
-1.071869000
0.095523370
-0.513066100
-1.084787000
0.095549630
-0.486289600
-1.097052000
0.095571790
-0.459220100
-1.108655000
0.095589670
-0.431874100
-1.119591000
0.095603660
-0.404267800
-1.129853000
0.095614430
-0.376418100
-1.139434000
0.095622460
-0.348341600
-1.148328000
0.095627960
-0.320055300
-1.156531000
0.095630880
-0.291576200
-1.164038000
0.095631160
-0.262921500
-1.170843000
0.095628790
-0.234108400
-1.176942000
0.095623800
-0.205154300
-1.182333000
0.095616200
-0.176076600
-1.187012000
0.095605960
-0.146892800
-1.190976000
0.095593040
-0.117620600
-1.194222000
0.095577370
-0.088277480
-1.196749000
0.095559010
-0.058881210
-1.198555000
0.095538090
-0.029449480
-1.199639000
0.095514980
0.000000000
-1.200000000
0.095490280
0.029449480
-1.199639000
0.095464850
0.058881210
-1.198555000
0.095439780
0.088277480
-1.196749000
0.095416290
0.117620600
-1.194222000
0.095395550
0.146892800
-1.190976000
0.095378540
0.176076600
-1.187012000
0.095365820
0.205154300
-1.182333000
0.095357410
0.234108400
-1.176942000
0.095352700
0.262921500
-1.170843000
0.095350550
0.291576200
-1.164038000
0.095349480
0.320055300
-1.156531000
0.095348050
0.348341600
-1.148328000
0.095345120
0.376418100
-1.139434000
0.095340250
0.404267800
-1.129853000
0.095333790
0.431874100
-1.119591000
0.095326860
0.459220100
-1.108655000
0.095321120
0.486289600
-1.097052000
0.095318400
0.513066100
-1.084787000
0.095320320
0.539533600
-1.071869000
0.095327940
0.565676100
-1.058306000
0.095341630
0.591477900
-1.044104000
0.095361020
0.616923300
-1.029274000
0.095385160
0.641997200
-1.013824000
0.095412760
0.666684300
-0.997763600
0.095442390
0.690969800
-0.981101800
0.095472640
0.714839200
-0.963849100
0.095502230
0.738277900
-0.946015700
0.095530000
0.761272000
-0.927612500
0.095554900
0.783807500
-0.908650600
0.095575950
0.805870800
-0.889141400
0.095592260
0.827448700
-0.869096600
0.095603050
0.848528100
-0.848528100
0.095607680
0.869096600
-0.827448700
0.095605780
0.889141400
-0.805870800
0.095597170
0.908650600
-0.783807500
0.095581980
0.927612500
-0.761272000
0.095560540
0.946015700
-0.738277900
0.095533450
0.963849100
-0.714839200
0.095501490
0.981101800
-0.690969800
0.095465690
0.997763600
-0.666684300
0.095427300
1.013824000
-0.641997200
0.095387760
1.029274000
-0.616923300
0.095348670
1.044104000
-0.591477900
0.095311660
1.058306000
-0.565676100
0.095278280
1.071869000
-0.539533600
0.095249810
1.084787000
-0.513066100
0.095227120
1.097052000
-0.486289600
0.095210510
1.108655000
-0.459220100
0.095199630
1.119591000
-0.431874100
0.095193480
1.129853000
-0.404267800
0.095190530
1.139434000
-0.376418100
0.095188760
1.148328000
-0.348341600
0.095186020
1.156531000
-0.320055300
0.095180240
1.164038000
-0.291576200
0.095169690
1.170843000
-0.262921500
0.095153280
1.176942000
-0.234108400
0.095130790
1.182333000
-0.205154300
0.095102850
1.187012000
-0.176076600
0.095070960
1.190976000
-0.146892800
0.095037230
1.194222000
-0.117620600
0.095004040
1.196749000
-0.088277480
0.094973570
1.198555000
-0.058881210
0.094947510
1.199639000
-0.029449480
0.094926660
1.400000000
0.000000000
0.129682500
1.399578000
0.034357720
0.129671200
1.398314000
0.068694750
0.129661400
1.396207000
0.102990400
0.129650700
1.393259000
0.137224000
0.129637000
1.389471000
0.171374900
0.129618400
1.384847000
0.205422700
0.129594200
1.379389000
0.239346600
0.129564300
1.373099000
0.273126500
0.129529700
1.365983000
0.306741700
0.129491900
1.358044000
0.340172300
0.129452800
1.349286000
0.373397900
0.129414200
1.339716000
0.406398500
0.129377900
1.329339000
0.439154400
0.129345200
1.318162000
0.471645800
0.129316900
1.306190000
0.503853100
0.129293400
1.293431000
0.535756800
0.129274500
1.279894000
0.567337800
0.129259800
1.265585000
0.598577100
0.129248200
1.250514000
0.629455900
0.129238900
1.234690000
0.659955400
0.129230600
1.218122000
0.690057500
0.129222400
1.200820000
0.719743800
0.129213400
1.182795000
0.748996700
0.129203100
1.164057000
0.777798400
0.129191200
1.144619000
0.806131400
0.129177800
1.124490000
0.833979000
0.129163100
1.103685000
0.861324200
0.129147600
1.082215000
0.888150600
0.129131700
1.060092000
0.914442000
0.129116400
1.037332000
0.940182600
0.129102300
1.013946000
0.965356800
0.129090500
0.989949500
0.989949500
0.129082000
0.965356800
1.013946000
0.129078400
0.940182600
1.037332000
0.129081200
0.914442000
1.060092000
0.129092000
0.888150600
1.082215000
0.129111500
0.861324200
1.103685000
0.129139100
0.833979000
1.124490000
0.129173800
0.806131400
1.144619000
0.129214200
0.777798400
1.164057000
0.129258900
0.748996700
1.182795000
0.129307300
0.719743800
1.200820000
0.129358500
0.690057500
1.218122000
0.129412000
0.659955400
1.234690000
0.129466800
0.629455900
1.250514000
0.129522600
0.598577100
1.265585000
0.129578600
0.567337800
1.279894000
0.129634200
0.535756800
1.293431000
0.129688900
0.503853100
1.306190000
0.129742300
0.471645800
1.318162000
0.129794100
0.439154400
1.329339000
0.129844000
0.406398500
1.339716000
0.129891900
0.373397900
1.349286000
0.129937900
0.340172300
1.358044000
0.129981800
0.306741700
1.365983000
0.130023600
0.273126500
1.373099000
0.130063600
0.239346600
1.379389000
0.130102600
0.205422700
1.384847000
0.130141300
0.171374900
1.389471000
0.130179900
0.137224000
1.393259000
0.130218300
0.102990400
1.396207000
0.130256000
0.068694750
1.398314000
0.130292500
0.034357720
1.399578000
0.130327400
0.000000000
1.400000000
0.130359900
-0.034357720
1.399578000
0.130389200
-0.068694750
1.398314000
0.130414000
-0.102990400
1.396207000
0.130433500
-0.137224000
1.393259000
0.130446600
-0.171374900
1.389471000
0.130452600
-0.205422700
1.384847000
0.130451600
-0.239346600
1.379389000
0.130443700
-0.273126500
1.373099000
0.130430000
-0.306741700
1.365983000
0.130411700
-0.340172300
1.358044000
0.130390600
-0.373397900
1.349286000
0.130368100
-0.406398500
1.339716000
0.130345900
-0.439154400
1.329339000
0.130324800
-0.471645800
1.318162000
0.130305300
-0.503853100
1.306190000
0.130287600
-0.535756800
1.293431000
0.130271200
-0.567337800
1.279894000
0.130255200
-0.598577100
1.265585000
0.130238900
-0.629455900
1.250514000
0.130221400
-0.659955400
1.234690000
0.130201700
-0.690057500
1.218122000
0.130179200
-0.719743800
1.200820000
0.130153600
-0.748996700
1.182795000
0.130124300
-0.777798400
1.164057000
0.130091500
-0.806131400
1.144619000
0.130054900
-0.833979000
1.124490000
0.130014900
-0.861324200
1.103685000
0.129971400
-0.888150600
1.082215000
0.129924800
-0.914442000
1.060092000
0.129875300
-0.940182600
1.037332000
0.129823100
-0.965356800
1.013946000
0.129768400
-0.989949500
0.989949500
0.129711400
-1.013946000
0.965356800
0.129652300
-1.037332000
0.940182600
0.129591200
-1.060092000
0.914442000
0.129528600
-1.082215000
0.888150600
0.129464800
-1.103685000
0.861324200
0.129400400
-1.124490000
0.833979000
0.129335700
-1.144619000
0.806131400
0.129271600
-1.164057000
0.777798400
0.129208800
-1.182795000
0.748996700
0.129147900
-1.200820000
0.719743800
0.129089500
-1.218122000
0.690057500
0.129033400
-1.234690000
0.659955400
0.128979000
-1.250514000
0.629455900
0.128925400
-1.265585000
0.598577100
0.128871200
-1.279894000
0.567337800
0.128814700
-1.293431000
0.535756800
0.128754600
-1.306190000
0.503853100
0.128689400
-1.318162000
0.471645800
0.128618400
-1.329339000
0.439154400
0.128541200
-1.339716000
0.406398500
0.128458100
-1.349286000
0.373397900
0.128369700
-1.358044000
0.340172300
0.128277300
-1.365983000
0.306741700
0.128182500
-1.373099000
0.273126500
0.128087200
-1.379389000
0.239346600
0.127993800
-1.384847000
0.205422700
0.127904600
-1.389471000
0.171374900
0.127822500
-1.393259000
0.137224000
0.127749900
-1.396207000
0.102990400
0.127689200
-1.398314000
0.068694750
0.127642200
-1.399578000
0.034357720
0.127610000
-1.400000000
0.000000000
0.127592900
-1.399578000
-0.034357720
0.127590800
-1.398314000
-0.068694750
0.127603200
-1.396207000
-0.102990400
0.127628800
-1.393259000
-0.137224000
0.127666200
-1.389471000
-0.171374900
0.127713300
-1.384847000
-0.205422700
0.127767600
-1.379389000
-0.239346600
0.127826800
-1.373099000
-0.273126500
0.127888400
-1.365983000
-0.306741700
0.127950400
-1.358044000
-0.340172300
0.128011300
-1.349286000
-0.373397900
0.128070100
-1.339716000
-0.406398500
0.128126200
-1.329339000
-0.439154400
0.128179500
-1.318162000
-0.471645800
0.128230200
-1.306190000
-0.503853100
0.128278800
-1.293431000
-0.535756800
0.128326000
-1.279894000
-0.567337800
0.128372600
-1.265585000
-0.598577100
0.128419700
-1.250514000
-0.629455900
0.128467900
-1.234690000
-0.659955400
0.128518100
-1.218122000
-0.690057500
0.128571200
-1.200820000
-0.719743800
0.128628000
-1.182795000
-0.748996700
0.128689700
-1.164057000
-0.777798400
0.128757100
-1.144619000
-0.806131400
0.128830800
-1.124490000
-0.833979000
0.128911000
-1.103685000
-0.861324200
0.128997300
-1.082215000
-0.888150600
0.129089000
-1.060092000
-0.914442000
0.129185000
-1.037332000
-0.940182600
0.129283900
-1.013946000
-0.965356800
0.129384200
-0.989949500
-0.989949500
0.129484300
-0.965356800
-1.013946000
0.129582900
-0.940182600
-1.037332000
0.129678400
-0.914442000
-1.060092000
0.129769600
-0.888150600
-1.082215000
0.129855300
-0.861324200
-1.103685000
0.129934400
-0.833979000
-1.124490000
0.130006300
-0.806131400
-1.144619000
0.130070600
-0.777798400
-1.164057000
0.130127300
-0.748996700
-1.182795000
0.130176400
-0.719743800
-1.200820000
0.130218400
-0.690057500
-1.218122000
0.130254200
-0.659955400
-1.234690000
0.130284700
-0.629455900
-1.250514000
0.130310000
-0.598577100
-1.265585000
0.130329700
-0.567337800
-1.279894000
0.130343300
-0.535756800
-1.293431000
0.130350800
-0.503853100
-1.306190000
0.130353200
-0.471645800
-1.318162000
0.130351600
-0.439154400
-1.329339000
0.130347200
-0.406398500
-1.339716000
0.130340500
-0.373397900
-1.349286000
0.130331600
-0.340172300
-1.358044000
0.130320400
-0.306741700
-1.365983000
0.130307000
-0.273126500
-1.373099000
0.130291600
-0.239346600
-1.379389000
0.130274200
-0.205422700
-1.384847000
0.130254900
-0.171374900
-1.389471000
0.130233600
-0.137224000
-1.393259000
0.130210500
-0.102990400
-1.396207000
0.130185600
-0.068694750
-1.398314000
0.130159300
-0.034357720
-1.399578000
0.130132000
0.000000000
-1.400000000
0.130104700
0.034357720
-1.399578000
0.130078400
0.068694750
-1.398314000
0.130054500
0.102990400
-1.396207000
0.130034200
0.137224000
-1.393259000
0.130018900
0.171374900
-1.389471000
0.130009500
0.205422700
-1.384847000
0.130006400
0.239346600
-1.379389000
0.130009200
0.273126500
-1.373099000
0.130017000
0.306741700
-1.365983000
0.130028000
0.340172300
-1.358044000
0.130040400
0.373397900
-1.349286000
0.130052100
0.406398500
-1.339716000
0.130061600
0.439154400
-1.329339000
0.130068200
0.471645800
-1.318162000
0.130072100
0.503853100
-1.306190000
0.130074700
0.535756800
-1.293431000
0.130077600
0.567337800
-1.279894000
0.130083100
0.598577100
-1.265585000
0.130092800
0.629455900
-1.250514000
0.130108100
0.659955400
-1.234690000
0.130129300
0.690057500
-1.218122000
0.130155900
0.719743800
-1.200820000
0.130186600
0.748996700
-1.182795000
0.130219900
0.777798400
-1.164057000
0.130253800
0.806131400
-1.144619000
0.130286700
0.833979000
-1.124490000
0.130317100
0.861324200
-1.103685000
0.130343800
0.888150600
-1.082215000
0.130365600
0.914442000
-1.060092000
0.130381700
0.940182600
-1.037332000
0.130391400
0.965356800
-1.013946000
0.130394000
0.989949500
-0.989949500
0.130389200
1.013946000
-0.965356800
0.130376700
1.037332000
-0.940182600
0.130356800
1.060092000
-0.914442000
0.130329600
1.082215000
-0.888150600
0.130295900
1.103685000
-0.861324200
0.130256500
1.124490000
-0.833979000
0.130212400
1.144619000
-0.806131400
0.130165000
1.164057000
-0.777798400
0.130115800
1.182795000
-0.748996700
0.130066600
1.200820000
-0.719743800
0.130019300
1.218122000
-0.690057500
0.129975800
1.234690000
-0.659955400
0.129937900
1.250514000
-0.629455900
0.129907300
1.265585000
-0.598577100
0.129884900
1.279894000
-0.567337800
0.129871100
1.293431000
-0.535756800
0.129865700
1.306190000
-0.503853100
0.129867400
1.318162000
-0.471645800
0.129874300
1.329339000
-0.439154400
0.129883800
1.339716000
-0.406398500
0.129893100
1.349286000
-0.373397900
0.129899400
1.358044000
-0.340172300
0.129900100
1.365983000
-0.306741700
0.129893800
1.373099000
-0.273126500
0.129879700
1.379389000
-0.239346600
0.129858400
1.384847000
-0.205422700
0.129831600
1.389471000
-0.171374900
0.129801400
1.393259000
-0.137224000
0.129770700
1.396207000
-0.102990400
0.129742000
1.398314000
-0.068694750
0.129717200
1.399578000
-0.034357720
0.129697500
1.600000000
0.000000000
0.170027500
1.599518000
0.039265970
0.170012700
1.598073000
0.078508280
0.169998600
1.595665000
0.117703300
0.169982800
1.592296000
0.156827400
0.169963100
1.587967000
0.195857100
0.169937800
1.582682000
0.234768700
0.169906100
1.576444000
0.273539000
0.169868300
1.569256000
0.312144500
0.169825600
1.561123000
0.350562000
0.169779600
1.552050000
0.388768300
0.169732600
1.542042000
0.426740400
0.169686400
1.531105000
0.464455500
0.169643000
1.519245000
0.501890800
0.169603700
1.506471000
0.539023800
0.169569400
1.492789000
0.575832100
0.169540400
1.478207000
0.612293500
0.169516600
1.462736000
0.648386100
0.169497300
1.446383000
0.684088200
0.169481400
1.429159000
0.719378200
0.169467700
1.411074000
0.754234800
0.169454800
1.392139000
0.788637100
0.169441200
1.372366000
0.822564400
0.169425900
1.351766000
0.855996300
0.169408200
1.330351000
0.888912400
0.169387800
1.308136000
0.921293100
0.169364600
1.285132000
0.953118900
0.169339300
1.261354000
0.984370500
0.169312300
1.236817000
1.015029000
0.169284400
1.211534000
1.045077000
0.169256500
1.185522000
1.074494000
0.169229600
1.158795000
1.103265000
0.169204700
1.131371000
1.131371000
0.169183100
1.103265000
1.158795000
0.169166600
1.074494000
1.185522000
0.169157600
1.045077000
1.211534000
0.169158000
1.015029000
1.236817000
0.169169000
0.984370500
1.261354000
0.169190300
0.953118900
1.285132000
0.169220700
0.921293100
1.308136000
0.169258600
0.888912400
1.330351000
0.169302800
0.855996300
1.351766000
0.169352500
0.822564400
1.372366000
0.169407200
0.788637100
1.392139000
0.169466300
0.754234800
1.411074000
0.169528800
0.719378200
1.429159000
0.169594000
0.684088200
1.446383000
0.169661100
0.648386100
1.462736000
0.169728900
0.612293500
1.478207000
0.169796600
0.575832100
1.492789000
0.169863300
0.539023800
1.506471000
0.169928100
0.501890800
1.519245000
0.169990800
0.464455500
1.531105000
0.170051100
0.426740400
1.542042000
0.170108800
0.388768300
1.552050000
0.170163900
0.350562000
1.561123000
0.170216300
0.312144500
1.569256000
0.170266900
0.273539000
1.576444000
0.170316700
0.234768700
1.582682000
0.170366900
0.195857100
1.587967000
0.170418200
0.156827400
1.592296000
0.170470700
0.117703300
1.595665000
0.170524100
0.078508280
1.598073000
0.170577900
0.039265970
1.599518000
0.170631600
0.000000000
1.600000000
0.170684000
-0.039265970
1.599518000
0.170733700
-0.078508280
1.598073000
0.170778600
-0.117703300
1.595665000
0.170816900
-0.156827400
1.592296000
0.170846600
-0.195857100
1.587967000
0.170866300
-0.234768700
1.582682000
0.170875300
-0.273539000
1.576444000
0.170874200
-0.312144500
1.569256000
0.170863900
-0.350562000
1.561123000
0.170846600
-0.388768300
1.552050000
0.170824500
-0.426740400
1.542042000
0.170800300
-0.464455500
1.531105000
0.170776100
-0.501890800
1.519245000
0.170753600
-0.539023800
1.506471000
0.170733700
-0.575832100
1.492789000
0.170716700
-0.612293500
1.478207000
0.170702300
-0.648386100
1.462736000
0.170689500
-0.684088200
1.446383000
0.170677400
-0.719378200
1.429159000
0.170664800
-0.754234800
1.411074000
0.170650600
-0.788637100
1.392139000
0.170633700
-0.822564400
1.372366000
0.170613300
-0.855996300
1.351766000
0.170588900
-0.888912400
1.330351000
0.170560100
-0.921293100
1.308136000
0.170526900
-0.953118900
1.285132000
0.170489500
-0.984370500
1.261354000
0.170448300
-1.015029000
1.236817000
0.170403700
-1.045077000
1.211534000
0.170356300
-1.074494000
1.185522000
0.170306300
-1.103265000
1.158795000
0.170253900
-1.131371000
1.131371000
0.170199300
-1.158795000
1.103265000
0.170142400
-1.185522000
1.074494000
0.170083100
-1.211534000
1.045077000
0.170021700
-1.236817000
1.015029000
0.169958100
-1.261354000
0.984370500
0.169892500
-1.285132000
0.953118900
0.169825100
-1.308136000
0.921293100
0.169756500
-1.330351000
0.888912400
0.169687200
-1.351766000
0.855996300
0.169618000
-1.372366000
0.822564400
0.169549300
-1.392139000
0.788637100
0.169481400
-1.411074000
0.754234800
0.169413800
-1.429159000
0.719378200
0.169345700
-1.446383000
0.684088200
0.169275900
-1.462736000
0.648386100
0.169202900
-1.478207000
0.612293500
0.169125200
-1.492789000
0.575832100
0.169041500
-1.506471000
0.539023800
0.168950900
-1.519245000
0.501890800
0.168852800
-1.531105000
0.464455500
0.168747400
-1.542042000
0.426740400
0.168635200
-1.552050000
0.388768300
0.168517500
-1.561123000
0.350562000
0.168396100
-1.569256000
0.312144500
0.168273000
-1.576444000
0.273539000
0.168151000
-1.582682000
0.234768700
0.168032800
-1.587967000
0.195857100
0.167921800
-1.592296000
0.156827400
0.167820800
-1.595665000
0.117703300
0.167732800
-1.598073000
0.078508280
0.167659800
-1.599518000
0.039265970
0.167603200
-1.600000000
0.000000000
0.167563900
-1.599518000
-0.039265970
0.167541800
-1.598073000
-0.078508280
0.167536700
-1.595665000
-0.117703300
0.167547700
-1.592296000
-0.156827400
0.167573200
-1.587967000
-0.195857100
0.167611300
-1.582682000
-0.234768700
0.167659300
-1.576444000
-0.273539000
0.167714300
-1.569256000
-0.312144500
0.167773900
-1.561123000
-0.350562000
0.167835800
-1.552050000
-0.388768300
0.167898100
-1.542042000
-0.426740400
0.167959700
-1.531105000
-0.464455500
0.168020000
-1.519245000
-0.501890800
0.168078700
-1.506471000
-0.539023800
0.168136000
-1.492789000
-0.575832100
0.168192400
-1.478207000
-0.612293500
0.168248600
-1.462736000
-0.648386100
0.168305600
-1.446383000
-0.684088200
0.168364400
-1.429159000
-0.719378200
0.168425900
-1.411074000
-0.754234800
0.168490800
-1.392139000
-0.788637100
0.168559600
-1.372366000
-0.822564400
0.168633300
-1.351766000
-0.855996300
0.168712700
-1.330351000
-0.888912400
0.168798300
-1.308136000
-0.921293100
0.168890700
-1.285132000
-0.953118900
0.168989600
-1.261354000
-0.984370500
0.169094500
-1.236817000
-1.015029000
0.169204700
-1.211534000
-1.045077000
0.169318700
-1.185522000
-1.074494000
0.169435200
-1.158795000
-1.103265000
0.169552500
-1.131371000
-1.131371000
0.169669000
-1.103265000
-1.158795000
0.169782900
-1.074494000
-1.185522000
0.169892600
-1.045077000
-1.211534000
0.169996400
-1.015029000
-1.236817000
0.170092400
-0.984370500
-1.261354000
0.170179200
-0.953118900
-1.285132000
0.170255600
-0.921293100
-1.308136000
0.170321000
-0.888912400
-1.330351000
0.170375000
-0.855996300
-1.351766000
0.170417700
-0.822564400
-1.372366000
0.170449700
-0.788637100
-1.392139000
0.170472300
-0.754234800
-1.411074000
0.170487100
-0.719378200
-1.429159000
0.170494600
-0.684088200
-1.446383000
0.170495000
-0.648386100
-1.462736000
0.170487900
-0.612293500
-1.478207000
0.170474100
-0.575832100
-1.492789000
0.170455400
-0.539023800
-1.506471000
0.170434000
-0.501890800
-1.519245000
0.170411800
-0.464455500
-1.531105000
0.170389400
-0.426740400
-1.542042000
0.170367200
-0.388768300
-1.552050000
0.170344800
-0.350562000
-1.561123000
0.170322100
-0.312144500
-1.569256000
0.170299100
-0.273539000
-1.576444000
0.170275600
-0.234768700
-1.582682000
0.170251500
-0.195857100
-1.587967000
0.170226700
-0.156827400
-1.592296000
0.170201100
-0.117703300
-1.595665000
0.170175000
-0.078508280
-1.598073000
0.170148600
-0.039265970
-1.599518000
0.170122900
0.000000000
-1.600000000
0.170098800
0.039265970
-1.599518000
0.170077700
0.078508280
-1.598073000
0.170061200
0.117703300
-1.595665000
0.170050800
0.156827400
-1.592296000
0.170047900
0.195857100
-1.587967000
0.170053200
0.234768700
-1.582682000
0.170066900
0.273539000
-1.576444000
0.170088400
0.312144500
-1.569256000
0.170116000
0.350562000
-1.561123000
0.170147700
0.388768300
-1.552050000
0.170181100
0.426740400
-1.542042000
0.170213600
0.464455500
-1.531105000
0.170243300
0.501890800
-1.519245000
0.170269100
0.539023800
-1.506471000
0.170291100
0.575832100
-1.492789000
0.170310300
0.612293500
-1.478207000
0.170328300
0.648386100
-1.462736000
0.170347300
0.684088200
-1.446383000
0.170369000
0.719378200
-1.429159000
0.170394600
0.754234800
-1.411074000
0.170424200
0.788637100
-1.392139000
0.170457100
0.822564400
-1.372366000
0.170491800
0.855996300
-1.351766000
0.170526500
0.888912400
-1.330351000
0.170559200
0.921293100
-1.308136000
0.170588100
0.953118900
-1.285132000
0.170611800
0.984370500
-1.261354000
0.170629100
1.015029000
-1.236817000
0.170639300
1.045077000
-1.211534000
0.170642000
1.074494000
-1.185522000
0.170636900
1.103265000
-1.158795000
0.170623900
1.131371000
-1.131371000
0.170603300
1.158795000
-1.103265000
0.170575500
1.185522000
-1.074494000
0.170541100
1.211534000
-1.045077000
0.170500800
1.236817000
-1.015029000
0.170455800
1.261354000
-0.984370500
0.170407000
1.285132000
-0.953118900
0.170355700
1.308136000
-0.921293100
0.170303400
1.330351000
-0.888912400
0.170251500
1.351766000
-0.855996300
0.170202000
1.372366000
-0.822564400
0.170156700
1.392139000
-0.788637100
0.170117500
1.411074000
-0.754234800
0.170086200
1.429159000
-0.719378200
0.170064600
1.446383000
-0.684088200
0.170053500
1.462736000
-0.648386100
0.170053300
1.478207000
-0.612293500
0.170063500
1.492789000
-0.575832100
0.170082400
1.506471000
-0.539023800
0.170107700
1.519245000
-0.501890800
0.170136100
1.531105000
-0.464455500
0.170164100
1.542042000
-0.426740400
0.170188200
1.552050000
-0.388768300
0.170205100
1.561123000
-0.350562000
0.170212700
1.569256000
-0.312144500
0.170210000
1.576444000
-0.273539000
0.170197400
1.582682000
-0.234768700
0.170176600
1.587967000
-0.195857100
0.170150100
1.592296000
-0.156827400
0.170121200
1.595665000
-0.117703300
0.170092700
1.598073000
-0.078508280
0.170066900
1.599518000
-0.039265970
0.170045200
1.800000000
0.000000000
0.216004300
1.799458000
0.044174210
0.215977900
1.797832000
0.088321810
0.215951600
1.795123000
0.132416200
0.215923200
1.791332000
0.176430900
0.215890300
1.786463000
0.220339200
0.215851400
1.780518000
0.264114800
0.215806000
1.773500000
0.307731400
0.215754400
1.765413000
0.351162600
0.215698200
1.756264000
0.394382200
0.215639200
1.746056000
0.437364300
0.215579500
1.734797000
0.480083000
0.215521000
1.722493000
0.522512400
0.215465300
1.709151000
0.564627100
0.215413800
1.694779000
0.606401700
0.215367300
1.679387000
0.647811100
0.215326400
1.662983000
0.688830100
0.215290900
1.645578000
0.729434300
0.215260800
1.627181000
0.769599100
0.215235200
1.607804000
0.809300400
0.215213000
1.587458000
0.848514100
0.215192800
1.566157000
0.887216700
0.215173200
1.543911000
0.925384900
0.215152900
1.520736000
0.962995700
0.215131000
1.496645000
1.000026000
0.215106800
1.471653000
1.036455000
0.215080300
1.445773000
1.072259000
0.215051700
1.419024000
1.107417000
0.215021500
1.391419000
1.141908000
0.214990400
1.362976000
1.175711000
0.214958900
1.333712000
1.208806000
0.214927800
1.303645000
1.241173000
0.214897900
1.272792000
1.272792000
0.214870400
1.241173000
1.303645000
0.214847100
1.208806000
1.333712000
0.214830800
1.175711000
1.362976000
0.214823900
1.141908000
1.391419000
0.214827900
1.107417000
1.419024000
0.214842800
1.072259000
1.445773000
0.214867200
1.036455000
1.471653000
0.214899700
1.000026000
1.496645000
0.214939200
0.962995700
1.520736000
0.214985500
0.925384900
1.543911000
0.215038100
0.887216700
1.566157000
0.215096600
0.848514100
1.587458000
0.215160300
0.809300400
1.607804000
0.215228300
0.769599100
1.627181000
0.215299400
0.729434300
1.645578000
0.215372400
0.688830100
1.662983000
0.215446100
0.647811100
1.679387000
0.215519100
0.606401700
1.694779000
0.215590600
0.564627100
1.709151000
0.215659800
0.522512400
1.722493000
0.215726500
0.480083000
1.734797000
0.215790300
0.437364300
1.746056000
0.215851000
0.394382200
1.756264000
0.215908800
0.351162600
1.765413000
0.215964800
0.307731400
1.773500000
0.216020600
0.264114800
1.780518000
0.216078200
0.220339200
1.786463000
0.216139000
0.176430900
1.791332000
0.216203500
0.132416200
1.795123000
0.216272100
0.088321810
1.797832000
0.216344600
0.044174210
1.799458000
0.216420400
0.000000000
1.800000000
0.216498200
-0.044174210
1.799458000
0.216575700
-0.088321810
1.797832000
0.216649900
-0.132416200
1.795123000
0.216717200
-0.176430900
1.791332000
0.216774500
-0.220339200
1.786463000
0.216819000
-0.264114800
1.780518000
0.216849300
-0.307731400
1.773500000
0.216865200
-0.351162600
1.765413000
0.216867900
-0.394382200
1.756264000
0.216859700
-0.437364300
1.746056000
0.216843700
-0.480083000
1.734797000
0.216823100
-0.522512400
1.722493000
0.216800900
-0.564627100
1.709151000
0.216779600
-0.606401700
1.694779000
0.216760800
-0.647811100
1.679387000
0.216745600
-0.688830100
1.662983000
0.216734200
-0.729434300
1.645578000
0.216726400
-0.769599100
1.627181000
0.216721400
-0.809300400
1.607804000
0.216718300
-0.848514100
1.587458000
0.216715500
-0.887216700
1.566157000
0.216711500
-0.925384900
1.543911000
0.216704700
-0.962995700
1.520736000
0.216693600
-1.000026000
1.496645000
0.216676800
-1.036455000
1.471653000
0.216653700
-1.072259000
1.445773000
0.216624100
-1.107417000
1.419024000
0.216588300
-1.141908000
1.391419000
0.216547200
-1.175711000
1.362976000
0.216501400
-1.208806000
1.333712000
0.216452000
-1.241173000
1.303645000
0.216399600
-1.272792000
1.272792000
0.216344600
-1.303645000
1.241173000
0.216287300
-1.333712000
1.208806000
0.216228000
-1.362976000
1.175711000
0.216166800
-1.391419000
1.141908000
0.216103900
-1.419024000
1.107417000
0.216039300
-1.445773000
1.072259000
0.215972800
-1.471653000
1.036455000
0.215904700
-1.496645000
1.000026000
0.215835200
-1.520736000
0.962995700
0.215764500
-1.543911000
0.925384900
0.215692800
-1.566157000
0.887216700
0.215619800
-1.587458000
0.848514100
0.215544800
-1.607804000
0.809300400
0.215466900
-1.627181000
0.769599100
0.215384800
-1.645578000
0.729434300
0.215296900
-1.662983000
0.688830100
0.215201900
-1.679387000
0.647811100
0.215098500
-1.694779000
0.606401700
0.214986000
-1.709151000
0.564627100
0.214864000
-1.722493000
0.522512400
0.214732900
-1.734797000
0.480083000
0.214593400
-1.746056000
0.437364300
0.214447000
-1.756264000
0.394382200
0.214295700
-1.765413000
0.351162600
0.214142000
-1.773500000
0.307731400
0.213988800
-1.780518000
0.264114800
0.213839400
-1.786463000
0.220339200
0.213697500
-1.791332000
0.176430900
0.213566500
-1.795123000
0.132416200
0.213449500
-1.797832000
0.088321810
0.213349000
-1.799458000
0.044174210
0.213266900
-1.800000000
0.000000000
0.213204100
-1.799458000
-0.044174210
0.213161100
-1.797832000
-0.088321810
0.213137900
-1.795123000
-0.132416200
0.213134100
-1.791332000
-0.176430900
0.213148100
-1.786463000
-0.220339200
0.213177900
-1.780518000
-0.264114800
0.213220600
-1.773500000
-0.307731400
0.213273000
-1.765413000
-0.351162600
0.213331900
-1.756264000
-0.394382200
0.213394800
-1.746056000
-0.437364300
0.213459300
-1.734797000
-0.480083000
0.213524000
-1.722493000
-0.522512400
0.213587800
-1.709151000
-0.564627100
0.213650400
-1.694779000
-0.606401700
0.213711600
-1.679387000
-0.647811100
0.213771700
-1.662983000
-0.688830100
0.213831400
-1.645578000
-0.729434300
0.213891800
-1.627181000
-0.769599100
0.213954200
-1.607804000
-0.809300400
0.214019400
-1.587458000
-0.848514100
0.214087900
-1.566157000
-0.887216700
0.214160500
-1.543911000
-0.925384900
0.214237900
-1.520736000
-0.962995700
0.214320900
-1.496645000
-1.000026000
0.214410100
-1.471653000
-1.036455000
0.214506000
-1.445773000
-1.072259000
0.214608500
-1.419024000
-1.107417000
0.214717000
-1.391419000
-1.141908000
0.214830900
-1.362976000
-1.175711000
0.214949100
-1.333712000
-1.208806000
0.215070200
-1.303645000
-1.241173000
0.215192500
-1.272792000
-1.272792000
0.215314500
-1.241173000
-1.303645000
0.215434100
-1.208806000
-1.333712000
0.215549300
-1.175711000
-1.362976000
0.215657900
-1.141908000
-1.391419000
0.215757300
-1.107417000
-1.419024000
0.215845400
-1.072259000
-1.445773000
0.215920400
-1.036455000
-1.471653000
0.215981100
-1.000026000
-1.496645000
0.216027000
-0.962995700
-1.520736000
0.216058200
-0.925384900
-1.543911000
0.216075400
-0.887216700
-1.566157000
0.216080700
-0.848514100
-1.587458000
0.216076400
-0.809300400
-1.607804000
0.216063900
-0.769599100
-1.627181000
0.216043500
-0.729434300
-1.645578000
0.216015400
-0.688830100
-1.662983000
0.215980800
-0.647811100
-1.679387000
0.215942400
-0.606401700
-1.694779000
0.215903300
-0.564627100
-1.709151000
0.215865600
-0.522512400
-1.722493000
0.215830400
-0.480083000
-1.734797000
0.215797500
-0.437364300
-1.746056000
0.215766500
-0.394382200
-1.756264000
0.215737100
-0.351162600
-1.765413000
0.215709100
-0.307731400
-1.773500000
0.215682500
-0.264114800
-1.780518000
0.215657100
-0.220339200
-1.786463000
0.215632800
-0.176430900
-1.791332000
0.215610000
-0.132416200
-1.795123000
0.215588800
-0.088321810
-1.797832000
0.215569900
-0.044174210
-1.799458000
0.215554100
0.000000000
-1.800000000
0.215542900
0.044174210
-1.799458000
0.215537700
0.088321810
-1.797832000
0.215540200
0.132416200
-1.795123000
0.215551700
0.176430900
-1.791332000
0.215573500
0.220339200
-1.786463000
0.215605800
0.264114800
-1.780518000
0.215648200
0.307731400
-1.773500000
0.215699400
0.351162600
-1.765413000
0.215757400
0.394382200
-1.756264000
0.215819300
0.437364300
-1.746056000
0.215882000
0.480083000
-1.734797000
0.215942800
0.522512400
-1.722493000
0.215999300
0.564627100
-1.709151000
0.216050200
0.606401700
-1.694779000
0.216095200
0.647811100
-1.679387000
0.216135200
0.688830100
-1.662983000
0.216171900
0.729434300
-1.645578000
0.216206900
0.769599100
-1.627181000
0.216242000
0.809300400
-1.607804000
0.216278000
0.848514100
-1.587458000
0.216314900
0.887216700
-1.566157000
0.216351900
0.925384900
-1.543911000
0.216387500
0.962995700
-1.520736000
0.216419900
1.000026000
-1.496645000
0.216447200
1.036455000
-1.471653000
0.216468200
1.072259000
-1.445773000
0.216481800
1.107417000
-1.419024000
0.216487600
1.141908000
-1.391419000
0.216485500
1.175711000
-1.362976000
0.216475500
1.208806000
-1.333712000
0.216458000
1.241173000
-1.303645000
0.216433600
1.272792000
-1.272792000
0.216402800
1.303645000
-1.241173000
0.216366500
1.333712000
-1.208806000
0.216325600
1.362976000
-1.175711000
0.216280900
1.391419000
-1.141908000
0.216233700
1.419024000
-1.107417000
0.216184900
1.445773000
-1.072259000
0.216136000
1.471653000
-1.036455000
0.216088100
1.496645000
-1.000026000
0.216042900
1.520736000
-0.962995700
0.216001900
1.543911000
-0.925384900
0.215967000
1.566157000
-0.887216700
0.215940000
1.587458000
-0.848514100
0.215922700
1.607804000
-0.809300400
0.215916500
1.627181000
-0.769599100
0.215922300
1.645578000
-0.729434300
0.215940300
1.662983000
-0.688830100
0.215969400
1.679387000
-0.647811100
0.216007700
1.694779000
-0.606401700
0.216052300
1.709151000
-0.564627100
0.216099200
1.722493000
-0.522512400
0.216144400
1.734797000
-0.480083000
0.216183500
1.746056000
-0.437364300
0.216212700
1.756264000
-0.394382200
0.216229600
1.765413000
-0.351162600
0.216232800
1.773500000
-0.307731400
0.216222600
1.780518000
-0.264114800
0.216201100
1.786463000
-0.220339200
0.216171000
1.791332000
-0.176430900
0.216136100
1.795123000
-0.132416200
0.216099800
1.797832000
-0.088321810
0.216064900
1.799458000
-0.044174210
0.216033000
2.000000000
0.000000000
0.267611500
1.999398000
0.049082460
0.267573800
1.997591000
0.098135350
0.267538400
1.994581000
0.147129100
0.267502300
1.990369000
0.196034300
0.267462700
1.984959000
0.244821400
0.267417300
1.978353000
0.293460900
0.267365200
1.970555000
0.341923800
0.267306300
1.961571000
0.390180600
0.267241800
1.951404000
0.438202500
0.267173100
1.940063000
0.485960400
0.267102100
1.927552000
0.533425500
0.267030500
1.913881000
0.580569300
0.266959900
1.899056000
0.627363500
0.266891500
1.883088000
0.673779700
0.266826500
1.865986000
0.719790100
0.266766000
1.847759000
0.765366900
0.266710500
1.828420000
0.810482600
0.266660500
1.807979000
0.855110200
0.266615700
1.786449000
0.899222700
0.266575600
1.763843000
0.942793500
0.266539100
1.740174000
0.985796400
0.266504900
1.715457000
1.028206000
0.266471500
1.689707000
1.069995000
0.266438100
1.662939000
1.111140000
0.266403900
1.635170000
1.151616000
0.266368800
1.606415000
1.191399000
0.266332800
1.576693000
1.230463000
0.266296500
1.546021000
1.268787000
0.266260100
1.514418000
1.306346000
0.266224400
1.481902000
1.343118000
0.266189500
1.448494000
1.379081000
0.266156100
1.414214000
1.414214000
0.266125000
1.379081000
1.448494000
0.266098200
1.343118000
1.481902000
0.266078500
1.306346000
1.514418000
0.266068800
1.268787000
1.546021000
0.266070800
1.230463000
1.576693000
0.266084000
1.191399000
1.606415000
0.266107000
1.151616000
1.635170000
0.266137800
1.111140000
1.662939000
0.266175400
1.069995000
1.689707000
0.266219700
1.028206000
1.715457000
0.266270400
0.985796400
1.740174000
0.266327300
0.942793500
1.763843000
0.266389700
0.899222700
1.786449000
0.266456800
0.855110200
1.807979000
0.266527500
0.810482600
1.828420000
0.266600700
0.765366900
1.847759000
0.266675000
0.719790100
1.865986000
0.266749400
0.673779700
1.883088000
0.266822600
0.627363500
1.899056000
0.266894300
0.580569300
1.913881000
0.266964000
0.533425500
1.927552000
0.267031300
0.485960400
1.940063000
0.267095800
0.438202500
1.951404000
0.267157700
0.390180600
1.961571000
0.267218100
0.341923800
1.970555000
0.267279500
0.293460900
1.978353000
0.267344400
0.244821400
1.984959000
0.267415000
0.196034300
1.990369000
0.267492400
0.147129100
1.994581000
0.267577600
0.098135350
1.997591000
0.267670800
0.049082460
1.999398000
0.267772000
0.000000000
2.000000000
0.267879600
-0.049082460
1.999398000
0.267990900
-0.098135350
1.997591000
0.268101500
-0.147129100
1.994581000
0.268206700
-0.196034300
1.990369000
0.268301600
-0.244821400
1.984959000
0.268382000
-0.293460900
1.978353000
0.268445200
-0.341923800
1.970555000
0.268490000
-0.390180600
1.961571000
0.268517500
-0.438202500
1.951404000
0.268529900
-0.485960400
1.940063000
0.268530600
-0.533425500
1.927552000
0.268523700
-0.580569300
1.913881000
0.268512800
-0.627363500
1.899056000
0.268501200
-0.673779700
1.883088000
0.268491300
-0.719790100
1.865986000
0.268484900
-0.765366900
1.847759000
0.268482700
-0.810482600
1.828420000
0.268484900
-0.855110200
1.807979000
0.268491100
-0.899222700
1.786449000
0.268500100
-0.942793500
1.763843000
0.268510200
-0.985796400
1.740174000
0.268519300
-1.028206000
1.715457000
0.268525100
-1.069995000
1.689707000
0.268525100
-1.111140000
1.662939000
0.268517600
-1.151616000
1.635170000
0.268501400
-1.191399000
1.606415000
0.268476000
-1.230463000
1.576693000
0.268442100
-1.268787000
1.546021000
0.268400500
-1.306346000
1.514418000
0.268352800
-1.343118000
1.481902000
0.268300100
-1.379081000
1.448494000
0.268243700
-1.414214000
1.414214000
0.268184200
-1.448494000
1.379081000
0.268122100
-1.481902000
1.343118000
0.268057900
-1.514418000
1.306346000
0.267991800
-1.546021000
1.268787000
0.267924100
-1.576693000
1.230463000
0.267854700
-1.606415000
1.191399000
0.267783700
-1.635170000
1.151616000
0.267711000
-1.662939000
1.111140000
0.267636800
-1.689707000
1.069995000
0.267561200
-1.715457000
1.028206000
0.267483900
-1.740174000
0.985796400
0.267404300
-1.763843000
0.942793500
0.267321000
-1.786449000
0.899222700
0.267232600
-1.807979000
0.855110200
0.267137100
-1.828420000
0.810482600
0.267033000
-1.847759000
0.765366900
0.266918400
-1.865986000
0.719790100
0.266792300
-1.883088000
0.673779700
0.266654000
-1.899056000
0.627363500
0.266503500
-1.913881000
0.580569300
0.266341600
-1.927552000
0.533425500
0.266169600
-1.940063000
0.485960400
0.265989500
-1.951404000
0.438202500
0.265803800
-1.961571000
0.390180600
0.265615400
-1.970555000
0.341923800
0.265427600
-1.978353000
0.293460900
0.265244300
-1.984959000
0.244821400
0.265069300
-1.990369000
0.196034300
0.264906500
-1.994581000
0.147129100
0.264759300
-1.997591000
0.098135350
0.264630600
-1.999398000
0.049082460
0.264522200
-2.000000000
0.000000000
0.264435500
-1.999398000
-0.049082460
0.264371200
-1.997591000
-0.098135350
0.264329800
-1.994581000
-0.147129100
0.264310800
-1.990369000
-0.196034300
0.264313100
-1.984959000
-0.244821400
0.264334200
-1.978353000
-0.293460900
0.264370800
-1.970555000
-0.341923800
0.264419300
-1.961571000
-0.390180600
0.264475800
-1.951404000
-0.438202500
0.264537100
-1.940063000
-0.485960400
0.264600400
-1.927552000
-0.533425500
0.264663600
-1.913881000
-0.580569300
0.264725400
-1.899056000
-0.627363500
0.264785000
-1.883088000
-0.673779700
0.264841900
-1.865986000
-0.719790100
0.264896300
-1.847759000
-0.765366900
0.264948800
-1.828420000
-0.810482600
0.265000900
-1.807979000
-0.855110200
0.265053900
-1.786449000
-0.899222700
0.265109000
-1.763843000
-0.942793500
0.265166900
-1.740174000
-0.985796400
0.265228500
-1.715457000
-1.028206000
0.265294800
-1.689707000
-1.069995000
0.265366900
-1.662939000
-1.111140000
0.265445900
-1.635170000
-1.151616000
0.265532200
-1.606415000
-1.191399000
0.265626100
-1.576693000
-1.230463000
0.265727300
-1.546021000
-1.268787000
0.265835200
-1.514418000
-1.306346000
0.265948800
-1.481902000
-1.343118000
0.266066800
-1.448494000
-1.379081000
0.266187700
-1.414214000
-1.414214000
0.266309600
-1.379081000
-1.448494000
0.266430200
-1.343118000
-1.481902000
0.266547100
-1.306346000
-1.514418000
0.266657700
-1.268787000
-1.546021000
0.266758700
-1.230463000
-1.576693000
0.266847300
-1.191399000
-1.606415000
0.266921300
-1.151616000
-1.635170000
0.266979300
-1.111140000
-1.662939000
0.267020800
-1.069995000
-1.689707000
0.267045600
-1.028206000
-1.715457000
0.267055200
-0.985796400
-1.740174000
0.267052100
-0.942793500
-1.763843000
0.267039400
-0.899222700
-1.786449000
0.267019000
-0.855110200
-1.807979000
0.266991200
-0.810482600
-1.828420000
0.266956000
-0.765366900
-1.847759000
0.266914700
-0.719790100
-1.865986000
0.266870500
-0.673779700
-1.883088000
0.266827100
-0.627363500
-1.899056000
0.266786900
-0.580569300
-1.913881000
0.266751000
-0.533425500
-1.927552000
0.266718900
-0.485960400
-1.940063000
0.266690300
-0.438202500
-1.951404000
0.266664700
-0.390180600
-1.961571000
0.266642300
-0.341923800
-1.970555000
0.266623000
-0.293460900
-1.978353000
0.266607300
-0.244821400
-1.984959000
0.266595200
-0.196034300
-1.990369000
0.266587200
-0.147129100
-1.994581000
0.266583800
-0.098135350
-1.997591000
0.266585700
-0.049082460
-1.999398000
0.266594100
0.000000000
-2.000000000
0.266610200
0.049082460
-1.999398000
0.266635700
0.098135350
-1.997591000
0.266672100
0.147129100
-1.994581000
0.266720500
0.196034300
-1.990369000
0.266781500
0.244821400
-1.984959000
0.266854700
0.293460900
-1.978353000
0.266938700
0.341923800
-1.970555000
0.267031300
0.390180600
-1.961571000
0.267129300
0.438202500
-1.951404000
0.267229200
0.485960400
-1.940063000
0.267327100
0.533425500
-1.927552000
0.267420000
0.580569300
-1.913881000
0.267505200
0.627363500
-1.899056000
0.267581600
0.673779700
-1.883088000
0.267649000
0.719790100
-1.865986000
0.267708700
0.765366900
-1.847759000
0.267762600
0.810482600
-1.828420000
0.267812800
0.855110200
-1.807979000
0.267861000
0.899222700
-1.786449000
0.267908400
0.942793500
-1.763843000
0.267954900
0.985796400
-1.740174000
0.267999900
1.028206000
-1.715457000
0.268042000
1.069995000
-1.689707000
0.268079500
1.111140000
-1.662939000
0.268111000
1.151616000
-1.635170000
0.268135500
1.191399000
-1.606415000
0.268152600
1.230463000
-1.576693000
0.268162200
1.268787000
-1.546021000
0.268164600
1.306346000
-1.514418000
0.268160200
1.343118000
-1.481902000
0.268149500
1.379081000
-1.448494000
0.268133000
1.414214000
-1.414214000
0.268111100
1.448494000
-1.379081000
0.268084400
1.481902000
-1.343118000
0.268053300
1.514418000
-1.306346000
0.268018600
1.546021000
-1.268787000
0.267981100
1.576693000
-1.230463000
0.267941600
1.606415000
-1.191399000
0.267901300
1.635170000
-1.151616000
0.267861500
1.662939000
-1.111140000
0.267823800
1.689707000
-1.069995000
0.267789800
1.715457000
-1.028206000
0.267761600
1.740174000
-0.985796400
0.267741100
1.763843000
-0.942793500
0.267730100
1.786449000
-0.899222700
0.267730100
1.807979000
-0.855110200
0.267741800
1.828420000
-0.810482600
0.267765100
1.847759000
-0.765366900
0.267798600
1.865986000
-0.719790100
0.267839700
1.883088000
-0.673779700
0.267884900
1.899056000
-0.627363500
0.267929600
1.913881000
-0.580569300
0.267969200
1.927552000
-0.533425500
0.267999000
1.940063000
-0.485960400
0.268015200
1.951404000
-0.438202500
0.268015600
1.961571000
-0.390180600
0.267999300
1.970555000
-0.341923800
0.267967600
1.978353000
-0.293460900
0.267923200
1.984959000
-0.244821400
0.267870200
1.990369000
-0.196034300
0.267812900
1.994581000
-0.147129100
0.267755700
1.997591000
-0.098135350
0.267702000
1.999398000
-0.049082460
0.267653800
2.200000000
0.000000000
0.325019200
2.199337000
0.053990710
0.324974000
2.197350000
0.107948900
0.324935000
2.194039000
0.161842000
0.324898600
2.189406000
0.215637700
0.324860800
2.183455000
0.269303500
0.324818400
2.176188000
0.322807000
0.324769500
2.167611000
0.376116200
0.324713100
2.157727000
0.429198700
0.324649500
2.146545000
0.482022700
0.324579700
2.134069000
0.534556400
0.324504900
2.120307000
0.586768100
0.324426600
2.105269000
0.638626300
0.324346200
2.088962000
0.690099900
0.324264900
2.071397000
0.741157700
0.324184400
2.052584000
0.791769100
0.324105800
2.032535000
0.841903600
0.324030200
2.011261000
0.891530900
0.323958500
1.988777000
0.940621200
0.323890900
1.965093000
0.989145000
0.323826900
1.940227000
1.037073000
0.323765900
1.914191000
1.084376000
0.323706600
1.887003000
1.131026000
0.323648200
1.858678000
1.176995000
0.323589800
1.829233000
1.222255000
0.323531200
1.798687000
1.266778000
0.323472600
1.767057000
1.310539000
0.323414300
1.734362000
1.353510000
0.323357300
1.700623000
1.395665000
0.323302000
1.665859000
1.436980000
0.323249300
1.630093000
1.477430000
0.323199300
1.593344000
1.516989000
0.323152600
1.555635000
1.555635000
0.323110200
1.516989000
1.593344000
0.323073900
1.477430000
1.630093000
0.323047100
1.436980000
1.665859000
0.323032900
1.395665000
1.700623000
0.323032900
1.353510000
1.734362000
0.323046500
1.310539000
1.767057000
0.323070900
1.266778000
1.798687000
0.323103500
1.222255000
1.829233000
0.323142900
1.176995000
1.858678000
0.323188600
1.131026000
1.887003000
0.323240500
1.084376000
1.914191000
0.323298400
1.037073000
1.940227000
0.323361400
0.989145000
1.965093000
0.323428800
0.940621200
1.988777000
0.323499600
0.891530900
2.011261000
0.323572500
0.841903600
2.032535000
0.323646500
0.791769100
2.052584000
0.323720500
0.741157700
2.071397000
0.323793600
0.690099900
2.088962000
0.323865600
0.638626300
2.105269000
0.323936300
0.586768100
2.120307000
0.324005600
0.534556400
2.134069000
0.324073100
0.482022700
2.146545000
0.324139000
0.429198700
2.157727000
0.324204900
0.376116200
2.167611000
0.324273800
0.322807000
2.176188000
0.324348900
0.269303500
2.183455000
0.324433100
0.215637700
2.189406000
0.324528200
0.161842000
2.194039000
0.324635300
0.107948900
2.197350000
0.324755300
0.053990710
2.199337000
0.324888200
0.000000000
2.200000000
0.325032400
-0.053990710
2.199337000
0.325184500
-0.107948900
2.197350000
0.325339100
-0.161842000
2.194039000
0.325489900
-0.215637700
2.189406000
0.325630700
-0.269303500
2.183455000
0.325755700
-0.322807000
2.176188000
0.325861200
-0.376116200
2.167611000
0.325945200
-0.429198700
2.157727000
0.326008100
-0.482022700
2.146545000
0.326052500
-0.534556400
2.134069000
0.326082100
-0.586768100
2.120307000
0.326101200
-0.638626300
2.105269000
0.326114500
-0.690099900
2.088962000
0.326125800
-0.741157700
2.071397000
0.326138000
-0.791769100
2.052584000
0.326153100
-0.841903600
2.032535000
0.326171900
-0.891530900
2.011261000
0.326194400
-0.940621200
1.988777000
0.326219700
-0.989145000
1.965093000
0.326246300
-1.037073000
1.940227000
0.326272000
-1.084376000
1.914191000
0.326294000
-1.131026000
1.887003000
0.326309800
-1.176995000
1.858678000
0.326316600
-1.222255000
1.829233000
0.326312400
-1.266778000
1.798687000
0.326296000
-1.310539000
1.767057000
0.326267200
-1.353510000
1.734362000
0.326226900
-1.395665000
1.700623000
0.326176600
-1.436980000
1.665859000
0.326118400
-1.477430000
1.630093000
0.326054100
-1.516989000
1.593344000
0.325985500
-1.555635000
1.555635000
0.325913600
-1.593344000
1.516989000
0.325839300
-1.630093000
1.477430000
0.325762900
-1.665859000
1.436980000
0.325684700
-1.700623000
1.395665000
0.325604900
-1.734362000
1.353510000
0.325523100
-1.767057000
1.310539000
0.325439400
-1.798687000
1.266778000
0.325353500
-1.829233000
1.222255000
0.325265600
-1.858678000
1.176995000
0.325175800
-1.887003000
1.131026000
0.325083700
-1.914191000
1.084376000
0.324988400
-1.940227000
1.037073000
0.324888300
-1.965093000
0.989145000
0.324781300
-1.988777000
0.940621200
0.324665200
-2.011261000
0.891530900
0.324537800
-2.032535000
0.841903600
0.324397300
-2.052584000
0.791769100
0.324242200
-2.071397000
0.741157700
0.324072200
-2.088962000
0.690099900
0.323887500
-2.105269000
0.638626300
0.323689500
-2.120307000
0.586768100
0.323480100
-2.134069000
0.534556400
0.323261900
-2.146545000
0.482022700
0.323038200
-2.157727000
0.429198700
0.322812300
-2.167611000
0.376116200
0.322588000
-2.176188000
0.322807000
0.322369500
-2.183455000
0.269303500
0.322160900
-2.189406000
0.215637700
0.321966200
-2.194039000
0.161842000
0.321789000
-2.197350000
0.107948900
0.321632000
-2.199337000
0.053990710
0.321497400
-2.200000000
0.000000000
0.321386500
-2.199337000
-0.053990710
0.321300500
-2.197350000
-0.107948900
0.321239900
-2.194039000
-0.161842000
0.321204700
-2.189406000
-0.215637700
0.321193800
-2.183455000
-0.269303500
0.321204600
-2.176188000
-0.322807000
0.321233400
-2.167611000
-0.376116200
0.321275800
-2.157727000
-0.429198700
0.321327400
-2.146545000
-0.482022700
0.321384000
-2.134069000
-0.534556400
0.321442400
-2.120307000
-0.586768100
0.321499500
-2.105269000
-0.638626300
0.321553500
-2.088962000
-0.690099900
0.321602900
-2.071397000
-0.741157700
0.321646800
-2.052584000
-0.791769100
0.321685300
-2.032535000
-0.841903600
0.321719100
-2.011261000
-0.891530900
0.321750000
-1.988777000
-0.940621200
0.321780200
-1.965093000
-0.989145000
0.321811400
-1.940227000
-1.037073000
0.321844900
-1.914191000
-1.084376000
0.321882100
-1.887003000
-1.131026000
0.321924600
-1.858678000
-1.176995000
0.321974100
-1.829233000
-1.222255000
0.322031900
-1.798687000
-1.266778000
0.322099100
-1.767057000
-1.310539000
0.322175800
-1.734362000
-1.353510000
0.322261800
-1.700623000
-1.395665000
0.322356600
-1.665859000
-1.436980000
0.322459100
-1.630093000
-1.477430000
0.322567800
-1.593344000
-1.516989000
0.322681000
-1.555635000
-1.555635000
0.322796600
-1.516989000
-1.593344000
0.322912400
-1.477430000
-1.630093000
0.323025500
-1.436980000
-1.665859000
0.323133100
-1.395665000
-1.700623000
0.323231500
-1.353510000
-1.734362000
0.323317600
-1.310539000
-1.767057000
0.323389100
-1.266778000
-1.798687000
0.323444200
-1.222255000
-1.829233000
0.323482500
-1.176995000
-1.858678000
0.323503900
-1.131026000
-1.887003000
0.323510000
-1.084376000
-1.914191000
0.323504000
-1.037073000
-1.940227000
0.323489800
-0.989145000
-1.965093000
0.323469500
-0.940621200
-1.988777000
0.323443100
-0.891530900
-2.011261000
0.323410300
-0.841903600
-2.032535000
0.323372500
-0.791769100
-2.052584000
0.323333300
-0.741157700
-2.071397000
0.323297100
-0.690099900
-2.088962000
0.323266800
-0.638626300
-2.105269000
0.323243400
-0.586768100
-2.120307000
0.323226300
-0.534556400
-2.134069000
0.323214800
-0.482022700
-2.146545000
0.323208500
-0.429198700
-2.157727000
0.323207600
-0.376116200
-2.167611000
0.323212100
-0.322807000
-2.176188000
0.323222200
-0.269303500
-2.183455000
0.323238200
-0.215637700
-2.189406000
0.323260200
-0.161842000
-2.194039000
0.323288700
-0.107948900
-2.197350000
0.323324100
-0.053990710
-2.199337000
0.323367800
0.000000000
-2.200000000
0.323421300
0.053990710
-2.199337000
0.323486300
0.107948900
-2.197350000
0.323564700
0.161842000
-2.194039000
0.323657900
0.215637700
-2.189406000
0.323766200
0.269303500
-2.183455000
0.323889000
0.322807000
-2.176188000
0.324024100
0.376116200
-2.167611000
0.324168100
0.429198700
-2.157727000
0.324316900
0.482022700
-2.146545000
0.324465500
0.534556400
-2.134069000
0.324609300
0.586768100
-2.120307000
0.324744100
0.638626300
-2.105269000
0.324867200
0.690099900
-2.088962000
0.324977100
0.741157700
-2.071397000
0.325074100
0.791769100
-2.052584000
0.325159900
0.841903600
-2.032535000
0.325237000
0.891530900
-2.011261000
0.325308200
0.940621200
-1.988777000
0.325376000
0.989145000
-1.965093000
0.325441800
1.037073000
-1.940227000
0.325506300
1.084376000
-1.914191000
0.325568800
1.131026000
-1.887003000
0.325628300
1.176995000
-1.858678000
0.325683100
1.222255000
-1.829233000
0.325732200
1.266778000
-1.798687000
0.325774500
1.310539000
-1.767057000
0.325809700
1.353510000
-1.734362000
0.325837700
1.395665000
-1.700623000
0.325858900
1.436980000
-1.665859000
0.325873500
1.477430000
-1.630093000
0.325881600
1.516989000
-1.593344000
0.325883400
1.555635000
-1.555635000
0.325878900
1.593344000
-1.516989000
0.325867900
1.630093000
-1.477430000
0.325850500
1.665859000
-1.436980000
0.325826800
1.700623000
-1.395665000
0.325797300
1.734362000
-1.353510000
0.325762800
1.767057000
-1.310539000
0.325724500
1.798687000
-1.266778000
0.325684000
1.829233000
-1.222255000
0.325643400
1.858678000
-1.176995000
0.325605000
1.887003000
-1.131026000
0.325571400
1.914191000
-1.084376000
0.325545300
1.940227000
-1.037073000
0.325528700
1.965093000
-0.989145000
0.325523400
1.988777000
-0.940621200
0.325530200
2.011261000
-0.891530900
0.325548500
2.032535000
-0.841903600
0.325576300
2.052584000
-0.791769100
0.325610300
2.071397000
-0.741157700
0.325645900
2.088962000
-0.690099900
0.325677700
2.105269000
-0.638626300
0.325700100
2.120307000
-0.586768100
0.325708300
2.134069000
-0.534556400
0.325698400
2.146545000
-0.482022700
0.325668700
2.157727000
-0.429198700
0.325619400
2.167611000
-0.376116200
0.325553100
2.176188000
-0.322807000
0.325473800
2.183455000
-0.269303500
0.325387300
2.189406000
-0.215637700
0.325299300
2.194039000
-0.161842000
0.325215200
2.197350000
-0.107948900
0.325139300
2.199337000
-0.053990710
0.325073800
2.400000000
0.000000000
0.388363400
2.399277000
0.058898950
0.388306300
2.397109000
0.117762400
0.388259000
2.393497000
0.176555000
0.388217500
2.388443000
0.235241100
0.388177800
2.381951000
0.293785600
0.388136400
2.374024000
0.352153100
0.388091200
2.364666000
0.410308500
0.388041000
2.353885000
0.468216800
0.387985700
2.341685000
0.525843000
0.387925700
2.328075000
0.583152500
0.387861600
2.313063000
0.640110600
0.387794000
2.296657000
0.696683200
0.387723500
2.278868000
0.752836200
0.387650500
2.259706000
0.808535700
0.387575800
2.239183000
0.863748100
0.387499800
2.217311000
0.918440300
0.387423000
2.194103000
0.972579200
0.387345800
2.169574000
1.026132000
0.387268000
2.143739000
1.079067000
0.387189400
2.116611000
1.131352000
0.387109400
2.088209000
1.182956000
0.387027400
2.058549000
1.233847000
0.386943100
2.027649000
1.283994000
0.386856600
1.995527000
1.333369000
0.386768600
1.962204000
1.381940000
0.386680100
1.927698000
1.429678000
0.386592400
1.892031000
1.476556000
0.386506600
1.855225000
1.522544000
0.386423900
1.817301000
1.567615000
0.386345100
1.778283000
1.611742000
0.386271000
1.738193000
1.654897000
0.386202000
1.697056000
1.697056000
0.386139700
1.654897000
1.738193000
0.386086600
1.611742000
1.778283000
0.386046800
1.567615000
1.817301000
0.386024500
1.522544000
1.855225000
0.386021400
1.476556000
1.892031000
0.386036100
1.429678000
1.927698000
0.386064700
1.381940000
1.962204000
0.386103500
1.333369000
1.995527000
0.386150400
1.283994000
2.027649000
0.386204700
1.233847000
2.058549000
0.386266300
1.182956000
2.088209000
0.386334600
1.131352000
2.116611000
0.386408800
1.079067000
2.143739000
0.386487800
1.026132000
2.169574000
0.386570200
0.972579200
2.194103000
0.386654600
0.918440300
2.217311000
0.386739500
0.863748100
2.239183000
0.386823500
0.808535700
2.259706000
0.386905900
0.752836200
2.278868000
0.386986600
0.696683200
2.296657000
0.387065800
0.640110600
2.313063000
0.387143800
0.583152500
2.328075000
0.387220300
0.525843000
2.341685000
0.387295900
0.468216800
2.353885000
0.387372600
0.410308500
2.364666000
0.387454100
0.352153100
2.374024000
0.387544300
0.293785600
2.381951000
0.387646300
0.235241100
2.388443000
0.387761700
0.176555000
2.393497000
0.387891500
0.117762400
2.397109000
0.388036500
0.058898950
2.399277000
0.388196600
0.000000000
2.400000000
0.388370200
-0.058898950
2.399277000
0.388553400
-0.117762400
2.397109000
0.388740600
-0.176555000
2.393497000
0.388924900
-0.235241100
2.388443000
0.389099200
-0.293785600
2.381951000
0.389257300
-0.352153100
2.374024000
0.389394500
-0.410308500
2.364666000
0.389508400
-0.468216800
2.353885000
0.389599000
-0.525843000
2.341685000
0.389668300
-0.583152500
2.328075000
0.389720000
-0.640110600
2.313063000
0.389758900
-0.696683200
2.296657000
0.389789900
-0.752836200
2.278868000
0.389817700
-0.808535700
2.259706000
0.389845900
-0.863748100
2.239183000
0.389877100
-0.918440300
2.217311000
0.389912800
-0.972579200
2.194103000
0.389953000
-1.026132000
2.169574000
0.389996700
-1.079067000
2.143739000
0.390041900
-1.131352000
2.116611000
0.390085400
-1.182956000
2.088209000
0.390123800
-1.233847000
2.058549000
0.390153300
-1.283994000
2.027649000
0.390170300
-1.333369000
1.995527000
0.390172000
-1.381940000
1.962204000
0.390156600
-1.429678000
1.927698000
0.390123700
-1.476556000
1.892031000
0.390074300
-1.522544000
1.855225000
0.390010300
-1.567615000
1.817301000
0.389934600
-1.611742000
1.778283000
0.389850000
-1.654897000
1.738193000
0.389759200
-1.697056000
1.697056000
0.389664300
-1.738193000
1.654897000
0.389566800
-1.778283000
1.611742000
0.389468000
-1.817301000
1.567615000
0.389368200
-1.855225000
1.522544000
0.389267700
-1.892031000
1.476556000
0.389166200
-1.927698000
1.429678000
0.389063000
-1.962204000
1.381940000
0.388957700
-1.995527000
1.333369000
0.388850200
-2.027649000
1.283994000
0.388740400
-2.058549000
1.233847000
0.388627800
-2.088209000
1.182956000
0.388510900
-2.116611000
1.131352000
0.388387800
-2.143739000
1.079067000
0.388256000
-2.169574000
1.026132000
0.388112600
-2.194103000
0.972579200
0.387955000
-2.217311000
0.918440300
0.387781100
-2.239183000
0.863748100
0.387589500
-2.259706000
0.808535700
0.387379700
-2.278868000
0.752836200
0.387152600
-2.296657000
0.696683200
0.386910000
-2.313063000
0.640110600
0.386654900
-2.328075000
0.583152500
0.386390600
-2.341685000
0.525843000
0.386121200
-2.353885000
0.468216800
0.385851100
-2.364666000
0.410308500
0.385584600
-2.374024000
0.352153100
0.385326400
-2.381951000
0.293785600
0.385080800
-2.388443000
0.235241100
0.384852000
-2.393497000
0.176555000
0.384643400
-2.397109000
0.117762400
0.384457800
-2.399277000
0.058898950
0.384297100
-2.400000000
0.000000000
0.384162700
-2.399277000
-0.058898950
0.384055600
-2.397109000
-0.117762400
0.383976600
-2.393497000
-0.176555000
0.383925900
-2.388443000
-0.235241100
0.383902300
-2.381951000
-0.293785600
0.383902600
-2.374024000
-0.352153100
0.383922700
-2.364666000
-0.410308500
0.383957300
-2.353885000
-0.468216800
0.384001300
-2.341685000
-0.525843000
0.384049900
-2.328075000
-0.583152500
0.384099000
-2.313063000
-0.640110600
0.384145300
-2.296657000
-0.696683200
0.384186200
-2.278868000
-0.752836200
0.384219600
-2.259706000
-0.808535700
0.384244400
-2.239183000
-0.863748100
0.384260000
-2.217311000
-0.918440300
0.384267400
-2.194103000
-0.972579200
0.384269000
-2.169574000
-1.026132000
0.384267400
-2.143739000
-1.079067000
0.384265300
-2.116611000
-1.131352000
0.384265000
-2.088209000
-1.182956000
0.384268900
-2.058549000
-1.233847000
0.384279700
-2.027649000
-1.283994000
0.384299800
-1.995527000
-1.333369000
0.384331600
-1.962204000
-1.381940000
0.384376200
-1.927698000
-1.429678000
0.384434000
-1.892031000
-1.476556000
0.384504400
-1.855225000
-1.522544000
0.384586400
-1.817301000
-1.567615000
0.384678600
-1.778283000
-1.611742000
0.384779000
-1.738193000
-1.654897000
0.384885500
-1.697056000
-1.697056000
0.384995900
-1.654897000
-1.738193000
0.385107600
-1.611742000
-1.778283000
0.385218100
-1.567615000
-1.817301000
0.385324300
-1.522544000
-1.855225000
0.385422700
-1.476556000
-1.892031000
0.385510000
-1.429678000
-1.927698000
0.385583600
-1.381940000
-1.962204000
0.385642100
-1.333369000
-1.995527000
0.385684400
-1.283994000
-2.027649000
0.385710400
-1.233847000
-2.058549000
0.385721700
-1.182956000
-2.088209000
0.385722000
-1.131352000
-2.116611000
0.385715500
-1.079067000
-2.143739000
0.385704500
-1.026132000
-2.169574000
0.385688800
-0.972579200
-2.194103000
0.385667500
-0.918440300
-2.217311000
0.385642000
-0.863748100
-2.239183000
0.385616700
-0.808535700
-2.259706000
0.385597100
-0.752836200
-2.278868000
0.385586500
-0.696683200
-2.296657000
0.385586000
-0.640110600
-2.313063000
0.385594700
-0.583152500
-2.328075000
0.385611500
-0.525843000
-2.341685000
0.385635700
-0.468216800
-2.353885000
0.385666800
-0.410308500
-2.364666000
0.385704900
-0.352153100
-2.374024000
0.385749700
-0.293785600
-2.381951000
0.385800900
-0.235241100
-2.388443000
0.385858400
-0.176555000
-2.393497000
0.385922200
-0.117762400
-2.397109000
0.385993000
-0.058898950
-2.399277000
0.386072100
0.000000000
-2.400000000
0.386161600
0.058898950
-2.399277000
0.386264400
0.117762400
-2.397109000
0.386383300
0.176555000
-2.393497000
0.386520600
0.235241100
-2.388443000
0.386677400
0.293785600
-2.381951000
0.386853300
0.352153100
-2.374024000
0.387045900
0.410308500
-2.364666000
0.387251000
0.468216800
-2.353885000
0.387463000
0.525843000
-2.341685000
0.387675700
0.583152500
-2.328075000
0.387882900
0.640110600
-2.313063000
0.388079100
0.696683200
-2.296657000
0.388260500
0.752836200
-2.278868000
0.388425000
0.808535700
-2.259706000
0.388572500
0.863748100
-2.239183000
0.388704800
0.918440300
-2.217311000
0.388824500
0.972579200
-2.194103000
0.388934700
1.026132000
-2.169574000
0.389038400
1.079067000
-2.143739000
0.389137500
1.131352000
-2.116611000
0.389232900
1.182956000
-2.088209000
0.389324300
1.233847000
-2.058549000
0.389410600
1.283994000
-2.027649000
0.389490700
1.333369000
-1.995527000
0.389563000
1.381940000
-1.962204000
0.389626900
1.429678000
-1.927698000
0.389681800
1.476556000
-1.892031000
0.389727700
1.522544000
-1.855225000
0.389764700
1.567615000
-1.817301000
0.389792700
1.611742000
-1.778283000
0.389811800
1.654897000
-1.738193000
0.389821400
1.697056000
-1.697056000
0.389821100
1.738193000
-1.654897000
0.389810100
1.778283000
-1.611742000
0.389787900
1.817301000
-1.567615000
0.389754400
1.855225000
-1.522544000
0.389709700
1.892031000
-1.476556000
0.389654800
1.927698000
-1.429678000
0.389591300
1.962204000
-1.381940000
0.389521600
1.995527000
-1.333369000
0.389449000
2.027649000
-1.283994000
0.389377300
2.058549000
-1.233847000
0.389310800
2.088209000
-1.182956000
0.389253700
2.116611000
-1.131352000
0.389209700
2.143739000
-1.079067000
0.389181400
2.169574000
-1.026132000
0.389169900
2.194103000
-0.972579200
0.389174600
2.217311000
-0.918440300
0.389192700
2.239183000
-0.863748100
0.389219800
2.259706000
-0.808535700
0.389249800
2.278868000
-0.752836200
0.389275700
2.296657000
-0.696683200
0.389290500
2.313063000
-0.640110600
0.389288200
2.328075000
-0.583152500
0.389264300
2.341685000
-0.525843000
0.389216700
2.353885000
-0.468216800
0.389146100
2.364666000
-0.410308500
0.389055600
2.374024000
-0.352153100
0.388950400
2.381951000
-0.293785600
0.388837300
2.388443000
-0.235241100
0.388723400
2.393497000
-0.176555000
0.388615100
2.397109000
-0.117762400
0.388517400
2.399277000
-0.058898950
0.388433200
2.600000000
0.000000000
0.457825200
2.599217000
0.063807190
0.457757100
2.596868000
0.127575900
0.457701100
2.592955000
0.191267900
0.457653300
2.587480000
0.254844500
0.457610000
2.580447000
0.318267800
0.457568100
2.571859000
0.381499200
0.457525500
2.561722000
0.444500900
0.457481200
2.550042000
0.507234800
0.457435100
2.536825000
0.569663200
0.457387300
2.522081000
0.631748400
0.457337700
2.505818000
0.693453100
0.457286200
2.488045000
0.754740100
0.457232300
2.468773000
0.815572500
0.457175100
2.448014000
0.875913600
0.457114200
2.425781000
0.935727100
0.457048900
2.402087000
0.994976900
0.456978900
2.376945000
1.053627000
0.456903500
2.350372000
1.111643000
0.456822300
2.322383000
1.168989000
0.456734500
2.292995000
1.225631000
0.456639800
2.262226000
1.281535000
0.456538000
2.230094000
1.336667000
0.456429500
2.196619000
1.390994000
0.456315800
2.161821000
1.444483000
0.456198900
2.125721000
1.497101000
0.456081100
2.088340000
1.548818000
0.455965200
2.049700000
1.599602000
0.455853500
2.009827000
1.649422000
0.455747800
1.968743000
1.698249000
0.455649500
1.926473000
1.746053000
0.455559100
1.883042000
1.792805000
0.455477300
1.838477000
1.838477000
0.455405200
1.792805000
1.883042000
0.455345800
1.746053000
1.926473000
0.455303900
1.698249000
1.968743000
0.455284000
1.649422000
2.009827000
0.455288200
1.599602000
2.049700000
0.455314100
1.548818000
2.088340000
0.455356700
1.497101000
2.125721000
0.455411400
1.444483000
2.161821000
0.455475600
1.390994000
2.196619000
0.455548800
1.336667000
2.230094000
0.455631000
1.281535000
2.262226000
0.455722100
1.225631000
2.292995000
0.455821200
1.168989000
2.322383000
0.455926600
1.111643000
2.350372000
0.456036600
1.053627000
2.376945000
0.456149000
0.994976900
2.402087000
0.456261400
0.935727100
2.425781000
0.456372100
0.875913600
2.448014000
0.456479900
0.815572500
2.468773000
0.456584700
0.754740100
2.488045000
0.456687000
0.693453100
2.505818000
0.456787100
0.631748400
2.522081000
0.456884900
0.569663200
2.536825000
0.456981000
0.507234800
2.550042000
0.457077700
0.444500900
2.561722000
0.457179100
0.381499200
2.571859000
0.457289700
0.318267800
2.580447000
0.457412300
0.254844500
2.587480000
0.457548100
0.191267900
2.592955000
0.457697700
0.127575900
2.596868000
0.457861300
0.063807190
2.599217000
0.458039100
0.000000000
2.600000000
0.458229500
-0.063807190
2.599217000
0.458428500
-0.127575900
2.596868000
0.458630500
-0.191267900
2.592955000
0.458828200
-0.254844500
2.587480000
0.459014300
-0.318267800
2.580447000
0.459182100
-0.381499200
2.571859000
0.459326700
-0.444500900
2.561722000
0.459445400
-0.507234800
2.550042000
0.459538000
-0.569663200
2.536825000
0.459606600
-0.631748400
2.522081000
0.459655300
-0.693453100
2.505818000
0.459689300
-0.754740100
2.488045000
0.459714200
-0.815572500
2.468773000
0.459735300
-0.875913600
2.448014000
0.459757400
-0.935727100
2.425781000
0.459783700
-0.994976900
2.402087000
0.459816200
-1.053627000
2.376945000
0.459855400
-1.111643000
2.350372000
0.459900200
-1.168989000
2.322383000
0.459948500
-1.225631000
2.292995000
0.459996700
-1.281535000
2.262226000
0.460040700
-1.336667000
2.230094000
0.460076200
-1.390994000
2.196619000
0.460098700
-1.444483000
2.161821000
0.460104500
-1.497101000
2.125721000
0.460091000
-1.548818000
2.088340000
0.460057200
-1.599602000
2.049700000
0.460003600
-1.649422000
2.009827000
0.459932300
-1.698249000
1.968743000
0.459846200
-1.746053000
1.926473000
0.459748900
-1.792805000
1.883042000
0.459643800
-1.838477000
1.838477000
0.459534000
-1.883042000
1.792805000
0.459421800
-1.926473000
1.746053000
0.459308800
-1.968743000
1.698249000
0.459195900
-2.009827000
1.649422000
0.459083200
-2.049700000
1.599602000
0.458970100
-2.088340000
1.548818000
0.458855600
-2.125721000
1.497101000
0.458738700
-2.161821000
1.444483000
0.458619000
-2.196619000
1.390994000
0.458496100
-2.230094000
1.336667000
0.458368900
-2.262226000
1.281535000
0.458235900
-2.292995000
1.225631000
0.458094300
-2.322383000
1.168989000
0.457941100
-2.350372000
1.111643000
0.457772800
-2.376945000
1.053627000
0.457586100
-2.402087000
0.994976900
0.457378600
-2.425781000
0.935727100
0.457148600
-2.448014000
0.875913600
0.456895500
-2.468773000
0.815572500
0.456620500
-2.488045000
0.754740100
0.456326200
-2.505818000
0.693453100
0.456016100
-2.522081000
0.631748400
0.455694800
-2.536825000
0.569663200
0.455367500
-2.550042000
0.507234800
0.455039900
-2.561722000
0.444500900
0.454717500
-2.571859000
0.381499200
0.454406000
-2.580447000
0.318267800
0.454110700
-2.587480000
0.254844500
0.453836100
-2.592955000
0.191267900
0.453586000
-2.596868000
0.127575900
0.453363200
-2.599217000
0.063807190
0.453169300
-2.600000000
0.000000000
0.453005300
-2.599217000
-0.063807190
0.452872100
-2.596868000
-0.127575900
0.452770100
-2.592955000
-0.191267900
0.452699600
-2.587480000
-0.254844500
0.452658700
-2.580447000
-0.318267800
0.452644000
-2.571859000
-0.381499200
0.452650300
-2.561722000
-0.444500900
0.452671500
-2.550042000
-0.507234800
0.452701800
-2.536825000
-0.569663200
0.452735900
-2.522081000
-0.631748400
0.452769300
-2.505818000
-0.693453100
0.452798500
-2.488045000
-0.754740100
0.452820800
-2.468773000
-0.815572500
0.452834000
-2.448014000
-0.875913600
0.452836400
-2.425781000
-0.935727100
0.452827300
-2.402087000
-0.994976900
0.452807600
-2.376945000
-1.053627000
0.452779800
-2.350372000
-1.111643000
0.452747000
-2.322383000
-1.168989000
0.452712500
-2.292995000
-1.225631000
0.452679200
-2.262226000
-1.281535000
0.452650200
-2.230094000
-1.336667000
0.452629300
-2.196619000
-1.390994000
0.452620000
-2.161821000
-1.444483000
0.452625300
-2.125721000
-1.497101000
0.452646900
-2.088340000
-1.548818000
0.452685500
-2.049700000
-1.599602000
0.452740700
-2.009827000
-1.649422000
0.452811400
-1.968743000
-1.698249000
0.452895800
-1.926473000
-1.746053000
0.452991900
-1.883042000
-1.792805000
0.453097200
-1.838477000
-1.838477000
0.453209100
-1.792805000
-1.883042000
0.453324700
-1.746053000
-1.926473000
0.453441300
-1.698249000
-1.968743000
0.453555100
-1.649422000
-2.009827000
0.453662300
-1.599602000
-2.049700000
0.453758800
-1.548818000
-2.088340000
0.453841900
-1.497101000
-2.125721000
0.453909600
-1.444483000
-2.161821000
0.453960900
-1.390994000
-2.196619000
0.453995600
-1.336667000
-2.230094000
0.454015900
-1.281535000
-2.262226000
0.454026200
-1.225631000
-2.292995000
0.454032000
-1.168989000
-2.322383000
0.454036000
-1.111643000
-2.350372000
0.454037200
-1.053627000
-2.376945000
0.454034300
-0.994976900
-2.402087000
0.454028200
-0.935727100
-2.425781000
0.454024000
-0.875913600
-2.448014000
0.454027700
-0.815572500
-2.468773000
0.454043100
-0.754740100
-2.488045000
0.454071000
-0.693453100
-2.505818000
0.454109600
-0.631748400
-2.522081000
0.454157200
-0.569663200
-2.536825000
0.454212200
-0.507234800
-2.550042000
0.454274100
-0.444500900
-2.561722000
0.454342300
-0.381499200
-2.571859000
0.454416400
-0.318267800
-2.580447000
0.454496200
-0.254844500
-2.587480000
0.454581400
-0.191267900
-2.592955000
0.454672300
-0.127575900
-2.596868000
0.454770300
-0.063807190
-2.599217000
0.454877500
0.000000000
-2.600000000
0.454997100
0.063807190
-2.599217000
0.455133300
0.127575900
-2.596868000
0.455290300
0.191267900
-2.592955000
0.455471700
0.254844500
-2.587480000
0.455679700
0.318267800
-2.580447000
0.455914100
0.381499200
-2.571859000
0.456172200
0.444500900
-2.561722000
0.456448700
0.507234800
-2.550042000
0.456736500
0.569663200
-2.536825000
0.457027700
0.631748400
-2.522081000
0.457314100
0.693453100
-2.505818000
0.457588700
0.754740100
-2.488045000
0.457846000
0.815572500
-2.468773000
0.458082700
0.875913600
-2.448014000
0.458297900
0.935727100
-2.425781000
0.458492500
0.994976900
-2.402087000
0.458668800
1.053627000
-2.376945000
0.458829700
1.111643000
-2.350372000
0.458978100
1.168989000
-2.322383000
0.459116300
1.225631000
-2.292995000
0.459245400
1.281535000
-2.262226000
0.459365500
1.336667000
-2.230094000
0.459476000
1.390994000
-2.196619000
0.459575800
1.444483000
-2.161821000
0.459664000
1.497101000
-2.125721000
0.459739900
1.548818000
-2.088340000
0.459803100
1.599602000
-2.049700000
0.459853500
1.649422000
-2.009827000
0.459891100
1.698249000
-1.968743000
0.459915500
1.746053000
-1.926473000
0.459926600
1.792805000
-1.883042000
0.459923500
1.838477000
-1.838477000
0.459905500
1.883042000
-1.792805000
0.459871900
1.926473000
-1.746053000
0.459822200
1.968743000
-1.698249000
0.459756300
2.009827000
-1.649422000
0.459675000
2.049700000
-1.599602000
0.459579600
2.088340000
-1.548818000
0.459472700
2.125721000
-1.497101000
0.459357900
2.161821000
-1.444483000
0.459239800
2.196619000
-1.390994000
0.459124000
2.230094000
-1.336667000
0.459016200
2.262226000
-1.281535000
0.458922200
2.292995000
-1.225631000
0.458847100
2.322383000
-1.168989000
0.458794300
2.350372000
-1.111643000
0.458765300
2.376945000
-1.053627000
0.458759300
2.402087000
-0.994976900
0.458772700
2.425781000
-0.935727100
0.458799800
2.448014000
-0.875913600
0.458832700
2.468773000
-0.815572500
0.458862900
2.488045000
-0.754740100
0.458881700
2.505818000
-0.693453100
0.458881500
2.522081000
-0.631748400
0.458856900
2.536825000
-0.569663200
0.458805100
2.550042000
-0.507234800
0.458726600
2.561722000
-0.444500900
0.458624800
2.571859000
-0.381499200
0.458505700
2.580447000
-0.318267800
0.458376800
2.587480000
-0.254844500
0.458246100
2.592955000
-0.191267900
0.458120900
2.596868000
-0.127575900
0.458007100
2.599217000
-0.063807190
0.457908100
2.800000000
0.000000000
0.533606400
2.799157000
0.068715440
0.533535200
2.796627000
0.137389500
0.533477800
2.792413000
0.205980800
0.533430500
2.786517000
0.274448000
0.533389300
2.778943000
0.342749900
0.533350900
2.769694000
0.410845300
0.533313600
2.758777000
0.478693300
0.533276300
2.746199000
0.546252900
0.533238800
2.731966000
0.613483400
0.533201000
2.716088000
0.680344500
0.533162900
2.698573000
0.746795700
0.533123800
2.679433000
0.812797100
0.533082700
2.658679000
0.878308900
0.533038600
2.636323000
0.943291600
0.532990100
2.612380000
1.007706000
0.532936000
2.586863000
1.071514000
0.532875100
2.559787000
1.134676000
0.532806300
2.531170000
1.197154000
0.532728200
2.501028000
1.258912000
0.532639700
2.469380000
1.319911000
0.532540200
2.436244000
1.380115000
0.532429300
2.401640000
1.439488000
0.532308100
2.365590000
1.497993000
0.532178700
2.328115000
1.555597000
0.532044400
2.289237000
1.612263000
0.531909000
2.248981000
1.667958000
0.531776700
2.207370000
1.722648000
0.531651400
2.164429000
1.776301000
0.531536100
2.120185000
1.828884000
0.531432500
2.074663000
1.880365000
0.531341500
2.027892000
1.930714000
0.531263200
1.979899000
1.979899000
0.531198300
1.930714000
2.027892000
0.531149500
1.880365000
2.074663000
0.531121300
1.828884000
2.120185000
0.531118400
1.776301000
2.164429000
0.531142200
1.722648000
2.207370000
0.531189200
1.667958000
2.248981000
0.531253000
1.612263000
2.289237000
0.531328100
1.555597000
2.328115000
0.531412200
1.497993000
2.365590000
0.531505900
1.439488000
2.401640000
0.531610500
1.380115000
2.436244000
0.531726800
1.319911000
2.469380000
0.531854400
1.258912000
2.501028000
0.531991600
1.197154000
2.531170000
0.532135800
1.134676000
2.559787000
0.532284000
1.071514000
2.586863000
0.532432700
1.007706000
2.612380000
0.532579100
0.943291600
2.636323000
0.532721300
0.878308900
2.658679000
0.532859000
0.812797100
2.679433000
0.532992500
0.746795700
2.698573000
0.533121800
0.680344500
2.716088000
0.533246400
0.613483400
2.731966000
0.533366400
0.546252900
2.746199000
0.533484200
0.478693300
2.758777000
0.533604300
0.410845300
2.769694000
0.533731300
0.342749900
2.778943000
0.533868500
0.274448000
2.786517000
0.534016700
0.205980800
2.792413000
0.534176400
0.137389500
2.796627000
0.534348200
0.068715440
2.799157000
0.534532700
0.000000000
2.800000000
0.534728400
-0.068715440
2.799157000
0.534932100
-0.137389500
2.796627000
0.535137900
-0.205980800
2.792413000
0.535338500
-0.274448000
2.786517000
0.535526200
-0.342749900
2.778943000
0.535693900
-0.410845300
2.769694000
0.535836200
-0.478693300
2.758777000
0.535950200
-0.546252900
2.746199000
0.536035500
-0.613483400
2.731966000
0.536094100
-0.680344500
2.716088000
0.536130200
-0.746795700
2.698573000
0.536149400
-0.812797100
2.679433000
0.536157800
-0.878308900
2.658679000
0.536161400
-0.943291600
2.636323000
0.536164900
-1.007706000
2.612380000
0.536171900
-1.071514000
2.586863000
0.536184500
-1.134676000
2.559787000
0.536203100
-1.197154000
2.531170000
0.536226700
-1.258912000
2.501028000
0.536253000
-1.319911000
2.469380000
0.536279100
-1.380115000
2.436244000
0.536301200
-1.439488000
2.401640000
0.536315400
-1.497993000
2.365590000
0.536317800
-1.555597000
2.328115000
0.536305000
-1.612263000
2.289237000
0.536274600
-1.667958000
2.248981000
0.536225300
-1.722648000
2.207370000
0.536157800
-1.776301000
2.164429000
0.536073900
-1.828884000
2.120185000
0.535976800
-1.880365000
2.074663000
0.535870200
-1.930714000
2.027892000
0.535757700
-1.979899000
1.979899000
0.535642400
-2.027892000
1.930714000
0.535526600
-2.074663000
1.880365000
0.535411500
-2.120185000
1.828884000
0.535297500
-2.164429000
1.776301000
0.535183700
-2.207370000
1.722648000
0.535068800
-2.248981000
1.667958000
0.534951000
-2.289237000
1.612263000
0.534829000
-2.328115000
1.555597000
0.534701900
-2.365590000
1.497993000
0.534569600
-2.401640000
1.439488000
0.534431100
-2.436244000
1.380115000
0.534284500
-2.469380000
1.319911000
0.534126900
-2.501028000
1.258912000
0.533954500
-2.531170000
1.197154000
0.533763300
-2.559787000
1.134676000
0.533549700
-2.586863000
1.071514000
0.533310300
-2.612380000
1.007706000
0.533043300
-2.636323000
0.943291600
0.532748000
-2.658679000
0.878308900
0.532425800
-2.679433000
0.812797100
0.532079400
-2.698573000
0.746795700
0.531712900
-2.716088000
0.680344500
0.531331800
-2.731966000
0.613483400
0.530942100
-2.746199000
0.546252900
0.530550300
-2.758777000
0.478693300
0.530163300
-2.769694000
0.410845300
0.529787900
-2.778943000
0.342749900
0.529430200
-2.786517000
0.274448000
0.529095800
-2.792413000
0.205980800
0.528789000
-2.796627000
0.137389500
0.528512900
-2.799157000
0.068715440
0.528269500
-2.800000000
0.000000000
0.528059900
-2.799157000
-0.068715440
0.527885100
-2.796627000
-0.137389500
0.527746200
-2.792413000
-0.205980800
0.527643600
-2.786517000
-0.274448000
0.527575700
-2.778943000
-0.342749900
0.527538800
-2.769694000
-0.410845300
0.527526700
-2.758777000
-0.478693300
0.527532800
-2.746199000
-0.546252900
0.527550400
-2.731966000
-0.613483400
0.527573300
-2.716088000
-0.680344500
0.527596700
-2.698573000
-0.746795700
0.527616600
-2.679433000
-0.812797100
0.527629900
-2.658679000
-0.878308900
0.527634000
-2.636323000
-0.943291600
0.527626800
-2.612380000
-1.007706000
0.527607600
-2.586863000
-1.071514000
0.527577200
-2.559787000
-1.134676000
0.527538100
-2.531170000
-1.197154000
0.527494100
-2.501028000
-1.258912000
0.527448300
-2.469380000
-1.319911000
0.527403800
-2.436244000
-1.380115000
0.527363600
-2.401640000
-1.439488000
0.527331800
-2.365590000
-1.497993000
0.527312500
-2.328115000
-1.555597000
0.527309400
-2.289237000
-1.612263000
0.527324900
-2.248981000
-1.667958000
0.527360100
-2.207370000
-1.722648000
0.527415400
-2.164429000
-1.776301000
0.527489800
-2.120185000
-1.828884000
0.527581900
-2.074663000
-1.880365000
0.527689500
-2.027892000
-1.930714000
0.527809900
-1.979899000
-1.979899000
0.527939900
-1.930714000
-2.027892000
0.528076100
-1.880365000
-2.074663000
0.528214600
-1.828884000
-2.120185000
0.528350700
-1.776301000
-2.164429000
0.528479000
-1.722648000
-2.207370000
0.528594400
-1.667958000
-2.248981000
0.528693300
-1.612263000
-2.289237000
0.528773500
-1.555597000
-2.328115000
0.528834200
-1.497993000
-2.365590000
0.528875900
-1.439488000
-2.401640000
0.528902000
-1.380115000
-2.436244000
0.528919000
-1.319911000
-2.469380000
0.528934300
-1.258912000
-2.501028000
0.528951000
-1.197154000
-2.531170000
0.528968000
-1.134676000
-2.559787000
0.528982300
-1.071514000
-2.586863000
0.528994300
-1.007706000
-2.612380000
0.529009000
-0.943291600
-2.636323000
0.529033000
-0.878308900
-2.658679000
0.529070400
-0.812797100
-2.679433000
0.529121200
-0.746795700
-2.698573000
0.529183300
-0.680344500
-2.716088000
0.529253800
-0.613483400
-2.731966000
0.529331100
-0.546252900
-2.746199000
0.529414400
-0.478693300
-2.758777000
0.529502800
-0.410845300
-2.769694000
0.529596300
-0.342749900
-2.778943000
0.529694400
-0.274448000
-2.786517000
0.529797700
-0.205980800
-2.792413000
0.529907000
-0.137389500
-2.796627000
0.530024300
-0.068715440
-2.799157000
0.530153300
0.000000000
-2.800000000
0.530298500
0.068715440
-2.799157000
0.530465800
0.137389500
-2.796627000
0.530660700
0.205980800
-2.792413000
0.530887900
0.274448000
-2.786517000
0.531150000
0.342749900
-2.778943000
0.531446500
0.410845300
-2.769694000
0.531773600
0.478693300
-2.758777000
0.532124500
0.546252900
-2.746199000
0.532490000
0.613483400
-2.731966000
0.532859400
0.680344500
-2.716088000
0.533222500
0.746795700
-2.698573000
0.533569900
0.812797100
-2.679433000
0.533894900
0.878308900
-2.658679000
0.534193100
0.943291600
-2.636323000
0.534463200
1.007706000
-2.612380000
0.534705700
1.071514000
-2.586863000
0.534923300
1.134676000
-2.559787000
0.535119200
1.197154000
-2.531170000
0.535296400
1.258912000
-2.501028000
0.535457600
1.319911000
-2.469380000
0.535604000
1.380115000
-2.436244000
0.535736300
1.439488000
-2.401640000
0.535853800
1.497993000
-2.365590000
0.535955800
1.555597000
-2.328115000
0.536041600
1.612263000
-2.289237000
0.536110700
1.667958000
-2.248981000
0.536163000
1.722648000
-2.207370000
0.536198500
1.776301000
-2.164429000
0.536217500
1.828884000
-2.120185000
0.536219800
1.880365000
-2.074663000
0.536205400
1.930714000
-2.027892000
0.536173700
1.979899000
-1.979899000
0.536124500
2.027892000
-1.930714000
0.536057300
2.074663000
-1.880365000
0.535972300
2.120185000
-1.828884000
0.535870000
2.164429000
-1.776301000
0.535751800
2.207370000
-1.722648000
0.535619700
2.248981000
-1.667958000
0.535477000
2.289237000
-1.612263000
0.535327900
2.328115000
-1.555597000
0.535177800
2.365590000
-1.497993000
0.535032800
2.401640000
-1.439488000
0.534899500
2.436244000
-1.380115000
0.534784300
2.469380000
-1.319911000
0.534692400
2.501028000
-1.258912000
0.534627700
2.531170000
-1.197154000
0.534591800
2.559787000
-1.134676000
0.534583200
2.586863000
-1.071514000
0.534597900
2.612380000
-1.007706000
0.534629000
2.636323000
-0.943291600
0.534667700
2.658679000
-0.878308900
0.534704300
2.679433000
-0.812797100
0.534728600
2.698573000
-0.746795700
0.534732300
2.716088000
-0.680344500
0.534709100
2.731966000
-0.613483400
0.534655900
2.746199000
-0.546252900
0.534573000
2.758777000
-0.478693300
0.534464200
2.769694000
-0.410845300
0.534336300
2.778943000
-0.342749900
0.534197600
2.786517000
-0.274448000
0.534056800
2.792413000
-0.205980800
0.533922200
2.796627000
-0.137389500
0.533800000
2.799157000
-0.068715440
0.533694300
3.000000000
0.000000000
0.615886000
2.999096000
0.073623690
0.615815200
2.996386000
0.147203000
0.615763200
2.991871000
0.220693700
0.615726200
2.985554000
0.294051400
0.615700700
2.977439000
0.367232000
0.615683000
2.967530000
0.440191400
0.615670500
2.955833000
0.512885700
0.615661100
2.942356000
0.585271000
0.615653300
2.927106000
0.657303700
0.615645800
2.910094000
0.728940500
0.615637200
2.891328000
0.800138200
0.615625900
2.870821000
0.870854000
0.615610700
2.848584000
0.941045300
0.615590000
2.824632000
1.010670000
0.615562700
2.798978000
1.079685000
0.615527600
2.771638000
1.148050000
0.615483400
2.742629000
1.215724000
0.615428600
2.711968000
1.282665000
0.615361300
2.679673000
1.348834000
0.615279900
2.645764000
1.414190000
0.615182900
2.610261000
1.478695000
0.615069900
2.573186000
1.542308000
0.614941900
2.534561000
1.604993000
0.614801700
2.494409000
1.666711000
0.614653500
2.452754000
1.727425000
0.614502800
2.409623000
1.787098000
0.614355100
2.365039000
1.845695000
0.614216000
2.319031000
1.903180000
0.614089500
2.271626000
1.959519000
0.613978400
2.222853000
2.014677000
0.613883800
2.172741000
2.068622000
0.613805900
2.121320000
2.121320000
0.613745100
2.068622000
2.172741000
0.613704000
2.014677000
2.222853000
0.613687500
1.959519000
2.271626000
0.613700300
1.903180000
2.319031000
0.613743200
1.845695000
2.365039000
0.613811300
1.787098000
2.409623000
0.613896100
1.727425000
2.452754000
0.613990700
1.666711000
2.494409000
0.614093000
1.604993000
2.534561000
0.614204400
1.542308000
2.573186000
0.614328000
1.478695000
2.610261000
0.614465700
1.414190000
2.645764000
0.614618100
1.348834000
2.679673000
0.614783800
1.282665000
2.711968000
0.614960100
1.215724000
2.742629000
0.615143200
1.148050000
2.771638000
0.615328800
1.079685000
2.798978000
0.615513300
1.010670000
2.824632000
0.615693900
0.941045300
2.848584000
0.615869600
0.870854000
2.870821000
0.616040100
0.800138200
2.891328000
0.616204400
0.728940500
2.910094000
0.616361100
0.657303700
2.927106000
0.616508900
0.585271000
2.942356000
0.616649700
0.512885700
2.955833000
0.616788100
0.440191400
2.967530000
0.616929500
0.367232000
2.977439000
0.617077400
0.294051400
2.985554000
0.617233200
0.220693700
2.991871000
0.617397800
0.147203000
2.996386000
0.617573100
0.073623690
2.999096000
0.617760700
0.000000000
3.000000000
0.617960200
-0.073623690
2.999096000
0.618168700
-0.147203000
2.996386000
0.618380400
-0.220693700
2.991871000
0.618587400
-0.294051400
2.985554000
0.618781600
-0.367232000
2.977439000
0.618955000
-0.440191400
2.967530000
0.619101300
-0.512885700
2.955833000
0.619216700
-0.585271000
2.942356000
0.619300200
-0.657303700
2.927106000
0.619353800
-0.728940500
2.910094000
0.619381700
-0.800138200
2.891328000
0.619389500
-0.870854000
2.870821000
0.619383800
-0.941045300
2.848584000
0.619370600
-1.010670000
2.824632000
0.619354700
-1.079685000
2.798978000
0.619339700
-1.148050000
2.771638000
0.619327100
-1.215724000
2.742629000
0.619316700
-1.282665000
2.711968000
0.619307300
-1.348834000
2.679673000
0.619296700
-1.414190000
2.645764000
0.619281900
-1.478695000
2.610261000
0.619260000
-1.542308000
2.573186000
0.619227900
-1.604993000
2.534561000
0.619183000
-1.666711000
2.494409000
0.619122800
-1.727425000
2.452754000
0.619046000
-1.787098000
2.409623000
0.618952400
-1.845695000
2.365039000
0.618843300
-1.903180000
2.319031000
0.618721400
-1.959519000
2.271626000
0.618590300
-2.014677000
2.222853000
0.618453900
-2.068622000
2.172741000
0.618315900
-2.121320000
2.121320000
0.618179000
-2.172741000
2.068622000
0.618044900
-2.222853000
2.014677000
0.617913800
-2.271626000
1.959519000
0.617785100
-2.319031000
1.903180000
0.617657000
-2.365039000
1.845695000
0.617527200
-2.409623000
1.787098000
0.617393000
-2.452754000
1.727425000
0.617252900
-2.494409000
1.666711000
0.617106300
-2.534561000
1.604993000
0.616953300
-2.573186000
1.542308000
0.616793300
-2.610261000
1.478695000
0.616624700
-2.645764000
1.414190000
0.616444300
-2.679673000
1.348834000
0.616248300
-2.711968000
1.282665000
0.616032200
-2.742629000
1.215724000
0.615791800
-2.771638000
1.148050000
0.615523300
-2.798978000
1.079685000
0.615224500
-2.824632000
1.010670000
0.614894500
-2.848584000
0.941045300
0.614534300
-2.870821000
0.870854000
0.614146800
-2.891328000
0.800138200
0.613736200
-2.910094000
0.728940500
0.613308300
-2.927106000
0.657303700
0.612869200
-2.942356000
0.585271000
0.612426100
-2.955833000
0.512885700
0.611986200
-2.967530000
0.440191400
0.611556600
-2.977439000
0.367232000
0.611144200
-2.985554000
0.294051400
0.610755000
-2.991871000
0.220693700
0.610393800
-2.996386000
0.147203000
0.610064400
-2.999096000
0.073623690
0.609769400
-3.000000000
0.000000000
0.609511000
-2.999096000
-0.073623690
0.609291100
-2.996386000
-0.147203000
0.609112100
-2.991871000
-0.220693700
0.608975600
-2.985554000
-0.294051400
0.608880500
-2.977439000
-0.367232000
0.608823000
-2.967530000
-0.440191400
0.608796500
-2.955833000
-0.512885700
0.608793300
-2.942356000
-0.585271000
0.608805500
-2.927106000
-0.657303700
0.608826200
-2.910094000
-0.728940500
0.608849400
-2.891328000
-0.800138200
0.608870500
-2.870821000
-0.870854000
0.608885800
-2.848584000
-0.941045300
0.608892100
-2.824632000
-1.010670000
0.608886700
-2.798978000
-1.079685000
0.608868300
-2.771638000
-1.148050000
0.608837400
-2.742629000
-1.215724000
0.608797000
-2.711968000
-1.282665000
0.608750500
-2.679673000
-1.348834000
0.608701700
-2.645764000
-1.414190000
0.608653700
-2.610261000
-1.478695000
0.608610000
-2.573186000
-1.542308000
0.608575200
-2.534561000
-1.604993000
0.608554600
-2.494409000
-1.666711000
0.608552900
-2.452754000
-1.727425000
0.608573600
-2.409623000
-1.787098000
0.608619100
-2.365039000
-1.845695000
0.608690000
-2.319031000
-1.903180000
0.608786000
-2.271626000
-1.959519000
0.608905300
-2.222853000
-2.014677000
0.609045300
-2.172741000
-2.068622000
0.609202500
-2.121320000
-2.121320000
0.609372600
-2.068622000
-2.172741000
0.609551100
-2.014677000
-2.222853000
0.609732900
-1.959519000
-2.271626000
0.609911600
-1.903180000
-2.319031000
0.610080400
-1.845695000
-2.365039000
0.610232500
-1.787098000
-2.409623000
0.610363200
-1.727425000
-2.452754000
0.610469800
-1.666711000
-2.494409000
0.610551100
-1.604993000
-2.534561000
0.610608000
-1.542308000
-2.573186000
0.610645100
-1.478695000
-2.610261000
0.610671000
-1.414190000
-2.645764000
0.610695200
-1.348834000
-2.679673000
0.610722100
-1.282665000
-2.711968000
0.610750000
-1.215724000
-2.742629000
0.610775100
-1.148050000
-2.771638000
0.610797400
-1.079685000
-2.798978000
0.610823200
-1.010670000
-2.824632000
0.610860200
-0.941045300
-2.848584000
0.610913700
-0.870854000
-2.870821000
0.610983700
-0.800138200
-2.891328000
0.611067000
-0.728940500
-2.910094000
0.611160300
-0.657303700
-2.927106000
0.611261000
-0.585271000
-2.942356000
0.611367800
-0.512885700
-2.955833000
0.611479600
-0.440191400
-2.967530000
0.611596200
-0.367232000
-2.977439000
0.611717200
-0.294051400
-2.985554000
0.611843500
-0.220693700
-2.991871000
0.611976600
-0.147203000
-2.996386000
0.612119800
-0.073623690
-2.999096000
0.612277700
0.000000000
-3.000000000
0.612456300
0.073623690
-2.999096000
0.612662100
0.147203000
-2.996386000
0.612901500
0.220693700
-2.991871000
0.613178800
0.294051400
-2.985554000
0.613495800
0.367232000
-2.977439000
0.613849900
0.440191400
-2.967530000
0.614235200
0.512885700
-2.955833000
0.614641800
0.585271000
-2.942356000
0.615058000
0.657303700
-2.927106000
0.615471200
0.728940500
-2.910094000
0.615869800
0.800138200
-2.891328000
0.616244200
0.870854000
-2.870821000
0.616588100
0.941045300
-2.848584000
0.616898300
1.010670000
-2.824632000
0.617174700
1.079685000
-2.798978000
0.617419700
1.148050000
-2.771638000
0.617636900
1.215724000
-2.742629000
0.617830800
1.282665000
-2.711968000
0.618005000
1.348834000
-2.679673000
0.618162200
1.414190000
-2.645764000
0.618303500
1.478695000
-2.610261000
0.618429200
1.542308000
-2.573186000
0.618538100
1.604993000
-2.534561000
0.618629000
1.666711000
-2.494409000
0.618700700
1.727425000
-2.452754000
0.618752800
1.787098000
-2.409623000
0.618785100
1.845695000
-2.365039000
0.618798400
1.903180000
-2.319031000
0.618793200
1.959519000
-2.271626000
0.618770400
2.014677000
-2.222853000
0.618730400
2.068622000
-2.172741000
0.618673900
2.121320000
-2.121320000
0.618600900
2.172741000
-2.068622000
0.618511800
2.222853000
-2.014677000
0.618407000
2.271626000
-1.959519000
0.618287300
2.319031000
-1.903180000
0.618154000
2.365039000
-1.845695000
0.618009300
2.409623000
-1.787098000
0.617856200
2.452754000
-1.727425000
0.617699000
2.494409000
-1.666711000
0.617542700
2.534561000
-1.604993000
0.617393500
2.573186000
-1.542308000
0.617257500
2.610261000
-1.478695000
0.617140900
2.645764000
-1.414190000
0.617048900
2.679673000
-1.348834000
0.616985200
2.711968000
-1.282665000
0.616951000
2.742629000
-1.215724000
0.616945000
2.771638000
-1.148050000
0.616962900
2.798978000
-1.079685000
0.616997600
2.824632000
-1.010670000
0.617040000
2.848584000
-0.941045300
0.617079700
2.870821000
-0.870854000
0.617106300
2.891328000
-0.800138200
0.617110400
2.910094000
-0.728940500
0.617085200
2.927106000
-0.657303700
0.617027200
2.942356000
-0.585271000
0.616936600
2.955833000
-0.512885700
0.616817600
2.967530000
-0.440191400
0.616677300
2.977439000
-0.367232000
0.616525100
2.985554000
-0.294051400
0.616370800
2.991871000
-0.220693700
0.616223600
2.996386000
-0.147203000
0.616091000
2.999096000
-0.073623690
0.615977800
3.200000000
0.000000000
0.705019200
3.199036000
0.078531940
0.704956500
3.196146000
0.157016600
0.704919100
3.191329000
0.235406600
0.704904300
3.184591000
0.313654900
0.704908400
3.175935000
0.391714200
0.704928000
3.165365000
0.469537500
0.704959000
3.152889000
0.547078100
0.704997500
3.138513000
0.624289000
0.705039600
3.122247000
0.701124000
0.705081400
3.104100000
0.777536600
0.705119300
3.084083000
0.853480800
0.705150400
3.062209000
0.928910900
0.705172400
3.038490000
1.003782000
0.705184000
3.012941000
1.078048000
0.705184500
2.985577000
1.151664000
0.705173000
2.956414000
1.224587000
0.705148800
2.925471000
1.296772000
0.705110300
2.892766000
1.368176000
0.705055400
2.858318000
1.438756000
0.704981700
2.822148000
1.508470000
0.704887000
2.784278000
1.577274000
0.704770400
2.744732000
1.645129000
0.704632800
2.703532000
1.711993000
0.704477400
2.660703000
1.777825000
0.704309500
2.616271000
1.842586000
0.704135800
2.570264000
1.906238000
0.703964100
2.522709000
1.968741000
0.703801200
2.473634000
2.030059000
0.703653100
2.423068000
2.090153000
0.703523700
2.371044000
2.148989000
0.703415100
2.317591000
2.206530000
0.703327800
2.262742000
2.262742000
0.703262900
2.206530000
2.317591000
0.703223300
2.148989000
2.371044000
0.703215000
2.090153000
2.423068000
0.703243400
2.030059000
2.473634000
0.703308900
1.968741000
2.522709000
0.703404500
1.906238000
2.570264000
0.703519200
1.842586000
2.616271000
0.703643600
1.777825000
2.660703000
0.703774600
1.711993000
2.703532000
0.703913700
1.645129000
2.744732000
0.704064800
1.577274000
2.784278000
0.704231000
1.508470000
2.822148000
0.704413300
1.438756000
2.858318000
0.704611400
1.368176000
2.892766000
0.704822800
1.296772000
2.925471000
0.705043900
1.224587000
2.956414000
0.705270100
1.151664000
2.985577000
0.705497400
1.078048000
3.012941000
0.705722600
1.003782000
3.038490000
0.705944400
0.928910900
3.062209000
0.706161600
0.853480800
3.084083000
0.706372200
0.777536600
3.104100000
0.706573100
0.701124000
3.122247000
0.706761600
0.624289000
3.138513000
0.706938600
0.547078100
3.152889000
0.707108900
0.469537500
3.165365000
0.707278000
0.391714200
3.175935000
0.707449400
0.313654900
3.184591000
0.707624900
0.235406600
3.191329000
0.707805300
0.157016600
3.196146000
0.707993100
0.078531940
3.199036000
0.708190700
0.000000000
3.200000000
0.708398500
-0.078531940
3.199036000
0.708613400
-0.157016600
3.196146000
0.708829400
-0.235406600
3.191329000
0.709038200
-0.313654900
3.184591000
0.709230800
-0.391714200
3.175935000
0.709398600
-0.469537500
3.165365000
0.709535400
-0.547078100
3.152889000
0.709637100
-0.624289000
3.138513000
0.709703200
-0.701124000
3.122247000
0.709736000
-0.777536600
3.104100000
0.709740500
-0.853480800
3.084083000
0.709722800
-0.928910900
3.062209000
0.709689600
-1.003782000
3.038490000
0.709647200
-1.078048000
3.012941000
0.709600300
-1.151664000
2.985577000
0.709552000
-1.224587000
2.956414000
0.709503400
-1.296772000
2.925471000
0.709454100
-1.368176000
2.892766000
0.709402100
-1.438756000
2.858318000
0.709345400
-1.508470000
2.822148000
0.709281100
-1.577274000
2.784278000
0.709206500
-1.645129000
2.744732000
0.709119000
-1.711993000
2.703532000
0.709016400
-1.777825000
2.660703000
0.708897200
-1.842586000
2.616271000
0.708760500
-1.906238000
2.570264000
0.708606700
-1.968741000
2.522709000
0.708437400
-2.030059000
2.473634000
0.708255800
-2.090153000
2.423068000
0.708065900
-2.148989000
2.371044000
0.707872300
-2.206530000
2.317591000
0.707679000
-2.262742000
2.262742000
0.707489200
-2.317591000
2.206530000
0.707304700
-2.371044000
2.148989000
0.707126000
-2.423068000
2.090153000
0.706952400
-2.473634000
2.030059000
0.706781600
-2.522709000
1.968741000
0.706610600
-2.570264000
1.906238000
0.706436300
-2.616271000
1.842586000
0.706256600
-2.660703000
1.777825000
0.706070700
-2.703532000
1.711993000
0.705879000
-2.744732000
1.645129000
0.705681400
-2.784278000
1.577274000
0.705476300
-2.822148000
1.508470000
0.705261000
-2.858318000
1.438756000
0.705031400
-2.892766000
1.368176000
0.704783100
-2.925471000
1.296772000
0.704511400
-2.956414000
1.224587000
0.704212400
-2.985577000
1.151664000
0.703883300
-3.012941000
1.078048000
0.703523000
-3.038490000
1.003782000
0.703131900
-3.062209000
0.928910900
0.702712800
-3.084083000
0.853480800
0.702269900
-3.104100000
0.777536600
0.701808600
-3.122247000
0.701124000
0.701335600
-3.138513000
0.624289000
0.700858100
-3.152889000
0.547078100
0.700383700
-3.165365000
0.469537500
0.699919600
-3.175935000
0.391714200
0.699473000
-3.184591000
0.313654900
0.699050200
-3.191329000
0.235406600
0.698656700
-3.196146000
0.157016600
0.698296300
-3.199036000
0.078531940
0.697972300
-3.200000000
0.000000000
0.697687100
-3.199036000
-0.078531940
0.697443800
-3.196146000
-0.157016600
0.697245400
-3.191329000
-0.235406600
0.697094300
-3.184591000
-0.313654900
0.696989900
-3.175935000
-0.391714200
0.696927800
-3.165365000
-0.469537500
0.696900700
-3.152889000
-0.547078100
0.696899600
-3.138513000
-0.624289000
0.696915700
-3.122247000
-0.701124000
0.696941300
-3.104100000
-0.777536600
0.696969700
-3.084083000
-0.853480800
0.696996000
-3.062209000
-0.928910900
0.697015900
-3.038490000
-1.003782000
0.697025900
-3.012941000
-1.078048000
0.697022300
-2.985577000
-1.151664000
0.697002400
-2.956414000
-1.224587000
0.696965500
-2.925471000
-1.296772000
0.696913700
-2.892766000
-1.368176000
0.696851700
-2.858318000
-1.438756000
0.696785300
-2.822148000
-1.508470000
0.696720800
-2.784278000
-1.577274000
0.696663900
-2.744732000
-1.645129000
0.696620700
-2.703532000
-1.711993000
0.696596800
-2.660703000
-1.777825000
0.696597700
-2.616271000
-1.842586000
0.696628100
-2.570264000
-1.906238000
0.696691400
-2.522709000
-1.968741000
0.696789200
-2.473634000
-2.030059000
0.696921200
-2.423068000
-2.090153000
0.697085400
-2.371044000
-2.148989000
0.697277700
-2.317591000
-2.206530000
0.697493100
-2.262742000
-2.262742000
0.697725800
-2.206530000
-2.317591000
0.697969500
-2.148989000
-2.371044000
0.698217400
-2.090153000
-2.423068000
0.698461900
-2.030059000
-2.473634000
0.698694600
-1.968741000
-2.522709000
0.698907000
-1.906238000
-2.570264000
0.699092000
-1.842586000
-2.616271000
0.699244900
-1.777825000
-2.660703000
0.699362600
-1.711993000
-2.703532000
0.699445100
-1.645129000
-2.744732000
0.699498700
-1.577274000
-2.784278000
0.699535600
-1.508470000
-2.822148000
0.699569000
-1.438756000
-2.858318000
0.699605600
-1.368176000
-2.892766000
0.699643900
-1.296772000
-2.925471000
0.699679400
-1.224587000
-2.956414000
0.699712500
-1.151664000
-2.985577000
0.699750800
-1.078048000
-3.012941000
0.699803900
-1.003782000
-3.038490000
0.699878000
-0.928910900
-3.062209000
0.699972600
-0.853480800
-3.084083000
0.700083400
-0.777536600
-3.104100000
0.700205500
-0.701124000
-3.122247000
0.700335000
-0.624289000
-3.138513000
0.700469600
-0.547078100
-3.152889000
0.700607500
-0.469537500
-3.165365000
0.700748000
-0.391714200
-3.175935000
0.700891400
-0.313654900
-3.184591000
0.701038700
-0.235406600
-3.191329000
0.701192500
-0.157016600
-3.196146000
0.701357100
-0.078531940
-3.199036000
0.701537900
0.000000000
-3.200000000
0.701741700
0.078531940
-3.199036000
0.701975200
0.157016600
-3.196146000
0.702244300
0.235406600
-3.191329000
0.702552600
0.313654900
-3.184591000
0.702900200
0.391714200
-3.175935000
0.703282800
0.469537500
-3.165365000
0.703692000
0.547078100
-3.152889000
0.704115700
0.624289000
-3.138513000
0.704540400
0.701124000
-3.122247000
0.704952200
0.777536600
-3.104100000
0.705339100
0.853480800
-3.084083000
0.705692500
0.928910900
-3.062209000
0.706007800
1.003782000
-3.038490000
0.706284300
1.078048000
-3.012941000
0.706524900
1.151664000
-2.985577000
0.706734500
1.224587000
-2.956414000
0.706919200
1.296772000
-2.925471000
0.707084500
1.368176000
-2.892766000
0.707235000
1.438756000
-2.858318000
0.707373400
1.508470000
-2.822148000
0.707500500
1.577274000
-2.784278000
0.707615300
1.645129000
-2.744732000
0.707715900
1.711993000
-2.703532000
0.707799800
1.777825000
-2.660703000
0.707865000
1.842586000
-2.616271000
0.707910100
1.906238000
-2.570264000
0.707934600
1.968741000
-2.522709000
0.707938700
2.030059000
-2.473634000
0.707923200
2.090153000
-2.423068000
0.707889000
2.148989000
-2.371044000
0.707837000
2.206530000
-2.317591000
0.707768200
2.262742000
-2.262742000
0.707683300
2.317591000
-2.206530000
0.707583100
2.371044000
-2.148989000
0.707468300
2.423068000
-2.090153000
0.707340000
2.473634000
-2.030059000
0.707199900
2.522709000
-1.968741000
0.707050300
2.570264000
-1.906238000
0.706894200
2.616271000
-1.842586000
0.706735600
2.660703000
-1.777825000
0.706579700
2.703532000
-1.711993000
0.706432200
2.744732000
-1.645129000
0.706299200
2.784278000
-1.577274000
0.706186900
2.822148000
-1.508470000
0.706100200
2.858318000
-1.438756000
0.706042900
2.892766000
-1.368176000
0.706016400
2.925471000
-1.296772000
0.706019300
2.956414000
-1.224587000
0.706047400
2.985577000
-1.151664000
0.706093400
3.012941000
-1.078048000
0.706148000
3.038490000
-1.003782000
0.706200200
3.062209000
-0.928910900
0.706238900
3.084083000
-0.853480800
0.706253900
3.104100000
-0.777536600
0.706237400
3.122247000
-0.701124000
0.706185200
3.138513000
-0.624289000
0.706097000
3.152889000
-0.547078100
0.705977000
3.165365000
-0.469537500
0.705832900
3.175935000
-0.391714200
0.705674800
3.184591000
-0.313654900
0.705513800
3.191329000
-0.235406600
0.705360400
3.196146000
-0.157016600
0.705223100
3.199036000
-0.078531940
0.705108300
3.400000000
0.000000000
0.801397200
3.398976000
0.083440180
0.801366000
3.395905000
0.166830100
0.801362700
3.390788000
0.250119500
0.801384700
3.383628000
0.333258300
0.801428700
3.374431000
0.416196300
0.801491000
3.363200000
0.498883600
0.801567300
3.349944000
0.581270500
0.801653000
3.334670000
0.663307100
0.801743100
3.317387000
0.744944200
0.801832600
3.298106000
0.826132700
0.801916700
3.276839000
0.906823400
0.801991500
3.253597000
0.986967900
0.802054000
3.228396000
1.066518000
0.802102700
3.201250000
1.145426000
0.802136500
3.172176000
1.223643000
0.802154700
3.141190000
1.301124000
0.802156400
3.108313000
1.377820000
0.802139700
3.073564000
1.453687000
0.802102000
3.036963000
1.528679000
0.802040600
2.998533000
1.602749000
0.801953000
2.958296000
1.675854000
0.801838300
2.916277000
1.747949000
0.801697900
2.872502000
1.818992000
0.801535500
2.826997000
1.888939000
0.801358000
2.779788000
1.957748000
0.801173400
2.730906000
2.025378000
0.800990900
2.680378000
2.091787000
0.800818900
2.628236000
2.156937000
0.800664700
2.574510000
2.220788000
0.800533200
2.519234000
2.283301000
0.800427100
2.462440000
2.344438000
0.800347700
2.404163000
2.404163000
0.800296400
2.344438000
2.462440000
0.800277200
2.283301000
2.519234000
0.800297200
2.220788000
2.574510000
0.800362900
2.156937000
2.628236000
0.800473800
2.091787000
2.680378000
0.800620600
2.025378000
2.730906000
0.800788600
1.957748000
2.779788000
0.800965700
1.888939000
2.826997000
0.801147000
1.818992000
2.872502000
0.801334400
1.747949000
2.916277000
0.801532500
1.675854000
2.958296000
0.801745700
1.602749000
2.998533000
0.801976100
1.528679000
3.036963000
0.802224200
1.453687000
3.073564000
0.802488000
1.377820000
3.108313000
0.802764100
1.301124000
3.141190000
0.803048000
1.223643000
3.172176000
0.803335000
1.145426000
3.201250000
0.803621600
1.066518000
3.228396000
0.803905800
0.986967900
3.253597000
0.804185600
0.906823400
3.276839000
0.804458000
0.826132700
3.298106000
0.804718100
0.744944200
3.317387000
0.804962100
0.663307100
3.334670000
0.805190400
0.581270500
3.349944000
0.805408300
0.498883600
3.363200000
0.805621700
0.416196300
3.374431000
0.805833800
0.333258300
3.383628000
0.806044200
0.250119500
3.390788000
0.806252500
0.166830100
3.395905000
0.806459700
0.083440180
3.398976000
0.806668000
0.000000000
3.400000000
0.806878100
-0.083440180
3.398976000
0.807087800
-0.166830100
3.395905000
0.807291400
-0.250119500
3.390788000
0.807481300
-0.333258300
3.383628000
0.807648900
-0.416196300
3.374431000
0.807786200
-0.498883600
3.363200000
0.807887300
-0.581270500
3.349944000
0.807948800
-0.663307100
3.334670000
0.807970600
-0.744944200
3.317387000
0.807955800
-0.826132700
3.298106000
0.807909500
-0.906823400
3.276839000
0.807838700
-0.986967900
3.253597000
0.807750200
-1.066518000
3.228396000
0.807650300
-1.145426000
3.201250000
0.807543900
-1.223643000
3.172176000
0.807434100
-1.301124000
3.141190000
0.807322300
-1.377820000
3.108313000
0.807208300
-1.453687000
3.073564000
0.807090900
-1.528679000
3.036963000
0.806968100
-1.602749000
2.998533000
0.806837800
-1.675854000
2.958296000
0.806697600
-1.747949000
2.916277000
0.806545000
-1.818992000
2.872502000
0.806377600
-1.888939000
2.826997000
0.806192900
-1.957748000
2.779788000
0.805989300
-2.025378000
2.730906000
0.805765600
-2.091787000
2.680378000
0.805522300
-2.156937000
2.628236000
0.805261000
-2.220788000
2.574510000
0.804985200
-2.283301000
2.519234000
0.804699200
-2.344438000
2.462440000
0.804408200
-2.404163000
2.404163000
0.804117000
-2.462440000
2.344438000
0.803829700
-2.519234000
2.283301000
0.803549600
-2.574510000
2.220788000
0.803278000
-2.628236000
2.156937000
0.803014600
-2.680378000
2.091787000
0.802757100
-2.730906000
2.025378000
0.802502600
-2.779788000
1.957748000
0.802248500
-2.826997000
1.888939000
0.801993700
-2.872502000
1.818992000
0.801738000
-2.916277000
1.747949000
0.801480700
-2.958296000
1.675854000
0.801219900
-2.998533000
1.602749000
0.800952400
-3.036963000
1.528679000
0.800673800
-3.073564000
1.453687000
0.800379100
-3.108313000
1.377820000
0.800063200
-3.141190000
1.301124000
0.799721800
-3.172176000
1.223643000
0.799351800
-3.201250000
1.145426000
0.798951700
-3.228396000
1.066518000
0.798522200
-3.253597000
0.986967900
0.798065900
-3.276839000
0.906823400
0.797587300
-3.298106000
0.826132700
0.797092600
-3.317387000
0.744944200
0.796588400
-3.334670000
0.663307100
0.796082600
-3.349944000
0.581270500
0.795583000
-3.363200000
0.498883600
0.795097500
-3.374431000
0.416196300
0.794633300
-3.383628000
0.333258300
0.794197100
-3.390788000
0.250119500
0.793794200
-3.395905000
0.166830100
0.793428600
-3.398976000
0.083440180
0.793103000
-3.400000000
0.000000000
0.792820000
-3.398976000
-0.083440180
0.792582200
-3.395905000
-0.166830100
0.792393000
-3.390788000
-0.250119500
0.792254500
-3.383628000
-0.333258300
0.792165900
-3.374431000
-0.416196300
0.792122100
-3.363200000
-0.498883600
0.792114700
-3.349944000
-0.581270500
0.792134100
-3.334670000
-0.663307100
0.792171100
-3.317387000
-0.744944200
0.792217300
-3.298106000
-0.826132700
0.792265900
-3.276839000
-0.906823400
0.792310500
-3.253597000
-0.986967900
0.792345200
-3.228396000
-1.066518000
0.792363900
-3.201250000
-1.145426000
0.792360400
-3.172176000
-1.223643000
0.792327900
-3.141190000
-1.301124000
0.792262100
-3.108313000
-1.377820000
0.792163300
-3.073564000
-1.453687000
0.792039500
-3.036963000
-1.528679000
0.791906200
-2.998533000
-1.602749000
0.791781400
-2.958296000
-1.675854000
0.791679500
-2.916277000
-1.747949000
0.791608800
-2.872502000
-1.818992000
0.791572800
-2.826997000
-1.888939000
0.791574100
-2.779788000
-1.957748000
0.791615800
-2.730906000
-2.025378000
0.791701700
-2.680378000
-2.091787000
0.791833800
-2.628236000
-2.156937000
0.792011800
-2.574510000
-2.220788000
0.792232900
-2.519234000
-2.283301000
0.792491900
-2.462440000
-2.344438000
0.792781500
-2.404163000
-2.404163000
0.793094000
-2.344438000
-2.462440000
0.793421600
-2.283301000
-2.519234000
0.793756800
-2.220788000
-2.574510000
0.794092500
-2.156937000
-2.628236000
0.794421200
-2.091787000
-2.680378000
0.794733600
-2.025378000
-2.730906000
0.795017900
-1.957748000
-2.779788000
0.795259200
-1.888939000
-2.826997000
0.795443800
-1.818992000
-2.872502000
0.795566200
-1.747949000
-2.916277000
0.795636400
-1.675854000
-2.958296000
0.795677200
-1.602749000
-2.998533000
0.795713000
-1.528679000
-3.036963000
0.795757100
-1.453687000
-3.073564000
0.795808300
-1.377820000
-3.108313000
0.795860300
-1.301124000
-3.141190000
0.795912100
-1.223643000
-3.172176000
0.795971300
-1.145426000
-3.201250000
0.796048900
-1.066518000
-3.228396000
0.796151400
-0.986967900
-3.253597000
0.796277800
-0.906823400
-3.276839000
0.796422100
-0.826132700
-3.298106000
0.796577900
-0.744944200
-3.317387000
0.796740100
-0.663307100
-3.334670000
0.796905200
-0.581270500
-3.349944000
0.797071100
-0.498883600
-3.363200000
0.797236700
-0.416196300
-3.374431000
0.797401800
-0.333258300
-3.383628000
0.797567800
-0.250119500
-3.390788000
0.797737500
-0.166830100
-3.395905000
0.797915500
-0.083440180
-3.398976000
0.798107900
0.000000000
-3.400000000
0.798321900
0.083440180
-3.398976000
0.798564500
0.166830100
-3.395905000
0.798841500
0.250119500
-3.390788000
0.799156100
0.333258300
-3.383628000
0.799507200
0.416196300
-3.374431000
0.799889100
0.498883600
-3.363200000
0.800291600
0.581270500
-3.349944000
0.800700500
0.663307100
-3.334670000
0.801100400
0.744944200
-3.317387000
0.801476200
0.826132700
-3.298106000
0.801815900
0.906823400
-3.276839000
0.802112300
0.986967900
-3.253597000
0.802363400
1.066518000
-3.228396000
0.802572200
1.145426000
-3.201250000
0.802745600
1.223643000
-3.172176000
0.802892400
1.301124000
-3.141190000
0.803021600
1.377820000
-3.108313000
0.803140500
1.453687000
-3.073564000
0.803254500
1.528679000
-3.036963000
0.803365800
1.602749000
-2.998533000
0.803474100
1.675854000
-2.958296000
0.803577100
1.747949000
-2.916277000
0.803671000
1.818992000
-2.872502000
0.803751800
1.888939000
-2.826997000
0.803815800
1.957748000
-2.779788000
0.803860500
2.025378000
-2.730906000
0.803884300
2.091787000
-2.680378000
0.803886500
2.156937000
-2.628236000
0.803867200
2.220788000
-2.574510000
0.803826800
2.283301000
-2.519234000
0.803766100
2.344438000
-2.462440000
0.803686200
2.404163000
-2.404163000
0.803588200
2.462440000
-2.344438000
0.803473700
2.519234000
-2.283301000
0.803344400
2.574510000
-2.220788000
0.803202700
2.628236000
-2.156937000
0.803051300
2.680378000
-2.091787000
0.802893200
2.730906000
-2.025378000
0.802732200
2.779788000
-1.957748000
0.802572700
2.826997000
-1.888939000
0.802419500
2.872502000
-1.818992000
0.802278500
2.916277000
-1.747949000
0.802155300
2.958296000
-1.675854000
0.802055800
2.998533000
-1.602749000
0.801984900
3.036963000
-1.528679000
0.801945800
3.073564000
-1.453687000
0.801939700
3.108313000
-1.377820000
0.801964800
3.141190000
-1.301124000
0.802016900
3.172176000
-1.223643000
0.802088600
3.201250000
-1.145426000
0.802170100
3.228396000
-1.066518000
0.802250300
3.253597000
-0.986967900
0.802317500
3.276839000
-0.906823400
0.802360900
3.298106000
-0.826132700
0.802372100
3.317387000
-0.744944200
0.802346300
3.334670000
-0.663307100
0.802283000
3.349944000
-0.581270500
0.802186300
3.363200000
-0.498883600
0.802064200
3.374431000
-0.416196300
0.801927700
3.383628000
-0.333258300
0.801788600
3.390788000
-0.250119500
0.801658100
3.395905000
-0.166830100
0.801545500
3.398976000
-0.083440180
0.801457300
3.600000000
0.000000000
0.905316900
3.598916000
0.088348420
0.905333700
3.595664000
0.176643600
0.905378500
3.590245000
0.264832400
0.905448600
3.582665000
0.352861700
0.905540500
3.572926000
0.440678400
0.905650600
3.561035000
0.528229700
0.905775300
3.546999000
0.615462800
0.905910400
3.530827000
0.702325200
0.906051200
3.512527000
0.788764400
0.906192700
3.492112000
0.874728600
0.906330200
3.469594000
0.960165900
0.906458900
3.444985000
1.045025000
0.906575400
3.418301000
1.129254000
0.906676900
3.389559000
1.212803000
0.906761600
3.358774000
1.295622000
0.906827800
3.325966000
1.377660000
0.906873700
3.291155000
1.458869000
0.906896900
3.254361000
1.539198000
0.906894800
3.215607000
1.618601000
0.906864400
3.174917000
1.697028000
0.906803700
3.132313000
1.774433000
0.906712400
3.087823000
1.850770000
0.906592700
3.041473000
1.925991000
0.906449600
2.993290000
2.000053000
0.906290700
2.943305000
2.072909000
0.906125100
2.891547000
2.144517000
0.905962700
2.838047000
2.214833000
0.905812800
2.782837000
2.283816000
0.905683000
2.725952000
2.351422000
0.905578600
2.667424000
2.417612000
0.905502600
2.607290000
2.482346000
0.905455900
2.545584000
2.545584000
0.905440600
2.482346000
2.607290000
0.905461800
2.417612000
2.667424000
0.905528400
2.351422000
2.725952000
0.905648200
2.283816000
2.782837000
0.905821000
2.214833000
2.838047000
0.906035400
2.144517000
2.891547000
0.906273200
2.072909000
2.943305000
0.906519700
2.000053000
2.993290000
0.906768800
1.925991000
3.041473000
0.907022600
1.850770000
3.087823000
0.907286600
1.774433000
3.132313000
0.907565800
1.697028000
3.174917000
0.907863300
1.618601000
3.215607000
0.908179800
1.539198000
3.254361000
0.908514000
1.458869000
3.291155000
0.908862500
1.377660000
3.325966000
0.909221100
1.295622000
3.358774000
0.909585100
1.212803000
3.389559000
0.909951200
1.129254000
3.418301000
0.910316700
1.045025000
3.444985000
0.910678900
0.960165900
3.469594000
0.911031900
0.874728600
3.492112000
0.911366000
0.788764400
3.512527000
0.911671600
0.702325200
3.530827000
0.911944700
0.615462800
3.546999000
0.912189100
0.528229700
3.561035000
0.912414100
0.440678400
3.572926000
0.912628700
0.352861700
3.582665000
0.912839100
0.264832400
3.590245000
0.913047600
0.176643600
3.595664000
0.913254100
0.088348420
3.598916000
0.913457500
0.000000000
3.600000000
0.913654900
-0.088348420
3.598916000
0.913842600
-0.176643600
3.595664000
0.914014900
-0.264832400
3.590245000
0.914165100
-0.352861700
3.582665000
0.914286000
-0.440678400
3.572926000
0.914370800
-0.528229700
3.561035000
0.914414400
-0.615462800
3.546999000
0.914414400
-0.702325200
3.530827000
0.914371100
-0.788764400
3.512527000
0.914287700
-0.874728600
3.492112000
0.914169900
-0.960165900
3.469594000
0.914024500
-1.045025000
3.444985000
0.913858400
-1.129254000
3.418301000
0.913678100
-1.212803000
3.389559000
0.913488400
-1.295622000
3.358774000
0.913292700
-1.377660000
3.325966000
0.913092900
-1.458869000
3.291155000
0.912889700
-1.539198000
3.254361000
0.912682800
-1.618601000
3.215607000
0.912471500
-1.697028000
3.174917000
0.912254500
-1.774433000
3.132313000
0.912030000
-1.850770000
3.087823000
0.911795800
-1.925991000
3.041473000
0.911548800
-2.000053000
2.993290000
0.911285500
-2.072909000
2.943305000
0.911001800
-2.144517000
2.891547000
0.910694400
-2.214833000
2.838047000
0.910360600
-2.283816000
2.782837000
0.909999500
-2.351422000
2.725952000
0.909612800
-2.417612000
2.667424000
0.909204100
-2.482346000
2.607290000
0.908779400
-2.545584000
2.545584000
0.908346600
-2.607290000
2.482346000
0.907914200
-2.667424000
2.417612000
0.907490500
-2.725952000
2.351422000
0.907082100
-2.782837000
2.283816000
0.906692600
-2.838047000
2.214833000
0.906322200
-2.891547000
2.144517000
0.905968300
-2.943305000
2.072909000
0.905627100
-2.993290000
2.000053000
0.905294500
-3.041473000
1.925991000
0.904967400
-3.087823000
1.850770000
0.904642300
-3.132313000
1.774433000
0.904315900
-3.174917000
1.697028000
0.903984700
-3.215607000
1.618601000
0.903643700
-3.254361000
1.539198000
0.903287900
-3.291155000
1.458869000
0.902911500
-3.325966000
1.377660000
0.902509600
-3.358774000
1.295622000
0.902078700
-3.389559000
1.212803000
0.901617300
-3.418301000
1.129254000
0.901126500
-3.444985000
1.045025000
0.900609700
-3.469594000
0.960165900
0.900072600
-3.492112000
0.874728600
0.899522200
-3.512527000
0.788764400
0.898966600
-3.530827000
0.702325200
0.898414400
-3.546999000
0.615462800
0.897874500
-3.561035000
0.528229700
0.897355500
-3.572926000
0.440678400
0.896865300
-3.582665000
0.352861700
0.896411100
-3.590245000
0.264832400
0.895998500
-3.595664000
0.176643600
0.895631800
-3.598916000
0.088348420
0.895313900
-3.600000000
0.000000000
0.895046700
-3.598916000
-0.088348420
0.894832600
-3.595664000
-0.176643600
0.894673700
-3.590245000
-0.264832400
0.894570900
-3.582665000
-0.352861700
0.894521500
-3.572926000
-0.440678400
0.894518600
-3.561035000
-0.528229700
0.894552100
-3.546999000
-0.615462800
0.894608400
-3.530827000
-0.702325200
0.894672800
-3.512527000
-0.788764400
0.894722200
-3.492112000
-0.874728600
0.894730900
-3.469594000
-0.960165900
0.894686000
-3.444985000
-1.045025000
0.894604600
-3.418301000
-1.129254000
0.894525600
-3.389559000
-1.212803000
0.894474000
-3.358774000
-1.295622000
0.894435600
-3.325966000
-1.377660000
0.894372800
-3.291155000
-1.458869000
0.894259300
-3.254361000
-1.539198000
0.894097100
-3.215607000
-1.618601000
0.893908000
-3.174917000
-1.697028000
0.893718200
-3.132313000
-1.774433000
0.893546200
-3.087823000
-1.850770000
0.893405200
-3.041473000
-1.925991000
0.893301500
-2.993290000
-2.000053000
0.893240500
-2.943305000
-2.072909000
0.893228100
-2.891547000
-2.144517000
0.893270700
-2.838047000
-2.214833000
0.893373000
-2.782837000
-2.283816000
0.893537000
-2.725952000
-2.351422000
0.893761700
-2.667424000
-2.417612000
0.894042400
-2.607290000
-2.482346000
0.894371300
-2.545584000
-2.545584000
0.894738900
-2.482346000
-2.607290000
0.895133600
-2.417612000
-2.667424000
0.895543600
-2.351422000
-2.725952000
0.895956800
-2.283816000
-2.782837000
0.896359700
-2.214833000
-2.838047000
0.896740600
-2.144517000
-2.891547000
0.897088300
-2.072909000
-2.943305000
0.897399000
-2.000053000
-2.993290000
0.897684700
-1.925991000
-3.041473000
0.897972900
-1.850770000
-3.087823000
0.898288500
-1.774433000
-3.132313000
0.898627800
-1.697028000
-3.174917000
0.898954900
-1.618601000
-3.215607000
0.899229400
-1.539198000
-3.254361000
0.899433500
-1.458869000
-3.291155000
0.899577300
-1.377660000
-3.325966000
0.899686300
-1.295622000
-3.358774000
0.899789000
-1.212803000
-3.389559000
0.899906300
-1.129254000
-3.418301000
0.900049200
-1.045025000
-3.444985000
0.900216800
-0.960165900
-3.469594000
0.900401700
-0.874728600
-3.492112000
0.900596000
-0.788764400
-3.512527000
0.900794400
-0.702325200
-3.530827000
0.900993300
-0.615462800
-3.546999000
0.901190400
-0.528229700
-3.561035000
0.901384500
-0.440678400
-3.572926000
0.901574900
-0.352861700
-3.582665000
0.901762400
-0.264832400
-3.590245000
0.901949400
-0.176643600
-3.595664000
0.902139800
-0.088348420
-3.598916000
0.902339600
0.000000000
-3.600000000
0.902555600
0.088348420
-3.598916000
0.902794800
0.176643600
-3.595664000
0.903063200
0.264832400
-3.590245000
0.903363600
0.352861700
-3.582665000
0.903695000
0.440678400
-3.572926000
0.904051000
0.528229700
-3.561035000
0.904420700
0.615462800
-3.546999000
0.904788900
0.702325200
-3.530827000
0.905139000
0.788764400
-3.512527000
0.905455400
0.874728600
-3.492112000
0.905726100
0.960165900
-3.469594000
0.905945100
1.045025000
-3.444985000
0.906113000
1.129254000
-3.418301000
0.906236500
1.212803000
-3.389559000
0.906326500
1.295622000
-3.358774000
0.906395300
1.377660000
-3.325966000
0.906454800
1.458869000
-3.291155000
0.906513800
1.539198000
-3.254361000
0.906577200
1.618601000
-3.215607000
0.906646300
1.697028000
-3.174917000
0.906719100
1.774433000
-3.132313000
0.906791700
1.850770000
-3.087823000
0.906858900
1.925991000
-3.041473000
0.906915700
2.000053000
-2.993290000
0.906957700
2.072909000
-2.943305000
0.906982100
2.144517000
-2.891547000
0.906986900
2.214833000
-2.838047000
0.906971300
2.283816000
-2.782837000
0.906935000
2.351422000
-2.725952000
0.906878300
2.417612000
-2.667424000
0.906801500
2.482346000
-2.607290000
0.906705400
2.545584000
-2.545584000
0.906591800
2.607290000
-2.482346000
0.906462500
2.667424000
-2.417612000
0.906320400
2.725952000
-2.351422000
0.906168800
2.782837000
-2.283816000
0.906011500
2.838047000
-2.214833000
0.905852700
2.891547000
-2.144517000
0.905696800
2.943305000
-2.072909000
0.905548700
2.993290000
-2.000053000
0.905413400
3.041473000
-1.925991000
0.905296600
3.087823000
-1.850770000
0.905203500
3.132313000
-1.774433000
0.905139000
3.174917000
-1.697028000
0.905107000
3.215607000
-1.618601000
0.905109600
3.254361000
-1.539198000
0.905146600
3.291155000
-1.458869000
0.905215400
3.325966000
-1.377660000
0.905310800
3.358774000
-1.295622000
0.905424700
3.389559000
-1.212803000
0.905547100
3.418301000
-1.129254000
0.905667000
3.444985000
-1.045025000
0.905772600
3.469594000
-0.960165900
0.905853200
3.492112000
-0.874728600
0.905900400
3.512527000
-0.788764400
0.905909700
3.530827000
-0.702325200
0.905880900
3.546999000
-0.615462800
0.905818500
3.561035000
-0.528229700
0.905731600
3.572926000
-0.440678400
0.905631500
3.582665000
-0.352861700
0.905530900
3.590245000
-0.264832400
0.905441500
3.595664000
-0.176643600
0.905372400
3.598916000
-0.088348420
0.905329900
3.800000000
0.000000000
1.017527000
3.798856000
0.093256670
1.017603000
3.795423000
0.186457200
1.017706000
3.789704000
0.279545300
1.017831000
3.781702000
0.372465100
1.017974000
3.771422000
0.465160600
1.018132000
3.758871000
0.557575800
1.018303000
3.744055000
0.649655200
1.018482000
3.726984000
0.741343200
1.018665000
3.707668000
0.832584700
1.018849000
3.686119000
0.923324700
1.019030000
3.662349000
1.013508000
1.019204000
3.636373000
1.103082000
1.019367000
3.608207000
1.191991000
1.019518000
3.577867000
1.280181000
1.019654000
3.545373000
1.367601000
1.019773000
3.510742000
1.454197000
1.019875000
3.473997000
1.539917000
1.019957000
3.435159000
1.624709000
1.020015000
3.394252000
1.708523000
1.020047000
3.351301000
1.791308000
1.020049000
3.306330000
1.873013000
1.020021000
3.259369000
1.953590000
1.019963000
3.210443000
2.032991000
1.019880000
3.159585000
2.111167000
1.019778000
3.106822000
2.188071000
1.019667000
3.052189000
2.263657000
1.019556000
2.995716000
2.337880000
1.019455000
2.937440000
2.410694000
1.019371000
2.877393000
2.482057000
1.019311000
2.815614000
2.551924000
1.019277000
2.752139000
2.620254000
1.019272000
2.687006000
2.687006000
1.019300000
2.620254000
2.752139000
1.019366000
2.551924000
2.815614000
1.019486000
2.482057000
2.877393000
1.019669000
2.410694000
2.937440000
1.019917000
2.337880000
2.995716000
1.020216000
2.263657000
3.052189000
1.020542000
2.188071000
3.106822000
1.020877000
2.111167000
3.159585000
1.021214000
2.032991000
3.210443000
1.021556000
1.953590000
3.259369000
1.021909000
1.873013000
3.306330000
1.022277000
1.791308000
3.351301000
1.022664000
1.708523000
3.394252000
1.023069000
1.624709000
3.435159000
1.023490000
1.539917000
3.473997000
1.023924000
1.454197000
3.510742000
1.024368000
1.367601000
3.545373000
1.024817000
1.280181000
3.577867000
1.025267000
1.191991000
3.608207000
1.025714000
1.103082000
3.636373000
1.026144000
1.013508000
3.662349000
1.026538000
0.923324700
3.686119000
1.026855000
0.832584700
3.707668000
1.027053000
0.741343200
3.726984000
1.027125000
0.649655200
3.744055000
1.027131000
0.557575800
3.758871000
1.027178000
0.465160600
3.771422000
1.027344000
0.372465100
3.781702000
1.027622000
0.279545300
3.789704000
1.027951000
0.186457200
3.795423000
1.028278000
0.093256670
3.798856000
1.028589000
0.000000000
3.800000000
1.028889000
-0.093256670
3.798856000
1.029190000
-0.186457200
3.795423000
1.029491000
-0.279545300
3.789704000
1.029789000
-0.372465100
3.781702000
1.030073000
-0.465160600
3.771422000
1.030331000
-0.557575800
3.758871000
1.030548000
-0.649655200
3.744055000
1.030713000
-0.741343200
3.726984000
1.030815000
-0.832584700
3.707668000
1.030849000
-0.923324700
3.686119000
1.030813000
-1.013508000
3.662349000
1.030709000
-1.103082000
3.636373000
1.030544000
-1.191991000
3.608207000
1.030325000
-1.280181000
3.577867000
1.030059000
-1.367601000
3.545373000
1.029754000
-1.454197000
3.510742000
1.029415000
-1.539917000
3.473997000
1.029048000
-1.624709000
3.435159000
1.028656000
-1.708523000
3.394252000
1.028240000
-1.791308000
3.351301000
1.027801000
-1.873013000
3.306330000
1.027338000
-1.953590000
3.259369000
1.026852000
-2.032991000
3.210443000
1.026340000
-2.111167000
3.159585000
1.025802000
-2.188071000
3.106822000
1.025239000
-2.263657000
3.052189000
1.024651000
-2.337880000
2.995716000
1.024042000
-2.410694000
2.937440000
1.023416000
-2.482057000
2.877393000
1.022776000
-2.551924000
2.815614000
1.022131000
-2.620254000
2.752139000
1.021482000
-2.687006000
2.687006000
1.020830000
-2.752139000
2.620254000
1.020166000
-2.815614000
2.551924000
1.019474000
-2.877393000
2.482057000
1.018755000
-2.937440000
2.410694000
1.018051000
-2.995716000
2.337880000
1.017442000
-3.052189000
2.263657000
1.016985000
-3.106822000
2.188071000
1.016666000
-3.159585000
2.111167000
1.016410000
-3.210443000
2.032991000
1.016142000
-3.259369000
1.953590000
1.015824000
-3.306330000
1.873013000
1.015458000
-3.351301000
1.791308000
1.015055000
-3.394252000
1.708523000
1.014626000
-3.435159000
1.624709000
1.014176000
-3.473997000
1.539917000
1.013703000
-3.510742000
1.454197000
1.013204000
-3.545373000
1.367601000
1.012675000
-3.577867000
1.280181000
1.012114000
-3.608207000
1.191991000
1.011523000
-3.636373000
1.103082000
1.010905000
-3.662349000
1.013508000
1.010267000
-3.686119000
0.923324700
1.009615000
-3.707668000
0.832584700
1.008960000
-3.726984000
0.741343200
1.008312000
-3.744055000
0.649655200
1.007681000
-3.758871000
0.557575800
1.007078000
-3.771422000
0.465160600
1.006512000
-3.781702000
0.372465100
1.005993000
-3.789704000
0.279545300
1.005531000
-3.795423000
0.186457200
1.005132000
-3.798856000
0.093256670
1.004806000
-3.800000000
0.000000000
1.004557000
-3.798856000
-0.093256670
1.004389000
-3.795423000
-0.186457200
1.004297000
-3.789704000
-0.279545300
1.004273000
-3.781702000
-0.372465100
1.004299000
-3.771422000
-0.465160600
1.004355000
-3.758871000
-0.557575800
1.004411000
-3.744055000
-0.649655200
1.004436000
-3.726984000
-0.741343200
1.004419000
-3.707668000
-0.832584700
1.004377000
-3.686119000
-0.923324700
1.004338000
-3.662349000
-1.013508000
1.004317000
-3.636373000
-1.103082000
1.004305000
-3.608207000
-1.191991000
1.004290000
-3.577867000
-1.280181000
1.004265000
-3.545373000
-1.367601000
1.004214000
-3.510742000
-1.454197000
1.004111000
-3.473997000
-1.539917000
1.003942000
-3.435159000
-1.624709000
1.003714000
-3.394252000
-1.708523000
1.003455000
-3.351301000
-1.791308000
1.003195000
-3.306330000
-1.873013000
1.002957000
-3.259369000
-1.953590000
1.002758000
-3.210443000
-2.032991000
1.002608000
-3.159585000
-2.111167000
1.002514000
-3.106822000
-2.188071000
1.002485000
-3.052189000
-2.263657000
1.002530000
-2.995716000
-2.337880000
1.002655000
-2.937440000
-2.410694000
1.002863000
-2.877393000
-2.482057000
1.003156000
-2.815614000
-2.551924000
1.003527000
-2.752139000
-2.620254000
1.003968000
-2.687006000
-2.687006000
1.004467000
-2.620254000
-2.752139000
1.005007000
-2.551924000
-2.815614000
1.005573000
-2.482057000
-2.877393000
1.006144000
-2.410694000
-2.937440000
1.006703000
-2.337880000
-2.995716000
1.007228000
-2.263657000
-3.052189000
1.007703000
-2.188071000
-3.106822000
1.008114000
-2.111167000
-3.159585000
1.008472000
-2.032991000
-3.210443000
1.008820000
-1.953590000
-3.259369000
1.009233000
-1.873013000
-3.306330000
1.009762000
-1.791308000
-3.351301000
1.010381000
-1.708523000
-3.394252000
1.010993000
-1.624709000
-3.435159000
1.011496000
-1.539917000
-3.473997000
1.011852000
-1.454197000
-3.510742000
1.012091000
-1.367601000
-3.545373000
1.012270000
-1.280181000
-3.577867000
1.012442000
-1.191991000
-3.608207000
1.012631000
-1.103082000
-3.636373000
1.012844000
-1.013508000
-3.662349000
1.013074000
-0.923324700
-3.686119000
1.013311000
-0.832584700
-3.707668000
1.013550000
-0.741343200
-3.726984000
1.013787000
-0.649655200
-3.744055000
1.014019000
-0.557575800
-3.758871000
1.014244000
-0.465160600
-3.771422000
1.014461000
-0.372465100
-3.781702000
1.014668000
-0.279545300
-3.789704000
1.014865000
-0.186457200
-3.795423000
1.015056000
-0.093256670
-3.798856000
1.015245000
0.000000000
-3.800000000
1.015437000
0.093256670
-3.798856000
1.015640000
0.186457200
-3.795423000
1.015859000
0.279545300
-3.789704000
1.016099000
0.372465100
-3.781702000
1.016361000
0.465160600
-3.771422000
1.016640000
0.557575800
-3.758871000
1.016929000
0.649655200
-3.744055000
1.017212000
0.741343200
-3.726984000
1.017473000
0.832584700
-3.707668000
1.017696000
0.923324700
-3.686119000
1.017870000
1.013508000
-3.662349000
1.017989000
1.103082000
-3.636373000
1.018055000
1.191991000
-3.608207000
1.018078000
1.280181000
-3.577867000
1.018070000
1.367601000
-3.545373000
1.018047000
1.454197000
-3.510742000
1.018022000
1.539917000
-3.473997000
1.018003000
1.624709000
-3.435159000
1.017993000
1.708523000
-3.394252000
1.017993000
1.791308000
-3.351301000
1.017998000
1.873013000
-3.306330000
1.018004000
1.953590000
-3.259369000
1.018006000
2.032991000
-3.210443000
1.017999000
2.111167000
-3.159585000
1.017980000
2.188071000
-3.106822000
1.017949000
2.263657000
-3.052189000
1.017905000
2.337880000
-2.995716000
1.017849000
2.410694000
-2.937440000
1.017779000
2.482057000
-2.877393000
1.017698000
2.551924000
-2.815614000
1.017603000
2.620254000
-2.752139000
1.017496000
2.687006000
-2.687006000
1.017376000
2.752139000
-2.620254000
1.017245000
2.815614000
-2.551924000
1.017105000
2.877393000
-2.482057000
1.016959000
2.937440000
-2.410694000
1.016812000
2.995716000
-2.337880000
1.016669000
3.052189000
-2.263657000
1.016535000
3.106822000
-2.188071000
1.016415000
3.159585000
-2.111167000
1.016315000
3.210443000
-2.032991000
1.016242000
3.259369000
-1.953590000
1.016199000
3.306330000
-1.873013000
1.016192000
3.351301000
-1.791308000
1.016221000
3.394252000
-1.708523000
1.016288000
3.435159000
-1.624709000
1.016389000
3.473997000
-1.539917000
1.016521000
3.510742000
-1.454197000
1.016677000
3.545373000
-1.367601000
1.016847000
3.577867000
-1.280181000
1.017023000
3.608207000
-1.191991000
1.017192000
3.636373000
-1.103082000
1.017345000
3.662349000
-1.013508000
1.017471000
3.686119000
-0.923324700
1.017563000
3.707668000
-0.832584700
1.017618000
3.726984000
-0.741343200
1.017635000
3.744055000
-0.649655200
1.017622000
3.758871000
-0.557575800
1.017587000
3.771422000
-0.465160600
1.017541000
3.781702000
-0.372465100
1.017497000
3.789704000
-0.279545300
1.017467000
3.795423000
-0.186457200
1.017459000
3.798856000
-0.093256670
1.017478000
4.000000000
0.000000000
1.138415000
3.998795000
0.098164920
1.138561000
3.995182000
0.196270700
1.138732000
3.989162000
0.294258300
1.138924000
3.980739000
0.392068600
1.139130000
3.969918000
0.489642700
1.139348000
3.956706000
0.586921900
1.139573000
3.941111000
0.683847500
1.139802000
3.923141000
0.780361300
1.140031000
3.902808000
0.876404900
1.140259000
3.880125000
0.971920700
1.140481000
3.855104000
1.066851000
1.140696000
3.827761000
1.161139000
1.140903000
3.798113000
1.254727000
1.141103000
3.766176000
1.347559000
1.141295000
3.731971000
1.439580000
1.141480000
3.695518000
1.530734000
1.141657000
3.656839000
1.620965000
1.141823000
3.615957000
1.710220000
1.141975000
3.572897000
1.798445000
1.142105000
3.527685000
1.885587000
1.142207000
3.480348000
1.971593000
1.142276000
3.430914000
2.056411000
1.142310000
3.379414000
2.139991000
1.142310000
3.325878000
2.222281000
1.142282000
3.270339000
2.303233000
1.142233000
3.212830000
2.382797000
1.142173000
3.153386000
2.460926000
1.142114000
3.092042000
2.537573000
1.142070000
3.028835000
2.612691000
1.142057000
2.963804000
2.686236000
1.142108000
2.896988000
2.758162000
1.142265000
2.828427000
2.828427000
1.142569000
2.758162000
2.896988000
1.143013000
2.686236000
2.963804000
1.143511000
2.612691000
3.028835000
1.143938000
2.537573000
3.092042000
1.144212000
2.460926000
3.153386000
1.144364000
2.382797000
3.212830000
1.144496000
2.303233000
3.270339000
1.144703000
2.222281000
3.325878000
1.145012000
2.139991000
3.379414000
1.145403000
2.056411000
3.430914000
1.145847000
1.971593000
3.480348000
1.146323000
1.885587000
3.527685000
1.146822000
1.798445000
3.572897000
1.147336000
1.710220000
3.615957000
1.147862000
1.620965000
3.656839000
1.148387000
1.530734000
3.695518000
1.148896000
1.439580000
3.731971000
1.149352000
1.347559000
3.766176000
1.149722000
1.254727000
3.798113000
1.150004000
1.161139000
3.827761000
1.150255000
1.066851000
3.855104000
1.150542000
0.971920700
3.880125000
1.150851000
0.876404900
3.902808000
1.151062000
0.780361300
3.923141000
1.151064000
0.683847500
3.941111000
1.150867000
0.586921900
3.956706000
1.150599000
0.489642700
3.969918000
1.150388000
0.392068600
3.980739000
1.150270000
0.294258300
3.989162000
1.150208000
0.196270700
3.995182000
1.150171000
0.098164920
3.998795000
1.150156000
0.000000000
4.000000000
1.150182000
-0.098164920
3.998795000
1.150269000
-0.196270700
3.995182000
1.150423000
-0.294258300
3.989162000
1.150645000
-0.392068600
3.980739000
1.150926000
-0.489642700
3.969918000
1.151250000
-0.586921900
3.956706000
1.151600000
-0.683847500
3.941111000
1.151958000
-0.780361300
3.923141000
1.152306000
-0.876404900
3.902808000
1.152631000
-0.971920700
3.880125000
1.152923000
-1.066851000
3.855104000
1.153175000
-1.161139000
3.827761000
1.153381000
-1.254727000
3.798113000
1.153535000
-1.347559000
3.766176000
1.153630000
-1.439580000
3.731971000
1.153659000
-1.530734000
3.695518000
1.153610000
-1.620965000
3.656839000
1.153476000
-1.710220000
3.615957000
1.153247000
-1.798445000
3.572897000
1.152919000
-1.885587000
3.527685000
1.152489000
-1.971593000
3.480348000
1.151960000
-2.056411000
3.430914000
1.151338000
-2.139991000
3.379414000
1.150630000
-2.222281000
3.325878000
1.149849000
-2.303233000
3.270339000
1.149005000
-2.382797000
3.212830000
1.148111000
-2.460926000
3.153386000
1.147181000
-2.537573000
3.092042000
1.146229000
-2.612691000
3.028835000
1.145269000
-2.686236000
2.963804000
1.144315000
-2.758162000
2.896988000
1.143376000
-2.828427000
2.828427000
1.142459000
-2.896988000
2.758162000
1.141556000
-2.963804000
2.686236000
1.140649000
-3.028835000
2.612691000
1.139728000
-3.092042000
2.537573000
1.138810000
-3.153386000
2.460926000
1.137940000
-3.212830000
2.382797000
1.137160000
-3.270339000
2.303233000
1.136494000
-3.325878000
2.222281000
1.135954000
-3.379414000
2.139991000
1.135531000
-3.430914000
2.056411000
1.135173000
-3.480348000
1.971593000
1.134807000
-3.527685000
1.885587000
1.134378000
-3.572897000
1.798445000
1.133878000
-3.615957000
1.710220000
1.133323000
-3.656839000
1.620965000
1.132731000
-3.695518000
1.530734000
1.132106000
-3.731971000
1.439580000
1.131451000
-3.766176000
1.347559000
1.130764000
-3.798113000
1.254727000
1.130046000
-3.827761000
1.161139000
1.129300000
-3.855104000
1.066851000
1.128531000
-3.880125000
0.971920700
1.127746000
-3.902808000
0.876404900
1.126958000
-3.923141000
0.780361300
1.126175000
-3.941111000
0.683847500
1.125412000
-3.956706000
0.586921900
1.124679000
-3.969918000
0.489642700
1.123984000
-3.980739000
0.392068600
1.123338000
-3.989162000
0.294258300
1.122743000
-3.995182000
0.196270700
1.122216000
-3.998795000
0.098164920
1.121809000
-4.000000000
0.000000000
1.121604000
-3.998795000
-0.098164920
1.121657000
-3.995182000
-0.196270700
1.121930000
-3.989162000
-0.294258300
1.122292000
-3.980739000
-0.392068600
1.122607000
-3.969918000
-0.489642700
1.122814000
-3.956706000
-0.586921900
1.122915000
-3.941111000
-0.683847500
1.122930000
-3.923141000
-0.780361300
1.122881000
-3.902808000
-0.876404900
1.122797000
-3.880125000
-0.971920700
1.122715000
-3.855104000
-1.066851000
1.122647000
-3.827761000
-1.161139000
1.122583000
-3.798113000
-1.254727000
1.122509000
-3.766176000
-1.347559000
1.122415000
-3.731971000
-1.439580000
1.122286000
-3.695518000
-1.530734000
1.122096000
-3.656839000
-1.620965000
1.121832000
-3.615957000
-1.710220000
1.121507000
-3.572897000
-1.798445000
1.121152000
-3.527685000
-1.885587000
1.120802000
-3.480348000
-1.971593000
1.120487000
-3.430914000
-2.056411000
1.120228000
-3.379414000
-2.139991000
1.120041000
-3.325878000
-2.222281000
1.119936000
-3.270339000
-2.303233000
1.119927000
-3.212830000
-2.382797000
1.120021000
-3.153386000
-2.460926000
1.120225000
-3.092042000
-2.537573000
1.120542000
-3.028835000
-2.612691000
1.120968000
-2.963804000
-2.686236000
1.121493000
-2.896988000
-2.758162000
1.122106000
-2.828427000
-2.828427000
1.122787000
-2.758162000
-2.896988000
1.123516000
-2.686236000
-2.963804000
1.124273000
-2.612691000
-3.028835000
1.125034000
-2.537573000
-3.092042000
1.125779000
-2.460926000
-3.153386000
1.126481000
-2.382797000
-3.212830000
1.127119000
-2.303233000
-3.270339000
1.127665000
-2.222281000
-3.325878000
1.128121000
-2.139991000
-3.379414000
1.128552000
-2.056411000
-3.430914000
1.129110000
-1.971593000
-3.480348000
1.129944000
-1.885587000
-3.527685000
1.131054000
-1.798445000
-3.572897000
1.132248000
-1.710220000
-3.615957000
1.133272000
-1.620965000
-3.656839000
1.133983000
-1.530734000
-3.695518000
1.134408000
-1.439580000
-3.731971000
1.134664000
-1.347559000
-3.766176000
1.134868000
-1.254727000
-3.798113000
1.135079000
-1.161139000
-3.827761000
1.135319000
-1.066851000
-3.855104000
1.135582000
-0.971920700
-3.880125000
1.135857000
-0.876404900
-3.902808000
1.136134000
-0.780361300
-3.923141000
1.136407000
-0.683847500
-3.941111000
1.136672000
-0.586921900
-3.956706000
1.136924000
-0.489642700
-3.969918000
1.137158000
-0.392068600
-3.980739000
1.137370000
-0.294258300
-3.989162000
1.137556000
-0.196270700
-3.995182000
1.137716000
-0.098164920
-3.998795000
1.137851000
0.000000000
-4.000000000
1.137966000
0.098164920
-3.998795000
1.138069000
0.196270700
-3.995182000
1.138170000
0.294258300
-3.989162000
1.138276000
0.392068600
-3.980739000
1.138397000
0.489642700
-3.969918000
1.138533000
0.586921900
-3.956706000
1.138679000
0.683847500
-3.941111000
1.138823000
0.780361300
-3.923141000
1.138949000
0.876404900
-3.902808000
1.139037000
0.971920700
-3.880125000
1.139076000
1.066851000
-3.855104000
1.139056000
1.161139000
-3.827761000
1.138982000
1.254727000
-3.798113000
1.138865000
1.347559000
-3.766176000
1.138721000
1.439580000
-3.731971000
1.138568000
1.530734000
-3.695518000
1.138421000
1.620965000
-3.656839000
1.138291000
1.710220000
-3.615957000
1.138178000
1.798445000
-3.572897000
1.138083000
1.885587000
-3.527685000
1.137998000
1.971593000
-3.480348000
1.137918000
2.056411000
-3.430914000
1.137836000
2.139991000
-3.379414000
1.137750000
2.222281000
-3.325878000
1.137657000
2.303233000
-3.270339000
1.137558000
2.382797000
-3.212830000
1.137453000
2.460926000
-3.153386000
1.137344000
2.537573000
-3.092042000
1.137233000
2.612691000
-3.028835000
1.137119000
2.686236000
-2.963804000
1.137001000
2.758162000
-2.896988000
1.136880000
2.828427000
-2.828427000
1.136754000
2.896988000
-2.758162000
1.136624000
2.963804000
-2.686236000
1.136490000
3.028835000
-2.612691000
1.136356000
3.092042000
-2.537573000
1.136225000
3.153386000
-2.460926000
1.136101000
3.212830000
-2.382797000
1.135991000
3.270339000
-2.303233000
1.135899000
3.325878000
-2.222281000
1.135833000
3.379414000
-2.139991000
1.135797000
3.430914000
-2.056411000
1.135798000
3.480348000
-1.971593000
1.135838000
3.527685000
-1.885587000
1.135918000
3.572897000
-1.798445000
1.136038000
3.615957000
-1.710220000
1.136195000
3.656839000
-1.620965000
1.136382000
3.695518000
-1.530734000
1.136592000
3.731971000
-1.439580000
1.136817000
3.766176000
-1.347559000
1.137045000
3.798113000
-1.254727000
1.137266000
3.827761000
-1.161139000
1.137471000
3.855104000
-1.066851000
1.137650000
3.880125000
-0.971920700
1.137796000
3.902808000
-0.876404900
1.137908000
3.923141000
-0.780361300
1.137986000
3.941111000
-0.683847500
1.138034000
3.956706000
-0.586921900
1.138063000
3.969918000
-0.489642700
1.138084000
3.980739000
-0.392068600
1.138108000
3.989162000
-0.294258300
1.138146000
3.995182000
-0.196270700
1.138207000
3.998795000
-0.098164920
1.138297000
4.200000000
0.000000000
1.268011000
4.198735000
0.103073200
1.268229000
4.194941000
0.206084200
1.268475000
4.188620000
0.308971200
1.268742000
4.179776000
0.411672000
1.269024000
4.168414000
0.514124800
1.269315000
4.154541000
0.616267900
1.269610000
4.138166000
0.718039900
1.269904000
4.119298000
0.819379300
1.270195000
4.097949000
0.920225100
1.270481000
4.074131000
1.020517000
1.270759000
4.047859000
1.120193000
1.271031000
4.019149000
1.219195000
1.271296000
3.988018000
1.317463000
1.271558000
3.954485000
1.414937000
1.271819000
3.918570000
1.511559000
1.272081000
3.880294000
1.607270000
1.272345000
3.839681000
1.702013000
1.272609000
3.796755000
1.795731000
1.272868000
3.751542000
1.888368000
1.273114000
3.704069000
1.979866000
1.273339000
3.654365000
2.070172000
1.273534000
3.602460000
2.159231000
1.273694000
3.548385000
2.246990000
1.273814000
3.492172000
2.333395000
1.273897000
3.433856000
2.418394000
1.273946000
3.373471000
2.501937000
1.273968000
3.311055000
2.583972000
1.273973000
3.246644000
2.664452000
1.273975000
3.180277000
2.743326000
1.273992000
3.111995000
2.820548000
1.274060000
3.041838000
2.896070000
1.274219000
2.969848000
2.969848000
1.274507000
2.896070000
3.041838000
1.274914000
2.820548000
3.111995000
1.275370000
2.743326000
3.180277000
1.275769000
2.664452000
3.246644000
1.276050000
2.583972000
3.311055000
1.276241000
2.501937000
3.373471000
1.276432000
2.418394000
3.433856000
1.276702000
2.333395000
3.492172000
1.277068000
2.246990000
3.548385000
1.277503000
2.159231000
3.602460000
1.277974000
2.070172000
3.654365000
1.278457000
1.979866000
3.704069000
1.278943000
1.888368000
3.751542000
1.279425000
1.795731000
3.796755000
1.279901000
1.702013000
3.839681000
1.280362000
1.607270000
3.880294000
1.280795000
1.511559000
3.918570000
1.281167000
1.414937000
3.954485000
1.281444000
1.317463000
3.988018000
1.281625000
1.219195000
4.019149000
1.281760000
1.120193000
4.047859000
1.281910000
1.020517000
4.074131000
1.282050000
0.920225100
4.097949000
1.282054000
0.819379300
4.119298000
1.281801000
0.718039900
4.138166000
1.281298000
0.616267900
4.154541000
1.280674000
0.514124800
4.168414000
1.280064000
0.411672000
4.179776000
1.279516000
0.308971200
4.188620000
1.279011000
0.206084200
4.194941000
1.278539000
0.103073200
4.198735000
1.278121000
0.000000000
4.200000000
1.277799000
-0.103073200
4.198735000
1.277610000
-0.206084200
4.194941000
1.277575000
-0.308971200
4.188620000
1.277701000
-0.411672000
4.179776000
1.277975000
-0.514124800
4.168414000
1.278370000
-0.616267900
4.154541000
1.278848000
-0.718039900
4.138166000
1.279368000
-0.819379300
4.119298000
1.279884000
-0.920225100
4.097949000
1.280358000
-1.020517000
4.074131000
1.280763000
-1.120193000
4.047859000
1.281082000
-1.219195000
4.019149000
1.281316000
-1.317463000
3.988018000
1.281481000
-1.414937000
3.954485000
1.281605000
-1.511559000
3.918570000
1.281720000
-1.607270000
3.880294000
1.281860000
-1.702013000
3.839681000
1.282049000
-1.795731000
3.796755000
1.282296000
-1.888368000
3.751542000
1.282592000
-1.979866000
3.704069000
1.282909000
-2.070172000
3.654365000
1.283203000
-2.159231000
3.602460000
1.283422000
-2.246990000
3.548385000
1.283516000
-2.333395000
3.492172000
1.283442000
-2.418394000
3.433856000
1.283173000
-2.501937000
3.373471000
1.282700000
-2.583972000
3.311055000
1.282030000
-2.664452000
3.246644000
1.281186000
-2.743326000
3.180277000
1.280200000
-2.820548000
3.111995000
1.279108000
-2.896070000
3.041838000
1.277943000
-2.969848000
2.969848000
1.276733000
-3.041838000
2.896070000
1.275487000
-3.111995000
2.820548000
1.274202000
-3.180277000
2.743326000
1.272881000
-3.246644000
2.664452000
1.271547000
-3.311055000
2.583972000
1.270254000
-3.373471000
2.501937000
1.269047000
-3.433856000
2.418394000
1.267956000
-3.492172000
2.333395000
1.266996000
-3.548385000
2.246990000
1.266160000
-3.602460000
2.159231000
1.265399000
-3.654365000
2.070172000
1.264641000
-3.704069000
1.979866000
1.263837000
-3.751542000
1.888368000
1.262978000
-3.796755000
1.795731000
1.262086000
-3.839681000
1.702013000
1.261179000
-3.880294000
1.607270000
1.260265000
-3.918570000
1.511559000
1.259347000
-3.954485000
1.414937000
1.258426000
-3.988018000
1.317463000
1.257502000
-4.019149000
1.219195000
1.256580000
-4.047859000
1.120193000
1.255663000
-4.074131000
1.020517000
1.254760000
-4.097949000
0.920225100
1.253881000
-4.119298000
0.819379300
1.253036000
-4.138166000
0.718039900
1.252236000
-4.154541000
0.616267900
1.251492000
-4.168414000
0.514124800
1.250808000
-4.179776000
0.411672000
1.250190000
-4.188620000
0.308971200
1.249636000
-4.194941000
0.206084200
1.249157000
-4.198735000
0.103073200
1.248799000
-4.200000000
0.000000000
1.248639000
-4.198735000
-0.103073200
1.248729000
-4.194941000
-0.206084200
1.249029000
-4.188620000
-0.308971200
1.249406000
-4.179776000
-0.411672000
1.249725000
-4.168414000
-0.514124800
1.249929000
-4.154541000
-0.616267900
1.250021000
-4.138166000
-0.718039900
1.250024000
-4.119298000
-0.819379300
1.249965000
-4.097949000
-0.920225100
1.249873000
-4.074131000
-1.020517000
1.249787000
-4.047859000
-1.120193000
1.249718000
-4.019149000
-1.219195000
1.249653000
-3.988018000
-1.317463000
1.249576000
-3.954485000
-1.414937000
1.249477000
-3.918570000
-1.511559000
1.249335000
-3.880294000
-1.607270000
1.249126000
-3.839681000
-1.702013000
1.248836000
-3.796755000
-1.795731000
1.248478000
-3.751542000
-1.888368000
1.248089000
-3.704069000
-1.979866000
1.247709000
-3.654365000
-2.070172000
1.247370000
-3.602460000
-2.159231000
1.247101000
-3.548385000
-2.246990000
1.246921000
-3.492172000
-2.333395000
1.246848000
-3.433856000
-2.418394000
1.246896000
-3.373471000
-2.501937000
1.247075000
-3.311055000
-2.583972000
1.247395000
-3.246644000
-2.664452000
1.247854000
-3.180277000
-2.743326000
1.248449000
-3.111995000
-2.820548000
1.249167000
-3.041838000
-2.896070000
1.249988000
-2.969848000
-2.969848000
1.250892000
-2.896070000
-3.041838000
1.251850000
-2.820548000
-3.111995000
1.252838000
-2.743326000
-3.180277000
1.253827000
-2.664452000
-3.246644000
1.254795000
-2.583972000
-3.311055000
1.255711000
-2.501937000
-3.373471000
1.256556000
-2.418394000
-3.433856000
1.257298000
-2.333395000
-3.492172000
1.257939000
-2.246990000
-3.548385000
1.258541000
-2.159231000
-3.602460000
1.259257000
-2.070172000
-3.654365000
1.260267000
-1.979866000
-3.704069000
1.261645000
-1.888368000
-3.751542000
1.263261000
-1.795731000
-3.796755000
1.264846000
-1.702013000
-3.839681000
1.266146000
-1.607270000
-3.880294000
1.267056000
-1.511559000
-3.918570000
1.267634000
-1.414937000
-3.954485000
1.268017000
-1.317463000
-3.988018000
1.268319000
-1.219195000
-4.019149000
1.268610000
-1.120193000
-4.047859000
1.268903000
-1.020517000
-4.074131000
1.269201000
-0.920225100
-4.097949000
1.269495000
-0.819379300
-4.119298000
1.269781000
-0.718039900
-4.138166000
1.270052000
-0.616267900
-4.154541000
1.270302000
-0.514124800
-4.168414000
1.270522000
-0.411672000
-4.179776000
1.270707000
-0.308971200
-4.188620000
1.270847000
-0.206084200
-4.194941000
1.270938000
-0.103073200
-4.198735000
1.270978000
0.000000000
-4.200000000
1.270968000
0.103073200
-4.198735000
1.270916000
0.206084200
-4.194941000
1.270834000
0.308971200
-4.188620000
1.270738000
0.411672000
-4.179776000
1.270643000
0.514124800
-4.168414000
1.270558000
0.616267900
-4.154541000
1.270485000
0.718039900
-4.138166000
1.270418000
0.819379300
-4.119298000
1.270340000
0.920225100
-4.097949000
1.270233000
1.020517000
-4.074131000
1.270081000
1.120193000
-4.047859000
1.269875000
1.219195000
-4.019149000
1.269619000
1.317463000
-3.988018000
1.269327000
1.414937000
-3.954485000
1.269018000
1.511559000
-3.918570000
1.268714000
1.607270000
-3.880294000
1.268433000
1.702013000
-3.839681000
1.268186000
1.795731000
-3.796755000
1.267973000
1.888368000
-3.751542000
1.267790000
1.979866000
-3.704069000
1.267629000
2.070172000
-3.654365000
1.267479000
2.159231000
-3.602460000
1.267333000
2.246990000
-3.548385000
1.267184000
2.333395000
-3.492172000
1.267030000
2.418394000
-3.433856000
1.266869000
2.501937000
-3.373471000
1.266703000
2.583972000
-3.311055000
1.266534000
2.664452000
-3.246644000
1.266364000
2.743326000
-3.180277000
1.266195000
2.820548000
-3.111995000
1.266028000
2.896070000
-3.041838000
1.265866000
2.969848000
-2.969848000
1.265710000
3.041838000
-2.896070000
1.265560000
3.111995000
-2.820548000
1.265417000
3.180277000
-2.743326000
1.265282000
3.246644000
-2.664452000
1.265156000
3.311055000
-2.583972000
1.265039000
3.373471000
-2.501937000
1.264934000
3.433856000
-2.418394000
1.264845000
3.492172000
-2.333395000
1.264776000
3.548385000
-2.246990000
1.264735000
3.602460000
-2.159231000
1.264727000
3.654365000
-2.070172000
1.264759000
3.704069000
-1.979866000
1.264834000
3.751542000
-1.888368000
1.264953000
3.796755000
-1.795731000
1.265114000
3.839681000
-1.702013000
1.265311000
3.880294000
-1.607270000
1.265538000
3.918570000
-1.511559000
1.265784000
3.954485000
-1.414937000
1.266038000
3.988018000
-1.317463000
1.266289000
4.019149000
-1.219195000
1.266527000
4.047859000
-1.120193000
1.266740000
4.074131000
-1.020517000
1.266922000
4.097949000
-0.920225100
1.267070000
4.119298000
-0.819379300
1.267185000
4.138166000
-0.718039900
1.267272000
4.154541000
-0.616267900
1.267340000
4.168414000
-0.514124800
1.267402000
4.179776000
-0.411672000
1.267471000
4.188620000
-0.308971200
1.267559000
4.194941000
-0.206084200
1.267676000
4.198735000
-0.103073200
1.267826000
4.400000000
0.000000000
1.406723000
4.398675000
0.107981400
1.407027000
4.394700000
0.215897800
1.407364000
4.388078000
0.323684100
1.407724000
4.378813000
0.431275400
1.408099000
4.366910000
0.538607000
1.408479000
4.352377000
0.645614100
1.408860000
4.335222000
0.752232300
1.409236000
4.315455000
0.858397400
1.409605000
4.293089000
0.964045500
1.409965000
4.268137000
1.069113000
1.410316000
4.240615000
1.173536000
1.410658000
4.210537000
1.277253000
1.410994000
4.177924000
1.380200000
1.411328000
4.142794000
1.482315000
1.411663000
4.105168000
1.583538000
1.412004000
4.065070000
1.683807000
1.412353000
4.022523000
1.783062000
1.412712000
3.977553000
1.881242000
1.413078000
3.930187000
1.978290000
1.413447000
3.880454000
2.074146000
1.413813000
3.828383000
2.168752000
1.414168000
3.774006000
2.262052000
1.414503000
3.717356000
2.353990000
1.414807000
3.658466000
2.444509000
1.415074000
3.597373000
2.533556000
1.415298000
3.534113000
2.621077000
1.415477000
3.468724000
2.707019000
1.415614000
3.401246000
2.791331000
1.415718000
3.331719000
2.873960000
1.415811000
3.260185000
2.954859000
1.415928000
3.186687000
3.033978000
1.416109000
3.111270000
3.111270000
1.416382000
3.033978000
3.186687000
1.416737000
2.954859000
3.260185000
1.417117000
2.873960000
3.331719000
1.417446000
2.791331000
3.401246000
1.417684000
2.707019000
3.468724000
1.417861000
2.621077000
3.534113000
1.418056000
2.533556000
3.597373000
1.418332000
2.444509000
3.658466000
1.418697000
2.353990000
3.717356000
1.419119000
2.262052000
3.774006000
1.419560000
2.168752000
3.828383000
1.419994000
2.074146000
3.880454000
1.420408000
1.978290000
3.930187000
1.420794000
1.881242000
3.977553000
1.421148000
1.783062000
4.022523000
1.421461000
1.683807000
4.065070000
1.421724000
1.583538000
4.105168000
1.421903000
1.482315000
4.142794000
1.421962000
1.380200000
4.177924000
1.421896000
1.277253000
4.210537000
1.421744000
1.173536000
4.240615000
1.421556000
1.069113000
4.268137000
1.421291000
0.964045500
4.293089000
1.420808000
0.858397400
4.315455000
1.419974000
0.752232300
4.335222000
1.418792000
0.645614100
4.352377000
1.417396000
0.538607000
4.366910000
1.415935000
0.431275400
4.378813000
1.414485000
0.323684100
4.388078000
1.413063000
0.215897800
4.394700000
1.411703000
0.107981400
4.398675000
1.410472000
0.000000000
4.400000000
1.409459000
-0.107981400
4.398675000
1.408740000
-0.215897800
4.394700000
1.408362000
-0.323684100
4.388078000
1.408348000
-0.431275400
4.378813000
1.408681000
-0.538607000
4.366910000
1.409319000
-0.645614100
4.352377000
1.410192000
-0.752232300
4.335222000
1.411215000
-0.858397400
4.315455000
1.412292000
-0.964045500
4.293089000
1.413334000
-1.069113000
4.268137000
1.414256000
-1.173536000
4.240615000
1.414993000
-1.277253000
4.210537000
1.415497000
-1.380200000
4.177924000
1.415746000
-1.482315000
4.142794000
1.415736000
-1.583538000
4.105168000
1.415490000
-1.683807000
4.065070000
1.415050000
-1.783062000
4.022523000
1.414477000
-1.881242000
3.977553000
1.413846000
-1.978290000
3.930187000
1.413239000
-2.074146000
3.880454000
1.412738000
-2.168752000
3.828383000
1.412415000
-2.262052000
3.774006000
1.412321000
-2.353990000
3.717356000
1.412480000
-2.444509000
3.658466000
1.412883000
-2.533556000
3.597373000
1.413493000
-2.621077000
3.534113000
1.414244000
-2.707019000
3.468724000
1.415054000
-2.791331000
3.401246000
1.415837000
-2.873960000
3.331719000
1.416510000
-2.954859000
3.260185000
1.417006000
-3.033978000
3.186687000
1.417274000
-3.111270000
3.111270000
1.417286000
-3.186687000
3.033978000
1.417020000
-3.260185000
2.954859000
1.416465000
-3.331719000
2.873960000
1.415632000
-3.401246000
2.791331000
1.414572000
-3.468724000
2.707019000
1.413365000
-3.534113000
2.621077000
1.412093000
-3.597373000
2.533556000
1.410816000
-3.658466000
2.444509000
1.409578000
-3.717356000
2.353990000
1.408399000
-3.774006000
2.262052000
1.407250000
-3.828383000
2.168752000
1.406076000
-3.880454000
2.074146000
1.404842000
-3.930187000
1.978290000
1.403551000
-3.977553000
1.881242000
1.402232000
-4.022523000
1.783062000
1.400913000
-4.065070000
1.683807000
1.399605000
-4.105168000
1.583538000
1.398315000
-4.142794000
1.482315000
1.397046000
-4.177924000
1.380200000
1.395797000
-4.210537000
1.277253000
1.394570000
-4.240615000
1.173536000
1.393371000
-4.268137000
1.069113000
1.392208000
-4.293089000
0.964045500
1.391091000
-4.315455000
0.858397400
1.390034000
-4.335222000
0.752232300
1.389051000
-4.352377000
0.645614100
1.388154000
-4.366910000
0.538607000
1.387348000
-4.378813000
0.431275400
1.386634000
-4.388078000
0.323684100
1.386006000
-4.394700000
0.215897800
1.385468000
-4.398675000
0.107981400
1.385056000
-4.400000000
0.000000000
1.384844000
-4.398675000
-0.107981400
1.384880000
-4.394700000
-0.215897800
1.385125000
-4.388078000
-0.323684100
1.385452000
-4.378813000
-0.431275400
1.385731000
-4.366910000
-0.538607000
1.385913000
-4.352377000
-0.645614100
1.386009000
-4.335222000
-0.752232300
1.386045000
-4.315455000
-0.858397400
1.386049000
-4.293089000
-0.964045500
1.386047000
-4.268137000
-1.069113000
1.386073000
-4.240615000
-1.173536000
1.386131000
-4.210537000
-1.277253000
1.386200000
-4.177924000
-1.380200000
1.386255000
-4.142794000
-1.482315000
1.386277000
-4.105168000
-1.583538000
1.386242000
-4.065070000
-1.683807000
1.386121000
-4.022523000
-1.783062000
1.385901000
-3.977553000
-1.881242000
1.385598000
-3.930187000
-1.978290000
1.385252000
-3.880454000
-2.074146000
1.384909000
-3.828383000
-2.168752000
1.384612000
-3.774006000
-2.262052000
1.384396000
-3.717356000
-2.353990000
1.384290000
-3.658466000
-2.444509000
1.384315000
-3.597373000
-2.533556000
1.384492000
-3.534113000
-2.621077000
1.384833000
-3.468724000
-2.707019000
1.385344000
-3.401246000
-2.791331000
1.386022000
-3.331719000
-2.873960000
1.386856000
-3.260185000
-2.954859000
1.387825000
-3.186687000
-3.033978000
1.388902000
-3.111270000
-3.111270000
1.390057000
-3.033978000
-3.186687000
1.391256000
-2.954859000
-3.260185000
1.392469000
-2.873960000
-3.331719000
1.393666000
-2.791331000
-3.401246000
1.394824000
-2.707019000
-3.468724000
1.395916000
-2.621077000
-3.534113000
1.396926000
-2.533556000
-3.597373000
1.397828000
-2.444509000
-3.658466000
1.398628000
-2.353990000
-3.717356000
1.399392000
-2.262052000
-3.774006000
1.400269000
-2.168752000
-3.828383000
1.401438000
-2.074146000
-3.880454000
1.402958000
-1.978290000
-3.930187000
1.404695000
-1.881242000
-3.977553000
1.406416000
-1.783062000
-4.022523000
1.407960000
-1.683807000
-4.065070000
1.409314000
-1.583538000
-4.105168000
1.410527000
-1.482315000
-4.142794000
1.411593000
-1.380200000
-4.177924000
1.412454000
-1.277253000
-4.210537000
1.413095000
-1.173536000
-4.240615000
1.413558000
-1.069113000
-4.268137000
1.413919000
-0.964045500
-4.293089000
1.414230000
-0.858397400
-4.315455000
1.414509000
-0.752232300
-4.335222000
1.414764000
-0.645614100
-4.352377000
1.414988000
-0.538607000
-4.366910000
1.415173000
-0.431275400
-4.378813000
1.415307000
-0.323684100
-4.388078000
1.415378000
-0.215897800
-4.394700000
1.415375000
-0.107981400
-4.398675000
1.415292000
0.000000000
-4.400000000
1.415126000
0.107981400
-4.398675000
1.414881000
0.215897800
-4.394700000
1.414570000
0.323684100
-4.388078000
1.414210000
0.431275400
-4.378813000
1.413825000
0.538607000
-4.366910000
1.413433000
0.645614100
-4.352377000
1.413045000
0.752232300
-4.335222000
1.412663000
0.858397400
-4.315455000
1.412277000
0.964045500
-4.293089000
1.411871000
1.069113000
-4.268137000
1.411433000
1.173536000
-4.240615000
1.410958000
1.277253000
-4.210537000
1.410452000
1.380200000
-4.177924000
1.409935000
1.482315000
-4.142794000
1.409431000
1.583538000
-4.105168000
1.408965000
1.683807000
-4.065070000
1.408556000
1.783062000
-4.022523000
1.408208000
1.881242000
-3.977553000
1.407921000
1.978290000
-3.930187000
1.407680000
2.074146000
-3.880454000
1.407472000
2.168752000
-3.828383000
1.407282000
2.262052000
-3.774006000
1.407097000
2.353990000
-3.717356000
1.406907000
2.444509000
-3.658466000
1.406707000
2.533556000
-3.597373000
1.406495000
2.621077000
-3.534113000
1.406270000
2.707019000
-3.468724000
1.406033000
2.791331000
-3.401246000
1.405789000
2.873960000
-3.331719000
1.405539000
2.954859000
-3.260185000
1.405291000
3.033978000
-3.186687000
1.405049000
3.111270000
-3.111270000
1.404819000
3.186687000
-3.033978000
1.404606000
3.260185000
-2.954859000
1.404412000
3.331719000
-2.873960000
1.404236000
3.401246000
-2.791331000
1.404074000
3.468724000
-2.707019000
1.403924000
3.534113000
-2.621077000
1.403781000
3.597373000
-2.533556000
1.403647000
3.658466000
-2.444509000
1.403525000
3.717356000
-2.353990000
1.403424000
3.774006000
-2.262052000
1.403352000
3.828383000
-2.168752000
1.403319000
3.880454000
-2.074146000
1.403333000
3.930187000
-1.978290000
1.403399000
3.977553000
-1.881242000
1.403516000
4.022523000
-1.783062000
1.403681000
4.065070000
-1.683807000
1.403886000
4.105168000
-1.583538000
1.404120000
4.142794000
-1.482315000
1.404371000
4.177924000
-1.380200000
1.404625000
4.210537000
-1.277253000
1.404868000
4.240615000
-1.173536000
1.405090000
4.268137000
-1.069113000
1.405282000
4.293089000
-0.964045500
1.405440000
4.315455000
-0.858397400
1.405566000
4.335222000
-0.752232300
1.405666000
4.352377000
-0.645614100
1.405751000
4.366910000
-0.538607000
1.405837000
4.378813000
-0.431275400
1.405939000
4.388078000
-0.323684100
1.406071000
4.394700000
-0.215897800
1.406243000
4.398675000
-0.107981400
1.406461000
4.600000000
0.000000000
1.555446000
4.598615000
0.112889600
1.555863000
4.594459000
0.225711300
1.556320000
4.587536000
0.338397000
1.556803000
4.577849000
0.450878800
1.557298000
4.565406000
0.563089100
1.557795000
4.550212000
0.674960100
1.558287000
4.532277000
0.786424600
1.558769000
4.511612000
0.897415500
1.559239000
4.488230000
1.007866000
1.559695000
4.462144000
1.117709000
1.560138000
4.433370000
1.226879000
1.560571000
4.401926000
1.335309000
1.560998000
4.367829000
1.442936000
1.561422000
4.331102000
1.549693000
1.561851000
4.291767000
1.655517000
1.562290000
4.249846000
1.760344000
1.562745000
4.205365000
1.864110000
1.563222000
4.158351000
1.966753000
1.563726000
4.108832000
2.068212000
1.564255000
4.056838000
2.168425000
1.564794000
4.002400000
2.267332000
1.565312000
3.945551000
2.364873000
1.565742000
3.886326000
2.460989000
1.566006000
3.824760000
2.555623000
1.566069000
3.760890000
2.648717000
1.566003000
3.694755000
2.740217000
1.565963000
3.626393000
2.830065000
1.566067000
3.555848000
2.918209000
1.566316000
3.483160000
3.004595000
1.566628000
3.408375000
3.089171000
1.566932000
3.331537000
3.171886000
1.567223000
3.252691000
3.252691000
1.567474000
3.171886000
3.331537000
1.567618000
3.089171000
3.408375000
1.567602000
3.004595000
3.483160000
1.567516000
2.918209000
3.555848000
1.567577000
2.830065000
3.626393000
1.567944000
2.740217000
3.694755000
1.568569000
2.648717000
3.760890000
1.569263000
2.555623000
3.824760000
1.569870000
2.460989000
3.886326000
1.570340000
2.364873000
3.945551000
1.570691000
2.267332000
4.002400000
1.570946000
2.168425000
4.056838000
1.571102000
2.068212000
4.108832000
1.571164000
1.966753000
4.158351000
1.571132000
1.864110000
4.205365000
1.571000000
1.760344000
4.249846000
1.570766000
1.655517000
4.291767000
1.570404000
1.549693000
4.331102000
1.569885000
1.442936000
4.367829000
1.569200000
1.335309000
4.401926000
1.568384000
1.226879000
4.433370000
1.567474000
1.117709000
4.462144000
1.566414000
1.007866000
4.488230000
1.565054000
0.897415500
4.511612000
1.563258000
0.786424600
4.532277000
1.561039000
0.674960100
4.550212000
1.558558000
0.563089100
4.565406000
1.555998000
0.450878800
4.577849000
1.553479000
0.338397000
4.587536000
1.551062000
0.225711300
4.594459000
1.548818000
0.112889600
4.598615000
1.546842000
0.000000000
4.600000000
1.545232000
-0.112889600
4.598615000
1.544072000
-0.225711300
4.594459000
1.543404000
-0.338397000
4.587536000
1.543242000
-0.450878800
4.577849000
1.543569000
-0.563089100
4.565406000
1.544337000
-0.674960100
4.550212000
1.545477000
-0.786424600
4.532277000
1.546900000
-0.897415500
4.511612000
1.548505000
-1.007866000
4.488230000
1.550183000
-1.117709000
4.462144000
1.551824000
-1.226879000
4.433370000
1.553324000
-1.335309000
4.401926000
1.554591000
-1.442936000
4.367829000
1.555550000
-1.549693000
4.331102000
1.556154000
-1.655517000
4.291767000
1.556382000
-1.760344000
4.249846000
1.556249000
-1.864110000
4.205365000
1.555800000
-1.966753000
4.158351000
1.555111000
-2.068212000
4.108832000
1.554277000
-2.168425000
4.056838000
1.553398000
-2.267332000
4.002400000
1.552565000
-2.364873000
3.945551000
1.551840000
-2.460989000
3.886326000
1.551245000
-2.555623000
3.824760000
1.550754000
-2.648717000
3.760890000
1.550298000
-2.740217000
3.694755000
1.549777000
-2.830065000
3.626393000
1.549081000
-2.918209000
3.555848000
1.548117000
-3.004595000
3.483160000
1.546822000
-3.089171000
3.408375000
1.545185000
-3.171886000
3.331537000
1.543236000
-3.252691000
3.252691000
1.541048000
-3.331537000
3.171886000
1.538707000
-3.408375000
3.089171000
1.536297000
-3.483160000
3.004595000
1.533908000
-3.555848000
2.918209000
1.531638000
-3.626393000
2.830065000
1.529590000
-3.694755000
2.740217000
1.527839000
-3.760890000
2.648717000
1.526425000
-3.824760000
2.555623000
1.525363000
-3.886326000
2.460989000
1.524640000
-3.945551000
2.364873000
1.524205000
-4.002400000
2.267332000
1.523985000
-4.056838000
2.168425000
1.523936000
-4.108832000
2.068212000
1.524061000
-4.158351000
1.966753000
1.524388000
-4.205365000
1.864110000
1.524936000
-4.249846000
1.760344000
1.525696000
-4.291767000
1.655517000
1.526638000
-4.331102000
1.549693000
1.527705000
-4.367829000
1.442936000
1.528825000
-4.401926000
1.335309000
1.529920000
-4.433370000
1.226879000
1.530913000
-4.462144000
1.117709000
1.531742000
-4.488230000
1.007866000
1.532368000
-4.511612000
0.897415500
1.532777000
-4.532277000
0.786424600
1.532979000
-4.550212000
0.674960100
1.533003000
-4.565406000
0.563089100
1.532886000
-4.577849000
0.450878800
1.532670000
-4.587536000
0.338397000
1.532387000
-4.594459000
0.225711300
1.532079000
-4.598615000
0.112889600
1.531817000
-4.600000000
0.000000000
1.531698000
-4.598615000
-0.112889600
1.531791000
-4.594459000
-0.225711300
1.532072000
-4.587536000
-0.338397000
1.532424000
-4.577849000
-0.450878800
1.532727000
-4.565406000
-0.563089100
1.532937000
-4.550212000
-0.674960100
1.533070000
-4.532277000
-0.786424600
1.533154000
-4.511612000
-0.897415500
1.533218000
-4.488230000
-1.007866000
1.533290000
-4.462144000
-1.117709000
1.533403000
-4.433370000
-1.226879000
1.533560000
-4.401926000
-1.335309000
1.533739000
-4.367829000
-1.442936000
1.533915000
-4.331102000
-1.549693000
1.534070000
-4.291767000
-1.655517000
1.534179000
-4.249846000
-1.760344000
1.534215000
-4.205365000
-1.864110000
1.534166000
-4.158351000
-1.966753000
1.534049000
-4.108832000
-2.068212000
1.533904000
-4.056838000
-2.168425000
1.533778000
-4.002400000
-2.267332000
1.533711000
-3.945551000
-2.364873000
1.533737000
-3.886326000
-2.460989000
1.533880000
-3.824760000
-2.555623000
1.534158000
-3.760890000
-2.648717000
1.534586000
-3.694755000
-2.740217000
1.535170000
-3.626393000
-2.830065000
1.535913000
-3.555848000
-2.918209000
1.536806000
-3.483160000
-3.004595000
1.537834000
-3.408375000
-3.089171000
1.538975000
-3.331537000
-3.171886000
1.540200000
-3.252691000
-3.252691000
1.541478000
-3.171886000
-3.331537000
1.542777000
-3.089171000
-3.408375000
1.544067000
-3.004595000
-3.483160000
1.545321000
-2.918209000
-3.555848000
1.546520000
-2.830065000
-3.626393000
1.547644000
-2.740217000
-3.694755000
1.548679000
-2.648717000
-3.760890000
1.549606000
-2.555623000
-3.824760000
1.550436000
-2.460989000
-3.886326000
1.551238000
-2.364873000
-3.945551000
1.552164000
-2.267332000
-4.002400000
1.553391000
-2.168425000
-4.056838000
1.554976000
-2.068212000
-4.108832000
1.556785000
-1.966753000
-4.158351000
1.558579000
-1.864110000
-4.205365000
1.560194000
-1.760344000
-4.249846000
1.561615000
-1.655517000
-4.291767000
1.562889000
-1.549693000
-4.331102000
1.564009000
-1.442936000
-4.367829000
1.564919000
-1.335309000
-4.401926000
1.565603000
-1.226879000
-4.433370000
1.566107000
-1.117709000
-4.462144000
1.566506000
-1.007866000
-4.488230000
1.566854000
-0.897415500
-4.511612000
1.567167000
-0.786424600
-4.532277000
1.567449000
-0.674960100
-4.550212000
1.567688000
-0.563089100
-4.565406000
1.567870000
-0.450878800
-4.577849000
1.567978000
-0.338397000
-4.587536000
1.567994000
-0.225711300
-4.594459000
1.567901000
-0.112889600
-4.598615000
1.567692000
0.000000000
-4.600000000
1.567359000
0.112889600
-4.598615000
1.566922000
0.225711300
-4.594459000
1.566451000
0.338397000
-4.587536000
1.566066000
0.450878800
-4.577849000
1.565871000
0.563089100
-4.565406000
1.565848000
0.674960100
-4.550212000
1.565839000
0.786424600
-4.532277000
1.565665000
0.897415500
-4.511612000
1.565248000
1.007866000
-4.488230000
1.564622000
1.117709000
-4.462144000
1.563866000
1.226879000
-4.433370000
1.563050000
1.335309000
-4.401926000
1.562216000
1.442936000
-4.367829000
1.561407000
1.549693000
-4.331102000
1.560658000
1.655517000
-4.291767000
1.559995000
1.760344000
-4.249846000
1.559435000
1.864110000
-4.205365000
1.558979000
1.966753000
-4.158351000
1.558616000
2.068212000
-4.108832000
1.558322000
2.168425000
-4.056838000
1.558075000
2.267332000
-4.002400000
1.557850000
2.364873000
-3.945551000
1.557630000
2.460989000
-3.886326000
1.557401000
2.555623000
-3.824760000
1.557155000
2.648717000
-3.760890000
1.556887000
2.740217000
-3.694755000
1.556596000
2.830065000
-3.626393000
1.556280000
2.918209000
-3.555848000
1.555943000
3.004595000
-3.483160000
1.555591000
3.089171000
-3.408375000
1.555233000
3.171886000
-3.331537000
1.554880000
3.252691000
-3.252691000
1.554546000
3.331537000
-3.171886000
1.554240000
3.408375000
-3.089171000
1.553965000
3.483160000
-3.004595000
1.553720000
3.555848000
-2.918209000
1.553497000
3.626393000
-2.830065000
1.553285000
3.694755000
-2.740217000
1.553076000
3.760890000
-2.648717000
1.552865000
3.824760000
-2.555623000
1.552655000
3.886326000
-2.460989000
1.552454000
3.945551000
-2.364873000
1.552277000
4.002400000
-2.267332000
1.552138000
4.056838000
-2.168425000
1.552050000
4.108832000
-2.068212000
1.552024000
4.158351000
-1.966753000
1.552062000
4.205365000
-1.864110000
1.552162000
4.249846000
-1.760344000
1.552317000
4.291767000
-1.655517000
1.552516000
4.331102000
-1.549693000
1.552742000
4.367829000
-1.442936000
1.552981000
4.401926000
-1.335309000
1.553215000
4.433370000
-1.226879000
1.553431000
4.462144000
-1.117709000
1.553619000
4.488230000
-1.007866000
1.553775000
4.511612000
-0.897415500
1.553900000
4.532277000
-0.786424600
1.554004000
4.550212000
-0.674960100
1.554100000
4.565406000
-0.563089100
1.554208000
4.577849000
-0.450878800
1.554346000
4.587536000
-0.338397000
1.554531000
4.594459000
-0.225711300
1.554774000
4.598615000
-0.112889600
1.555080000
4.800000000
0.000000000
1.711896000
4.798554000
0.117797900
1.712337000
4.794219000
0.235524800
1.712847000
4.786994000
0.353109900
1.713408000
4.776887000
0.470482300
1.714005000
4.763902000
0.587571300
1.714621000
4.748047000
0.704306200
1.715244000
4.729333000
0.820617100
1.715863000
4.707769000
0.936433600
1.716470000
4.683370000
1.051686000
1.717063000
4.656150000
1.166305000
1.717642000
4.626125000
1.280221000
1.718209000
4.593314000
1.393366000
1.718770000
4.557735000
1.505672000
1.719333000
4.519412000
1.617071000
1.719908000
4.478366000
1.727496000
1.720505000
4.434622000
1.836881000
1.721130000
4.388207000
1.945158000
1.721793000
4.339149000
2.052264000
1.722496000
4.287477000
2.158134000
1.723237000
4.233222000
2.262704000
1.723997000
4.176418000
2.365911000
1.724742000
4.117097000
2.467693000
1.725401000
4.055297000
2.567989000
1.725891000
3.991054000
2.666737000
1.726176000
3.924407000
2.763879000
1.726322000
3.855396000
2.859357000
1.726481000
3.784063000
2.953112000
1.726772000
3.710450000
3.045088000
1.727192000
3.634603000
3.135230000
1.727658000
3.556566000
3.223483000
1.728101000
3.476386000
3.309795000
1.728512000
3.394113000
3.394113000
1.728864000
3.309795000
3.476386000
1.729089000
3.223483000
3.556566000
1.729130000
3.135230000
3.634603000
1.729074000
3.045088000
3.710450000
1.729131000
2.953112000
3.784063000
1.729454000
2.859357000
3.855396000
1.729985000
2.763879000
3.924407000
1.730523000
2.666737000
3.991054000
1.730898000
2.567989000
4.055297000
1.731046000
2.467693000
4.117097000
1.730971000
2.365911000
4.176418000
1.730683000
2.262704000
4.233222000
1.730178000
2.158134000
4.287477000
1.729466000
2.052264000
4.339149000
1.728565000
1.945158000
4.388207000
1.727507000
1.836881000
4.434622000
1.726335000
1.727496000
4.478366000
1.725086000
1.617071000
4.519412000
1.723798000
1.505672000
4.557735000
1.722532000
1.393366000
4.593314000
1.721383000
1.280221000
4.626125000
1.720437000
1.166305000
4.656150000
1.719665000
1.051686000
4.683370000
1.718914000
0.936433600
4.707769000
1.718020000
0.820617100
4.729333000
1.716940000
0.704306200
4.748047000
1.715747000
0.587571300
4.763902000
1.714525000
0.470482300
4.776887000
1.713282000
0.353109900
4.786994000
1.711969000
-0.936433600
4.707769000
1.700652000
-1.051686000
4.683370000
1.700851000
-1.166305000
4.656150000
1.701249000
-1.280221000
4.626125000
1.701781000
-1.393366000
4.593314000
1.702362000
-1.505672000
4.557735000
1.702892000
-1.617071000
4.519412000
1.703261000
-1.727496000
4.478366000
1.703366000
-1.836881000
4.434622000
1.703122000
-1.945158000
4.388207000
1.702478000
-2.052264000
4.339149000
1.701430000
-2.158134000
4.287477000
1.700019000
-2.262704000
4.233222000
1.698327000
-2.365911000
4.176418000
1.696461000
-2.467693000
4.117097000
1.694528000
-2.567989000
4.055297000
1.692614000
-2.666737000
3.991054000
1.690767000
-2.763879000
3.924407000
1.688989000
-2.859357000
3.855396000
1.687240000
-2.953112000
3.784063000
1.685457000
-3.045088000
3.710450000
1.683569000
-3.135230000
3.634603000
1.681524000
-3.223483000
3.556566000
1.679300000
-3.309795000
3.476386000
1.676910000
-3.394113000
3.394113000
1.674403000
-3.476386000
3.309795000
1.671840000
-3.556566000
3.223483000
1.669282000
-3.634603000
3.135230000
1.666804000
-3.710450000
3.045088000
1.664490000
-3.784063000
2.953112000
1.662436000
-3.855396000
2.859357000
1.660715000
-3.924407000
2.763879000
1.659358000
-3.991054000
2.666737000
1.658368000
-4.055297000
2.567989000
1.657712000
-4.117097000
2.467693000
1.657308000
-4.176418000
2.365911000
1.657046000
-4.233222000
2.262704000
1.656839000
-4.287477000
2.158134000
1.656642000
-4.339149000
2.052264000
1.656447000
-4.388207000
1.945158000
1.656250000
-4.434622000
1.836881000
1.656040000
-4.478366000
1.727496000
1.655812000
-4.519412000
1.617071000
1.655563000
-4.557735000
1.505672000
1.655297000
-4.593314000
1.393366000
1.655024000
-4.626125000
1.280221000
1.654760000
-4.656150000
1.166305000
1.654525000
-4.683370000
1.051686000
1.654344000
-4.707769000
0.936433600
1.654245000
-4.729333000
0.820617100
1.654259000
-4.748047000
0.704306200
1.654419000
-4.763902000
0.587571300
1.654756000
-4.776887000
0.470482300
1.655301000
-4.786994000
0.353109900
1.656076000
-4.794219000
0.235524800
1.657105000
-4.798554000
0.117797900
1.658438000
-4.800000000
0.000000000
1.660136000
-4.798554000
-0.117797900
1.662219000
-4.794219000
-0.235524800
1.664598000
-4.786994000
-0.353109900
1.667078000
-4.776887000
-0.470482300
1.669462000
-4.763902000
-0.587571300
1.671633000
-4.748047000
-0.704306200
1.673551000
-4.729333000
-0.820617100
1.675212000
-4.707769000
-0.936433600
1.676635000
-4.683370000
-1.051686000
1.677859000
-4.656150000
-1.166305000
1.678946000
-4.626125000
-1.280221000
1.679936000
-4.593314000
-1.393366000
1.680847000
-4.557735000
-1.505672000
1.681691000
-4.519412000
-1.617071000
1.682479000
-4.478366000
-1.727496000
1.683212000
-4.434622000
-1.836881000
1.683879000
-4.388207000
-1.945158000
1.684482000
-4.339149000
-2.052264000
1.685045000
-4.287477000
-2.158134000
1.685614000
-4.233222000
-2.262704000
1.686238000
-4.176418000
-2.365911000
1.686958000
-4.117097000
-2.467693000
1.687804000
-4.055297000
-2.567989000
1.688796000
-3.991054000
-2.666737000
1.689945000
-3.924407000
-2.763879000
1.691253000
-3.855396000
-2.859357000
1.692718000
-3.784063000
-2.953112000
1.694327000
-3.710450000
-3.045088000
1.696061000
-3.634603000
-3.135230000
1.697891000
-3.556566000
-3.223483000
1.699784000
-3.476386000
-3.309795000
1.701702000
-3.394113000
-3.394113000
1.703606000
-3.309795000
-3.476386000
1.705459000
-3.223483000
-3.556566000
1.707228000
-3.135230000
-3.634603000
1.708885000
-3.045088000
-3.710450000
1.710412000
-2.953112000
-3.784063000
1.711787000
-2.859357000
-3.855396000
1.713001000
-2.763879000
-3.924407000
1.714039000
-2.666737000
-3.991054000
1.714915000
-2.567989000
-4.055297000
1.715706000
-2.467693000
-4.117097000
1.716571000
-2.365911000
-4.176418000
1.717698000
-2.262704000
-4.233222000
1.719154000
-2.158134000
-4.287477000
1.720814000
-2.052264000
-4.339149000
1.722451000
-1.945158000
-4.388207000
1.723911000
-1.836881000
-4.434622000
1.725187000
-1.727496000
-4.478366000
1.726332000
-1.617071000
-4.519412000
1.727346000
-1.505672000
-4.557735000
1.728175000
-1.393366000
-4.593314000
1.728807000
-1.280221000
-4.626125000
1.729289000
-1.166305000
-4.656150000
1.729694000
-1.051686000
-4.683370000
1.730073000
-0.936433600
-4.707769000
1.730438000
-0.820617100
-4.729333000
1.730783000
-0.704306200
-4.748047000
1.731088000
-0.587571300
-4.763902000
1.731326000
-0.470482300
-4.776887000
1.731466000
-0.353109900
-4.786994000
1.731482000
-0.235524800
-4.794219000
1.731348000
-0.117797900
-4.798554000
1.731051000
0.000000000
-4.800000000
1.730582000
0.117797900
-4.798554000
1.729962000
0.235524800
-4.794219000
1.729265000
0.353109900
-4.786994000
1.728620000
0.470482300
-4.776887000
1.728139000
0.587571300
-4.763902000
1.727809000
0.704306200
-4.748047000
1.727483000
0.820617100
-4.729333000
1.726987000
0.936433600
-4.707769000
1.726249000
1.051686000
-4.683370000
1.725309000
1.166305000
-4.656150000
1.724250000
1.280221000
-4.626125000
1.723141000
1.393366000
-4.593314000
1.722027000
1.505672000
-4.557735000
1.720949000
1.617071000
-4.519412000
1.719939000
1.727496000
-4.478366000
1.719023000
1.836881000
-4.434622000
1.718215000
1.945158000
-4.388207000
1.717515000
2.052264000
-4.339149000
1.716912000
2.158134000
-4.287477000
1.716388000
2.262704000
-4.233222000
1.715923000
2.365911000
-4.176418000
1.715501000
2.467693000
-4.117097000
1.715109000
2.567989000
-4.055297000
1.714741000
2.666737000
-3.991054000
1.714391000
2.763879000
-3.924407000
1.714054000
2.859357000
-3.855396000
1.713725000
2.953112000
-3.784063000
1.713399000
3.045088000
-3.710450000
1.713071000
3.135230000
-3.634603000
1.712739000
3.223483000
-3.556566000
1.712405000
3.309795000
-3.476386000
1.712074000
3.394113000
-3.394113000
1.711753000
3.476386000
-3.309795000
1.711448000
3.556566000
-3.223483000
1.711163000
3.634603000
-3.135230000
1.710896000
3.710450000
-3.045088000
1.710641000
3.784063000
-2.953112000
1.710393000
3.855396000
-2.859357000
1.710144000
3.924407000
-2.763879000
1.709895000
3.991054000
-2.666737000
1.709652000
4.055297000
-2.567989000
1.709427000
4.117097000
-2.467693000
1.709234000
4.176418000
-2.365911000
1.709089000
4.233222000
-2.262704000
1.709004000
4.287477000
-2.158134000
1.708986000
4.339149000
-2.052264000
1.709034000
4.388207000
-1.945158000
1.709145000
4.434622000
-1.836881000
1.709307000
4.478366000
-1.727496000
1.709506000
4.519412000
-1.617071000
1.709726000
4.557735000
-1.505672000
1.709951000
4.593314000
-1.393366000
1.710166000
4.626125000
-1.280221000
1.710356000
4.656150000
-1.166305000
1.710512000
4.683370000
-1.051686000
1.710630000
4.707769000
-0.936433600
1.710711000
4.729333000
-0.820617100
1.710764000
4.748047000
-0.704306200
1.710804000
4.763902000
-0.587571300
1.710851000
4.776887000
-0.470482300
1.710928000
4.786994000
-0.353109900
1.711057000
4.794219000
-0.235524800
1.711255000
4.798554000
-0.117797900
1.711534000
5.000000000
0.000000000
1.878057000
4.998494000
0.122706100
1.878497000
4.993977000
0.245338400
1.879045000
4.986452000
0.367822800
1.879686000
4.975924000
0.490085700
1.880400000
4.962398000
0.612053400
1.881166000
4.945883000
0.733652400
1.881963000
4.926388000
0.854809400
1.882774000
4.903926000
0.975451600
1.883584000
4.878510000
1.095506000
1.884386000
4.850156000
1.214901000
1.885175000
4.818880000
1.333564000
1.885953000
4.784702000
1.451423000
1.886727000
4.747641000
1.568409000
1.887508000
4.707720000
1.684449000
1.888307000
4.664964000
1.799475000
1.889135000
4.619398000
1.913417000
1.890001000
4.571049000
2.026206000
1.890910000
4.519947000
2.137775000
1.891863000
4.466122000
2.248057000
1.892853000
4.409606000
2.356984000
1.893857000
4.350435000
2.464491000
1.894837000
4.288643000
2.570514000
1.895720000
4.224268000
2.674988000
1.896423000
4.157348000
2.777851000
1.896905000
4.087924000
2.879041000
1.897233000
4.016037000
2.978497000
1.897555000
3.941732000
3.076158000
1.897983000
3.865052000
3.171966000
1.898509000
3.786044000
3.265864000
1.899043000
3.704756000
3.357795000
1.899511000
3.621235000
3.447703000
1.899904000
3.535534000
3.535534000
1.900199000
3.447703000
3.621235000
1.900333000
3.357795000
3.704756000
1.900257000
3.265864000
3.786044000
1.900068000
3.171966000
3.865052000
1.899977000
3.076158000
3.941732000
1.900139000
2.978497000
4.016037000
1.900490000
2.879041000
4.087924000
1.900823000
2.777851000
4.157348000
1.900959000
2.674988000
4.224268000
1.900830000
2.570514000
4.288643000
1.900442000
2.464491000
4.350435000
1.899820000
2.356984000
4.409606000
1.898980000
2.248057000
4.466122000
1.897968000
2.137775000
4.519947000
1.896841000
2.026206000
4.571049000
1.895672000
1.913417000
4.619398000
1.894541000
1.799475000
4.664964000
1.893509000
1.684449000
4.707720000
1.892615000
1.568409000
4.747641000
1.891900000
1.451423000
4.784702000
1.891411000
1.333564000
4.818880000
1.891165000
1.214901000
4.850156000
1.891052000
1.095506000
4.878510000
1.890838000
0.975451600
4.903926000
1.890291000
-2.137775000
4.519947000
1.863345000
-2.248057000
4.466122000
1.859278000
-2.356984000
4.409606000
1.855011000
-2.464491000
4.350435000
1.850755000
-2.570514000
4.288643000
1.846694000
-2.674988000
4.224268000
1.842957000
-2.777851000
4.157348000
1.839593000
-2.879041000
4.087924000
1.836567000
-2.978497000
4.016037000
1.833776000
-3.076158000
3.941732000
1.831077000
-3.171966000
3.865052000
1.828325000
-3.265864000
3.786044000
1.825409000
-3.357795000
3.704756000
1.822274000
-3.447703000
3.621235000
1.818933000
-3.535534000
3.535534000
1.815454000
-3.621235000
3.447703000
1.811942000
-3.704756000
3.357795000
1.808506000
-3.786044000
3.265864000
1.805264000
-3.865052000
3.171966000
1.802338000
-3.941732000
3.076158000
1.799843000
-4.016037000
2.978497000
1.797856000
-4.087924000
2.879041000
1.796404000
-4.157348000
2.777851000
1.795471000
-4.224268000
2.674988000
1.795003000
-4.288643000
2.570514000
1.794892000
-4.350435000
2.464491000
1.795000000
-4.409606000
2.356984000
1.795216000
-4.466122000
2.248057000
1.795473000
-4.519947000
2.137775000
1.795745000
-4.571049000
2.026206000
1.796013000
-4.619398000
1.913417000
1.796260000
-4.664964000
1.799475000
1.796475000
-4.707720000
1.684449000
1.796655000
-4.747641000
1.568409000
1.796806000
-4.784702000
1.451423000
1.796940000
-4.818880000
1.333564000
1.797074000
-4.850156000
1.214901000
1.797223000
-4.878510000
1.095506000
1.797404000
-4.903926000
0.975451600
1.797629000
-4.926388000
0.854809400
1.797905000
-4.945883000
0.733652400
1.798238000
-4.962398000
0.612053400
1.798625000
-4.975924000
0.490085700
1.799066000
-4.986452000
0.367822800
1.799555000
-4.993977000
0.245338400
1.800100000
-4.998494000
0.122706100
1.800748000
-5.000000000
0.000000000
1.801581000
-4.998494000
-0.122706100
1.802657000
-4.993977000
-0.245338400
1.803949000
-4.986452000
-0.367822800
1.805343000
-4.975924000
-0.490085700
1.806730000
-4.962398000
-0.612053400
1.808090000
-4.945883000
-0.733652400
1.809470000
-4.926388000
-0.854809400
1.810942000
-4.903926000
-0.975451600
1.812575000
-4.878510000
-1.095506000
1.814433000
-4.850156000
-1.214901000
1.816568000
-4.818880000
-1.333564000
1.818980000
-4.784702000
-1.451423000
1.821623000
-4.747641000
-1.568409000
1.824422000
-4.707720000
-1.684449000
1.827296000
-4.664964000
-1.799475000
1.830154000
-4.619398000
-1.913417000
1.832907000
-4.571049000
-2.026206000
1.835495000
-4.519947000
-2.137775000
1.837907000
-4.466122000
-2.248057000
1.840172000
-4.409606000
-2.356984000
1.842344000
-4.350435000
-2.464491000
1.844478000
-4.288643000
-2.570514000
1.846629000
-4.224268000
-2.674988000
1.848838000
-4.157348000
-2.777851000
1.851137000
-4.087924000
-2.879041000
1.853544000
-4.016037000
-2.978497000
1.856064000
-3.941732000
-3.076158000
1.858689000
-3.865052000
-3.171966000
1.861396000
-3.786044000
-3.265864000
1.864153000
-3.704756000
-3.357795000
1.866918000
-3.621235000
-3.447703000
1.869648000
-3.535534000
-3.535534000
1.872300000
-3.447703000
-3.621235000
1.874835000
-3.357795000
-3.704756000
1.877221000
-3.265864000
-3.786044000
1.879432000
-3.171966000
-3.865052000
1.881453000
-3.076158000
-3.941732000
1.883271000
-2.978497000
-4.016037000
1.884879000
-2.879041000
-4.087924000
1.886267000
-2.777851000
-4.157348000
1.887454000
-2.674988000
-4.224268000
1.888517000
-2.570514000
-4.288643000
1.889617000
-2.464491000
-4.350435000
1.890942000
-2.356984000
-4.409606000
1.892558000
-2.248057000
-4.466122000
1.894339000
-2.137775000
-4.519947000
1.896060000
-2.026206000
-4.571049000
1.897565000
-1.913417000
-4.619398000
1.898852000
-1.799475000
-4.664964000
1.899979000
-1.684449000
-4.707720000
1.900953000
-1.568409000
-4.747641000
1.901728000
-1.451423000
-4.784702000
1.902305000
-1.333564000
-4.818880000
1.902740000
-1.214901000
-4.850156000
1.903116000
-1.095506000
-4.878510000
1.903489000
-0.975451600
-4.903926000
1.903873000
-0.854809400
-4.926388000
1.904258000
-0.733652400
-4.945883000
1.904613000
-0.612053400
-4.962398000
1.904898000
-0.490085700
-4.975924000
1.905070000
-0.367822800
-4.986452000
1.905087000
-0.245338400
-4.993977000
1.904914000
-0.122706100
-4.998494000
1.904533000
0.000000000
-5.000000000
1.903936000
0.122706100
-4.998494000
1.903149000
0.245338400
-4.993977000
1.902255000
0.367822800
-4.986452000
1.901392000
0.490085700
-4.975924000
1.900678000
0.612053400
-4.962398000
1.900108000
0.733652400
-4.945883000
1.899534000
0.854809400
-4.926388000
1.898786000
0.975451600
-4.903926000
1.897791000
1.095506000
-4.878510000
1.896587000
1.214901000
-4.850156000
1.895257000
1.333564000
-4.818880000
1.893872000
1.451423000
-4.784702000
1.892479000
1.568409000
-4.747641000
1.891120000
1.684449000
-4.707720000
1.889830000
1.799475000
-4.664964000
1.888638000
1.913417000
-4.619398000
1.887560000
2.026206000
-4.571049000
1.886598000
2.137775000
-4.519947000
1.885744000
2.248057000
-4.466122000
1.884983000
2.356984000
-4.409606000
1.884299000
2.464491000
-4.350435000
1.883679000
2.570514000
-4.288643000
1.883114000
2.674988000
-4.224268000
1.882598000
2.777851000
-4.157348000
1.882126000
2.879041000
-4.087924000
1.881692000
2.978497000
-4.016037000
1.881288000
3.076158000
-3.941732000
1.880903000
3.171966000
-3.865052000
1.880527000
3.265864000
-3.786044000
1.880152000
3.357795000
-3.704756000
1.879775000
3.447703000
-3.621235000
1.879398000
3.535534000
-3.535534000
1.879023000
3.621235000
-3.447703000
1.878657000
3.704756000
-3.357795000
1.878302000
3.786044000
-3.265864000
1.877959000
3.865052000
-3.171966000
1.877624000
3.941732000
-3.076158000
1.877295000
4.016037000
-2.978497000
1.876970000
4.087924000
-2.879041000
1.876655000
4.157348000
-2.777851000
1.876360000
4.224268000
-2.674988000
1.876101000
4.288643000
-2.570514000
1.875895000
4.350435000
-2.464491000
1.875759000
4.409606000
-2.356984000
1.875702000
4.466122000
-2.248057000
1.875730000
4.519947000
-2.137775000
1.875837000
4.571049000
-2.026206000
1.876011000
4.619398000
-1.913417000
1.876235000
4.664964000
-1.799475000
1.876490000
4.707720000
-1.684449000
1.876753000
4.747641000
-1.568409000
1.877006000
4.784702000
-1.451423000
1.877228000
4.818880000
-1.333564000
1.877407000
4.850156000
-1.214901000
1.877531000
4.878510000
-1.095506000
1.877597000
4.903926000
-0.975451600
1.877607000
4.926388000
-0.854809400
1.877570000
4.945883000
-0.733652400
1.877507000
4.962398000
-0.612053400
1.877442000
4.975924000
-0.490085700
1.877403000
4.986452000
-0.367822800
1.877423000
4.993977000
-0.245338400
1.877526000
4.998494000
-0.122706100
1.877734000
5.200000000
0.000000000
2.054099000
5.198434000
0.127614400
2.054569000
5.193736000
0.255151900
2.055193000
5.185910000
0.382535700
2.055952000
5.174960000
0.509689100
2.056817000
5.160893000
0.636535500
2.057761000
5.143718000
0.762998400
2.058755000
5.123444000
0.889001800
2.059774000
5.100083000
1.014470000
2.060800000
5.073651000
1.139326000
2.061823000
5.044162000
1.263497000
2.062841000
5.011635000
1.386906000
2.063859000
4.976089000
1.509480000
2.064891000
4.937546000
1.631145000
2.065951000
4.896029000
1.751827000
2.067056000
4.851563000
1.871454000
2.068222000
4.804173000
1.989954000
2.069460000
4.753891000
2.107255000
2.070773000
4.700744000
2.223286000
2.072160000
4.644766000
2.337979000
2.073609000
4.585990000
2.451263000
2.075085000
4.524452000
2.563071000
2.076541000
4.460188000
2.673334000
2.077889000
4.393239000
2.781988000
2.079029000
4.323642000
2.888965000
2.079906000
4.251441000
2.994202000
2.080571000
4.176679000
3.097636000
2.081158000
4.099401000
3.199204000
2.081771000
4.019654000
3.298845000
2.082403000
3.937486000
3.396499000
2.082973000
3.852946000
3.492106000
2.083430000
3.766085000
3.585611000
2.083798000
3.676955000
3.676955000
2.084098000
3.585611000
3.766085000
2.084316000
3.492106000
3.852946000
2.084450000
3.396499000
3.937486000
2.084630000
3.298845000
4.019654000
2.085089000
3.199204000
4.099401000
2.085976000
3.097636000
4.176679000
2.087204000
2.994202000
4.251441000
2.088515000
2.888965000
4.323642000
2.089671000
-2.223286000
4.700744000
2.027470000
-2.337979000
4.644766000
2.020472000
-2.451263000
4.585990000
2.013199000
-2.563071000
4.524452000
2.006009000
-2.673334000
4.460188000
1.999225000
-2.781988000
4.393239000
1.993076000
-2.888965000
4.323642000
1.987666000
-2.994202000
4.251441000
1.982960000
-3.097636000
4.176679000
1.978806000
-3.199204000
4.099401000
1.974978000
-3.298845000
4.019654000
1.971237000
-3.396499000
3.937486000
1.967387000
-3.492106000
3.852946000
1.963312000
-3.585611000
3.766085000
1.958999000
-3.676955000
3.676955000
1.954525000
-3.766085000
3.585611000
1.950027000
-3.852946000
3.492106000
1.945664000
-3.937486000
3.396499000
1.941605000
-4.019654000
3.298845000
1.938018000
-4.099401000
3.199204000
1.935050000
-4.176679000
3.097636000
1.932796000
-4.251441000
2.994202000
1.931284000
-4.323642000
2.888965000
1.930487000
-4.393239000
2.781988000
1.930329000
-4.460188000
2.673334000
1.930676000
-4.524452000
2.563071000
1.931359000
-4.585990000
2.451263000
1.932236000
-4.644766000
2.337979000
1.933212000
-4.700744000
2.223286000
1.934232000
-4.753891000
2.107255000
1.935260000
-4.804173000
1.989954000
1.936260000
-4.851563000
1.871454000
1.937214000
-4.896029000
1.751827000
1.938114000
-4.937546000
1.631145000
1.938965000
-4.976089000
1.509480000
1.939780000
-5.011635000
1.386906000
1.940578000
-5.044162000
1.263497000
1.941378000
-5.073651000
1.139326000
1.942192000
-5.100083000
1.014470000
1.943033000
-5.123444000
0.889001800
1.943905000
-5.143718000
0.762998400
1.944810000
-5.160893000
0.636535500
1.945745000
-5.174960000
0.509689100
1.946710000
-5.185910000
0.382535700
1.947703000
-5.193736000
0.255151900
1.948739000
-5.198434000
0.127614400
1.949865000
-5.200000000
0.000000000
1.951162000
-5.198434000
-0.127614400
1.952684000
-5.193736000
-0.255151900
1.954387000
-5.185910000
-0.382535700
1.956140000
-5.174960000
-0.509689100
1.957811000
-5.160893000
-0.636535500
1.959355000
-5.143718000
-0.762998400
1.960801000
-5.123444000
-0.889001800
1.962211000
-5.100083000
-1.014470000
1.963661000
-5.073651000
-1.139326000
1.965237000
-5.044162000
-1.263497000
1.967037000
-5.011635000
-1.386906000
1.969124000
-4.976089000
-1.509480000
1.971527000
-4.937546000
-1.631145000
1.974252000
-4.896029000
-1.751827000
1.977293000
-4.851563000
-1.871454000
1.980616000
-4.804173000
-1.989954000
1.984161000
-4.753891000
-2.107255000
1.987871000
-4.700744000
-2.223286000
1.991701000
-4.644766000
-2.337979000
1.995630000
-4.585990000
-2.451263000
1.999640000
-4.524452000
-2.563071000
2.003715000
-4.460188000
-2.673334000
2.007840000
-4.393239000
-2.781988000
2.012003000
-4.323642000
-2.888965000
2.016194000
-4.251441000
-2.994202000
2.020406000
-4.176679000
-3.097636000
2.024630000
-4.099401000
-3.199204000
2.028853000
-4.019654000
-3.298845000
2.033053000
-3.937486000
-3.396499000
2.037198000
-3.852946000
-3.492106000
2.041252000
-3.766085000
-3.585611000
2.045174000
-3.676955000
-3.676955000
2.048925000
-3.585611000
-3.766085000
2.052468000
-3.492106000
-3.852946000
2.055774000
-3.396499000
-3.937486000
2.058824000
-3.298845000
-4.019654000
2.061604000
-3.199204000
-4.099401000
2.064106000
-3.097636000
-4.176679000
2.066325000
-2.994202000
-4.251441000
2.068255000
-2.888965000
-4.323642000
2.069914000
-2.781988000
-4.393239000
2.071381000
-2.673334000
-4.460188000
2.072819000
-2.563071000
-4.524452000
2.074415000
-2.451263000
-4.585990000
2.076239000
-2.337979000
-4.644766000
2.078167000
-2.223286000
-4.700744000
2.079978000
-2.107255000
-4.753891000
2.081523000
-1.989954000
-4.804173000
2.082808000
-1.871454000
-4.851563000
2.083903000
-1.751827000
-4.896029000
2.084824000
-1.631145000
-4.937546000
2.085540000
-1.509480000
-4.976089000
2.086065000
-1.386906000
-5.011635000
2.086466000
-1.263497000
-5.044162000
2.086834000
-1.139326000
-5.073651000
2.087229000
-1.014470000
-5.100083000
2.087661000
-0.889001800
-5.123444000
2.088111000
-0.762998400
-5.143718000
2.088536000
-0.636535500
-5.160893000
2.088875000
-0.509689100
-5.174960000
2.089068000
-0.382535700
-5.185910000
2.089060000
-0.255151900
-5.193736000
2.088805000
-0.127614400
-5.198434000
2.088286000
0.000000000
-5.200000000
2.087503000
0.127614400
-5.198434000
2.086494000
0.255151900
-5.193736000
2.085358000
0.382535700
-5.185910000
2.084250000
0.509689100
-5.174960000
2.083303000
0.636535500
-5.160893000
2.082520000
0.762998400
-5.143718000
2.081760000
0.889001800
-5.123444000
2.080851000
1.014470000
-5.100083000
2.079716000
1.139326000
-5.073651000
2.078388000
1.263497000
-5.044162000
2.076942000
1.386906000
-5.011635000
2.075443000
1.509480000
-4.976089000
2.073932000
1.631145000
-4.937546000
2.072448000
1.751827000
-4.896029000
2.071023000
1.871454000
-4.851563000
2.069683000
1.989954000
-4.804173000
2.068445000
2.107255000
-4.753891000
2.067312000
2.223286000
-4.700744000
2.066279000
2.337979000
-4.644766000
2.065334000
2.451263000
-4.585990000
2.064463000
2.563071000
-4.524452000
2.063657000
2.673334000
-4.460188000
2.062909000
2.781988000
-4.393239000
2.062213000
2.888965000
-4.323642000
2.061563000
2.994202000
-4.251441000
2.060949000
3.097636000
-4.176679000
2.060359000
3.199204000
-4.099401000
2.059779000
3.298845000
-4.019654000
2.059195000
3.396499000
-3.937486000
2.058599000
3.492106000
-3.852946000
2.057990000
3.585611000
-3.766085000
2.057372000
3.676955000
-3.676955000
2.056756000
3.766085000
-3.585611000
2.056155000
3.852946000
-3.492106000
2.055578000
3.937486000
-3.396499000
2.055033000
4.019654000
-3.298845000
2.054523000
4.099401000
-3.199204000
2.054047000
4.176679000
-3.097636000
2.053607000
4.251441000
-2.994202000
2.053208000
4.323642000
-2.888965000
2.052859000
4.393239000
-2.781988000
2.052574000
4.460188000
-2.673334000
2.052367000
4.524452000
-2.563071000
2.052251000
4.585990000
-2.451263000
2.052231000
4.644766000
-2.337979000
2.052306000
4.700744000
-2.223286000
2.052465000
4.753891000
-2.107255000
2.052693000
4.804173000
-1.989954000
2.052966000
4.851563000
-1.871454000
2.053262000
4.896029000
-1.751827000
2.053556000
4.937546000
-1.631145000
2.053827000
4.976089000
-1.509480000
2.054054000
5.011635000
-1.386906000
2.054221000
5.044162000
-1.263497000
2.054319000
5.073651000
-1.139326000
2.054340000
5.100083000
-1.014470000
2.054287000
5.123444000
-0.889001800
2.054170000
5.143718000
-0.762998400
2.054011000
5.160893000
-0.636535500
2.053839000
5.174960000
-0.509689100
2.053692000
5.185910000
-0.382535700
2.053610000
5.193736000
-0.255151900
2.053632000
5.198434000
-0.127614400
2.053788000
5.400000000
0.000000000
2.238458000
5.398374000
0.132522600
2.238943000
5.393496000
0.264965400
2.239637000
5.385368000
0.397248700
2.240523000
5.373998000
0.529292600
2.241576000
5.359390000
0.661017700
2.242766000
5.341553000
0.792344500
2.244064000
5.320499000
0.923194200
2.245446000
5.296240000
1.053488000
2.246894000
5.268792000
1.183147000
2.248400000
5.238169000
1.312093000
2.249964000
5.204391000
1.440249000
2.251591000
5.167478000
1.567537000
2.253290000
5.127452000
1.693882000
2.255072000
5.084338000
1.819205000
2.256943000
5.038161000
1.943433000
2.258901000
4.988949000
2.066491000
2.260937000
4.936733000
2.188303000
2.263029000
4.881542000
2.308798000
2.265145000
4.823411000
2.427901000
2.267242000
4.762375000
2.545542000
2.269255000
4.698470000
2.661650000
2.271108000
4.631734000
2.776155000
2.272691000
4.562210000
2.888987000
2.273890000
4.489936000
3.000079000
2.274648000
4.414958000
3.109364000
2.275028000
4.337321000
3.216776000
2.275190000
4.257071000
3.322251000
2.275280000
4.174256000
3.425724000
2.275340000
4.088928000
3.527133000
2.275354000
4.001136000
3.626419000
2.275337000
3.910934000
3.723519000
2.275380000
3.818377000
3.818377000
2.275562000
3.723519000
3.910934000
2.275914000
3.626419000
4.001136000
2.276459000
3.527133000
4.088928000
2.277327000
3.425724000
4.174256000
2.278726000
3.322251000
4.257071000
2.280751000
3.216776000
4.337321000
2.283240000
3.109364000
4.414958000
2.285849000
3.000079000
4.489936000
2.288247000
-4.001136000
3.626419000
2.089327000
-4.088928000
3.527133000
2.080750000
-4.174256000
3.425724000
2.073482000
-4.257071000
3.322251000
2.067705000
-4.337321000
3.216776000
2.063481000
-4.414958000
3.109364000
2.060755000
-4.489936000
3.000079000
2.059390000
-4.562210000
2.888987000
2.059187000
-4.631734000
2.776155000
2.059893000
-4.698470000
2.661650000
2.061232000
-4.762375000
2.545542000
2.062968000
-4.823411000
2.427901000
2.064932000
-4.881542000
2.308798000
2.067011000
-4.936733000
2.188303000
2.069126000
-4.988949000
2.066491000
2.071213000
-5.038161000
1.943433000
2.073237000
-5.084338000
1.819205000
2.075183000
-5.127452000
1.693882000
2.077055000
-5.167478000
1.567537000
2.078870000
-5.204391000
1.440249000
2.080649000
-5.238169000
1.312093000
2.082414000
-5.268792000
1.183147000
2.084176000
-5.296240000
1.053488000
2.085943000
-5.320499000
0.923194200
2.087712000
-5.341553000
0.792344500
2.089478000
-5.359390000
0.661017700
2.091236000
-5.373998000
0.529292600
2.092986000
-5.385368000
0.397248700
2.094732000
-5.393496000
0.264965400
2.096494000
-5.398374000
0.132522600
2.098330000
-5.400000000
0.000000000
2.100327000
-5.398374000
-0.132522600
2.102542000
-5.393496000
-0.264965400
2.104929000
-5.385368000
-0.397248700
2.107352000
-5.373998000
-0.529292600
2.109673000
-5.359390000
-0.661017700
2.111842000
-5.341553000
-0.792344500
2.113886000
-5.320499000
-0.923194200
2.115870000
-5.296240000
-1.053488000
2.117877000
-5.268792000
-1.183147000
2.120003000
-5.238169000
-1.312093000
2.122353000
-5.204391000
-1.440249000
2.124996000
-5.167478000
-1.567537000
2.127963000
-5.127452000
-1.693882000
2.131263000
-5.084338000
-1.819205000
2.134891000
-5.038161000
-1.943433000
2.138818000
-4.988949000
-2.066491000
2.142997000
-4.936733000
-2.188303000
2.147389000
-4.881542000
-2.308798000
2.151976000
-4.823411000
-2.427901000
2.156762000
-4.762375000
-2.545542000
2.161755000
-4.698470000
-2.661650000
2.166952000
-4.631734000
-2.776155000
2.172347000
-4.562210000
-2.888987000
2.177918000
-4.489936000
-3.000079000
2.183639000
-4.414958000
-3.109364000
2.189474000
-4.337321000
-3.216776000
2.195386000
-4.257071000
-3.322251000
2.201329000
-4.174256000
-3.425724000
2.207256000
-4.088928000
-3.527133000
2.213111000
-4.001136000
-3.626419000
2.218844000
-3.910934000
-3.723519000
2.224400000
-3.818377000
-3.818377000
2.229733000
-3.723519000
-3.910934000
2.234801000
-3.626419000
-4.001136000
2.239569000
-3.527133000
-4.088928000
2.244012000
-3.425724000
-4.174256000
2.248112000
-3.322251000
-4.257071000
2.251850000
-3.216776000
-4.337321000
2.255218000
-3.109364000
-4.414958000
2.258199000
-3.000079000
-4.489936000
2.260807000
-2.888987000
-4.562210000
2.263116000
-2.776155000
-4.631734000
2.265284000
-2.661650000
-4.698470000
2.267501000
-2.545542000
-4.762375000
2.269839000
-2.427901000
-4.823411000
2.272184000
-2.308798000
-4.881542000
2.274327000
-2.188303000
-4.936733000
2.276139000
-2.066491000
-4.988949000
2.277648000
-1.943433000
-5.038161000
2.278954000
-1.819205000
-5.084338000
2.280112000
-1.693882000
-5.127452000
2.281131000
-1.567537000
-5.167478000
2.282060000
-1.440249000
-5.204391000
2.282999000
-1.312093000
-5.238169000
2.284057000
-1.183147000
-5.268792000
2.285285000
-1.053488000
-5.296240000
2.286656000
-0.923194200
-5.320499000
2.288086000
-0.792344500
-5.341553000
2.289438000
-0.661017700
-5.359390000
2.290550000
-0.529292600
-5.373998000
2.291262000
-0.397248700
-5.385368000
2.291441000
0.397248700
-5.385368000
2.281530000
0.529292600
-5.373998000
2.279435000
0.661017700
-5.359390000
2.277644000
0.792344500
-5.341553000
2.276046000
0.923194200
-5.320499000
2.274478000
1.053488000
-5.296240000
2.272847000
1.183147000
-5.268792000
2.271163000
1.312093000
-5.238169000
2.269471000
1.440249000
-5.204391000
2.267808000
1.567537000
-5.167478000
2.266191000
1.693882000
-5.127452000
2.264642000
1.819205000
-5.084338000
2.263177000
1.943433000
-5.038161000
2.261812000
2.066491000
-4.988949000
2.260554000
2.188303000
-4.936733000
2.259399000
2.308798000
-4.881542000
2.258335000
2.427901000
-4.823411000
2.257345000
2.545542000
-4.762375000
2.256412000
2.661650000
-4.698470000
2.255524000
2.776155000
-4.631734000
2.254673000
2.888987000
-4.562210000
2.253850000
3.000079000
-4.489936000
2.253047000
3.109364000
-4.414958000
2.252254000
3.216776000
-4.337321000
2.251455000
3.322251000
-4.257071000
2.250636000
3.425724000
-4.174256000
2.249784000
3.527133000
-4.088928000
2.248894000
3.626419000
-4.001136000
2.247971000
3.723519000
-3.910934000
2.247025000
3.818377000
-3.818377000
2.246076000
3.910934000
-3.723519000
2.245141000
4.001136000
-3.626419000
2.244235000
4.088928000
-3.527133000
2.243366000
4.174256000
-3.425724000
2.242536000
4.257071000
-3.322251000
2.241744000
4.337321000
-3.216776000
2.240988000
4.414958000
-3.109364000
2.240275000
4.489936000
-3.000079000
2.239617000
4.562210000
-2.888987000
2.239034000
4.631734000
-2.776155000
2.238549000
4.698470000
-2.661650000
2.238182000
4.762375000
-2.545542000
2.237947000
4.823411000
-2.427901000
2.237850000
4.881542000
-2.308798000
2.237881000
4.936733000
-2.188303000
2.238023000
4.988949000
-2.066491000
2.238249000
5.038161000
-1.943433000
2.238527000
5.084338000
-1.819205000
2.238824000
5.127452000
-1.693882000
2.239107000
5.167478000
-1.567537000
2.239347000
5.204391000
-1.440249000
2.239517000
5.238169000
-1.312093000
2.239600000
5.268792000
-1.183147000
2.239584000
5.296240000
-1.053488000
2.239467000
5.320499000
-0.923194200
2.239260000
5.341553000
-0.792344500
2.238988000
5.359390000
-0.661017700
2.238688000
5.373998000
-0.529292600
2.238406000
5.385368000
-0.397248700
2.238195000
5.393496000
-0.264965400
2.238107000
5.398374000
-0.132522600
2.238184000
5.600000000
0.000000000
2.434240000
5.598313000
0.137430900
2.434787000
5.593255000
0.274779000
2.435619000
5.584826000
0.411961600
2.436718000
5.573034000
0.548896000
2.438055000
5.557886000
0.685499800
2.439588000
5.539388000
0.821690600
2.441275000
5.517555000
0.957386600
2.443077000
5.492397000
1.092506000
2.444961000
5.463932000
1.226967000
2.446903000
5.432175000
1.360689000
2.448890000
5.397146000
1.493591000
2.450914000
5.358866000
1.625594000
2.452976000
5.317358000
1.756618000
2.455075000
5.272646000
1.886583000
2.457212000
5.224760000
2.015412000
2.459379000
5.173725000
2.143027000
2.461560000
5.119575000
2.269351000
2.463728000
5.062340000
2.394308000
2.465845000
5.002056000
2.517823000
2.467865000
4.938759000
2.639822000
2.469723000
4.872487000
2.760230000
2.471342000
4.803280000
2.878975000
2.472619000
4.731180000
2.995987000
2.473449000
4.656229000
3.111193000
2.473791000
4.578475000
3.224526000
2.473726000
4.497962000
3.335916000
2.473443000
4.414740000
3.445297000
2.473119000
4.328858000
3.552602000
2.472842000
4.240369000
3.657768000
2.472641000
4.149326000
3.760730000
2.472586000
4.055784000
3.861427000
2.472827000
3.959798000
3.959798000
2.473497000
3.861427000
4.055784000
2.474673000
3.760730000
4.149326000
2.476403000
3.657768000
4.240369000
2.478816000
3.552602000
4.328858000
2.482080000
3.445297000
4.414740000
2.486222000
3.335916000
4.497962000
2.490973000
3.224526000
4.578475000
2.495864000
3.111193000
4.656229000
2.500431000
-4.149326000
3.760730000
2.217602000
-4.240369000
3.657768000
2.204212000
-4.328858000
3.552602000
2.192992000
-4.414740000
3.445297000
2.184186000
-4.497962000
3.335916000
2.177844000
-4.578475000
3.224526000
2.173848000
-4.656229000
3.111193000
2.171961000
-4.731180000
2.995987000
2.171865000
-4.803280000
2.878975000
2.173183000
-4.872487000
2.760230000
2.175523000
-4.938759000
2.639822000
2.178541000
-5.002056000
2.517823000
2.181978000
-5.062340000
2.394308000
2.185646000
-5.119575000
2.269351000
2.189405000
-5.173725000
2.143027000
2.193150000
-5.224760000
2.015412000
2.196815000
-5.272646000
1.886583000
2.200371000
-5.317358000
1.756618000
2.203812000
-5.358866000
1.625594000
2.207155000
-5.397146000
1.493591000
2.210421000
-5.432175000
1.360689000
2.213629000
-5.463932000
1.226967000
2.216789000
-5.492397000
1.092506000
2.219902000
-5.517555000
0.957386600
2.222960000
-5.539388000
0.821690600
2.225953000
-5.557886000
0.685499800
2.228875000
-5.573034000
0.548896000
2.231732000
-5.584826000
0.411961600
2.234536000
-5.593255000
0.274779000
2.237322000
-5.598313000
0.137430900
2.240159000
-5.600000000
0.000000000
2.243143000
-5.598313000
-0.137430900
2.246333000
-5.593255000
-0.274779000
2.249681000
-5.584826000
-0.411961600
2.253042000
-5.573034000
-0.548896000
2.256271000
-5.557886000
-0.685499800
2.259313000
-5.539388000
-0.821690600
2.262203000
-5.517555000
-0.957386600
2.265020000
-5.492397000
-1.092506000
2.267872000
-5.463932000
-1.226967000
2.270888000
-5.432175000
-1.360689000
2.274207000
-5.397146000
-1.493591000
2.277930000
-5.358866000
-1.625594000
2.282110000
-5.317358000
-1.756618000
2.286770000
-5.272646000
-1.886583000
2.291907000
-5.224760000
-2.015412000
2.297483000
-5.173725000
-2.143027000
2.303436000
-5.119575000
-2.269351000
2.309704000
-5.062340000
-2.394308000
2.316244000
-5.002056000
-2.517823000
2.323036000
-4.938759000
-2.639822000
2.330060000
-4.872487000
-2.760230000
2.337294000
-4.803280000
-2.878975000
2.344706000
-4.731180000
-2.995987000
2.352256000
-4.656229000
-3.111193000
2.359895000
-4.578475000
-3.224526000
2.367572000
-4.497962000
-3.335916000
2.375232000
-4.414740000
-3.445297000
2.382814000
-4.328858000
-3.552602000
2.390259000
-4.240369000
-3.657768000
2.397511000
-4.149326000
-3.760730000
2.404522000
-4.055784000
-3.861427000
2.411255000
-3.959798000
-3.959798000
2.417688000
-3.861427000
-4.055784000
2.423814000
-3.760730000
-4.149326000
2.429638000
-3.657768000
-4.240369000
2.435174000
-3.552602000
-4.328858000
2.440440000
-3.445297000
-4.414740000
2.445449000
-3.335916000
-4.497962000
2.450215000
-3.224526000
-4.578475000
2.454740000
-3.111193000
-4.656229000
2.459049000
-2.995987000
-4.731180000
2.463229000
-2.878975000
-4.803280000
2.467450000
-2.760230000
-4.872487000
2.471908000
-2.639822000
-4.938759000
2.476677000
-2.517823000
-5.002056000
2.481630000
-2.394308000
-5.062340000
2.486527000
-2.269351000
-5.119575000
2.491187000
-2.143027000
-5.173725000
2.495567000
-2.015412000
-5.224760000
2.499679000
-1.886583000
-5.272646000
2.503487000
-1.756618000
-5.317358000
2.506912000
1.756618000
-5.317358000
2.473845000
1.886583000
-5.272646000
2.470880000
2.015412000
-5.224760000
2.468345000
2.143027000
-5.173725000
2.466235000
2.269351000
-5.119575000
2.464511000
2.394308000
-5.062340000
2.463106000
2.517823000
-5.002056000
2.461946000
2.639822000
-4.938759000
2.460958000
2.760230000
-4.872487000
2.460082000
2.878975000
-4.803280000
2.459272000
2.995987000
-4.731180000
2.458493000
3.111193000
-4.656229000
2.457723000
3.224526000
-4.578475000
2.456941000
3.335916000
-4.497962000
2.456128000
3.445297000
-4.414740000
2.455270000
3.552602000
-4.328858000
2.454353000
3.657768000
-4.240369000
2.453373000
3.760730000
-4.149326000
2.452334000
3.861427000
-4.055784000
2.451244000
3.959798000
-3.959798000
2.450121000
4.055784000
-3.861427000
2.448978000
4.149326000
-3.760730000
2.447829000
4.240369000
-3.657768000
2.446679000
4.328858000
-3.552602000
2.445531000
4.414740000
-3.445297000
2.444384000
4.497962000
-3.335916000
2.443243000
4.578475000
-3.224526000
2.442120000
4.656229000
-3.111193000
2.441036000
4.731180000
-2.995987000
2.440022000
4.803280000
-2.878975000
2.439110000
4.872487000
-2.760230000
2.438330000
4.938759000
-2.639822000
2.437706000
5.002056000
-2.517823000
2.437243000
5.062340000
-2.394308000
2.436939000
5.119575000
-2.269351000
2.436773000
5.173725000
-2.143027000
2.436718000
5.224760000
-2.015412000
2.436739000
5.272646000
-1.886583000
2.436800000
5.317358000
-1.756618000
2.436866000
5.358866000
-1.625594000
2.436904000
5.397146000
-1.493591000
2.436886000
5.432175000
-1.360689000
2.436788000
5.463932000
-1.226967000
2.436595000
5.492397000
-1.092506000
2.436303000
5.517555000
-0.957386600
2.435919000
5.539388000
-0.821690600
2.435467000
5.557886000
-0.685499800
2.434988000
5.573034000
-0.548896000
2.434536000
5.584826000
-0.411961600
2.434174000
5.593255000
-0.274779000
2.433968000
5.598313000
-0.137430900
2.433975000
5.800000000
0.000000000
2.641514000
5.798254000
0.142339100
2.642211000
5.793014000
0.284592500
2.643274000
5.784285000
0.426674500
2.644682000
5.772071000
0.568499400
2.646398000
5.756382000
0.709982000
2.648369000
5.737224000
0.851036700
2.650534000
5.714611000
0.991579000
2.652835000
5.688555000
1.131524000
2.655218000
5.659072000
1.270787000
2.657636000
5.626182000
1.409285000
2.660054000
5.589901000
1.546934000
2.662447000
5.550254000
1.683651000
2.664797000
5.507264000
1.819354000
2.667091000
5.460956000
1.953961000
2.669316000
5.411358000
2.087391000
2.671455000
5.358501000
2.219564000
2.673484000
5.302417000
2.350400000
2.675372000
5.243138000
2.479820000
2.677082000
5.180701000
2.607746000
2.678568000
5.115144000
2.734101000
2.679773000
5.046504000
2.858810000
2.680632000
4.974826000
2.981796000
2.681060000
4.900151000
3.102986000
2.680976000
4.822524000
3.222307000
2.680369000
4.741992000
3.339688000
2.679359000
4.658604000
3.455056000
2.678178000
4.572409000
3.568343000
2.677059000
4.483460000
3.679481000
2.676149000
4.391811000
3.788403000
2.675550000
4.297517000
3.895042000
2.675412000
4.200634000
3.999336000
2.675966000
4.101219000
4.101219000
2.677426000
3.999336000
4.200634000
2.679932000
3.895042000
4.297517000
2.683569000
3.788403000
4.391811000
2.688457000
3.679481000
4.483460000
2.694707000
3.568343000
4.572409000
2.702228000
3.455056000
4.658604000
2.710593000
3.339688000
4.741992000
2.719137000
3.222307000
4.822524000
2.727188000
2.479820000
-5.243138000
2.688109000
2.607746000
-5.180701000
2.685610000
2.734101000
-5.115144000
2.683547000
2.858810000
-5.046504000
2.681858000
2.981796000
-4.974826000
2.680471000
3.102986000
-4.900151000
2.679307000
3.222307000
-4.822524000
2.678289000
3.339688000
-4.741992000
2.677340000
3.455056000
-4.658604000
2.676398000
3.568343000
-4.572409000
2.675407000
3.679481000
-4.483460000
2.674330000
3.788403000
-4.391811000
2.673144000
3.895042000
-4.297517000
2.671844000
3.999336000
-4.200634000
2.670439000
4.101219000
-4.101219000
2.668942000
4.200634000
-3.999336000
2.667377000
4.297517000
-3.895042000
2.665762000
4.391811000
-3.788403000
2.664114000
4.483460000
-3.679481000
2.662443000
4.572409000
-3.568343000
2.660760000
4.658604000
-3.455056000
2.659079000
4.741992000
-3.339688000
2.657419000
4.822524000
-3.222307000
2.655805000
4.900151000
-3.102986000
2.654269000
4.974826000
-2.981796000
2.652845000
5.046504000
-2.858810000
2.651560000
5.115144000
-2.734101000
2.650435000
5.180701000
-2.607746000
2.649477000
5.243138000
-2.479820000
2.648682000
5.302417000
-2.350400000
2.648032000
5.358501000
-2.219564000
2.647506000
5.411358000
-2.087391000
2.647073000
5.460956000
-1.953961000
2.646703000
5.507264000
-1.819354000
2.646368000
5.550254000
-1.683651000
2.646039000
5.589901000
-1.546934000
2.645689000
5.626182000
-1.409285000
2.645296000
5.659072000
-1.270787000
2.644843000
5.688555000
-1.131524000
2.644320000
5.714611000
-0.991579000
2.643730000
5.737224000
-0.851036700
2.643097000
5.756382000
-0.709982000
2.642459000
5.772071000
-0.568499400
2.641876000
5.784285000
-0.426674500
2.641418000
5.793014000
-0.284592500
2.641161000
5.798254000
-0.142339100
2.641175000
6.000000000
0.000000000
2.861256000
5.998193000
0.147247400
2.862233000
5.992773000
0.294406100
2.863660000
5.983743000
0.441387400
2.865509000
5.971108000
0.588102800
2.867728000
5.954877000
0.734464000
2.870241000
5.935059000
0.880382800
2.872967000
5.911666000
1.025771000
2.875818000
5.884711000
1.170542000
2.878709000
5.854213000
1.314607000
2.881563000
5.820188000
1.457881000
2.884312000
5.782656000
1.600276000
2.886898000
5.741642000
1.741708000
2.889268000
5.697169000
1.882091000
2.891377000
5.649264000
2.021339000
2.893183000
5.597957000
2.159370000
2.894642000
5.543277000
2.296101000
2.895713000
5.485259000
2.431448000
2.896361000
5.423936000
2.565331000
2.896559000
5.359346000
2.697668000
2.896299000
5.291528000
2.828381000
2.895586000
5.220522000
2.957389000
2.894450000
5.146372000
3.084617000
2.892932000
5.069121000
3.209986000
2.891104000
4.988818000
3.333421000
2.889125000
4.905509000
3.454849000
2.887291000
4.819245000
3.574196000
2.886004000
4.730079000
3.691390000
2.885639000
4.638062000
3.806360000
2.886441000
4.543253000
3.919037000
2.888549000
4.445707000
4.029354000
2.892076000
4.345483000
4.137243000
2.897141000
4.242640000
4.242640000
2.903771000
4.137243000
4.345483000
2.911862000
4.029354000
4.445707000
2.921225000
3.919037000
4.543253000
2.931699000
3.333421000
-4.988818000
2.920982000
3.454849000
-4.905509000
2.918899000
3.574196000
-4.819245000
2.916900000
3.691390000
-4.730079000
2.914936000
3.806360000
-4.638062000
2.912965000
3.919037000
-4.543253000
2.910959000
4.029354000
-4.445707000
2.908903000
4.137243000
-4.345483000
2.906794000
4.242640000
-4.242640000
2.904638000
4.345483000
-4.137243000
2.902443000
4.445707000
-4.029354000
2.900215000
4.543253000
-3.919037000
2.897956000
4.638062000
-3.806360000
2.895664000
4.730079000
-3.691390000
2.893339000
4.819245000
-3.574196000
2.890985000
4.905509000
-3.454849000
2.888620000
4.988818000
-3.333421000
2.886273000
5.069121000
-3.209986000
2.883986000
5.146372000
-3.084617000
2.881802000
5.220522000
-2.957389000
2.879763000
5.291528000
-2.828381000
2.877899000
5.359346000
-2.697668000
2.876223000
5.423936000
-2.565331000
2.874732000
5.485259000
-2.431448000
2.873407000
5.543277000
-2.296101000
2.872223000
5.597957000
-2.159370000
2.871147000
5.649264000
-2.021339000
2.870152000
5.697169000
-1.882091000
2.869211000
5.741642000
-1.741708000
2.868304000
5.782656000
-1.600276000
2.867414000
5.820188000
-1.457881000
2.866527000
5.854213000
-1.314607000
2.865632000
5.884711000
-1.170542000
2.864725000
5.911666000
-1.025771000
2.863812000
5.935059000
-0.880382800
2.862917000
5.954877000
-0.734464000
2.862082000
5.971108000
-0.588102800
2.861368000
5.983743000
-0.441387400
2.860850000
5.992773000
-0.294406100
2.860611000
5.998193000
-0.147247400
2.860727000
