# Supplementary material for: Customized Finite Element Modelling of the Human Cornea
Source: PLoS One. 2015 Jun 22;10(6):e0130426. doi: 10.1371/journal.pone.0130426 (PMC4476710; doi:10.1371/journal.pone.0130426)
Supplement: S1 Dataset — The.xyz files contain the coordinates lying on the anterior surface of th e cornea and.csv files contain the thicknesses associated to these points. (ZIP) [file pone.0130426.s001.zip › SupplementaryFiles/S2_Dataset.csv.csv]

Radii [mm]
0.000000000; 0.200000000; 0.400000000; 0.600000000; 0.800000000; 1.000000000; 1.200000000; 1.400000000; 1.600000000; 1.800000000; 2.000000000; 2.200000000; 2.400000000; 2.600000000; 2.800000000; 3.000000000; 3.200000000; 3.400000000; 3.600000000; 3.800000000; 4.000000000; 4.200000000; 4.400000000; 4.600000000; 4.800000000; 5.000000000; 5.200000000; 5.400000000; 5.600000000; 5.800000000; 6.0000000…
CornealThickness [um]
387.675400000; 387.675400000; 387.675400000; 387.675400000; 387.675400000; 387.675400000; 387.675400000; 387.675400000; 387.675400000; 387.675400000; 387.675400000; 387.675400000; 387.675400000; 387.675400000; 387.675400000; 387.675400000; 387.675400000; 387.675400000; 387.675400000; 387.675400000; 387.675400000; 387.675400000; 387.675400000; 387.675400000; 387.675400000; 387.675400000; 387.67540…
389.982400000; 389.996000000; 390.007300000; 390.016200000; 390.022800000; 390.027200000; 390.029300000; 390.029300000; 390.027100000; 390.023000000; 390.017000000; 390.009200000; 389.999900000; 389.989100000; 389.976900000; 389.963700000; 389.949400000; 389.934400000; 389.918800000; 389.902700000; 389.886400000; 389.869900000; 389.853600000; 389.837400000; 389.821700000; 389.806400000; 389.79180…
393.392600000; 393.422900000; 393.448800000; 393.470500000; 393.487900000; 393.501000000; 393.510000000; 393.514800000; 393.515700000; 393.512700000; 393.506000000; 393.495800000; 393.482300000; 393.465800000; 393.446500000; 393.424800000; 393.400800000; 393.375000000; 393.347500000; 393.318800000; 393.289100000; 393.258800000; 393.228200000; 393.197500000; 393.167200000; 393.137300000; 393.10820…
398.217500000; 398.268000000; 398.312600000; 398.351000000; 398.383300000; 398.409400000; 398.429200000; 398.442700000; 398.450200000; 398.451700000; 398.447300000; 398.437300000; 398.422100000; 398.401800000; 398.376900000; 398.347700000; 398.314700000; 398.278400000; 398.239100000; 398.197500000; 398.154100000; 398.109300000; 398.063800000; 398.017900000; 397.972400000; 397.927600000; 397.88400…
404.256200000; 404.325300000; 404.387300000; 404.441900000; 404.488800000; 404.527900000; 404.558900000; 404.581800000; 404.596700000; 404.603500000; 404.602400000; 404.593800000; 404.577700000; 404.554700000; 404.525200000; 404.489800000; 404.448900000; 404.403400000; 404.353800000; 404.301000000; 404.245700000; 404.188700000; 404.130900000; 404.073000000; 404.015800000; 403.960100000; 403.90650…
411.180900000; 411.277500000; 411.366300000; 411.447100000; 411.519200000; 411.582400000; 411.636500000; 411.681200000; 411.716600000; 411.742500000; 411.759200000; 411.766800000; 411.765600000; 411.756100000; 411.738700000; 411.714100000; 411.682900000; 411.645800000; 411.603700000; 411.557500000; 411.508000000; 411.456200000; 411.403100000; 411.349500000; 411.296400000; 411.244500000; 411.19490…
419.305900000; 419.440200000; 419.566800000; 419.685100000; 419.794500000; 419.894500000; 419.984800000; 420.064900000; 420.134800000; 420.194100000; 420.243100000; 420.281700000; 420.310200000; 420.329000000; 420.338600000; 420.339400000; 420.332100000; 420.317600000; 420.296600000; 420.270100000; 420.239000000; 420.204300000; 420.166900000; 420.128000000; 420.088400000; 420.049200000; 420.01110…
428.447600000; 428.615800000; 428.778400000; 428.934400000; 429.083200000; 429.224000000; 429.356300000; 429.479500000; 429.593200000; 429.697000000; 429.790800000; 429.874500000; 429.948100000; 430.011700000; 430.065600000; 430.110100000; 430.145800000; 430.173200000; 430.193000000; 430.205900000; 430.212700000; 430.214400000; 430.211700000; 430.205700000; 430.197200000; 430.187100000; 430.17650…
438.877400000; 439.097700000; 439.313700000; 439.524500000; 439.729100000; 439.926500000; 440.116000000; 440.296600000; 440.467700000; 440.628800000; 440.779300000; 440.919000000; 441.047600000; 441.165100000; 441.271500000; 441.367000000; 441.451900000; 441.526600000; 441.591800000; 441.648000000; 441.696000000; 441.736500000; 441.770400000; 441.798700000; 441.822200000; 441.841900000; 441.85870…
450.540200000; 450.803200000; 451.063900000; 451.321000000; 451.573300000; 451.819600000; 452.058900000; 452.290000000; 452.512200000; 452.724400000; 452.926100000; 453.116600000; 453.295500000; 453.462400000; 453.617300000; 453.760000000; 453.890900000; 454.010000000; 454.117900000; 454.215100000; 454.302200000; 454.379900000; 454.449200000; 454.511000000; 454.566000000; 454.615200000; 454.65970…
463.303800000; 463.610700000; 463.917100000; 464.221600000; 464.522800000; 464.819500000; 465.110200000; 465.393800000; 465.669000000; 465.935000000; 466.190600000; 466.435100000; 466.667800000; 466.888200000; 467.095900000; 467.290700000; 467.472600000; 467.641700000; 467.798300000; 467.942700000; 468.075600000; 468.197500000; 468.309400000; 468.411900000; 468.505900000; 468.592400000; 468.67220…
476.938000000; 477.278300000; 477.620500000; 477.963000000; 478.304500000; 478.643400000; 478.978500000; 479.308200000; 479.631300000; 479.946700000; 480.253100000; 480.549600000; 480.835100000; 481.109000000; 481.370500000; 481.619400000; 481.855100000; 482.077500000; 482.286700000; 482.482700000; 482.665800000; 482.836400000; 482.995000000; 483.142100000; 483.278300000; 483.404400000; 483.52110…
491.940900000; 492.306700000; 492.675900000; 493.046900000; 493.418300000; 493.788700000; 494.156600000; 494.520700000; 494.879500000; 495.231700000; 495.576100000; 495.911600000; 496.237000000; 496.551400000; 496.854200000; 497.144600000; 497.422200000; 497.686800000; 497.938100000; 498.176300000; 498.401400000; 498.613800000; 498.813900000; 499.002100000; 499.179000000; 499.345300000; 499.50160…
508.433500000; 508.785800000; 509.146200000; 509.513700000; 509.886900000; 510.264500000; 510.645200000; 511.027600000; 511.410300000; 511.792000000; 512.171100000; 512.546600000; 512.917300000; 513.281900000; 513.639700000; 513.989700000; 514.331200000; 514.663800000; 514.987000000; 515.300400000; 515.603900000; 515.897500000; 516.180800000; 516.454200000; 516.717400000; 516.970600000; 517.21390…
524.912700000; 525.305200000; 525.713100000; 526.135100000; 526.569600000; 527.015100000; 527.470200000; 527.933000000; 528.401900000; 528.875300000; 529.351500000; 529.829000000; 530.306300000; 530.781900000; 531.254600000; 531.723300000; 532.186800000; 532.644400000; 533.095100000; 533.538300000; 533.973300000; 534.399500000; 534.816300000; 535.223400000; 535.620300000; 536.006400000; 536.38130…
539.365200000; 539.826500000; 540.312200000; 540.820500000; 541.349300000; 541.896600000; 542.460300000; 543.038300000; 543.628700000; 544.229500000; 544.839100000; 545.455700000; 546.078000000; 546.704700000; 547.334400000; 547.966400000; 548.599500000; 549.233100000; 549.866300000; 550.498300000; 551.128400000; 551.755500000; 552.378900000; 552.997500000; 553.610200000; 554.215800000; 554.81290…
559.915000000; 560.354300000; 560.825600000; 561.327200000; 561.857400000; 562.414200000; 562.995700000; 563.599700000; 564.224400000; 564.867900000; 565.528100000; 566.203500000; 566.892200000; 567.592900000; 568.304100000; 569.024400000; 569.752500000; 570.487200000; 571.227100000; 571.970900000; 572.717000000; 573.464100000; 574.210300000; 574.953700000; 575.692600000; 576.424800000; 577.14810…
583.769600000; 584.232400000; 584.723600000; 585.241300000; 585.783700000; 586.348400000; 586.933700000; 587.537500000; 588.157900000; 588.793300000; 589.442400000; 590.103700000; 590.776300000; 591.459300000; 592.152000000; 592.853800000; 593.564200000; 594.282500000; 595.008300000; 595.740700000; 596.478800000; 597.221500000; 597.967500000; 598.715100000; 599.462600000; 600.207800000; 600.94850…
608.843400000; 609.287000000; 609.754800000; 610.245100000; 610.756300000; 611.286600000; 611.834400000; 612.397800000; 612.975600000; 613.566500000; 614.169400000; 614.783400000; 615.408000000; 616.042600000; 616.687300000; 617.341700000; 618.006000000; 618.680100000; 619.363800000; 620.056700000; 620.758400000; 621.468100000; 622.184800000; 622.906900000; 623.632800000; 624.360300000; 625.08720…
635.415300000; 635.821000000; 636.241900000; 636.676500000; 637.123800000; 637.582600000; 638.051700000; 638.530300000; 639.017600000; 639.513100000; 640.016400000; 640.527600000; 641.047100000; 641.575100000; 642.112400000; 642.659900000; 643.218300000; 643.788400000; 644.370700000; 644.965800000; 645.573400000; 646.193400000; 646.824800000; 647.466500000; 648.116800000; 648.773600000; 649.43440…
663.041100000; 663.423500000; 663.809400000; 664.198100000; 664.588500000; 664.980000000; 665.372000000; 665.764000000; 666.155800000; 666.547400000; 666.938900000; 667.331100000; 667.724700000; 668.120900000; 668.521000000; 668.926500000; 669.338700000; 669.759200000; 670.189000000; 670.628900000; 671.079400000; 671.540300000; 672.011100000; 672.490500000; 672.977100000; 673.468700000; 673.96310…
692.670800000; 692.994600000; 693.305100000; 693.602400000; 693.886700000; 694.158000000; 694.416600000; 694.662800000; 694.897000000; 695.119600000; 695.331400000; 695.533200000; 695.726300000; 695.911900000; 696.091900000; 696.267900000; 696.442000000; 696.615700000; 696.790900000; 696.968700000; 697.150100000; 697.335600000; 697.525000000; 697.717900000; 697.913500000; 698.110600000; 698.30800…
723.692400000; 723.907300000; 724.089700000; 724.240200000; 724.359800000; 724.449600000; 724.510300000; 724.542800000; 724.547800000; 724.526200000; 724.478900000; 724.407200000; 724.312300000; 724.195900000; 724.060100000; 723.907000000; 723.739000000; 723.558000000; 723.366300000; 723.165200000; 722.956000000; 722.739500000; 722.516100000; 722.285500000; 722.048000000; 721.803100000; 721.55090…
755.945700000; 756.010900000; 756.012000000; 755.951100000; 755.830600000; 755.652800000; 755.419900000; 755.133800000; 754.796000000; 754.408200000; 753.971800000; 753.488300000; 752.959600000; 752.387600000; 751.774500000; 751.122800000; 750.434600000; 749.712200000; 748.957300000; 748.171200000; 747.355200000; 746.510100000; 745.636700000; 744.736100000; 743.810100000; 742.861100000; 741.89270…
786.295800000; 786.192400000; 785.984900000; 785.675800000; 785.267900000; 784.763900000; 784.166500000; 783.478100000; 782.700900000; 781.837500000; 780.890200000; 779.862300000; 778.757700000; 777.581000000; 776.337500000; 775.033000000; 773.673400000; 772.264600000; 770.812100000; 769.320700000; 767.794600000; 766.237700000; 764.653600000; 763.046000000; 761.419300000; 759.778100000; 758.12870…
815.823900000; 815.439800000; 814.919900000; 814.267500000; 813.486000000; 812.579300000; 811.551300000; 810.405600000; 809.145600000; 807.775000000; 806.298200000; 804.720200000; 803.047000000; 801.286200000; 799.446000000; 797.535200000; 795.563100000; 793.538300000; 791.468900000; 789.362000000; 787.223700000; 785.059400000; 782.874000000; 780.672300000; 778.459600000; 776.241600000; 774.02520…
838.259600000; 837.513100000; 836.658400000; 835.688400000; 834.599100000; 833.389500000; 832.060400000; 830.614000000; 829.054700000; 827.388200000; 825.623200000; 823.770900000; 821.846000000; 819.867100000; 817.856400000; 815.839600000; 813.844700000; 811.901700000; 810.041000000; 808.292300000; 806.682900000; 805.236400000; 803.970700000; 802.897000000; 802.018100000; 801.327500000; 800.80910…
837.369200000; 836.845000000; 836.275500000; 835.652400000; 834.966800000; 834.210100000; 833.375200000; 832.458000000; 831.458900000; 830.383400000; 829.243200000; 828.055900000; 826.844700000; 825.636600000; 824.461600000; 823.350100000; 822.331400000; 821.431900000; 820.674100000; 820.075400000; 819.648000000; 819.399300000; 819.331700000; 819.443500000; 819.728800000; 820.178400000; 820.77930…
878.375100000; 874.823700000; 871.600300000; 868.745000000; 866.290200000; 864.258500000; 862.661700000; 861.499500000; 860.759800000; 860.420400000; 860.450700000; 860.814200000; 861.470500000; 862.377700000; 863.493700000; 864.777300000; -1000.000000000; -1000.000000000; -1000.000000000; -1000.000000000; -1000.000000000; -1000.000000000; -1000.000000000; -1000.000000000; -1000.000000000; -1000.…
-1000.000000000; -1000.000000000; -1000.000000000; -1000.000000000; -1000.000000000; -1000.000000000; -1000.000000000; -1000.000000000; -1000.000000000; -1000.000000000; -1000.000000000; -1000.000000000; -1000.000000000; -1000.000000000; -1000.000000000; -1000.000000000; -1000.000000000; -1000.000000000; -1000.000000000; -1000.000000000; -1000.000000000; -1000.000000000; -1000.000000000; -1000.00…
-1000.000000000; -1000.000000000; -1000.000000000; -1000.000000000; -1000.000000000; -1000.000000000; -1000.000000000; -1000.000000000; -1000.000000000; -1000.000000000; -1000.000000000; -1000.000000000; -1000.000000000; -1000.000000000; -1000.000000000; -1000.000000000; -1000.000000000; -1000.000000000; -1000.000000000; -1000.000000000; -1000.000000000; -1000.000000000; -1000.000000000; -1000.00…
ElevationAnterior [um]
0.000000000; 0.000000000; 0.000000000; 0.000000000; 0.000000000; 0.000000000; 0.000000000; 0.000000000; 0.000000000; 0.000000000; 0.000000000; 0.000000000; 0.000000000; 0.000000000; 0.000000000; 0.000000000; 0.000000000; 0.000000000; 0.000000000; 0.000000000; 0.000000000; 0.000000000; 0.000000000; 0.000000000; 0.000000000; 0.000000000; 0.000000000; 0.000000000; 0.000000000; 0.000000000; 0.0000000…
0.002332747; 0.002332613; 0.002332351; 0.002331928; 0.002331321; 0.002330522; 0.002329538; 0.002328398; 0.002327148; 0.002325845; 0.002324558; 0.002323358; 0.002322312; 0.002321481; 0.002320909; 0.002320619; 0.002320604; 0.002320838; 0.002321274; 0.002321855; 0.002322515; 0.002323189; 0.002323820; 0.002324366; 0.002324804; 0.002325140; 0.002325403; 0.002325638; 0.002325891; 0.002326206; 0.0023266…
0.009334799; 0.009334263; 0.009333214; 0.009331520; 0.009329090; 0.009325887; 0.009321948; 0.009317383; 0.009312375; 0.009307159; 0.009302005; 0.009297197; 0.009293009; 0.009289680; 0.009287391; 0.009286227; 0.009286170; 0.009287107; 0.009288854; 0.009291178; 0.009293821; 0.009296521; 0.009299049; 0.009301234; 0.009302989; 0.009304333; 0.009305387; 0.009306327; 0.009307344; 0.009308605; 0.0093102…
0.021017620; 0.021016420; 0.021014050; 0.021010230; 0.021004750; 0.020997530; 0.020988650; 0.020978360; 0.020967070; 0.020955310; 0.020943690; 0.020932850; 0.020923400; 0.020915900; 0.020910740; 0.020908110; 0.020907990; 0.020910100; 0.020914040; 0.020919280; 0.020925240; 0.020931320; 0.020937020; 0.020941950; 0.020945900; 0.020948940; 0.020951310; 0.020953430; 0.020955720; 0.020958570; 0.0209623…
0.037506080; 0.037505750; 0.037502910; 0.037497020; 0.037487670; 0.037474680; 0.037458160; 0.037438480; 0.037416310; 0.037392490; 0.037368000; 0.037343880; 0.037321120; 0.037300600; 0.037282970; 0.037268550; 0.037257300; 0.037248940; 0.037243060; 0.037239190; 0.037236870; 0.037235580; 0.037234850; 0.037234260; 0.037233560; 0.037232790; 0.037232340; 0.037232790; 0.037234820; 0.037239060; 0.0372460…
0.058490040; 0.058453920; 0.058418800; 0.058384880; 0.058352400; 0.058321530; 0.058292530; 0.058265700; 0.058241450; 0.058220200; 0.058202370; 0.058188300; 0.058178210; 0.058172160; 0.058170050; 0.058171640; 0.058176540; 0.058184360; 0.058194740; 0.058207430; 0.058222120; 0.058238420; 0.058255820; 0.058273710; 0.058291510; 0.058308810; 0.058325440; 0.058341380; 0.058356670; 0.058371270; 0.0583850…
0.084402900; 0.084357870; 0.084313590; 0.084270220; 0.084227900; 0.084186840; 0.084147330; 0.084109850; 0.084075010; 0.084043530; 0.084016110; 0.083993380; 0.083975810; 0.083963660; 0.083956930; 0.083955380; 0.083958510; 0.083965810; 0.083976780; 0.083991040; 0.084008170; 0.084027660; 0.084048790; 0.084070790; 0.084092900; 0.084114630; 0.084135870; 0.084156710; 0.084177320; 0.084197770; 0.0842181…
0.115154100; 0.115101500; 0.115049300; 0.114997500; 0.114946300; 0.114896200; 0.114847700; 0.114801500; 0.114758500; 0.114719800; 0.114686300; 0.114659100; 0.114638600; 0.114625300; 0.114619300; 0.114620200; 0.114627500; 0.114640500; 0.114658400; 0.114680800; 0.114707100; 0.114736500; 0.114768000; 0.114800500; 0.114832900; 0.114864500; 0.114895300; 0.114925500; 0.114955500; 0.114985500; 0.1150156…
0.150807000; 0.150748900; 0.150690700; 0.150632600; 0.150574800; 0.150518000; 0.150463000; 0.150410900; 0.150363000; 0.150320800; 0.150285500; 0.150258300; 0.150239900; 0.150231000; 0.150231500; 0.150241200; 0.150259400; 0.150285300; 0.150318000; 0.150356900; 0.150401000; 0.150449200; 0.150499800; 0.150551200; 0.150601600; 0.150650100; 0.150696500; 0.150741200; 0.150784600; 0.150827200; 0.1508693…
0.191472500; 0.191410300; 0.191348700; 0.191287700; 0.191227500; 0.191168500; 0.191111600; 0.191058000; 0.191009100; 0.190966500; 0.190931800; 0.190906000; 0.190890500; 0.190885800; 0.190892400; 0.190910200; 0.190938700; 0.190976800; 0.191023800; 0.191078800; 0.191140700; 0.191207900; 0.191278100; 0.191348900; 0.191418100; 0.191484200; 0.191547000; 0.191607100; 0.191665300; 0.191722200; 0.1917780…
0.237250800; 0.237185500; 0.237122000; 0.237060000; 0.236999500; 0.236940300; 0.236883300; 0.236829200; 0.236779500; 0.236735900; 0.236700000; 0.236673400; 0.236657500; 0.236653800; 0.236663000; 0.236685400; 0.236720600; 0.236767600; 0.236825700; 0.236893900; 0.236970800; 0.237054400; 0.237142000; 0.237230300; 0.237316500; 0.237398900; 0.237477400; 0.237552700; 0.237626000; 0.237698000; 0.2377690…
0.288186700; 0.288116100; 0.288048400; 0.287983000; 0.287919600; 0.287858000; 0.287798700; 0.287742500; 0.287690700; 0.287645200; 0.287607600; 0.287580000; 0.287564200; 0.287561800; 0.287574200; 0.287601700; 0.287643900; 0.287699800; 0.287768400; 0.287848600; 0.287939000; 0.288037000; 0.288139600; 0.288243000; 0.288343900; 0.288440300; 0.288532200; 0.288620700; 0.288707200; 0.288792600; 0.2888769…
0.344403800; 0.344322700; 0.344245100; 0.344171000; 0.344100200; 0.344032600; 0.343968800; 0.343909600; 0.343856400; 0.343810600; 0.343774200; 0.343748800; 0.343736500; 0.343738900; 0.343757400; 0.343792200; 0.343842700; 0.343907600; 0.343985500; 0.344075400; 0.344175600; 0.344283700; 0.344396100; 0.344508800; 0.344618100; 0.344721900; 0.344820700; 0.344916000; 0.345009700; 0.345102600; 0.3451950…
0.406025900; 0.405927000; 0.405832300; 0.405742100; 0.405656900; 0.405577000; 0.405503500; 0.405437200; 0.405379800; 0.405332600; 0.405297300; 0.405275600; 0.405268900; 0.405278900; 0.405306600; 0.405351800; 0.405413100; 0.405488500; 0.405576200; 0.405674800; 0.405782300; 0.405895900; 0.406011800; 0.406125500; 0.406233300; 0.406333400; 0.406427200; 0.406517400; 0.406607100; 0.406697700; 0.4067895…
0.473168000; 0.473051400; 0.472939100; 0.472832000; 0.472730700; 0.472636400; 0.472550500; 0.472474300; 0.472409800; 0.472358700; 0.472322800; 0.472303600; 0.472302700; 0.472321500; 0.472360500; 0.472418800; 0.472494000; 0.472583000; 0.472683000; 0.472791800; 0.472906700; 0.473024600; 0.473141100; 0.473251400; 0.473351900; 0.473441800; 0.473523700; 0.473602500; 0.473682500; 0.473766300; 0.4738544…
0.545968900; 0.545842500; 0.545720000; 0.545602400; 0.545490500; 0.545385800; 0.545289900; 0.545205100; 0.545133400; 0.545077200; 0.545038800; 0.545020000; 0.545022700; 0.545048400; 0.545097400; 0.545168100; 0.545257000; 0.545359900; 0.545472800; 0.545592700; 0.545716500; 0.545840400; 0.545959700; 0.546069300; 0.546165900; 0.546249300; 0.546323900; 0.546396300; 0.546472300; 0.546555200; 0.5466449…
0.624750300; 0.624623800; 0.624500600; 0.624381200; 0.624266900; 0.624158900; 0.624059300; 0.623970600; 0.623895300; 0.623836300; 0.623796500; 0.623778400; 0.623784200; 0.623815900; 0.623874000; 0.623956400; 0.624058900; 0.624175900; 0.624302600; 0.624435400; 0.624570800; 0.624704600; 0.624831600; 0.624946500; 0.625045700; 0.625129800; 0.625204200; 0.625276600; 0.625352400; 0.625432600; 0.6255139…
0.710192300; 0.710069500; 0.709948500; 0.709830200; 0.709716100; 0.709608300; 0.709509200; 0.709421500; 0.709348300; 0.709292800; 0.709257800; 0.709246300; 0.709261100; 0.709304300; 0.709377100; 0.709477200; 0.709599600; 0.709738200; 0.709887600; 0.710043900; 0.710203500; 0.710362000; 0.710513400; 0.710651500; 0.710771300; 0.710871600; 0.710954700; 0.711022700; 0.711070700; 0.711086200; 0.7110518…
0.802756100; 0.802630800; 0.802505500; 0.802382400; 0.802264700; 0.802155900; 0.802059500; 0.801979200; 0.801918400; 0.801879700; 0.801865700; 0.801878500; 0.801920400; 0.801993600; 0.802098900; 0.802234100; 0.802393800; 0.802571300; 0.802760800; 0.802957700; 0.803157000; 0.803352600; 0.803537500; 0.803704400; 0.803844900; 0.803946600; 0.803994200; 0.803965400; 0.803842800; 0.803634300; 0.8033823…
0.902960700; 0.902846100; 0.902731500; 0.902619800; 0.902515200; 0.902421700; 0.902343800; 0.902285400; 0.902249700; 0.902239400; 0.902256500; 0.902302800; 0.902380400; 0.902491900; 0.902638400; 0.902818700; 0.903028100; 0.903260200; 0.903506500; 0.903754200; 0.903984400; 0.904177000; 0.904317600; 0.904404200; 0.904429600; 0.904374200; 0.904223200; 0.903988800; 0.903716400; 0.903456900; 0.9032393…
1.010886000; 1.010791000; 1.010699000; 1.010612000; 1.010533000; 1.010466000; 1.010417000; 1.010387000; 1.010383000; 1.010405000; 1.010459000; 1.010547000; 1.010675000; 1.010853000; 1.011084000; 1.011363000; 1.011670000; 1.011971000; 1.012218000; 1.012358000; 1.012359000; 1.012249000; 1.012112000; 1.012025000; 1.011992000; 1.011948000; 1.011828000; 1.011625000; 1.011383000; 1.011162000; 1.0109900…
1.126790000; 1.126709000; 1.126637000; 1.126574000; 1.126522000; 1.126485000; 1.126468000; 1.126474000; 1.126509000; 1.126577000; 1.126682000; 1.126834000; 1.127045000; 1.127328000; 1.127675000; 1.128037000; 1.128314000; 1.128417000; 1.128319000; 1.128077000; 1.127785000; 1.127524000; 1.127347000; 1.127279000; 1.127287000; 1.127295000; 1.127240000; 1.127112000; 1.126956000; 1.126830000; 1.1267600…
1.251444000; 1.251431000; 1.251404000; 1.251379000; 1.251366000; 1.251372000; 1.251401000; 1.251458000; 1.251545000; 1.251657000; 1.251780000; 1.251875000; 1.251897000; 1.251825000; 1.251702000; 1.251602000; 1.251550000; 1.251491000; 1.251351000; 1.251122000; 1.250859000; 1.250637000; 1.250512000; 1.250510000; 1.250603000; 1.250715000; 1.250782000; 1.250794000; 1.250796000; 1.250844000; 1.2509650…
1.380603000; 1.380586000; 1.380569000; 1.380566000; 1.380585000; 1.380628000; 1.380699000; 1.380801000; 1.380938000; 1.381106000; 1.381290000; 1.381455000; 1.381554000; 1.381564000; 1.381527000; 1.381518000; 1.381562000; 1.381605000; 1.381580000; 1.381484000; 1.381383000; 1.381359000; 1.381479000; 1.381776000; 1.382226000; 1.382754000; 1.383294000; 1.383827000; 1.384389000; 1.385023000; 1.3857400…
1.520126000; 1.519983000; 1.519871000; 1.519804000; 1.519792000; 1.519838000; 1.519947000; 1.520123000; 1.520372000; 1.520688000; 1.521057000; 1.521440000; 1.521788000; 1.522074000; 1.522338000; 1.522648000; 1.523025000; 1.523416000; 1.523746000; 1.524014000; 1.524283000; 1.524634000; 1.525130000; 1.525803000; 1.526628000; 1.527526000; 1.528430000; 1.529322000; 1.530235000; 1.531213000; 1.5322680…
1.666653000; 1.666425000; 1.666265000; 1.666191000; 1.666211000; 1.666330000; 1.666551000; 1.666878000; 1.667315000; 1.667855000; 1.668482000; 1.669154000; 1.669818000; 1.670443000; 1.671065000; 1.671750000; 1.672517000; 1.673310000; 1.674056000; 1.674752000; 1.675460000; 1.676258000; 1.677207000; 1.678332000; 1.679601000; 1.680933000; 1.682252000; 1.683536000; 1.684819000; 1.686140000; 1.6875140…
1.811942000; 1.811728000; 1.811596000; 1.811573000; 1.811679000; 1.811921000; 1.812304000; 1.812832000; 1.813504000; 1.814310000; 1.815228000; 1.816213000; 1.817208000; 1.818178000; 1.819154000; 1.820196000; 1.821310000; 1.822422000; 1.823431000; 1.824297000; 1.825034000; 1.825666000; 1.826197000; 1.826604000; 1.826822000; 1.826759000; 1.826366000; 1.825678000; 1.824813000; 1.823920000; 1.8231290…
1.950562000; 1.950230000; 1.949750000; 1.949187000; 1.948614000; 1.948105000; 1.947728000; 1.947535000; 1.947560000; 1.947808000; 1.948260000; 1.948860000; 1.949539000; 1.950251000; 1.951015000; 1.951886000; 1.952875000; 1.953918000; 1.954931000; 1.955904000; 1.956888000; 1.957950000; 1.959140000; 1.960474000; 1.961914000; 1.963371000; 1.964772000; 1.966096000; 1.967384000; 1.968689000; 1.9700390…
2.098220000; 2.097999000; 2.097877000; 2.097881000; 2.098031000; 2.098333000; 2.098791000; 2.099404000; 2.100167000; 2.101063000; 2.102068000; 2.103135000; 2.104208000; 2.105260000; 2.106328000; 2.107485000; 2.108751000; 2.110072000; 2.111369000; 2.112631000; 2.113907000; 2.115261000; 2.116736000; 2.118343000; 2.120038000; 2.121727000; 2.123334000; 2.124836000; 2.126273000; 2.127697000; 2.1291370…
2.253056000; 2.252841000; 2.252739000; 2.252784000; 2.252998000; 2.253391000; 2.253963000; 2.254712000; 2.255629000; 2.256693000; 2.257876000; 2.259128000; 2.260394000; 2.261646000; 2.262926000; 2.264306000; 2.265811000; 2.267382000; 2.268939000; 2.270465000; 2.272001000; 2.273601000; 2.275300000; 2.277102000; 2.278955000; 2.280765000; 2.282453000; 2.284001000; 2.285454000; 2.286872000; 2.2882950…
-1000.000000000; -1000.000000000; -1000.000000000; -1000.000000000; -1000.000000000; -1000.000000000; 2.421790000; 2.418688000; 2.416434000; 2.415008000; 2.414320000; 2.414224000; 2.414558000; 2.415192000; 2.416080000; 2.417228000; 2.418609000; 2.420130000; 2.421682000; 2.423226000; 2.424788000; 2.426409000; 2.428114000; 2.429900000; 2.431714000; 2.433459000; 2.435061000; 2.436506000; 2.437848000…
ElevationPosterior [um]
0.387384900; 0.387384900; 0.387384900; 0.387384900; 0.387384900; 0.387384900; 0.387384900; 0.387384900; 0.387384900; 0.387384900; 0.387384900; 0.387384900; 0.387384900; 0.387384900; 0.387384900; 0.387384900; 0.387384900; 0.387384900; 0.387384900; 0.387384900; 0.387384900; 0.387384900; 0.387384900; 0.387384900; 0.387384900; 0.387384900; 0.387384900; 0.387384900; 0.387384900; 0.387384900; 0.3873849…
0.392312500; 0.392331400; 0.392345200; 0.392353700; 0.392356700; 0.392354100; 0.392345900; 0.392332000; 0.392312600; 0.392287800; 0.392257800; 0.392222900; 0.392183400; 0.392139800; 0.392092500; 0.392042200; 0.391989300; 0.391934600; 0.391878800; 0.391822400; 0.391766300; 0.391711100; 0.391657500; 0.391606300; 0.391558200; 0.391513900; 0.391474000; 0.391439300; 0.391410200; 0.391387100; 0.3913704…
0.403234500; 0.403285100; 0.403326700; 0.403358600; 0.403380500; 0.403391900; 0.403392600; 0.403382300; 0.403361100; 0.403328900; 0.403286200; 0.403233100; 0.403170100; 0.403097900; 0.403017400; 0.402929400; 0.402835100; 0.402735700; 0.402632400; 0.402526800; 0.402420200; 0.402314100; 0.402210200; 0.402109900; 0.402015000; 0.401926800; 0.401846900; 0.401776800; 0.401717400; 0.401669800; 0.4016347…
0.419965800; 0.420040900; 0.420105900; 0.420159900; 0.420202200; 0.420232200; 0.420249300; 0.420252700; 0.420242200; 0.420217600; 0.420178900; 0.420126300; 0.420059900; 0.419980500; 0.419888800; 0.419785900; 0.419673200; 0.419552000; 0.419424000; 0.419291000; 0.419155000; 0.419018100; 0.418882300; 0.418750000; 0.418623400; 0.418504700; 0.418395900; 0.418299100; 0.418215900; 0.418147600; 0.4180956…
0.442605800; 0.442691600; 0.442768400; 0.442835200; 0.442891100; 0.442935200; 0.442966400; 0.442983700; 0.442986400; 0.442973700; 0.442945200; 0.442900400; 0.442839100; 0.442761700; 0.442668400; 0.442560300; 0.442438300; 0.442304000; 0.442159100; 0.442005700; 0.441846000; 0.441682700; 0.441518700; 0.441357000; 0.441200600; 0.441052500; 0.440915700; 0.440793200; 0.440687200; 0.440600100; 0.4405337…
0.470974400; 0.471084600; 0.471189300; 0.471287000; 0.471376600; 0.471456400; 0.471524600; 0.471579600; 0.471619900; 0.471644000; 0.471650600; 0.471638500; 0.471606900; 0.471555400; 0.471484000; 0.471393100; 0.471283600; 0.471156900; 0.471014800; 0.470859500; 0.470693800; 0.470520700; 0.470343900; 0.470167100; 0.469994100; 0.469828800; 0.469675200; 0.469536800; 0.469416900; 0.469318400; 0.4692439…
0.505561400; 0.505679500; 0.505794600; 0.505905000; 0.506009500; 0.506106100; 0.506193000; 0.506268100; 0.506329700; 0.506376100; 0.506405600; 0.506416700; 0.506408300; 0.506379300; 0.506329600; 0.506259300; 0.506168900; 0.506059900; 0.505933900; 0.505793300; 0.505640800; 0.505479800; 0.505314100; 0.505147700; 0.504984900; 0.504829800; 0.504687000; 0.504560500; 0.504453900; 0.504370600; 0.5043135…
0.546417900; 0.546532000; 0.546646000; 0.546758700; 0.546868600; 0.546974100; 0.547073100; 0.547163400; 0.547243400; 0.547311100; 0.547364700; 0.547402600; 0.547422900; 0.547424800; 0.547407300; 0.547370200; 0.547313700; 0.547238700; 0.547146600; 0.547039400; 0.546919500; 0.546790000; 0.546654500; 0.546517000; 0.546381700; 0.546252800; 0.546134900; 0.546032200; 0.545948400; 0.545887200; 0.5458519…
0.594052000; 0.594167500; 0.594284500; 0.594402100; 0.594519300; 0.594634700; 0.594746400; 0.594852600; 0.594951700; 0.595041700; 0.595120700; 0.595187100; 0.595238600; 0.595274000; 0.595292000; 0.595292100; 0.595273700; 0.595237600; 0.595184600; 0.595116300; 0.595034800; 0.594942700; 0.594843600; 0.594741300; 0.594639700; 0.594542900; 0.594455700; 0.594382100; 0.594325800; 0.594290700; 0.5942801…
0.648377600; 0.648484300; 0.648593100; 0.648703300; 0.648814000; 0.648924200; 0.649032400; 0.649137000; 0.649236500; 0.649329300; 0.649413600; 0.649487700; 0.649549700; 0.649598200; 0.649632200; 0.649650600; 0.649653400; 0.649640800; 0.649613600; 0.649573300; 0.649521600; 0.649461200; 0.649395100; 0.649327000; 0.649260700; 0.649200100; 0.649149500; 0.649113100; 0.649094200; 0.649096600; 0.6491237…
0.709329700; 0.709425300; 0.709524600; 0.709627700; 0.709733800; 0.709842500; 0.709952100; 0.710061300; 0.710168700; 0.710272700; 0.710371300; 0.710462600; 0.710544500; 0.710615500; 0.710674200; 0.710719600; 0.710751200; 0.710769100; 0.710774200; 0.710767400; 0.710750700; 0.710726100; 0.710697200; 0.710667100; 0.710639500; 0.710618600; 0.710608400; 0.710613000; 0.710635800; 0.710680500; 0.7107503…
0.776874400; 0.776947000; 0.777025500; 0.777110300; 0.777201900; 0.777300000; 0.777403700; 0.777512100; 0.777624000; 0.777737800; 0.777851900; 0.777964100; 0.778072000; 0.778173600; 0.778267100; 0.778351100; 0.778424200; 0.778486400; 0.778537500; 0.778578200; 0.778609600; 0.778633300; 0.778652300; 0.778669500; 0.778688300; 0.778712500; 0.778746100; 0.778793000; 0.778856800; 0.778940800; 0.7790486…
0.851762700; 0.851796600; 0.851836500; 0.851883800; 0.851939400; 0.852004000; 0.852077200; 0.852158600; 0.852247500; 0.852342800; 0.852443000; 0.852546300; 0.852650200; 0.852752900; 0.852852600; 0.852947700; 0.853036900; 0.853120200; 0.853197300; 0.853268600; 0.853335000; 0.853398200; 0.853460500; 0.853524900; 0.853594500; 0.853672800; 0.853763800; 0.853871200; 0.853998100; 0.854147600; 0.8543225…
0.934045800; 0.933972900; 0.933911100; 0.933862900; 0.933830600; 0.933816100; 0.933820100; 0.933843200; 0.933885400; 0.933946500; 0.934025500; 0.934120800; 0.934230300; 0.934351900; 0.934483700; 0.934623900; 0.934770700; 0.934923200; 0.935080600; 0.935242400; 0.935408500; 0.935579600; 0.935757200; 0.935942900; 0.936139000; 0.936348000; 0.936572500; 0.936815400; 0.937078400; 0.937363300; 0.9376718…
1.022297000; 1.022250000; 1.022221000; 1.022212000; 1.022224000; 1.022261000; 1.022322000; 1.022409000; 1.022522000; 1.022661000; 1.022825000; 1.023012000; 1.023220000; 1.023447000; 1.023691000; 1.023949000; 1.024219000; 1.024500000; 1.024789000; 1.025087000; 1.025391000; 1.025703000; 1.026022000; 1.026350000; 1.026689000; 1.027040000; 1.027406000; 1.027788000; 1.028189000; 1.028611000; 1.0290540…
1.116014000; 1.115998000; 1.115996000; 1.116011000; 1.116045000; 1.116101000; 1.116180000; 1.116286000; 1.116419000; 1.116583000; 1.116778000; 1.117006000; 1.117266000; 1.117560000; 1.117886000; 1.118244000; 1.118634000; 1.119056000; 1.119508000; 1.119990000; 1.120501000; 1.121039000; 1.121604000; 1.122195000; 1.122812000; 1.123455000; 1.124124000; 1.124819000; 1.125537000; 1.126280000; 1.1270450…
1.221565000; 1.221509000; 1.221484000; 1.221494000; 1.221541000; 1.221628000; 1.221756000; 1.221927000; 1.222141000; 1.222400000; 1.222704000; 1.223052000; 1.223443000; 1.223875000; 1.224348000; 1.224859000; 1.225405000; 1.225987000; 1.226601000; 1.227246000; 1.227919000; 1.228620000; 1.229347000; 1.230098000; 1.230875000; 1.231675000; 1.232498000; 1.233345000; 1.234213000; 1.235102000; 1.2360110…
1.339892000; 1.339849000; 1.339832000; 1.339844000; 1.339888000; 1.339965000; 1.340079000; 1.340229000; 1.340418000; 1.340648000; 1.340919000; 1.341232000; 1.341586000; 1.341981000; 1.342417000; 1.342891000; 1.343405000; 1.343956000; 1.344544000; 1.345168000; 1.345827000; 1.346520000; 1.347247000; 1.348006000; 1.348799000; 1.349623000; 1.350480000; 1.351369000; 1.352288000; 1.353237000; 1.3542140…
1.468008000; 1.467931000; 1.467876000; 1.467846000; 1.467844000; 1.467872000; 1.467934000; 1.468030000; 1.468164000; 1.468337000; 1.468551000; 1.468806000; 1.469103000; 1.469442000; 1.469823000; 1.470246000; 1.470712000; 1.471219000; 1.471768000; 1.472359000; 1.472991000; 1.473664000; 1.474377000; 1.475132000; 1.475928000; 1.476765000; 1.477643000; 1.478562000; 1.479520000; 1.480517000; 1.4815510…
1.607372000; 1.607223000; 1.607087000; 1.606970000; 1.606874000; 1.606804000; 1.606764000; 1.606757000; 1.606785000; 1.606851000; 1.606957000; 1.607106000; 1.607297000; 1.607532000; 1.607811000; 1.608135000; 1.608504000; 1.608919000; 1.609381000; 1.609888000; 1.610443000; 1.611044000; 1.611693000; 1.612391000; 1.613138000; 1.613934000; 1.614781000; 1.615679000; 1.616626000; 1.617621000; 1.6186640…
1.757941000; 1.757727000; 1.757514000; 1.757309000; 1.757118000; 1.756944000; 1.756793000; 1.756667000; 1.756571000; 1.756509000; 1.756482000; 1.756492000; 1.756541000; 1.756630000; 1.756760000; 1.756933000; 1.757148000; 1.757408000; 1.757712000; 1.758063000; 1.758462000; 1.758909000; 1.759408000; 1.759959000; 1.760565000; 1.761228000; 1.761949000; 1.762731000; 1.763573000; 1.764474000; 1.7654350…
1.919601000; 1.919276000; 1.918944000; 1.918610000; 1.918282000; 1.917964000; 1.917661000; 1.917378000; 1.917118000; 1.916885000; 1.916681000; 1.916508000; 1.916367000; 1.916259000; 1.916187000; 1.916150000; 1.916151000; 1.916192000; 1.916273000; 1.916399000; 1.916570000; 1.916790000; 1.917063000; 1.917393000; 1.917784000; 1.918239000; 1.918762000; 1.919357000; 1.920024000; 1.920764000; 1.9215800…
2.092345000; 2.091841000; 2.091314000; 2.090774000; 2.090227000; 2.089680000; 2.089140000; 2.088611000; 2.088098000; 2.087605000; 2.087134000; 2.086688000; 2.086269000; 2.085879000; 2.085519000; 2.085191000; 2.084898000; 2.084641000; 2.084424000; 2.084249000; 2.084121000; 2.084044000; 2.084022000; 2.084063000; 2.084170000; 2.084349000; 2.084607000; 2.084947000; 2.085371000; 2.085884000; 2.0864850…
2.274824000; 2.274064000; 2.273267000; 2.272443000; 2.271601000; 2.270751000; 2.269900000; 2.269053000; 2.268216000; 2.267393000; 2.266589000; 2.265805000; 2.265043000; 2.264305000; 2.263593000; 2.262909000; 2.262256000; 2.261636000; 2.261053000; 2.260510000; 2.260013000; 2.259566000; 2.259177000; 2.258853000; 2.258602000; 2.258430000; 2.258344000; 2.258352000; 2.258457000; 2.258662000; 2.2589700…
2.464167000; 2.463091000; 2.461965000; 2.460800000; 2.459608000; 2.458398000; 2.457180000; 2.455961000; 2.454747000; 2.453544000; 2.452356000; 2.451184000; 2.450032000; 2.448902000; 2.447795000; 2.446714000; 2.445663000; 2.444643000; 2.443658000; 2.442713000; 2.441813000; 2.440964000; 2.440176000; 2.439456000; 2.438813000; 2.438256000; 2.437793000; 2.437431000; 2.437175000; 2.437029000; 2.4369960…
2.654360000; 2.652908000; 2.651398000; 2.649845000; 2.648261000; 2.646658000; 2.645047000; 2.643439000; 2.641840000; 2.640259000; 2.638700000; 2.637168000; 2.635666000; 2.634197000; 2.632763000; 2.631368000; 2.630016000; 2.628707000; 2.627445000; 2.626233000; 2.625076000; 2.623979000; 2.622949000; 2.621993000; 2.621118000; 2.620329000; 2.619635000; 2.619040000; 2.618545000; 2.618153000; 2.6178620…
2.833056000; 2.831331000; 2.829560000; 2.827755000; 2.825929000; 2.824094000; 2.822263000; 2.820446000; 2.818655000; 2.816900000; 2.815189000; 2.813529000; 2.811924000; 2.810381000; 2.808904000; 2.807498000; 2.806169000; 2.804921000; 2.803761000; 2.802693000; 2.801721000; 2.800852000; 2.800091000; 2.799443000; 2.798918000; 2.798523000; 2.798266000; 2.798156000; 2.798196000; 2.798394000; 2.7987520…
2.981090000; 2.979581000; 2.978048000; 2.976498000; 2.974944000; 2.973399000; 2.971877000; 2.970394000; 2.968970000; 2.967627000; 2.966388000; 2.965279000; 2.964323000; 2.963545000; 2.962967000; 2.962613000; 2.962502000; 2.962651000; 2.963075000; 2.963786000; 2.964792000; 2.966098000; 2.967704000; 2.969608000; 2.971802000; 2.974277000; 2.977017000; 2.980005000; 2.983217000; 2.986627000; 2.9902060…
3.142323000; 3.139155000; 3.136906000; 3.135579000; 3.135162000; 3.135624000; 3.136920000; 3.138991000; 3.141766000; 3.145166000; 3.149107000; 3.153498000; 3.158249000; 3.163269000; 3.168474000; 3.173781000; -1000.000000000; -1000.000000000; -1000.000000000; -1000.000000000; -1000.000000000; -1000.000000000; -1000.000000000; -1000.000000000; -1000.000000000; -1000.000000000; -1000.000000000; -100…
-1000.000000000; -1000.000000000; -1000.000000000; -1000.000000000; -1000.000000000; -1000.000000000; -1000.000000000; -1000.000000000; -1000.000000000; -1000.000000000; -1000.000000000; -1000.000000000; -1000.000000000; -1000.000000000; -1000.000000000; -1000.000000000; -1000.000000000; -1000.000000000; -1000.000000000; -1000.000000000; -1000.000000000; -1000.000000000; -1000.000000000; -1000.00…
-1000.000000000; -1000.000000000; -1000.000000000; -1000.000000000; -1000.000000000; -1000.000000000; -1000.000000000; -1000.000000000; -1000.000000000; -1000.000000000; -1000.000000000; -1000.000000000; -1000.000000000; -1000.000000000; -1000.000000000; -1000.000000000; -1000.000000000; -1000.000000000; -1000.000000000; -1000.000000000; -1000.000000000; -1000.000000000; -1000.000000000; -1000.00…
RefractiveEquivalentPower [D]
38.044830000; 38.042030000; 38.034790000; 38.022640000; 38.005370000; 37.983130000; 37.956420000; 37.926170000; 37.893660000; 37.860420000; 37.828150000; 37.798610000; 37.773510000; 37.754410000; 37.742530000; 37.738590000; 37.742610000; 37.753990000; 37.771550000; 37.793710000; 37.818570000; 37.844110000; 37.868520000; 37.890380000; 37.908840000; 37.923760000; 37.935650000; 37.945460000; 37.9541…
37.115790000; 37.104110000; 37.090020000; 37.073100000; 37.053250000; 37.030640000; 37.005850000; 36.979800000; 36.953700000; 36.928950000; 36.907030000; 36.889420000; 36.877500000; 36.872480000; 36.875260000; 36.886280000; 36.905320000; 36.931620000; 36.964120000; 37.001380000; 37.041760000; 37.083460000; 37.124700000; 37.163940000; 37.199960000; 37.232110000; 37.260340000; 37.285110000; 37.3068…
37.133880000; 37.122240000; 37.108160000; 37.091240000; 37.071350000; 37.048660000; 37.023760000; 36.997570000; 36.971320000; 36.946420000; 36.924350000; 36.906600000; 36.894560000; 36.889450000; 36.892200000; 36.903240000; 36.922360000; 36.948790000; 36.981430000; 37.018880000; 37.059450000; 37.101340000; 37.142760000; 37.182140000; 37.218260000; 37.250430000; 37.278660000; 37.303420000; 37.3251…
37.492250000; 37.484950000; 37.475210000; 37.462380000; 37.446000000; 37.425930000; 37.402420000; 37.376140000; 37.348130000; 37.319700000; 37.292330000; 37.267540000; 37.246800000; 37.231440000; 37.222470000; 37.220420000; 37.225150000; 37.235910000; 37.251700000; 37.271260000; 37.293140000; 37.315790000; 37.337830000; 37.358140000; 37.375970000; 37.391190000; 37.404290000; 37.416210000; 37.4277…
37.862340000; 37.858540000; 37.851180000; 37.839590000; 37.823260000; 37.802010000; 37.776070000; 37.746070000; 37.713010000; 37.678130000; 37.642830000; 37.608550000; 37.576710000; 37.548580000; 37.525170000; 37.507030000; 37.494000000; 37.485520000; 37.481030000; 37.479960000; 37.481650000; 37.485340000; 37.490250000; 37.495650000; 37.500800000; 37.505440000; 37.509930000; 37.515090000; 37.5216…
37.946350000; 37.924370000; 37.901350000; 37.877200000; 37.851810000; 37.825150000; 37.797370000; 37.768840000; 37.740150000; 37.712020000; 37.685260000; 37.660600000; 37.638720000; 37.620110000; 37.605120000; 37.593830000; 37.585990000; 37.581210000; 37.579200000; 37.579750000; 37.582590000; 37.587350000; 37.593610000; 37.600820000; 37.608390000; 37.615890000; 37.623240000; 37.630630000; 37.6381…
38.086320000; 38.074520000; 38.061880000; 38.048260000; 38.033550000; 38.017730000; 38.000980000; 37.983590000; 37.966000000; 37.948700000; 37.932190000; 37.916950000; 37.903370000; 37.891830000; 37.882590000; 37.875740000; 37.871030000; 37.868050000; 37.866640000; 37.866780000; 37.868400000; 37.871320000; 37.875300000; 37.880010000; 37.884980000; 37.889950000; 37.895140000; 37.901050000; 37.9080…
38.199360000; 38.191010000; 38.181250000; 38.170090000; 38.157680000; 38.144340000; 38.130560000; 38.116940000; 38.104140000; 38.092720000; 38.083180000; 38.075830000; 38.070920000; 38.068630000; 38.069140000; 38.072480000; 38.078410000; 38.086480000; 38.096510000; 38.108550000; 38.122380000; 38.137510000; 38.153430000; 38.169390000; 38.184480000; 38.198180000; 38.210660000; 38.222460000; 38.2340…
38.306030000; 38.301780000; 38.297120000; 38.291930000; 38.286240000; 38.280230000; 38.274250000; 38.268790000; 38.264350000; 38.261380000; 38.260180000; 38.260910000; 38.263700000; 38.268670000; 38.276120000; 38.286230000; 38.298940000; 38.313990000; 38.331350000; 38.351220000; 38.373320000; 38.396920000; 38.421200000; 38.445090000; 38.467240000; 38.486860000; 38.504000000; 38.519240000; 38.5331…
38.526490000; 38.525010000; 38.524810000; 38.525580000; 38.526920000; 38.528460000; 38.529930000; 38.531180000; 38.532140000; 38.532840000; 38.533390000; 38.533950000; 38.534810000; 38.536400000; 38.539370000; 38.544250000; 38.551130000; 38.559780000; 38.570300000; 38.583070000; 38.597900000; 38.614190000; 38.631310000; 38.648340000; 38.664060000; 38.677800000; 38.689920000; 38.701310000; 38.7126…
38.757820000; 38.757190000; 38.757770000; 38.759100000; 38.760600000; 38.761710000; 38.761980000; 38.761060000; 38.758800000; 38.755270000; 38.750700000; 38.745510000; 38.740280000; 38.735770000; 38.732860000; 38.732220000; 38.733830000; 38.737210000; 38.742330000; 38.749620000; 38.758960000; 38.769790000; 38.781760000; 38.794160000; 38.805760000; 38.815930000; 38.825170000; 38.834450000; 38.8444…
38.924120000; 38.921700000; 38.920060000; 38.918990000; 38.918260000; 38.917660000; 38.917020000; 38.916230000; 38.915230000; 38.914050000; 38.912780000; 38.911560000; 38.910670000; 38.910550000; 38.911840000; 38.914980000; 38.919630000; 38.924940000; 38.930750000; 38.937580000; 38.945450000; 38.953930000; 38.962990000; 38.972240000; 38.980530000; 38.987290000; 38.993110000; 38.999080000; 39.0058…
39.111100000; 39.104860000; 39.099110000; 39.094250000; 39.090630000; 39.088490000; 39.087950000; 39.089010000; 39.091520000; 39.095210000; 39.099740000; 39.104700000; 39.109810000; 39.114940000; 39.120320000; 39.126130000; 39.131720000; 39.135970000; 39.138730000; 39.140770000; 39.142220000; 39.142740000; 39.142620000; 39.141780000; 39.139120000; 39.134240000; 39.128120000; 39.122220000; 39.1175…
39.351940000; 39.343100000; 39.334060000; 39.325290000; 39.317250000; 39.310330000; 39.304840000; 39.300980000; 39.298800000; 39.298240000; 39.299110000; 39.301110000; 39.303910000; 39.307280000; 39.311310000; 39.316070000; 39.320590000; 39.323280000; 39.323730000; 39.322660000; 39.319860000; 39.314540000; 39.306890000; 39.296870000; 39.283260000; 39.266010000; 39.246890000; 39.228200000; 39.2117…
39.694100000; 39.680990000; 39.667480000; 39.653760000; 39.640050000; 39.626640000; 39.613890000; 39.602170000; 39.591870000; 39.583320000; 39.576750000; 39.572240000; 39.569680000; 39.569050000; 39.570410000; 39.573730000; 39.577670000; 39.580050000; 39.580020000; 39.578110000; 39.573850000; 39.566060000; 39.555020000; 39.540880000; 39.522380000; 39.499800000; 39.475600000; 39.452530000; 39.4328…
39.997160000; 39.992420000; 39.987190000; 39.981470000; 39.975280000; 39.968750000; 39.962050000; 39.955460000; 39.949260000; 39.943750000; 39.939160000; 39.935630000; 39.933160000; 39.931830000; 39.931900000; 39.933650000; 39.935740000; 39.935700000; 39.932820000; 39.928170000; 39.921520000; 39.911640000; 39.899260000; 39.884800000; 39.866490000; 39.844300000; 39.820670000; 39.798240000; 39.7791…
40.138880000; 40.144710000; 40.149110000; 40.151930000; 40.153120000; 40.152650000; 40.150600000; 40.147160000; 40.142570000; 40.137200000; 40.131450000; 40.125760000; 40.120530000; 40.116320000; 40.113960000; 40.114400000; 40.116650000; 40.118180000; 40.118530000; 40.119380000; 40.120610000; 40.120630000; 40.120430000; 40.120480000; 40.118160000; 40.113000000; 40.107350000; 40.103670000; 40.1040…
40.617780000; 40.618860000; 40.619190000; 40.619170000; 40.619290000; 40.619980000; 40.621630000; 40.624470000; 40.628540000; 40.633770000; 40.640020000; 40.647150000; 40.655090000; 40.664000000; 40.674640000; 40.688260000; 40.703930000; 40.718670000; 40.732280000; 40.747270000; 40.763570000; 40.779050000; 40.795060000; 40.812190000; 40.826810000; 40.838120000; 40.847440000; 40.851950000; 40.8448…
41.359470000; 41.357920000; 41.355220000; 41.352460000; 41.350840000; 41.351510000; 41.357260000; 41.378300000; 41.433330000; 41.512310000; 41.571830000; 41.601850000; 41.620780000; 41.638220000; 41.656670000; 41.677680000; 41.700520000; 41.722450000; 41.746780000; 41.782990000; 41.826680000; 41.847890000; 41.813740000; 41.742890000; 41.701010000; 41.703710000; 41.719120000; 41.706580000; 41.6116…
42.067700000; 42.076970000; 42.086260000; 42.095970000; 42.106620000; 42.118710000; 42.132640000; 42.148640000; 42.166680000; 42.186500000; 42.207730000; 42.229850000; 42.252420000; 42.275900000; 42.305610000; 42.354370000; 42.416900000; 42.463810000; 42.491160000; 42.514260000; 42.538200000; 42.545800000; 42.492900000; 42.392570000; 42.336730000; 42.343350000; 42.367220000; 42.357230000; 42.2348…
42.624060000; 42.632280000; 42.642480000; 42.654170000; 42.666930000; 42.680610000; 42.695300000; 42.711350000; 42.729210000; 42.749240000; 42.771470000; 42.795630000; 42.821130000; 42.848920000; 42.892510000; 42.990540000; 43.131540000; 43.227810000; 43.269250000; 43.297040000; 43.322410000; 43.296160000; 43.070960000; 42.681190000; 42.444890000; 42.408030000; 42.431570000; 42.463620000; 42.4979…
43.369050000; 43.381500000; 43.396290000; 43.412730000; 43.430280000; 43.448660000; 43.467980000; 43.488660000; 43.511280000; 43.536300000; 43.563790000; 43.593390000; 43.624380000; 43.655790000; 43.706400000; 43.829770000; 44.015660000; 44.136850000; 44.111080000; 43.794830000; 43.247240000; 42.937240000; 42.903190000; 42.945480000; 42.990600000; 43.038700000; 43.089770000; 43.143620000; 43.1998…
44.214780000; 44.232330000; 44.252930000; 44.275610000; 44.299590000; 44.324490000; 44.350350000; 44.377650000; 44.407060000; 44.439150000; 44.474030000; 44.511280000; 44.550100000; 44.589300000; 44.556440000; 44.200040000; 43.543560000; 43.196030000; 43.175620000; 43.229460000; 43.286490000; 43.346820000; 43.410510000; 43.477650000; 43.548270000; 43.622350000; 43.699710000; 43.779970000; 43.8625…
42.906190000; 42.902840000; 42.905260000; 42.913460000; 42.927410000; 42.947010000; 42.972100000; 43.002460000; 43.037870000; 43.078060000; 43.122780000; 43.171820000; 43.224960000; 43.281960000; 43.342550000; 43.406450000; 43.473500000; 43.543640000; 43.616870000; 43.693130000; 43.772270000; 43.854100000; 43.938400000; 44.024960000; 44.113570000; 44.204000000; 44.295920000; 44.388870000; 44.4822…
42.688080000; 42.689330000; 42.696560000; 42.709960000; 42.729650000; 42.755640000; 42.787880000; 42.826190000; 42.870380000; 42.920180000; 42.975310000; 43.035540000; 43.100630000; 43.170310000; 43.244290000; 43.322240000; 43.403930000; 43.489200000; 43.577890000; 43.669730000; 43.764320000; 43.861170000; 43.959780000; 44.059620000; 44.160200000; 44.261050000; 44.361660000; 44.461500000; 44.5599…
41.770320000; 41.779160000; 41.793160000; 41.812620000; 41.837780000; 41.868740000; 41.905500000; 41.947940000; 41.995880000; 42.049050000; 42.107210000; 42.170130000; 42.237580000; 42.309340000; 42.385150000; 42.464710000; 42.547800000; 42.634280000; 42.723970000; 42.816570000; 42.911620000; 43.008590000; 43.106910000; 43.206010000; 43.305340000; 43.404410000; 43.502740000; 43.599830000; 43.6951…
40.993380000; 41.004090000; 41.018800000; 41.037710000; 41.060980000; 41.088670000; 41.120730000; 41.156980000; 41.197170000; 41.241010000; 41.288170000; 41.338380000; 41.391360000; 41.446820000; 41.504380000; 41.563620000; 41.624080000; 41.685310000; 41.746780000; 41.807900000; 41.867950000; 41.926120000; 41.981690000; 42.034010000; 42.082600000; 42.127130000; 42.167450000; 42.203550000; 42.2355…
41.290210000; 41.292630000; 41.310640000; 41.343550000; 41.389820000; 41.447230000; 41.513220000; 41.585060000; 41.660060000; 41.735790000; 41.810210000; 41.881730000; 41.949210000; 42.011870000; 42.069170000; 42.120760000; 42.166320000; 42.205550000; 42.238130000; 42.263580000; 42.281230000; 42.290530000; 42.290990000; 42.282240000; 42.264160000; 42.236920000; 42.200940000; 42.156880000; 42.1056…
41.677850000; 41.709290000; 41.725170000; 41.725970000; 41.712520000; 41.685890000; 41.647380000; 41.598500000; 41.540860000; 41.476180000; 41.406270000; 41.333020000; 41.258290000; 41.183820000; 41.111050000; 41.041110000; -1000.000000000; -1000.000000000; -1000.000000000; -1000.000000000; -1000.000000000; -1000.000000000; -1000.000000000; -1000.000000000; -1000.000000000; -1000.000000000; -1000…
-1000.000000000; -1000.000000000; -1000.000000000; -1000.000000000; -1000.000000000; -1000.000000000; -1000.000000000; -1000.000000000; -1000.000000000; -1000.000000000; -1000.000000000; -1000.000000000; -1000.000000000; -1000.000000000; -1000.000000000; -1000.000000000; -1000.000000000; -1000.000000000; -1000.000000000; -1000.000000000; -1000.000000000; -1000.000000000; -1000.000000000; -1000.00…
-1000.000000000; -1000.000000000; -1000.000000000; -1000.000000000; -1000.000000000; -1000.000000000; -1000.000000000; -1000.000000000; -1000.000000000; -1000.000000000; -1000.000000000; -1000.000000000; -1000.000000000; -1000.000000000; -1000.000000000; -1000.000000000; -1000.000000000; -1000.000000000; -1000.000000000; -1000.000000000; -1000.000000000; -1000.000000000; -1000.000000000; -1000.00…
RefractiveFrontalPowerAnterior [D]
43.829380000; 43.831820000; 43.832670000; 43.831170000; 43.826730000; 43.818820000; 43.807430000; 43.793160000; 43.777180000; 43.760500000; 43.744480000; 43.730650000; 43.720360000; 43.714940000; 43.715210000; 43.722020000; 43.740170000; 43.759880000; 43.784430000; 43.811700000; 43.844840000; 43.870190000; 43.891530000; 43.915720000; 43.927500000; 43.935220000; 43.940080000; 43.943310000; 43.9463…
43.860220000; 43.859600000; 43.856530000; 43.850060000; 43.839500000; 43.824150000; 43.804170000; 43.780240000; 43.753660000; 43.725710000; 43.697850000; 43.671810000; 43.649020000; 43.630860000; 43.618120000; 43.611540000; 43.617020000; 43.622440000; 43.632470000; 43.645400000; 43.666310000; 43.679320000; 43.690190000; 43.708070000; 43.713750000; 43.717190000; 43.719130000; 43.720280000; 43.7216…
43.879150000; 43.878530000; 43.875450000; 43.868980000; 43.858410000; 43.843040000; 43.823020000; 43.799060000; 43.772450000; 43.744460000; 43.716570000; 43.690490000; 43.667680000; 43.649490000; 43.636740000; 43.630140000; 43.635640000; 43.641070000; 43.651100000; 43.664040000; 43.684990000; 43.698010000; 43.708900000; 43.726810000; 43.732490000; 43.735940000; 43.737870000; 43.739020000; 43.7403…
43.910760000; 43.910140000; 43.907060000; 43.900570000; 43.889970000; 43.874570000; 43.854520000; 43.830500000; 43.803830000; 43.775780000; 43.747830000; 43.721700000; 43.698830000; 43.680610000; 43.667830000; 43.661220000; 43.666730000; 43.672160000; 43.682220000; 43.695190000; 43.716180000; 43.729230000; 43.740140000; 43.758090000; 43.763780000; 43.767240000; 43.769180000; 43.770330000; 43.7716…
44.080370000; 44.082050000; 44.080760000; 44.075430000; 44.065350000; 44.049820000; 44.029060000; 44.003670000; 43.974800000; 43.943690000; 43.911560000; 43.880020000; 43.850450000; 43.823970000; 43.801400000; 43.783170000; 43.776410000; 43.766310000; 43.759230000; 43.754310000; 43.759040000; 43.755580000; 43.752160000; 43.760480000; 43.757150000; 43.753810000; 43.750750000; 43.748220000; 43.7469…
44.056550000; 44.038480000; 44.020190000; 44.001400000; 43.981810000; 43.960950000; 43.938860000; 43.915800000; 43.892400000; 43.869470000; 43.847790000; 43.828140000; 43.811210000; 43.797320000; 43.786410000; 43.778410000; 43.777290000; 43.774460000; 43.773650000; 43.774500000; 43.781810000; 43.785160000; 43.789410000; 43.801250000; 43.806930000; 43.812900000; 43.819040000; 43.825070000; 43.8309…
44.169300000; 44.157980000; 44.146320000; 44.134030000; 44.120910000; 44.106820000; 44.091930000; 44.076560000; 44.061220000; 44.046550000; 44.032990000; 44.021020000; 44.011090000; 44.003300000; 43.997730000; 43.994280000; 43.997610000; 43.997820000; 43.999400000; 44.002090000; 44.011530000; 44.016000000; 44.021190000; 44.034990000; 44.041670000; 44.048790000; 44.056350000; 44.064300000; 44.0727…
44.287330000; 44.278840000; 44.269210000; 44.258350000; 44.246400000; 44.233710000; 44.220860000; 44.208580000; 44.197670000; 44.188830000; 44.182520000; 44.179010000; 44.178430000; 44.180630000; 44.185520000; 44.192940000; 44.208400000; 44.220540000; 44.234730000; 44.250630000; 44.274710000; 44.292960000; 44.311530000; 44.339250000; 44.357240000; 44.374140000; 44.389730000; 44.403960000; 44.4169…
44.422850000; 44.418630000; 44.414090000; 44.409000000; 44.403350000; 44.397330000; 44.391410000; 44.386280000; 44.382630000; 44.380990000; 44.381730000; 44.384890000; 44.390430000; 44.398160000; 44.408060000; 44.420190000; 44.440970000; 44.458240000; 44.478280000; 44.500820000; 44.532970000; 44.559070000; 44.585520000; 44.621830000; 44.646720000; 44.669570000; 44.689970000; 44.707790000; 44.7231…
44.639850000; 44.637570000; 44.636880000; 44.637330000; 44.638450000; 44.639800000; 44.641120000; 44.642280000; 44.643320000; 44.644280000; 44.645340000; 44.646550000; 44.648180000; 44.650500000; 44.653900000; 44.658810000; 44.672650000; 44.681820000; 44.693420000; 44.707270000; 44.731530000; 44.748800000; 44.766640000; 44.796130000; 44.813640000; 44.830100000; 44.845310000; 44.859330000; 44.8723…
44.850110000; 44.848460000; 44.848460000; 44.849590000; 44.851150000; 44.852520000; 44.853270000; 44.852970000; 44.851520000; 44.848930000; 44.845510000; 44.841660000; 44.838000000; 44.835140000; 44.833740000; 44.834260000; 44.844550000; 44.849550000; 44.856640000; 44.865570000; 44.885230000; 44.896950000; 44.909370000; 44.934830000; 44.947920000; 44.960660000; 44.972850000; 44.984520000; 44.9957…
45.011540000; 45.007140000; 45.003740000; 45.001160000; 44.999070000; 44.997300000; 44.995780000; 44.994390000; 44.993160000; 44.992060000; 44.991180000; 44.990740000; 44.990900000; 44.991950000; 44.994260000; 44.997970000; 45.011500000; 45.017880000; 45.025100000; 45.032850000; 45.051070000; 45.059440000; 45.067880000; 45.090500000; 45.099590000; 45.108620000; 45.117370000; 45.125690000; 45.1334…
45.235470000; 45.223690000; 45.212560000; 45.202580000; 45.194130000; 45.187550000; 45.183130000; 45.180870000; 45.180660000; 45.182240000; 45.185200000; 45.189190000; 45.193740000; 45.198590000; 45.203590000; 45.208570000; 45.222370000; 45.226700000; 45.230260000; 45.232810000; 45.245200000; 45.245800000; 45.245530000; 45.259810000; 45.259190000; 45.258420000; 45.257500000; 45.256430000; 45.2552…
45.464090000; 45.449290000; 45.434720000; 45.420940000; 45.408520000; 45.397900000; 45.389530000; 45.383640000; 45.380350000; 45.379610000; 45.381210000; 45.384880000; 45.390190000; 45.396680000; 45.403910000; 45.411430000; 45.428630000; 45.435260000; 45.440610000; 45.444070000; 45.457180000; 45.455760000; 45.451440000; 45.461030000; 45.452360000; 45.442020000; 45.430760000; 45.419300000; 45.4083…
45.679680000; 45.669290000; 45.658700000; 45.648010000; 45.637490000; 45.627380000; 45.618130000; 45.610150000; 45.603900000; 45.599820000; 45.598210000; 45.599220000; 45.602820000; 45.608750000; 45.616500000; 45.625490000; 45.645440000; 45.654420000; 45.661970000; 45.667030000; 45.681670000; 45.679870000; 45.674030000; 45.682230000; 45.670430000; 45.656870000; 45.642770000; 45.629330000; 45.6175…
45.934890000; 45.931120000; 45.926930000; 45.922260000; 45.917130000; 45.911690000; 45.906190000; 45.900960000; 45.896410000; 45.892970000; 45.891010000; 45.890780000; 45.892450000; 45.895980000; 45.901120000; 45.907410000; 45.925740000; 45.932260000; 45.937620000; 45.940970000; 45.955850000; 45.954190000; 45.949840000; 45.962760000; 45.955490000; 45.947610000; 45.939930000; 45.933160000; 45.9278…
46.340530000; 46.344430000; 46.347740000; 46.350350000; 46.352130000; 46.353040000; 46.353150000; 46.352570000; 46.351510000; 46.350280000; 46.349210000; 46.348730000; 46.349190000; 46.350930000; 46.354050000; 46.358470000; 46.376290000; 46.382020000; 46.387390000; 46.391670000; 46.409650000; 46.411110000; 46.411090000; 46.431110000; 46.430360000; 46.429720000; 46.429660000; 46.430630000; 46.4329…
47.011460000; 47.013020000; 47.013390000; 47.013020000; 47.012370000; 47.012010000; 47.012360000; 47.013660000; 47.015990000; 47.019210000; 47.023180000; 47.027790000; 47.033010000; 47.038930000; 47.045610000; 47.053110000; 47.075440000; 47.084280000; 47.093300000; 47.102020000; 47.127480000; 47.135510000; 47.143090000; 47.174550000; 47.183280000; 47.192820000; 47.203480000; 47.215630000; 47.2294…
47.774060000; 47.770290000; 47.764950000; 47.759260000; 47.754530000; 47.752120000; 47.753000000; 47.757660000; 47.766000000; 47.959550000; 47.972020000; 47.985520000; 47.999660000; 48.014050000; 48.028380000; 48.042560000; 48.072580000; 48.087130000; 48.102490000; 48.118940000; 48.206130000; 48.231020000; 48.257640000; 48.013560000; 48.034250000; 48.056290000; 48.079720000; 48.104660000; 48.1312…
48.547040000; 48.552990000; 48.558480000; 48.564020000; 48.570220000; 48.577690000; 48.586930000; 48.598230000; 48.611550000; 48.626660000; 48.643180000; 48.660600000; 48.678410000; 48.696110000; 48.714380000; 48.729530000; 48.859250000; 48.872370000; 48.886910000; 48.903290000; 48.924690000; 48.954920000; 48.987940000; 48.663800000; 48.689270000; 48.716390000; 48.745380000; 48.776910000; 48.8128…
49.134650000; 49.140580000; 49.148140000; 49.156620000; 49.165710000; 49.175180000; 49.185230000; 49.196240000; 49.208870000; 49.223560000; 49.240460000; 49.259190000; 49.279160000; 49.299610000; 49.320050000; 49.336880000; 49.653560000; 49.667840000; 49.683960000; 49.702500000; 49.721720000; 49.759100000; 49.803470000; 48.744810000; 48.758420000; 48.776330000; 48.798940000; 48.826300000; 48.8580…
49.878880000; 49.887740000; 49.898670000; 49.910760000; 49.923550000; 49.936710000; 49.950390000; 49.965050000; 49.981460000; 50.000140000; 50.021280000; 50.044380000; 50.068720000; 50.093350000; 50.117580000; 50.136630000; 50.536810000; 50.552320000; 50.571400000; 50.597650000; 49.224900000; 49.245720000; 49.270300000; 49.299580000; 49.334110000; 49.374100000; 49.419410000; 49.469600000; 49.5239…
50.701680000; 50.713910000; 50.728740000; 50.745030000; 50.762100000; 50.779540000; 50.797440000; 50.816340000; 50.837130000; 50.860440000; 50.886500000; 50.914690000; 50.944110000; 50.973690000; 51.003740000; 51.031680000; 49.471360000; 49.505930000; 49.541480000; 49.578820000; 49.618980000; 49.662990000; 49.711800000; 49.766040000; 49.826060000; 49.891830000; 49.963080000; 50.039270000; 50.1196…
49.328420000; 49.316990000; 49.312360000; 49.314270000; 49.322210000; 49.335670000; 49.354240000; 49.377690000; 49.405970000; 49.439110000; 49.477050000; 49.519530000; 49.565990000; 49.615700000; 49.667820000; 49.721710000; 49.776990000; 49.833690000; 49.892200000; 49.953190000; 50.017350000; 50.085250000; 50.157180000; 50.233070000; 50.312560000; 50.395030000; 50.479850000; 50.566370000; 50.6540…
48.990120000; 48.978780000; 48.974280000; 48.977030000; 48.987220000; 49.004790000; 49.029510000; 49.060990000; 49.098720000; 49.142150000; 49.190670000; 49.243630000; 49.300450000; 49.360630000; 49.423790000; 49.489780000; 49.558680000; 49.630760000; 49.706380000; 49.785830000; 49.869260000; 49.956470000; 50.046920000; 50.139720000; 50.233760000; 50.327920000; 50.421260000; 50.513120000; 50.6031…
47.858410000; 47.850400000; 47.848540000; 47.853760000; 47.866700000; 47.887580000; 47.916230000; 47.952020000; 47.994080000; 48.041390000; 48.092990000; 48.148110000; 48.206330000; 48.267540000; 48.331930000; 48.399860000; 48.471770000; 48.547980000; 48.628670000; 48.713730000; 48.802780000; 48.895200000; 48.990130000; 49.086520000; 49.183270000; 49.279250000; 49.373510000; 49.465250000; 49.5538…
46.641650000; 46.637560000; 46.638230000; 46.644720000; 46.657780000; 46.677770000; 46.704490000; 46.737210000; 46.774850000; 46.816200000; 46.860160000; 46.905990000; 46.953430000; 47.002660000; 47.054170000; 47.108530000; 47.166150000; 47.227100000; 47.291010000; 47.357010000; 47.423920000; 47.490260000; 47.554470000; 47.614990000; 47.670430000; 47.719660000; 47.761840000; 47.796560000; 47.8237…
45.789260000; 45.799540000; 45.843620000; 45.916380000; 46.009850000; 46.114840000; 46.222550000; 46.325940000; 46.420350000; 46.503720000; 46.575940000; 46.638460000; 46.693680000; 46.744330000; 46.792740000; 46.841200000; 46.891330000; 46.943970000; 46.999170000; 47.056370000; 47.114260000; 47.171120000; 47.224940000; 47.273660000; 47.315410000; 47.348700000; 47.372570000; 47.386760000; 47.3917…
45.740870000; 45.738120000; 45.738530000; 45.743700000; 45.755070000; 45.773510000; 45.799130000; 45.831200000; 45.868320000; 45.908760000; 45.950920000; 45.993690000; 46.036670000; 46.080200000; 46.125110000; 46.172340000; 46.222620000; 46.276180000; 46.332440000; 46.390020000; 46.446870000; 46.500400000; 46.547750000; 46.586140000; 46.613210000; 46.627390000; 46.628090000; 46.615860000; 46.5923…
44.673620000; 44.671690000; 44.671880000; 44.676110000; 44.685900000; 44.702030000; 44.724330000; 44.751780000; 44.782730000; 44.815320000; 44.847940000; 44.879700000; 44.910610000; 44.941500000; 44.973690000; 45.008470000; 45.046690000; 45.088390000; 45.132610000; 45.177420000; 45.220230000; 45.258120000; 45.288090000; 45.307470000; 45.314200000; 45.307040000; 45.285640000; 45.250630000; 45.2036…
-1000.000000000; -1000.000000000; -1000.000000000; -1000.000000000; -1000.000000000; -1000.000000000; 44.660620000; 44.247680000; 43.927300000; 43.691730000; 43.525660000; 43.411920000; 43.335000000; 43.282990000; 43.248830000; 43.227420000; 43.215890000; 43.212090000; 43.213630000; 43.216840000; 43.218560000; 43.215550000; 43.204750000; 43.183800000; 43.151280000; 43.106760000; 43.050580000; 42.…
RefractiveFrontalPowerPosterior [D]
-6.002828000; -6.009453000; -6.018190000; -6.028867000; -6.041251000; -6.055078000; -6.070055000; -6.085900000; -6.102349000; -6.119154000; -6.136052000; -6.152773000; -6.169017000; -6.184437000; -6.198654000; -6.211290000; -6.221938000; -6.230240000; -6.235922000; -6.238831000; -6.238891000; -6.236242000; -6.231153000; -6.224004000; -6.215242000; -6.205407000; -6.195006000; -6.184519000; -6.1743…
-5.753782000; -5.753343000; -5.756021000; -5.761767000; -5.770354000; -5.781425000; -5.794595000; -5.809472000; -5.825679000; -5.842915000; -5.861019000; -5.879914000; -5.899636000; -5.920324000; -5.942204000; -5.965505000; -5.990421000; -6.017091000; -6.045546000; -6.075613000; -6.107014000; -6.139408000; -6.172334000; -6.205240000; -6.237561000; -6.268670000; -6.297909000; -6.324616000; -6.3481…
-5.785847000; -5.785712000; -5.789665000; -5.797629000; -5.809342000; -5.824395000; -5.842291000; -5.862468000; -5.884341000; -5.907341000; -5.930946000; -5.954671000; -5.978100000; -6.000908000; -6.022871000; -6.043850000; -6.063784000; -6.082699000; -6.100689000; -6.117849000; -6.134314000; -6.150302000; -6.166014000; -6.181613000; -6.197221000; -6.212869000; -6.228468000; -6.243810000; -6.2585…
-5.825027000; -5.824592000; -5.827501000; -5.833740000; -5.843173000; -5.855567000; -5.870640000; -5.888054000; -5.907431000; -5.928377000; -5.950498000; -5.973367000; -5.996570000; -6.019716000; -6.042456000; -6.064473000; -6.085508000; -6.105373000; -6.123945000; -6.141138000; -6.156940000; -6.171436000; -6.184753000; -6.197042000; -6.208453000; -6.219121000; -6.229125000; -6.238473000; -6.2470…
-5.854198000; -5.852825000; -5.854449000; -5.859122000; -5.866777000; -5.877251000; -5.890324000; -5.905704000; -5.923053000; -5.941997000; -5.962151000; -5.983092000; -6.004404000; -6.025691000; -6.046595000; -6.066802000; -6.086057000; -6.104176000; -6.121047000; -6.136606000; -6.150857000; -6.163888000; -6.175822000; -6.186805000; -6.196971000; -6.206436000; -6.215269000; -6.223483000; -6.2310…
-5.883554000; -5.881038000; -5.881289000; -5.884410000; -5.890395000; -5.899137000; -5.910466000; -5.924128000; -5.939808000; -5.957148000; -5.975771000; -5.995267000; -6.015237000; -6.035303000; -6.055125000; -6.074410000; -6.092921000; -6.110481000; -6.126973000; -6.142330000; -6.156528000; -6.169602000; -6.181619000; -6.192657000; -6.202779000; -6.212046000; -6.220501000; -6.228161000; -6.2350…
-5.930895000; -5.927202000; -5.925695000; -5.926488000; -5.929626000; -5.935087000; -5.942808000; -5.952663000; -5.964477000; -5.978032000; -5.993081000; -6.009330000; -6.026475000; -6.044210000; -6.062232000; -6.080271000; -6.098092000; -6.115504000; -6.132366000; -6.148578000; -6.164074000; -6.178836000; -6.192863000; -6.206165000; -6.218722000; -6.230512000; -6.241496000; -6.251609000; -6.2607…
-5.984489000; -5.978809000; -5.975131000; -5.973641000; -5.974463000; -5.977644000; -5.983179000; -5.990987000; -6.000921000; -6.012784000; -6.026334000; -6.041278000; -6.057311000; -6.074125000; -6.091423000; -6.108946000; -6.126484000; -6.143874000; -6.161003000; -6.177800000; -6.194226000; -6.210270000; -6.225925000; -6.241175000; -6.255963000; -6.270202000; -6.283775000; -6.296526000; -6.3082…
-6.054873000; -6.049129000; -6.045063000; -6.042857000; -6.042640000; -6.044485000; -6.048416000; -6.054397000; -6.062337000; -6.072099000; -6.083499000; -6.096310000; -6.110282000; -6.125158000; -6.140677000; -6.156610000; -6.172760000; -6.188972000; -6.205137000; -6.221181000; -6.237059000; -6.252755000; -6.268254000; -6.283531000; -6.298520000; -6.313118000; -6.327190000; -6.340554000; -6.3529…
-6.120574000; -6.114039000; -6.109035000; -6.105752000; -6.104332000; -6.104865000; -6.107386000; -6.111876000; -6.118267000; -6.126446000; -6.136260000; -6.147518000; -6.160012000; -6.173520000; -6.187817000; -6.202700000; -6.217986000; -6.233525000; -6.249199000; -6.264915000; -6.280613000; -6.296260000; -6.311832000; -6.327298000; -6.342602000; -6.357647000; -6.372305000; -6.386399000; -6.3997…
-6.190485000; -6.183273000; -6.177245000; -6.172605000; -6.169528000; -6.168157000; -6.168602000; -6.170927000; -6.175157000; -6.181277000; -6.189223000; -6.198889000; -6.210133000; -6.222779000; -6.236629000; -6.251481000; -6.267130000; -6.283386000; -6.300078000; -6.317052000; -6.334188000; -6.351398000; -6.368609000; -6.385761000; -6.402772000; -6.419545000; -6.435951000; -6.451822000; -6.4669…
-6.265937000; -6.259513000; -6.254289000; -6.250462000; -6.248200000; -6.247634000; -6.248852000; -6.251892000; -6.256751000; -6.263382000; -6.271690000; -6.281547000; -6.292794000; -6.305255000; -6.318738000; -6.333069000; -6.348079000; -6.363626000; -6.379597000; -6.395899000; -6.412470000; -6.429276000; -6.446290000; -6.463480000; -6.480784000; -6.498108000; -6.515318000; -6.532229000; -6.5486…
-6.352947000; -6.346820000; -6.341888000; -6.338331000; -6.336300000; -6.335919000; -6.337270000; -6.340393000; -6.345289000; -6.351920000; -6.360207000; -6.370038000; -6.381281000; -6.393788000; -6.407399000; -6.421972000; -6.437382000; -6.453522000; -6.470309000; -6.487672000; -6.505557000; -6.523915000; -6.542689000; -6.561798000; -6.581122000; -6.600492000; -6.619699000; -6.638491000; -6.6565…
-6.461059000; -6.458140000; -6.456046000; -6.454908000; -6.454851000; -6.455983000; -6.458396000; -6.462154000; -6.467292000; -6.473816000; -6.481698000; -6.490878000; -6.501278000; -6.512804000; -6.525342000; -6.538798000; -6.553086000; -6.568139000; -6.583902000; -6.600330000; -6.617386000; -6.635029000; -6.653198000; -6.671804000; -6.690714000; -6.709744000; -6.728668000; -6.747218000; -6.7650…
-6.620222000; -6.617051000; -6.614477000; -6.612641000; -6.611675000; -6.611693000; -6.612780000; -6.614991000; -6.618345000; -6.622831000; -6.628410000; -6.635027000; -6.642621000; -6.651133000; -6.660511000; -6.670726000; -6.681767000; -6.693645000; -6.706375000; -6.719971000; -6.734445000; -6.749789000; -6.765963000; -6.782884000; -6.800429000; -6.818412000; -6.836610000; -6.854759000; -6.8725…
-6.869012000; -6.865131000; -6.862204000; -6.860371000; -6.859764000; -6.860489000; -6.862617000; -6.866164000; -6.871089000; -6.877288000; -6.884596000; -6.892786000; -6.901600000; -6.910773000; -6.920054000; -6.929228000; -6.938159000; -6.946782000; -6.955104000; -6.963189000; -6.971164000; -6.979175000; -6.987368000; -6.995867000; -7.004755000; -7.014043000; -7.023684000; -7.033562000; -7.0434…
-7.144523000; -7.139018000; -7.133529000; -7.128325000; -7.123662000; -7.119756000; -7.116779000; -7.114827000; -7.113921000; -7.114008000; -7.114963000; -7.116605000; -7.118727000; -7.121120000; -7.123600000; -7.126031000; -7.128346000; -7.130548000; -7.132704000; -7.134928000; -7.137391000; -7.140263000; -7.143703000; -7.147836000; -7.152745000; -7.158427000; -7.164824000; -7.171805000; -7.1791…
-7.352613000; -7.347038000; -7.341443000; -7.336088000; -7.331210000; -7.326998000; -7.323584000; -7.321023000; -7.319290000; -7.318290000; -7.317863000; -7.317798000; -7.317872000; -7.317871000; -7.317621000; -7.317009000; -7.315992000; -7.314608000; -7.312966000; -7.311218000; -7.309580000; -7.308265000; -7.307479000; -7.307395000; -7.308142000; -7.309765000; -7.312254000; -7.315524000; -7.3194…
-7.564209000; -7.556808000; -7.549419000; -7.542357000; -7.535898000; -7.530253000; -7.525555000; -7.521836000; -7.519036000; -7.517003000; -7.515510000; -7.514278000; -7.513012000; -7.511433000; -7.509317000; -7.506516000; -7.502963000; -7.498692000; -7.493826000; -7.488546000; -7.483106000; -7.477769000; -7.472800000; -7.468430000; -7.464852000; -7.462172000; -7.460435000; -7.459614000; -7.4596…
-7.777324000; -7.767902000; -7.758489000; -7.749452000; -7.741110000; -7.733701000; -7.727372000; -7.722157000; -7.717973000; -7.714632000; -7.711859000; -7.709310000; -7.706614000; -7.703423000; -7.699443000; -7.694464000; -7.688373000; -7.681172000; -7.672975000; -7.663968000; -7.654433000; -7.644683000; -7.635037000; -7.625798000; -7.617239000; -7.609541000; -7.602832000; -7.597154000; -7.5924…
-7.974498000; -7.962814000; -7.951198000; -7.940022000; -7.929601000; -7.920165000; -7.911846000; -7.904662000; -7.898516000; -7.893203000; -7.888429000; -7.883832000; -7.879017000; -7.873611000; -7.867292000; -7.859821000; -7.851052000; -7.840954000; -7.829613000; -7.817199000; -7.803982000; -7.790281000; -7.776436000; -7.762784000; -7.749649000; -7.737279000; -7.725874000; -7.715560000; -7.7063…
-8.144304000; -8.129807000; -8.115178000; -8.100812000; -8.087065000; -8.074210000; -8.062428000; -8.051786000; -8.042232000; -8.033595000; -8.025613000; -8.017941000; -8.010196000; -8.001995000; -7.993008000; -7.982975000; -7.971719000; -7.959180000; -7.945411000; -7.930552000; -7.914839000; -7.898556000; -7.882013000; -7.865518000; -7.849371000; -7.833815000; -7.819053000; -7.805233000; -7.7924…
-8.245832000; -8.227663000; -8.209423000; -8.191579000; -8.174544000; -8.158637000; -8.144065000; -8.130907000; -8.119105000; -8.108467000; -8.098696000; -8.089406000; -8.080168000; -8.070552000; -8.060183000; -8.048758000; -8.036060000; -8.021996000; -8.006584000; -7.989944000; -7.972289000; -7.953893000; -7.935057000; -7.916094000; -7.897313000; -7.878976000; -7.861321000; -7.844540000; -7.8287…
-8.242685000; -8.222586000; -8.202324000; -8.182315000; -8.162930000; -8.144457000; -8.127096000; -8.110946000; -8.095990000; -8.082106000; -8.069091000; -8.056677000; -8.044558000; -8.032422000; -8.019999000; -8.007063000; -7.993442000; -7.979038000; -7.963831000; -7.947869000; -7.931246000; -7.914093000; -7.896559000; -7.878803000; -7.860984000; -7.843259000; -7.825793000; -7.808758000; -7.7923…
-8.013515000; -7.995973000; -7.978311000; -7.960683000; -7.943240000; -7.926115000; -7.909419000; -7.893241000; -7.877642000; -7.862643000; -7.848259000; -7.834481000; -7.821287000; -7.808651000; -7.796546000; -7.784947000; -7.773825000; -7.763144000; -7.752860000; -7.742932000; -7.733283000; -7.723809000; -7.714394000; -7.704912000; -7.695238000; -7.685285000; -7.675016000; -7.664465000; -7.6537…
-7.463648000; -7.453872000; -7.443647000; -7.432658000; -7.420655000; -7.407473000; -7.393066000; -7.377537000; -7.361120000; -7.344186000; -7.327249000; -7.310932000; -7.295912000; -7.282865000; -7.272408000; -7.265049000; -7.261147000; -7.260856000; -7.264120000; -7.270706000; -7.280137000; -7.291780000; -7.304889000; -7.318673000; -7.332307000; -7.345104000; -7.356506000; -7.366143000; -7.3738…
-6.388336000; -6.401313000; -6.412721000; -6.421411000; -6.426421000; -6.427052000; -6.422990000; -6.414338000; -6.401612000; -6.385740000; -6.368075000; -6.350288000; -6.334254000; -6.321896000; -6.315004000; -6.315141000; -6.323520000; -6.340858000; -6.367331000; -6.402660000; -6.445930000; -6.495785000; -6.550538000; -6.608320000; -6.667065000; -6.724994000; -6.780554000; -6.832576000; -6.8803…
-4.560065000; -4.627183000; -4.689266000; -4.743537000; -4.787673000; -4.819980000; -4.839695000; -4.846997000; -4.843017000; -4.829828000; -4.810441000; -4.788549000; -4.768324000; -4.754167000; -4.750425000; -4.760934000; -4.789001000; -4.837068000; -4.906569000; -4.997782000; -5.110121000; -5.242137000; -5.391719000; -5.556295000; -5.733047000; -5.919157000; -6.111784000; -6.308241000; -6.5060…
-2.917337000; -2.886536000; -2.916718000; -3.002788000; -3.139576000; -3.322186000; -3.546107000; -3.807097000; -4.100850000; -4.422809000; -4.768027000; -5.129838000; -5.500774000; -5.872763000; -6.237432000; -6.586015000; -1000.000000000; -1000.000000000; -1000.000000000; -1000.000000000; -1000.000000000; -1000.000000000; -1000.000000000; -1000.000000000; -1000.000000000; -1000.000000000; -1000…
-1000.000000000; -1000.000000000; -1000.000000000; -1000.000000000; -1000.000000000; -1000.000000000; -1000.000000000; -1000.000000000; -1000.000000000; -1000.000000000; -1000.000000000; -1000.000000000; -1000.000000000; -1000.000000000; -1000.000000000; -1000.000000000; -1000.000000000; -1000.000000000; -1000.000000000; -1000.000000000; -1000.000000000; -1000.000000000; -1000.000000000; -1000.00…
-1000.000000000; -1000.000000000; -1000.000000000; -1000.000000000; -1000.000000000; -1000.000000000; -1000.000000000; -1000.000000000; -1000.000000000; -1000.000000000; -1000.000000000; -1000.000000000; -1000.000000000; -1000.000000000; -1000.000000000; -1000.000000000; -1000.000000000; -1000.000000000; -1000.000000000; -1000.000000000; -1000.000000000; -1000.000000000; -1000.000000000; -1000.00…
SagittalAnterior [mm]
8.580338000; 8.580104000; 8.580183000; 8.580679000; 8.581672000; 8.583196000; 8.585226000; 8.587674000; 8.590389000; 8.593172000; 8.595791000; 8.597998000; 8.599548000; 8.600221000; 8.599840000; 8.598322000; 8.595696000; 8.592100000; 8.587759000; 8.582963000; 8.578041000; 8.573322000; 8.569090000; 8.565536000; 8.562743000; 8.560658000; 8.559107000; 8.557850000; 8.556660000; 8.555361000; 8.5538250…
8.576460000; 8.576642000; 8.577252000; 8.578413000; 8.580215000; 8.582702000; 8.585844000; 8.589543000; 8.593632000; 8.597888000; 8.602062000; 8.605884000; 8.609093000; 8.611453000; 8.612782000; 8.612984000; 8.612087000; 8.610225000; 8.607590000; 8.604433000; 8.601037000; 8.597690000; 8.594640000; 8.592069000; 8.590065000; 8.588600000; 8.587526000; 8.586617000; 8.585668000; 8.584525000; 8.5830600…
8.572980000; 8.573279000; 8.574058000; 8.575444000; 8.577538000; 8.580385000; 8.583959000; 8.588156000; 8.592801000; 8.597670000; 8.602503000; 8.607026000; 8.610975000; 8.614110000; 8.616242000; 8.617275000; 8.617237000; 8.616257000; 8.614514000; 8.612231000; 8.609660000; 8.607062000; 8.604664000; 8.602638000; 8.601077000; 8.599966000; 8.599165000; 8.598454000; 8.597635000; 8.596566000; 8.5951240…
8.567703000; 8.568237000; 8.569247000; 8.570860000; 8.573171000; 8.576229000; 8.580010000; 8.584415000; 8.589278000; 8.594381000; 8.599479000; 8.604312000; 8.608631000; 8.612208000; 8.614868000; 8.616521000; 8.617197000; 8.617021000; 8.616144000; 8.614747000; 8.613034000; 8.611220000; 8.609497000; 8.608015000; 8.606874000; 8.606070000; 8.605478000; 8.604896000; 8.604141000; 8.603088000; 8.6016290…
8.562757000; 8.563926000; 8.565478000; 8.567515000; 8.570121000; 8.573334000; 8.577135000; 8.581439000; 8.586103000; 8.590944000; 8.595754000; 8.600316000; 8.604426000; 8.607903000; 8.610602000; 8.612461000; 8.613518000; 8.613882000; 8.613667000; 8.612992000; 8.611993000; 8.610819000; 8.609609000; 8.608484000; 8.607542000; 8.606801000; 8.606165000; 8.605468000; 8.604562000; 8.603355000; 8.6017690…
8.559237000; 8.561115000; 8.563244000; 8.565687000; 8.568496000; 8.571691000; 8.575248000; 8.579094000; 8.583114000; 8.587165000; 8.591092000; 8.594741000; 8.597972000; 8.600663000; 8.602722000; 8.604116000; 8.604895000; 8.605151000; 8.604961000; 8.604383000; 8.603487000; 8.602366000; 8.601110000; 8.599815000; 8.598584000; 8.597458000; 8.596374000; 8.595208000; 8.593854000; 8.592257000; 8.5903740…
8.556168000; 8.558265000; 8.560511000; 8.562935000; 8.565554000; 8.568357000; 8.571307000; 8.574326000; 8.577312000; 8.580156000; 8.582748000; 8.584991000; 8.586802000; 8.588116000; 8.588878000; 8.589077000; 8.588768000; 8.588035000; 8.586926000; 8.585462000; 8.583686000; 8.581670000; 8.579495000; 8.577265000; 8.575103000; 8.573074000; 8.571145000; 8.569211000; 8.567189000; 8.565049000; 8.5627820…
8.549861000; 8.551511000; 8.553246000; 8.555083000; 8.557021000; 8.559036000; 8.561075000; 8.563061000; 8.564899000; 8.566501000; 8.567785000; 8.568693000; 8.569175000; 8.569187000; 8.568686000; 8.567659000; 8.566147000; 8.564226000; 8.561934000; 8.559259000; 8.556248000; 8.552993000; 8.549591000; 8.546184000; 8.542937000; 8.539948000; 8.537182000; 8.534539000; 8.531930000; 8.529328000; 8.5267450…
8.538985000; 8.540016000; 8.541039000; 8.542075000; 8.543143000; 8.544234000; 8.545317000; 8.546334000; 8.547222000; 8.547912000; 8.548346000; 8.548481000; 8.548271000; 8.547668000; 8.546606000; 8.545041000; 8.542997000; 8.540542000; 8.537693000; 8.534421000; 8.530772000; 8.526859000; 8.522799000; 8.518760000; 8.514948000; 8.511483000; 8.508327000; 8.505359000; 8.502473000; 8.499650000; 8.4969190…
8.526005000; 8.526674000; 8.527214000; 8.527665000; 8.528071000; 8.528463000; 8.528851000; 8.529223000; 8.529555000; 8.529808000; 8.529942000; 8.529913000; 8.529666000; 8.529129000; 8.528201000; 8.526809000; 8.524964000; 8.522740000; 8.520143000; 8.517121000; 8.513715000; 8.510038000; 8.506199000; 8.502359000; 8.498745000; 8.495481000; 8.492511000; 8.489689000; 8.486898000; 8.484135000; 8.4814540…
8.513697000; 8.514382000; 8.514874000; 8.515216000; 8.515452000; 8.515634000; 8.515794000; 8.515950000; 8.516109000; 8.516257000; 8.516372000; 8.516416000; 8.516333000; 8.516038000; 8.515418000; 8.514387000; 8.512971000; 8.511272000; 8.509302000; 8.506989000; 8.504355000; 8.501502000; 8.498497000; 8.495467000; 8.492633000; 8.490109000; 8.487811000; 8.485565000; 8.483242000; 8.480860000; 8.4785080…
8.503649000; 8.504765000; 8.505714000; 8.506499000; 8.507134000; 8.507639000; 8.508030000; 8.508323000; 8.508528000; 8.508650000; 8.508686000; 8.508627000; 8.508443000; 8.508077000; 8.507432000; 8.506442000; 8.505172000; 8.503774000; 8.502275000; 8.500585000; 8.498713000; 8.496752000; 8.494720000; 8.492702000; 8.490909000; 8.489434000; 8.488153000; 8.486848000; 8.485373000; 8.483751000; 8.4821040…
8.495236000; 8.496923000; 8.498507000; 8.499946000; 8.501205000; 8.502260000; 8.503088000; 8.503677000; 8.504026000; 8.504143000; 8.504040000; 8.503736000; 8.503243000; 8.502547000; 8.501592000; 8.500337000; 8.498900000; 8.497500000; 8.496186000; 8.494857000; 8.493526000; 8.492300000; 8.491164000; 8.490163000; 8.489505000; 8.489253000; 8.489215000; 8.489110000; 8.488736000; 8.488110000; 8.4873670…
8.487530000; 8.489451000; 8.491334000; 8.493119000; 8.494751000; 8.496176000; 8.497347000; 8.498225000; 8.498787000; 8.499022000; 8.498937000; 8.498551000; 8.497895000; 8.496981000; 8.495773000; 8.494257000; 8.492596000; 8.491076000; 8.489782000; 8.488600000; 8.487568000; 8.486828000; 8.486345000; 8.486133000; 8.486406000; 8.487198000; 8.488230000; 8.489140000; 8.489659000; 8.489789000; 8.4896890…
8.478775000; 8.480298000; 8.481839000; 8.483358000; 8.484812000; 8.486152000; 8.487329000; 8.488289000; 8.488988000; 8.489389000; 8.489470000; 8.489227000; 8.488674000; 8.487804000; 8.486584000; 8.484985000; 8.483211000; 8.481600000; 8.480264000; 8.479076000; 8.478085000; 8.477470000; 8.477179000; 8.477197000; 8.477781000; 8.478944000; 8.480330000; 8.481533000; 8.482225000; 8.482451000; 8.4825320…
8.461804000; 8.462523000; 8.463306000; 8.464142000; 8.465004000; 8.465860000; 8.466670000; 8.467383000; 8.467950000; 8.468321000; 8.468455000; 8.468324000; 8.467915000; 8.467198000; 8.466109000; 8.464578000; 8.462804000; 8.461178000; 8.459805000; 8.458503000; 8.457317000; 8.456471000; 8.455865000; 8.455459000; 8.455576000; 8.456245000; 8.457112000; 8.457821000; 8.458116000; 8.458216000; 8.4588980…
8.427137000; 8.427238000; 8.427452000; 8.427752000; 8.428105000; 8.428469000; 8.428761000; 8.428818000; 8.428424000; 8.427679000; 8.426985000; 8.426447000; 8.425871000; 8.425094000; 8.423979000; 8.422400000; 8.420530000; 8.418782000; 8.417189000; 8.415416000; 8.413573000; 8.412234000; 8.411585000; 8.411333000; 8.411204000; 8.411049000; 8.410918000; 8.411148000; 8.412271000; 8.414426000; 8.4181880…
8.372910000; 8.372793000; 8.372819000; 8.372925000; 8.373036000; 8.373077000; 8.372892000; 8.372068000; 8.369978000; 8.367002000; 8.364580000; 8.363095000; 8.361938000; 8.360702000; 8.359122000; 8.356918000; 8.354296000; 8.351919000; 8.349763000; 8.347137000; 8.344218000; 8.342476000; 8.343268000; 8.345640000; 8.346898000; 8.346259000; 8.345084000; 8.345557000; 8.350484000; 8.359217000; 8.3694440…
8.309438000; 8.309224000; 8.309125000; 8.309059000; 8.308932000; 8.308650000; 8.308036000; 8.306560000; 8.303279000; 8.298695000; 8.294969000; 8.292614000; 8.290735000; 8.288786000; 8.286232000; 8.282181000; 8.277094000; 8.272982000; 8.270013000; 8.266719000; 8.263012000; 8.261347000; 8.265212000; 8.272884000; 8.277236000; 8.276555000; 8.274389000; 8.275331000; 8.285575000; 8.302379000; 8.3130030…
8.250325000; 8.249866000; 8.249415000; 8.248926000; 8.248338000; 8.247578000; 8.246526000; 8.244781000; 8.241534000; 8.237115000; 8.233346000; 8.230599000; 8.228146000; 8.225538000; 8.221751000; 8.214461000; 8.204605000; 8.197434000; 8.193626000; 8.190311000; 8.186642000; 8.185331000; 8.192173000; 8.205211000; 8.212443000; 8.211540000; 8.207747000; 8.203759000; 8.201043000; 8.288811000; 8.2850710…
8.199468000; 8.198633000; 8.197667000; 8.196590000; 8.195406000; 8.194096000; 8.192608000; 8.190782000; 8.188274000; 8.185153000; 8.182100000; 8.179255000; 8.176400000; 8.173323000; 8.168458000; 8.157366000; 8.141368000; 8.130573000; 8.126170000; 8.123516000; 8.120538000; 8.116794000; 8.113879000; 8.261202000; 8.259280000; 8.256743000; 8.253531000; 8.249639000; 8.245110000; 8.240031000; 8.2345150…
8.151896000; 8.150719000; 8.149298000; 8.147708000; 8.146010000; 8.144228000; 8.142340000; 8.140291000; 8.138009000; 8.135441000; 8.132580000; 8.129478000; 8.126225000; 8.122947000; 8.117382000; 8.103067000; 8.081263000; 8.067379000; 8.062621000; 8.060879000; 8.246234000; 8.243383000; 8.240026000; 8.236029000; 8.231311000; 8.225843000; 8.219646000; 8.212779000; 8.205340000; 8.197447000; 8.1892370…
8.102688000; 8.101181000; 8.099358000; 8.097330000; 8.095184000; 8.092964000; 8.090659000; 8.088207000; 8.085520000; 8.082530000; 8.079226000; 8.075664000; 8.071953000; 8.068238000; 8.064849000; 8.062449000; 8.267523000; 8.262839000; 8.258047000; 8.253039000; 8.247680000; 8.241822000; 8.235344000; 8.228151000; 8.220203000; 8.211502000; 8.202085000; 8.192026000; 8.181428000; 8.170415000; 8.1591340…
8.343004000; 8.344625000; 8.345317000; 8.345126000; 8.344131000; 8.342411000; 8.340027000; 8.337005000; 8.333346000; 8.329035000; 8.324069000; 8.318477000; 8.312330000; 8.305734000; 8.298809000; 8.291657000; 8.284341000; 8.276867000; 8.269189000; 8.261225000; 8.252877000; 8.244067000; 8.234753000; 8.224934000; 8.214658000; 8.204000000; 8.193043000; 8.181873000; 8.170568000; 8.159201000; 8.1478460…
8.446505000; 8.448151000; 8.448856000; 8.448572000; 8.447287000; 8.445017000; 8.441799000; 8.437685000; 8.432734000; 8.427012000; 8.420591000; 8.413553000; 8.405978000; 8.397943000; 8.389511000; 8.380720000; 8.371574000; 8.362054000; 8.352117000; 8.341726000; 8.330862000; 8.319541000; 8.307829000; 8.295833000; 8.283689000; 8.271541000; 8.259507000; 8.247672000; 8.236083000; 8.224761000; 8.2137170…
8.660640000; 8.661912000; 8.662291000; 8.661654000; 8.659928000; 8.657088000; 8.653167000; 8.648247000; 8.642446000; 8.635896000; 8.628725000; 8.621037000; 8.612896000; 8.604328000; 8.595325000; 8.585855000; 8.575875000; 8.565351000; 8.554268000; 8.542643000; 8.530519000; 8.517980000; 8.505135000; 8.492117000; 8.479074000; 8.466147000; 8.453467000; 8.441138000; 8.429237000; 8.417816000; 8.4069090…
8.895723000; 8.896480000; 8.896501000; 8.895638000; 8.893791000; 8.890915000; 8.887044000; 8.882282000; 8.876781000; 8.870710000; 8.864224000; 8.857429000; 8.850368000; 8.843023000; 8.835340000; 8.827256000; 8.818723000; 8.809742000; 8.800374000; 8.790748000; 8.781039000; 8.771461000; 8.762242000; 8.753613000; 8.745773000; 8.738886000; 8.733058000; 8.728333000; 8.724689000; 8.722040000; 8.7202110…
9.088552000; 9.087147000; 9.080667000; 9.069885000; 9.056006000; 9.040416000; 9.024429000; 9.009099000; 8.995110000; 8.982756000; 8.972045000; 8.962754000; 8.954528000; 8.946965000; 8.939738000; 8.932516000; 8.925072000; 8.917292000; 8.909167000; 8.900773000; 8.892291000; 8.883961000; 8.876059000; 8.868868000; 8.862651000; 8.857613000; 8.853886000; 8.851506000; 8.850409000; 8.850435000; 8.8513400…
9.158343000; 9.158917000; 9.158978000; 9.158295000; 9.156657000; 9.153944000; 9.150143000; 9.145361000; 9.139803000; 9.133718000; 9.127341000; 9.120838000; 9.114272000; 9.107604000; 9.100721000; 9.093501000; 9.085842000; 9.077722000; 9.069221000; 9.060541000; 9.051975000; 9.043890000; 9.036694000; 9.030785000; 9.026495000; 9.024052000; 9.023539000; 9.024874000; 9.027820000; 9.032017000; 9.0369970…
9.386538000; 9.387001000; 9.387090000; 9.386511000; 9.385031000; 9.382536000; 9.379054000; 9.374744000; 9.369859000; 9.364680000; 9.359456000; 9.354323000; 9.349287000; 9.344223000; 9.338941000; 9.333252000; 9.327031000; 9.320279000; 9.313143000; 9.305919000; 9.298997000; 9.292826000; 9.287855000; 9.284495000; 9.283059000; 9.283736000; 9.286584000; 9.291510000; 9.298273000; 9.306511000; 9.3157170…
-1000.000000000; -1000.000000000; -1000.000000000; -1000.000000000; -1000.000000000; -1000.000000000; 9.486588000; 9.544120000; 9.588549000; 9.621060000; 9.643896000; 9.659516000; 9.670100000; 9.677276000; 9.681968000; 9.684818000; 9.686176000; 9.686325000; 9.685622000; 9.684645000; 9.683918000; 9.683992000; 9.685383000; 9.688496000; 9.693574000; 9.700699000; 9.709826000; 9.720764000; 9.733191000…
SagittalPosterior [mm]
6.695512000; 6.688859000; 6.679789000; 6.668487000; 6.655226000; 6.640321000; 6.624125000; 6.606987000; 6.589228000; 6.571149000; 6.553055000; 6.535240000; 6.518022000; 6.501751000; 6.486806000; 6.473558000; 6.462408000; 6.453715000; 6.447755000; 6.444680000; 6.444585000; 6.447346000; 6.452713000; 6.460323000; 6.469754000; 6.480471000; 6.491961000; 6.503726000; 6.515296000; 6.526240000; 6.5362340…
6.973756000; 6.974189000; 6.970857000; 6.963836000; 6.953413000; 6.940043000; 6.924212000; 6.906425000; 6.887165000; 6.866828000; 6.845644000; 6.823746000; 6.801133000; 6.777681000; 6.753170000; 6.727357000; 6.700044000; 6.671082000; 6.640439000; 6.608287000; 6.574924000; 6.540705000; 6.506110000; 6.471714000; 6.438114000; 6.405958000; 6.375924000; 6.348688000; 6.324918000; 6.305161000; 6.2899680…
6.947646000; 6.947819000; 6.943157000; 6.933767000; 6.919982000; 6.902308000; 6.881359000; 6.857817000; 6.832390000; 6.805762000; 6.778550000; 6.751326000; 6.724566000; 6.698642000; 6.673808000; 6.650212000; 6.627921000; 6.606902000; 6.587049000; 6.568248000; 6.550356000; 6.533133000; 6.516356000; 6.499845000; 6.483471000; 6.467192000; 6.451091000; 6.435376000; 6.420383000; 6.406497000; 6.3942360…
6.916466000; 6.917015000; 6.913694000; 6.906530000; 6.895698000; 6.881482000; 6.864227000; 6.844342000; 6.822280000; 6.798508000; 6.773485000; 6.747704000; 6.721637000; 6.695722000; 6.670347000; 6.645861000; 6.622540000; 6.600588000; 6.580132000; 6.561256000; 6.543969000; 6.528174000; 6.513730000; 6.500469000; 6.488230000; 6.476867000; 6.466290000; 6.456485000; 6.447529000; 6.439530000; 6.4327300…
6.905779000; 6.907438000; 6.905655000; 6.900379000; 6.891696000; 6.879806000; 6.864976000; 6.847551000; 6.827934000; 6.806561000; 6.783877000; 6.760366000; 6.736499000; 6.712719000; 6.689422000; 6.666953000; 6.645590000; 6.625527000; 6.606884000; 6.589722000; 6.574037000; 6.559729000; 6.546659000; 6.534673000; 6.523624000; 6.513390000; 6.503891000; 6.495117000; 6.487127000; 6.480010000; 6.4739550…
6.901611000; 6.904586000; 6.904410000; 6.900972000; 6.894283000; 6.884471000; 6.871740000; 6.856387000; 6.838782000; 6.819339000; 6.798494000; 6.776714000; 6.754453000; 6.732134000; 6.710137000; 6.688782000; 6.668328000; 6.648962000; 6.630805000; 6.613924000; 6.598340000; 6.584007000; 6.570851000; 6.558784000; 6.547739000; 6.537649000; 6.528469000; 6.520182000; 6.512812000; 6.506378000; 6.5009600…
6.883829000; 6.888046000; 6.889804000; 6.888978000; 6.885517000; 6.879451000; 6.870857000; 6.859883000; 6.846735000; 6.831667000; 6.814965000; 6.796964000; 6.778009000; 6.758446000; 6.738609000; 6.718800000; 6.699274000; 6.680237000; 6.661844000; 6.644198000; 6.627369000; 6.611376000; 6.596217000; 6.581881000; 6.568386000; 6.555754000; 6.544025000; 6.533267000; 6.523577000; 6.515033000; 6.5077560…
6.867236000; 6.873532000; 6.877614000; 6.879274000; 6.878377000; 6.874870000; 6.868766000; 6.860160000; 6.849220000; 6.836175000; 6.821301000; 6.804930000; 6.787405000; 6.769071000; 6.750257000; 6.731248000; 6.712278000; 6.693524000; 6.675109000; 6.657111000; 6.639572000; 6.622506000; 6.605920000; 6.589828000; 6.574288000; 6.559390000; 6.545249000; 6.532020000; 6.519895000; 6.509049000; 6.4996890…
6.840298000; 6.846506000; 6.850885000; 6.853241000; 6.853436000; 6.851392000; 6.847088000; 6.840570000; 6.831945000; 6.821369000; 6.809051000; 6.795244000; 6.780225000; 6.764276000; 6.747683000; 6.730692000; 6.713517000; 6.696323000; 6.679233000; 6.662325000; 6.645651000; 6.629230000; 6.613081000; 6.597234000; 6.581753000; 6.566745000; 6.552345000; 6.538733000; 6.526124000; 6.514725000; 6.5047630…
6.827111000; 6.833966000; 6.839181000; 6.842555000; 6.843939000; 6.843244000; 6.840432000; 6.835534000; 6.828630000; 6.819850000; 6.809367000; 6.797393000; 6.784155000; 6.769895000; 6.754854000; 6.739247000; 6.723267000; 6.707072000; 6.690789000; 6.674514000; 6.658314000; 6.642227000; 6.626284000; 6.610521000; 6.595001000; 6.579822000; 6.565114000; 6.551053000; 6.537853000; 6.525737000; 6.5149530…
6.817981000; 6.825327000; 6.831414000; 6.836034000; 6.839009000; 6.840195000; 6.839489000; 6.836832000; 6.832211000; 6.825658000; 6.817250000; 6.807114000; 6.795406000; 6.782314000; 6.768051000; 6.752826000; 6.736849000; 6.720316000; 6.703402000; 6.686262000; 6.669023000; 6.651779000; 6.634608000; 6.617581000; 6.600782000; 6.584317000; 6.568312000; 6.552931000; 6.538377000; 6.524855000; 6.5126090…
6.812115000; 6.818486000; 6.823612000; 6.827298000; 6.829378000; 6.829727000; 6.828264000; 6.824960000; 6.819831000; 6.812937000; 6.804387000; 6.794322000; 6.782913000; 6.770344000; 6.756811000; 6.742495000; 6.727565000; 6.712163000; 6.696406000; 6.680390000; 6.664181000; 6.647822000; 6.631351000; 6.614807000; 6.598258000; 6.581803000; 6.565576000; 6.549748000; 6.534537000; 6.520168000; 6.5068980…
6.804401000; 6.810283000; 6.814960000; 6.818259000; 6.820036000; 6.820177000; 6.818608000; 6.815301000; 6.810269000; 6.803565000; 6.795279000; 6.785536000; 6.774479000; 6.762263000; 6.749052000; 6.734988000; 6.720200000; 6.704794000; 6.688858000; 6.672464000; 6.655671000; 6.638534000; 6.621115000; 6.603498000; 6.585800000; 6.568181000; 6.550831000; 6.533978000; 6.517885000; 6.502810000; 6.4890280…
6.787355000; 6.790200000; 6.792204000; 6.793242000; 6.793203000; 6.791991000; 6.789529000; 6.785771000; 6.780700000; 6.774328000; 6.766700000; 6.757890000; 6.747986000; 6.737092000; 6.725320000; 6.712770000; 6.699526000; 6.685657000; 6.671219000; 6.656263000; 6.640828000; 6.624962000; 6.608728000; 6.592213000; 6.575544000; 6.558889000; 6.542448000; 6.526453000; 6.511167000; 6.496841000; 6.4837350…
6.739181000; 6.742098000; 6.744391000; 6.745936000; 6.746618000; 6.746343000; 6.745042000; 6.742682000; 6.739257000; 6.734796000; 6.729350000; 6.722985000; 6.715773000; 6.707780000; 6.699065000; 6.689667000; 6.679605000; 6.668879000; 6.657483000; 6.645417000; 6.632678000; 6.619287000; 6.605289000; 6.590767000; 6.575839000; 6.560672000; 6.545463000; 6.530437000; 6.515845000; 6.501938000; 6.4889680…
6.638455000; 6.641691000; 6.644076000; 6.645495000; 6.645843000; 6.645038000; 6.643031000; 6.639815000; 6.635434000; 6.629979000; 6.623592000; 6.616460000; 6.608792000; 6.600801000; 6.592687000; 6.584618000; 6.576701000; 6.568989000; 6.561483000; 6.554142000; 6.546877000; 6.539594000; 6.532199000; 6.524620000; 6.516816000; 6.508804000; 6.500641000; 6.492436000; 6.484340000; 6.476527000; 6.4691960…
6.544890000; 6.548988000; 6.552913000; 6.556475000; 6.559494000; 6.561819000; 6.563339000; 6.563996000; 6.563790000; 6.562775000; 6.561054000; 6.558772000; 6.556087000; 6.553157000; 6.550120000; 6.547077000; 6.544078000; 6.541123000; 6.538168000; 6.535139000; 6.531926000; 6.528422000; 6.524536000; 6.520200000; 6.515382000; 6.510112000; 6.504459000; 6.498537000; 6.492508000; 6.486549000; 6.4808650…
6.519690000; 6.523560000; 6.527272000; 6.530652000; 6.533545000; 6.535833000; 6.537436000; 6.538329000; 6.538542000; 6.538154000; 6.537285000; 6.536090000; 6.534729000; 6.533352000; 6.532080000; 6.530995000; 6.530126000; 6.529449000; 6.528898000; 6.528379000; 6.527760000; 6.526917000; 6.525735000; 6.524125000; 6.522029000; 6.519451000; 6.516427000; 6.513042000; 6.509426000; 6.505730000; 6.5021310…
6.509944000; 6.514607000; 6.519084000; 6.523182000; 6.526734000; 6.529618000; 6.531762000; 6.533155000; 6.533851000; 6.533956000; 6.533623000; 6.533038000; 6.532393000; 6.531867000; 6.531602000; 6.531696000; 6.532187000; 6.533057000; 6.534235000; 6.535618000; 6.537061000; 6.538420000; 6.539557000; 6.540355000; 6.540729000; 6.540648000; 6.540116000; 6.539186000; 6.537950000; 6.536530000; 6.5350750…
6.515989000; 6.521401000; 6.526620000; 6.531441000; 6.535686000; 6.539229000; 6.541996000; 6.543979000; 6.545240000; 6.545901000; 6.546133000; 6.546144000; 6.546155000; 6.546372000; 6.546967000; 6.548060000; 6.549718000; 6.551938000; 6.554660000; 6.557787000; 6.561169000; 6.564649000; 6.568067000; 6.571281000; 6.574170000; 6.576665000; 6.578732000; 6.580382000; 6.581669000; 6.582683000; 6.5835410…
6.545349000; 6.551503000; 6.557428000; 6.562932000; 6.567854000; 6.572080000; 6.575548000; 6.578263000; 6.580290000; 6.581754000; 6.582825000; 6.583711000; 6.584629000; 6.585789000; 6.587363000; 6.589484000; 6.592230000; 6.595615000; 6.599598000; 6.604098000; 6.608982000; 6.614100000; 6.619296000; 6.624420000; 6.629333000; 6.633942000; 6.638178000; 6.642010000; 6.645450000; 6.648541000; 6.6513600…
6.600447000; 6.607523000; 6.614462000; 6.621072000; 6.627184000; 6.632671000; 6.637456000; 6.641520000; 6.644905000; 6.647714000; 6.650097000; 6.652241000; 6.654349000; 6.656622000; 6.659230000; 6.662307000; 6.665940000; 6.670158000; 6.674939000; 6.680221000; 6.685896000; 6.691841000; 6.697925000; 6.704024000; 6.710021000; 6.715832000; 6.721395000; 6.726670000; 6.731649000; 6.736347000; 6.7408030…
6.695518000; 6.703876000; 6.712064000; 6.719868000; 6.727101000; 6.733624000; 6.739352000; 6.744260000; 6.748395000; 6.751867000; 6.754836000; 6.757499000; 6.760077000; 6.762781000; 6.765798000; 6.769275000; 6.773314000; 6.777962000; 6.783209000; 6.789009000; 6.795269000; 6.801877000; 6.808713000; 6.815657000; 6.822595000; 6.829438000; 6.836110000; 6.842555000; 6.848740000; 6.854658000; 6.8603220…
6.840488000; 6.849526000; 6.858436000; 6.867029000; 6.875141000; 6.882648000; 6.889468000; 6.895572000; 6.900985000; 6.905787000; 6.910090000; 6.914042000; 6.917802000; 6.921528000; 6.925357000; 6.929400000; 6.933738000; 6.938416000; 6.943447000; 6.948813000; 6.954477000; 6.960396000; 6.966520000; 6.972805000; 6.979204000; 6.985683000; 6.992199000; 6.998707000; 7.005159000; 7.011517000; 7.0177380…
7.085271000; 7.093595000; 7.101784000; 7.109758000; 7.117440000; 7.124770000; 7.131700000; 7.138198000; 7.144257000; 7.149888000; 7.155106000; 7.159943000; 7.164431000; 7.168600000; 7.172474000; 7.176077000; 7.179424000; 7.182531000; 7.185420000; 7.188113000; 7.190654000; 7.193106000; 7.195546000; 7.198061000; 7.200742000; 7.203671000; 7.206903000; 7.210459000; 7.214325000; 7.218476000; 7.2228450…
7.494852000; 7.500470000; 7.506157000; 7.512068000; 7.518327000; 7.525020000; 7.532170000; 7.539732000; 7.547593000; 7.555572000; 7.563406000; 7.570783000; 7.577349000; 7.582751000; 7.586665000; 7.588817000; 7.589013000; 7.587167000; 7.583311000; 7.577576000; 7.570230000; 7.561634000; 7.552218000; 7.542445000; 7.532799000; 7.523699000; 7.515493000; 7.508428000; 7.502633000; 7.498161000; 7.4949450…
8.311052000; 8.302069000; 8.294133000; 8.288099000; 8.284686000; 8.284420000; 8.287541000; 8.293985000; 8.303379000; 8.315041000; 8.327969000; 8.340928000; 8.352530000; 8.361347000; 8.366051000; 8.365492000; 8.358784000; 8.345415000; 8.325285000; 8.298656000; 8.266242000; 8.229090000; 8.188486000; 8.145846000; 8.102697000; 8.060379000; 8.020059000; 7.982635000; 7.948680000; 7.918326000; 7.8914180…
10.611340000; 10.499910000; 10.397080000; 10.307480000; 10.234920000; 10.182090000; 10.150160000; 10.138800000; 10.146180000; 10.169020000; 10.202670000; 10.241530000; 10.279380000; 10.309840000; 10.326880000; 10.325390000; 10.301220000; 10.251690000; 10.175770000; 10.074120000; 9.948730000; 9.802910000; 9.640799000; 9.467001000; 9.286214000; 9.102817000; 8.920828000; 8.743629000; 8.573888000; 8.…
32.503400000; 30.375890000; 28.109880000; 25.817180000; 23.590850000; 21.500470000; 19.590850000; 17.883840000; 16.382290000; 15.073600000; 13.933780000; 12.942480000; 12.078460000; 11.322440000; 10.660160000; 10.090150000; -1000.000000000; -1000.000000000; -1000.000000000; -1000.000000000; -1000.000000000; -1000.000000000; -1000.000000000; -1000.000000000; -1000.000000000; -1000.000000000; -1000…
-1000.000000000; -1000.000000000; -1000.000000000; -1000.000000000; -1000.000000000; -1000.000000000; -1000.000000000; -1000.000000000; -1000.000000000; -1000.000000000; -1000.000000000; -1000.000000000; -1000.000000000; -1000.000000000; -1000.000000000; -1000.000000000; -1000.000000000; -1000.000000000; -1000.000000000; -1000.000000000; -1000.000000000; -1000.000000000; -1000.000000000; -1000.00…
-1000.000000000; -1000.000000000; -1000.000000000; -1000.000000000; -1000.000000000; -1000.000000000; -1000.000000000; -1000.000000000; -1000.000000000; -1000.000000000; -1000.000000000; -1000.000000000; -1000.000000000; -1000.000000000; -1000.000000000; -1000.000000000; -1000.000000000; -1000.000000000; -1000.000000000; -1000.000000000; -1000.000000000; -1000.000000000; -1000.000000000; -1000.00…
TangentialAnterior [mm]
8.580049000; 8.579634000; 8.579537000; 8.579889000; 8.580803000; 8.582350000; 8.584523000; 8.587217000; 8.590249000; 8.593394000; 8.596399000; 8.598989000; 8.600895000; 8.601879000; 8.601714000; 8.600152000; 8.597199000; 8.593251000; 8.588546000; 8.583185000; 8.577600000; 8.572490000; 8.567997000; 8.564181000; 8.561469000; 8.559783000; 8.558710000; 8.557891000; 8.556926000; 8.555668000; 8.5543250…
8.575077000; 8.575174000; 8.575731000; 8.576902000; 8.578823000; 8.581574000; 8.585143000; 8.589404000; 8.594151000; 8.599132000; 8.604066000; 8.608652000; 8.612608000; 8.615684000; 8.617647000; 8.618231000; 8.617453000; 8.615758000; 8.613346000; 8.610197000; 8.606660000; 8.603406000; 8.600471000; 8.597844000; 8.596049000; 8.595064000; 8.594494000; 8.594028000; 8.593285000; 8.592163000; 8.5909390…
8.572747000; 8.572927000; 8.573601000; 8.574928000; 8.577049000; 8.580048000; 8.583906000; 8.588498000; 8.593614000; 8.598997000; 8.604362000; 8.609406000; 8.613843000; 8.617423000; 8.619913000; 8.621044000; 8.620836000; 8.619747000; 8.617965000; 8.615436000; 8.612480000; 8.609759000; 8.607274000; 8.604998000; 8.603477000; 8.602703000; 8.602287000; 8.601930000; 8.601254000; 8.600168000; 8.5989640…
8.566992000; 8.567023000; 8.567564000; 8.568777000; 8.570795000; 8.573695000; 8.577456000; 8.581948000; 8.586968000; 8.592269000; 8.597575000; 8.602600000; 8.607069000; 8.610747000; 8.613408000; 8.614780000; 8.614892000; 8.614212000; 8.612907000; 8.610879000; 8.608411000; 8.606140000; 8.604028000; 8.602026000; 8.600705000; 8.600071000; 8.599739000; 8.599418000; 8.598729000; 8.597585000; 8.5962900…
8.555039000; 8.554613000; 8.554707000; 8.555468000; 8.557006000; 8.559367000; 8.562505000; 8.566284000; 8.570512000; 8.574969000; 8.579423000; 8.583633000; 8.587379000; 8.590466000; 8.592690000; 8.593786000; 8.593784000; 8.593166000; 8.592055000; 8.590262000; 8.588005000; 8.585884000; 8.583804000; 8.581692000; 8.580173000; 8.579290000; 8.578670000; 8.578029000; 8.576987000; 8.575458000; 8.5737820…
8.538104000; 8.536906000; 8.536149000; 8.535952000; 8.536377000; 8.537418000; 8.538993000; 8.540960000; 8.543155000; 8.545411000; 8.547578000; 8.549516000; 8.551099000; 8.552209000; 8.552681000; 8.552248000; 8.550930000; 8.549202000; 8.547118000; 8.544376000; 8.541120000; 8.537938000; 8.534698000; 8.531330000; 8.528560000; 8.526483000; 8.524745000; 8.523075000; 8.521082000; 8.518685000; 8.5162780…
8.517355000; 8.515358000; 8.513529000; 8.511963000; 8.510695000; 8.509699000; 8.508895000; 8.508177000; 8.507441000; 8.506610000; 8.505636000; 8.504494000; 8.503160000; 8.501587000; 8.499631000; 8.496997000; 8.493667000; 8.490086000; 8.486226000; 8.481677000; 8.476532000; 8.471409000; 8.466178000; 8.460806000; 8.456134000; 8.452323000; 8.449030000; 8.445993000; 8.442806000; 8.439401000; 8.4362450…
8.492120000; 8.489711000; 8.487021000; 8.484151000; 8.481173000; 8.478125000; 8.475019000; 8.471857000; 8.468647000; 8.465417000; 8.462205000; 8.459051000; 8.455974000; 8.452927000; 8.449740000; 8.446058000; 8.441808000; 8.437418000; 8.432803000; 8.427463000; 8.421459000; 8.415451000; 8.409298000; 8.402974000; 8.397415000; 8.392813000; 8.388814000; 8.385157000; 8.381428000; 8.377589000; 8.3741980…
8.463991000; 8.462007000; 8.459349000; 8.456128000; 8.452482000; 8.448553000; 8.444478000; 8.440395000; 8.436439000; 8.432725000; 8.429340000; 8.426329000; 8.423676000; 8.421290000; 8.418950000; 8.416242000; 8.413089000; 8.409976000; 8.406814000; 8.403039000; 8.398676000; 8.394381000; 8.389913000; 8.385158000; 8.381073000; 8.377825000; 8.375011000; 8.372368000; 8.369482000; 8.366365000; 8.3636880…
8.438850000; 8.438524000; 8.437477000; 8.435757000; 8.433467000; 8.430749000; 8.427772000; 8.424726000; 8.421808000; 8.419183000; 8.416962000; 8.415194000; 8.413860000; 8.412872000; 8.412023000; 8.410928000; 8.409598000; 8.408669000; 8.408120000; 8.407343000; 8.406315000; 8.405647000; 8.404910000; 8.403807000; 8.403255000; 8.403337000; 8.403563000; 8.403638000; 8.403141000; 8.402127000; 8.4013760…
8.421203000; 8.423613000; 8.425647000; 8.427181000; 8.428138000; 8.428488000; 8.428265000; 8.427568000; 8.426543000; 8.425350000; 8.424128000; 8.422987000; 8.422009000; 8.421230000; 8.420588000; 8.419836000; 8.419154000; 8.419394000; 8.420634000; 8.422248000; 8.424191000; 8.427059000; 8.430243000; 8.433257000; 8.436968000; 8.441338000; 8.445721000; 8.449725000; 8.452840000; 8.455104000; 8.4573610…
8.409853000; 8.414701000; 8.419672000; 8.424467000; 8.428793000; 8.432404000; 8.435122000; 8.436872000; 8.437669000; 8.437595000; 8.436790000; 8.435434000; 8.433738000; 8.431927000; 8.430140000; 8.428300000; 8.426778000; 8.426638000; 8.428059000; 8.430421000; 8.433722000; 8.438644000; 8.444491000; 8.450664000; 8.458018000; 8.466370000; 8.474842000; 8.482844000; 8.489674000; 8.495272000; 8.5005080…
8.398040000; 8.402830000; 8.408126000; 8.413618000; 8.418964000; 8.423834000; 8.427943000; 8.431077000; 8.433103000; 8.433969000; 8.433719000; 8.432486000; 8.430492000; 8.428035000; 8.425349000; 8.422446000; 8.419812000; 8.418683000; 8.419318000; 8.421105000; 8.424130000; 8.429232000; 8.435713000; 8.442936000; 8.451815000; 8.462048000; 8.472523000; 8.482426000; 8.490839000; 8.497624000; 8.5038980…
8.368151000; 8.369448000; 8.371439000; 8.374002000; 8.376948000; 8.380065000; 8.383121000; 8.385881000; 8.388124000; 8.389657000; 8.390354000; 8.390172000; 8.389169000; 8.387503000; 8.385310000; 8.382508000; 8.379575000; 8.377848000; 8.377606000; 8.378185000; 8.379714000; 8.383178000; 8.387862000; 8.393120000; 8.400023000; 8.408273000; 8.416646000; 8.424314000; 8.430488000; 8.435107000; 8.4400270…
8.283161000; 8.279408000; 8.276422000; 8.274266000; 8.272943000; 8.272395000; 8.272515000; 8.273147000; 8.274091000; 8.275125000; 8.276028000; 8.276606000; 8.276715000; 8.276291000; 8.275227000; 8.273178000; 8.270477000; 8.268479000; 8.267363000; 8.266251000; 8.265209000; 8.265366000; 8.266063000; 8.266613000; 8.268053000; 8.270208000; 8.272120000; 8.273656000; 8.275742000; 8.278419000; 8.2834650…
8.107389000; 8.100353000; 8.094090000; 8.088650000; 8.084028000; 8.080182000; 8.077050000; 8.074569000; 8.072665000; 8.071258000; 8.070235000; 8.069457000; 8.068759000; 8.067960000; 8.066751000; 8.064488000; 8.061270000; 8.058361000; 8.055632000; 8.051642000; 8.046330000; 8.041601000; 8.037758000; 8.033786000; 8.028848000; 8.022782000; 8.015935000; 8.010468000; 8.012878000; 8.022718000; 8.0362250…
7.852116000; 7.844950000; 7.838385000; 7.832308000; 7.826556000; 7.820968000; 7.815437000; 7.809942000; 7.804556000; 7.799417000; 7.794654000; 7.790345000; 7.786493000; 7.782997000; 7.779318000; 7.774027000; 7.767166000; 7.761196000; 7.755356000; 7.745837000; 7.732396000; 7.720907000; 7.715709000; 7.714093000; 7.707158000; 7.694059000; 7.679115000; 7.669002000; 7.680109000; 7.710441000; 7.7425510…
7.595726000; 7.589853000; 7.584069000; 7.578234000; 7.572163000; 7.565681000; 7.558669000; 7.551110000; 7.543120000; 7.534928000; 7.526795000; 7.518944000; 7.511566000; 7.504633000; 7.496593000; 7.482546000; 7.463349000; 7.449240000; 7.438682000; 7.420210000; 7.392743000; 7.371632000; 7.368180000; 7.375681000; 7.371838000; 7.354470000; 7.333835000; 7.322027000; 7.346262000; 7.401040000; 7.4393280…
7.435545000; 7.430603000; 7.424947000; 7.418714000; 7.411995000; 7.404835000; 7.397226000; 7.389130000; 7.380539000; 7.371532000; 7.362252000; 7.352886000; 7.343691000; 7.334470000; 7.320679000; 7.287950000; 7.239730000; 7.208270000; 7.191543000; 7.160974000; 7.112840000; 7.077483000; 7.071432000; 7.081876000; 7.078360000; 7.057881000; 7.034181000; 7.026711000; 7.082461000; 7.191593000; 7.2540940…
7.404419000; 7.400766000; 7.395628000; 7.389527000; 7.382939000; 7.376191000; 7.369397000; 7.362448000; 7.355107000; 7.347167000; 7.338554000; 7.329368000; 7.319890000; 7.309482000; 7.288305000; 7.225653000; 7.129601000; 7.070601000; 7.046416000; 7.000788000; 6.926866000; 6.891344000; 6.961787000; 7.106763000; 7.185426000; 7.183155000; 7.160787000; 7.155271000; 7.221724000; 7.347702000; 7.4118920…
7.457525000; 7.457348000; 7.455249000; 7.451935000; 7.448042000; 7.443969000; 7.439789000; 7.435238000; 7.429852000; 7.423220000; 7.415187000; 7.405923000; 7.395857000; 7.383840000; 7.353525000; 7.254178000; 7.099748000; 7.010406000; 7.010732000; 7.093933000; 7.229494000; 7.327473000; 7.463027000; 7.669974000; 7.775928000; 7.764723000; 7.721006000; 7.672973000; 7.624179000; 7.575433000; 7.5274340…
7.531598000; 7.537405000; 7.541204000; 7.543587000; 7.545024000; 7.545694000; 7.545431000; 7.543746000; 7.540015000; 7.533808000; 7.525105000; 7.514350000; 7.502276000; 7.490550000; 7.488996000; 7.526261000; 7.596019000; 7.636329000; 7.668208000; 7.805725000; 8.033029000; 8.146677000; 8.130232000; 8.076446000; 8.015885000; 7.952391000; 7.886957000; 7.820528000; 7.753930000; 7.687859000; 7.6229050…
8.523693000; 8.542332000; 8.556648000; 8.566452000; 8.571496000; 8.571436000; 8.565867000; 8.554381000; 8.536703000; 8.512883000; 8.483390000; 8.449075000; 8.411014000; 8.373376000; 8.368463000; 8.492058000; 8.716896000; 8.818607000; 8.779894000; 8.702811000; 8.620075000; 8.534645000; 8.446388000; 8.355399000; 8.262064000; 8.167072000; 8.071400000; 7.976267000; 7.883077000; 7.793339000; 7.7085780…
10.022910000; 10.066800000; 10.101970000; 10.126280000; 10.137730000; 10.134720000; 10.116380000; 10.082670000; 10.034370000; 9.972847000; 9.899774000; 9.816811000; 9.725417000; 9.626772000; 9.521862000; 9.411639000; 9.297203000; 9.179992000; 9.061934000; 8.945477000; 8.833518000; 8.729259000; 8.635982000; 8.556719000; 8.493891000; 8.448957000; 8.422169000; 8.412497000; 8.417801000; 8.435197000; …
13.475840000; 13.467670000; 13.451150000; 13.423690000; 13.383350000; 13.329310000; 13.262130000; 13.183760000; 13.097170000; 13.005720000; 12.912460000; 12.819410000; 12.727270000; 12.635350000; 12.542060000; 12.445450000; 12.343920000; 12.236830000; 12.124960000; 12.010710000; 11.897950000; 11.791730000; 11.697830000; 11.622020000; 11.569380000; 11.543560000; 11.546250000; 11.576930000; 11.6329…
28.670030000; 28.397380000; 28.164120000; 27.949580000; 27.737420000; 27.518850000; 27.294190000; 27.072300000; 26.867800000; 26.696570000; 26.570680000; 26.494030000; 26.460330000; 26.454170000; 26.454850000; 26.441860000; 26.400060000; 26.323560000; 26.217460000; 26.096860000; 25.983790000; 25.903420000; 25.880100000; 25.933790000; 26.077770000; 26.317520000; 26.650580000; 27.067210000; 27.5519…
54.957070000; 53.812010000; 52.987800000; 52.469590000; 52.251930000; 52.344870000; 52.777270000; 53.592820000; 54.841320000; 56.570660000; 58.817310000; 61.602920000; 64.947270000; 68.888450000; 73.500310000; 78.911120000; 85.305000000; 92.874590000; 101.732000000; 111.802200000; 122.718900000; 133.758700000; 143.865500000; 151.777900000; 156.242800000; 156.270300000; 151.362200000; 141.64900000…
574.137600000; 561.251400000; 524.332700000; 468.180800000; 399.654900000; 326.313000000; 255.071200000; 191.199100000; 137.828600000; 96.012530000; 65.184650000; 43.750080000; 29.671460000; 20.963200000; 15.947480000; 13.283810000; 11.995600000; 11.451330000; 11.261550000; 11.197300000; 11.160420000; 11.128580000; 11.101030000; 11.079810000; 11.066840000; 11.063570000; 11.070880000; 11.089450000…
12.710310000; 12.698900000; 12.687490000; 12.673890000; 12.655940000; 12.632100000; 12.601980000; 12.566460000; 12.527530000; 12.487710000; 12.449410000; 12.414280000; 12.382850000; 12.354460000; 12.327650000; 12.300640000; 12.271920000; 12.240770000; 12.207510000; 12.173590000; 12.141400000; 12.113950000; 12.094500000; 12.086130000; 12.091340000; 12.111740000; 12.147820000; 12.198880000; 12.2630…
14.243070000; 14.229490000; 14.217570000; 14.204420000; 14.187520000; 14.165290000; 14.137560000; 14.105630000; 14.071910000; 14.039320000; 14.010430000; 13.986730000; 13.968320000; 13.953860000; 13.941160000; 13.927890000; 13.912280000; 13.893740000; 13.873170000; 13.852830000; 13.836070000; 13.826770000; 13.828850000; 13.845800000; 13.880290000; 13.933940000; 14.007210000; 14.099340000; 14.2083…
-1000.000000000; -1000.000000000; -1000.000000000; -1000.000000000; -1000.000000000; -1000.000000000; 15.062980000; 15.457590000; 15.769470000; 16.007840000; 16.187910000; 16.326160000; 16.436610000; 16.528870000; 16.608180000; 16.676870000; 16.736070000; 16.787160000; 16.832890000; 16.877650000; 16.926770000; 16.985820000; 17.059990000; 17.153430000; 17.268820000; 17.407290000; 17.568500000; 17.…
TangentialPosterior [mm]
6.851886000; 6.843830000; 6.831735000; 6.815889000; 6.796755000; 6.774928000; 6.751071000; 6.725899000; 6.700141000; 6.674504000; 6.649633000; 6.626141000; 6.604557000; 6.585312000; 6.568730000; 6.555037000; 6.544350000; 6.536676000; 6.531922000; 6.529887000; 6.530337000; 6.532914000; 6.537211000; 6.542789000; 6.549234000; 6.556090000; 6.562926000; 6.569339000; 6.574973000; 6.579497000; 6.5826800…
6.925840000; 6.923780000; 6.916631000; 6.904435000; 6.887460000; 6.866183000; 6.841216000; 6.813299000; 6.783263000; 6.751983000; 6.720321000; 6.689138000; 6.659231000; 6.631294000; 6.605895000; 6.583455000; 6.564256000; 6.548422000; 6.535934000; 6.526623000; 6.520285000; 6.516577000; 6.515117000; 6.515507000; 6.517397000; 6.520409000; 6.524193000; 6.528417000; 6.532778000; 6.536970000; 6.5407560…
6.963914000; 6.968928000; 6.969225000; 6.964656000; 6.955251000; 6.941203000; 6.922853000; 6.900689000; 6.875321000; 6.847447000; 6.817811000; 6.787217000; 6.756446000; 6.726233000; 6.697234000; 6.670006000; 6.644973000; 6.622432000; 6.602550000; 6.585367000; 6.570837000; 6.558805000; 6.549052000; 6.541317000; 6.535352000; 6.530908000; 6.527732000; 6.525602000; 6.524343000; 6.523791000; 6.5238430…
6.949409000; 6.959493000; 6.965727000; 6.967789000; 6.965506000; 6.958852000; 6.947947000; 6.933064000; 6.914600000; 6.893053000; 6.868998000; 6.843073000; 6.815932000; 6.788218000; 6.760555000; 6.733500000; 6.707545000; 6.683101000; 6.660487000; 6.639910000; 6.621501000; 6.605285000; 6.591204000; 6.579131000; 6.568923000; 6.560413000; 6.553399000; 6.547686000; 6.543110000; 6.539508000; 6.5367580…
6.904467000; 6.913609000; 6.920366000; 6.924445000; 6.925652000; 6.923877000; 6.919102000; 6.911406000; 6.900933000; 6.887879000; 6.872498000; 6.855068000; 6.835881000; 6.815246000; 6.793494000; 6.770926000; 6.747852000; 6.724574000; 6.701367000; 6.678473000; 6.656115000; 6.634473000; 6.613691000; 6.593889000; 6.575204000; 6.557771000; 6.541708000; 6.527156000; 6.514276000; 6.503190000; 6.4940420…
6.773396000; 6.786950000; 6.800824000; 6.814559000; 6.827633000; 6.839484000; 6.849543000; 6.857277000; 6.862217000; 6.863991000; 6.862352000; 6.857189000; 6.848522000; 6.836506000; 6.821424000; 6.803621000; 6.783507000; 6.761515000; 6.738074000; 6.713602000; 6.688460000; 6.662997000; 6.637520000; 6.612317000; 6.587686000; 6.563921000; 6.541333000; 6.520251000; 6.501028000; 6.483972000; 6.4694230…
6.696281000; 6.709893000; 6.724530000; 6.739729000; 6.754940000; 6.769552000; 6.782936000; 6.794485000; 6.803643000; 6.809941000; 6.813047000; 6.812758000; 6.809010000; 6.801883000; 6.791596000; 6.778429000; 6.762720000; 6.744833000; 6.725131000; 6.703963000; 6.681633000; 6.658442000; 6.634681000; 6.610649000; 6.586664000; 6.563097000; 6.540368000; 6.518946000; 6.499333000; 6.482015000; 6.4674740…
6.628652000; 6.640463000; 6.653691000; 6.667908000; 6.682580000; 6.697109000; 6.710878000; 6.723297000; 6.733824000; 6.742020000; 6.747594000; 6.750399000; 6.750433000; 6.747827000; 6.742824000; 6.735698000; 6.726728000; 6.716167000; 6.704209000; 6.691000000; 6.676601000; 6.661060000; 6.644418000; 6.626746000; 6.608165000; 6.588886000; 6.569227000; 6.549601000; 6.530497000; 6.512447000; 6.4960160…
6.653310000; 6.663033000; 6.673789000; 6.685314000; 6.697277000; 6.709315000; 6.721097000; 6.732315000; 6.742691000; 6.751992000; 6.760051000; 6.766724000; 6.771900000; 6.775494000; 6.777449000; 6.777694000; 6.776153000; 6.772748000; 6.767408000; 6.760085000; 6.750725000; 6.739357000; 6.726066000; 6.711000000; 6.694366000; 6.676485000; 6.657725000; 6.638514000; 6.619318000; 6.600632000; 6.5829060…
6.704998000; 6.715389000; 6.726092000; 6.736785000; 6.747126000; 6.756780000; 6.765493000; 6.773071000; 6.779370000; 6.784309000; 6.787894000; 6.790141000; 6.791101000; 6.790847000; 6.789464000; 6.787003000; 6.783506000; 6.778986000; 6.773427000; 6.766777000; 6.758954000; 6.749882000; 6.739492000; 6.727735000; 6.714602000; 6.700170000; 6.684556000; 6.667953000; 6.650621000; 6.632896000; 6.6151180…
6.718231000; 6.727216000; 6.737401000; 6.748466000; 6.760008000; 6.771586000; 6.782785000; 6.793218000; 6.802541000; 6.810475000; 6.816828000; 6.821431000; 6.824175000; 6.825009000; 6.823933000; 6.820977000; 6.816217000; 6.809763000; 6.801740000; 6.792283000; 6.781508000; 6.769562000; 6.756575000; 6.742662000; 6.727932000; 6.712504000; 6.696463000; 6.679899000; 6.662913000; 6.645641000; 6.6282120…
6.686307000; 6.689310000; 6.693637000; 6.699292000; 6.706178000; 6.714130000; 6.722933000; 6.732329000; 6.742025000; 6.751721000; 6.761122000; 6.769898000; 6.777732000; 6.784319000; 6.789375000; 6.792627000; 6.793836000; 6.792799000; 6.789351000; 6.783384000; 6.774843000; 6.763754000; 6.750217000; 6.734402000; 6.716545000; 6.696929000; 6.675877000; 6.653727000; 6.630815000; 6.607481000; 6.5840240…
6.703266000; 6.698983000; 6.695631000; 6.693492000; 6.692746000; 6.693470000; 6.695617000; 6.699032000; 6.703469000; 6.708599000; 6.714019000; 6.719281000; 6.723904000; 6.727403000; 6.729323000; 6.729256000; 6.726832000; 6.721774000; 6.713912000; 6.703186000; 6.689651000; 6.673513000; 6.655082000; 6.634754000; 6.612981000; 6.590242000; 6.567009000; 6.543709000; 6.520698000; 6.498273000; 6.4766060…
6.708302000; 6.683377000; 6.659617000; 6.637711000; 6.618227000; 6.601607000; 6.588111000; 6.577837000; 6.570728000; 6.566584000; 6.565055000; 6.565694000; 6.567966000; 6.571272000; 6.574997000; 6.578556000; 6.581347000; 6.582851000; 6.582657000; 6.580478000; 6.576165000; 6.569749000; 6.561404000; 6.551425000; 6.540188000; 6.528113000; 6.515639000; 6.503166000; 6.491024000; 6.479443000; 6.4685320…
6.442094000; 6.428995000; 6.416867000; 6.406059000; 6.396895000; 6.389699000; 6.384767000; 6.382355000; 6.382681000; 6.385903000; 6.392069000; 6.401108000; 6.412815000; 6.426830000; 6.442631000; 6.459607000; 6.477033000; 6.494144000; 6.510194000; 6.524544000; 6.536623000; 6.546036000; 6.552556000; 6.556122000; 6.556798000; 6.554801000; 6.550435000; 6.544070000; 6.536109000; 6.526970000; 6.5170480…
5.969235000; 5.971067000; 5.971131000; 5.969509000; 5.966338000; 5.961821000; 5.956223000; 5.949905000; 5.943342000; 5.937108000; 5.931843000; 5.928341000; 5.927408000; 5.929801000; 5.936149000; 5.947001000; 5.962622000; 5.983048000; 6.008095000; 6.037393000; 6.070321000; 6.106162000; 6.144095000; 6.183257000; 6.222750000; 6.261773000; 6.299592000; 6.335595000; 6.369317000; 6.400445000; 6.4288390…
5.762057000; 5.764924000; 5.768890000; 5.773709000; 5.779246000; 5.785507000; 5.792638000; 5.800923000; 5.810766000; 5.822659000; 5.837117000; 5.854648000; 5.875702000; 5.900611000; 5.929533000; 5.962502000; 5.999413000; 6.040014000; 6.083929000; 6.130712000; 6.179808000; 6.230618000; 6.282512000; 6.334838000; 6.386914000; 6.438110000; 6.487801000; 6.535413000; 6.580453000; 6.622518000; 6.6613120…
6.022264000; 6.037167000; 6.052605000; 6.067957000; 6.082738000; 6.096659000; 6.109660000; 6.121909000; 6.133806000; 6.145956000; 6.159078000; 6.173957000; 6.191380000; 6.212039000; 6.236448000; 6.264958000; 6.297750000; 6.334790000; 6.375853000; 6.420584000; 6.468465000; 6.518902000; 6.571245000; 6.624814000; 6.678888000; 6.732802000; 6.785882000; 6.837490000; 6.887055000; 6.934098000; 6.9782380…
6.362970000; 6.382312000; 6.402287000; 6.422201000; 6.441486000; 6.459764000; 6.476855000; 6.492807000; 6.507905000; 6.522651000; 6.537688000; 6.553771000; 6.571698000; 6.592229000; 6.615998000; 6.643511000; 6.675142000; 6.711070000; 6.751289000; 6.795631000; 6.843775000; 6.895281000; 6.949624000; 7.006207000; 7.064359000; 7.123402000; 7.182610000; 7.241247000; 7.298584000; 7.353970000; 7.4068050…
6.989989000; 7.006025000; 7.022898000; 7.040319000; 7.057999000; 7.075676000; 7.093161000; 7.110351000; 7.127285000; 7.144156000; 7.161282000; 7.179138000; 7.198312000; 7.219443000; 7.243156000; 7.270075000; 7.300724000; 7.335504000; 7.374662000; 7.418283000; 7.466258000; 7.518341000; 7.574131000; 7.633090000; 7.694531000; 7.757691000; 7.821727000; 7.885746000; 7.948844000; 8.010229000; 8.0691550…
8.039835000; 8.057925000; 8.075289000; 8.092460000; 8.110003000; 8.128439000; 8.148190000; 8.169527000; 8.192565000; 8.217257000; 8.243379000; 8.270629000; 8.298666000; 8.327169000; 8.355895000; 8.384754000; 8.413834000; 8.443402000; 8.473891000; 8.505795000; 8.539755000; 8.576346000; 8.616058000; 8.659222000; 8.705961000; 8.756081000; 8.809138000; 8.864406000; 8.920893000; 8.977592000; 9.0333200…
9.834494000; 9.858963000; 9.884587000; 9.912609000; 9.944016000; 9.979440000; 10.019090000; 10.062650000; 10.109310000; 10.157870000; 10.206710000; 10.253960000; 10.297720000; 10.336220000; 10.368030000; 10.392160000; 10.408200000; 10.416370000; 10.417510000; 10.412890000; 10.404420000; 10.394270000; 10.384750000; 10.378110000; 10.376450000; 10.381230000; 10.393430000; 10.413310000; 10.440390000;…
14.046290000; 14.072820000; 14.099240000; 14.129500000; 14.166980000; 14.214120000; 14.272120000; 14.340610000; 14.417660000; 14.499860000; 14.582300000; 14.658990000; 14.723460000; 14.769400000; 14.791320000; 14.785020000; 14.747980000; 14.679850000; 14.582340000; 14.458900000; 14.315150000; 14.157860000; 13.994520000; 13.832730000; 13.679870000; 13.541840000; 13.423150000; 13.326440000; 13.2522…
34.488150000; 34.316110000; 34.177220000; 34.121800000; 34.194240000; 34.426630000; 34.835770000; 35.419120000; 36.153410000; 36.994930000; 37.881110000; 38.735650000; 39.475380000; 40.018520000; 40.293170000; 40.244670000; 39.839900000; 39.071940000; 37.960210000; 36.547200000; 34.896220000; 33.081820000; 31.183960000; 29.280830000; 27.443400000; 25.728080000; 24.177620000; 22.818280000; 21.6602…
-48.696250000; -51.176550000; -53.557310000; -55.656540000; -57.316060000; -58.418680000; -58.871850000; -58.634350000; -57.720060000; -56.188690000; -54.122950000; -51.629390000; -48.814400000; -45.769630000; -42.560640000; -39.224730000; -35.771580000; -32.188140000; -28.449290000; -24.532710000; -20.418870000; -16.118840000; -11.669110000; -7.132332000; -2.590460000; 1.848106000; 6.084168000; …
-8.143745000; -8.356769000; -8.567209000; -8.765228000; -8.943993000; -9.099025000; -9.231858000; -9.350321000; -9.461364000; -9.570728000; -9.694510000; -9.849730000; -10.050750000; -10.316030000; -10.676300000; -11.137470000; -11.696760000; -12.343150000; -13.053360000; -13.769880000; -14.456930000; -15.085060000; -15.637230000; -16.114160000; -16.548200000; -16.981730000; -17.466180000; -18.04…
-3.334957000; -3.437252000; -3.535032000; -3.624353000; -3.702080000; -3.765874000; -3.815200000; -3.851453000; -3.885050000; -3.936488000; -4.027148000; -4.187012000; -4.456567000; -4.878621000; -5.488058000; -6.342326000; -7.503318000; -9.032696000; -10.987510000; -13.420110000; -16.353400000; -19.778160000; -23.644270000; -27.855130000; -32.282540000; -36.746020000; -41.034630000; -44.92482000…
-1.421871000; -1.484524000; -1.543990000; -1.598070000; -1.644935000; -1.683186000; -1.712279000; -1.732615000; -1.748101000; -1.766533000; -1.796282000; -1.849003000; -1.940264000; -2.085841000; -2.297136000; -2.593988000; -2.996830000; -3.524626000; -4.193546000; -5.019001000; -6.002277000; -7.131743000; -8.380027000; -9.702437000; -11.037180000; -12.307880000; -13.428300000; -14.309470000; -14…
0.652310900; 0.455478200; 0.351047200; 0.341833400; 0.429880900; 0.616387500; 0.901258500; 1.282485000; 1.755539000; 2.312987000; 2.944187000; 3.634124000; 4.364931000; 5.116681000; 5.868436000; 6.599315000; -1000.000000000; -1000.000000000; -1000.000000000; -1000.000000000; -1000.000000000; -1000.000000000; -1000.000000000; -1000.000000000; -1000.000000000; -1000.000000000; -1000.000000000; -100…
-1000.000000000; -1000.000000000; -1000.000000000; -1000.000000000; -1000.000000000; -1000.000000000; -1000.000000000; -1000.000000000; -1000.000000000; -1000.000000000; -1000.000000000; -1000.000000000; -1000.000000000; -1000.000000000; -1000.000000000; -1000.000000000; -1000.000000000; -1000.000000000; -1000.000000000; -1000.000000000; -1000.000000000; -1000.000000000; -1000.000000000; -1000.00…
-1000.000000000; -1000.000000000; -1000.000000000; -1000.000000000; -1000.000000000; -1000.000000000; -1000.000000000; -1000.000000000; -1000.000000000; -1000.000000000; -1000.000000000; -1000.000000000; -1000.000000000; -1000.000000000; -1000.000000000; -1000.000000000; -1000.000000000; -1000.000000000; -1000.000000000; -1000.000000000; -1000.000000000; -1000.000000000; -1000.000000000; -1000.00…
