# Supplementary material for: Customized Finite Element Modelling of the Human Cornea
Source: PLoS One. 2015 Jun 22;10(6):e0130426. doi: 10.1371/journal.pone.0130426 (PMC4476710; doi:10.1371/journal.pone.0130426)
Supplement: S1 Dataset — The.xyz files contain the coordinates lying on the anterior surface of th e cornea and.csv files contain the thicknesses associated to these points. (ZIP) [file pone.0130426.s001.zip › SupplementaryFiles/S2_Dataset.xyz.xyz]

0.000000000
0.000000000
0.000000000
0.000000000
0.000000000
0.000000000
0.000000000
0.000000000
0.000000000
0.000000000
0.000000000
0.000000000
0.000000000
0.000000000
0.000000000
0.000000000
0.000000000
0.000000000
0.000000000
0.000000000
0.000000000
0.000000000
0.000000000
0.000000000
0.000000000
0.000000000
0.000000000
0.000000000
0.000000000
0.000000000
0.000000000
0.000000000
0.000000000
0.000000000
0.000000000
0.000000000
0.000000000
0.000000000
0.000000000
0.000000000
0.000000000
0.000000000
0.000000000
0.000000000
0.000000000
0.000000000
0.000000000
0.000000000
0.000000000
0.000000000
0.000000000
0.000000000
0.000000000
0.000000000
0.000000000
0.000000000
0.000000000
0.000000000
0.000000000
0.000000000
0.000000000
0.000000000
0.000000000
0.000000000
0.000000000
0.000000000
0.000000000
0.000000000
0.000000000
0.000000000
0.000000000
0.000000000
0.000000000
0.000000000
0.000000000
0.000000000
0.000000000
0.000000000
0.000000000
0.000000000
0.000000000
0.000000000
0.000000000
0.000000000
0.000000000
0.000000000
0.000000000
0.000000000
0.000000000
0.000000000
0.000000000
0.000000000
0.000000000
0.000000000
0.000000000
0.000000000
0.000000000
0.000000000
0.000000000
0.000000000
0.000000000
0.000000000
0.000000000
0.000000000
0.000000000
0.000000000
0.000000000
0.000000000
0.000000000
0.000000000
0.000000000
0.000000000
0.000000000
0.000000000
0.000000000
0.000000000
0.000000000
0.000000000
0.000000000
0.000000000
0.000000000
0.000000000
0.000000000
0.000000000
0.000000000
0.000000000
0.000000000
0.000000000
0.000000000
0.000000000
0.000000000
0.000000000
0.000000000
0.000000000
0.000000000
0.000000000
0.000000000
0.000000000
0.000000000
0.000000000
0.000000000
0.000000000
0.000000000
0.000000000
0.000000000
0.000000000
0.000000000
0.000000000
0.000000000
0.000000000
0.000000000
0.000000000
0.000000000
0.000000000
0.000000000
0.000000000
0.000000000
0.000000000
0.000000000
0.000000000
0.000000000
0.000000000
0.000000000
0.000000000
0.000000000
0.000000000
0.000000000
0.000000000
0.000000000
0.000000000
0.000000000
0.000000000
0.000000000
0.000000000
0.000000000
0.000000000
0.000000000
0.000000000
0.000000000
0.000000000
0.000000000
0.000000000
0.000000000
0.000000000
0.000000000
0.000000000
0.000000000
0.000000000
0.000000000
0.000000000
0.000000000
0.000000000
0.000000000
0.000000000
0.000000000
0.000000000
0.000000000
0.000000000
0.000000000
0.000000000
0.000000000
0.000000000
0.000000000
0.000000000
0.000000000
0.000000000
0.000000000
0.000000000
0.000000000
0.000000000
0.000000000
0.000000000
0.000000000
0.000000000
0.000000000
0.000000000
0.000000000
0.000000000
0.000000000
0.000000000
0.000000000
0.000000000
0.000000000
0.000000000
0.000000000
0.000000000
0.000000000
0.000000000
0.000000000
0.000000000
0.000000000
0.000000000
0.000000000
0.000000000
0.000000000
0.000000000
0.000000000
0.000000000
0.000000000
0.000000000
0.000000000
0.000000000
0.000000000
0.000000000
0.000000000
0.000000000
0.000000000
0.000000000
0.000000000
0.000000000
0.000000000
0.000000000
0.000000000
0.000000000
0.000000000
0.000000000
0.000000000
0.000000000
0.000000000
0.000000000
0.000000000
0.000000000
0.000000000
0.000000000
0.000000000
0.000000000
0.000000000
0.000000000
0.000000000
0.000000000
0.000000000
0.000000000
0.000000000
0.000000000
0.000000000
0.000000000
0.000000000
0.000000000
0.000000000
0.000000000
0.000000000
0.000000000
0.000000000
0.000000000
0.000000000
0.000000000
0.000000000
0.000000000
0.000000000
0.000000000
0.000000000
0.000000000
0.000000000
0.000000000
0.000000000
0.000000000
0.000000000
0.000000000
0.000000000
0.000000000
0.000000000
0.000000000
0.000000000
0.000000000
0.000000000
0.000000000
0.000000000
0.000000000
0.000000000
0.000000000
0.000000000
0.000000000
0.000000000
0.000000000
0.000000000
0.000000000
0.000000000
0.000000000
0.000000000
0.000000000
0.000000000
0.000000000
0.000000000
0.000000000
0.000000000
0.000000000
0.000000000
0.000000000
0.000000000
0.000000000
0.000000000
0.000000000
0.000000000
0.000000000
0.000000000
0.000000000
0.000000000
0.000000000
0.000000000
0.000000000
0.000000000
0.000000000
0.000000000
0.000000000
0.000000000
0.000000000
0.000000000
0.000000000
0.000000000
0.000000000
0.000000000
0.000000000
0.000000000
0.000000000
0.000000000
0.000000000
0.000000000
0.000000000
0.000000000
0.000000000
0.000000000
0.000000000
0.000000000
0.000000000
0.000000000
0.000000000
0.000000000
0.000000000
0.000000000
0.000000000
0.000000000
0.000000000
0.000000000
0.000000000
0.000000000
0.000000000
0.000000000
0.000000000
0.000000000
0.000000000
0.000000000
0.000000000
0.000000000
0.000000000
0.000000000
0.000000000
0.000000000
0.000000000
0.000000000
0.000000000
0.000000000
0.000000000
0.000000000
0.000000000
0.000000000
0.000000000
0.000000000
0.000000000
0.000000000
0.000000000
0.000000000
0.000000000
0.000000000
0.000000000
0.000000000
0.000000000
0.000000000
0.000000000
0.000000000
0.000000000
0.000000000
0.000000000
0.000000000
0.000000000
0.000000000
0.000000000
0.000000000
0.000000000
0.000000000
0.000000000
0.000000000
0.000000000
0.000000000
0.000000000
0.000000000
0.000000000
0.000000000
0.000000000
0.000000000
0.000000000
0.000000000
0.000000000
0.000000000
0.000000000
0.000000000
0.000000000
0.000000000
0.000000000
0.000000000
0.000000000
0.000000000
0.000000000
0.000000000
0.000000000
0.000000000
0.000000000
0.000000000
0.000000000
0.000000000
0.000000000
0.000000000
0.000000000
0.000000000
0.000000000
0.000000000
0.000000000
0.000000000
0.000000000
0.000000000
0.000000000
0.000000000
0.000000000
0.000000000
0.000000000
0.000000000
0.000000000
0.000000000
0.000000000
0.000000000
0.000000000
0.000000000
0.000000000
0.000000000
0.000000000
0.000000000
0.000000000
0.000000000
0.000000000
0.000000000
0.000000000
0.000000000
0.000000000
0.000000000
0.000000000
0.000000000
0.000000000
0.000000000
0.000000000
0.000000000
0.000000000
0.000000000
0.000000000
0.000000000
0.000000000
0.000000000
0.000000000
0.000000000
0.000000000
0.000000000
0.000000000
0.000000000
0.000000000
0.000000000
0.000000000
0.000000000
0.000000000
0.000000000
0.000000000
0.000000000
0.000000000
0.000000000
0.000000000
0.000000000
0.000000000
0.000000000
0.000000000
0.000000000
0.000000000
0.000000000
0.000000000
0.000000000
0.000000000
0.000000000
0.000000000
0.000000000
0.000000000
0.000000000
0.000000000
0.000000000
0.000000000
0.000000000
0.000000000
0.000000000
0.000000000
0.000000000
0.000000000
0.000000000
0.000000000
0.000000000
0.000000000
0.000000000
0.000000000
0.000000000
0.000000000
0.000000000
0.000000000
0.000000000
0.000000000
0.000000000
0.000000000
0.000000000
0.000000000
0.000000000
0.000000000
0.000000000
0.000000000
0.000000000
0.000000000
0.000000000
0.000000000
0.000000000
0.000000000
0.000000000
0.000000000
0.000000000
0.000000000
0.000000000
0.000000000
0.000000000
0.000000000
0.000000000
0.000000000
0.000000000
0.000000000
0.000000000
0.000000000
0.000000000
0.000000000
0.000000000
0.000000000
0.000000000
0.000000000
0.000000000
0.000000000
0.000000000
0.000000000
0.000000000
0.000000000
0.000000000
0.000000000
0.000000000
0.000000000
0.000000000
0.000000000
0.000000000
0.000000000
0.000000000
0.000000000
0.000000000
0.000000000
0.000000000
0.000000000
0.000000000
0.000000000
0.000000000
0.000000000
0.000000000
0.000000000
0.000000000
0.000000000
0.000000000
0.000000000
0.000000000
0.000000000
0.000000000
0.000000000
0.000000000
0.000000000
0.000000000
0.000000000
0.000000000
0.000000000
0.000000000
0.000000000
0.000000000
0.000000000
0.000000000
0.000000000
0.000000000
0.000000000
0.000000000
0.000000000
0.000000000
0.000000000
0.000000000
0.000000000
0.000000000
0.000000000
0.000000000
0.000000000
0.000000000
0.000000000
0.000000000
0.000000000
0.000000000
0.000000000
0.000000000
0.000000000
0.000000000
0.000000000
0.000000000
0.000000000
0.000000000
0.000000000
0.000000000
0.000000000
0.000000000
0.000000000
0.000000000
0.000000000
0.000000000
0.000000000
0.000000000
0.000000000
0.000000000
0.000000000
0.000000000
0.000000000
0.000000000
0.000000000
0.000000000
0.000000000
0.000000000
0.000000000
0.000000000
0.000000000
0.000000000
0.000000000
0.000000000
0.000000000
0.000000000
0.000000000
0.000000000
0.000000000
0.000000000
0.000000000
0.000000000
0.000000000
0.000000000
0.000000000
0.000000000
0.000000000
0.000000000
0.000000000
0.000000000
0.000000000
0.000000000
0.000000000
0.000000000
0.000000000
0.000000000
0.000000000
0.000000000
0.000000000
0.000000000
0.000000000
0.000000000
0.000000000
0.000000000
0.000000000
0.000000000
0.000000000
0.000000000
0.000000000
0.000000000
0.000000000
0.000000000
0.000000000
0.000000000
0.000000000
0.000000000
0.000000000
0.000000000
0.000000000
0.000000000
0.000000000
0.000000000
0.000000000
0.000000000
0.000000000
0.000000000
0.000000000
0.000000000
0.000000000
0.000000000
0.000000000
0.000000000
0.000000000
0.000000000
0.000000000
0.000000000
0.000000000
0.000000000
0.000000000
0.000000000
0.000000000
0.000000000
0.000000000
0.000000000
0.000000000
0.000000000
0.000000000
0.000000000
0.000000000
0.000000000
0.000000000
0.000000000
0.000000000
0.000000000
0.000000000
0.000000000
0.000000000
0.000000000
0.000000000
0.000000000
0.000000000
0.000000000
0.000000000
0.200000000
0.000000000
0.002332747
0.199939800
0.004908246
0.002332613
0.199759100
0.009813535
0.002332351
0.199458100
0.014712910
0.002331928
0.199036900
0.019603430
0.002331321
0.198495900
0.024482140
0.002330522
0.197835300
0.029346090
0.002329538
0.197055500
0.034192380
0.002328398
0.196157100
0.039018060
0.002327148
0.195140400
0.043820250
0.002325845
0.194006200
0.048596040
0.002324558
0.192755200
0.053342550
0.002323358
0.191388100
0.058056930
0.002322312
0.189905600
0.062736350
0.002321481
0.188308800
0.067377980
0.002320909
0.186598600
0.071979010
0.002320619
0.184775900
0.076536690
0.002320604
0.182842000
0.081048270
0.002320838
0.180797900
0.085511020
0.002321274
0.178644900
0.089922270
0.002321855
0.176384300
0.094279350
0.002322515
0.174017400
0.098579640
0.002323189
0.171545700
0.102820600
0.002323820
0.168970700
0.106999500
0.002324366
0.166293900
0.111114000
0.002324804
0.163517000
0.115161600
0.002325140
0.160641500
0.119139900
0.002325403
0.157669300
0.123046300
0.002325638
0.154602100
0.126878700
0.002325891
0.151441800
0.130634600
0.002326206
0.148190200
0.134311800
0.002326620
0.144849400
0.137908100
0.002327171
0.141421400
0.141421400
0.002327900
0.137908100
0.144849400
0.002328850
0.134311800
0.148190200
0.002330063
0.130634600
0.151441800
0.002331574
0.126878700
0.154602100
0.002333401
0.123046300
0.157669300
0.002335537
0.119139900
0.160641500
0.002337953
0.115161600
0.163517000
0.002340589
0.111114000
0.166293900
0.002343374
0.106999500
0.168970700
0.002346225
0.102820600
0.171545700
0.002349064
0.098579640
0.174017400
0.002351819
0.094279350
0.176384300
0.002354434
0.089922270
0.178644900
0.002356867
0.085511020
0.180797900
0.002359089
0.081048270
0.182842000
0.002361077
0.076536690
0.184775900
0.002362810
0.071979010
0.186598600
0.002364263
0.067377980
0.188308800
0.002365401
0.062736350
0.189905600
0.002366188
0.058056930
0.191388100
0.002366586
0.053342550
0.192755200
0.002366567
0.048596040
0.194006200
0.002366120
0.043820250
0.195140400
0.002365251
0.039018060
0.196157100
0.002363994
0.034192380
0.197055500
0.002362401
0.029346090
0.197835300
0.002360540
0.024482140
0.198495900
0.002358492
0.019603430
0.199036900
0.002356338
0.014712910
0.199458100
0.002354157
0.009813535
0.199759100
0.002352019
0.004908246
0.199939800
0.002349985
0.000000000
0.200000000
0.002348096
-0.004908246
0.199939800
0.002346379
-0.009813535
0.199759100
0.002344843
-0.014712910
0.199458100
0.002343484
-0.019603430
0.199036900
0.002342282
-0.024482140
0.198495900
0.002341221
-0.029346090
0.197835300
0.002340285
-0.034192380
0.197055500
0.002339465
-0.039018060
0.196157100
0.002338755
-0.043820250
0.195140400
0.002338146
-0.048596040
0.194006200
0.002337613
-0.053342550
0.192755200
0.002337123
-0.058056930
0.191388100
0.002336637
-0.062736350
0.189905600
0.002336119
-0.067377980
0.188308800
0.002335547
-0.071979010
0.186598600
0.002334920
-0.076536690
0.184775900
0.002334248
-0.081048270
0.182842000
0.002333551
-0.085511020
0.180797900
0.002332851
-0.089922270
0.178644900
0.002332186
-0.094279350
0.176384300
0.002331607
-0.098579640
0.174017400
0.002331167
-0.102820600
0.171545700
0.002330902
-0.106999500
0.168970700
0.002330821
-0.111114000
0.166293900
0.002330906
-0.115161600
0.163517000
0.002331123
-0.119139900
0.160641500
0.002331423
-0.123046300
0.157669300
0.002331760
-0.126878700
0.154602100
0.002332085
-0.130634600
0.151441800
0.002332353
-0.134311800
0.148190200
0.002332528
-0.137908100
0.144849400
0.002332581
-0.141421400
0.141421400
0.002332503
-0.144849400
0.137908100
0.002332302
-0.148190200
0.134311800
0.002331999
-0.151441800
0.130634600
0.002331614
-0.154602100
0.126878700
0.002331157
-0.157669300
0.123046300
0.002330632
-0.160641500
0.119139900
0.002330046
-0.163517000
0.115161600
0.002329411
-0.166293900
0.111114000
0.002328751
-0.168970700
0.106999500
0.002328101
-0.171545700
0.102820600
0.002327504
-0.174017400
0.098579640
0.002327002
-0.176384300
0.094279350
0.002326628
-0.178644900
0.089922270
0.002326407
-0.180797900
0.085511020
0.002326346
-0.182842000
0.081048270
0.002326440
-0.184775900
0.076536690
0.002326669
-0.186598600
0.071979010
0.002326996
-0.188308800
0.067377980
0.002327375
-0.189905600
0.062736350
0.002327758
-0.191388100
0.058056930
0.002328099
-0.192755200
0.053342550
0.002328369
-0.194006200
0.048596040
0.002328549
-0.195140400
0.043820250
0.002328646
-0.196157100
0.039018060
0.002328681
-0.197055500
0.034192380
0.002328686
-0.197835300
0.029346090
0.002328695
-0.198495900
0.024482140
0.002328738
-0.199036900
0.019603430
0.002328832
-0.199458100
0.014712910
0.002328982
-0.199759100
0.009813535
0.002329182
-0.199939800
0.004908246
0.002329415
-0.200000000
0.000000000
0.002329658
-0.199939800
-0.004908246
0.002329886
-0.199759100
-0.009813535
0.002330077
-0.199458100
-0.014712910
0.002330210
-0.199036900
-0.019603430
0.002330269
-0.198495900
-0.024482140
0.002330248
-0.197835300
-0.029346090
0.002330153
-0.197055500
-0.034192380
0.002330006
-0.196157100
-0.039018060
0.002329838
-0.195140400
-0.043820250
0.002329696
-0.194006200
-0.048596040
0.002329632
-0.192755200
-0.053342550
0.002329706
-0.191388100
-0.058056930
0.002329974
-0.189905600
-0.062736350
0.002330492
-0.188308800
-0.067377980
0.002331297
-0.186598600
-0.071979010
0.002332409
-0.184775900
-0.076536690
0.002333818
-0.182842000
-0.081048270
0.002335483
-0.180797900
-0.085511020
0.002337335
-0.178644900
-0.089922270
0.002339282
-0.176384300
-0.094279350
0.002341220
-0.174017400
-0.098579640
0.002343046
-0.171545700
-0.102820600
0.002344676
-0.168970700
-0.106999500
0.002346052
-0.166293900
-0.111114000
0.002347156
-0.163517000
-0.115161600
0.002348007
-0.160641500
-0.119139900
0.002348656
-0.157669300
-0.123046300
0.002349171
-0.154602100
-0.126878700
0.002349617
-0.151441800
-0.130634600
0.002350050
-0.148190200
-0.134311800
0.002350507
-0.144849400
-0.137908100
0.002351012
-0.141421400
-0.141421400
0.002351580
-0.137908100
-0.144849400
0.002352218
-0.134311800
-0.148190200
0.002352931
-0.130634600
-0.151441800
0.002353721
-0.126878700
-0.154602100
0.002354586
-0.123046300
-0.157669300
0.002355520
-0.119139900
-0.160641500
0.002356507
-0.115161600
-0.163517000
0.002357526
-0.111114000
-0.166293900
0.002358553
-0.106999500
-0.168970700
0.002359563
-0.102820600
-0.171545700
0.002360533
-0.098579640
-0.174017400
0.002361447
-0.094279350
-0.176384300
0.002362296
-0.089922270
-0.178644900
0.002363085
-0.085511020
-0.180797900
0.002363827
-0.081048270
-0.182842000
0.002364542
-0.076536690
-0.184775900
0.002365252
-0.071979010
-0.186598600
0.002365970
-0.067377980
-0.188308800
0.002366700
-0.062736350
-0.189905600
0.002367427
-0.058056930
-0.191388100
0.002368118
-0.053342550
-0.192755200
0.002368733
-0.048596040
-0.194006200
0.002369224
-0.043820250
-0.195140400
0.002369547
-0.039018060
-0.196157100
0.002369672
-0.034192380
-0.197055500
0.002369580
-0.029346090
-0.197835300
0.002369273
-0.024482140
-0.198495900
0.002368762
-0.019603430
-0.199036900
0.002368072
-0.014712910
-0.199458100
0.002367235
-0.009813535
-0.199759100
0.002366285
-0.004908246
-0.199939800
0.002365266
0.000000000
-0.200000000
0.002364221
0.004908246
-0.199939800
0.002363199
0.009813535
-0.199759100
0.002362248
0.014712910
-0.199458100
0.002361415
0.019603430
-0.199036900
0.002360739
0.024482140
-0.198495900
0.002360247
0.029346090
-0.197835300
0.002359958
0.034192380
-0.197055500
0.002359877
0.039018060
-0.196157100
0.002359994
0.043820250
-0.195140400
0.002360284
0.048596040
-0.194006200
0.002360704
0.053342550
-0.192755200
0.002361201
0.058056930
-0.191388100
0.002361713
0.062736350
-0.189905600
0.002362184
0.067377980
-0.188308800
0.002362567
0.071979010
-0.186598600
0.002362830
0.076536690
-0.184775900
0.002362953
0.081048270
-0.182842000
0.002362924
0.085511020
-0.180797900
0.002362745
0.089922270
-0.178644900
0.002362444
0.094279350
-0.176384300
0.002362075
0.098579640
-0.174017400
0.002361709
0.102820600
-0.171545700
0.002361411
0.106999500
-0.168970700
0.002361219
0.111114000
-0.166293900
0.002361142
0.115161600
-0.163517000
0.002361155
0.119139900
-0.160641500
0.002361210
0.123046300
-0.157669300
0.002361243
0.126878700
-0.154602100
0.002361183
0.130634600
-0.151441800
0.002360957
0.134311800
-0.148190200
0.002360497
0.137908100
-0.144849400
0.002359754
0.141421400
-0.141421400
0.002358703
0.144849400
-0.137908100
0.002357345
0.148190200
-0.134311800
0.002355703
0.151441800
-0.130634600
0.002353814
0.154602100
-0.126878700
0.002351718
0.157669300
-0.123046300
0.002349457
0.160641500
-0.119139900
0.002347084
0.163517000
-0.115161600
0.002344657
0.166293900
-0.111114000
0.002342257
0.168970700
-0.106999500
0.002339974
0.171545700
-0.102820600
0.002337901
0.174017400
-0.098579640
0.002336121
0.176384300
-0.094279350
0.002334689
0.178644900
-0.089922270
0.002333629
0.180797900
-0.085511020
0.002332934
0.182842000
-0.081048270
0.002332568
0.184775900
-0.076536690
0.002332473
0.186598600
-0.071979010
0.002332571
0.188308800
-0.067377980
0.002332778
0.189905600
-0.062736350
0.002333013
0.191388100
-0.058056930
0.002333211
0.192755200
-0.053342550
0.002333330
0.194006200
-0.048596040
0.002333353
0.195140400
-0.043820250
0.002333288
0.196157100
-0.039018060
0.002333165
0.197055500
-0.034192380
0.002333020
0.197835300
-0.029346090
0.002332891
0.198495900
-0.024482140
0.002332800
0.199036900
-0.019603430
0.002332759
0.199458100
-0.014712910
0.002332760
0.199759100
-0.009813535
0.002332781
0.199939800
-0.004908246
0.002332790
0.400000000
0.000000000
0.009334799
0.399879500
0.009816492
0.009334263
0.399518200
0.019627070
0.009333214
0.398916200
0.029425830
0.009331520
0.398073900
0.039206860
0.009329090
0.396991800
0.048964270
0.009325887
0.395670600
0.058692190
0.009321948
0.394111100
0.068384760
0.009317383
0.392314100
0.078036130
0.009312375
0.390280800
0.087640490
0.009307159
0.388012500
0.097192070
0.009302005
0.385510400
0.106685100
0.009297197
0.382776100
0.116113900
0.009293009
0.379811300
0.125472700
0.009289680
0.376617600
0.134756000
0.009287391
0.373197100
0.143958000
0.009286227
0.369551800
0.153073400
0.009286170
0.365683900
0.162096500
0.009287107
0.361595700
0.171022000
0.009288854
0.357289700
0.179844500
0.009291178
0.352768500
0.188558700
0.009293821
0.348034800
0.197159300
0.009296521
0.343091500
0.205641100
0.009299049
0.337941400
0.213999100
0.009301234
0.332587800
0.222228100
0.009302989
0.327033900
0.230323300
0.009304333
0.321283000
0.238279700
0.009305387
0.315338600
0.246092600
0.009306327
0.309204200
0.253757300
0.009307344
0.302883500
0.261269200
0.009308605
0.296380500
0.268623600
0.009310261
0.289698800
0.275816200
0.009312468
0.282842700
0.282842700
0.009315387
0.275816200
0.289698800
0.009319194
0.268623600
0.296380500
0.009324052
0.261269200
0.302883500
0.009330102
0.253757300
0.309204200
0.009337417
0.246092600
0.315338600
0.009345976
0.238279700
0.321283000
0.009355648
0.230323300
0.327033900
0.009366208
0.222228100
0.332587800
0.009377359
0.213999100
0.337941400
0.009388779
0.205641100
0.343091500
0.009400148
0.197159300
0.348034800
0.009411182
0.188558700
0.352768500
0.009421655
0.179844500
0.357289700
0.009431398
0.171022000
0.361595700
0.009440296
0.162096500
0.365683900
0.009448260
0.153073400
0.369551800
0.009455202
0.143958000
0.373197100
0.009461019
0.134756000
0.376617600
0.009465579
0.125472700
0.379811300
0.009468731
0.116113900
0.382776100
0.009470325
0.106685100
0.385510400
0.009470250
0.097192070
0.388012500
0.009468456
0.087640490
0.390280800
0.009464977
0.078036130
0.392314100
0.009459942
0.068384760
0.394111100
0.009453561
0.058692190
0.395670600
0.009446111
0.048964270
0.396991800
0.009437907
0.039206860
0.398073900
0.009429280
0.029425830
0.398916200
0.009420544
0.019627070
0.399518200
0.009411984
0.009816492
0.399879500
0.009403836
0.000000000
0.400000000
0.009396271
-0.009816492
0.399879500
0.009389395
-0.019627070
0.399518200
0.009383245
-0.029425830
0.398916200
0.009377798
-0.039206860
0.398073900
0.009372989
-0.048964270
0.396991800
0.009368739
-0.058692190
0.395670600
0.009364989
-0.068384760
0.394111100
0.009361705
-0.078036130
0.392314100
0.009358863
-0.087640490
0.390280800
0.009356421
-0.097192070
0.388012500
0.009354288
-0.106685100
0.385510400
0.009352326
-0.116113900
0.382776100
0.009350379
-0.125472700
0.379811300
0.009348303
-0.134756000
0.376617600
0.009346014
-0.143958000
0.373197100
0.009343501
-0.153073400
0.369551800
0.009340812
-0.162096500
0.365683900
0.009338018
-0.171022000
0.361595700
0.009335216
-0.179844500
0.357289700
0.009332553
-0.188558700
0.352768500
0.009330234
-0.197159300
0.348034800
0.009328471
-0.205641100
0.343091500
0.009327409
-0.213999100
0.337941400
0.009327085
-0.222228100
0.332587800
0.009327428
-0.230323300
0.327033900
0.009328295
-0.238279700
0.321283000
0.009329500
-0.246092600
0.315338600
0.009330847
-0.253757300
0.309204200
0.009332148
-0.261269200
0.302883500
0.009333224
-0.268623600
0.296380500
0.009333923
-0.275816200
0.289698800
0.009334134
-0.282842700
0.282842700
0.009333821
-0.289698800
0.275816200
0.009333018
-0.296380500
0.268623600
0.009331806
-0.302883500
0.261269200
0.009330261
-0.309204200
0.253757300
0.009328431
-0.315338600
0.246092600
0.009326331
-0.321283000
0.238279700
0.009323984
-0.327033900
0.230323300
0.009321440
-0.332587800
0.222228100
0.009318795
-0.337941400
0.213999100
0.009316192
-0.343091500
0.205641100
0.009313802
-0.348034800
0.197159300
0.009311792
-0.352768500
0.188558700
0.009310296
-0.357289700
0.179844500
0.009309407
-0.361595700
0.171022000
0.009309163
-0.365683900
0.162096500
0.009309542
-0.369551800
0.153073400
0.009310459
-0.373197100
0.143958000
0.009311767
-0.376617600
0.134756000
0.009313285
-0.379811300
0.125472700
0.009314817
-0.382776100
0.116113900
0.009316187
-0.385510400
0.106685100
0.009317264
-0.388012500
0.097192070
0.009317988
-0.390280800
0.087640490
0.009318376
-0.392314100
0.078036130
0.009318516
-0.394111100
0.068384760
0.009318535
-0.395670600
0.058692190
0.009318572
-0.396991800
0.048964270
0.009318743
-0.398073900
0.039206860
0.009319119
-0.398916200
0.029425830
0.009319723
-0.399518200
0.019627070
0.009320524
-0.399879500
0.009816492
0.009321456
-0.400000000
0.000000000
0.009322428
-0.399879500
-0.009816492
0.009323344
-0.399518200
-0.019627070
0.009324109
-0.398916200
-0.029425830
0.009324639
-0.398073900
-0.039206860
0.009324875
-0.396991800
-0.048964270
0.009324791
-0.395670600
-0.058692190
0.009324414
-0.394111100
-0.068384760
0.009323821
-0.392314100
-0.078036130
0.009323151
-0.390280800
-0.087640490
0.009322581
-0.388012500
-0.097192070
0.009322326
-0.385510400
-0.106685100
0.009322620
-0.382776100
-0.116113900
0.009323696
-0.379811300
-0.125472700
0.009325767
-0.376617600
-0.134756000
0.009328993
-0.373197100
-0.143958000
0.009333448
-0.369551800
-0.153073400
0.009339090
-0.365683900
-0.162096500
0.009345759
-0.361595700
-0.171022000
0.009353174
-0.357289700
-0.179844500
0.009360971
-0.352768500
-0.188558700
0.009368732
-0.348034800
-0.197159300
0.009376047
-0.343091500
-0.205641100
0.009382574
-0.337941400
-0.213999100
0.009388086
-0.332587800
-0.222228100
0.009392507
-0.327033900
-0.230323300
0.009395916
-0.321283000
-0.238279700
0.009398515
-0.315338600
-0.246092600
0.009400575
-0.309204200
-0.253757300
0.009402364
-0.302883500
-0.261269200
0.009404097
-0.296380500
-0.268623600
0.009405927
-0.289698800
-0.275816200
0.009407951
-0.282842700
-0.282842700
0.009410225
-0.275816200
-0.289698800
0.009412781
-0.268623600
-0.296380500
0.009415637
-0.261269200
-0.302883500
0.009418800
-0.253757300
-0.309204200
0.009422266
-0.246092600
-0.315338600
0.009426004
-0.238279700
-0.321283000
0.009429957
-0.230323300
-0.327033900
0.009434039
-0.222228100
-0.332587800
0.009438153
-0.213999100
-0.337941400
0.009442198
-0.205641100
-0.343091500
0.009446082
-0.197159300
-0.348034800
0.009449740
-0.188558700
-0.352768500
0.009453142
-0.179844500
-0.357289700
0.009456302
-0.171022000
-0.361595700
0.009459274
-0.162096500
-0.365683900
0.009462138
-0.153073400
-0.369551800
0.009464980
-0.143958000
-0.373197100
0.009467859
-0.134756000
-0.376617600
0.009470782
-0.125472700
-0.379811300
0.009473691
-0.116113900
-0.382776100
0.009476461
-0.106685100
-0.385510400
0.009478924
-0.097192070
-0.388012500
0.009480889
-0.087640490
-0.390280800
0.009482184
-0.078036130
-0.392314100
0.009482683
-0.068384760
-0.394111100
0.009482317
-0.058692190
-0.395670600
0.009481085
-0.048964270
-0.396991800
0.009479039
-0.039206860
-0.398073900
0.009476276
-0.029425830
-0.398916200
0.009472921
-0.019627070
-0.399518200
0.009469120
-0.009816492
-0.399879500
0.009465037
0.000000000
-0.400000000
0.009460852
0.009816492
-0.399879500
0.009456758
0.019627070
-0.399518200
0.009452952
0.029425830
-0.398916200
0.009449617
0.039206860
-0.398073900
0.009446907
0.048964270
-0.396991800
0.009444937
0.058692190
-0.395670600
0.009443779
0.068384760
-0.394111100
0.009443454
0.078036130
-0.392314100
0.009443924
0.087640490
-0.390280800
0.009445085
0.097192070
-0.388012500
0.009446768
0.106685100
-0.385510400
0.009448756
0.116113900
-0.382776100
0.009450806
0.125472700
-0.379811300
0.009452692
0.134756000
-0.376617600
0.009454226
0.143958000
-0.373197100
0.009455281
0.153073400
-0.369551800
0.009455774
0.162096500
-0.365683900
0.009455658
0.171022000
-0.361595700
0.009454941
0.179844500
-0.357289700
0.009453735
0.188558700
-0.352768500
0.009452259
0.197159300
-0.348034800
0.009450793
0.205641100
-0.343091500
0.009449597
0.213999100
-0.337941400
0.009448829
0.222228100
-0.332587800
0.009448520
0.230323300
-0.327033900
0.009448572
0.238279700
-0.321283000
0.009448793
0.246092600
-0.315338600
0.009448926
0.253757300
-0.309204200
0.009448686
0.261269200
-0.302883500
0.009447778
0.268623600
-0.296380500
0.009445936
0.275816200
-0.289698800
0.009442962
0.282842700
-0.282842700
0.009438752
0.289698800
-0.275816200
0.009433312
0.296380500
-0.268623600
0.009426739
0.302883500
-0.261269200
0.009419173
0.309204200
-0.253757300
0.009410776
0.315338600
-0.246092600
0.009401725
0.321283000
-0.238279700
0.009392217
0.327033900
-0.230323300
0.009382501
0.332587800
-0.222228100
0.009372887
0.337941400
-0.213999100
0.009363742
0.343091500
-0.205641100
0.009355442
0.348034800
-0.197159300
0.009348313
0.352768500
-0.188558700
0.009342577
0.357289700
-0.179844500
0.009338331
0.361595700
-0.171022000
0.009335548
0.365683900
-0.162096500
0.009334085
0.369551800
-0.153073400
0.009333705
0.373197100
-0.143958000
0.009334096
0.376617600
-0.134756000
0.009334923
0.379811300
-0.125472700
0.009335864
0.382776100
-0.116113900
0.009336660
0.385510400
-0.106685100
0.009337137
0.388012500
-0.097192070
0.009337228
0.390280800
-0.087640490
0.009336968
0.392314100
-0.078036130
0.009336473
0.394111100
-0.068384760
0.009335895
0.395670600
-0.058692190
0.009335375
0.396991800
-0.048964270
0.009335013
0.398073900
-0.039206860
0.009334848
0.398916200
-0.029425830
0.009334853
0.399518200
-0.019627070
0.009334938
0.399879500
-0.009816492
0.009334971
0.600000000
0.000000000
0.021017620
0.599819300
0.014724740
0.021016420
0.599277300
0.029440610
0.021014050
0.598374300
0.044138740
0.021010230
0.597110900
0.058810290
0.021004750
0.595487800
0.073446410
0.020997530
0.593505900
0.088038280
0.020988650
0.591166600
0.102577100
0.020978360
0.588471200
0.117054200
0.020967070
0.585421300
0.131460700
0.020955310
0.582018800
0.145788100
0.020943690
0.578265700
0.160027700
0.020932850
0.574164200
0.174170800
0.020923400
0.569716900
0.188209100
0.020915900
0.564926400
0.202133900
0.020910740
0.559795700
0.215937000
0.020908110
0.554327700
0.229610100
0.020907990
0.548525900
0.243144800
0.020910100
0.542393600
0.256533100
0.020914040
0.535934600
0.269766800
0.020919280
0.529152800
0.282838000
0.020925240
0.522052200
0.295738900
0.020931320
0.514637200
0.308461700
0.020937020
0.506912200
0.320998600
0.020941950
0.498881800
0.333342200
0.020945900
0.490550900
0.345484900
0.020948940
0.481924500
0.357419600
0.020951310
0.473007900
0.369139000
0.020953430
0.463806300
0.380636000
0.020955720
0.454325300
0.391903700
0.020958570
0.444570700
0.402935400
0.020962300
0.434548300
0.413724400
0.020967270
0.424264100
0.424264100
0.020973860
0.413724400
0.434548300
0.020982440
0.402935400
0.444570700
0.020993390
0.391903700
0.454325300
0.021007030
0.380636000
0.463806300
0.021023530
0.369139000
0.473007900
0.021042820
0.357419600
0.481924500
0.021064630
0.345484900
0.490550900
0.021088440
0.333342200
0.498881800
0.021113580
0.320998600
0.506912200
0.021139330
0.308461700
0.514637200
0.021164960
0.295738900
0.522052200
0.021189840
0.282838000
0.529152800
0.021213460
0.269766800
0.535934600
0.021235420
0.256533100
0.542393600
0.021255490
0.243144800
0.548525900
0.021273440
0.229610100
0.554327700
0.021289100
0.215937000
0.559795700
0.021302210
0.202133900
0.564926400
0.021312490
0.188209100
0.569716900
0.021319600
0.174170800
0.574164200
0.021323190
0.160027700
0.578265700
0.021323020
0.145788100
0.582018800
0.021318980
0.131460700
0.585421300
0.021311130
0.117054200
0.588471200
0.021299780
0.102577100
0.591166600
0.021285390
0.088038280
0.593505900
0.021268600
0.073446410
0.595487800
0.021250100
0.058810290
0.597110900
0.021230650
0.044138740
0.598374300
0.021210950
0.029440610
0.599277300
0.021191650
0.014724740
0.599819300
0.021173280
0.000000000
0.600000000
0.021156220
-0.014724740
0.599819300
0.021140720
-0.029440610
0.599277300
0.021126850
-0.044138740
0.598374300
0.021114570
-0.058810290
0.597110900
0.021103730
-0.073446410
0.595487800
0.021094150
-0.088038280
0.593505900
0.021085690
-0.102577100
0.591166600
0.021078290
-0.117054200
0.588471200
0.021071880
-0.131460700
0.585421300
0.021066380
-0.145788100
0.582018800
0.021061560
-0.160027700
0.578265700
0.021057140
-0.174170800
0.574164200
0.021052750
-0.188209100
0.569716900
0.021048070
-0.202133900
0.564926400
0.021042910
-0.215937000
0.559795700
0.021037250
-0.229610100
0.554327700
0.021031180
-0.243144800
0.548525900
0.021024880
-0.256533100
0.542393600
0.021018560
-0.269766800
0.535934600
0.021012560
-0.282838000
0.529152800
0.021007330
-0.295738900
0.522052200
0.021003360
-0.308461700
0.514637200
0.021000960
-0.320998600
0.506912200
0.021000230
-0.333342200
0.498881800
0.021001010
-0.345484900
0.490550900
0.021002960
-0.357419600
0.481924500
0.021005680
-0.369139000
0.473007900
0.021008720
-0.380636000
0.463806300
0.021011650
-0.391903700
0.454325300
0.021014070
-0.402935400
0.444570700
0.021015650
-0.413724400
0.434548300
0.021016120
-0.424264100
0.424264100
0.021015420
-0.434548300
0.413724400
0.021013610
-0.444570700
0.402935400
0.021010880
-0.454325300
0.391903700
0.021007390
-0.463806300
0.380636000
0.021003270
-0.473007900
0.369139000
0.020998530
-0.481924500
0.357419600
0.020993240
-0.490550900
0.345484900
0.020987510
-0.498881800
0.333342200
0.020981540
-0.506912200
0.320998600
0.020975670
-0.514637200
0.308461700
0.020970280
-0.522052200
0.295738900
0.020965750
-0.529152800
0.282838000
0.020962380
-0.535934600
0.269766800
0.020960380
-0.542393600
0.256533100
0.020959830
-0.548525900
0.243144800
0.020960680
-0.554327700
0.229610100
0.020962750
-0.559795700
0.215937000
0.020965700
-0.564926400
0.202133900
0.020969120
-0.569716900
0.188209100
0.020972570
-0.574164200
0.174170800
0.020975660
-0.578265700
0.160027700
0.020978090
-0.582018800
0.145788100
0.020979720
-0.585421300
0.131460700
0.020980600
-0.588471200
0.117054200
0.020980910
-0.591166600
0.102577100
0.020980960
-0.593505900
0.088038280
0.020981040
-0.595487800
0.073446410
0.020981430
-0.597110900
0.058810290
0.020982270
-0.598374300
0.044138740
0.020983630
-0.599277300
0.029440610
0.020985440
-0.599819300
0.014724740
0.020987540
-0.600000000
0.000000000
0.020989730
-0.599819300
-0.014724740
0.020991800
-0.599277300
-0.029440610
0.020993520
-0.598374300
-0.044138740
0.020994720
-0.597110900
-0.058810290
0.020995250
-0.595487800
-0.073446410
0.020995060
-0.593505900
-0.088038280
0.020994210
-0.591166600
-0.102577100
0.020992880
-0.588471200
-0.117054200
0.020991360
-0.585421300
-0.131460700
0.020990080
-0.582018800
-0.145788100
0.020989500
-0.578265700
-0.160027700
0.020990160
-0.574164200
-0.174170800
0.020992590
-0.569716900
-0.188209100
0.020997260
-0.564926400
-0.202133900
0.021004540
-0.559795700
-0.215937000
0.021014580
-0.554327700
-0.229610100
0.021027300
-0.548525900
-0.243144800
0.021042330
-0.542393600
-0.256533100
0.021059050
-0.535934600
-0.269766800
0.021076630
-0.529152800
-0.282838000
0.021094130
-0.522052200
-0.295738900
0.021110620
-0.514637200
-0.308461700
0.021125340
-0.506912200
-0.320998600
0.021137770
-0.498881800
-0.333342200
0.021147740
-0.490550900
-0.345484900
0.021155420
-0.481924500
-0.357419600
0.021161280
-0.473007900
-0.369139000
0.021165930
-0.463806300
-0.380636000
0.021169960
-0.454325300
-0.391903700
0.021173860
-0.444570700
-0.402935400
0.021177990
-0.434548300
-0.413724400
0.021182560
-0.424264100
-0.424264100
0.021187680
-0.413724400
-0.434548300
0.021193450
-0.402935400
-0.444570700
0.021199880
-0.391903700
-0.454325300
0.021207020
-0.380636000
-0.463806300
0.021214830
-0.369139000
-0.473007900
0.021223260
-0.357419600
-0.481924500
0.021232170
-0.345484900
-0.490550900
0.021241380
-0.333342200
-0.498881800
0.021250650
-0.320998600
-0.506912200
0.021259770
-0.308461700
-0.514637200
0.021268530
-0.295738900
-0.522052200
0.021276780
-0.282838000
-0.529152800
0.021284450
-0.269766800
-0.535934600
0.021291570
-0.256533100
-0.542393600
0.021298270
-0.243144800
-0.548525900
0.021304730
-0.229610100
-0.554327700
0.021311140
-0.215937000
-0.559795700
0.021317630
-0.202133900
-0.564926400
0.021324220
-0.188209100
-0.569716900
0.021330780
-0.174170800
-0.574164200
0.021337030
-0.160027700
-0.578265700
0.021342580
-0.145788100
-0.582018800
0.021347010
-0.131460700
-0.585421300
0.021349930
-0.117054200
-0.588471200
0.021351060
-0.102577100
-0.591166600
0.021350230
-0.088038280
-0.593505900
0.021347450
-0.073446410
-0.595487800
0.021342840
-0.058810290
-0.597110900
0.021336610
-0.044138740
-0.598374300
0.021329050
-0.029440610
-0.599277300
0.021320480
-0.014724740
-0.599819300
0.021311270
0.000000000
-0.600000000
0.021301830
0.014724740
-0.599819300
0.021292600
0.029440610
-0.599277300
0.021284020
0.044138740
-0.598374300
0.021276500
0.058810290
-0.597110900
0.021270390
0.073446410
-0.595487800
0.021265950
0.088038280
-0.593505900
0.021263340
0.102577100
-0.591166600
0.021262600
0.117054200
-0.588471200
0.021263660
0.131460700
-0.585421300
0.021266280
0.145788100
-0.582018800
0.021270080
0.160027700
-0.578265700
0.021274560
0.174170800
-0.574164200
0.021279180
0.188209100
-0.569716900
0.021283430
0.202133900
-0.564926400
0.021286890
0.215937000
-0.559795700
0.021289270
0.229610100
-0.554327700
0.021290380
0.243144800
-0.548525900
0.021290120
0.256533100
-0.542393600
0.021288510
0.269766800
-0.535934600
0.021285790
0.282838000
-0.529152800
0.021282460
0.295738900
-0.522052200
0.021279150
0.308461700
-0.514637200
0.021276460
0.320998600
-0.506912200
0.021274720
0.333342200
-0.498881800
0.021274030
0.345484900
-0.490550900
0.021274150
0.357419600
-0.481924500
0.021274640
0.369139000
-0.473007900
0.021274940
0.380636000
-0.463806300
0.021274400
0.391903700
-0.454325300
0.021272350
0.402935400
-0.444570700
0.021268200
0.413724400
-0.434548300
0.021261490
0.424264100
-0.424264100
0.021252000
0.434548300
-0.413724400
0.021239740
0.444570700
-0.402935400
0.021224920
0.454325300
-0.391903700
0.021207860
0.463806300
-0.380636000
0.021188930
0.473007900
-0.369139000
0.021168520
0.481924500
-0.357419600
0.021147080
0.490550900
-0.345484900
0.021125180
0.498881800
-0.333342200
0.021103500
0.506912200
-0.320998600
0.021082880
0.514637200
-0.308461700
0.021064170
0.522052200
-0.295738900
0.021048090
0.529152800
-0.282838000
0.021035160
0.535934600
-0.269766800
0.021025590
0.542393600
-0.256533100
0.021019310
0.548525900
-0.243144800
0.021016010
0.554327700
-0.229610100
0.021015160
0.559795700
-0.215937000
0.021016040
0.564926400
-0.202133900
0.021017900
0.569716900
-0.188209100
0.021020030
0.574164200
-0.174170800
0.021021820
0.578265700
-0.160027700
0.021022900
0.582018800
-0.145788100
0.021023100
0.585421300
-0.131460700
0.021022520
0.588471200
-0.117054200
0.021021400
0.591166600
-0.102577100
0.021020100
0.593505900
-0.088038280
0.021018920
0.595487800
-0.073446410
0.021018110
0.597110900
-0.058810290
0.021017740
0.598374300
-0.044138740
0.021017750
0.599277300
-0.029440610
0.021017940
0.599819300
-0.014724740
0.021018010
0.800000000
0.000000000
0.037506080
0.799759100
0.019632980
0.037505750
0.799036400
0.039254140
0.037502910
0.797832400
0.058851660
0.037497020
0.796147800
0.078413720
0.037487670
0.793983600
0.097928550
0.037474680
0.791341200
0.117384400
0.037458160
0.788222100
0.136769500
0.037438480
0.784628200
0.156072300
0.037416310
0.780561700
0.175281000
0.037392490
0.776025000
0.194384100
0.037368000
0.771020800
0.213370200
0.037343880
0.765552300
0.232227700
0.037321120
0.759622500
0.250945400
0.037300600
0.753235300
0.269511900
0.037282970
0.746394300
0.287916000
0.037268550
0.739103600
0.306146700
0.037257300
0.731367800
0.324193100
0.037248940
0.723191400
0.342044100
0.037243060
0.714579500
0.359689100
0.037239190
0.705537000
0.377117400
0.037236870
0.696069600
0.394318600
0.037235580
0.686182900
0.411282200
0.037234850
0.675882900
0.427998100
0.037234260
0.665175700
0.444456200
0.037233560
0.654067900
0.460646500
0.037232790
0.642566000
0.476559500
0.037232340
0.630677200
0.492185300
0.037232790
0.618408400
0.507514700
0.037234820
0.605767100
0.522538300
0.037239060
0.592760900
0.537247200
0.037246090
0.579397700
0.551632500
0.037256560
0.565685500
0.565685500
0.037271180
0.551632500
0.579397700
0.037290700
0.537247200
0.592760900
0.037315830
0.522538300
0.605767100
0.037347160
0.507514700
0.618408400
0.037384990
0.492185300
0.630677200
0.037429180
0.476559500
0.642566000
0.037479070
0.460646500
0.654067900
0.037533570
0.444456200
0.665175700
0.037591200
0.427998100
0.675882900
0.037650340
0.411282200
0.686182900
0.037709290
0.394318600
0.696069600
0.037766470
0.377117400
0.705537000
0.037820460
0.359689100
0.714579500
0.037870030
0.342044100
0.723191400
0.037914120
0.324193100
0.731367800
0.037951840
0.306146700
0.739103600
0.037982340
0.287916000
0.746394300
0.038004890
0.269511900
0.753235300
0.038018800
0.250945400
0.759622500
0.038023580
0.232227700
0.765552300
0.038018960
0.213370200
0.771020800
0.038005020
0.194384100
0.776025000
0.037982180
0.175281000
0.780561700
0.037951240
0.156072300
0.784628200
0.037913340
0.136769500
0.788222100
0.037869860
0.117384400
0.791341200
0.037822370
0.097928550
0.793983600
0.037772500
0.078413720
0.796147800
0.037721920
0.058851660
0.797832400
0.037672200
0.039254140
0.799036400
0.037624730
0.019632980
0.799759100
0.037580630
0.000000000
0.800000000
0.037540640
-0.019632980
0.799759100
0.037505070
-0.039254140
0.799036400
0.037473750
-0.058851660
0.797832400
0.037446130
-0.078413720
0.796147800
0.037421420
-0.097928550
0.793983600
0.037398750
-0.117384400
0.791341200
0.037377460
-0.136769500
0.788222100
0.037357170
-0.156072300
0.784628200
0.037337740
-0.175281000
0.780561700
0.037319120
-0.194384100
0.776025000
0.037301240
-0.213370200
0.771020800
0.037283880
-0.232227700
0.765552300
0.037266740
-0.250945400
0.759622500
0.037249590
-0.269511900
0.753235300
0.037232340
-0.287916000
0.746394300
0.037215100
-0.306146700
0.739103600
0.037198130
-0.324193100
0.731367800
0.037181660
-0.342044100
0.723191400
0.037165920
-0.359689100
0.714579500
0.037151270
-0.377117400
0.705537000
0.037138220
-0.394318600
0.696069600
0.037127360
-0.411282200
0.686182900
0.037119080
-0.427998100
0.675882900
0.037113480
-0.444456200
0.665175700
0.037110460
-0.460646500
0.654067900
0.037109800
-0.476559500
0.642566000
0.037111200
-0.492185300
0.630677200
0.037114380
-0.507514700
0.618408400
0.037119020
-0.522538300
0.605767100
0.037124750
-0.537247200
0.592760900
0.037131200
-0.551632500
0.579397700
0.037138040
-0.565685500
0.565685500
0.037145070
-0.579397700
0.551632500
0.037152260
-0.592760900
0.537247200
0.037159640
-0.605767100
0.522538300
0.037167110
-0.618408400
0.507514700
0.037174380
-0.630677200
0.492185300
0.037180990
-0.642566000
0.476559500
0.037186540
-0.654067900
0.460646500
0.037190790
-0.665175700
0.444456200
0.037193730
-0.675882900
0.427998100
0.037195520
-0.686182900
0.411282200
0.037196510
-0.696069600
0.394318600
0.037197170
-0.705537000
0.377117400
0.037198030
-0.714579500
0.359689100
0.037199630
-0.723191400
0.342044100
0.037202480
-0.731367800
0.324193100
0.037206940
-0.739103600
0.306146700
0.037213230
-0.746394300
0.287916000
0.037221300
-0.753235300
0.269511900
0.037230900
-0.759622500
0.250945400
0.037241530
-0.765552300
0.232227700
0.037252580
-0.771020800
0.213370200
0.037263370
-0.776025000
0.194384100
0.037273300
-0.780561700
0.175281000
0.037281900
-0.784628200
0.156072300
0.037288930
-0.788222100
0.136769500
0.037294360
-0.791341200
0.117384400
0.037298340
-0.793983600
0.097928550
0.037301180
-0.796147800
0.078413720
0.037303240
-0.797832400
0.058851660
0.037304930
-0.799036400
0.039254140
0.037306680
-0.799759100
0.019632980
0.037308840
-0.800000000
0.000000000
0.037311770
-0.799759100
-0.019632980
0.037315720
-0.799036400
-0.039254140
0.037320850
-0.797832400
-0.058851660
0.037327220
-0.796147800
-0.078413720
0.037334790
-0.793983600
-0.097928550
0.037343460
-0.791341200
-0.117384400
0.037353150
-0.788222100
-0.136769500
0.037363880
-0.784628200
-0.156072300
0.037375810
-0.780561700
-0.175281000
0.037389250
-0.776025000
-0.194384100
0.037404650
-0.771020800
-0.213370200
0.037422520
-0.765552300
-0.232227700
0.037443360
-0.759622500
-0.250945400
0.037467600
-0.753235300
-0.269511900
0.037495430
-0.746394300
-0.287916000
0.037526750
-0.739103600
-0.306146700
0.037561080
-0.731367800
-0.324193100
0.037597560
-0.723191400
-0.342044100
0.037634900
-0.714579500
-0.359689100
0.037671570
-0.705537000
-0.377117400
0.037705880
-0.696069600
-0.394318600
0.037736240
-0.686182900
-0.411282200
0.037761380
-0.675882900
-0.427998100
0.037780590
-0.665175700
-0.444456200
0.037793770
-0.654067900
-0.460646500
0.037801510
-0.642566000
-0.476559500
0.037804870
-0.630677200
-0.492185300
0.037805210
-0.618408400
-0.507514700
0.037803900
-0.605767100
-0.522538300
0.037802030
-0.592760900
-0.537247200
0.037800370
-0.579397700
-0.551632500
0.037799230
-0.565685500
-0.565685500
0.037798580
-0.551632500
-0.579397700
0.037798120
-0.537247200
-0.592760900
0.037797440
-0.522538300
-0.605767100
0.037796160
-0.507514700
-0.618408400
0.037794000
-0.492185300
-0.630677200
0.037790860
-0.476559500
-0.642566000
0.037786810
-0.460646500
-0.654067900
0.037782020
-0.444456200
-0.665175700
0.037776750
-0.427998100
-0.675882900
0.037771200
-0.411282200
-0.686182900
0.037765540
-0.394318600
-0.696069600
0.037759860
-0.377117400
-0.705537000
0.037754240
-0.359689100
-0.714579500
0.037748810
-0.342044100
-0.723191400
0.037743870
-0.324193100
-0.731367800
0.037739890
-0.306146700
-0.739103600
0.037737490
-0.287916000
-0.746394300
0.037737380
-0.269511900
-0.753235300
0.037740160
-0.250945400
-0.759622500
0.037746210
-0.232227700
-0.765552300
0.037755560
-0.213370200
-0.771020800
0.037767890
-0.194384100
-0.776025000
0.037782480
-0.175281000
-0.780561700
0.037798420
-0.156072300
-0.784628200
0.037814670
-0.136769500
-0.788222100
0.037830210
-0.117384400
-0.791341200
0.037844200
-0.097928550
-0.793983600
0.037855930
-0.078413720
-0.796147800
0.037864950
-0.058851660
-0.797832400
0.037871010
-0.039254140
-0.799036400
0.037874140
-0.019632980
-0.799759100
0.037874650
0.000000000
-0.800000000
0.037873130
0.019632980
-0.799759100
0.037870460
0.039254140
-0.799036400
0.037867720
0.058851660
-0.797832400
0.037866090
0.078413720
-0.796147800
0.037866660
0.097928550
-0.793983600
0.037870350
0.117384400
-0.791341200
0.037877830
0.136769500
-0.788222100
0.037889410
0.156072300
-0.784628200
0.037905100
0.175281000
-0.780561700
0.037924670
0.194384100
-0.776025000
0.037947630
0.213370200
-0.771020800
0.037973380
0.232227700
-0.765552300
0.038001150
0.250945400
-0.759622500
0.038030070
0.269511900
-0.753235300
0.038059220
0.287916000
-0.746394300
0.038087580
0.306146700
-0.739103600
0.038114100
0.324193100
-0.731367800
0.038137690
0.342044100
-0.723191400
0.038157500
0.359689100
-0.714579500
0.038173220
0.377117400
-0.705537000
0.038185120
0.394318600
-0.696069600
0.038194080
0.411282200
-0.686182900
0.038201190
0.427998100
-0.675882900
0.038207420
0.444456200
-0.665175700
0.038213390
0.460646500
-0.654067900
0.038219210
0.476559500
-0.642566000
0.038224470
0.492185300
-0.630677200
0.038228370
0.507514700
-0.618408400
0.038229770
0.522538300
-0.605767100
0.038227290
0.537247200
-0.592760900
0.038219550
0.551632500
-0.579397700
0.038205270
0.565685500
-0.565685500
0.038183550
0.579397700
-0.551632500
0.038153950
0.592760900
-0.537247200
0.038116460
0.605767100
-0.522538300
0.038071510
0.618408400
-0.507514700
0.038019850
0.630677200
-0.492185300
0.037962550
0.642566000
-0.476559500
0.037900950
0.654067900
-0.460646500
0.037836720
0.665175700
-0.444456200
0.037771890
0.675882900
-0.427998100
0.037708750
0.686182900
-0.411282200
0.037649650
0.696069600
-0.394318600
0.037596590
0.705537000
-0.377117400
0.037551020
0.714579500
-0.359689100
0.037513760
0.723191400
-0.342044100
0.037485010
0.731367800
-0.324193100
0.037464470
0.739103600
-0.306146700
0.037451380
0.746394300
-0.287916000
0.037444650
0.753235300
-0.269511900
0.037443020
0.759622500
-0.250945400
0.037445130
0.765552300
-0.232227700
0.037449700
0.771020800
-0.213370200
0.037455610
0.776025000
-0.194384100
0.037461960
0.780561700
-0.175281000
0.037468180
0.784628200
-0.156072300
0.037474000
0.788222100
-0.136769500
0.037479370
0.791341200
-0.117384400
0.037484350
0.793983600
-0.097928550
0.037489050
0.796147800
-0.078413720
0.037493550
0.797832400
-0.058851660
0.037497790
0.799036400
-0.039254140
0.037501570
0.799759100
-0.019632980
0.037504500
1.000000000
0.000000000
0.058490040
0.999698800
0.024541230
0.058453920
0.998795400
0.049067680
0.058418800
0.997290400
0.073564570
0.058384880
0.995184700
0.098017140
0.058352400
0.992479600
0.122410700
0.058321530
0.989176500
0.146730500
0.058292530
0.985277700
0.170961900
0.058265700
0.980785300
0.195090300
0.058241450
0.975702100
0.219101200
0.058220200
0.970031300
0.242980200
0.058202370
0.963776100
0.266712800
0.058188300
0.956940400
0.290284700
0.058178210
0.949528200
0.313681800
0.058172160
0.941544100
0.336889900
0.058170050
0.932992800
0.359895100
0.058171640
0.923879500
0.382683400
0.058176540
0.914209800
0.405241300
0.058184360
0.903989300
0.427555100
0.058194740
0.893224300
0.449611300
0.058207430
0.881921300
0.471396700
0.058222120
0.870087000
0.492898200
0.058238420
0.857728600
0.514102800
0.058255820
0.844853600
0.534997600
0.058273710
0.831469600
0.555570200
0.058291510
0.817584800
0.575808200
0.058308810
0.803207500
0.595699300
0.058325440
0.788346400
0.615231600
0.058341380
0.773010400
0.634393300
0.058356670
0.757208800
0.653172900
0.058371270
0.740951100
0.671559000
0.058385090
0.724247100
0.689540600
0.058398120
0.707106800
0.707106800
0.058410480
0.689540600
0.724247100
0.058422440
0.671559000
0.740951100
0.058434420
0.653172900
0.757208800
0.058446980
0.634393300
0.773010400
0.058460760
0.615231600
0.788346400
0.058476290
0.595699300
0.803207500
0.058493970
0.575808200
0.817584800
0.058514050
0.555570200
0.831469600
0.058536640
0.534997600
0.844853600
0.058561690
0.514102800
0.857728600
0.058589050
0.492898200
0.870087000
0.058618390
0.471396700
0.881921300
0.058649280
0.449611300
0.893224300
0.058681150
0.427555100
0.903989300
0.058713370
0.405241300
0.914209800
0.058745210
0.382683400
0.923879500
0.058775980
0.359895100
0.932992800
0.058805000
0.336889900
0.941544100
0.058831740
0.313681800
0.949528200
0.058855820
0.290284700
0.956940400
0.058877120
0.266712800
0.963776100
0.058895780
0.242980200
0.970031300
0.058912220
0.219101200
0.975702100
0.058927090
0.195090300
0.980785300
0.058941170
0.170961900
0.985277700
0.058955250
0.146730500
0.989176500
0.058969990
0.122410700
0.992479600
0.058985800
0.098017140
0.995184700
0.059002850
0.073564570
0.997290400
0.059021070
0.049067680
0.998795400
0.059040260
0.024541230
0.999698800
0.059060230
0.000000000
1.000000000
0.059080910
-0.024541230
0.999698800
0.059102400
-0.049067680
0.998795400
0.059124930
-0.073564570
0.997290400
0.059148740
-0.098017140
0.995184700
0.059174020
-0.122410700
0.992479600
0.059200840
-0.146730500
0.989176500
0.059229150
-0.170961900
0.985277700
0.059258840
-0.195090300
0.980785300
0.059289640
-0.219101200
0.975702100
0.059321110
-0.242980200
0.970031300
0.059352630
-0.266712800
0.963776100
0.059383530
-0.290284700
0.956940400
0.059413230
-0.313681800
0.949528200
0.059441360
-0.336889900
0.941544100
0.059467860
-0.359895100
0.932992800
0.059492920
-0.382683400
0.923879500
0.059516730
-0.405241300
0.914209800
0.059539240
-0.427555100
0.903989300
0.059560080
-0.449611300
0.893224300
0.059578640
-0.471396700
0.881921300
0.059594270
-0.492898200
0.870087000
0.059606340
-0.514102800
0.857728600
0.059614220
-0.534997600
0.844853600
0.059617420
-0.555570200
0.831469600
0.059615670
-0.575808200
0.817584800
0.059609100
-0.595699300
0.803207500
0.059598120
-0.615231600
0.788346400
0.059583310
-0.634393300
0.773010400
0.059565220
-0.653172900
0.757208800
0.059544280
-0.671559000
0.740951100
0.059520680
-0.689540600
0.724247100
0.059494520
-0.707106800
0.707106800
0.059465940
-0.724247100
0.689540600
0.059435200
-0.740951100
0.671559000
0.059402640
-0.757208800
0.653172900
0.059368500
-0.773010400
0.634393300
0.059332890
-0.788346400
0.615231600
0.059295770
-0.803207500
0.595699300
0.059257130
-0.817584800
0.575808200
0.059216990
-0.831469600
0.555570200
0.059175440
-0.844853600
0.534997600
0.059132530
-0.857728600
0.514102800
0.059088280
-0.870087000
0.492898200
0.059042680
-0.881921300
0.471396700
0.058995680
-0.893224300
0.449611300
0.058947250
-0.903989300
0.427555100
0.058897390
-0.914209800
0.405241300
0.058846160
-0.923879500
0.382683400
0.058793700
-0.932992800
0.359895100
0.058740250
-0.941544100
0.336889900
0.058686090
-0.949528200
0.313681800
0.058631640
-0.956940400
0.290284700
0.058577370
-0.963776100
0.266712800
0.058523810
-0.970031300
0.242980200
0.058471570
-0.975702100
0.219101200
0.058421290
-0.980785300
0.195090300
0.058373630
-0.985277700
0.170961900
0.058329240
-0.989176500
0.146730500
0.058288660
-0.992479600
0.122410700
0.058252310
-0.995184700
0.098017140
0.058220390
-0.997290400
0.073564570
0.058192890
-0.998795400
0.049067680
0.058169570
-0.999698800
0.024541230
0.058150070
-1.000000000
0.000000000
0.058133990
-0.999698800
-0.024541230
0.058121010
-0.998795400
-0.049067680
0.058111020
-0.997290400
-0.073564570
0.058104180
-0.995184700
-0.098017140
0.058100910
-0.992479600
-0.122410700
0.058101800
-0.989176500
-0.146730500
0.058107480
-0.985277700
-0.170961900
0.058118480
-0.980785300
-0.195090300
0.058135010
-0.975702100
-0.219101200
0.058156960
-0.970031300
-0.242980200
0.058183870
-0.963776100
-0.266712800
0.058214990
-0.956940400
-0.290284700
0.058249470
-0.949528200
-0.313681800
0.058286480
-0.941544100
-0.336889900
0.058325290
-0.932992800
-0.359895100
0.058365330
-0.923879500
-0.382683400
0.058406190
-0.914209800
-0.405241300
0.058447550
-0.903989300
-0.427555100
0.058489200
-0.893224300
-0.449611300
0.058531030
-0.881921300
-0.471396700
0.058573040
-0.870087000
-0.492898200
0.058615400
-0.857728600
-0.514102800
0.058658380
-0.844853600
-0.534997600
0.058702360
-0.831469600
-0.555570200
0.058747690
-0.817584800
-0.575808200
0.058794600
-0.803207500
-0.595699300
0.058843110
-0.788346400
-0.615231600
0.058892970
-0.773010400
-0.634393300
0.058943720
-0.757208800
-0.653172900
0.058994760
-0.740951100
-0.671559000
0.059045500
-0.724247100
-0.689540600
0.059095490
-0.707106800
-0.707106800
0.059144430
-0.689540600
-0.724247100
0.059192180
-0.671559000
-0.740951100
0.059238740
-0.653172900
-0.757208800
0.059284100
-0.634393300
-0.773010400
0.059328220
-0.615231600
-0.788346400
0.059370940
-0.595699300
-0.803207500
0.059412030
-0.575808200
-0.817584800
0.059451230
-0.555570200
-0.831469600
0.059488310
-0.534997600
-0.844853600
0.059523130
-0.514102800
-0.857728600
0.059555710
-0.492898200
-0.870087000
0.059586230
-0.471396700
-0.881921300
0.059614990
-0.449611300
-0.893224300
0.059642350
-0.427555100
-0.903989300
0.059668710
-0.405241300
-0.914209800
0.059694430
-0.382683400
-0.923879500
0.059719820
-0.359895100
-0.932992800
0.059745140
-0.336889900
-0.941544100
0.059770640
-0.313681800
-0.949528200
0.059796500
-0.290284700
-0.956940400
0.059822920
-0.266712800
-0.963776100
0.059850090
-0.242980200
-0.970031300
0.059878160
-0.219101200
-0.975702100
0.059907240
-0.195090300
-0.980785300
0.059937300
-0.170961900
-0.985277700
0.059968180
-0.146730500
-0.989176500
0.059999520
-0.122410700
-0.992479600
0.060030730
-0.098017140
-0.995184700
0.060061050
-0.073564570
-0.997290400
0.060089560
-0.049067680
-0.998795400
0.060115250
-0.024541230
-0.999698800
0.060137130
0.000000000
-1.000000000
0.060154340
0.024541230
-0.999698800
0.060166270
0.049067680
-0.998795400
0.060172670
0.073564570
-0.997290400
0.060173680
0.098017140
-0.995184700
0.060169820
0.122410700
-0.992479600
0.060161900
0.146730500
-0.989176500
0.060150850
0.170961900
-0.985277700
0.060137530
0.195090300
-0.980785300
0.060122570
0.219101200
-0.975702100
0.060106270
0.242980200
-0.970031300
0.060088540
0.266712800
-0.963776100
0.060069020
0.290284700
-0.956940400
0.060047160
0.313681800
-0.949528200
0.060022500
0.336889900
-0.941544100
0.059994830
0.359895100
-0.932992800
0.059964250
0.382683400
-0.923879500
0.059931210
0.405241300
-0.914209800
0.059896300
0.427555100
-0.903989300
0.059860270
0.449611300
-0.893224300
0.059823920
0.471396700
-0.881921300
0.059788100
0.492898200
-0.870087000
0.059753490
0.514102800
-0.857728600
0.059720420
0.534997600
-0.844853600
0.059688780
0.555570200
-0.831469600
0.059658050
0.575808200
-0.817584800
0.059627440
0.595699300
-0.803207500
0.059596170
0.615231600
-0.788346400
0.059563630
0.634393300
-0.773010400
0.059529460
0.653172900
-0.757208800
0.059493610
0.671559000
-0.740951100
0.059456270
0.689540600
-0.724247100
0.059417940
0.707106800
-0.707106800
0.059379480
0.724247100
-0.689540600
0.059341970
0.740951100
-0.671559000
0.059306680
0.757208800
-0.653172900
0.059274790
0.773010400
-0.634393300
0.059247240
0.788346400
-0.615231600
0.059224580
0.803207500
-0.595699300
0.059206840
0.817584800
-0.575808200
0.059193640
0.831469600
-0.555570200
0.059184340
0.844853600
-0.534997600
0.059178180
0.857728600
-0.514102800
0.059174320
0.870087000
-0.492898200
0.059171710
0.881921300
-0.471396700
0.059169140
0.893224300
-0.449611300
0.059165210
0.903989300
-0.427555100
0.059158550
0.914209800
-0.405241300
0.059147920
0.923879500
-0.382683400
0.059132260
0.932992800
-0.359895100
0.059110810
0.941544100
-0.336889900
0.059083160
0.949528200
-0.313681800
0.059049410
0.956940400
-0.290284700
0.059010090
0.963776100
-0.266712800
0.058966210
0.970031300
-0.242980200
0.058919120
0.975702100
-0.219101200
0.058870380
0.980785300
-0.195090300
0.058821510
0.985277700
-0.170961900
0.058773770
0.989176500
-0.146730500
0.058727980
0.992479600
-0.122410700
0.058684410
0.995184700
-0.098017140
0.058642940
0.997290400
-0.073564570
0.058603160
0.998795400
-0.049067680
0.058564620
0.999698800
-0.024541230
0.058526960
1.200000000
0.000000000
0.084402900
1.199639000
0.029449480
0.084357870
1.198555000
0.058881210
0.084313590
1.196749000
0.088277480
0.084270220
1.194222000
0.117620600
0.084227900
1.190976000
0.146892800
0.084186840
1.187012000
0.176076600
0.084147330
1.182333000
0.205154300
0.084109850
1.176942000
0.234108400
0.084075010
1.170843000
0.262921500
0.084043530
1.164038000
0.291576200
0.084016110
1.156531000
0.320055300
0.083993380
1.148328000
0.348341600
0.083975810
1.139434000
0.376418100
0.083963660
1.129853000
0.404267800
0.083956930
1.119591000
0.431874100
0.083955380
1.108655000
0.459220100
0.083958510
1.097052000
0.486289600
0.083965810
1.084787000
0.513066100
0.083976780
1.071869000
0.539533600
0.083991040
1.058306000
0.565676100
0.084008170
1.044104000
0.591477900
0.084027660
1.029274000
0.616923300
0.084048790
1.013824000
0.641997200
0.084070790
0.997763600
0.666684300
0.084092900
0.981101800
0.690969800
0.084114630
0.963849100
0.714839200
0.084135870
0.946015700
0.738277900
0.084156710
0.927612500
0.761272000
0.084177320
0.908650600
0.783807500
0.084197770
0.889141400
0.805870800
0.084218110
0.869096600
0.827448700
0.084238440
0.848528100
0.848528100
0.084259040
0.827448700
0.869096600
0.084280390
0.805870800
0.889141400
0.084303140
0.783807500
0.908650600
0.084328100
0.761272000
0.927612500
0.084356050
0.738277900
0.946015700
0.084387600
0.714839200
0.963849100
0.084423090
0.690969800
0.981101800
0.084462540
0.666684300
0.997763600
0.084505740
0.641997200
1.013824000
0.084552240
0.616923300
1.029274000
0.084601450
0.591477900
1.044104000
0.084652570
0.565676100
1.058306000
0.084704700
0.539533600
1.071869000
0.084756810
0.513066100
1.084787000
0.084807810
0.486289600
1.097052000
0.084856570
0.459220100
1.108655000
0.084901980
0.431874100
1.119591000
0.084943040
0.404267800
1.129853000
0.084978940
0.376418100
1.139434000
0.085009160
0.348341600
1.148328000
0.085033540
0.320055300
1.156531000
0.085052370
0.291576200
1.164038000
0.085066350
0.262921500
1.170843000
0.085076520
0.234108400
1.176942000
0.085084180
0.205154300
1.182333000
0.085090650
0.176076600
1.187012000
0.085097140
0.146892800
1.190976000
0.085104560
0.117620600
1.194222000
0.085113500
0.088277480
1.196749000
0.085124270
0.058881210
1.198555000
0.085136960
0.029449480
1.199639000
0.085151640
0.000000000
1.200000000
0.085168400
-0.029449480
1.199639000
0.085187450
-0.058881210
1.198555000
0.085209020
-0.088277480
1.196749000
0.085233290
-0.117620600
1.194222000
0.085260240
-0.146892800
1.190976000
0.085289720
-0.176076600
1.187012000
0.085321460
-0.205154300
1.182333000
0.085355150
-0.234108400
1.176942000
0.085390350
-0.262921500
1.170843000
0.085426470
-0.291576200
1.164038000
0.085462720
-0.320055300
1.156531000
0.085498200
-0.348341600
1.148328000
0.085532120
-0.376418100
1.139434000
0.085563990
-0.404267800
1.129853000
0.085593710
-0.431874100
1.119591000
0.085621500
-0.459220100
1.108655000
0.085647610
-0.486289600
1.097052000
0.085671980
-0.513066100
1.084787000
0.085694100
-0.539533600
1.071869000
0.085713250
-0.565676100
1.058306000
0.085728700
-0.591477900
1.044104000
0.085739750
-0.616923300
1.029274000
0.085745770
-0.641997200
1.013824000
0.085746260
-0.666684300
0.997763600
0.085741000
-0.690969800
0.981101800
0.085730230
-0.714839200
0.963849100
0.085714570
-0.738277900
0.946015700
0.085694770
-0.761272000
0.927612500
0.085671560
-0.783807500
0.908650600
0.085645380
-0.805870800
0.889141400
0.085616410
-0.827448700
0.869096600
0.085584660
-0.848528100
0.848528100
0.085550180
-0.869096600
0.827448700
0.085513210
-0.889141400
0.805870800
0.085474070
-0.908650600
0.783807500
0.085432960
-0.927612500
0.761272000
0.085389870
-0.946015700
0.738277900
0.085344610
-0.963849100
0.714839200
0.085297000
-0.981101800
0.690969800
0.085247000
-0.997763600
0.666684300
0.085194670
-1.013824000
0.641997200
0.085140130
-1.029274000
0.616923300
0.085083480
-1.044104000
0.591477900
0.085024850
-1.058306000
0.565676100
0.084964320
-1.071869000
0.539533600
0.084902060
-1.084787000
0.513066100
0.084838230
-1.097052000
0.486289600
0.084773090
-1.108655000
0.459220100
0.084706920
-1.119591000
0.431874100
0.084640080
-1.129853000
0.404267800
0.084572930
-1.139434000
0.376418100
0.084505860
-1.148328000
0.348341600
0.084439340
-1.156531000
0.320055300
0.084373840
-1.164038000
0.291576200
0.084309910
-1.170843000
0.262921500
0.084248160
-1.176942000
0.234108400
0.084189300
-1.182333000
0.205154300
0.084134010
-1.187012000
0.176076600
0.084082980
-1.190976000
0.146892800
0.084036740
-1.194222000
0.117620600
0.083995660
-1.196749000
0.088277480
0.083959850
-1.198555000
0.058881210
0.083929200
-1.199639000
0.029449480
0.083903440
-1.200000000
0.000000000
0.083882270
-1.199639000
-0.029449480
0.083865490
-1.198555000
-0.058881210
0.083853070
-1.196749000
-0.088277480
0.083845300
-1.194222000
-0.117620600
0.083842720
-1.190976000
-0.146892800
0.083846090
-1.187012000
-0.176076600
0.083856170
-1.182333000
-0.205154300
0.083873550
-1.176942000
-0.234108400
0.083898530
-1.170843000
-0.262921500
0.083930980
-1.164038000
-0.291576200
0.083970350
-1.156531000
-0.320055300
0.084015770
-1.148328000
-0.348341600
0.084066220
-1.139434000
-0.376418100
0.084120640
-1.129853000
-0.404267800
0.084178080
-1.119591000
-0.431874100
0.084237720
-1.108655000
-0.459220100
0.084298820
-1.097052000
-0.486289600
0.084360730
-1.084787000
-0.513066100
0.084422900
-1.071869000
-0.539533600
0.084484800
-1.058306000
-0.565676100
0.084546100
-1.044104000
-0.591477900
0.084606650
-1.029274000
-0.616923300
0.084666560
-1.013824000
-0.641997200
0.084726180
-0.997763600
-0.666684300
0.084785970
-0.981101800
-0.690969800
0.084846370
-0.963849100
-0.714839200
0.084907660
-0.946015700
-0.738277900
0.084969850
-0.927612500
-0.761272000
0.085032690
-0.908650600
-0.783807500
0.085095750
-0.889141400
-0.805870800
0.085158470
-0.869096600
-0.827448700
0.085220370
-0.848528100
-0.848528100
0.085281090
-0.827448700
-0.869096600
0.085340370
-0.805870800
-0.889141400
0.085398090
-0.783807500
-0.908650600
0.085454170
-0.761272000
-0.927612500
0.085508470
-0.738277900
-0.946015700
0.085560810
-0.714839200
-0.963849100
0.085610980
-0.690969800
-0.981101800
0.085658710
-0.666684300
-0.997763600
0.085703830
-0.641997200
-1.013824000
0.085746230
-0.616923300
-1.029274000
0.085785980
-0.591477900
-1.044104000
0.085823260
-0.565676100
-1.058306000
0.085858410
-0.539533600
-1.071869000
0.085891840
-0.513066100
-1.084787000
0.085924010
-0.486289600
-1.097052000
0.085955440
-0.459220100
-1.108655000
0.085986630
-0.431874100
-1.119591000
0.086018100
-0.404267800
-1.129853000
0.086050350
-0.376418100
-1.139434000
0.086083820
-0.348341600
-1.148328000
0.086118890
-0.320055300
-1.156531000
0.086155820
-0.291576200
-1.164038000
0.086194770
-0.262921500
-1.170843000
0.086235680
-0.234108400
-1.176942000
0.086278330
-0.205154300
-1.182333000
0.086322260
-0.176076600
-1.187012000
0.086366730
-0.146892800
-1.190976000
0.086410810
-0.117620600
-1.194222000
0.086453320
-0.088277480
-1.196749000
0.086492960
-0.058881210
-1.198555000
0.086528380
-0.029449480
-1.199639000
0.086558330
0.000000000
-1.200000000
0.086581810
0.029449480
-1.199639000
0.086598240
0.058881210
-1.198555000
0.086607520
0.088277480
-1.196749000
0.086610120
0.117620600
-1.194222000
0.086606990
0.146892800
-1.190976000
0.086599370
0.176076600
-1.187012000
0.086588640
0.205154300
-1.182333000
0.086576030
0.234108400
-1.176942000
0.086562390
0.262921500
-1.170843000
0.086548090
0.291576200
-1.164038000
0.086533010
0.320055300
-1.156531000
0.086516610
0.348341600
-1.148328000
0.086498120
0.376418100
-1.139434000
0.086476770
0.404267800
-1.129853000
0.086452060
0.431874100
-1.119591000
0.086423860
0.459220100
-1.108655000
0.086392360
0.486289600
-1.097052000
0.086357940
0.513066100
-1.084787000
0.086321210
0.539533600
-1.071869000
0.086282970
0.565676100
-1.058306000
0.086244200
0.591477900
-1.044104000
0.086205830
0.616923300
-1.029274000
0.086168490
0.641997200
-1.013824000
0.086132270
0.666684300
-0.997763600
0.086096670
0.690969800
-0.981101800
0.086060790
0.714839200
-0.963849100
0.086023620
0.738277900
-0.946015700
0.085984240
0.761272000
-0.927612500
0.085941960
0.783807500
-0.908650600
0.085896340
0.805870800
-0.889141400
0.085847280
0.827448700
-0.869096600
0.085795080
0.848528100
-0.848528100
0.085740520
0.869096600
-0.827448700
0.085684830
0.889141400
-0.805870800
0.085629520
0.908650600
-0.783807500
0.085576200
0.927612500
-0.761272000
0.085526260
0.946015700
-0.738277900
0.085480700
0.963849100
-0.714839200
0.085440000
0.981101800
-0.690969800
0.085404170
0.997763600
-0.666684300
0.085372970
1.013824000
-0.641997200
0.085346090
1.029274000
-0.616923300
0.085323070
1.044104000
-0.591477900
0.085303150
1.058306000
-0.565676100
0.085285160
1.071869000
-0.539533600
0.085267590
1.084787000
-0.513066100
0.085248840
1.097052000
-0.486289600
0.085227300
1.108655000
-0.459220100
0.085201570
1.119591000
-0.431874100
0.085170490
1.129853000
-0.404267800
0.085133310
1.139434000
-0.376418100
0.085089870
1.148328000
-0.348341600
0.085040560
1.156531000
-0.320055300
0.084986320
1.164038000
-0.291576200
0.084928570
1.170843000
-0.262921500
0.084869010
1.176942000
-0.234108400
0.084809360
1.182333000
-0.205154300
0.084751100
1.187012000
-0.176076600
0.084695150
1.190976000
-0.146892800
0.084641850
1.194222000
-0.117620600
0.084591060
1.196749000
-0.088277480
0.084542290
1.198555000
-0.058881210
0.084494960
1.199639000
-0.029449480
0.084448590
1.400000000
0.000000000
0.115154100
1.399578000
0.034357720
0.115101500
1.398314000
0.068694750
0.115049300
1.396207000
0.102990400
0.114997500
1.393259000
0.137224000
0.114946300
1.389471000
0.171374900
0.114896200
1.384847000
0.205422700
0.114847700
1.379389000
0.239346600
0.114801500
1.373099000
0.273126500
0.114758500
1.365983000
0.306741700
0.114719800
1.358044000
0.340172300
0.114686300
1.349286000
0.373397900
0.114659100
1.339716000
0.406398500
0.114638600
1.329339000
0.439154400
0.114625300
1.318162000
0.471645800
0.114619300
1.306190000
0.503853100
0.114620200
1.293431000
0.535756800
0.114627500
1.279894000
0.567337800
0.114640500
1.265585000
0.598577100
0.114658400
1.250514000
0.629455900
0.114680800
1.234690000
0.659955400
0.114707100
1.218122000
0.690057500
0.114736500
1.200820000
0.719743800
0.114768000
1.182795000
0.748996700
0.114800500
1.164057000
0.777798400
0.114832900
1.144619000
0.806131400
0.114864500
1.124490000
0.833979000
0.114895300
1.103685000
0.861324200
0.114925500
1.082215000
0.888150600
0.114955500
1.060092000
0.914442000
0.114985500
1.037332000
0.940182600
0.115015600
1.013946000
0.965356800
0.115045900
0.989949500
0.989949500
0.115077000
0.965356800
1.013946000
0.115109300
0.940182600
1.037332000
0.115143800
0.914442000
1.060092000
0.115181400
0.888150600
1.082215000
0.115223200
0.861324200
1.103685000
0.115270000
0.833979000
1.124490000
0.115322000
0.806131400
1.144619000
0.115379400
0.777798400
1.164057000
0.115441700
0.748996700
1.182795000
0.115508300
0.719743800
1.200820000
0.115578300
0.690057500
1.218122000
0.115650600
0.659955400
1.234690000
0.115724000
0.629455900
1.250514000
0.115796900
0.598577100
1.265585000
0.115867800
0.567337800
1.279894000
0.115935000
0.535756800
1.293431000
0.115996900
0.503853100
1.306190000
0.116052000
0.471645800
1.318162000
0.116099100
0.439154400
1.329339000
0.116137400
0.406398500
1.339716000
0.116166700
0.373397900
1.349286000
0.116187500
0.340172300
1.358044000
0.116200600
0.306741700
1.365983000
0.116207600
0.273126500
1.373099000
0.116210200
0.239346600
1.379389000
0.116210200
0.205422700
1.384847000
0.116209200
0.171374900
1.389471000
0.116208600
0.137224000
1.393259000
0.116209100
0.102990400
1.396207000
0.116211300
0.068694750
1.398314000
0.116215500
0.034357720
1.399578000
0.116222000
0.000000000
1.400000000
0.116231100
-0.034357720
1.399578000
0.116243200
-0.068694750
1.398314000
0.116258800
-0.102990400
1.396207000
0.116277900
-0.137224000
1.393259000
0.116300500
-0.171374900
1.389471000
0.116326300
-0.205422700
1.384847000
0.116354800
-0.239346600
1.379389000
0.116385600
-0.273126500
1.373099000
0.116418100
-0.306741700
1.365983000
0.116451600
-0.340172300
1.358044000
0.116485100
-0.373397900
1.349286000
0.116517600
-0.406398500
1.339716000
0.116548200
-0.439154400
1.329339000
0.116576300
-0.471645800
1.318162000
0.116601700
-0.503853100
1.306190000
0.116624900
-0.535756800
1.293431000
0.116646400
-0.567337800
1.279894000
0.116666100
-0.598577100
1.265585000
0.116683400
-0.629455900
1.250514000
0.116697600
-0.659955400
1.234690000
0.116707800
-0.690057500
1.218122000
0.116713300
-0.719743800
1.200820000
0.116713400
-0.748996700
1.182795000
0.116707400
-0.777798400
1.164057000
0.116695000
-0.806131400
1.144619000
0.116676400
-0.833979000
1.124490000
0.116652400
-0.861324200
1.103685000
0.116623700
-0.888150600
1.082215000
0.116591200
-0.914442000
1.060092000
0.116555300
-0.940182600
1.037332000
0.116516300
-0.965356800
1.013946000
0.116474300
-0.989949500
0.989949500
0.116429200
-1.013946000
0.965356800
0.116381600
-1.037332000
0.940182600
0.116331800
-1.060092000
0.914442000
0.116280200
-1.082215000
0.888150600
0.116226500
-1.103685000
0.861324200
0.116170400
-1.124490000
0.833979000
0.116111400
-1.144619000
0.806131400
0.116049400
-1.164057000
0.777798400
0.115984500
-1.182795000
0.748996700
0.115916800
-1.200820000
0.719743800
0.115846500
-1.218122000
0.690057500
0.115773700
-1.234690000
0.659955400
0.115698800
-1.250514000
0.629455900
0.115621900
-1.265585000
0.598577100
0.115543200
-1.279894000
0.567337800
0.115463200
-1.293431000
0.535756800
0.115382000
-1.306190000
0.503853100
0.115300200
-1.318162000
0.471645800
0.115218100
-1.329339000
0.439154400
0.115136100
-1.339716000
0.406398500
0.115054700
-1.349286000
0.373397900
0.114974400
-1.358044000
0.340172300
0.114895700
-1.365983000
0.306741700
0.114819300
-1.373099000
0.273126500
0.114745900
-1.379389000
0.239346600
0.114676500
-1.384847000
0.205422700
0.114611600
-1.389471000
0.171374900
0.114552200
-1.393259000
0.137224000
0.114498600
-1.396207000
0.102990400
0.114451200
-1.398314000
0.068694750
0.114410000
-1.399578000
0.034357720
0.114375100
-1.400000000
0.000000000
0.114346100
-1.399578000
-0.034357720
0.114323100
-1.398314000
-0.068694750
0.114306200
-1.396207000
-0.102990400
0.114295800
-1.393259000
-0.137224000
0.114292500
-1.389471000
-0.171374900
0.114297300
-1.384847000
-0.205422700
0.114310900
-1.379389000
-0.239346600
0.114334000
-1.373099000
-0.273126500
0.114366900
-1.365983000
-0.306741700
0.114409500
-1.358044000
-0.340172300
0.114461200
-1.349286000
-0.373397900
0.114520900
-1.339716000
-0.406398500
0.114587200
-1.329339000
-0.439154400
0.114658900
-1.318162000
-0.471645800
0.114734500
-1.306190000
-0.503853100
0.114812800
-1.293431000
-0.535756800
0.114892500
-1.279894000
-0.567337800
0.114972800
-1.265585000
-0.598577100
0.115052500
-1.250514000
-0.629455900
0.115131000
-1.234690000
-0.659955400
0.115207800
-1.218122000
-0.690057500
0.115282600
-1.200820000
-0.719743800
0.115355600
-1.182795000
-0.748996700
0.115427100
-1.164057000
-0.777798400
0.115497900
-1.144619000
-0.806131400
0.115568600
-1.124490000
-0.833979000
0.115639700
-1.103685000
-0.861324200
0.115711500
-1.082215000
-0.888150600
0.115783900
-1.060092000
-0.914442000
0.115856700
-1.037332000
-0.940182600
0.115929400
-1.013946000
-0.965356800
0.116001400
-0.989949500
-0.989949500
0.116072400
-0.965356800
-1.013946000
0.116142100
-0.940182600
-1.037332000
0.116210300
-0.914442000
-1.060092000
0.116276800
-0.888150600
-1.082215000
0.116341500
-0.861324200
-1.103685000
0.116404200
-0.833979000
-1.124490000
0.116464700
-0.806131400
-1.144619000
0.116522800
-0.777798400
-1.164057000
0.116578200
-0.748996700
-1.182795000
0.116630900
-0.719743800
-1.200820000
0.116681000
-0.690057500
-1.218122000
0.116728500
-0.659955400
-1.234690000
0.116773700
-0.629455900
-1.250514000
0.116817100
-0.598577100
-1.265585000
0.116859200
-0.567337800
-1.279894000
0.116900400
-0.535756800
-1.293431000
0.116941500
-0.503853100
-1.306190000
0.116983100
-0.471645800
-1.318162000
0.117025900
-0.439154400
-1.329339000
0.117070600
-0.406398500
-1.339716000
0.117117800
-0.373397900
-1.349286000
0.117167800
-0.340172300
-1.358044000
0.117220700
-0.306741700
-1.365983000
0.117276600
-0.273126500
-1.373099000
0.117335000
-0.239346600
-1.379389000
0.117395200
-0.205422700
-1.384847000
0.117456200
-0.171374900
-1.389471000
0.117516700
-0.137224000
-1.393259000
0.117575000
-0.102990400
-1.396207000
0.117629500
-0.068694750
-1.398314000
0.117678300
-0.034357720
-1.399578000
0.117720000
0.000000000
-1.400000000
0.117753400
0.034357720
-1.399578000
0.117778000
0.068694750
-1.398314000
0.117793900
0.102990400
-1.396207000
0.117801800
0.137224000
-1.393259000
0.117803100
0.171374900
-1.389471000
0.117799700
0.205422700
-1.384847000
0.117793200
0.239346600
-1.379389000
0.117785300
0.273126500
-1.373099000
0.117776900
0.306741700
-1.365983000
0.117768700
0.340172300
-1.358044000
0.117760600
0.373397900
-1.349286000
0.117751900
0.406398500
-1.339716000
0.117741600
0.439154400
-1.329339000
0.117728900
0.471645800
-1.318162000
0.117713100
0.503853100
-1.306190000
0.117693700
0.535756800
-1.293431000
0.117670700
0.567337800
-1.279894000
0.117644200
0.598577100
-1.265585000
0.117614600
0.629455900
-1.250514000
0.117582400
0.659955400
-1.234690000
0.117548700
0.690057500
-1.218122000
0.117514500
0.719743800
-1.200820000
0.117480600
0.748996700
-1.182795000
0.117447100
0.777798400
-1.164057000
0.117413500
0.806131400
-1.144619000
0.117378500
0.833979000
-1.124490000
0.117341000
0.861324200
-1.103685000
0.117299700
0.888150600
-1.082215000
0.117253600
0.914442000
-1.060092000
0.117201900
0.940182600
-1.037332000
0.117144300
0.965356800
-1.013946000
0.117080900
0.989949500
-0.989949500
0.117012400
1.013946000
-0.965356800
0.116940200
1.037332000
-0.940182600
0.116866000
1.060092000
-0.914442000
0.116791900
1.082215000
-0.888150600
0.116719800
1.103685000
-0.861324200
0.116651100
1.124490000
-0.833979000
0.116586500
1.144619000
-0.806131400
0.116526500
1.164057000
-0.777798400
0.116471100
1.182795000
-0.748996700
0.116420400
1.200820000
-0.719743800
0.116374200
1.218122000
-0.690057500
0.116332100
1.234690000
-0.659955400
0.116292900
1.250514000
-0.629455900
0.116255000
1.265585000
-0.598577100
0.116216600
1.279894000
-0.567337800
0.116176100
1.293431000
-0.535756800
0.116131900
1.306190000
-0.503853100
0.116082900
1.318162000
-0.471645800
0.116028500
1.329339000
-0.439154400
0.115968600
1.339716000
-0.406398500
0.115903900
1.349286000
-0.373397900
0.115835300
1.358044000
-0.340172300
0.115764300
1.365983000
-0.306741700
0.115692800
1.373099000
-0.273126500
0.115622300
1.379389000
-0.239346600
0.115554300
1.384847000
-0.205422700
0.115489600
1.389471000
-0.171374900
0.115428400
1.393259000
-0.137224000
0.115370300
1.396207000
-0.102990400
0.115314500
1.398314000
-0.068694750
0.115260300
1.399578000
-0.034357720
0.115207000
1.600000000
0.000000000
0.150807000
1.599518000
0.039265970
0.150748900
1.598073000
0.078508280
0.150690700
1.595665000
0.117703300
0.150632600
1.592296000
0.156827400
0.150574800
1.587967000
0.195857100
0.150518000
1.582682000
0.234768700
0.150463000
1.576444000
0.273539000
0.150410900
1.569256000
0.312144500
0.150363000
1.561123000
0.350562000
0.150320800
1.552050000
0.388768300
0.150285500
1.542042000
0.426740400
0.150258300
1.531105000
0.464455500
0.150239900
1.519245000
0.501890800
0.150231000
1.506471000
0.539023800
0.150231500
1.492789000
0.575832100
0.150241200
1.478207000
0.612293500
0.150259400
1.462736000
0.648386100
0.150285300
1.446383000
0.684088200
0.150318000
1.429159000
0.719378200
0.150356900
1.411074000
0.754234800
0.150401000
1.392139000
0.788637100
0.150449200
1.372366000
0.822564400
0.150499800
1.351766000
0.855996300
0.150551200
1.330351000
0.888912400
0.150601600
1.308136000
0.921293100
0.150650100
1.285132000
0.953118900
0.150696500
1.261354000
0.984370500
0.150741200
1.236817000
1.015029000
0.150784600
1.211534000
1.045077000
0.150827200
1.185522000
1.074494000
0.150869300
1.158795000
1.103265000
0.150911000
1.131371000
1.131371000
0.150953000
1.103265000
1.158795000
0.150996100
1.074494000
1.185522000
0.151041300
1.045077000
1.211534000
0.151090100
1.015029000
1.236817000
0.151143800
0.984370500
1.261354000
0.151203500
0.953118900
1.285132000
0.151269700
0.921293100
1.308136000
0.151342600
0.888912400
1.330351000
0.151421700
0.855996300
1.351766000
0.151506500
0.822564400
1.372366000
0.151595800
0.788637100
1.392139000
0.151688300
0.754234800
1.411074000
0.151782500
0.719378200
1.429159000
0.151876400
0.684088200
1.446383000
0.151967900
0.648386100
1.462736000
0.152054600
0.612293500
1.478207000
0.152134400
0.575832100
1.492789000
0.152205000
0.539023800
1.506471000
0.152264700
0.501890800
1.519245000
0.152312400
0.464455500
1.531105000
0.152347500
0.426740400
1.542042000
0.152370600
0.388768300
1.552050000
0.152382900
0.350562000
1.561123000
0.152386200
0.312144500
1.569256000
0.152382700
0.273539000
1.576444000
0.152374600
0.234768700
1.582682000
0.152364000
0.195857100
1.587967000
0.152352500
0.156827400
1.592296000
0.152341200
0.117703300
1.595665000
0.152330800
0.078508280
1.598073000
0.152321800
0.039265970
1.599518000
0.152314800
0.000000000
1.600000000
0.152310400
-0.039265970
1.599518000
0.152309100
-0.078508280
1.598073000
0.152311400
-0.117703300
1.595665000
0.152317500
-0.156827400
1.592296000
0.152327300
-0.195857100
1.587967000
0.152340400
-0.234768700
1.582682000
0.152356100
-0.273539000
1.576444000
0.152374000
-0.312144500
1.569256000
0.152393700
-0.350562000
1.561123000
0.152414600
-0.388768300
1.552050000
0.152435600
-0.426740400
1.542042000
0.152455500
-0.464455500
1.531105000
0.152473400
-0.501890800
1.519245000
0.152488500
-0.539023800
1.506471000
0.152500800
-0.575832100
1.492789000
0.152510900
-0.612293500
1.478207000
0.152519600
-0.648386100
1.462736000
0.152526800
-0.684088200
1.446383000
0.152532300
-0.719378200
1.429159000
0.152535000
-0.754234800
1.411074000
0.152534300
-0.788637100
1.392139000
0.152529300
-0.822564400
1.372366000
0.152519300
-0.855996300
1.351766000
0.152503300
-0.888912400
1.330351000
0.152480700
-0.921293100
1.308136000
0.152451400
-0.953118900
1.285132000
0.152416000
-0.984370500
1.261354000
0.152375100
-1.015029000
1.236817000
0.152329700
-1.045077000
1.211534000
0.152280100
-1.074494000
1.185522000
0.152226700
-1.103265000
1.158795000
0.152169500
-1.131371000
1.131371000
0.152109000
-1.158795000
1.103265000
0.152045900
-1.185522000
1.074494000
0.151981000
-1.211534000
1.045077000
0.151914600
-1.236817000
1.015029000
0.151846700
-1.261354000
0.984370500
0.151776400
-1.285132000
0.953118900
0.151703300
-1.308136000
0.921293100
0.151626900
-1.330351000
0.888912400
0.151547300
-1.351766000
0.855996300
0.151464400
-1.372366000
0.822564400
0.151378700
-1.392139000
0.788637100
0.151290300
-1.411074000
0.754234800
0.151199500
-1.429159000
0.719378200
0.151106400
-1.446383000
0.684088200
0.151011300
-1.462736000
0.648386100
0.150914400
-1.478207000
0.612293500
0.150816100
-1.492789000
0.575832100
0.150716600
-1.506471000
0.539023800
0.150616400
-1.519245000
0.501890800
0.150516000
-1.531105000
0.464455500
0.150415900
-1.542042000
0.426740400
0.150316700
-1.552050000
0.388768300
0.150219200
-1.561123000
0.350562000
0.150124400
-1.569256000
0.312144500
0.150033100
-1.576444000
0.273539000
0.149946400
-1.582682000
0.234768700
0.149865300
-1.587967000
0.195857100
0.149790900
-1.592296000
0.156827400
0.149723700
-1.595665000
0.117703300
0.149664200
-1.598073000
0.078508280
0.149612600
-1.599518000
0.039265970
0.149569000
-1.600000000
0.000000000
0.149533100
-1.599518000
-0.039265970
0.149504900
-1.598073000
-0.078508280
0.149484600
-1.595665000
-0.117703300
0.149472400
-1.592296000
-0.156827400
0.149468900
-1.587967000
-0.195857100
0.149475000
-1.582682000
-0.234768700
0.149491500
-1.576444000
-0.273539000
0.149519300
-1.569256000
-0.312144500
0.149558700
-1.561123000
-0.350562000
0.149609600
-1.552050000
-0.388768300
0.149671500
-1.542042000
-0.426740400
0.149743300
-1.531105000
-0.464455500
0.149823400
-1.519245000
-0.501890800
0.149910200
-1.506471000
-0.539023800
0.150001800
-1.492789000
-0.575832100
0.150096600
-1.478207000
-0.612293500
0.150192700
-1.462736000
-0.648386100
0.150288900
-1.446383000
-0.684088200
0.150383700
-1.429159000
-0.719378200
0.150476400
-1.411074000
-0.754234800
0.150566200
-1.392139000
-0.788637100
0.150653000
-1.372366000
-0.822564400
0.150737000
-1.351766000
-0.855996300
0.150818800
-1.330351000
-0.888912400
0.150899200
-1.308136000
-0.921293100
0.150979200
-1.285132000
-0.953118900
0.151059400
-1.261354000
-0.984370500
0.151140300
-1.236817000
-1.015029000
0.151222000
-1.211534000
-1.045077000
0.151304300
-1.185522000
-1.074494000
0.151386900
-1.158795000
-1.103265000
0.151469300
-1.131371000
-1.131371000
0.151551200
-1.103265000
-1.158795000
0.151632200
-1.074494000
-1.185522000
0.151712200
-1.045077000
-1.211534000
0.151791200
-1.015029000
-1.236817000
0.151869000
-0.984370500
-1.261354000
0.151945500
-0.953118900
-1.285132000
0.152020400
-0.921293100
-1.308136000
0.152093500
-0.888912400
-1.330351000
0.152164500
-0.855996300
-1.351766000
0.152233000
-0.822564400
-1.372366000
0.152299000
-0.788637100
-1.392139000
0.152362500
-0.754234800
-1.411074000
0.152423400
-0.719378200
-1.429159000
0.152482200
-0.684088200
-1.446383000
0.152539300
-0.648386100
-1.462736000
0.152595100
-0.612293500
-1.478207000
0.152650600
-0.575832100
-1.492789000
0.152706300
-0.539023800
-1.506471000
0.152763000
-0.501890800
-1.519245000
0.152821600
-0.464455500
-1.531105000
0.152882500
-0.426740400
-1.542042000
0.152946100
-0.388768300
-1.552050000
0.153012900
-0.350562000
-1.561123000
0.153082600
-0.312144500
-1.569256000
0.153154900
-0.273539000
-1.576444000
0.153229100
-0.234768700
-1.582682000
0.153304100
-0.195857100
-1.587967000
0.153378300
-0.156827400
-1.592296000
0.153450000
-0.117703300
-1.595665000
0.153517100
-0.078508280
-1.598073000
0.153577600
-0.039265970
-1.599518000
0.153630000
0.000000000
-1.600000000
0.153673000
0.039265970
-1.599518000
0.153706200
0.078508280
-1.598073000
0.153730000
0.117703300
-1.595665000
0.153745400
0.156827400
-1.592296000
0.153754300
0.195857100
-1.587967000
0.153758500
0.234768700
-1.582682000
0.153760200
0.273539000
-1.576444000
0.153761100
0.312144500
-1.569256000
0.153762400
0.350562000
-1.561123000
0.153764600
0.388768300
-1.552050000
0.153767700
0.426740400
-1.542042000
0.153771000
0.464455500
-1.531105000
0.153773500
0.501890800
-1.519245000
0.153774300
0.539023800
-1.506471000
0.153772400
0.575832100
-1.492789000
0.153767500
0.612293500
-1.478207000
0.153759200
0.648386100
-1.462736000
0.153747400
0.684088200
-1.446383000
0.153732100
0.719378200
-1.429159000
0.153713600
0.754234800
-1.411074000
0.153692900
0.788637100
-1.392139000
0.153670900
0.822564400
-1.372366000
0.153648500
0.855996300
-1.351766000
0.153625500
0.888912400
-1.330351000
0.153601300
0.921293100
-1.308136000
0.153574200
0.953118900
-1.285132000
0.153542800
0.984370500
-1.261354000
0.153505400
1.015029000
-1.236817000
0.153460900
1.045077000
-1.211534000
0.153408200
1.074494000
-1.185522000
0.153346700
1.103265000
-1.158795000
0.153276400
1.131371000
-1.131371000
0.153198100
1.158795000
-1.103265000
0.153113400
1.185522000
-1.074494000
0.153024400
1.211534000
-1.045077000
0.152933700
1.236817000
-1.015029000
0.152843600
1.261354000
-0.984370500
0.152755900
1.285132000
-0.953118900
0.152671800
1.308136000
-0.921293100
0.152591700
1.330351000
-0.888912400
0.152516000
1.351766000
-0.855996300
0.152444700
1.372366000
-0.822564400
0.152378000
1.392139000
-0.788637100
0.152315300
1.411074000
-0.754234800
0.152255100
1.429159000
-0.719378200
0.152195700
1.446383000
-0.684088200
0.152135000
1.462736000
-0.648386100
0.152071000
1.478207000
-0.612293500
0.152002600
1.492789000
-0.575832100
0.151928800
1.506471000
-0.539023800
0.151849800
1.519245000
-0.501890800
0.151766100
1.531105000
-0.464455500
0.151678900
1.542042000
-0.426740400
0.151590000
1.552050000
-0.388768300
0.151501000
1.561123000
-0.350562000
0.151413900
1.569256000
-0.312144500
0.151330200
1.576444000
-0.273539000
0.151251300
1.582682000
-0.234768700
0.151177500
1.587967000
-0.195857100
0.151108700
1.592296000
-0.156827400
0.151044200
1.595665000
-0.117703300
0.150982800
1.598073000
-0.078508280
0.150923500
1.599518000
-0.039265970
0.150865100
1.800000000
0.000000000
0.191472500
1.799458000
0.044174210
0.191410300
1.797832000
0.088321810
0.191348700
1.795123000
0.132416200
0.191287700
1.791332000
0.176430900
0.191227500
1.786463000
0.220339200
0.191168500
1.780518000
0.264114800
0.191111600
1.773500000
0.307731400
0.191058000
1.765413000
0.351162600
0.191009100
1.756264000
0.394382200
0.190966500
1.746056000
0.437364300
0.190931800
1.734797000
0.480083000
0.190906000
1.722493000
0.522512400
0.190890500
1.709151000
0.564627100
0.190885800
1.694779000
0.606401700
0.190892400
1.679387000
0.647811100
0.190910200
1.662983000
0.688830100
0.190938700
1.645578000
0.729434300
0.190976800
1.627181000
0.769599100
0.191023800
1.607804000
0.809300400
0.191078800
1.587458000
0.848514100
0.191140700
1.566157000
0.887216700
0.191207900
1.543911000
0.925384900
0.191278100
1.520736000
0.962995700
0.191348900
1.496645000
1.000026000
0.191418100
1.471653000
1.036455000
0.191484200
1.445773000
1.072259000
0.191547000
1.419024000
1.107417000
0.191607100
1.391419000
1.141908000
0.191665300
1.362976000
1.175711000
0.191722200
1.333712000
1.208806000
0.191778000
1.303645000
1.241173000
0.191833200
1.272792000
1.272792000
0.191888300
1.241173000
1.303645000
0.191944300
1.208806000
1.333712000
0.192002400
1.175711000
1.362976000
0.192064400
1.141908000
1.391419000
0.192131800
1.107417000
1.419024000
0.192206000
1.072259000
1.445773000
0.192287700
1.036455000
1.471653000
0.192377100
1.000026000
1.496645000
0.192473800
0.962995700
1.520736000
0.192576900
0.925384900
1.543911000
0.192685400
0.887216700
1.566157000
0.192797500
0.848514100
1.587458000
0.192911400
0.809300400
1.607804000
0.193024600
0.769599100
1.627181000
0.193134500
0.729434300
1.645578000
0.193238200
0.688830100
1.662983000
0.193332600
0.647811100
1.679387000
0.193415100
0.606401700
1.694779000
0.193483400
0.564627100
1.709151000
0.193535800
0.522512400
1.722493000
0.193572000
0.480083000
1.734797000
0.193592200
0.437364300
1.746056000
0.193598200
0.394382200
1.756264000
0.193592000
0.351162600
1.765413000
0.193576300
0.307731400
1.773500000
0.193554100
0.264114800
1.780518000
0.193527700
0.220339200
1.786463000
0.193499200
0.176430900
1.791332000
0.193470200
0.132416200
1.795123000
0.193441800
0.088321810
1.797832000
0.193414900
0.044174210
1.799458000
0.193390200
0.000000000
1.800000000
0.193368400
-0.044174210
1.799458000
0.193350200
-0.088321810
1.797832000
0.193336000
-0.132416200
1.795123000
0.193326100
-0.176430900
1.791332000
0.193319900
-0.220339200
1.786463000
0.193317000
-0.264114800
1.780518000
0.193316700
-0.307731400
1.773500000
0.193318800
-0.351162600
1.765413000
0.193323000
-0.394382200
1.756264000
0.193329000
-0.437364300
1.746056000
0.193335800
-0.480083000
1.734797000
0.193341900
-0.522512400
1.722493000
0.193345800
-0.564627100
1.709151000
0.193346800
-0.606401700
1.694779000
0.193344500
-0.647811100
1.679387000
0.193339700
-0.688830100
1.662983000
0.193333100
-0.729434300
1.645578000
0.193324900
-0.769599100
1.627181000
0.193314700
-0.809300400
1.607804000
0.193301600
-0.848514100
1.587458000
0.193284800
-0.887216700
1.566157000
0.193263800
-0.925384900
1.543911000
0.193237500
-0.962995700
1.520736000
0.193205000
-1.000026000
1.496645000
0.193165200
-1.036455000
1.471653000
0.193117900
-1.072259000
1.445773000
0.193063600
-1.107417000
1.419024000
0.193002900
-1.141908000
1.391419000
0.192936700
-1.175711000
1.362976000
0.192865600
-1.208806000
1.333712000
0.192789800
-1.241173000
1.303645000
0.192709700
-1.272792000
1.272792000
0.192625900
-1.303645000
1.241173000
0.192539600
-1.333712000
1.208806000
0.192452100
-1.362976000
1.175711000
0.192364000
-1.391419000
1.141908000
0.192275100
-1.419024000
1.107417000
0.192184600
-1.445773000
1.072259000
0.192091600
-1.471653000
1.036455000
0.191995500
-1.496645000
1.000026000
0.191896100
-1.520736000
0.962995700
0.191793600
-1.543911000
0.925384900
0.191688100
-1.566157000
0.887216700
0.191580000
-1.587458000
0.848514100
0.191469300
-1.607804000
0.809300400
0.191356500
-1.627181000
0.769599100
0.191241500
-1.645578000
0.729434300
0.191124700
-1.662983000
0.688830100
0.191006400
-1.679387000
0.647811100
0.190886800
-1.694779000
0.606401700
0.190766500
-1.709151000
0.564627100
0.190645800
-1.722493000
0.522512400
0.190525500
-1.734797000
0.480083000
0.190406400
-1.746056000
0.437364300
0.190289200
-1.756264000
0.394382200
0.190175300
-1.765413000
0.351162600
0.190065700
-1.773500000
0.307731400
0.189961700
-1.780518000
0.264114800
0.189864800
-1.786463000
0.220339200
0.189775800
-1.791332000
0.176430900
0.189695800
-1.795123000
0.132416200
0.189625300
-1.797832000
0.088321810
0.189564600
-1.799458000
0.044174210
0.189513700
-1.800000000
0.000000000
0.189472600
-1.799458000
-0.044174210
0.189441100
-1.797832000
-0.088321810
0.189419200
-1.795123000
-0.132416200
0.189407100
-1.791332000
-0.176430900
0.189405300
-1.786463000
-0.220339200
0.189414600
-1.780518000
-0.264114800
0.189435800
-1.773500000
-0.307731400
0.189469600
-1.765413000
-0.351162600
0.189516600
-1.756264000
-0.394382200
0.189576700
-1.746056000
-0.437364300
0.189649300
-1.734797000
-0.480083000
0.189733400
-1.722493000
-0.522512400
0.189827200
-1.709151000
-0.564627100
0.189928800
-1.694779000
-0.606401700
0.190036000
-1.679387000
-0.647811100
0.190146700
-1.662983000
-0.688830100
0.190258900
-1.645578000
-0.729434300
0.190370800
-1.627181000
-0.769599100
0.190480800
-1.607804000
-0.809300400
0.190587900
-1.587458000
-0.848514100
0.190691300
-1.566157000
-0.887216700
0.190791000
-1.543911000
-0.925384900
0.190887300
-1.520736000
-0.962995700
0.190980800
-1.496645000
-1.000026000
0.191072600
-1.471653000
-1.036455000
0.191163800
-1.445773000
-1.072259000
0.191255300
-1.419024000
-1.107417000
0.191347600
-1.391419000
-1.141908000
0.191441000
-1.362976000
-1.175711000
0.191535300
-1.333712000
-1.208806000
0.191630300
-1.303645000
-1.241173000
0.191725400
-1.272792000
-1.272792000
0.191820400
-1.241173000
-1.303645000
0.191915000
-1.208806000
-1.333712000
0.192009000
-1.175711000
-1.362976000
0.192102600
-1.141908000
-1.391419000
0.192195500
-1.107417000
-1.419024000
0.192287700
-1.072259000
-1.445773000
0.192378900
-1.036455000
-1.471653000
0.192468800
-1.000026000
-1.496645000
0.192556700
-0.962995700
-1.520736000
0.192642300
-0.925384900
-1.543911000
0.192725100
-0.887216700
-1.566157000
0.192804800
-0.848514100
-1.587458000
0.192881500
-0.809300400
-1.607804000
0.192955100
-0.769599100
-1.627181000
0.193026300
-0.729434300
-1.645578000
0.193095500
-0.688830100
-1.662983000
0.193163800
-0.647811100
-1.679387000
0.193231900
-0.606401700
-1.694779000
0.193300700
-0.564627100
-1.709151000
0.193371200
-0.522512400
-1.722493000
0.193444000
-0.480083000
-1.734797000
0.193519500
-0.437364300
-1.746056000
0.193598100
-0.394382200
-1.756264000
0.193679700
-0.351162600
-1.765413000
0.193764100
-0.307731400
-1.773500000
0.193850600
-0.264114800
-1.780518000
0.193937900
-0.220339200
-1.786463000
0.194024500
-0.176430900
-1.791332000
0.194108500
-0.132416200
-1.795123000
0.194187700
-0.088321810
-1.797832000
0.194260000
-0.044174210
-1.799458000
0.194323700
0.000000000
-1.800000000
0.194377700
0.044174210
-1.799458000
0.194421500
0.088321810
-1.797832000
0.194455600
0.132416200
-1.795123000
0.194481300
0.176430900
-1.791332000
0.194500400
0.220339200
-1.786463000
0.194515000
0.264114800
-1.780518000
0.194527200
0.307731400
-1.773500000
0.194538800
0.351162600
-1.765413000
0.194551000
0.394382200
-1.756264000
0.194564400
0.437364300
-1.746056000
0.194579100
0.480083000
-1.734797000
0.194594600
0.522512400
-1.722493000
0.194610100
0.564627100
-1.709151000
0.194624800
0.606401700
-1.694779000
0.194637900
0.647811100
-1.679387000
0.194649200
0.688830100
-1.662983000
0.194658100
0.729434300
-1.645578000
0.194664300
0.769599100
-1.627181000
0.194667300
0.809300400
-1.607804000
0.194667100
0.848514100
-1.587458000
0.194664300
0.887216700
-1.566157000
0.194659700
0.925384900
-1.543911000
0.194654100
0.962995700
-1.520736000
0.194647000
1.000026000
-1.496645000
0.194637500
1.036455000
-1.471653000
0.194623700
1.072259000
-1.445773000
0.194603600
1.107417000
-1.419024000
0.194575500
1.141908000
-1.391419000
0.194538100
1.175711000
-1.362976000
0.194490300
1.208806000
-1.333712000
0.194431500
1.241173000
-1.303645000
0.194361600
1.272792000
-1.272792000
0.194281300
1.303645000
-1.241173000
0.194192300
1.333712000
-1.208806000
0.194097000
1.362976000
-1.175711000
0.193998100
1.391419000
-1.141908000
0.193898400
1.419024000
-1.107417000
0.193800000
1.445773000
-1.072259000
0.193704300
1.471653000
-1.036455000
0.193611900
1.496645000
-1.000026000
0.193523300
1.520736000
-0.962995700
0.193439000
1.543911000
-0.925384900
0.193359100
1.566157000
-0.887216700
0.193283100
1.587458000
-0.848514100
0.193209400
1.607804000
-0.809300400
0.193135600
1.627181000
-0.769599100
0.193059400
1.645578000
-0.729434300
0.192978700
1.662983000
-0.688830100
0.192892000
1.679387000
-0.647811100
0.192799000
1.694779000
-0.606401700
0.192699800
1.709151000
-0.564627100
0.192595700
1.722493000
-0.522512400
0.192488400
1.734797000
-0.480083000
0.192380000
1.746056000
-0.437364300
0.192272600
1.756264000
-0.394382200
0.192168300
1.765413000
-0.351162600
0.192069000
1.773500000
-0.307731400
0.191975900
1.780518000
-0.264114800
0.191889500
1.786463000
-0.220339200
0.191809700
1.791332000
-0.176430900
0.191735500
1.795123000
-0.132416200
0.191665900
1.797832000
-0.088321810
0.191599600
1.799458000
-0.044174210
0.191535400
2.000000000
0.000000000
0.237250800
1.999398000
0.049082460
0.237185500
1.997591000
0.098135350
0.237122000
1.994581000
0.147129100
0.237060000
1.990369000
0.196034300
0.236999500
1.984959000
0.244821400
0.236940300
1.978353000
0.293460900
0.236883300
1.970555000
0.341923800
0.236829200
1.961571000
0.390180600
0.236779500
1.951404000
0.438202500
0.236735900
1.940063000
0.485960400
0.236700000
1.927552000
0.533425500
0.236673400
1.913881000
0.580569300
0.236657500
1.899056000
0.627363500
0.236653800
1.883088000
0.673779700
0.236663000
1.865986000
0.719790100
0.236685400
1.847759000
0.765366900
0.236720600
1.828420000
0.810482600
0.236767600
1.807979000
0.855110200
0.236825700
1.786449000
0.899222700
0.236893900
1.763843000
0.942793500
0.236970800
1.740174000
0.985796400
0.237054400
1.715457000
1.028206000
0.237142000
1.689707000
1.069995000
0.237230300
1.662939000
1.111140000
0.237316500
1.635170000
1.151616000
0.237398900
1.606415000
1.191399000
0.237477400
1.576693000
1.230463000
0.237552700
1.546021000
1.268787000
0.237626000
1.514418000
1.306346000
0.237698000
1.481902000
1.343118000
0.237769000
1.448494000
1.379081000
0.237839300
1.414214000
1.414214000
0.237909300
1.379081000
1.448494000
0.237979900
1.343118000
1.481902000
0.238052500
1.306346000
1.514418000
0.238128900
1.268787000
1.546021000
0.238211100
1.230463000
1.576693000
0.238300500
1.191399000
1.606415000
0.238398000
1.151616000
1.635170000
0.238503800
1.111140000
1.662939000
0.238617200
1.069995000
1.689707000
0.238737400
1.028206000
1.715457000
0.238863000
0.985796400
1.740174000
0.238992000
0.942793500
1.763843000
0.239122200
0.899222700
1.786449000
0.239250700
0.855110200
1.807979000
0.239374700
0.810482600
1.828420000
0.239490600
0.765366900
1.847759000
0.239595200
0.719790100
1.865986000
0.239685300
0.673779700
1.883088000
0.239758400
0.627363500
1.899056000
0.239812800
0.580569300
1.913881000
0.239847900
0.533425500
1.927552000
0.239864400
0.485960400
1.940063000
0.239863800
0.438202500
1.951404000
0.239848500
0.390180600
1.961571000
0.239821500
0.341923800
1.970555000
0.239785900
0.293460900
1.978353000
0.239744400
0.244821400
1.984959000
0.239699300
0.196034300
1.990369000
0.239652700
0.147129100
1.994581000
0.239605900
0.098135350
1.997591000
0.239560200
0.049082460
1.999398000
0.239516600
0.000000000
2.000000000
0.239476100
-0.049082460
1.999398000
0.239439500
-0.098135350
1.997591000
0.239407400
-0.147129100
1.994581000
0.239379800
-0.196034300
1.990369000
0.239356300
-0.244821400
1.984959000
0.239336200
-0.293460900
1.978353000
0.239319100
-0.341923800
1.970555000
0.239305200
-0.390180600
1.961571000
0.239294400
-0.438202500
1.951404000
0.239286700
-0.485960400
1.940063000
0.239280700
-0.533425500
1.927552000
0.239274700
-0.580569300
1.913881000
0.239266600
-0.627363500
1.899056000
0.239254700
-0.673779700
1.883088000
0.239238400
-0.719790100
1.865986000
0.239218000
-0.765366900
1.847759000
0.239194500
-0.810482600
1.828420000
0.239168200
-0.855110200
1.807979000
0.239138400
-0.899222700
1.786449000
0.239104400
-0.942793500
1.763843000
0.239065600
-0.985796400
1.740174000
0.239021500
-1.028206000
1.715457000
0.238971100
-1.069995000
1.689707000
0.238913300
-1.111140000
1.662939000
0.238846800
-1.151616000
1.635170000
0.238771500
-1.191399000
1.606415000
0.238687600
-1.230463000
1.576693000
0.238596300
-1.268787000
1.546021000
0.238498400
-1.306346000
1.514418000
0.238394700
-1.343118000
1.481902000
0.238285700
-1.379081000
1.448494000
0.238171800
-1.414214000
1.414214000
0.238054100
-1.448494000
1.379081000
0.237934200
-1.481902000
1.343118000
0.237813900
-1.514418000
1.306346000
0.237694300
-1.546021000
1.268787000
0.237575300
-1.576693000
1.230463000
0.237455900
-1.606415000
1.191399000
0.237334900
-1.635170000
1.151616000
0.237211600
-1.662939000
1.111140000
0.237085800
-1.689707000
1.069995000
0.236957600
-1.715457000
1.028206000
0.236827200
-1.740174000
0.985796400
0.236694900
-1.763843000
0.942793500
0.236560900
-1.786449000
0.899222700
0.236425400
-1.807979000
0.855110200
0.236288700
-1.828420000
0.810482600
0.236150800
-1.847759000
0.765366900
0.236012100
-1.865986000
0.719790100
0.235872900
-1.883088000
0.673779700
0.235733500
-1.899056000
0.627363500
0.235594500
-1.913881000
0.580569300
0.235456400
-1.927552000
0.533425500
0.235319900
-1.940063000
0.485960400
0.235186000
-1.951404000
0.438202500
0.235055800
-1.961571000
0.390180600
0.234930400
-1.970555000
0.341923800
0.234811300
-1.978353000
0.293460900
0.234699800
-1.984959000
0.244821400
0.234597100
-1.990369000
0.196034300
0.234504400
-1.994581000
0.147129100
0.234422300
-1.997591000
0.098135350
0.234351500
-1.999398000
0.049082460
0.234292100
-2.000000000
0.000000000
0.234244400
-1.999398000
-0.049082460
0.234208500
-1.997591000
-0.098135350
0.234184500
-1.994581000
-0.147129100
0.234172700
-1.990369000
-0.196034300
0.234173500
-1.984959000
-0.244821400
0.234187700
-1.978353000
-0.293460900
0.234215700
-1.970555000
-0.341923800
0.234258300
-1.961571000
-0.390180600
0.234315500
-1.951404000
-0.438202500
0.234387200
-1.940063000
-0.485960400
0.234472600
-1.927552000
-0.533425500
0.234570300
-1.913881000
-0.580569300
0.234678500
-1.899056000
-0.627363500
0.234794800
-1.883088000
-0.673779700
0.234917000
-1.865986000
-0.719790100
0.235042700
-1.847759000
-0.765366900
0.235169700
-1.828420000
-0.810482600
0.235295900
-1.807979000
-0.855110200
0.235419700
-1.786449000
-0.899222700
0.235540100
-1.763843000
-0.942793500
0.235656300
-1.740174000
-0.985796400
0.235768300
-1.715457000
-1.028206000
0.235876500
-1.689707000
-1.069995000
0.235981800
-1.662939000
-1.111140000
0.236085300
-1.635170000
-1.151616000
0.236188400
-1.606415000
-1.191399000
0.236291800
-1.576693000
-1.230463000
0.236396300
-1.546021000
-1.268787000
0.236502200
-1.514418000
-1.306346000
0.236609200
-1.481902000
-1.343118000
0.236716900
-1.448494000
-1.379081000
0.236825000
-1.414214000
-1.414214000
0.236932800
-1.379081000
-1.448494000
0.237040200
-1.343118000
-1.481902000
0.237147000
-1.306346000
-1.514418000
0.237253300
-1.268787000
-1.546021000
0.237358900
-1.230463000
-1.576693000
0.237463800
-1.191399000
-1.606415000
0.237567900
-1.151616000
-1.635170000
0.237670500
-1.111140000
-1.662939000
0.237771300
-1.069995000
-1.689707000
0.237869500
-1.028206000
-1.715457000
0.237964500
-0.985796400
-1.740174000
0.238056100
-0.942793500
-1.763843000
0.238144000
-0.899222700
-1.786449000
0.238228500
-0.855110200
-1.807979000
0.238309900
-0.810482600
-1.828420000
0.238389300
-0.765366900
-1.847759000
0.238467600
-0.719790100
-1.865986000
0.238546200
-0.673779700
-1.883088000
0.238626100
-0.627363500
-1.899056000
0.238708400
-0.580569300
-1.913881000
0.238794000
-0.533425500
-1.927552000
0.238883500
-0.485960400
-1.940063000
0.238977200
-0.438202500
-1.951404000
0.239075100
-0.390180600
-1.961571000
0.239176900
-0.341923800
-1.970555000
0.239281800
-0.293460900
-1.978353000
0.239388400
-0.244821400
-1.984959000
0.239494900
-0.196034300
-1.990369000
0.239599200
-0.147129100
-1.994581000
0.239698700
-0.098135350
-1.997591000
0.239791200
-0.049082460
-1.999398000
0.239874600
0.000000000
-2.000000000
0.239947700
0.049082460
-1.999398000
0.240010000
0.098135350
-1.997591000
0.240061800
0.147129100
-1.994581000
0.240104500
0.196034300
-1.990369000
0.240139900
0.244821400
-1.984959000
0.240169800
0.293460900
-1.978353000
0.240196500
0.341923800
-1.970555000
0.240221800
0.390180600
-1.961571000
0.240246800
0.438202500
-1.951404000
0.240272500
0.485960400
-1.940063000
0.240299300
0.533425500
-1.927552000
0.240327100
0.580569300
-1.913881000
0.240355600
0.627363500
-1.899056000
0.240384500
0.673779700
-1.883088000
0.240413600
0.719790100
-1.865986000
0.240442500
0.765366900
-1.847759000
0.240471100
0.810482600
-1.828420000
0.240498400
0.855110200
-1.807979000
0.240523500
0.899222700
-1.786449000
0.240545900
0.942793500
-1.763843000
0.240565800
0.985796400
-1.740174000
0.240583800
1.028206000
-1.715457000
0.240600300
1.069995000
-1.689707000
0.240614900
1.111140000
-1.662939000
0.240626000
1.151616000
-1.635170000
0.240631400
1.191399000
-1.606415000
0.240628700
1.230463000
-1.576693000
0.240616300
1.268787000
-1.546021000
0.240592700
1.306346000
-1.514418000
0.240557100
1.343118000
-1.481902000
0.240508500
1.379081000
-1.448494000
0.240446800
1.414214000
-1.414214000
0.240372500
1.448494000
-1.379081000
0.240287100
1.481902000
-1.343118000
0.240192700
1.514418000
-1.306346000
0.240092100
1.546021000
-1.268787000
0.239988100
1.576693000
-1.230463000
0.239883100
1.606415000
-1.191399000
0.239778600
1.635170000
-1.151616000
0.239675700
1.662939000
-1.111140000
0.239575400
1.689707000
-1.069995000
0.239478900
1.715457000
-1.028206000
0.239387100
1.740174000
-0.985796400
0.239299800
1.763843000
-0.942793500
0.239215700
1.786449000
-0.899222700
0.239132000
1.807979000
-0.855110200
0.239045900
1.828420000
-0.810482600
0.238955100
1.847759000
-0.765366900
0.238857900
1.865986000
-0.719790100
0.238753700
1.883088000
-0.673779700
0.238642500
1.899056000
-0.627363500
0.238525700
1.913881000
-0.580569300
0.238405000
1.927552000
-0.533425500
0.238282600
1.940063000
-0.485960400
0.238160700
1.951404000
-0.438202500
0.238041700
1.961571000
-0.390180600
0.237927600
1.970555000
-0.341923800
0.237820100
1.978353000
-0.293460900
0.237720100
1.984959000
-0.244821400
0.237627600
1.990369000
-0.196034300
0.237542200
1.994581000
-0.147129100
0.237463000
1.997591000
-0.098135350
0.237388800
1.999398000
-0.049082460
0.237318300
2.200000000
0.000000000
0.288186700
2.199337000
0.053990710
0.288116100
2.197350000
0.107948900
0.288048400
2.194039000
0.161842000
0.287983000
2.189406000
0.215637700
0.287919600
2.183455000
0.269303500
0.287858000
2.176188000
0.322807000
0.287798700
2.167611000
0.376116200
0.287742500
2.157727000
0.429198700
0.287690700
2.146545000
0.482022700
0.287645200
2.134069000
0.534556400
0.287607600
2.120307000
0.586768100
0.287580000
2.105269000
0.638626300
0.287564200
2.088962000
0.690099900
0.287561800
2.071397000
0.741157700
0.287574200
2.052584000
0.791769100
0.287601700
2.032535000
0.841903600
0.287643900
2.011261000
0.891530900
0.287699800
1.988777000
0.940621200
0.287768400
1.965093000
0.989145000
0.287848600
1.940227000
1.037073000
0.287939000
1.914191000
1.084376000
0.288037000
1.887003000
1.131026000
0.288139600
1.858678000
1.176995000
0.288243000
1.829233000
1.222255000
0.288343900
1.798687000
1.266778000
0.288440300
1.767057000
1.310539000
0.288532200
1.734362000
1.353510000
0.288620700
1.700623000
1.395665000
0.288707200
1.665859000
1.436980000
0.288792600
1.630093000
1.477430000
0.288876900
1.593344000
1.516989000
0.288960100
1.555635000
1.555635000
0.289042700
1.516989000
1.593344000
0.289125200
1.477430000
1.630093000
0.289209300
1.436980000
1.665859000
0.289296800
1.395665000
1.700623000
0.289390200
1.353510000
1.734362000
0.289491100
1.310539000
1.767057000
0.289600600
1.266778000
1.798687000
0.289718600
1.222255000
1.829233000
0.289844700
1.176995000
1.858678000
0.289977600
1.131026000
1.887003000
0.290115700
1.084376000
1.914191000
0.290257100
1.037073000
1.940227000
0.290399200
0.989145000
1.965093000
0.290539100
0.940621200
1.988777000
0.290673700
0.891530900
2.011261000
0.290799400
0.841903600
2.032535000
0.290912900
0.791769100
2.052584000
0.291011000
0.741157700
2.071397000
0.291091100
0.690099900
2.088962000
0.291151600
0.638626300
2.105269000
0.291192000
0.586768100
2.120307000
0.291212700
0.534556400
2.134069000
0.291215500
0.482022700
2.146545000
0.291202500
0.429198700
2.157727000
0.291176400
0.376116200
2.167611000
0.291140000
0.322807000
2.176188000
0.291095800
0.269303500
2.183455000
0.291046100
0.215637700
2.189406000
0.290992600
0.161842000
2.194039000
0.290936900
0.107948900
2.197350000
0.290880400
0.053990710
2.199337000
0.290824500
0.000000000
2.200000000
0.290770300
-0.053990710
2.199337000
0.290718900
-0.107948900
2.197350000
0.290670900
-0.161842000
2.194039000
0.290626600
-0.215637700
2.189406000
0.290585600
-0.269303500
2.183455000
0.290547500
-0.322807000
2.176188000
0.290512400
-0.376116200
2.167611000
0.290480700
-0.429198700
2.157727000
0.290453400
-0.482022700
2.146545000
0.290430400
-0.534556400
2.134069000
0.290410400
-0.586768100
2.120307000
0.290391000
-0.638626300
2.105269000
0.290369200
-0.690099900
2.088962000
0.290342500
-0.741157700
2.071397000
0.290309700
-0.791769100
2.052584000
0.290271100
-0.841903600
2.032535000
0.290227500
-0.891530900
2.011261000
0.290179300
-0.940621200
1.988777000
0.290126000
-0.989145000
1.965093000
0.290066600
-1.037073000
1.940227000
0.290000800
-1.084376000
1.914191000
0.289928300
-1.131026000
1.887003000
0.289848200
-1.176995000
1.858678000
0.289759100
-1.222255000
1.829233000
0.289659600
-1.266778000
1.798687000
0.289549400
-1.310539000
1.767057000
0.289429000
-1.353510000
1.734362000
0.289299400
-1.395665000
1.700623000
0.289161900
-1.436980000
1.665859000
0.289017400
-1.477430000
1.630093000
0.288866500
-1.516989000
1.593344000
0.288709900
-1.555635000
1.555635000
0.288548800
-1.593344000
1.516989000
0.288385700
-1.630093000
1.477430000
0.288222900
-1.665859000
1.436980000
0.288062300
-1.700623000
1.395665000
0.287903800
-1.734362000
1.353510000
0.287746400
-1.767057000
1.310539000
0.287589000
-1.798687000
1.266778000
0.287430900
-1.829233000
1.222255000
0.287271900
-1.858678000
1.176995000
0.287112200
-1.887003000
1.131026000
0.286952200
-1.914191000
1.084376000
0.286792100
-1.940227000
1.037073000
0.286632100
-1.965093000
0.989145000
0.286472200
-1.988777000
0.940621200
0.286312600
-2.011261000
0.891530900
0.286153300
-2.032535000
0.841903600
0.285994300
-2.052584000
0.791769100
0.285835800
-2.071397000
0.741157700
0.285678000
-2.088962000
0.690099900
0.285521200
-2.105269000
0.638626300
0.285366000
-2.120307000
0.586768100
0.285212900
-2.134069000
0.534556400
0.285062800
-2.146545000
0.482022700
0.284916700
-2.157727000
0.429198700
0.284775900
-2.167611000
0.376116200
0.284641600
-2.176188000
0.322807000
0.284515300
-2.183455000
0.269303500
0.284398200
-2.189406000
0.215637700
0.284291700
-2.194039000
0.161842000
0.284196700
-2.197350000
0.107948900
0.284114200
-2.199337000
0.053990710
0.284044600
-2.200000000
0.000000000
0.283988600
-2.199337000
-0.053990710
0.283946700
-2.197350000
-0.107948900
0.283919300
-2.194039000
-0.161842000
0.283906900
-2.189406000
-0.215637700
0.283910000
-2.183455000
-0.269303500
0.283929000
-2.176188000
-0.322807000
0.283964300
-2.167611000
-0.376116200
0.284016000
-2.157727000
-0.429198700
0.284083700
-2.146545000
-0.482022700
0.284166900
-2.134069000
-0.534556400
0.284264200
-2.120307000
-0.586768100
0.284374100
-2.105269000
-0.638626300
0.284494500
-2.088962000
-0.690099900
0.284623000
-2.071397000
-0.741157700
0.284757300
-2.052584000
-0.791769100
0.284894900
-2.032535000
-0.841903600
0.285033600
-2.011261000
-0.891530900
0.285171500
-1.988777000
-0.940621200
0.285306900
-1.965093000
-0.989145000
0.285438700
-1.940227000
-1.037073000
0.285566300
-1.914191000
-1.084376000
0.285689700
-1.887003000
-1.131026000
0.285809600
-1.858678000
-1.176995000
0.285926900
-1.829233000
-1.222255000
0.286043000
-1.798687000
-1.266778000
0.286159100
-1.767057000
-1.310539000
0.286276200
-1.734362000
-1.353510000
0.286395000
-1.700623000
-1.395665000
0.286515400
-1.665859000
-1.436980000
0.286637300
-1.630093000
-1.477430000
0.286759900
-1.593344000
-1.516989000
0.286882700
-1.555635000
-1.555635000
0.287004900
-1.516989000
-1.593344000
0.287126200
-1.477430000
-1.630093000
0.287246400
-1.436980000
-1.665859000
0.287365400
-1.395665000
-1.700623000
0.287483200
-1.353510000
-1.734362000
0.287599900
-1.310539000
-1.767057000
0.287715200
-1.266778000
-1.798687000
0.287828800
-1.222255000
-1.829233000
0.287940100
-1.176995000
-1.858678000
0.288048500
-1.131026000
-1.887003000
0.288153500
-1.084376000
-1.914191000
0.288254700
-1.037073000
-1.940227000
0.288352100
-0.989145000
-1.965093000
0.288446000
-0.940621200
-1.988777000
0.288537200
-0.891530900
-2.011261000
0.288627000
-0.841903600
-2.032535000
0.288716600
-0.791769100
-2.052584000
0.288807900
-0.741157700
-2.071397000
0.288902100
-0.690099900
-2.088962000
0.289000700
-0.638626300
-2.105269000
0.289104600
-0.586768100
-2.120307000
0.289214700
-0.534556400
-2.134069000
0.289331100
-0.482022700
-2.146545000
0.289453900
-0.429198700
-2.157727000
0.289582600
-0.376116200
-2.167611000
0.289716200
-0.322807000
-2.176188000
0.289853100
-0.269303500
-2.183455000
0.289991100
-0.215637700
-2.189406000
0.290127600
-0.161842000
-2.194039000
0.290259600
-0.107948900
-2.197350000
0.290384200
-0.053990710
-2.199337000
0.290498900
0.000000000
-2.200000000
0.290601800
0.053990710
-2.199337000
0.290692300
0.107948900
-2.197350000
0.290770500
0.161842000
-2.194039000
0.290837500
0.215637700
-2.189406000
0.290895200
0.269303500
-2.183455000
0.290945900
0.322807000
-2.176188000
0.290991900
0.376116200
-2.167611000
0.291035100
0.429198700
-2.157727000
0.291077100
0.482022700
-2.146545000
0.291119300
0.534556400
-2.134069000
0.291162300
0.586768100
-2.120307000
0.291206500
0.638626300
-2.105269000
0.291252000
0.690099900
-2.088962000
0.291298900
0.741157700
-2.071397000
0.291347000
0.791769100
-2.052584000
0.291396600
0.841903600
-2.032535000
0.291447100
0.891530900
-2.011261000
0.291497500
0.940621200
-1.988777000
0.291546100
0.989145000
-1.965093000
0.291592100
1.037073000
-1.940227000
0.291635200
1.084376000
-1.914191000
0.291676000
1.131026000
-1.887003000
0.291714800
1.176995000
-1.858678000
0.291750800
1.222255000
-1.829233000
0.291782200
1.266778000
-1.798687000
0.291806100
1.310539000
-1.767057000
0.291820000
1.353510000
-1.734362000
0.291822000
1.395665000
-1.700623000
0.291810900
1.436980000
-1.665859000
0.291785700
1.477430000
-1.630093000
0.291745700
1.516989000
-1.593344000
0.291690600
1.555635000
-1.555635000
0.291620600
1.593344000
-1.516989000
0.291537100
1.630093000
-1.477430000
0.291442200
1.665859000
-1.436980000
0.291338500
1.700623000
-1.395665000
0.291228900
1.734362000
-1.353510000
0.291115800
1.767057000
-1.310539000
0.291001100
1.798687000
-1.266778000
0.290886400
1.829233000
-1.222255000
0.290773300
1.858678000
-1.176995000
0.290664100
1.887003000
-1.131026000
0.290560600
1.914191000
-1.084376000
0.290463100
1.940227000
-1.037073000
0.290370300
1.965093000
-0.989145000
0.290278900
1.988777000
-0.940621200
0.290185700
2.011261000
-0.891530900
0.290087500
2.032535000
-0.841903600
0.289982100
2.052584000
-0.791769100
0.289868600
2.071397000
-0.741157700
0.289747100
2.088962000
-0.690099900
0.289618700
2.105269000
-0.638626300
0.289485400
2.120307000
-0.586768100
0.289349400
2.134069000
-0.534556400
0.289213200
2.146545000
-0.482022700
0.289079400
2.157727000
-0.429198700
0.288950400
2.167611000
-0.376116200
0.288828300
2.176188000
-0.322807000
0.288714300
2.183455000
-0.269303500
0.288608900
2.189406000
-0.215637700
0.288511800
2.194039000
-0.161842000
0.288422100
2.197350000
-0.107948900
0.288338800
2.199337000
-0.053990710
0.288260700
2.400000000
0.000000000
0.344403800
2.399277000
0.058898950
0.344322700
2.397109000
0.117762400
0.344245100
2.393497000
0.176555000
0.344171000
2.388443000
0.235241100
0.344100200
2.381951000
0.293785600
0.344032600
2.374024000
0.352153100
0.343968800
2.364666000
0.410308500
0.343909600
2.353885000
0.468216800
0.343856400
2.341685000
0.525843000
0.343810600
2.328075000
0.583152500
0.343774200
2.313063000
0.640110600
0.343748800
2.296657000
0.696683200
0.343736500
2.278868000
0.752836200
0.343738900
2.259706000
0.808535700
0.343757400
2.239183000
0.863748100
0.343792200
2.217311000
0.918440300
0.343842700
2.194103000
0.972579200
0.343907600
2.169574000
1.026132000
0.343985500
2.143739000
1.079067000
0.344075400
2.116611000
1.131352000
0.344175600
2.088209000
1.182956000
0.344283700
2.058549000
1.233847000
0.344396100
2.027649000
1.283994000
0.344508800
1.995527000
1.333369000
0.344618100
1.962204000
1.381940000
0.344721900
1.927698000
1.429678000
0.344820700
1.892031000
1.476556000
0.344916000
1.855225000
1.522544000
0.345009700
1.817301000
1.567615000
0.345102600
1.778283000
1.611742000
0.345195000
1.738193000
1.654897000
0.345286500
1.697056000
1.697056000
0.345377300
1.654897000
1.738193000
0.345468100
1.611742000
1.778283000
0.345560200
1.567615000
1.817301000
0.345656100
1.522544000
1.855225000
0.345758100
1.476556000
1.892031000
0.345868400
1.429678000
1.927698000
0.345988000
1.381940000
1.962204000
0.346116800
1.333369000
1.995527000
0.346254300
1.283994000
2.027649000
0.346399100
1.233847000
2.058549000
0.346549600
1.182956000
2.088209000
0.346703600
1.131352000
2.116611000
0.346858500
1.079067000
2.143739000
0.347011400
1.026132000
2.169574000
0.347158900
0.972579200
2.194103000
0.347297300
0.918440300
2.217311000
0.347423100
0.863748100
2.239183000
0.347532800
0.808535700
2.259706000
0.347623900
0.752836200
2.278868000
0.347694900
0.696683200
2.296657000
0.347745000
0.640110600
2.313063000
0.347775100
0.583152500
2.328075000
0.347786500
0.525843000
2.341685000
0.347781400
0.468216800
2.353885000
0.347762400
0.410308500
2.364666000
0.347731900
0.352153100
2.374024000
0.347692100
0.293785600
2.381951000
0.347645200
0.235241100
2.388443000
0.347592900
0.176555000
2.393497000
0.347536700
0.117762400
2.397109000
0.347478200
0.058898950
2.399277000
0.347418500
0.000000000
2.400000000
0.347358800
-0.058898950
2.399277000
0.347300000
-0.117762400
2.397109000
0.347242700
-0.176555000
2.393497000
0.347186900
-0.235241100
2.388443000
0.347132100
-0.293785600
2.381951000
0.347078000
-0.352153100
2.374024000
0.347025000
-0.410308500
2.364666000
0.346974300
-0.468216800
2.353885000
0.346927400
-0.525843000
2.341685000
0.346884800
-0.583152500
2.328075000
0.346845300
-0.640110600
2.313063000
0.346806000
-0.696683200
2.296657000
0.346763300
-0.752836200
2.278868000
0.346714100
-0.808535700
2.259706000
0.346657000
-0.863748100
2.239183000
0.346592300
-0.918440300
2.217311000
0.346521300
-0.972579200
2.194103000
0.346444400
-1.026132000
2.169574000
0.346361000
-1.079067000
2.143739000
0.346270300
-1.131352000
2.116611000
0.346171800
-1.182956000
2.088209000
0.346065600
-1.233847000
2.058549000
0.345950900
-1.283994000
2.027649000
0.345825900
-1.333369000
1.995527000
0.345689100
-1.381940000
1.962204000
0.345540000
-1.429678000
1.927698000
0.345379100
-1.476556000
1.892031000
0.345207400
-1.522544000
1.855225000
0.345026300
-1.567615000
1.817301000
0.344836800
-1.611742000
1.778283000
0.344639400
-1.654897000
1.738193000
0.344434700
-1.697056000
1.697056000
0.344224400
-1.738193000
1.654897000
0.344011500
-1.778283000
1.611742000
0.343799500
-1.817301000
1.567615000
0.343590700
-1.855225000
1.522544000
0.343385400
-1.892031000
1.476556000
0.343182900
-1.927698000
1.429678000
0.342982000
-1.962204000
1.381940000
0.342782300
-1.995527000
1.333369000
0.342583800
-2.027649000
1.283994000
0.342387000
-2.058549000
1.233847000
0.342192400
-2.088209000
1.182956000
0.342000300
-2.116611000
1.131352000
0.341810700
-2.143739000
1.079067000
0.341623500
-2.169574000
1.026132000
0.341438500
-2.194103000
0.972579200
0.341255300
-2.217311000
0.918440300
0.341073700
-2.239183000
0.863748100
0.340893600
-2.259706000
0.808535700
0.340714900
-2.278868000
0.752836200
0.340538000
-2.296657000
0.696683200
0.340363200
-2.313063000
0.640110600
0.340191200
-2.328075000
0.583152500
0.340022900
-2.341685000
0.525843000
0.339859200
-2.353885000
0.468216800
0.339701600
-2.364666000
0.410308500
0.339551300
-2.374024000
0.352153100
0.339409900
-2.381951000
0.293785600
0.339278700
-2.388443000
0.235241100
0.339159000
-2.393497000
0.176555000
0.339051900
-2.397109000
0.117762400
0.338958500
-2.399277000
0.058898950
0.338879700
-2.400000000
0.000000000
0.338816400
-2.399277000
-0.058898950
0.338769300
-2.397109000
-0.117762400
0.338739200
-2.393497000
-0.176555000
0.338726700
-2.388443000
-0.235241100
0.338732300
-2.381951000
-0.293785600
0.338756100
-2.374024000
-0.352153100
0.338798200
-2.364666000
-0.410308500
0.338858100
-2.353885000
-0.468216800
0.338935100
-2.341685000
-0.525843000
0.339028100
-2.328075000
-0.583152500
0.339135400
-2.313063000
-0.640110600
0.339255200
-2.296657000
-0.696683200
0.339385300
-2.278868000
-0.752836200
0.339523400
-2.259706000
-0.808535700
0.339667000
-2.239183000
-0.863748100
0.339813900
-2.217311000
-0.918440300
0.339962000
-2.194103000
-0.972579200
0.340109200
-2.169574000
-1.026132000
0.340254000
-2.143739000
-1.079067000
0.340395500
-2.116611000
-1.131352000
0.340533200
-2.088209000
-1.182956000
0.340667200
-2.058549000
-1.233847000
0.340798200
-2.027649000
-1.283994000
0.340927600
-1.995527000
-1.333369000
0.341056600
-1.962204000
-1.381940000
0.341186800
-1.927698000
-1.429678000
0.341319000
-1.892031000
-1.476556000
0.341453900
-1.855225000
-1.522544000
0.341591300
-1.817301000
-1.567615000
0.341730800
-1.778283000
-1.611742000
0.341871400
-1.738193000
-1.654897000
0.342012100
-1.697056000
-1.697056000
0.342152200
-1.654897000
-1.738193000
0.342291000
-1.611742000
-1.778283000
0.342428100
-1.567615000
-1.817301000
0.342563400
-1.522544000
-1.855225000
0.342696800
-1.476556000
-1.892031000
0.342828400
-1.429678000
-1.927698000
0.342958000
-1.381940000
-1.962204000
0.343085100
-1.333369000
-1.995527000
0.343209300
-1.283994000
-2.027649000
0.343330100
-1.233847000
-2.058549000
0.343447200
-1.182956000
-2.088209000
0.343560200
-1.131352000
-2.116611000
0.343669400
-1.079067000
-2.143739000
0.343775500
-1.026132000
-2.169574000
0.343879600
-0.972579200
-2.194103000
0.343983300
-0.918440300
-2.217311000
0.344088300
-0.863748100
-2.239183000
0.344196500
-0.808535700
-2.259706000
0.344309700
-0.752836200
-2.278868000
0.344429200
-0.696683200
-2.296657000
0.344556200
-0.640110600
-2.313063000
0.344691200
-0.583152500
-2.328075000
0.344834700
-0.525843000
-2.341685000
0.344986600
-0.468216800
-2.353885000
0.345146400
-0.410308500
-2.364666000
0.345313200
-0.352153100
-2.374024000
0.345485100
-0.293785600
-2.381951000
0.345660000
-0.235241100
-2.388443000
0.345834700
-0.176555000
-2.393497000
0.346005700
-0.117762400
-2.397109000
0.346169500
-0.058898950
-2.399277000
0.346322900
0.000000000
-2.400000000
0.346463300
0.058898950
-2.399277000
0.346589500
0.117762400
-2.397109000
0.346701500
0.176555000
-2.393497000
0.346800300
0.235241100
-2.388443000
0.346887800
0.293785600
-2.381951000
0.346966600
0.352153100
-2.374024000
0.347039300
0.410308500
-2.364666000
0.347108100
0.468216800
-2.353885000
0.347175100
0.525843000
-2.341685000
0.347241600
0.583152500
-2.328075000
0.347308800
0.640110600
-2.313063000
0.347377100
0.696683200
-2.296657000
0.347446800
0.752836200
-2.278868000
0.347518100
0.808535700
-2.259706000
0.347591200
0.863748100
-2.239183000
0.347666000
0.918440300
-2.217311000
0.347742100
0.972579200
-2.194103000
0.347817700
1.026132000
-2.169574000
0.347890800
1.079067000
-2.143739000
0.347960000
1.131352000
-2.116611000
0.348024800
1.182956000
-2.088209000
0.348086000
1.233847000
-2.058549000
0.348143700
1.283994000
-2.027649000
0.348197000
1.333369000
-1.995527000
0.348243800
1.381940000
-1.962204000
0.348280700
1.429678000
-1.927698000
0.348305000
1.476556000
-1.892031000
0.348314600
1.522544000
-1.855225000
0.348308600
1.567615000
-1.817301000
0.348286400
1.611742000
-1.778283000
0.348247300
1.654897000
-1.738193000
0.348191200
1.697056000
-1.697056000
0.348118600
1.738193000
-1.654897000
0.348030900
1.778283000
-1.611742000
0.347930300
1.817301000
-1.567615000
0.347819600
1.855225000
-1.522544000
0.347702000
1.892031000
-1.476556000
0.347579900
1.927698000
-1.429678000
0.347455500
1.962204000
-1.381940000
0.347330400
1.995527000
-1.333369000
0.347206900
2.027649000
-1.283994000
0.347088000
2.058549000
-1.233847000
0.346976100
2.088209000
-1.182956000
0.346872200
2.116611000
-1.131352000
0.346774400
2.143739000
-1.079067000
0.346679000
2.169574000
-1.026132000
0.346581900
2.194103000
-0.972579200
0.346479300
2.217311000
-0.918440300
0.346368600
2.239183000
-0.863748100
0.346248600
2.259706000
-0.808535700
0.346119600
2.278868000
-0.752836200
0.345982700
2.296657000
-0.696683200
0.345840200
2.313063000
-0.640110600
0.345694300
2.328075000
-0.583152500
0.345547700
2.341685000
-0.525843000
0.345402800
2.353885000
-0.468216800
0.345262300
2.364666000
-0.410308500
0.345128400
2.374024000
-0.352153100
0.345002300
2.381951000
-0.293785600
0.344884700
2.388443000
-0.235241100
0.344775400
2.393497000
-0.176555000
0.344673800
2.397109000
-0.117762400
0.344578700
2.399277000
-0.058898950
0.344489000
2.600000000
0.000000000
0.406025900
2.599217000
0.063807190
0.405927000
2.596868000
0.127575900
0.405832300
2.592955000
0.191267900
0.405742100
2.587480000
0.254844500
0.405656900
2.580447000
0.318267800
0.405577000
2.571859000
0.381499200
0.405503500
2.561722000
0.444500900
0.405437200
2.550042000
0.507234800
0.405379800
2.536825000
0.569663200
0.405332600
2.522081000
0.631748400
0.405297300
2.505818000
0.693453100
0.405275600
2.488045000
0.754740100
0.405268900
2.468773000
0.815572500
0.405278900
2.448014000
0.875913600
0.405306600
2.425781000
0.935727100
0.405351800
2.402087000
0.994976900
0.405413100
2.376945000
1.053627000
0.405488500
2.350372000
1.111643000
0.405576200
2.322383000
1.168989000
0.405674800
2.292995000
1.225631000
0.405782300
2.262226000
1.281535000
0.405895900
2.230094000
1.336667000
0.406011800
2.196619000
1.390994000
0.406125500
2.161821000
1.444483000
0.406233300
2.125721000
1.497101000
0.406333400
2.088340000
1.548818000
0.406427200
2.049700000
1.599602000
0.406517400
2.009827000
1.649422000
0.406607100
1.968743000
1.698249000
0.406697700
1.926473000
1.746053000
0.406789500
1.883042000
1.792805000
0.406882200
1.838477000
1.838477000
0.406975800
1.792805000
1.883042000
0.407070700
1.746053000
1.926473000
0.407168300
1.698249000
1.968743000
0.407270900
1.649422000
2.009827000
0.407381200
1.599602000
2.049700000
0.407501500
1.548818000
2.088340000
0.407632700
1.497101000
2.125721000
0.407774900
1.444483000
2.161821000
0.407927300
1.390994000
2.196619000
0.408088800
1.336667000
2.230094000
0.408257500
1.281535000
2.262226000
0.408431300
1.225631000
2.292995000
0.408607500
1.168989000
2.322383000
0.408782900
1.111643000
2.350372000
0.408953600
1.053627000
2.376945000
0.409115600
0.994976900
2.402087000
0.409264700
0.935727100
2.425781000
0.409397100
0.875913600
2.448014000
0.409510000
0.815572500
2.468773000
0.409601300
0.754740100
2.488045000
0.409670300
0.693453100
2.505818000
0.409717500
0.631748400
2.522081000
0.409744200
0.569663200
2.536825000
0.409752500
0.507234800
2.550042000
0.409744900
0.444500900
2.561722000
0.409724100
0.381499200
2.571859000
0.409692500
0.318267800
2.580447000
0.409652600
0.254844500
2.587480000
0.409606400
0.191267900
2.592955000
0.409555700
0.127575900
2.596868000
0.409502100
0.063807190
2.599217000
0.409446700
0.000000000
2.600000000
0.409390200
-0.063807190
2.599217000
0.409333200
-0.127575900
2.596868000
0.409275600
-0.191267900
2.592955000
0.409216700
-0.254844500
2.587480000
0.409155500
-0.318267800
2.580447000
0.409091200
-0.381499200
2.571859000
0.409024400
-0.444500900
2.561722000
0.408956600
-0.507234800
2.550042000
0.408890100
-0.569663200
2.536825000
0.408825800
-0.631748400
2.522081000
0.408762700
-0.693453100
2.505818000
0.408697800
-0.754740100
2.488045000
0.408627500
-0.815572500
2.468773000
0.408548300
-0.875913600
2.448014000
0.408459300
-0.935727100
2.425781000
0.408361400
-0.994976900
2.402087000
0.408256300
-1.053627000
2.376945000
0.408144900
-1.111643000
2.350372000
0.408026300
-1.168989000
2.322383000
0.407899500
-1.225631000
2.292995000
0.407764200
-1.281535000
2.262226000
0.407620300
-1.336667000
2.230094000
0.407466900
-1.390994000
2.196619000
0.407302000
-1.444483000
2.161821000
0.407123800
-1.497101000
2.125721000
0.406931400
-1.548818000
2.088340000
0.406725500
-1.599602000
2.049700000
0.406507200
-1.649422000
2.009827000
0.406278000
-1.698249000
1.968743000
0.406038700
-1.746053000
1.926473000
0.405789800
-1.792805000
1.883042000
0.405531700
-1.838477000
1.838477000
0.405266500
-1.883042000
1.792805000
0.404997700
-1.926473000
1.746053000
0.404729800
-1.968743000
1.698249000
0.404465700
-2.009827000
1.649422000
0.404206400
-2.049700000
1.599602000
0.403951100
-2.088340000
1.548818000
0.403698800
-2.125721000
1.497101000
0.403449400
-2.161821000
1.444483000
0.403203300
-2.196619000
1.390994000
0.402961500
-2.230094000
1.336667000
0.402724500
-2.262226000
1.281535000
0.402492900
-2.292995000
1.225631000
0.402266600
-2.322383000
1.168989000
0.402045200
-2.350372000
1.111643000
0.401828200
-2.376945000
1.053627000
0.401614800
-2.402087000
0.994976900
0.401404600
-2.425781000
0.935727100
0.401197000
-2.448014000
0.875913600
0.400991900
-2.468773000
0.815572500
0.400789500
-2.488045000
0.754740100
0.400590200
-2.505818000
0.693453100
0.400394900
-2.522081000
0.631748400
0.400204600
-2.536825000
0.569663200
0.400020500
-2.550042000
0.507234800
0.399844200
-2.561722000
0.444500900
0.399677000
-2.571859000
0.381499200
0.399520500
-2.580447000
0.318267800
0.399376000
-2.587480000
0.254844500
0.399244600
-2.592955000
0.191267900
0.399127400
-2.596868000
0.127575900
0.399025100
-2.599217000
0.063807190
0.398938800
-2.600000000
0.000000000
0.398869200
-2.599217000
-0.063807190
0.398817400
-2.596868000
-0.127575900
0.398784100
-2.592955000
-0.191267900
0.398770300
-2.587480000
-0.254844500
0.398776500
-2.580447000
-0.318267800
0.398802700
-2.571859000
-0.381499200
0.398848900
-2.561722000
-0.444500900
0.398914400
-2.550042000
-0.507234800
0.398998100
-2.536825000
-0.569663200
0.399098600
-2.522081000
-0.631748400
0.399214200
-2.505818000
-0.693453100
0.399342600
-2.488045000
-0.754740100
0.399481500
-2.468773000
-0.815572500
0.399628500
-2.448014000
-0.875913600
0.399781000
-2.425781000
-0.935727100
0.399936900
-2.402087000
-0.994976900
0.400093900
-2.376945000
-1.053627000
0.400250400
-2.350372000
-1.111643000
0.400405000
-2.322383000
-1.168989000
0.400556800
-2.292995000
-1.225631000
0.400705700
-2.262226000
-1.281535000
0.400851800
-2.230094000
-1.336667000
0.400996200
-2.196619000
-1.390994000
0.401140100
-2.161821000
-1.444483000
0.401285000
-2.125721000
-1.497101000
0.401432100
-2.088340000
-1.548818000
0.401582400
-2.049700000
-1.599602000
0.401736500
-2.009827000
-1.649422000
0.401894100
-1.968743000
-1.698249000
0.402054600
-1.926473000
-1.746053000
0.402217000
-1.883042000
-1.792805000
0.402380200
-1.838477000
-1.838477000
0.402543200
-1.792805000
-1.883042000
0.402705300
-1.746053000
-1.926473000
0.402865600
-1.698249000
-1.968743000
0.403024100
-1.649422000
-2.009827000
0.403180200
-1.599602000
-2.049700000
0.403333800
-1.548818000
-2.088340000
0.403484500
-1.497101000
-2.125721000
0.403631700
-1.444483000
-2.161821000
0.403775100
-1.390994000
-2.196619000
0.403914100
-1.336667000
-2.230094000
0.404048700
-1.281535000
-2.262226000
0.404178900
-1.225631000
-2.292995000
0.404305400
-1.168989000
-2.322383000
0.404429200
-1.111643000
-2.350372000
0.404551900
-1.053627000
-2.376945000
0.404675500
-0.994976900
-2.402087000
0.404801900
-0.935727100
-2.425781000
0.404933500
-0.875913600
-2.448014000
0.405072100
-0.815572500
-2.468773000
0.405219000
-0.754740100
-2.488045000
0.405375400
-0.693453100
-2.505818000
0.405541600
-0.631748400
-2.522081000
0.405717900
-0.569663200
-2.536825000
0.405904100
-0.507234800
-2.550042000
0.406099600
-0.444500900
-2.561722000
0.406303400
-0.381499200
-2.571859000
0.406513700
-0.318267800
-2.580447000
0.406728100
-0.254844500
-2.587480000
0.406943400
-0.191267900
-2.592955000
0.407155700
-0.127575900
-2.596868000
0.407361000
-0.063807190
-2.599217000
0.407555700
0.000000000
-2.600000000
0.407736800
0.063807190
-2.599217000
0.407902700
0.127575900
-2.596868000
0.408053000
0.191267900
-2.592955000
0.408188600
0.254844500
-2.587480000
0.408311400
0.318267800
-2.580447000
0.408423900
0.381499200
-2.571859000
0.408528900
0.444500900
-2.561722000
0.408628700
0.507234800
-2.550042000
0.408725500
0.569663200
-2.536825000
0.408820800
0.631748400
-2.522081000
0.408915900
0.693453100
-2.505818000
0.409011500
0.754740100
-2.488045000
0.409108000
0.815572500
-2.468773000
0.409205600
0.875913600
-2.448014000
0.409304800
0.935727100
-2.425781000
0.409405800
0.994976900
-2.402087000
0.409507700
1.053627000
-2.376945000
0.409608400
1.111643000
-2.350372000
0.409705300
1.168989000
-2.322383000
0.409796200
1.225631000
-2.292995000
0.409880600
1.281535000
-2.262226000
0.409959000
1.336667000
-2.230094000
0.410031700
1.390994000
-2.196619000
0.410097800
1.444483000
-2.161821000
0.410154600
1.497101000
-2.125721000
0.410198600
1.548818000
-2.088340000
0.410226600
1.599602000
-2.049700000
0.410236900
1.649422000
-2.009827000
0.410228700
1.698249000
-1.968743000
0.410202000
1.746053000
-1.926473000
0.410156600
1.792805000
-1.883042000
0.410092600
1.838477000
-1.838477000
0.410011000
1.883042000
-1.792805000
0.409913400
1.926473000
-1.746053000
0.409802600
1.968743000
-1.698249000
0.409681700
2.009827000
-1.649422000
0.409553800
2.049700000
-1.599602000
0.409421600
2.088340000
-1.548818000
0.409286800
2.125721000
-1.497101000
0.409151100
2.161821000
-1.444483000
0.409016700
2.196619000
-1.390994000
0.408887200
2.230094000
-1.336667000
0.408766000
2.262226000
-1.281535000
0.408654300
2.292995000
-1.225631000
0.408550600
2.322383000
-1.168989000
0.408451000
2.350372000
-1.111643000
0.408350800
2.376945000
-1.053627000
0.408246100
2.402087000
-0.994976900
0.408133900
2.425781000
-0.935727100
0.408012700
2.448014000
-0.875913600
0.407882600
2.468773000
-0.815572500
0.407744500
2.488045000
-0.754740100
0.407600200
2.505818000
-0.693453100
0.407451500
2.522081000
-0.631748400
0.407300600
2.536825000
-0.569663200
0.407149500
2.550042000
-0.507234800
0.407000900
2.561722000
-0.444500900
0.406856800
2.571859000
-0.381499200
0.406719000
2.580447000
-0.318267800
0.406588100
2.587480000
-0.254844500
0.406464300
2.592955000
-0.191267900
0.406347100
2.596868000
-0.127575900
0.406235600
2.599217000
-0.063807190
0.406128700
2.800000000
0.000000000
0.473168000
2.799157000
0.068715440
0.473051400
2.796627000
0.137389500
0.472939100
2.792413000
0.205980800
0.472832000
2.786517000
0.274448000
0.472730700
2.778943000
0.342749900
0.472636400
2.769694000
0.410845300
0.472550500
2.758777000
0.478693300
0.472474300
2.746199000
0.546252900
0.472409800
2.731966000
0.613483400
0.472358700
2.716088000
0.680344500
0.472322800
2.698573000
0.746795700
0.472303600
2.679433000
0.812797100
0.472302700
2.658679000
0.878308900
0.472321500
2.636323000
0.943291600
0.472360500
2.612380000
1.007706000
0.472418800
2.586863000
1.071514000
0.472494000
2.559787000
1.134676000
0.472583000
2.531170000
1.197154000
0.472683000
2.501028000
1.258912000
0.472791800
2.469380000
1.319911000
0.472906700
2.436244000
1.380115000
0.473024600
2.401640000
1.439488000
0.473141100
2.365590000
1.497993000
0.473251400
2.328115000
1.555597000
0.473351900
2.289237000
1.612263000
0.473441800
2.248981000
1.667958000
0.473523700
2.207370000
1.722648000
0.473602500
2.164429000
1.776301000
0.473682500
2.120185000
1.828884000
0.473766300
2.074663000
1.880365000
0.473854400
2.027892000
1.930714000
0.473946300
1.979899000
1.979899000
0.474041600
1.930714000
2.027892000
0.474140100
1.880365000
2.074663000
0.474243100
1.828884000
2.120185000
0.474352800
1.776301000
2.164429000
0.474471900
1.722648000
2.207370000
0.474602700
1.667958000
2.248981000
0.474746500
1.612263000
2.289237000
0.474903000
1.555597000
2.328115000
0.475071800
1.497993000
2.365590000
0.475251500
1.439488000
2.401640000
0.475440500
1.380115000
2.436244000
0.475636700
1.319911000
2.469380000
0.475837400
1.258912000
2.501028000
0.476039200
1.197154000
2.531170000
0.476238000
1.134676000
2.559787000
0.476429400
1.071514000
2.586863000
0.476608900
1.007706000
2.612380000
0.476772200
0.943291600
2.636323000
0.476916000
0.878308900
2.658679000
0.477037600
0.812797100
2.679433000
0.477135800
0.746795700
2.698573000
0.477210200
0.680344500
2.716088000
0.477261700
0.613483400
2.731966000
0.477291900
0.546252900
2.746199000
0.477303000
0.478693300
2.758777000
0.477297900
0.410845300
2.769694000
0.477279300
0.342749900
2.778943000
0.477250200
0.274448000
2.786517000
0.477213400
0.205980800
2.792413000
0.477171100
0.137389500
2.796627000
0.477125000
0.068715440
2.799157000
0.477076300
0.000000000
2.800000000
0.477025500
-0.068715440
2.799157000
0.476972700
-0.137389500
2.796627000
0.476917200
-0.205980800
2.792413000
0.476857500
-0.274448000
2.786517000
0.476791900
-0.342749900
2.778943000
0.476719100
-0.410845300
2.769694000
0.476639200
-0.478693300
2.758777000
0.476554300
-0.546252900
2.746199000
0.476467200
-0.613483400
2.731966000
0.476379500
-0.680344500
2.716088000
0.476290300
-0.746795700
2.698573000
0.476196800
-0.812797100
2.679433000
0.476095100
-0.878308900
2.658679000
0.475981900
-0.943291600
2.636323000
0.475856500
-1.007706000
2.612380000
0.475720700
-1.071514000
2.586863000
0.475576900
-1.134676000
2.559787000
0.475426300
-1.197154000
2.531170000
0.475267800
-1.258912000
2.501028000
0.475099900
-1.319911000
2.469380000
0.474922200
-1.380115000
2.436244000
0.474734600
-1.439488000
2.401640000
0.474536000
-1.497993000
2.365590000
0.474324200
-1.555597000
2.328115000
0.474096800
-1.612263000
2.289237000
0.473852900
-1.667958000
2.248981000
0.473593300
-1.722648000
2.207370000
0.473319500
-1.776301000
2.164429000
0.473033200
-1.828884000
2.120185000
0.472735200
-1.880365000
2.074663000
0.472426000
-1.930714000
2.027892000
0.472105900
-1.979899000
1.979899000
0.471777300
-2.027892000
1.930714000
0.471444700
-2.074663000
1.880365000
0.471113300
-2.120185000
1.828884000
0.470787100
-2.164429000
1.776301000
0.470467300
-2.207370000
1.722648000
0.470153100
-2.248981000
1.667958000
0.469843700
-2.289237000
1.612263000
0.469538900
-2.328115000
1.555597000
0.469239800
-2.365590000
1.497993000
0.468947500
-2.401640000
1.439488000
0.468663000
-2.436244000
1.380115000
0.468386800
-2.469380000
1.319911000
0.468118700
-2.501028000
1.258912000
0.467858300
-2.531170000
1.197154000
0.467604500
-2.559787000
1.134676000
0.467356400
-2.586863000
1.071514000
0.467112900
-2.612380000
1.007706000
0.466873200
-2.636323000
0.943291600
0.466637000
-2.658679000
0.878308900
0.466404400
-2.679433000
0.812797100
0.466175900
-2.698573000
0.746795700
0.465952600
-2.716088000
0.680344500
0.465735700
-2.731966000
0.613483400
0.465526900
-2.746199000
0.546252900
0.465327900
-2.758777000
0.478693300
0.465140300
-2.769694000
0.410845300
0.464965600
-2.778943000
0.342749900
0.464805100
-2.786517000
0.274448000
0.464659600
-2.792413000
0.205980800
0.464529900
-2.796627000
0.137389500
0.464416600
-2.799157000
0.068715440
0.464320300
-2.800000000
0.000000000
0.464241900
-2.799157000
-0.068715440
0.464182400
-2.796627000
-0.137389500
0.464143000
-2.792413000
-0.205980800
0.464124500
-2.786517000
-0.274448000
0.464127600
-2.778943000
-0.342749900
0.464152700
-2.769694000
-0.410845300
0.464199500
-2.758777000
-0.478693300
0.464267300
-2.746199000
-0.546252900
0.464355100
-2.731966000
-0.613483400
0.464461000
-2.716088000
-0.680344500
0.464583200
-2.698573000
-0.746795700
0.464719100
-2.679433000
-0.812797100
0.464866100
-2.658679000
-0.878308900
0.465021600
-2.636323000
-0.943291600
0.465183000
-2.612380000
-1.007706000
0.465347900
-2.586863000
-1.071514000
0.465514400
-2.559787000
-1.134676000
0.465680900
-2.531170000
-1.197154000
0.465846400
-2.501028000
-1.258912000
0.466010400
-2.469380000
-1.319911000
0.466172800
-2.436244000
-1.380115000
0.466334000
-2.401640000
-1.439488000
0.466494800
-2.365590000
-1.497993000
0.466656300
-2.328115000
-1.555597000
0.466819500
-2.289237000
-1.612263000
0.466985700
-2.248981000
-1.667958000
0.467155800
-2.207370000
-1.722648000
0.467330100
-2.164429000
-1.776301000
0.467508700
-2.120185000
-1.828884000
0.467691100
-2.074663000
-1.880365000
0.467876700
-2.027892000
-1.930714000
0.468064400
-1.979899000
-1.979899000
0.468253300
-1.930714000
-2.027892000
0.468442300
-1.880365000
-2.074663000
0.468630700
-1.828884000
-2.120185000
0.468817700
-1.776301000
-2.164429000
0.469002300
-1.722648000
-2.207370000
0.469184000
-1.667958000
-2.248981000
0.469361800
-1.612263000
-2.289237000
0.469535200
-1.555597000
-2.328115000
0.469703500
-1.497993000
-2.365590000
0.469866500
-1.439488000
-2.401640000
0.470024400
-1.380115000
-2.436244000
0.470177600
-1.319911000
-2.469380000
0.470327200
-1.258912000
-2.501028000
0.470474900
-1.197154000
-2.531170000
0.470622700
-1.134676000
-2.559787000
0.470773200
-1.071514000
-2.586863000
0.470928800
-1.007706000
-2.612380000
0.471092100
-0.943291600
-2.636323000
0.471265000
-0.878308900
-2.658679000
0.471449100
-0.812797100
-2.679433000
0.471644900
-0.746795700
-2.698573000
0.471852900
-0.680344500
-2.716088000
0.472072500
-0.613483400
-2.731966000
0.472303300
-0.546252900
-2.746199000
0.472544100
-0.478693300
-2.758777000
0.472793400
-0.410845300
-2.769694000
0.473049200
-0.342749900
-2.778943000
0.473308600
-0.274448000
-2.786517000
0.473568200
-0.205980800
-2.792413000
0.473824100
-0.137389500
-2.796627000
0.474072200
-0.068715440
-2.799157000
0.474308600
0.000000000
-2.800000000
0.474530300
0.068715440
-2.799157000
0.474735600
0.137389500
-2.796627000
0.474923800
0.205980800
-2.792413000
0.475096000
0.274448000
-2.786517000
0.475253900
0.342749900
-2.778943000
0.475400000
0.410845300
-2.769694000
0.475537100
0.478693300
-2.758777000
0.475667700
0.546252900
-2.746199000
0.475793900
0.613483400
-2.731966000
0.475917600
0.680344500
-2.716088000
0.476040200
0.746795700
-2.698573000
0.476162800
0.812797100
-2.679433000
0.476285900
0.878308900
-2.658679000
0.476410300
0.943291600
-2.636323000
0.476536400
1.007706000
-2.612380000
0.476664700
1.071514000
-2.586863000
0.476794200
1.134676000
-2.559787000
0.476922200
1.197154000
-2.531170000
0.477045100
1.258912000
-2.501028000
0.477160000
1.319911000
-2.469380000
0.477266000
1.380115000
-2.436244000
0.477363400
1.439488000
-2.401640000
0.477452700
1.497993000
-2.365590000
0.477532700
1.555597000
-2.328115000
0.477600400
1.612263000
-2.289237000
0.477651900
1.667958000
-2.248981000
0.477684100
1.722648000
-2.207370000
0.477695300
1.776301000
-2.164429000
0.477685700
1.828884000
-2.120185000
0.477655700
1.880365000
-2.074663000
0.477605600
1.930714000
-2.027892000
0.477536100
1.979899000
-1.979899000
0.477448300
2.027892000
-1.930714000
0.477344300
2.074663000
-1.880365000
0.477226800
2.120185000
-1.828884000
0.477099100
2.164429000
-1.776301000
0.476964100
2.207370000
-1.722648000
0.476824100
2.248981000
-1.667958000
0.476680300
2.289237000
-1.612263000
0.476533800
2.328115000
-1.555597000
0.476386800
2.365590000
-1.497993000
0.476243600
2.401640000
-1.439488000
0.476108700
2.436244000
-1.380115000
0.475984400
2.469380000
-1.319911000
0.475869800
2.501028000
-1.258912000
0.475761500
2.531170000
-1.197154000
0.475654700
2.559787000
-1.134676000
0.475545400
2.586863000
-1.071514000
0.475430400
2.612380000
-1.007706000
0.475308000
2.636323000
-0.943291600
0.475177500
2.658679000
-0.878308900
0.475039100
2.679433000
-0.812797100
0.474893700
2.698573000
-0.746795700
0.474742200
2.716088000
-0.680344500
0.474586200
2.731966000
-0.613483400
0.474427300
2.746199000
-0.546252900
0.474268300
2.758777000
-0.478693300
0.474111800
2.769694000
-0.410845300
0.473959800
2.778943000
-0.342749900
0.473813700
2.786517000
-0.274448000
0.473674000
2.792413000
-0.205980800
0.473540500
2.796627000
-0.137389500
0.473412300
2.799157000
-0.068715440
0.473288300
3.000000000
0.000000000
0.545968900
2.999096000
0.073623690
0.545842500
2.996386000
0.147203000
0.545720000
2.991871000
0.220693700
0.545602400
2.985554000
0.294051400
0.545490500
2.977439000
0.367232000
0.545385800
2.967530000
0.440191400
0.545289900
2.955833000
0.512885700
0.545205100
2.942356000
0.585271000
0.545133400
2.927106000
0.657303700
0.545077200
2.910094000
0.728940500
0.545038800
2.891328000
0.800138200
0.545020000
2.870821000
0.870854000
0.545022700
2.848584000
0.941045300
0.545048400
2.824632000
1.010670000
0.545097400
2.798978000
1.079685000
0.545168100
2.771638000
1.148050000
0.545257000
2.742629000
1.215724000
0.545359900
2.711968000
1.282665000
0.545472800
2.679673000
1.348834000
0.545592700
2.645764000
1.414190000
0.545716500
2.610261000
1.478695000
0.545840400
2.573186000
1.542308000
0.545959700
2.534561000
1.604993000
0.546069300
2.494409000
1.666711000
0.546165900
2.452754000
1.727425000
0.546249300
2.409623000
1.787098000
0.546323900
2.365039000
1.845695000
0.546396300
2.319031000
1.903180000
0.546472300
2.271626000
1.959519000
0.546555200
2.222853000
2.014677000
0.546644900
2.172741000
2.068622000
0.546739800
2.121320000
2.121320000
0.546837900
2.068622000
2.172741000
0.546937800
2.014677000
2.222853000
0.547040500
1.959519000
2.271626000
0.547149700
1.903180000
2.319031000
0.547270100
1.845695000
2.365039000
0.547405700
1.787098000
2.409623000
0.547557800
1.727425000
2.452754000
0.547725900
1.666711000
2.494409000
0.547908300
1.604993000
2.534561000
0.548103300
1.542308000
2.573186000
0.548309300
1.478695000
2.610261000
0.548524000
1.414190000
2.645764000
0.548745100
1.348834000
2.679673000
0.548969300
1.282665000
2.711968000
0.549192700
1.215724000
2.742629000
0.549410800
1.148050000
2.771638000
0.549619000
1.079685000
2.798978000
0.549812800
1.010670000
2.824632000
0.549987900
0.941045300
2.848584000
0.550141200
0.870854000
2.870821000
0.550270300
0.800138200
2.891328000
0.550373800
0.728940500
2.910094000
0.550451700
0.657303700
2.927106000
0.550505100
0.585271000
2.942356000
0.550535900
0.512885700
2.955833000
0.550547100
0.440191400
2.967530000
0.550542100
0.367232000
2.977439000
0.550524400
0.294051400
2.985554000
0.550497500
0.220693700
2.991871000
0.550464300
0.147203000
2.996386000
0.550427000
0.073623690
2.999096000
0.550386500
0.000000000
3.000000000
0.550343500
-0.073623690
2.999096000
0.550297300
-0.147203000
2.996386000
0.550246300
-0.220693700
2.991871000
0.550188700
-0.294051400
2.985554000
0.550122100
-0.367232000
2.977439000
0.550045000
-0.440191400
2.967530000
0.549957700
-0.512885700
2.955833000
0.549862400
-0.585271000
2.942356000
0.549762100
-0.657303700
2.927106000
0.549658700
-0.728940500
2.910094000
0.549551100
-0.800138200
2.891328000
0.549436100
-0.870854000
2.870821000
0.549309200
-0.941045300
2.848584000
0.549167000
-1.010670000
2.824632000
0.549008800
-1.079685000
2.798978000
0.548837200
-1.148050000
2.771638000
0.548655300
-1.215724000
2.742629000
0.548464700
-1.282665000
2.711968000
0.548264100
-1.348834000
2.679673000
0.548051800
-1.414190000
2.645764000
0.547827400
-1.478695000
2.610261000
0.547591000
-1.542308000
2.573186000
0.547341700
-1.604993000
2.534561000
0.547076800
-1.666711000
2.494409000
0.546793700
-1.727425000
2.452754000
0.546491500
-1.787098000
2.409623000
0.546171100
-1.845695000
2.365039000
0.545834500
-1.903180000
2.319031000
0.545483600
-1.959519000
2.271626000
0.545119500
-2.014677000
2.222853000
0.544742500
-2.068622000
2.172741000
0.544353200
-2.121320000
2.121320000
0.543954500
-2.172741000
2.068622000
0.543551700
-2.222853000
2.014677000
0.543151600
-2.271626000
1.959519000
0.542758900
-2.319031000
1.903180000
0.542375000
-2.365039000
1.845695000
0.541999100
-2.409623000
1.787098000
0.541629800
-2.452754000
1.727425000
0.541266900
-2.494409000
1.666711000
0.540911500
-2.534561000
1.604993000
0.540564800
-2.573186000
1.542308000
0.540227900
-2.610261000
1.478695000
0.539901700
-2.645764000
1.414190000
0.539586100
-2.679673000
1.348834000
0.539280300
-2.711968000
1.282665000
0.538983300
-2.742629000
1.215724000
0.538694000
-2.771638000
1.148050000
0.538410800
-2.798978000
1.079685000
0.538132500
-2.824632000
1.010670000
0.537858700
-2.848584000
0.941045300
0.537589100
-2.870821000
0.870854000
0.537324200
-2.891328000
0.800138200
0.537065100
-2.910094000
0.728940500
0.536813600
-2.927106000
0.657303700
0.536571400
-2.942356000
0.585271000
0.536340800
-2.955833000
0.512885700
0.536123500
-2.967530000
0.440191400
0.535921300
-2.977439000
0.367232000
0.535735500
-2.985554000
0.294051400
0.535566900
-2.991871000
0.220693700
0.535416100
-2.996386000
0.147203000
0.535283600
-2.999096000
0.073623690
0.535170000
-3.000000000
0.000000000
0.535076200
-2.999096000
-0.073623690
0.535003500
-2.996386000
-0.147203000
0.534953000
-2.991871000
-0.220693700
0.534926100
-2.985554000
-0.294051400
0.534923900
-2.977439000
-0.367232000
0.534946600
-2.967530000
-0.440191400
0.534994400
-2.955833000
-0.512885700
0.535066400
-2.942356000
-0.585271000
0.535161500
-2.927106000
-0.657303700
0.535277600
-2.910094000
-0.728940500
0.535412200
-2.891328000
-0.800138200
0.535562400
-2.870821000
-0.870854000
0.535725000
-2.848584000
-0.941045300
0.535896700
-2.824632000
-1.010670000
0.536074500
-2.798978000
-1.079685000
0.536255800
-2.771638000
-1.148050000
0.536438600
-2.742629000
-1.215724000
0.536621500
-2.711968000
-1.282665000
0.536803800
-2.679673000
-1.348834000
0.536985200
-2.645764000
-1.414190000
0.537165800
-2.610261000
-1.478695000
0.537346200
-2.573186000
-1.542308000
0.537527000
-2.534561000
-1.604993000
0.537709000
-2.494409000
-1.666711000
0.537893200
-2.452754000
-1.727425000
0.538080300
-2.409623000
-1.787098000
0.538271300
-2.365039000
-1.845695000
0.538466600
-2.319031000
-1.903180000
0.538666700
-2.271626000
-1.959519000
0.538871300
-2.222853000
-2.014677000
0.539080300
-2.172741000
-2.068622000
0.539293100
-2.121320000
-2.121320000
0.539508600
-2.068622000
-2.172741000
0.539726100
-2.014677000
-2.222853000
0.539944500
-1.959519000
-2.271626000
0.540162500
-1.903180000
-2.319031000
0.540378900
-1.845695000
-2.365039000
0.540592600
-1.787098000
-2.409623000
0.540802300
-1.727425000
-2.452754000
0.541007200
-1.666711000
-2.494409000
0.541206600
-1.604993000
-2.534561000
0.541400400
-1.542308000
-2.573186000
0.541588800
-1.478695000
-2.610261000
0.541772600
-1.414190000
-2.645764000
0.541953400
-1.348834000
-2.679673000
0.542133100
-1.282665000
-2.711968000
0.542314300
-1.215724000
-2.742629000
0.542499900
-1.148050000
-2.771638000
0.542692900
-1.079685000
-2.798978000
0.542896200
-1.010670000
-2.824632000
0.543112100
-0.941045300
-2.848584000
0.543342100
-0.870854000
-2.870821000
0.543586900
-0.800138200
-2.891328000
0.543846400
-0.728940500
-2.910094000
0.544119800
-0.657303700
-2.927106000
0.544405600
-0.585271000
-2.942356000
0.544702000
-0.512885700
-2.955833000
0.545006500
-0.440191400
-2.967530000
0.545316300
-0.367232000
-2.977439000
0.545627800
-0.294051400
-2.985554000
0.545936900
-0.220693700
-2.991871000
0.546239500
-0.147203000
-2.996386000
0.546531100
-0.073623690
-2.999096000
0.546807800
0.000000000
-3.000000000
0.547066800
0.073623690
-2.999096000
0.547306500
0.147203000
-2.996386000
0.547526700
0.220693700
-2.991871000
0.547728600
0.294051400
-2.985554000
0.547914400
0.367232000
-2.977439000
0.548086900
0.440191400
-2.967530000
0.548249300
0.512885700
-2.955833000
0.548404300
0.585271000
-2.942356000
0.548554400
0.657303700
-2.927106000
0.548701500
0.728940500
-2.910094000
0.548847400
0.800138200
-2.891328000
0.548993500
0.870854000
-2.870821000
0.549140600
0.941045300
-2.848584000
0.549289600
1.010670000
-2.824632000
0.549441300
1.079685000
-2.798978000
0.549596400
1.148050000
-2.771638000
0.549753700
1.215724000
-2.742629000
0.549909900
1.282665000
-2.711968000
0.550060300
1.348834000
-2.679673000
0.550201500
1.414190000
-2.645764000
0.550331800
1.478695000
-2.610261000
0.550451900
1.542308000
-2.573186000
0.550561900
1.604993000
-2.534561000
0.550660600
1.666711000
-2.494409000
0.550744300
1.727425000
-2.452754000
0.550808600
1.787098000
-2.409623000
0.550850100
1.845695000
-2.365039000
0.550867400
1.903180000
-2.319031000
0.550861300
1.959519000
-2.271626000
0.550832700
2.014677000
-2.222853000
0.550782700
2.068622000
-2.172741000
0.550712200
2.121320000
-2.121320000
0.550622500
2.172741000
-2.068622000
0.550515800
2.222853000
-2.014677000
0.550395100
2.271626000
-1.959519000
0.550263500
2.319031000
-1.903180000
0.550123700
2.365039000
-1.845695000
0.549977400
2.409623000
-1.787098000
0.549825000
2.452754000
-1.727425000
0.549667100
2.494409000
-1.666711000
0.549505800
2.534561000
-1.604993000
0.549345900
2.573186000
-1.542308000
0.549192700
2.610261000
-1.478695000
0.549050000
2.645764000
-1.414190000
0.548917100
2.679673000
-1.348834000
0.548790900
2.711968000
-1.282665000
0.548667100
2.742629000
-1.215724000
0.548541700
2.771638000
-1.148050000
0.548412100
2.798978000
-1.079685000
0.548276500
2.824632000
-1.010670000
0.548134300
2.848584000
-0.941045300
0.547985400
2.870821000
-0.870854000
0.547830100
2.891328000
-0.800138200
0.547668800
2.910094000
-0.728940500
0.547502000
2.927106000
-0.657303700
0.547331500
2.942356000
-0.585271000
0.547159900
2.955833000
-0.512885700
0.546990200
2.967530000
-0.440191400
0.546825100
2.977439000
-0.367232000
0.546666400
2.985554000
-0.294051400
0.546515000
2.991871000
-0.220693700
0.546370800
2.996386000
-0.147203000
0.546232500
2.999096000
-0.073623690
0.546098900
3.200000000
0.000000000
0.624750300
3.199036000
0.078531940
0.624623800
3.196146000
0.157016600
0.624500600
3.191329000
0.235406600
0.624381200
3.184591000
0.313654900
0.624266900
3.175935000
0.391714200
0.624158900
3.165365000
0.469537500
0.624059300
3.152889000
0.547078100
0.623970600
3.138513000
0.624289000
0.623895300
3.122247000
0.701124000
0.623836300
3.104100000
0.777536600
0.623796500
3.084083000
0.853480800
0.623778400
3.062209000
0.928910900
0.623784200
3.038490000
1.003782000
0.623815900
3.012941000
1.078048000
0.623874000
2.985577000
1.151664000
0.623956400
2.956414000
1.224587000
0.624058900
2.925471000
1.296772000
0.624175900
2.892766000
1.368176000
0.624302600
2.858318000
1.438756000
0.624435400
2.822148000
1.508470000
0.624570800
2.784278000
1.577274000
0.624704600
2.744732000
1.645129000
0.624831600
2.703532000
1.711993000
0.624946500
2.660703000
1.777825000
0.625045700
2.616271000
1.842586000
0.625129800
2.570264000
1.906238000
0.625204200
2.522709000
1.968741000
0.625276600
2.473634000
2.030059000
0.625352400
2.423068000
2.090153000
0.625432600
2.371044000
2.148989000
0.625513900
2.317591000
2.206530000
0.625591900
2.262742000
2.262742000
0.625663300
2.206530000
2.317591000
0.625728200
2.148989000
2.371044000
0.625792000
2.090153000
2.423068000
0.625864100
2.030059000
2.473634000
0.625955800
1.968741000
2.522709000
0.626074600
1.906238000
2.570264000
0.626221400
1.842586000
2.616271000
0.626392800
1.777825000
2.660703000
0.626583500
1.711993000
2.703532000
0.626789500
1.645129000
2.744732000
0.627008000
1.577274000
2.784278000
0.627237100
1.508470000
2.822148000
0.627474500
1.438756000
2.858318000
0.627717600
1.368176000
2.892766000
0.627962600
1.296772000
2.925471000
0.628205800
1.224587000
2.956414000
0.628442200
1.151664000
2.985577000
0.628667200
1.078048000
3.012941000
0.628875900
1.003782000
3.038490000
0.629064000
0.928910900
3.062209000
0.629228000
0.853480800
3.084083000
0.629365100
0.777536600
3.104100000
0.629474200
0.701124000
3.122247000
0.629555400
0.624289000
3.138513000
0.629610400
0.547078100
3.152889000
0.629642200
0.469537500
3.165365000
0.629655000
0.391714200
3.175935000
0.629653000
0.313654900
3.184591000
0.629640500
0.235406600
3.191329000
0.629621000
0.157016600
3.196146000
0.629597000
0.078531940
3.199036000
0.629569400
0.000000000
3.200000000
0.629537500
-0.078531940
3.199036000
0.629499500
-0.157016600
3.196146000
0.629453100
-0.235406600
3.191329000
0.629397000
-0.313654900
3.184591000
0.629331600
-0.391714200
3.175935000
0.629258500
-0.469537500
3.165365000
0.629178600
-0.547078100
3.152889000
0.629092100
-0.624289000
3.138513000
0.628997600
-0.701124000
3.122247000
0.628893400
-0.777536600
3.104100000
0.628777400
-0.853480800
3.084083000
0.628646400
-0.928910900
3.062209000
0.628496600
-1.003782000
3.038490000
0.628325500
-1.078048000
3.012941000
0.628132700
-1.151664000
2.985577000
0.627921900
-1.224587000
2.956414000
0.627697100
-1.296772000
2.925471000
0.627460100
-1.368176000
2.892766000
0.627209800
-1.438756000
2.858318000
0.626944400
-1.508470000
2.822148000
0.626664100
-1.577274000
2.784278000
0.626369500
-1.645129000
2.744732000
0.626060200
-1.711993000
2.703532000
0.625733400
-1.777825000
2.660703000
0.625386200
-1.842586000
2.616271000
0.625017800
-1.906238000
2.570264000
0.624629000
-1.968741000
2.522709000
0.624222000
-2.030059000
2.473634000
0.623798800
-2.090153000
2.423068000
0.623360500
-2.148989000
2.371044000
0.622907300
-2.206530000
2.317591000
0.622439900
-2.262742000
2.262742000
0.621961700
-2.317591000
2.206530000
0.621479600
-2.371044000
2.148989000
0.621001800
-2.423068000
2.090153000
0.620534400
-2.473634000
2.030059000
0.620079100
-2.522709000
1.968741000
0.619634400
-2.570264000
1.906238000
0.619198300
-2.616271000
1.842586000
0.618770200
-2.660703000
1.777825000
0.618350700
-2.703532000
1.711993000
0.617941400
-2.744732000
1.645129000
0.617543400
-2.784278000
1.577274000
0.617157700
-2.822148000
1.508470000
0.616784600
-2.858318000
1.438756000
0.616423700
-2.892766000
1.368176000
0.616074000
-2.925471000
1.296772000
0.615734200
-2.956414000
1.224587000
0.615402600
-2.985577000
1.151664000
0.615077700
-3.012941000
1.078048000
0.614758700
-3.038490000
1.003782000
0.614445000
-3.062209000
0.928910900
0.614137000
-3.084083000
0.853480800
0.613835900
-3.104100000
0.777536600
0.613543400
-3.122247000
0.701124000
0.613261600
-3.138513000
0.624289000
0.612993100
-3.152889000
0.547078100
0.612740000
-3.165365000
0.469537500
0.612504200
-3.175935000
0.391714200
0.612287300
-3.184591000
0.313654900
0.612090200
-3.191329000
0.235406600
0.611913300
-3.196146000
0.157016600
0.611757200
-3.199036000
0.078531940
0.611622500
-3.200000000
0.000000000
0.611510100
-3.199036000
-0.078531940
0.611421500
-3.196146000
-0.157016600
0.611358300
-3.191329000
-0.235406600
0.611322300
-3.184591000
-0.313654900
0.611315100
-3.175935000
-0.391714200
0.611337700
-3.165365000
-0.469537500
0.611390100
-3.152889000
-0.547078100
0.611472000
-3.138513000
-0.624289000
0.611581700
-3.122247000
-0.701124000
0.611716700
-3.104100000
-0.777536600
0.611873700
-3.084083000
-0.853480800
0.612048700
-3.062209000
-0.928910900
0.612237500
-3.038490000
-1.003782000
0.612435500
-3.012941000
-1.078048000
0.612639100
-2.985577000
-1.151664000
0.612844900
-2.956414000
-1.224587000
0.613050800
-2.925471000
-1.296772000
0.613255600
-2.892766000
-1.368176000
0.613458800
-2.858318000
-1.438756000
0.613660600
-2.822148000
-1.508470000
0.613861900
-2.784278000
-1.577274000
0.614063100
-2.744732000
-1.645129000
0.614265400
-2.703532000
-1.711993000
0.614469500
-2.660703000
-1.777825000
0.614676200
-2.616271000
-1.842586000
0.614886400
-2.570264000
-1.906238000
0.615100800
-2.522709000
-1.968741000
0.615319800
-2.473634000
-2.030059000
0.615544000
-2.423068000
-2.090153000
0.615773400
-2.371044000
-2.148989000
0.616008000
-2.317591000
-2.206530000
0.616247400
-2.262742000
-2.262742000
0.616491000
-2.206530000
-2.317591000
0.616738000
-2.148989000
-2.371044000
0.616986900
-2.090153000
-2.423068000
0.617236700
-2.030059000
-2.473634000
0.617485900
-1.968741000
-2.522709000
0.617732800
-1.906238000
-2.570264000
0.617976200
-1.842586000
-2.616271000
0.618215100
-1.777825000
-2.660703000
0.618448700
-1.711993000
-2.703532000
0.618676900
-1.645129000
-2.744732000
0.618899900
-1.577274000
-2.784278000
0.619118800
-1.508470000
-2.822148000
0.619335100
-1.438756000
-2.858318000
0.619551000
-1.368176000
-2.892766000
0.619769400
-1.296772000
-2.925471000
0.619993600
-1.224587000
-2.956414000
0.620227000
-1.151664000
-2.985577000
0.620473000
-1.078048000
-3.012941000
0.620734200
-1.003782000
-3.038490000
0.621012500
-0.928910900
-3.062209000
0.621308800
-0.853480800
-3.084083000
0.621622800
-0.777536600
-3.104100000
0.621953200
-0.701124000
-3.122247000
0.622297900
-0.624289000
-3.138513000
0.622654000
-0.547078100
-3.152889000
0.623017700
-0.469537500
-3.165365000
0.623385300
-0.391714200
-3.175935000
0.623751900
-0.313654900
-3.184591000
0.624112800
-0.235406600
-3.191329000
0.624463200
-0.157016600
-3.196146000
0.624798400
-0.078531940
-3.199036000
0.625114600
0.000000000
-3.200000000
0.625409000
0.078531940
-3.199036000
0.625680400
0.157016600
-3.196146000
0.625929200
0.235406600
-3.191329000
0.626157300
0.313654900
-3.184591000
0.626367400
0.391714200
-3.175935000
0.626563100
0.469537500
-3.165365000
0.626747800
0.547078100
-3.152889000
0.626924900
0.624289000
-3.138513000
0.627097100
0.701124000
-3.122247000
0.627266500
0.777536600
-3.104100000
0.627435300
0.853480800
-3.084083000
0.627605000
0.928910900
-3.062209000
0.627776600
1.003782000
-3.038490000
0.627951400
1.078048000
-3.012941000
0.628130600
1.151664000
-2.985577000
0.628314900
1.224587000
-2.956414000
0.628503000
1.296772000
-2.925471000
0.628691000
1.368176000
-2.892766000
0.628873200
1.438756000
-2.858318000
0.629045400
1.508470000
-2.822148000
0.629205600
1.577274000
-2.784278000
0.629354500
1.645129000
-2.744732000
0.629492200
1.711993000
-2.703532000
0.629617200
1.777825000
-2.660703000
0.629725000
1.842586000
-2.616271000
0.629810500
1.906238000
-2.570264000
0.629869400
1.968741000
-2.522709000
0.629900500
2.030059000
-2.473634000
0.629904900
2.090153000
-2.423068000
0.629884300
2.148989000
-2.371044000
0.629840100
2.206530000
-2.317591000
0.629773700
2.262742000
-2.262742000
0.629686700
2.317591000
-2.206530000
0.629581500
2.371044000
-2.148989000
0.629461400
2.423068000
-2.090153000
0.629329500
2.473634000
-2.030059000
0.629188400
2.522709000
-1.968741000
0.629039200
2.570264000
-1.906238000
0.628881500
2.616271000
-1.842586000
0.628714900
2.660703000
-1.777825000
0.628541400
2.703532000
-1.711993000
0.628366000
2.744732000
-1.645129000
0.628195100
2.784278000
-1.577274000
0.628032900
2.822148000
-1.508470000
0.627879400
2.858318000
-1.438756000
0.627731500
2.892766000
-1.368176000
0.627585200
2.925471000
-1.296772000
0.627437600
2.956414000
-1.224587000
0.627286800
2.985577000
-1.151664000
0.627132300
3.012941000
-1.078048000
0.626974200
3.038490000
-1.003782000
0.626812600
3.062209000
-0.928910900
0.626647800
3.084083000
-0.853480800
0.626479100
3.104100000
-0.777536600
0.626306600
3.122247000
-0.701124000
0.626130900
3.138513000
-0.624289000
0.625954300
3.152889000
-0.547078100
0.625780000
3.165365000
-0.469537500
0.625610900
3.175935000
-0.391714200
0.625449100
3.184591000
-0.313654900
0.625295800
3.191329000
-0.235406600
0.625150900
3.196146000
-0.157016600
0.625012800
3.199036000
-0.078531940
0.624879800
3.400000000
0.000000000
0.710192300
3.398976000
0.083440180
0.710069500
3.395905000
0.166830100
0.709948500
3.390788000
0.250119500
0.709830200
3.383628000
0.333258300
0.709716100
3.374431000
0.416196300
0.709608300
3.363200000
0.498883600
0.709509200
3.349944000
0.581270500
0.709421500
3.334670000
0.663307100
0.709348300
3.317387000
0.744944200
0.709292800
3.298106000
0.826132700
0.709257800
3.276839000
0.906823400
0.709246300
3.253597000
0.986967900
0.709261100
3.228396000
1.066518000
0.709304300
3.201250000
1.145426000
0.709377100
3.172176000
1.223643000
0.709477200
3.141190000
1.301124000
0.709599600
3.108313000
1.377820000
0.709738200
3.073564000
1.453687000
0.709887600
3.036963000
1.528679000
0.710043900
2.998533000
1.602749000
0.710203500
2.958296000
1.675854000
0.710362000
2.916277000
1.747949000
0.710513400
2.872502000
1.818992000
0.710651500
2.826997000
1.888939000
0.710771300
2.779788000
1.957748000
0.710871600
2.730906000
2.025378000
0.710954700
2.680378000
2.091787000
0.711022700
2.628236000
2.156937000
0.711070700
2.574510000
2.220788000
0.711086200
2.519234000
2.283301000
0.711051800
2.462440000
2.344438000
0.710961500
2.404163000
2.404163000
0.710837400
2.344438000
2.462440000
0.710731300
2.283301000
2.519234000
0.710699400
2.220788000
2.574510000
0.710765300
2.156937000
2.628236000
0.710908400
2.091787000
2.680378000
0.711089900
2.025378000
2.730906000
0.711284300
1.957748000
2.779788000
0.711487100
1.888939000
2.826997000
0.711703600
1.818992000
2.872502000
0.711939800
1.747949000
2.916277000
0.712196900
1.675854000
2.958296000
0.712476100
1.602749000
2.998533000
0.712775200
1.528679000
3.036963000
0.713090600
1.453687000
3.073564000
0.713417600
1.377820000
3.108313000
0.713750200
1.301124000
3.141190000
0.714081500
1.223643000
3.172176000
0.714404500
1.145426000
3.201250000
0.714712400
1.066518000
3.228396000
0.714999100
0.986967900
3.253597000
0.715259400
0.906823400
3.276839000
0.715489200
0.826132700
3.298106000
0.715686100
0.744944200
3.317387000
0.715848700
0.663307100
3.334670000
0.715977100
0.581270500
3.349944000
0.716072300
0.498883600
3.363200000
0.716135900
0.416196300
3.374431000
0.716170200
0.333258300
3.383628000
0.716177500
0.250119500
3.390788000
0.716160400
0.166830100
3.395905000
0.716117300
0.083440180
3.398976000
0.716044100
0.000000000
3.400000000
0.715925200
-0.083440180
3.398976000
0.715737200
-0.166830100
3.395905000
0.715468200
-0.250119500
3.390788000
0.715148500
-0.333258300
3.383628000
0.714852800
-0.416196300
3.374431000
0.714653800
-0.498883600
3.363200000
0.714567400
-0.581270500
3.349944000
0.714547100
-0.663307100
3.334670000
0.714529900
-0.744944200
3.317387000
0.714476500
-0.826132700
3.298106000
0.714378200
-0.906823400
3.276839000
0.714242800
-0.986967900
3.253597000
0.714077500
-1.066518000
3.228396000
0.713888300
-1.145426000
3.201250000
0.713676900
-1.223643000
3.172176000
0.713442700
-1.301124000
3.141190000
0.713184200
-1.377820000
3.108313000
0.712899100
-1.453687000
3.073564000
0.712586500
-1.528679000
3.036963000
0.712248300
-1.602749000
2.998533000
0.711889100
-1.675854000
2.958296000
0.711513800
-1.747949000
2.916277000
0.711123400
-1.818992000
2.872502000
0.710715900
-1.888939000
2.826997000
0.710288100
-1.957748000
2.779788000
0.709838600
-2.025378000
2.730906000
0.709367900
-2.091787000
2.680378000
0.708877900
-2.156937000
2.628236000
0.708370200
-2.220788000
2.574510000
0.707845300
-2.283301000
2.519234000
0.707302700
-2.344438000
2.462440000
0.706742900
-2.404163000
2.404163000
0.706170300
-2.462440000
2.344438000
0.705593400
-2.519234000
2.283301000
0.705022700
-2.574510000
2.220788000
0.704465800
-2.628236000
2.156937000
0.703925300
-2.680378000
2.091787000
0.703399200
-2.730906000
2.025378000
0.702885300
-2.779788000
1.957748000
0.702382100
-2.826997000
1.888939000
0.701890200
-2.872502000
1.818992000
0.701410700
-2.916277000
1.747949000
0.700944800
-2.958296000
1.675854000
0.700493400
-2.998533000
1.602749000
0.700056700
-3.036963000
1.528679000
0.699634400
-3.073564000
1.453687000
0.699225300
-3.108313000
1.377820000
0.698827700
-3.141190000
1.301124000
0.698440000
-3.172176000
1.223643000
0.698060400
-3.201250000
1.145426000
0.697687700
-3.228396000
1.066518000
0.697321800
-3.253597000
0.986967900
0.696962900
-3.276839000
0.906823400
0.696612600
-3.298106000
0.826132700
0.696272900
-3.317387000
0.744944200
0.695946300
-3.334670000
0.663307100
0.695635600
-3.349944000
0.581270500
0.695343400
-3.363200000
0.498883600
0.695071900
-3.374431000
0.416196300
0.694822600
-3.383628000
0.333258300
0.694596500
-3.390788000
0.250119500
0.694394100
-3.395905000
0.166830100
0.694215700
-3.398976000
0.083440180
0.694061500
-3.400000000
0.000000000
0.693932700
-3.398976000
-0.083440180
0.693830700
-3.395905000
-0.166830100
0.693757400
-3.390788000
-0.250119500
0.693715000
-3.383628000
-0.333258300
0.693705600
-3.374431000
-0.416196300
0.693730800
-3.363200000
-0.498883600
0.693791000
-3.349944000
-0.581270500
0.693885800
-3.334670000
-0.663307100
0.694013500
-3.317387000
-0.744944200
0.694170800
-3.298106000
-0.826132700
0.694353800
-3.276839000
-0.906823400
0.694557300
-3.253597000
-0.986967900
0.694775900
-3.228396000
-1.066518000
0.695004500
-3.201250000
-1.145426000
0.695238500
-3.172176000
-1.223643000
0.695474300
-3.141190000
-1.301124000
0.695709600
-3.108313000
-1.377820000
0.695943500
-3.073564000
-1.453687000
0.696175600
-3.036963000
-1.528679000
0.696406400
-2.998533000
-1.602749000
0.696637000
-2.958296000
-1.675854000
0.696868200
-2.916277000
-1.747949000
0.697101500
-2.872502000
-1.818992000
0.697337700
-2.826997000
-1.888939000
0.697578100
-2.779788000
-1.957748000
0.697823600
-2.730906000
-2.025378000
0.698074900
-2.680378000
-2.091787000
0.698332400
-2.628236000
-2.156937000
0.698596100
-2.574510000
-2.220788000
0.698865900
-2.519234000
-2.283301000
0.699141100
-2.462440000
-2.344438000
0.699421100
-2.404163000
-2.404163000
0.699704800
-2.344438000
-2.462440000
0.699990900
-2.283301000
-2.519234000
0.700278300
-2.220788000
-2.574510000
0.700565500
-2.156937000
-2.628236000
0.700851100
-2.091787000
-2.680378000
0.701133500
-2.025378000
-2.730906000
0.701411700
-1.957748000
-2.779788000
0.701684700
-1.888939000
-2.826997000
0.701951800
-1.818992000
-2.872502000
0.702213200
-1.747949000
-2.916277000
0.702469200
-1.675854000
-2.958296000
0.702721000
-1.602749000
-2.998533000
0.702970100
-1.528679000
-3.036963000
0.703219100
-1.453687000
-3.073564000
0.703470700
-1.377820000
-3.108313000
0.703728800
-1.301124000
-3.141190000
0.703997100
-1.223643000
-3.172176000
0.704279500
-1.145426000
-3.201250000
0.704579300
-1.066518000
-3.228396000
0.704898700
-0.986967900
-3.253597000
0.705238600
-0.906823400
-3.276839000
0.705598800
-0.826132700
-3.298106000
0.705977200
-0.744944200
-3.317387000
0.706370800
-0.663307100
-3.334670000
0.706775700
-0.581270500
-3.349944000
0.707186900
-0.498883600
-3.363200000
0.707599300
-0.416196300
-3.374431000
0.708007600
-0.333258300
-3.383628000
0.708406400
-0.250119500
-3.390788000
0.708790600
-0.166830100
-3.395905000
0.709155700
-0.083440180
-3.398976000
0.709498400
0.000000000
-3.400000000
0.709816400
0.083440180
-3.398976000
0.710109100
0.166830100
-3.395905000
0.710377500
0.250119500
-3.390788000
0.710624200
0.333258300
-3.383628000
0.710852700
0.416196300
-3.374431000
0.711067100
0.498883600
-3.363200000
0.711271200
0.581270500
-3.349944000
0.711468500
0.663307100
-3.334670000
0.711661900
0.744944200
-3.317387000
0.711853900
0.826132700
-3.298106000
0.712046600
0.906823400
-3.276839000
0.712241600
0.986967900
-3.253597000
0.712440700
1.066518000
-3.228396000
0.712644900
1.145426000
-3.201250000
0.712855900
1.223643000
-3.172176000
0.713074700
1.301124000
-3.141190000
0.713300000
1.377820000
-3.108313000
0.713526700
1.453687000
-3.073564000
0.713748300
1.528679000
-3.036963000
0.713959200
1.602749000
-2.998533000
0.714157400
1.675854000
-2.958296000
0.714343500
1.747949000
-2.916277000
0.714518100
1.818992000
-2.872502000
0.714679400
1.888939000
-2.826997000
0.714822400
1.957748000
-2.779788000
0.714941100
2.025378000
-2.730906000
0.715030800
2.091787000
-2.680378000
0.715090300
2.156937000
-2.628236000
0.715120900
2.220788000
-2.574510000
0.715124600
2.283301000
-2.519234000
0.715103000
2.344438000
-2.462440000
0.715057200
2.404163000
-2.404163000
0.714988800
2.462440000
-2.344438000
0.714900400
2.519234000
-2.283301000
0.714795400
2.574510000
-2.220788000
0.714677000
2.628236000
-2.156937000
0.714547900
2.680378000
-2.091787000
0.714409100
2.730906000
-2.025378000
0.714259300
2.779788000
-1.957748000
0.714097600
2.826997000
-1.888939000
0.713925700
2.872502000
-1.818992000
0.713749300
2.916277000
-1.747949000
0.713575800
2.958296000
-1.675854000
0.713410000
2.998533000
-1.602749000
0.713252300
3.036963000
-1.528679000
0.713099300
3.073564000
-1.453687000
0.712947100
3.108313000
-1.377820000
0.712793200
3.141190000
-1.301124000
0.712636900
3.172176000
-1.223643000
0.712478600
3.201250000
-1.145426000
0.712319100
3.228396000
-1.066518000
0.712159300
3.253597000
-0.986967900
0.711998900
3.276839000
-0.906823400
0.711836900
3.298106000
-0.826132700
0.711672100
3.317387000
-0.744944200
0.711504300
3.334670000
-0.663307100
0.711335500
3.349944000
-0.581270500
0.711168800
3.363200000
-0.498883600
0.711007500
3.374431000
-0.416196300
0.710853700
3.383628000
-0.333258300
0.710708700
3.390788000
-0.250119500
0.710572200
3.395905000
-0.166830100
0.710442200
3.398976000
-0.083440180
0.710316200
3.600000000
0.000000000
0.802756100
3.598916000
0.088348420
0.802630800
3.595664000
0.176643600
0.802505500
3.590245000
0.264832400
0.802382400
3.582665000
0.352861700
0.802264700
3.572926000
0.440678400
0.802155900
3.561035000
0.528229700
0.802059500
3.546999000
0.615462800
0.801979200
3.530827000
0.702325200
0.801918400
3.512527000
0.788764400
0.801879700
3.492112000
0.874728600
0.801865700
3.469594000
0.960165900
0.801878500
3.444985000
1.045025000
0.801920400
3.418301000
1.129254000
0.801993600
3.389559000
1.212803000
0.802098900
3.358774000
1.295622000
0.802234100
3.325966000
1.377660000
0.802393800
3.291155000
1.458869000
0.802571300
3.254361000
1.539198000
0.802760800
3.215607000
1.618601000
0.802957700
3.174917000
1.697028000
0.803157000
3.132313000
1.774433000
0.803352600
3.087823000
1.850770000
0.803537500
3.041473000
1.925991000
0.803704400
2.993290000
2.000053000
0.803844900
2.943305000
2.072909000
0.803946600
2.891547000
2.144517000
0.803994200
2.838047000
2.214833000
0.803965400
2.782837000
2.283816000
0.803842800
2.725952000
2.351422000
0.803634300
2.667424000
2.417612000
0.803382300
2.607290000
2.482346000
0.803151700
2.545584000
2.545584000
0.802995500
2.482346000
2.607290000
0.802936800
2.417612000
2.667424000
0.802975200
2.351422000
2.725952000
0.803095300
2.283816000
2.782837000
0.803269500
2.214833000
2.838047000
0.803468700
2.144517000
2.891547000
0.803679000
2.072909000
2.943305000
0.803902000
2.000053000
2.993290000
0.804149000
1.925991000
3.041473000
0.804428000
1.850770000
3.087823000
0.804742000
1.774433000
3.132313000
0.805092200
1.697028000
3.174917000
0.805475900
1.618601000
3.215607000
0.805888100
1.539198000
3.254361000
0.806321900
1.458869000
3.291155000
0.806769200
1.377660000
3.325966000
0.807220800
1.295622000
3.358774000
0.807667300
1.212803000
3.389559000
0.808099700
1.129254000
3.418301000
0.808509700
1.045025000
3.444985000
0.808890000
0.960165900
3.469594000
0.809234400
0.874728600
3.492112000
0.809537600
0.788764400
3.512527000
0.809795700
0.702325200
3.530827000
0.810005500
0.615462800
3.546999000
0.810165300
0.528229700
3.561035000
0.810273900
0.440678400
3.572926000
0.810331300
0.352861700
3.582665000
0.810339200
0.264832400
3.590245000
0.810300500
0.176643600
3.595664000
0.810215900
0.088348420
3.598916000
0.810085400
0.000000000
3.600000000
0.809898200
-0.088348420
3.598916000
0.809630900
-0.176643600
3.595664000
0.809268200
-0.264832400
3.590245000
0.808819500
-0.352861700
3.582665000
0.808324800
-0.440678400
3.572926000
0.807833900
-0.528229700
3.561035000
0.807389400
-0.615462800
3.546999000
0.807029500
-0.702325200
3.530827000
0.806777300
-0.788764400
3.512527000
0.806617000
-0.874728600
3.492112000
0.806498900
-0.960165900
3.469594000
0.806379100
-1.045025000
3.444985000
0.806241500
-1.129254000
3.418301000
0.806091800
-1.212803000
3.389559000
0.805931700
-1.295622000
3.358774000
0.805742700
-1.377660000
3.325966000
0.805503800
-1.458869000
3.291155000
0.805199900
-1.539198000
3.254361000
0.804832000
-1.618601000
3.215607000
0.804413900
-1.697028000
3.174917000
0.803962400
-1.774433000
3.132313000
0.803489100
-1.850770000
3.087823000
0.802997600
-1.925991000
3.041473000
0.802486400
-2.000053000
2.993290000
0.801953300
-2.072909000
2.943305000
0.801398000
-2.144517000
2.891547000
0.800822600
-2.214833000
2.838047000
0.800228900
-2.283816000
2.782837000
0.799618400
-2.351422000
2.725952000
0.798990700
-2.417612000
2.667424000
0.798343800
-2.482346000
2.607290000
0.797677700
-2.545584000
2.545584000
0.796996300
-2.607290000
2.482346000
0.796309800
-2.667424000
2.417612000
0.795630800
-2.725952000
2.351422000
0.794969000
-2.782837000
2.283816000
0.794327900
-2.838047000
2.214833000
0.793706100
-2.891547000
2.144517000
0.793101200
-2.943305000
2.072909000
0.792512200
-2.993290000
2.000053000
0.791939900
-3.041473000
1.925991000
0.791385300
-3.087823000
1.850770000
0.790849400
-3.132313000
1.774433000
0.790332700
-3.174917000
1.697028000
0.789834500
-3.215607000
1.618601000
0.789353500
-3.254361000
1.539198000
0.788887600
-3.291155000
1.458869000
0.788434500
-3.325966000
1.377660000
0.787991600
-3.358774000
1.295622000
0.787557000
-3.389559000
1.212803000
0.787129300
-3.418301000
1.129254000
0.786708400
-3.444985000
1.045025000
0.786294900
-3.469594000
0.960165900
0.785890800
-3.492112000
0.874728600
0.785498600
-3.512527000
0.788764400
0.785121400
-3.530827000
0.702325200
0.784762500
-3.546999000
0.615462800
0.784424800
-3.561035000
0.528229700
0.784110800
-3.572926000
0.440678400
0.783822500
-3.582665000
0.352861700
0.783561100
-3.590245000
0.264832400
0.783327000
-3.595664000
0.176643600
0.783120600
-3.598916000
0.088348420
0.782942200
-3.600000000
0.000000000
0.782793000
-3.598916000
-0.088348420
0.782674400
-3.595664000
-0.176643600
0.782588500
-3.590245000
-0.264832400
0.782537600
-3.582665000
-0.352861700
0.782524200
-3.572926000
-0.440678400
0.782549600
-3.561035000
-0.528229700
0.782614500
-3.546999000
-0.615462800
0.782718100
-3.530827000
-0.702325200
0.782858400
-3.512527000
-0.788764400
0.783031900
-3.492112000
-0.874728600
0.783233900
-3.469594000
-0.960165900
0.783459500
-3.444985000
-1.045025000
0.783703000
-3.418301000
-1.129254000
0.783959600
-3.389559000
-1.212803000
0.784224800
-3.358774000
-1.295622000
0.784495500
-3.325966000
-1.377660000
0.784769400
-3.291155000
-1.458869000
0.785045000
-3.254361000
-1.539198000
0.785322000
-3.215607000
-1.618601000
0.785599900
-3.174917000
-1.697028000
0.785878900
-3.132313000
-1.774433000
0.786159500
-3.087823000
-1.850770000
0.786442600
-3.041473000
-1.925991000
0.786729300
-2.993290000
-2.000053000
0.787021000
-2.943305000
-2.072909000
0.787319100
-2.891547000
-2.144517000
0.787624800
-2.838047000
-2.214833000
0.787938500
-2.782837000
-2.283816000
0.788260000
-2.725952000
-2.351422000
0.788588600
-2.667424000
-2.417612000
0.788922900
-2.607290000
-2.482346000
0.789261200
-2.545584000
-2.545584000
0.789601700
-2.482346000
-2.607290000
0.789942600
-2.417612000
-2.667424000
0.790282100
-2.351422000
-2.725952000
0.790618700
-2.283816000
-2.782837000
0.790950700
-2.214833000
-2.838047000
0.791277000
-2.144517000
-2.891547000
0.791596600
-2.072909000
-2.943305000
0.791908800
-2.000053000
-2.993290000
0.792213400
-1.925991000
-3.041473000
0.792510500
-1.850770000
-3.087823000
0.792800700
-1.774433000
-3.132313000
0.793085100
-1.697028000
-3.174917000
0.793365500
-1.618601000
-3.215607000
0.793644800
-1.539198000
-3.254361000
0.793926200
-1.458869000
-3.291155000
0.794214000
-1.377660000
-3.325966000
0.794512900
-1.295622000
-3.358774000
0.794827200
-1.212803000
-3.389559000
0.795160800
-1.129254000
-3.418301000
0.795516400
-1.045025000
-3.444985000
0.795894600
-0.960165900
-3.469594000
0.796294300
-0.874728600
-3.492112000
0.796712900
-0.788764400
-3.512527000
0.797145800
-0.702325200
-3.530827000
0.797587900
-0.615462800
-3.546999000
0.798032900
-0.528229700
-3.561035000
0.798474800
-0.440678400
-3.572926000
0.798907900
-0.352861700
-3.582665000
0.799326800
-0.264832400
-3.590245000
0.799727000
-0.176643600
-3.595664000
0.800104700
-0.088348420
-3.598916000
0.800457600
0.000000000
-3.600000000
0.800784600
0.088348420
-3.598916000
0.801086100
0.176643600
-3.595664000
0.801364100
0.264832400
-3.590245000
0.801621600
0.352861700
-3.582665000
0.801862800
0.440678400
-3.572926000
0.802091800
0.528229700
-3.561035000
0.802312800
0.615462800
-3.546999000
0.802529100
0.702325200
-3.530827000
0.802743600
0.788764400
-3.512527000
0.802958700
0.874728600
-3.492112000
0.803176600
0.960165900
-3.469594000
0.803399400
1.045025000
-3.444985000
0.803628900
1.129254000
-3.418301000
0.803866600
1.212803000
-3.389559000
0.804114700
1.295622000
-3.358774000
0.804374500
1.377660000
-3.325966000
0.804644200
1.458869000
-3.291155000
0.804917900
1.539198000
-3.254361000
0.805186500
1.618601000
-3.215607000
0.805442300
1.697028000
-3.174917000
0.805680300
1.774433000
-3.132313000
0.805898200
1.850770000
-3.087823000
0.806094800
1.925991000
-3.041473000
0.806269400
2.000053000
-2.993290000
0.806421900
2.072909000
-2.943305000
0.806552700
2.144517000
-2.891547000
0.806662500
2.214833000
-2.838047000
0.806751500
2.283816000
-2.782837000
0.806819600
2.351422000
-2.725952000
0.806865400
2.417612000
-2.667424000
0.806887600
2.482346000
-2.607290000
0.806885100
2.545584000
-2.545584000
0.806858100
2.607290000
-2.482346000
0.806808300
2.667424000
-2.417612000
0.806739000
2.725952000
-2.351422000
0.806654400
2.782837000
-2.283816000
0.806558600
2.838047000
-2.214833000
0.806454700
2.891547000
-2.144517000
0.806344400
2.943305000
-2.072909000
0.806228200
2.993290000
-2.000053000
0.806107000
3.041473000
-1.925991000
0.805982600
3.087823000
-1.850770000
0.805857500
3.132313000
-1.774433000
0.805733000
3.174917000
-1.697028000
0.805608300
3.215607000
-1.618601000
0.805481500
3.254361000
-1.539198000
0.805350600
3.291155000
-1.458869000
0.805214900
3.325966000
-1.377660000
0.805074500
3.358774000
-1.295622000
0.804930500
3.389559000
-1.212803000
0.804784200
3.418301000
-1.129254000
0.804636500
3.444985000
-1.045025000
0.804487200
3.469594000
-0.960165900
0.804335000
3.492112000
-0.874728600
0.804178500
3.512527000
-0.788764400
0.804017800
3.530827000
-0.702325200
0.803855200
3.546999000
-0.615462800
0.803694800
3.561035000
-0.528229700
0.803540200
3.572926000
-0.440678400
0.803393800
3.582665000
-0.352861700
0.803256400
3.590245000
-0.264832400
0.803127000
3.595664000
-0.176643600
0.803002700
3.598916000
-0.088348420
0.802879800
3.800000000
0.000000000
0.902960700
3.798856000
0.093256670
0.902846100
3.795423000
0.186457200
0.902731500
3.789704000
0.279545300
0.902619800
3.781702000
0.372465100
0.902515200
3.771422000
0.465160600
0.902421700
3.758871000
0.557575800
0.902343800
3.744055000
0.649655200
0.902285400
3.726984000
0.741343200
0.902249700
3.707668000
0.832584700
0.902239400
3.686119000
0.923324700
0.902256500
3.662349000
1.013508000
0.902302800
3.636373000
1.103082000
0.902380400
3.608207000
1.191991000
0.902491900
3.577867000
1.280181000
0.902638400
3.545373000
1.367601000
0.902818700
3.510742000
1.454197000
0.903028100
3.473997000
1.539917000
0.903260200
3.435159000
1.624709000
0.903506500
3.394252000
1.708523000
0.903754200
3.351301000
1.791308000
0.903984400
3.306330000
1.873013000
0.904177000
3.259369000
1.953590000
0.904317600
3.210443000
2.032991000
0.904404200
3.159585000
2.111167000
0.904429600
3.106822000
2.188071000
0.904374200
3.052189000
2.263657000
0.904223200
2.995716000
2.337880000
0.903988800
2.937440000
2.410694000
0.903716400
2.877393000
2.482057000
0.903456900
2.815614000
2.551924000
0.903239300
2.752139000
2.620254000
0.903077600
2.687006000
2.687006000
0.902983500
2.620254000
2.752139000
0.902967600
2.551924000
2.815614000
0.903035200
2.482057000
2.877393000
0.903179000
2.410694000
2.937440000
0.903374100
2.337880000
2.995716000
0.903595900
2.263657000
3.052189000
0.903832800
2.188071000
3.106822000
0.904089000
2.111167000
3.159585000
0.904379200
2.032991000
3.210443000
0.904714100
1.953590000
3.259369000
0.905098600
1.873013000
3.306330000
0.905535200
1.791308000
3.351301000
0.906020900
1.708523000
3.394252000
0.906549600
1.624709000
3.435159000
0.907112200
1.539917000
3.473997000
0.907697700
1.454197000
3.510742000
0.908293800
1.367601000
3.545373000
0.908888000
1.280181000
3.577867000
0.909468000
1.191991000
3.608207000
0.910022300
1.103082000
3.636373000
0.910540600
1.013508000
3.662349000
0.911013700
0.923324700
3.686119000
0.911433400
0.832584700
3.707668000
0.911792900
0.741343200
3.726984000
0.912086500
0.649655200
3.744055000
0.912309800
0.557575800
3.758871000
0.912459600
0.465160600
3.771422000
0.912534800
0.372465100
3.781702000
0.912537000
0.279545300
3.789704000
0.912470300
0.186457200
3.795423000
0.912338100
0.093256670
3.798856000
0.912144400
0.000000000
3.800000000
0.911883500
-0.093256670
3.798856000
0.911537600
-0.186457200
3.795423000
0.911097000
-0.279545300
3.789704000
0.910575500
-0.372465100
3.781702000
0.910016900
-0.465160600
3.771422000
0.909472800
-0.557575800
3.758871000
0.908986400
-0.649655200
3.744055000
0.908594700
-0.741343200
3.726984000
0.908318800
-0.832584700
3.707668000
0.908132300
-0.923324700
3.686119000
0.907970500
-1.013508000
3.662349000
0.907752900
-1.103082000
3.636373000
0.907410400
-1.191991000
3.608207000
0.906914300
-1.280181000
3.577867000
0.906300300
-1.367601000
3.545373000
0.905663700
-1.454197000
3.510742000
0.905104300
-1.539917000
3.473997000
0.904649700
-1.624709000
3.435159000
0.904257200
-1.708523000
3.394252000
0.903869300
-1.791308000
3.351301000
0.903452700
-1.873013000
3.306330000
0.902994800
-1.953590000
3.259369000
0.902492200
-2.032991000
3.210443000
0.901939200
-2.111167000
3.159585000
0.901337300
-2.188071000
3.106822000
0.900688200
-2.263657000
3.052189000
0.899996600
-2.337880000
2.995716000
0.899270800
-2.410694000
2.937440000
0.898520300
-2.482057000
2.877393000
0.897751200
-2.551924000
2.815614000
0.896965100
-2.620254000
2.752139000
0.896162300
-2.687006000
2.687006000
0.895347200
-2.752139000
2.620254000
0.894530500
-2.815614000
2.551924000
0.893726200
-2.877393000
2.482057000
0.892945000
-2.937440000
2.410694000
0.892190600
-2.995716000
2.337880000
0.891461400
-3.052189000
2.263657000
0.890754500
-3.106822000
2.188071000
0.890068900
-3.159585000
2.111167000
0.889405700
-3.210443000
2.032991000
0.888766000
-3.259369000
1.953590000
0.888150800
-3.306330000
1.873013000
0.887560100
-3.351301000
1.791308000
0.886992800
-3.394252000
1.708523000
0.886446500
-3.435159000
1.624709000
0.885918700
-3.473997000
1.539917000
0.885406100
-3.510742000
1.454197000
0.884905800
-3.545373000
1.367601000
0.884415100
-3.577867000
1.280181000
0.883932700
-3.608207000
1.191991000
0.883457700
-3.636373000
1.103082000
0.882991100
-3.662349000
1.013508000
0.882534400
-3.686119000
0.923324700
0.882090600
-3.707668000
0.832584700
0.881662700
-3.726984000
0.741343200
0.881254600
-3.744055000
0.649655200
0.880869600
-3.758871000
0.557575800
0.880510900
-3.771422000
0.465160600
0.880181100
-3.781702000
0.372465100
0.879881700
-3.789704000
0.279545300
0.879614000
-3.795423000
0.186457200
0.879378700
-3.798856000
0.093256670
0.879176500
-3.800000000
0.000000000
0.879008700
-3.798856000
-0.093256670
0.878877000
-3.795423000
-0.186457200
0.878783600
-3.789704000
-0.279545300
0.878730900
-3.781702000
-0.372465100
0.878720900
-3.771422000
-0.465160600
0.878754900
-3.758871000
-0.557575800
0.878833200
-3.744055000
-0.649655200
0.878954700
-3.726984000
-0.741343200
0.879117000
-3.707668000
-0.832584700
0.879316200
-3.686119000
-0.923324700
0.879547900
-3.662349000
-1.013508000
0.879807200
-3.636373000
-1.103082000
0.880089100
-3.608207000
-1.191991000
0.880389500
-3.577867000
-1.280181000
0.880704500
-3.545373000
-1.367601000
0.881031200
-3.510742000
-1.454197000
0.881367300
-3.473997000
-1.539917000
0.881710600
-3.435159000
-1.624709000
0.882059200
-3.394252000
-1.708523000
0.882411200
-3.351301000
-1.791308000
0.882765200
-3.306330000
-1.873013000
0.883120300
-3.259369000
-1.953590000
0.883476600
-3.210443000
-2.032991000
0.883835000
-3.159585000
-2.111167000
0.884197100
-3.106822000
-2.188071000
0.884564800
-3.052189000
-2.263657000
0.884939600
-2.995716000
-2.337880000
0.885322200
-2.937440000
-2.410694000
0.885712400
-2.877393000
-2.482057000
0.886109200
-2.815614000
-2.551924000
0.886510800
-2.752139000
-2.620254000
0.886915100
-2.687006000
-2.687006000
0.887319700
-2.620254000
-2.752139000
0.887722600
-2.551924000
-2.815614000
0.888121400
-2.482057000
-2.877393000
0.888514500
-2.410694000
-2.937440000
0.888900200
-2.337880000
-2.995716000
0.889277200
-2.263657000
-3.052189000
0.889644400
-2.188071000
-3.106822000
0.890001400
-2.111167000
-3.159585000
0.890347700
-2.032991000
-3.210443000
0.890683400
-1.953590000
-3.259369000
0.891009300
-1.873013000
-3.306330000
0.891326700
-1.791308000
-3.351301000
0.891637700
-1.708523000
-3.394252000
0.891945700
-1.624709000
-3.435159000
0.892254700
-1.539917000
-3.473997000
0.892570000
-1.454197000
-3.510742000
0.892897100
-1.367601000
-3.545373000
0.893241200
-1.280181000
-3.577867000
0.893606700
-1.191991000
-3.608207000
0.893996100
-1.103082000
-3.636373000
0.894409800
-1.013508000
-3.662349000
0.894845800
-0.923324700
-3.686119000
0.895300400
-0.832584700
-3.707668000
0.895767800
-0.741343200
-3.726984000
0.896241400
-0.649655200
-3.744055000
0.896714000
-0.557575800
-3.758871000
0.897178700
-0.465160600
-3.771422000
0.897629100
-0.372465100
-3.781702000
0.898059900
-0.279545300
-3.789704000
0.898466900
-0.186457200
-3.795423000
0.898847600
-0.093256670
-3.798856000
0.899200800
0.000000000
-3.800000000
0.899527000
0.093256670
-3.798856000
0.899827900
0.186457200
-3.795423000
0.900106900
0.279545300
-3.789704000
0.900368100
0.372465100
-3.781702000
0.900616000
0.465160600
-3.771422000
0.900855100
0.557575800
-3.758871000
0.901089600
0.649655200
-3.744055000
0.901322800
0.741343200
-3.726984000
0.901557400
0.832584700
-3.707668000
0.901795900
0.923324700
-3.686119000
0.902040900
1.013508000
-3.662349000
0.902294600
1.103082000
-3.636373000
0.902559200
1.191991000
-3.608207000
0.902836800
1.280181000
-3.577867000
0.903129900
1.367601000
-3.545373000
0.903439900
1.454197000
-3.510742000
0.903763900
1.539917000
-3.473997000
0.904092200
1.624709000
-3.435159000
0.904409100
1.708523000
-3.394252000
0.904695600
1.791308000
-3.351301000
0.904931300
1.873013000
-3.306330000
0.905096500
1.953590000
-3.259369000
0.905179300
2.032991000
-3.210443000
0.905188000
2.111167000
-3.159585000
0.905155700
2.188071000
-3.106822000
0.905126800
2.263657000
-3.052189000
0.905134300
2.337880000
-2.995716000
0.905185700
2.410694000
-2.937440000
0.905267100
2.482057000
-2.877393000
0.905356900
2.551924000
-2.815614000
0.905437200
2.620254000
-2.752139000
0.905496800
2.687006000
-2.687006000
0.905530900
2.752139000
-2.620254000
0.905539200
2.815614000
-2.551924000
0.905525300
2.877393000
-2.482057000
0.905496600
2.937440000
-2.410694000
0.905465200
2.995716000
-2.337880000
0.905448500
3.052189000
-2.263657000
0.905465600
3.106822000
-2.188071000
0.905528900
3.159585000
-2.111167000
0.905632400
3.210443000
-2.032991000
0.905748500
3.259369000
-1.953590000
0.905840500
3.306330000
-1.873013000
0.905881000
3.351301000
-1.791308000
0.905863500
3.394252000
-1.708523000
0.905797500
3.435159000
-1.624709000
0.905698200
3.473997000
-1.539917000
0.905577100
3.510742000
-1.454197000
0.905441300
3.545373000
-1.367601000
0.905294800
3.577867000
-1.280181000
0.905139900
3.608207000
-1.191991000
0.904978200
3.636373000
-1.103082000
0.904810200
3.662349000
-1.013508000
0.904634800
3.686119000
-0.923324700
0.904451400
3.707668000
-0.832584700
0.904262200
3.726984000
-0.741343200
0.904072500
3.744055000
-0.649655200
0.903889500
3.758871000
-0.557575800
0.903719400
3.771422000
-0.465160600
0.903565300
3.781702000
-0.372465100
0.903427300
3.789704000
-0.279545300
0.903302700
3.795423000
-0.186457200
0.903186600
3.798856000
-0.093256670
0.903073800
4.000000000
0.000000000
1.010886000
3.998795000
0.098164920
1.010791000
3.995182000
0.196270700
1.010699000
3.989162000
0.294258300
1.010612000
3.980739000
0.392068600
1.010533000
3.969918000
0.489642700
1.010466000
3.956706000
0.586921900
1.010417000
3.941111000
0.683847500
1.010387000
3.923141000
0.780361300
1.010383000
3.902808000
0.876404900
1.010405000
3.880125000
0.971920700
1.010459000
3.855104000
1.066851000
1.010547000
3.827761000
1.161139000
1.010675000
3.798113000
1.254727000
1.010853000
3.766176000
1.347559000
1.011084000
3.731971000
1.439580000
1.011363000
3.695518000
1.530734000
1.011670000
3.656839000
1.620965000
1.011971000
3.615957000
1.710220000
1.012218000
3.572897000
1.798445000
1.012358000
3.527685000
1.885587000
1.012359000
3.480348000
1.971593000
1.012249000
3.430914000
2.056411000
1.012112000
3.379414000
2.139991000
1.012025000
3.325878000
2.222281000
1.011992000
3.270339000
2.303233000
1.011948000
3.212830000
2.382797000
1.011828000
3.153386000
2.460926000
1.011625000
3.092042000
2.537573000
1.011383000
3.028835000
2.612691000
1.011162000
2.963804000
2.686236000
1.010990000
2.896988000
2.758162000
1.010885000
2.828427000
2.828427000
1.010857000
2.758162000
2.896988000
1.010917000
2.686236000
2.963804000
1.011068000
2.612691000
3.028835000
1.011301000
2.537573000
3.092042000
1.011589000
2.460926000
3.153386000
1.011906000
2.382797000
3.212830000
1.012239000
2.303233000
3.270339000
1.012590000
2.222281000
3.325878000
1.012975000
2.139991000
3.379414000
1.013402000
2.056411000
3.430914000
1.013879000
1.971593000
3.480348000
1.014408000
1.885587000
3.527685000
1.014988000
1.798445000
3.572897000
1.015614000
1.710220000
3.615957000
1.016280000
1.620965000
3.656839000
1.016977000
1.530734000
3.695518000
1.017694000
1.439580000
3.731971000
1.018418000
1.347559000
3.766176000
1.019138000
1.254727000
3.798113000
1.019839000
1.161139000
3.827761000
1.020508000
1.066851000
3.855104000
1.021129000
0.971920700
3.880125000
1.021690000
0.876404900
3.902808000
1.022175000
0.780361300
3.923141000
1.022572000
0.683847500
3.941111000
1.022873000
0.586921900
3.956706000
1.023070000
0.489642700
3.969918000
1.023162000
0.392068600
3.980739000
1.023149000
0.294258300
3.989162000
1.023039000
0.196270700
3.995182000
1.022839000
0.098164920
3.998795000
1.022560000
0.000000000
4.000000000
1.022201000
-0.098164920
3.998795000
1.021751000
-0.196270700
3.995182000
1.021204000
-0.294258300
3.989162000
1.020580000
-0.392068600
3.980739000
1.019924000
-0.489642700
3.969918000
1.019291000
-0.586921900
3.956706000
1.018724000
-0.683847500
3.941111000
1.018260000
-0.780361300
3.923141000
1.017917000
-0.876404900
3.902808000
1.017669000
-0.971920700
3.880125000
1.017449000
-1.066851000
3.855104000
1.017176000
-1.161139000
3.827761000
1.016779000
-1.254727000
3.798113000
1.016230000
-1.347559000
3.766176000
1.015555000
-1.439580000
3.731971000
1.014837000
-1.530734000
3.695518000
1.014138000
-1.620965000
3.656839000
1.013432000
-1.710220000
3.615957000
1.012645000
-1.798445000
3.572897000
1.011773000
-1.885587000
3.527685000
1.010925000
-1.971593000
3.480348000
1.010233000
-2.056411000
3.430914000
1.009729000
-2.139991000
3.379414000
1.009322000
-2.222281000
3.325878000
1.008885000
-2.303233000
3.270339000
1.008326000
-2.382797000
3.212830000
1.007617000
-2.460926000
3.153386000
1.006781000
-2.537573000
3.092042000
1.005860000
-2.612691000
3.028835000
1.004893000
-2.686236000
2.963804000
1.003905000
-2.758162000
2.896988000
1.002905000
-2.828427000
2.828427000
1.001900000
-2.896988000
2.758162000
1.000905000
-2.963804000
2.686236000
0.999935200
-3.028835000
2.612691000
0.999001000
-3.092042000
2.537573000
0.998105900
-3.153386000
2.460926000
0.997246000
-3.212830000
2.382797000
0.996416300
-3.270339000
2.303233000
0.995614500
-3.325878000
2.222281000
0.994840300
-3.379414000
2.139991000
0.994094400
-3.430914000
2.056411000
0.993377300
-3.480348000
1.971593000
0.992688800
-3.527685000
1.885587000
0.992027800
-3.572897000
1.798445000
0.991392400
-3.615957000
1.710220000
0.990779900
-3.656839000
1.620965000
0.990187500
-3.695518000
1.530734000
0.989612500
-3.731971000
1.439580000
0.989052100
-3.766176000
1.347559000
0.988504600
-3.798113000
1.254727000
0.987969200
-3.827761000
1.161139000
0.987446300
-3.855104000
1.066851000
0.986937300
-3.880125000
0.971920700
0.986444700
-3.902808000
0.876404900
0.985971600
-3.923141000
0.780361300
0.985521600
-3.941111000
0.683847500
0.985098200
-3.956706000
0.586921900
0.984705100
-3.969918000
0.489642700
0.984344900
-3.980739000
0.392068600
0.984019800
-3.989162000
0.294258300
0.983731400
-3.995182000
0.196270700
0.983481100
-3.998795000
0.098164920
0.983270200
-4.000000000
0.000000000
0.983100400
-3.998795000
-0.098164920
0.982973300
-3.995182000
-0.196270700
0.982891300
-3.989162000
-0.294258300
0.982856400
-3.980739000
-0.392068600
0.982870200
-3.969918000
-0.489642700
0.982933800
-3.956706000
-0.586921900
0.983047100
-3.941111000
-0.683847500
0.983208500
-3.923141000
-0.780361300
0.983415500
-3.902808000
-0.876404900
0.983664000
-3.880125000
-0.971920700
0.983948900
-3.855104000
-1.066851000
0.984264700
-3.827761000
-1.161139000
0.984606200
-3.798113000
-1.254727000
0.984968400
-3.766176000
-1.347559000
0.985347500
-3.731971000
-1.439580000
0.985740500
-3.695518000
-1.530734000
0.986144900
-3.656839000
-1.620965000
0.986558600
-3.615957000
-1.710220000
0.986979400
-3.572897000
-1.798445000
0.987405100
-3.527685000
-1.885587000
0.987834000
-3.480348000
-1.971593000
0.988264700
-3.430914000
-2.056411000
0.988697100
-3.379414000
-2.139991000
0.989132000
-3.325878000
-2.222281000
0.989570800
-3.270339000
-2.303233000
0.990015000
-3.212830000
-2.382797000
0.990465800
-3.153386000
-2.460926000
0.990923300
-3.092042000
-2.537573000
0.991386700
-3.028835000
-2.612691000
0.991854300
-2.963804000
-2.686236000
0.992324000
-2.896988000
-2.758162000
0.992793400
-2.828427000
-2.828427000
0.993260300
-2.758162000
-2.896988000
0.993722100
-2.686236000
-2.963804000
0.994177100
-2.612691000
-3.028835000
0.994623200
-2.537573000
-3.092042000
0.995059000
-2.460926000
-3.153386000
0.995483400
-2.382797000
-3.212830000
0.995895500
-2.303233000
-3.270339000
0.996294900
-2.222281000
-3.325878000
0.996681300
-2.139991000
-3.379414000
0.997055100
-2.056411000
-3.430914000
0.997416700
-1.971593000
-3.480348000
0.997767700
-1.885587000
-3.527685000
0.998110500
-1.798445000
-3.572897000
0.998448800
-1.710220000
-3.615957000
0.998787600
-1.620965000
-3.656839000
0.999132900
-1.530734000
-3.695518000
0.999490900
-1.439580000
-3.731971000
0.999867400
-1.347559000
-3.766176000
1.000267000
-1.254727000
-3.798113000
1.000693000
-1.161139000
-3.827761000
1.001144000
-1.066851000
-3.855104000
1.001618000
-0.971920700
-3.880125000
1.002110000
-0.876404900
-3.902808000
1.002614000
-0.780361300
-3.923141000
1.003121000
-0.683847500
-3.941111000
1.003624000
-0.586921900
-3.956706000
1.004115000
-0.489642700
-3.969918000
1.004585000
-0.392068600
-3.980739000
1.005030000
-0.294258300
-3.989162000
1.005445000
-0.196270700
-3.995182000
1.005829000
-0.098164920
-3.998795000
1.006180000
0.000000000
-4.000000000
1.006500000
0.098164920
-3.998795000
1.006795000
0.196270700
-3.995182000
1.007068000
0.294258300
-3.989162000
1.007325000
0.392068600
-3.980739000
1.007573000
0.489642700
-3.969918000
1.007815000
0.586921900
-3.956706000
1.008058000
0.683847500
-3.941111000
1.008304000
0.780361300
-3.923141000
1.008557000
0.876404900
-3.902808000
1.008819000
0.971920700
-3.880125000
1.009092000
1.066851000
-3.855104000
1.009380000
1.161139000
-3.827761000
1.009686000
1.254727000
-3.798113000
1.010012000
1.347559000
-3.766176000
1.010363000
1.439580000
-3.731971000
1.010740000
1.530734000
-3.695518000
1.011136000
1.620965000
-3.656839000
1.011520000
1.710220000
-3.615957000
1.011844000
1.798445000
-3.572897000
1.012047000
1.885587000
-3.527685000
1.012084000
1.971593000
-3.480348000
1.011960000
2.056411000
-3.430914000
1.011744000
2.139991000
-3.379414000
1.011552000
2.222281000
-3.325878000
1.011472000
2.303233000
-3.270339000
1.011525000
2.382797000
-3.212830000
1.011674000
2.460926000
-3.153386000
1.011873000
2.537573000
-3.092042000
1.012088000
2.612691000
-3.028835000
1.012300000
2.686236000
-2.963804000
1.012494000
2.758162000
-2.896988000
1.012657000
2.828427000
-2.828427000
1.012782000
2.896988000
-2.758162000
1.012865000
2.963804000
-2.686236000
1.012909000
3.028835000
-2.612691000
1.012918000
3.092042000
-2.537573000
1.012903000
3.153386000
-2.460926000
1.012869000
3.212830000
-2.382797000
1.012825000
3.270339000
-2.303233000
1.012794000
3.325878000
-2.222281000
1.012821000
3.379414000
-2.139991000
1.012952000
3.430914000
-2.056411000
1.013185000
3.480348000
-1.971593000
1.013448000
3.527685000
-1.885587000
1.013650000
3.572897000
-1.798445000
1.013742000
3.615957000
-1.710220000
1.013732000
3.656839000
-1.620965000
1.013652000
3.695518000
-1.530734000
1.013532000
3.731971000
-1.439580000
1.013386000
3.766176000
-1.347559000
1.013224000
3.798113000
-1.254727000
1.013051000
3.827761000
-1.161139000
1.012869000
3.855104000
-1.066851000
1.012682000
3.880125000
-0.971920700
1.012491000
3.902808000
-0.876404900
1.012296000
3.923141000
-0.780361300
1.012097000
3.941111000
-0.683847500
1.011897000
3.956706000
-0.586921900
1.011701000
3.969918000
-0.489642700
1.011515000
3.980739000
-0.392068600
1.011350000
3.989162000
-0.294258300
1.011209000
3.995182000
-0.196270700
1.011089000
3.998795000
-0.098164920
1.010984000
4.200000000
0.000000000
1.126790000
4.198735000
0.103073200
1.126709000
4.194941000
0.206084200
1.126637000
4.188620000
0.308971200
1.126574000
4.179776000
0.411672000
1.126522000
4.168414000
0.514124800
1.126485000
4.154541000
0.616267900
1.126468000
4.138166000
0.718039900
1.126474000
4.119298000
0.819379300
1.126509000
4.097949000
0.920225100
1.126577000
4.074131000
1.020517000
1.126682000
4.047859000
1.120193000
1.126834000
4.019149000
1.219195000
1.127045000
3.988018000
1.317463000
1.127328000
3.954485000
1.414937000
1.127675000
3.918570000
1.511559000
1.128037000
3.880294000
1.607270000
1.128314000
3.839681000
1.702013000
1.128417000
3.796755000
1.795731000
1.128319000
3.751542000
1.888368000
1.128077000
3.704069000
1.979866000
1.127785000
3.654365000
2.070172000
1.127524000
3.602460000
2.159231000
1.127347000
3.548385000
2.246990000
1.127279000
3.492172000
2.333395000
1.127287000
3.433856000
2.418394000
1.127295000
3.373471000
2.501937000
1.127240000
3.311055000
2.583972000
1.127112000
3.246644000
2.664452000
1.126956000
3.180277000
2.743326000
1.126830000
3.111995000
2.820548000
1.126760000
3.041838000
2.896070000
1.126762000
2.969848000
2.969848000
1.126845000
2.896070000
3.041838000
1.127016000
2.820548000
3.111995000
1.127280000
2.743326000
3.180277000
1.127626000
2.664452000
3.246644000
1.128029000
2.583972000
3.311055000
1.128462000
2.501937000
3.373471000
1.128914000
2.418394000
3.433856000
1.129388000
2.333395000
3.492172000
1.129899000
2.246990000
3.548385000
1.130458000
2.159231000
3.602460000
1.131070000
2.070172000
3.654365000
1.131738000
1.979866000
3.704069000
1.132460000
1.888368000
3.751542000
1.133230000
1.795731000
3.796755000
1.134042000
1.702013000
3.839681000
1.134884000
1.607270000
3.880294000
1.135746000
1.511559000
3.918570000
1.136614000
1.414937000
3.954485000
1.137478000
1.317463000
3.988018000
1.138322000
1.219195000
4.019149000
1.139133000
1.120193000
4.047859000
1.139897000
1.020517000
4.074131000
1.140598000
0.920225100
4.097949000
1.141221000
0.819379300
4.119298000
1.141750000
0.718039900
4.138166000
1.142171000
0.616267900
4.154541000
1.142473000
0.514124800
4.168414000
1.142645000
0.411672000
4.179776000
1.142686000
0.308971200
4.188620000
1.142599000
0.206084200
4.194941000
1.142390000
0.103073200
4.198735000
1.142071000
0.000000000
4.200000000
1.141646000
-0.103073200
4.198735000
1.141110000
-0.206084200
4.194941000
1.140464000
-0.308971200
4.188620000
1.139733000
-0.411672000
4.179776000
1.138969000
-0.514124800
4.168414000
1.138228000
-0.616267900
4.154541000
1.137554000
-0.718039900
4.138166000
1.136984000
-0.819379300
4.119298000
1.136536000
-0.920225100
4.097949000
1.136180000
-1.020517000
4.074131000
1.135850000
-1.120193000
4.047859000
1.135463000
-1.219195000
4.019149000
1.134950000
-1.317463000
3.988018000
1.134283000
-1.414937000
3.954485000
1.133490000
-1.511559000
3.918570000
1.132655000
-1.607270000
3.880294000
1.131840000
-1.702013000
3.839681000
1.131021000
-1.795731000
3.796755000
1.130115000
-1.888368000
3.751542000
1.129107000
-1.979866000
3.704069000
1.128082000
-2.070172000
3.654365000
1.127140000
-2.159231000
3.602460000
1.126311000
-2.246990000
3.548385000
1.125573000
-2.333395000
3.492172000
1.124911000
-2.418394000
3.433856000
1.124302000
-2.501937000
3.373471000
1.123673000
-2.583972000
3.311055000
1.122929000
-2.664452000
3.246644000
1.122013000
-2.743326000
3.180277000
1.120943000
-2.820548000
3.111995000
1.119768000
-2.896070000
3.041838000
1.118539000
-2.969848000
2.969848000
1.117291000
-3.041838000
2.896070000
1.116060000
-3.111995000
2.820548000
1.114870000
-3.180277000
2.743326000
1.113737000
-3.246644000
2.664452000
1.112662000
-3.311055000
2.583972000
1.111638000
-3.373471000
2.501937000
1.110657000
-3.433856000
2.418394000
1.109712000
-3.492172000
2.333395000
1.108802000
-3.548385000
2.246990000
1.107924000
-3.602460000
2.159231000
1.107080000
-3.654365000
2.070172000
1.106266000
-3.704069000
1.979866000
1.105484000
-3.751542000
1.888368000
1.104732000
-3.796755000
1.795731000
1.104009000
-3.839681000
1.702013000
1.103312000
-3.880294000
1.607270000
1.102640000
-3.918570000
1.511559000
1.101990000
-3.954485000
1.414937000
1.101361000
-3.988018000
1.317463000
1.100751000
-4.019149000
1.219195000
1.100161000
-4.047859000
1.120193000
1.099591000
-4.074131000
1.020517000
1.099042000
-4.097949000
0.920225100
1.098519000
-4.119298000
0.819379300
1.098024000
-4.138166000
0.718039900
1.097561000
-4.154541000
0.616267900
1.097133000
-4.168414000
0.514124800
1.096744000
-4.179776000
0.411672000
1.096395000
-4.188620000
0.308971200
1.096088000
-4.194941000
0.206084200
1.095826000
-4.198735000
0.103073200
1.095610000
-4.200000000
0.000000000
1.095441000
-4.198735000
-0.103073200
1.095322000
-4.194941000
-0.206084200
1.095255000
-4.188620000
-0.308971200
1.095241000
-4.179776000
-0.411672000
1.095281000
-4.168414000
-0.514124800
1.095376000
-4.154541000
-0.616267900
1.095526000
-4.138166000
-0.718039900
1.095729000
-4.119298000
-0.819379300
1.095983000
-4.097949000
-0.920225100
1.096283000
-4.074131000
-1.020517000
1.096625000
-4.047859000
-1.120193000
1.097000000
-4.019149000
-1.219195000
1.097405000
-3.988018000
-1.317463000
1.097832000
-3.954485000
-1.414937000
1.098277000
-3.918570000
-1.511559000
1.098737000
-3.880294000
-1.607270000
1.099210000
-3.839681000
-1.702013000
1.099693000
-3.796755000
-1.795731000
1.100185000
-3.751542000
-1.888368000
1.100684000
-3.704069000
-1.979866000
1.101188000
-3.654365000
-2.070172000
1.101696000
-3.602460000
-2.159231000
1.102208000
-3.548385000
-2.246990000
1.102726000
-3.492172000
-2.333395000
1.103249000
-3.433856000
-2.418394000
1.103780000
-3.373471000
-2.501937000
1.104318000
-3.311055000
-2.583972000
1.104864000
-3.246644000
-2.664452000
1.105413000
-3.180277000
-2.743326000
1.105964000
-3.111995000
-2.820548000
1.106512000
-3.041838000
-2.896070000
1.107054000
-2.969848000
-2.969848000
1.107587000
-2.896070000
-3.041838000
1.108109000
-2.820548000
-3.111995000
1.108617000
-2.743326000
-3.180277000
1.109111000
-2.664452000
-3.246644000
1.109590000
-2.583972000
-3.311055000
1.110054000
-2.501937000
-3.373471000
1.110503000
-2.418394000
-3.433856000
1.110937000
-2.333395000
-3.492172000
1.111357000
-2.246990000
-3.548385000
1.111763000
-2.159231000
-3.602460000
1.112157000
-2.070172000
-3.654365000
1.112541000
-1.979866000
-3.704069000
1.112915000
-1.888368000
-3.751542000
1.113284000
-1.795731000
-3.796755000
1.113654000
-1.702013000
-3.839681000
1.114030000
-1.607270000
-3.880294000
1.114419000
-1.511559000
-3.918570000
1.114828000
-1.414937000
-3.954485000
1.115261000
-1.317463000
-3.988018000
1.115721000
-1.219195000
-4.019149000
1.116209000
-1.120193000
-4.047859000
1.116722000
-1.020517000
-4.074131000
1.117253000
-0.920225100
-4.097949000
1.117797000
-0.819379300
-4.119298000
1.118344000
-0.718039900
-4.138166000
1.118885000
-0.616267900
-4.154541000
1.119411000
-0.514124800
-4.168414000
1.119914000
-0.411672000
-4.179776000
1.120386000
-0.308971200
-4.188620000
1.120822000
-0.206084200
-4.194941000
1.121221000
-0.103073200
-4.198735000
1.121581000
0.000000000
-4.200000000
1.121906000
0.103073200
-4.198735000
1.122200000
0.206084200
-4.194941000
1.122469000
0.308971200
-4.188620000
1.122720000
0.411672000
-4.179776000
1.122959000
0.514124800
-4.168414000
1.123193000
0.616267900
-4.154541000
1.123428000
0.718039900
-4.138166000
1.123669000
0.819379300
-4.119298000
1.123918000
0.920225100
-4.097949000
1.124182000
1.020517000
-4.074131000
1.124463000
1.120193000
-4.047859000
1.124768000
1.219195000
-4.019149000
1.125105000
1.317463000
-3.988018000
1.125481000
1.414937000
-3.954485000
1.125897000
1.511559000
-3.918570000
1.126341000
1.607270000
-3.880294000
1.126759000
1.702013000
-3.839681000
1.127065000
1.795731000
-3.796755000
1.127178000
1.888368000
-3.751542000
1.127074000
1.979866000
-3.704069000
1.126811000
2.070172000
-3.654365000
1.126492000
2.159231000
-3.602460000
1.126215000
2.246990000
-3.548385000
1.126055000
2.333395000
-3.492172000
1.126047000
2.418394000
-3.433856000
1.126184000
2.501937000
-3.373471000
1.126422000
2.583972000
-3.311055000
1.126714000
2.664452000
-3.246644000
1.127025000
2.743326000
-3.180277000
1.127331000
2.820548000
-3.111995000
1.127616000
2.896070000
-3.041838000
1.127859000
2.969848000
-2.969848000
1.128052000
3.041838000
-2.896070000
1.128188000
3.111995000
-2.820548000
1.128271000
3.180277000
-2.743326000
1.128303000
3.246644000
-2.664452000
1.128297000
3.311055000
-2.583972000
1.128265000
3.373471000
-2.501937000
1.128217000
3.433856000
-2.418394000
1.128181000
3.492172000
-2.333395000
1.128206000
3.548385000
-2.246990000
1.128342000
3.602460000
-2.159231000
1.128587000
3.654365000
-2.070172000
1.128871000
3.704069000
-1.979866000
1.129100000
3.751542000
-1.888368000
1.129222000
3.796755000
-1.795731000
1.129240000
3.839681000
-1.702013000
1.129184000
3.880294000
-1.607270000
1.129078000
3.918570000
-1.511559000
1.128934000
3.954485000
-1.414937000
1.128757000
3.988018000
-1.317463000
1.128549000
4.019149000
-1.219195000
1.128304000
4.047859000
-1.120193000
1.128019000
4.074131000
-1.020517000
1.127715000
4.097949000
-0.920225100
1.127451000
4.119298000
-0.819379300
1.127295000
4.138166000
-0.718039900
1.127262000
4.154541000
-0.616267900
1.127287000
4.168414000
-0.514124800
1.127284000
4.179776000
-0.411672000
1.127217000
4.188620000
-0.308971200
1.127106000
4.194941000
-0.206084200
1.126987000
4.198735000
-0.103073200
1.126882000
4.400000000
0.000000000
1.251444000
4.398675000
0.107981400
1.251431000
4.394700000
0.215897800
1.251404000
4.388078000
0.323684100
1.251379000
4.378813000
0.431275400
1.251366000
4.366910000
0.538607000
1.251372000
4.352377000
0.645614100
1.251401000
4.335222000
0.752232300
1.251458000
4.315455000
0.858397400
1.251545000
4.293089000
0.964045500
1.251657000
4.268137000
1.069113000
1.251780000
4.240615000
1.173536000
1.251875000
4.210537000
1.277253000
1.251897000
4.177924000
1.380200000
1.251825000
4.142794000
1.482315000
1.251702000
4.105168000
1.583538000
1.251602000
4.065070000
1.683807000
1.251550000
4.022523000
1.783062000
1.251491000
3.977553000
1.881242000
1.251351000
3.930187000
1.978290000
1.251122000
3.880454000
2.074146000
1.250859000
3.828383000
2.168752000
1.250637000
3.774006000
2.262052000
1.250512000
3.717356000
2.353990000
1.250510000
3.658466000
2.444509000
1.250603000
3.597373000
2.533556000
1.250715000
3.534113000
2.621077000
1.250782000
3.468724000
2.707019000
1.250794000
3.401246000
2.791331000
1.250796000
3.331719000
2.873960000
1.250844000
3.260185000
2.954859000
1.250965000
3.186687000
3.033978000
1.251173000
3.111270000
3.111270000
1.251476000
3.033978000
3.186687000
1.251879000
2.954859000
3.260185000
1.252385000
2.873960000
3.331719000
1.252983000
2.791331000
3.401246000
1.253642000
2.707019000
3.468724000
1.254335000
2.621077000
3.534113000
1.255049000
2.533556000
3.597373000
1.255783000
2.444509000
3.658466000
1.256552000
2.353990000
3.717356000
1.257365000
2.262052000
3.774006000
1.258225000
2.168752000
3.828383000
1.259134000
2.074146000
3.880454000
1.260090000
1.978290000
3.930187000
1.261086000
1.881242000
3.977553000
1.262114000
1.783062000
4.022523000
1.263165000
1.683807000
4.065070000
1.264226000
1.583538000
4.105168000
1.265285000
1.482315000
4.142794000
1.266328000
1.380200000
4.177924000
1.267338000
1.277253000
4.210537000
1.268299000
1.173536000
4.240615000
1.269190000
1.069113000
4.268137000
1.269992000
0.964045500
4.293089000
1.270687000
0.858397400
4.315455000
1.271254000
0.752232300
4.335222000
1.271680000
0.645614100
4.352377000
1.271952000
0.538607000
4.366910000
1.272065000
0.431275400
4.378813000
1.272019000
0.323684100
4.388078000
1.271819000
0.215897800
4.394700000
1.271475000
0.107981400
4.398675000
1.270999000
0.000000000
4.400000000
1.270396000
-0.107981400
4.398675000
1.269659000
-0.215897800
4.394700000
1.268794000
-0.323684100
4.388078000
1.267830000
-0.431275400
4.378813000
1.266826000
-0.538607000
4.366910000
1.265849000
-0.645614100
4.352377000
1.264952000
-0.752232300
4.335222000
1.264182000
-0.858397400
4.315455000
1.263563000
-0.964045500
4.293089000
1.263068000
-1.069113000
4.268137000
1.262627000
-1.173536000
4.240615000
1.262152000
-1.277253000
4.210537000
1.261566000
-1.380200000
4.177924000
1.260831000
-1.482315000
4.142794000
1.259969000
-1.583538000
4.105168000
1.259061000
-1.683807000
4.065070000
1.258165000
-1.783062000
4.022523000
1.257258000
-1.881242000
3.977553000
1.256258000
-1.978290000
3.930187000
1.255152000
-2.074146000
3.880454000
1.254021000
-2.168752000
3.828383000
1.252958000
-2.262052000
3.774006000
1.251983000
-2.353990000
3.717356000
1.251048000
-2.444509000
3.658466000
1.250119000
-2.533556000
3.597373000
1.249191000
-2.621077000
3.534113000
1.248271000
-2.707019000
3.468724000
1.247374000
-2.791331000
3.401246000
1.246482000
-2.873960000
3.331719000
1.245524000
-2.954859000
3.260185000
1.244403000
-3.033978000
3.186687000
1.243084000
-3.111270000
3.111270000
1.241612000
-3.186687000
3.033978000
1.240088000
-3.260185000
2.954859000
1.238601000
-3.331719000
2.873960000
1.237198000
-3.401246000
2.791331000
1.235893000
-3.468724000
2.707019000
1.234673000
-3.534113000
2.621077000
1.233518000
-3.597373000
2.533556000
1.232414000
-3.658466000
2.444509000
1.231354000
-3.717356000
2.353990000
1.230332000
-3.774006000
2.262052000
1.229346000
-3.828383000
2.168752000
1.228394000
-3.880454000
2.074146000
1.227475000
-3.930187000
1.978290000
1.226588000
-3.977553000
1.881242000
1.225734000
-4.022523000
1.783062000
1.224911000
-4.065070000
1.683807000
1.224120000
-4.105168000
1.583538000
1.223359000
-4.142794000
1.482315000
1.222627000
-4.177924000
1.380200000
1.221923000
-4.210537000
1.277253000
1.221247000
-4.240615000
1.173536000
1.220598000
-4.268137000
1.069113000
1.219977000
-4.293089000
0.964045500
1.219388000
-4.315455000
0.858397400
1.218834000
-4.335222000
0.752232300
1.218316000
-4.352377000
0.645614100
1.217839000
-4.366910000
0.538607000
1.217406000
-4.378813000
0.431275400
1.217019000
-4.388078000
0.323684100
1.216680000
-4.394700000
0.215897800
1.216391000
-4.398675000
0.107981400
1.216154000
-4.400000000
0.000000000
1.215970000
-4.398675000
-0.107981400
1.215843000
-4.394700000
-0.215897800
1.215773000
-4.388078000
-0.323684100
1.215762000
-4.378813000
-0.431275400
1.215813000
-4.366910000
-0.538607000
1.215925000
-4.352377000
-0.645614100
1.216098000
-4.335222000
-0.752232300
1.216332000
-4.315455000
-0.858397400
1.216624000
-4.293089000
-0.964045500
1.216970000
-4.268137000
-1.069113000
1.217362000
-4.240615000
-1.173536000
1.217795000
-4.210537000
-1.277253000
1.218262000
-4.177924000
-1.380200000
1.218754000
-4.142794000
-1.482315000
1.219268000
-4.105168000
-1.583538000
1.219800000
-4.065070000
-1.683807000
1.220346000
-4.022523000
-1.783062000
1.220906000
-3.977553000
-1.881242000
1.221476000
-3.930187000
-1.978290000
1.222054000
-3.880454000
-2.074146000
1.222640000
-3.828383000
-2.168752000
1.223232000
-3.774006000
-2.262052000
1.223830000
-3.717356000
-2.353990000
1.224434000
-3.658466000
-2.444509000
1.225048000
-3.597373000
-2.533556000
1.225672000
-3.534113000
-2.621077000
1.226307000
-3.468724000
-2.707019000
1.226950000
-3.401246000
-2.791331000
1.227597000
-3.331719000
-2.873960000
1.228243000
-3.260185000
-2.954859000
1.228881000
-3.186687000
-3.033978000
1.229507000
-3.111270000
-3.111270000
1.230117000
-3.033978000
-3.186687000
1.230707000
-2.954859000
-3.260185000
1.231275000
-2.873960000
-3.331719000
1.231822000
-2.791331000
-3.401246000
1.232347000
-2.707019000
-3.468724000
1.232852000
-2.621077000
-3.534113000
1.233339000
-2.533556000
-3.597373000
1.233809000
-2.444509000
-3.658466000
1.234264000
-2.353990000
-3.717356000
1.234705000
-2.262052000
-3.774006000
1.235134000
-2.168752000
-3.828383000
1.235551000
-2.074146000
-3.880454000
1.235958000
-1.978290000
-3.930187000
1.236361000
-1.881242000
-3.977553000
1.236763000
-1.783062000
-4.022523000
1.237170000
-1.683807000
-4.065070000
1.237591000
-1.583538000
-4.105168000
1.238032000
-1.482315000
-4.142794000
1.238497000
-1.380200000
-4.177924000
1.238990000
-1.277253000
-4.210537000
1.239511000
-1.173536000
-4.240615000
1.240057000
-1.069113000
-4.268137000
1.240620000
-0.964045500
-4.293089000
1.241193000
-0.858397400
-4.315455000
1.241766000
-0.752232300
-4.335222000
1.242330000
-0.645614100
-4.352377000
1.242874000
-0.538607000
-4.366910000
1.243392000
-0.431275400
-4.378813000
1.243876000
-0.323684100
-4.388078000
1.244324000
-0.215897800
-4.394700000
1.244732000
-0.107981400
-4.398675000
1.245100000
0.000000000
-4.400000000
1.245431000
0.107981400
-4.398675000
1.245728000
0.215897800
-4.394700000
1.245997000
0.323684100
-4.388078000
1.246243000
0.431275400
-4.378813000
1.246473000
0.538607000
-4.366910000
1.246694000
0.645614100
-4.352377000
1.246911000
0.752232300
-4.335222000
1.247133000
0.858397400
-4.315455000
1.247366000
0.964045500
-4.293089000
1.247624000
1.069113000
-4.268137000
1.247919000
1.173536000
-4.240615000
1.248261000
1.277253000
-4.210537000
1.248649000
1.380200000
-4.177924000
1.249055000
1.482315000
-4.142794000
1.249432000
1.583538000
-4.105168000
1.249740000
1.683807000
-4.065070000
1.249967000
1.783062000
-4.022523000
1.250120000
1.881242000
-3.977553000
1.250185000
1.978290000
-3.930187000
1.250126000
2.074146000
-3.880454000
1.249937000
2.168752000
-3.828383000
1.249670000
2.262052000
-3.774006000
1.249415000
2.353990000
-3.717356000
1.249262000
2.444509000
-3.658466000
1.249264000
2.533556000
-3.597373000
1.249415000
2.621077000
-3.534113000
1.249675000
2.707019000
-3.468724000
1.249995000
2.791331000
-3.401246000
1.250334000
2.873960000
-3.331719000
1.250667000
2.954859000
-3.260185000
1.250972000
3.033978000
-3.186687000
1.251226000
3.111270000
-3.111270000
1.251419000
3.186687000
-3.033978000
1.251545000
3.260185000
-2.954859000
1.251605000
3.331719000
-2.873960000
1.251605000
3.401246000
-2.791331000
1.251561000
3.468724000
-2.707019000
1.251486000
3.534113000
-2.621077000
1.251396000
3.597373000
-2.533556000
1.251319000
3.658466000
-2.444509000
1.251306000
3.717356000
-2.353990000
1.251408000
3.774006000
-2.262052000
1.251623000
3.828383000
-2.168752000
1.251880000
3.880454000
-2.074146000
1.252084000
3.930187000
-1.978290000
1.252180000
3.977553000
-1.881242000
1.252171000
4.022523000
-1.783062000
1.252083000
4.065070000
-1.683807000
1.251943000
4.105168000
-1.583538000
1.251761000
4.142794000
-1.482315000
1.251543000
4.177924000
-1.380200000
1.251294000
4.210537000
-1.277253000
1.251010000
4.240615000
-1.173536000
1.250686000
4.268137000
-1.069113000
1.250345000
4.293089000
-0.964045500
1.250044000
4.315455000
-0.858397400
1.249859000
4.335222000
-0.752232300
1.249839000
4.352377000
-0.645614100
1.249987000
4.366910000
-0.538607000
1.250273000
4.378813000
-0.431275400
1.250638000
4.388078000
-0.323684100
1.250996000
4.394700000
-0.215897800
1.251262000
4.398675000
-0.107981400
1.251404000
4.600000000
0.000000000
1.380603000
4.598615000
0.112889600
1.380586000
4.594459000
0.225711300
1.380569000
4.587536000
0.338397000
1.380566000
4.577849000
0.450878800
1.380585000
4.565406000
0.563089100
1.380628000
4.550212000
0.674960100
1.380699000
4.532277000
0.786424600
1.380801000
4.511612000
0.897415500
1.380938000
4.488230000
1.007866000
1.381106000
4.462144000
1.117709000
1.381290000
4.433370000
1.226879000
1.381455000
4.401926000
1.335309000
1.381554000
4.367829000
1.442936000
1.381564000
4.331102000
1.549693000
1.381527000
4.291767000
1.655517000
1.381518000
4.249846000
1.760344000
1.381562000
4.205365000
1.864110000
1.381605000
4.158351000
1.966753000
1.381580000
4.108832000
2.068212000
1.381484000
4.056838000
2.168425000
1.381383000
4.002400000
2.267332000
1.381359000
3.945551000
2.364873000
1.381479000
3.886326000
2.460989000
1.381776000
3.824760000
2.555623000
1.382226000
3.760890000
2.648717000
1.382754000
3.694755000
2.740217000
1.383294000
3.626393000
2.830065000
1.383827000
3.555848000
2.918209000
1.384389000
3.483160000
3.004595000
1.385023000
3.408375000
3.089171000
1.385740000
3.331537000
3.171886000
1.386541000
3.252691000
3.252691000
1.387420000
3.171886000
3.331537000
1.388374000
3.089171000
3.408375000
1.389393000
3.004595000
3.483160000
1.390462000
2.918209000
3.555848000
1.391549000
2.830065000
3.626393000
1.392623000
2.740217000
3.694755000
1.393670000
2.648717000
3.760890000
1.394694000
2.555623000
3.824760000
1.395710000
2.460989000
3.886326000
1.396729000
2.364873000
3.945551000
1.397761000
2.267332000
4.002400000
1.398812000
2.168425000
4.056838000
1.399884000
2.068212000
4.108832000
1.400978000
1.966753000
4.158351000
1.402092000
1.864110000
4.205365000
1.403222000
1.760344000
4.249846000
1.404361000
1.655517000
4.291767000
1.405502000
1.549693000
4.331102000
1.406630000
1.442936000
4.367829000
1.407728000
1.335309000
4.401926000
1.408773000
1.226879000
4.433370000
1.409738000
1.117709000
4.462144000
1.410593000
1.007866000
4.488230000
1.411305000
0.897415500
4.511612000
1.411845000
0.786424600
4.532277000
1.412185000
0.674960100
4.550212000
1.412308000
0.563089100
4.565406000
1.412203000
0.450878800
4.577849000
1.411872000
0.338397000
4.587536000
1.411328000
0.225711300
4.594459000
1.410593000
0.112889600
4.598615000
1.409695000
0.000000000
4.600000000
1.408659000
-0.112889600
4.598615000
1.407501000
-0.225711300
4.594459000
1.406245000
-0.338397000
4.587536000
1.404937000
-0.450878800
4.577849000
1.403649000
-0.563089100
4.565406000
1.402453000
-0.674960100
4.550212000
1.401404000
-0.786424600
4.532277000
1.400540000
-0.897415500
4.511612000
1.399874000
-1.007866000
4.488230000
1.399364000
-1.117709000
4.462144000
1.398920000
-1.226879000
4.433370000
1.398439000
-1.335309000
4.401926000
1.397827000
-1.442936000
4.367829000
1.397037000
-1.549693000
4.331102000
1.396085000
-1.655517000
4.291767000
1.395051000
-1.760344000
4.249846000
1.393999000
-1.864110000
4.205365000
1.392909000
-1.966753000
4.158351000
1.391708000
-2.068212000
4.108832000
1.390389000
-2.168425000
4.056838000
1.389037000
-2.267332000
4.002400000
1.387744000
-2.364873000
3.945551000
1.386533000
-2.460989000
3.886326000
1.385352000
-2.555623000
3.824760000
1.384168000
-2.648717000
3.760890000
1.382967000
-2.740217000
3.694755000
1.381757000
-2.830065000
3.626393000
1.380544000
-2.918209000
3.555848000
1.379309000
-3.004595000
3.483160000
1.378013000
-3.089171000
3.408375000
1.376632000
-3.171886000
3.331537000
1.375199000
-3.252691000
3.252691000
1.373752000
-3.331537000
3.171886000
1.372289000
-3.408375000
3.089171000
1.370787000
-3.483160000
3.004595000
1.369252000
-3.555848000
2.918209000
1.367731000
-3.626393000
2.830065000
1.366263000
-3.694755000
2.740217000
1.364864000
-3.760890000
2.648717000
1.363530000
-3.824760000
2.555623000
1.362260000
-3.886326000
2.460989000
1.361045000
-3.945551000
2.364873000
1.359883000
-4.002400000
2.267332000
1.358767000
-4.056838000
2.168425000
1.357695000
-4.108832000
2.068212000
1.356662000
-4.158351000
1.966753000
1.355669000
-4.205365000
1.864110000
1.354713000
-4.249846000
1.760344000
1.353794000
-4.291767000
1.655517000
1.352912000
-4.331102000
1.549693000
1.352066000
-4.367829000
1.442936000
1.351253000
-4.401926000
1.335309000
1.350474000
-4.433370000
1.226879000
1.349729000
-4.462144000
1.117709000
1.349017000
-4.488230000
1.007866000
1.348341000
-4.511612000
0.897415500
1.347703000
-4.532277000
0.786424600
1.347108000
-4.550212000
0.674960100
1.346558000
-4.565406000
0.563089100
1.346058000
-4.577849000
0.450878800
1.345611000
-4.587536000
0.338397000
1.345219000
-4.594459000
0.225711300
1.344885000
-4.598615000
0.112889600
1.344609000
-4.600000000
0.000000000
1.344395000
-4.598615000
-0.112889600
1.344244000
-4.594459000
-0.225711300
1.344158000
-4.587536000
-0.338397000
1.344139000
-4.577849000
-0.450878800
1.344189000
-4.565406000
-0.563089100
1.344309000
-4.550212000
-0.674960100
1.344498000
-4.532277000
-0.786424600
1.344756000
-4.511612000
-0.897415500
1.345080000
-4.488230000
-1.007866000
1.345465000
-4.462144000
-1.117709000
1.345904000
-4.433370000
-1.226879000
1.346390000
-4.401926000
-1.335309000
1.346913000
-4.367829000
-1.442936000
1.347468000
-4.331102000
-1.549693000
1.348046000
-4.291767000
-1.655517000
1.348646000
-4.249846000
-1.760344000
1.349264000
-4.205365000
-1.864110000
1.349898000
-4.158351000
-1.966753000
1.350546000
-4.108832000
-2.068212000
1.351205000
-4.056838000
-2.168425000
1.351874000
-4.002400000
-2.267332000
1.352550000
-3.945551000
-2.364873000
1.353233000
-3.886326000
-2.460989000
1.353923000
-3.824760000
-2.555623000
1.354622000
-3.760890000
-2.648717000
1.355331000
-3.694755000
-2.740217000
1.356050000
-3.626393000
-2.830065000
1.356777000
-3.555848000
-2.918209000
1.357507000
-3.483160000
-3.004595000
1.358234000
-3.408375000
-3.089171000
1.358952000
-3.331537000
-3.171886000
1.359654000
-3.252691000
-3.252691000
1.360336000
-3.171886000
-3.331537000
1.360993000
-3.089171000
-3.408375000
1.361623000
-3.004595000
-3.483160000
1.362227000
-2.918209000
-3.555848000
1.362806000
-2.830065000
-3.626393000
1.363361000
-2.740217000
-3.694755000
1.363896000
-2.648717000
-3.760890000
1.364411000
-2.555623000
-3.824760000
1.364910000
-2.460989000
-3.886326000
1.365394000
-2.364873000
-3.945551000
1.365865000
-2.267332000
-4.002400000
1.366323000
-2.168425000
-4.056838000
1.366770000
-2.068212000
-4.108832000
1.367211000
-1.966753000
-4.158351000
1.367648000
-1.864110000
-4.205365000
1.368089000
-1.760344000
-4.249846000
1.368540000
-1.655517000
-4.291767000
1.369008000
-1.549693000
-4.331102000
1.369496000
-1.442936000
-4.367829000
1.370008000
-1.335309000
-4.401926000
1.370540000
-1.226879000
-4.433370000
1.371088000
-1.117709000
-4.462144000
1.371644000
-1.007866000
-4.488230000
1.372199000
-0.897415500
-4.511612000
1.372743000
-0.786424600
-4.532277000
1.373269000
-0.674960100
-4.550212000
1.373770000
-0.563089100
-4.565406000
1.374240000
-0.450878800
-4.577849000
1.374677000
-0.338397000
-4.587536000
1.375080000
-0.225711300
-4.594459000
1.375448000
-0.112889600
-4.598615000
1.375784000
0.000000000
-4.600000000
1.376088000
0.112889600
-4.598615000
1.376364000
0.225711300
-4.594459000
1.376616000
0.338397000
-4.587536000
1.376849000
0.450878800
-4.577849000
1.377066000
0.563089100
-4.565406000
1.377274000
0.674960100
-4.550212000
1.377479000
0.786424600
-4.532277000
1.377694000
0.897415500
-4.511612000
1.377943000
1.007866000
-4.488230000
1.378257000
1.117709000
-4.462144000
1.378675000
1.226879000
-4.433370000
1.379199000
1.335309000
-4.401926000
1.379787000
1.442936000
-4.367829000
1.380370000
1.549693000
-4.331102000
1.380918000
1.655517000
-4.291767000
1.381468000
1.760344000
-4.249846000
1.382050000
1.864110000
-4.205365000
1.382614000
1.966753000
-4.158351000
1.383050000
2.068212000
-4.108832000
1.383265000
2.168425000
-4.056838000
1.383266000
2.267332000
-4.002400000
1.383146000
2.364873000
-3.945551000
1.383026000
2.460989000
-3.886326000
1.383007000
2.555623000
-3.824760000
1.383146000
2.648717000
-3.760890000
1.383436000
2.740217000
-3.694755000
1.383832000
2.830065000
-3.626393000
1.384277000
2.918209000
-3.555848000
1.384725000
3.004595000
-3.483160000
1.385142000
3.089171000
-3.408375000
1.385498000
3.171886000
-3.331537000
1.385766000
3.252691000
-3.252691000
1.385929000
3.331537000
-3.171886000
1.385979000
3.408375000
-3.089171000
1.385918000
3.483160000
-3.004595000
1.385756000
3.555848000
-2.918209000
1.385512000
3.626393000
-2.830065000
1.385207000
3.694755000
-2.740217000
1.384863000
3.760890000
-2.648717000
1.384520000
3.824760000
-2.555623000
1.384236000
3.886326000
-2.460989000
1.384070000
3.945551000
-2.364873000
1.384026000
4.002400000
-2.267332000
1.384037000
4.056838000
-2.168425000
1.384008000
4.108832000
-2.068212000
1.383887000
4.158351000
-1.966753000
1.383672000
4.205365000
-1.864110000
1.383389000
4.249846000
-1.760344000
1.383059000
4.291767000
-1.655517000
1.382692000
4.331102000
-1.549693000
1.382292000
4.367829000
-1.442936000
1.381865000
4.401926000
-1.335309000
1.381407000
4.433370000
-1.226879000
1.380916000
4.462144000
-1.117709000
1.380416000
4.488230000
-1.007866000
1.379966000
4.511612000
-0.897415500
1.379643000
4.532277000
-0.786424600
1.379497000
4.550212000
-0.674960100
1.379531000
4.565406000
-0.563089100
1.379714000
4.577849000
-0.450878800
1.379990000
4.587536000
-0.338397000
1.380274000
4.594459000
-0.225711300
1.380483000
4.598615000
-0.112889600
1.380585000
4.800000000
0.000000000
1.520126000
4.798554000
0.117797900
1.519983000
4.794219000
0.235524800
1.519871000
4.786994000
0.353109900
1.519804000
4.776887000
0.470482300
1.519792000
4.763902000
0.587571300
1.519838000
4.748047000
0.704306200
1.519947000
4.729333000
0.820617100
1.520123000
4.707769000
0.936433600
1.520372000
4.683370000
1.051686000
1.520688000
4.656150000
1.166305000
1.521057000
4.626125000
1.280221000
1.521440000
4.593314000
1.393366000
1.521788000
4.557735000
1.505672000
1.522074000
4.519412000
1.617071000
1.522338000
4.478366000
1.727496000
1.522648000
4.434622000
1.836881000
1.523025000
4.388207000
1.945158000
1.523416000
4.339149000
2.052264000
1.523746000
4.287477000
2.158134000
1.524014000
4.233222000
2.262704000
1.524283000
4.176418000
2.365911000
1.524634000
4.117097000
2.467693000
1.525130000
4.055297000
2.567989000
1.525803000
3.991054000
2.666737000
1.526628000
3.924407000
2.763879000
1.527526000
3.855396000
2.859357000
1.528430000
3.784063000
2.953112000
1.529322000
3.710450000
3.045088000
1.530235000
3.634603000
3.135230000
1.531213000
3.556566000
3.223483000
1.532268000
3.476386000
3.309795000
1.533398000
3.394113000
3.394113000
1.534596000
3.309795000
3.476386000
1.535855000
3.223483000
3.556566000
1.537165000
3.135230000
3.634603000
1.538505000
3.045088000
3.710450000
1.539839000
2.953112000
3.784063000
1.541135000
2.859357000
3.855396000
1.542377000
2.763879000
3.924407000
1.543569000
2.666737000
3.991054000
1.544724000
2.567989000
4.055297000
1.545855000
2.467693000
4.117097000
1.546972000
2.365911000
4.176418000
1.548082000
2.262704000
4.233222000
1.549187000
2.158134000
4.287477000
1.550290000
2.052264000
4.339149000
1.551391000
1.945158000
4.388207000
1.552490000
1.836881000
4.434622000
1.553582000
1.727496000
4.478366000
1.554663000
1.617071000
4.519412000
1.555723000
1.505672000
4.557735000
1.556745000
1.393366000
4.593314000
1.557706000
1.280221000
4.626125000
1.558579000
1.166305000
4.656150000
1.559329000
1.051686000
4.683370000
1.559922000
0.936433600
4.707769000
1.560325000
0.820617100
4.729333000
1.560512000
0.704306200
4.748047000
1.560467000
0.587571300
4.763902000
1.560188000
0.470482300
4.776887000
1.559684000
0.353109900
4.786994000
1.558981000
0.235524800
4.794219000
1.558111000
0.117797900
4.798554000
1.557115000
0.000000000
4.800000000
1.556026000
-0.117797900
4.798554000
1.554865000
-0.235524800
4.794219000
1.553656000
-0.353109900
4.786994000
1.552441000
-0.470482300
4.776887000
1.551281000
-0.587571300
4.763902000
1.550233000
-0.704306200
4.748047000
1.549337000
-0.820617100
4.729333000
1.548613000
-0.936433600
4.707769000
1.548061000
-1.051686000
4.683370000
1.547623000
-1.166305000
4.656150000
1.547206000
-1.280221000
4.626125000
1.546699000
-1.393366000
4.593314000
1.546010000
-1.505672000
4.557735000
1.545094000
-1.617071000
4.519412000
1.543971000
-1.727496000
4.478366000
1.542723000
-1.836881000
4.434622000
1.541418000
-1.945158000
4.388207000
1.540040000
-2.052264000
4.339149000
1.538517000
-2.158134000
4.287477000
1.536843000
-2.262704000
4.233222000
1.535106000
-2.365911000
4.176418000
1.533400000
-2.467693000
4.117097000
1.531750000
-2.567989000
4.055297000
1.530109000
-2.666737000
3.991054000
1.528448000
-2.763879000
3.924407000
1.526759000
-2.859357000
3.855396000
1.525058000
-2.953112000
3.784063000
1.523349000
-3.045088000
3.710450000
1.521615000
-3.135230000
3.634603000
1.519803000
-3.223483000
3.556566000
1.517879000
-3.309795000
3.476386000
1.515906000
-3.394113000
3.394113000
1.514014000
-3.476386000
3.309795000
1.512320000
-3.556566000
3.223483000
1.510827000
-3.634603000
3.135230000
1.509431000
-3.710450000
3.045088000
1.508016000
-3.784063000
2.953112000
1.506524000
-3.855396000
2.859357000
1.504980000
-3.924407000
2.763879000
1.503435000
-3.991054000
2.666737000
1.501938000
-4.055297000
2.567989000
1.500504000
-4.117097000
2.467693000
1.499139000
-4.176418000
2.365911000
1.497837000
-4.233222000
2.262704000
1.496592000
-4.287477000
2.158134000
1.495399000
-4.339149000
2.052264000
1.494253000
-4.388207000
1.945158000
1.493153000
-4.434622000
1.836881000
1.492098000
-4.478366000
1.727496000
1.491085000
-4.519412000
1.617071000
1.490113000
-4.557735000
1.505672000
1.489180000
-4.593314000
1.393366000
1.488285000
-4.626125000
1.280221000
1.487425000
-4.656150000
1.166305000
1.486600000
-4.683370000
1.051686000
1.485814000
-4.707769000
0.936433600
1.485068000
-4.729333000
0.820617100
1.484368000
-4.748047000
0.704306200
1.483720000
-4.763902000
0.587571300
1.483130000
-4.776887000
0.470482300
1.482602000
-4.786994000
0.353109900
1.482141000
-4.794219000
0.235524800
1.481749000
-4.798554000
0.117797900
1.481428000
-4.800000000
0.000000000
1.481179000
-4.798554000
-0.117797900
1.481005000
-4.794219000
-0.235524800
1.480906000
-4.786994000
-0.353109900
1.480884000
-4.776887000
-0.470482300
1.480940000
-4.763902000
-0.587571300
1.481075000
-4.748047000
-0.704306200
1.481287000
-4.729333000
-0.820617100
1.481575000
-4.707769000
-0.936433600
1.481935000
-4.683370000
-1.051686000
1.482362000
-4.656150000
-1.166305000
1.482848000
-4.626125000
-1.280221000
1.483384000
-4.593314000
-1.393366000
1.483961000
-4.557735000
-1.505672000
1.484572000
-4.519412000
-1.617071000
1.485211000
-4.478366000
-1.727496000
1.485876000
-4.434622000
-1.836881000
1.486564000
-4.388207000
-1.945158000
1.487275000
-4.339149000
-2.052264000
1.488006000
-4.287477000
-2.158134000
1.488755000
-4.233222000
-2.262704000
1.489517000
-4.176418000
-2.365911000
1.490289000
-4.117097000
-2.467693000
1.491067000
-4.055297000
-2.567989000
1.491851000
-3.991054000
-2.666737000
1.492640000
-3.924407000
-2.763879000
1.493435000
-3.855396000
-2.859357000
1.494235000
-3.784063000
-2.953112000
1.495039000
-3.710450000
-3.045088000
1.495843000
-3.634603000
-3.135230000
1.496642000
-3.556566000
-3.223483000
1.497428000
-3.476386000
-3.309795000
1.498196000
-3.394113000
-3.394113000
1.498942000
-3.309795000
-3.476386000
1.499661000
-3.223483000
-3.556566000
1.500352000
-3.135230000
-3.634603000
1.501014000
-3.045088000
-3.710450000
1.501649000
-2.953112000
-3.784063000
1.502259000
-2.859357000
-3.855396000
1.502845000
-2.763879000
-3.924407000
1.503412000
-2.666737000
-3.991054000
1.503960000
-2.567989000
-4.055297000
1.504492000
-2.467693000
-4.117097000
1.505008000
-2.365911000
-4.176418000
1.505511000
-2.262704000
-4.233222000
1.506001000
-2.158134000
-4.287477000
1.506480000
-2.052264000
-4.339149000
1.506954000
-1.945158000
-4.388207000
1.507427000
-1.836881000
-4.434622000
1.507905000
-1.727496000
-4.478366000
1.508394000
-1.617071000
-4.519412000
1.508895000
-1.505672000
-4.557735000
1.509409000
-1.393366000
-4.593314000
1.509930000
-1.280221000
-4.626125000
1.510452000
-1.166305000
-4.656150000
1.510966000
-1.051686000
-4.683370000
1.511462000
-0.936433600
-4.707769000
1.511933000
-0.820617100
-4.729333000
1.512374000
-0.704306200
-4.748047000
1.512783000
-0.587571300
-4.763902000
1.513160000
-0.470482300
-4.776887000
1.513506000
-0.353109900
-4.786994000
1.513825000
-0.235524800
-4.794219000
1.514119000
-0.117797900
-4.798554000
1.514390000
0.000000000
-4.800000000
1.514642000
0.117797900
-4.798554000
1.514875000
0.235524800
-4.794219000
1.515092000
0.353109900
-4.786994000
1.515295000
0.470482300
-4.776887000
1.515486000
0.587571300
-4.763902000
1.515666000
0.704306200
-4.748047000
1.515832000
0.820617100
-4.729333000
1.515997000
0.936433600
-4.707769000
1.516177000
1.051686000
-4.683370000
1.516446000
1.166305000
-4.656150000
1.516979000
1.280221000
-4.626125000
1.517979000
1.393366000
-4.593314000
1.519520000
1.505672000
-4.557735000
1.521397000
1.617071000
-4.519412000
1.523237000
1.727496000
-4.478366000
1.524768000
1.836881000
-4.434622000
1.525938000
1.945158000
-4.388207000
1.526800000
2.052264000
-4.339149000
1.527385000
2.158134000
-4.287477000
1.527694000
2.262704000
-4.233222000
1.527768000
2.365911000
-4.176418000
1.527723000
2.467693000
-4.117097000
1.527682000
2.567989000
-4.055297000
1.527747000
2.666737000
-3.991054000
1.527978000
2.763879000
-3.924407000
1.528368000
2.859357000
-3.855396000
1.528873000
2.953112000
-3.784063000
1.529436000
3.045088000
-3.710450000
1.530006000
3.135230000
-3.634603000
1.530546000
3.223483000
-3.556566000
1.531018000
3.309795000
-3.476386000
1.531390000
3.394113000
-3.394113000
1.531637000
3.476386000
-3.309795000
1.531746000
3.556566000
-3.223483000
1.531715000
3.634603000
-3.135230000
1.531552000
3.710450000
-3.045088000
1.531280000
3.784063000
-2.953112000
1.530919000
3.855396000
-2.859357000
1.530499000
3.924407000
-2.763879000
1.530061000
3.991054000
-2.666737000
1.529667000
4.055297000
-2.567989000
1.529375000
4.117097000
-2.467693000
1.529191000
4.176418000
-2.365911000
1.529043000
4.233222000
-2.262704000
1.528838000
4.287477000
-2.158134000
1.528518000
4.339149000
-2.052264000
1.528080000
4.388207000
-1.945158000
1.527550000
4.434622000
-1.836881000
1.526951000
4.478366000
-1.727496000
1.526294000
4.519412000
-1.617071000
1.525588000
4.557735000
-1.505672000
1.524842000
4.593314000
-1.393366000
1.524058000
4.626125000
-1.280221000
1.523239000
4.656150000
-1.166305000
1.522414000
4.683370000
-1.051686000
1.521645000
4.707769000
-0.936433600
1.521014000
4.729333000
-0.820617100
1.520573000
4.748047000
-0.704306200
1.520326000
4.763902000
-0.587571300
1.520245000
4.776887000
-0.470482300
1.520276000
4.786994000
-0.353109900
1.520334000
4.794219000
-0.235524800
1.520339000
4.798554000
-0.117797900
1.520261000
5.000000000
0.000000000
1.666653000
4.998494000
0.122706100
1.666425000
4.993977000
0.245338400
1.666265000
4.986452000
0.367822800
1.666191000
4.975924000
0.490085700
1.666211000
4.962398000
0.612053400
1.666330000
4.945883000
0.733652400
1.666551000
4.926388000
0.854809400
1.666878000
4.903926000
0.975451600
1.667315000
4.878510000
1.095506000
1.667855000
4.850156000
1.214901000
1.668482000
4.818880000
1.333564000
1.669154000
4.784702000
1.451423000
1.669818000
4.747641000
1.568409000
1.670443000
4.707720000
1.684449000
1.671065000
4.664964000
1.799475000
1.671750000
4.619398000
1.913417000
1.672517000
4.571049000
2.026206000
1.673310000
4.519947000
2.137775000
1.674056000
4.466122000
2.248057000
1.674752000
4.409606000
2.356984000
1.675460000
4.350435000
2.464491000
1.676258000
4.288643000
2.570514000
1.677207000
4.224268000
2.674988000
1.678332000
4.157348000
2.777851000
1.679601000
4.087924000
2.879041000
1.680933000
4.016037000
2.978497000
1.682252000
3.941732000
3.076158000
1.683536000
3.865052000
3.171966000
1.684819000
3.786044000
3.265864000
1.686140000
3.704756000
3.357795000
1.687514000
3.621235000
3.447703000
1.688936000
3.535534000
3.535534000
1.690401000
3.447703000
3.621235000
1.691900000
3.357795000
3.704756000
1.693417000
3.265864000
3.786044000
1.694930000
3.171966000
3.865052000
1.696399000
3.076158000
3.941732000
1.697789000
2.978497000
4.016037000
1.699082000
2.879041000
4.087924000
1.700284000
2.777851000
4.157348000
1.701411000
2.674988000
4.224268000
1.702485000
2.570514000
4.288643000
1.703521000
2.464491000
4.350435000
1.704538000
2.356984000
4.409606000
1.705545000
2.248057000
4.466122000
1.706549000
2.137775000
4.519947000
1.707549000
2.026206000
4.571049000
1.708541000
1.913417000
4.619398000
1.709512000
1.799475000
4.664964000
1.710451000
1.684449000
4.707720000
1.711344000
1.568409000
4.747641000
1.712179000
1.451423000
4.784702000
1.712947000
1.333564000
4.818880000
1.713642000
1.214901000
4.850156000
1.714256000
1.095506000
4.878510000
1.714778000
0.975451600
4.903926000
1.715191000
0.854809400
4.926388000
1.715470000
0.733652400
4.945883000
1.715584000
0.612053400
4.962398000
1.715502000
0.490085700
4.975924000
1.715197000
0.367822800
4.986452000
1.714658000
0.245338400
4.993977000
1.713887000
0.122706100
4.998494000
1.712908000
0.000000000
5.000000000
1.711751000
-0.122706100
4.998494000
1.710446000
-0.245338400
4.993977000
1.709040000
-0.367822800
4.986452000
1.707596000
-0.490085700
4.975924000
1.706197000
-0.612053400
4.962398000
1.704918000
-0.733652400
4.945883000
1.703810000
-0.854809400
4.926388000
1.702900000
-0.975451600
4.903926000
1.702192000
-1.095506000
4.878510000
1.701636000
-1.214901000
4.850156000
1.701139000
-1.333564000
4.818880000
1.700599000
-1.451423000
4.784702000
1.699926000
-1.568409000
4.747641000
1.699077000
-1.684449000
4.707720000
1.698065000
-1.799475000
4.664964000
1.696961000
-1.913417000
4.619398000
1.695817000
-2.026206000
4.571049000
1.694594000
-2.137775000
4.519947000
1.693197000
-2.248057000
4.466122000
1.691596000
-2.356984000
4.409606000
1.689860000
-2.464491000
4.350435000
1.688070000
-2.570514000
4.288643000
1.686243000
-2.674988000
4.224268000
1.684331000
-2.777851000
4.157348000
1.682310000
-2.879041000
4.087924000
1.680187000
-2.978497000
4.016037000
1.677992000
-3.076158000
3.941732000
1.675741000
-3.171966000
3.865052000
1.673435000
-3.265864000
3.786044000
1.671030000
-3.357795000
3.704756000
1.668515000
-3.447703000
3.621235000
1.666024000
-3.535534000
3.535534000
1.663813000
-3.621235000
3.447703000
1.662106000
-3.704756000
3.357795000
1.660877000
-3.786044000
3.265864000
1.659833000
-3.865052000
3.171966000
1.658641000
-3.941732000
3.076158000
1.657147000
-4.016037000
2.978497000
1.655415000
-4.087924000
2.879041000
1.653587000
-4.157348000
2.777851000
1.651786000
-4.224268000
2.674988000
1.650059000
-4.288643000
2.570514000
1.648425000
-4.350435000
2.464491000
1.646878000
-4.409606000
2.356984000
1.645409000
-4.466122000
2.248057000
1.644008000
-4.519947000
2.137775000
1.642667000
-4.571049000
2.026206000
1.641384000
-4.619398000
1.913417000
1.640155000
-4.664964000
1.799475000
1.638977000
-4.707720000
1.684449000
1.637846000
-4.747641000
1.568409000
1.636760000
-4.784702000
1.451423000
1.635712000
-4.818880000
1.333564000
1.634701000
-4.850156000
1.214901000
1.633725000
-4.878510000
1.095506000
1.632785000
-4.903926000
0.975451600
1.631886000
-4.926388000
0.854809400
1.631037000
-4.945883000
0.733652400
1.630246000
-4.962398000
0.612053400
1.629525000
-4.975924000
0.490085700
1.628881000
-4.986452000
0.367822800
1.628321000
-4.993977000
0.245338400
1.627848000
-4.998494000
0.122706100
1.627465000
-5.000000000
0.000000000
1.627172000
-4.998494000
-0.122706100
1.626969000
-4.993977000
-0.245338400
1.626858000
-4.986452000
-0.367822800
1.626838000
-4.975924000
-0.490085700
1.626907000
-4.962398000
-0.612053400
1.627066000
-4.945883000
-0.733652400
1.627312000
-4.926388000
-0.854809400
1.627640000
-4.903926000
-0.975451600
1.628047000
-4.878510000
-1.095506000
1.628523000
-4.850156000
-1.214901000
1.629061000
-4.818880000
-1.333564000
1.629652000
-4.784702000
-1.451423000
1.630285000
-4.747641000
-1.568409000
1.630954000
-4.707720000
-1.684449000
1.631656000
-4.664964000
-1.799475000
1.632389000
-4.619398000
-1.913417000
1.633154000
-4.571049000
-2.026206000
1.633951000
-4.519947000
-2.137775000
1.634779000
-4.466122000
-2.248057000
1.635634000
-4.409606000
-2.356984000
1.636509000
-4.350435000
-2.464491000
1.637397000
-4.288643000
-2.570514000
1.638292000
-4.224268000
-2.674988000
1.639189000
-4.157348000
-2.777851000
1.640084000
-4.087924000
-2.879041000
1.640976000
-4.016037000
-2.978497000
1.641865000
-3.941732000
-3.076158000
1.642750000
-3.865052000
-3.171966000
1.643628000
-3.786044000
-3.265864000
1.644496000
-3.704756000
-3.357795000
1.645349000
-3.621235000
-3.447703000
1.646182000
-3.535534000
-3.535534000
1.646993000
-3.447703000
-3.621235000
1.647777000
-3.357795000
-3.704756000
1.648534000
-3.265864000
-3.786044000
1.649262000
-3.171966000
-3.865052000
1.649961000
-3.076158000
-3.941732000
1.650634000
-2.978497000
-4.016037000
1.651282000
-2.879041000
-4.087924000
1.651907000
-2.777851000
-4.157348000
1.652512000
-2.674988000
-4.224268000
1.653098000
-2.570514000
-4.288643000
1.653668000
-2.464491000
-4.350435000
1.654221000
-2.356984000
-4.409606000
1.654758000
-2.248057000
-4.466122000
1.655280000
-2.137775000
-4.519947000
1.655792000
-2.026206000
-4.571049000
1.656297000
-1.913417000
-4.619398000
1.656798000
-1.799475000
-4.664964000
1.657299000
-1.684449000
-4.707720000
1.657797000
-1.568409000
-4.747641000
1.658289000
-1.451423000
-4.784702000
1.658764000
-1.333564000
-4.818880000
1.659213000
-1.214901000
-4.850156000
1.659625000
-1.095506000
-4.878510000
1.659991000
-0.975451600
-4.903926000
1.660307000
-0.854809400
-4.926388000
1.660574000
-0.733652400
-4.945883000
1.660798000
-0.612053400
-4.962398000
1.660986000
-0.490085700
-4.975924000
1.661149000
-0.367822800
-4.986452000
1.661295000
-0.245338400
-4.993977000
1.661433000
-0.122706100
-4.998494000
1.661569000
0.000000000
-5.000000000
1.661706000
0.122706100
-4.998494000
1.661845000
0.245338400
-4.993977000
1.661986000
0.367822800
-4.986452000
1.662128000
0.490085700
-4.975924000
1.662268000
0.612053400
-4.962398000
1.662404000
0.733652400
-4.945883000
1.662516000
0.854809400
-4.926388000
1.662617000
0.975451600
-4.903926000
1.662718000
1.095506000
-4.878510000
1.662948000
1.214901000
-4.850156000
1.663650000
1.333564000
-4.818880000
1.665275000
1.451423000
-4.784702000
1.668029000
1.568409000
-4.747641000
1.671522000
1.684449000
-4.707720000
1.674943000
1.799475000
-4.664964000
1.677642000
1.913417000
-4.619398000
1.679473000
2.026206000
-4.571049000
1.680625000
2.137775000
-4.519947000
1.681311000
2.248057000
-4.466122000
1.681651000
2.356984000
-4.409606000
1.681726000
2.464491000
-4.350435000
1.681674000
2.570514000
-4.288643000
1.681618000
2.674988000
-4.224268000
1.681656000
2.777851000
-4.157348000
1.681847000
2.879041000
-4.087924000
1.682184000
2.978497000
-4.016037000
1.682618000
3.076158000
-3.941732000
1.683093000
3.171966000
-3.865052000
1.683558000
3.265864000
-3.786044000
1.683974000
3.357795000
-3.704756000
1.684307000
3.447703000
-3.621235000
1.684525000
3.535534000
-3.535534000
1.684609000
3.621235000
-3.447703000
1.684548000
3.704756000
-3.357795000
1.684348000
3.786044000
-3.265864000
1.684021000
3.865052000
-3.171966000
1.683594000
3.941732000
-3.076158000
1.683094000
4.016037000
-2.978497000
1.682549000
4.087924000
-2.879041000
1.681998000
4.157348000
-2.777851000
1.681501000
4.224268000
-2.674988000
1.681108000
4.288643000
-2.570514000
1.680816000
4.350435000
-2.464491000
1.680546000
4.409606000
-2.356984000
1.680197000
4.466122000
-2.248057000
1.679707000
4.519947000
-2.137775000
1.679071000
4.571049000
-2.026206000
1.678316000
4.619398000
-1.913417000
1.677467000
4.664964000
-1.799475000
1.676541000
4.707720000
-1.684449000
1.675551000
4.747641000
-1.568409000
1.674512000
4.784702000
-1.451423000
1.673431000
4.818880000
-1.333564000
1.672315000
4.850156000
-1.214901000
1.671195000
4.878510000
-1.095506000
1.670137000
4.903926000
-0.975451600
1.669224000
4.926388000
-0.854809400
1.668509000
4.945883000
-0.733652400
1.668000000
4.962398000
-0.612053400
1.667672000
4.975924000
-0.490085700
1.667472000
4.986452000
-0.367822800
1.667321000
4.993977000
-0.245338400
1.667142000
4.998494000
-0.122706100
1.666910000
5.200000000
0.000000000
1.811942000
5.198434000
0.127614400
1.811728000
5.193736000
0.255151900
1.811596000
5.185910000
0.382535700
1.811573000
5.174960000
0.509689100
1.811679000
5.160893000
0.636535500
1.811921000
5.143718000
0.762998400
1.812304000
5.123444000
0.889001800
1.812832000
5.100083000
1.014470000
1.813504000
5.073651000
1.139326000
1.814310000
5.044162000
1.263497000
1.815228000
5.011635000
1.386906000
1.816213000
4.976089000
1.509480000
1.817208000
4.937546000
1.631145000
1.818178000
4.896029000
1.751827000
1.819154000
4.851563000
1.871454000
1.820196000
4.804173000
1.989954000
1.821310000
4.753891000
2.107255000
1.822422000
4.700744000
2.223286000
1.823431000
4.644766000
2.337979000
1.824297000
4.585990000
2.451263000
1.825034000
4.524452000
2.563071000
1.825666000
4.460188000
2.673334000
1.826197000
4.393239000
2.781988000
1.826604000
4.323642000
2.888965000
1.826822000
4.251441000
2.994202000
1.826759000
4.176679000
3.097636000
1.826366000
4.099401000
3.199204000
1.825678000
4.019654000
3.298845000
1.824813000
3.937486000
3.396499000
1.823920000
3.852946000
3.492106000
1.823129000
3.766085000
3.585611000
1.822550000
3.676955000
3.676955000
1.822273000
3.585611000
3.766085000
1.822366000
3.492106000
3.852946000
1.822869000
3.396499000
3.937486000
1.823794000
3.298845000
4.019654000
1.825124000
3.199204000
4.099401000
1.826833000
3.097636000
4.176679000
1.828906000
2.994202000
4.251441000
1.831335000
2.888965000
4.323642000
1.834110000
2.781988000
4.393239000
1.837204000
2.673334000
4.460188000
1.840560000
2.563071000
4.524452000
1.844098000
2.451263000
4.585990000
1.847718000
2.337979000
4.644766000
1.851308000
2.223286000
4.700744000
1.854755000
2.107255000
4.753891000
1.857963000
1.989954000
4.804173000
1.860858000
1.871454000
4.851563000
1.863398000
1.751827000
4.896029000
1.865575000
1.631145000
4.937546000
1.867414000
1.509480000
4.976089000
1.868963000
1.386906000
5.011635000
1.870285000
1.263497000
5.044162000
1.871441000
1.139326000
5.073651000
1.872483000
1.014470000
5.100083000
1.873435000
0.889001800
5.123444000
1.874297000
0.762998400
5.143718000
1.875038000
0.636535500
5.160893000
1.875609000
0.509689100
5.174960000
1.875957000
0.382535700
5.185910000
1.876039000
0.255151900
5.193736000
1.875834000
0.127614400
5.198434000
1.875352000
0.000000000
5.200000000
1.874625000
-0.127614400
5.198434000
1.873694000
-0.255151900
5.193736000
1.872624000
-0.382535700
5.185910000
1.871497000
-0.509689100
5.174960000
1.870410000
-0.636535500
5.160893000
1.869441000
-0.762998400
5.143718000
1.868635000
-0.889001800
5.123444000
1.868002000
-1.014470000
5.100083000
1.867522000
-1.139326000
5.073651000
1.867118000
-1.263497000
5.044162000
1.866676000
-1.386906000
5.011635000
1.866076000
-1.509480000
4.976089000
1.865223000
-1.631145000
4.937546000
1.864077000
-1.751827000
4.896029000
1.862671000
-1.871454000
4.851563000
1.861104000
-1.989954000
4.804173000
1.859459000
-2.107255000
4.753891000
1.857734000
-2.223286000
4.700744000
1.855864000
-2.337979000
4.644766000
1.853844000
-2.451263000
4.585990000
1.851754000
-2.563071000
4.524452000
1.849676000
-2.673334000
4.460188000
1.847618000
-2.781988000
4.393239000
1.845514000
-2.888965000
4.323642000
1.843315000
-2.994202000
4.251441000
1.841004000
-3.097636000
4.176679000
1.838586000
-3.199204000
4.099401000
1.836062000
-3.298845000
4.019654000
1.833423000
-3.396499000
3.937486000
1.830621000
-3.492106000
3.852946000
1.827655000
-3.585611000
3.766085000
1.824669000
-3.676955000
3.676955000
1.821939000
-3.766085000
3.585611000
1.819709000
-3.852946000
3.492106000
1.817973000
-3.937486000
3.396499000
1.816455000
-4.019654000
3.298845000
1.814834000
-4.099401000
3.199204000
1.812965000
-4.176679000
3.097636000
1.810910000
-4.251441000
2.994202000
1.808812000
-4.323642000
2.888965000
1.806788000
-4.393239000
2.781988000
1.804875000
-4.460188000
2.673334000
1.803085000
-4.524452000
2.563071000
1.801403000
-4.585990000
2.451263000
1.799811000
-4.644766000
2.337979000
1.798293000
-4.700744000
2.223286000
1.796839000
-4.753891000
2.107255000
1.795442000
-4.804173000
1.989954000
1.794097000
-4.851563000
1.871454000
1.792801000
-4.896029000
1.751827000
1.791549000
-4.937546000
1.631145000
1.790338000
-4.976089000
1.509480000
1.789163000
-5.011635000
1.386906000
1.788022000
-5.044162000
1.263497000
1.786916000
-5.073651000
1.139326000
1.785849000
-5.100083000
1.014470000
1.784830000
-5.123444000
0.889001800
1.783871000
-5.143718000
0.762998400
1.782986000
-5.160893000
0.636535500
1.782186000
-5.174960000
0.509689100
1.781482000
-5.185910000
0.382535700
1.780879000
-5.193736000
0.255151900
1.780379000
-5.198434000
0.127614400
1.779980000
-5.200000000
0.000000000
1.779682000
-5.198434000
-0.127614400
1.779482000
-5.193736000
-0.255151900
1.779379000
-5.185910000
-0.382535700
1.779374000
-5.174960000
-0.509689100
1.779468000
-5.160893000
-0.636535500
1.779662000
-5.143718000
-0.762998400
1.779955000
-5.123444000
-0.889001800
1.780345000
-5.100083000
-1.014470000
1.780827000
-5.073651000
-1.139326000
1.781394000
-5.044162000
-1.263497000
1.782036000
-5.011635000
-1.386906000
1.782741000
-4.976089000
-1.509480000
1.783496000
-4.937546000
-1.631145000
1.784294000
-4.896029000
-1.751827000
1.785127000
-4.851563000
-1.871454000
1.785991000
-4.804173000
-1.989954000
1.786886000
-4.753891000
-2.107255000
1.787810000
-4.700744000
-2.223286000
1.788759000
-4.644766000
-2.337979000
1.789731000
-4.585990000
-2.451263000
1.790717000
-4.524452000
-2.563071000
1.791710000
-4.460188000
-2.673334000
1.792703000
-4.393239000
-2.781988000
1.793691000
-4.323642000
-2.888965000
1.794669000
-4.251441000
-2.994202000
1.795637000
-4.176679000
-3.097636000
1.796592000
-4.099401000
-3.199204000
1.797534000
-4.019654000
-3.298845000
1.798457000
-3.937486000
-3.396499000
1.799358000
-3.852946000
-3.492106000
1.800231000
-3.766085000
-3.585611000
1.801069000
-3.676955000
-3.676955000
1.801867000
-3.585611000
-3.766085000
1.802621000
-3.492106000
-3.852946000
1.803330000
-3.396499000
-3.937486000
1.803995000
-3.298845000
-4.019654000
1.804618000
-3.199204000
-4.099401000
1.805207000
-3.097636000
-4.176679000
1.805770000
-2.994202000
-4.251441000
1.806319000
-2.888965000
-4.323642000
1.806867000
-2.781988000
-4.393239000
1.807427000
-2.673334000
-4.460188000
1.808012000
-2.563071000
-4.524452000
1.808634000
-2.451263000
-4.585990000
1.809302000
-2.337979000
-4.644766000
1.810023000
-2.223286000
-4.700744000
1.810805000
-2.107255000
-4.753891000
1.811650000
-1.989954000
-4.804173000
1.812556000
-1.871454000
-4.851563000
1.813517000
-1.751827000
-4.896029000
1.814521000
-1.631145000
-4.937546000
1.815547000
-1.509480000
-4.976089000
1.816572000
-1.386906000
-5.011635000
1.817569000
-1.263497000
-5.044162000
1.818512000
-1.139326000
-5.073651000
1.819380000
-1.014470000
-5.100083000
1.820157000
-0.889001800
-5.123444000
1.820837000
-0.762998400
-5.143718000
1.821419000
-0.636535500
-5.160893000
1.821909000
-0.509689100
-5.174960000
1.822317000
-0.382535700
-5.185910000
1.822656000
-0.255151900
-5.193736000
1.822938000
-0.127614400
-5.198434000
1.823172000
0.000000000
-5.200000000
1.823370000
0.127614400
-5.198434000
1.823537000
0.255151900
-5.193736000
1.823678000
0.382535700
-5.185910000
1.823797000
0.509689100
-5.174960000
1.823897000
0.636535500
-5.160893000
1.823976000
0.762998400
-5.143718000
1.824020000
0.889001800
-5.123444000
1.824041000
1.014470000
-5.100083000
1.824051000
1.139326000
-5.073651000
1.824179000
1.263497000
-5.044162000
1.824766000
1.386906000
-5.011635000
1.826255000
1.509480000
-4.976089000
1.828846000
1.631145000
-4.937546000
1.832135000
1.751827000
-4.896029000
1.835293000
1.871454000
-4.851563000
1.837643000
1.989954000
-4.804173000
1.839005000
2.107255000
-4.753891000
1.839528000
2.223286000
-4.700744000
1.839376000
2.337979000
-4.644766000
1.838621000
2.451263000
-4.585990000
1.837300000
2.563071000
-4.524452000
1.835524000
2.673334000
-4.460188000
1.833407000
2.781988000
-4.393239000
1.831069000
2.888965000
-4.323642000
1.828623000
2.994202000
-4.251441000
1.826143000
3.097636000
-4.176679000
1.823687000
3.199204000
-4.099401000
1.821311000
3.298845000
-4.019654000
1.819074000
3.396499000
-3.937486000
1.817032000
3.492106000
-3.852946000
1.815213000
3.585611000
-3.766085000
1.813621000
3.676955000
-3.676955000
1.812239000
3.766085000
-3.585611000
1.811035000
3.852946000
-3.492106000
1.809975000
3.937486000
-3.396499000
1.809023000
4.019654000
-3.298845000
1.808155000
4.099401000
-3.199204000
1.807355000
4.176679000
-3.097636000
1.806617000
4.251441000
-2.994202000
1.805963000
4.323642000
-2.888965000
1.805443000
4.393239000
-2.781988000
1.805117000
4.460188000
-2.673334000
1.805004000
4.524452000
-2.563071000
1.805054000
4.585990000
-2.451263000
1.805201000
4.644766000
-2.337979000
1.805417000
4.700744000
-2.223286000
1.805724000
4.753891000
-2.107255000
1.806161000
4.804173000
-1.989954000
1.806744000
4.851563000
-1.871454000
1.807460000
4.896029000
-1.751827000
1.808268000
4.937546000
-1.631145000
1.809108000
4.976089000
-1.509480000
1.809906000
5.011635000
-1.386906000
1.810584000
5.044162000
-1.263497000
1.811101000
5.073651000
-1.139326000
1.811467000
5.100083000
-1.014470000
1.811734000
5.123444000
-0.889001800
1.811949000
5.143718000
-0.762998400
1.812133000
5.160893000
-0.636535500
1.812290000
5.174960000
-0.509689100
1.812407000
5.185910000
-0.382535700
1.812445000
5.193736000
-0.255151900
1.812366000
5.198434000
-0.127614400
1.812179000
5.400000000
0.000000000
1.950562000
5.398374000
0.132522600
1.950230000
5.393496000
0.264965400
1.949750000
5.385368000
0.397248700
1.949187000
5.373998000
0.529292600
1.948614000
5.359390000
0.661017700
1.948105000
5.341553000
0.792344500
1.947728000
5.320499000
0.923194200
1.947535000
5.296240000
1.053488000
1.947560000
5.268792000
1.183147000
1.947808000
5.238169000
1.312093000
1.948260000
5.204391000
1.440249000
1.948860000
5.167478000
1.567537000
1.949539000
5.127452000
1.693882000
1.950251000
5.084338000
1.819205000
1.951015000
5.038161000
1.943433000
1.951886000
4.988949000
2.066491000
1.952875000
4.936733000
2.188303000
1.953918000
4.881542000
2.308798000
1.954931000
4.823411000
2.427901000
1.955904000
4.762375000
2.545542000
1.956888000
4.698470000
2.661650000
1.957950000
4.631734000
2.776155000
1.959140000
4.562210000
2.888987000
1.960474000
4.489936000
3.000079000
1.961914000
4.414958000
3.109364000
1.963371000
4.337321000
3.216776000
1.964772000
4.257071000
3.322251000
1.966096000
4.174256000
3.425724000
1.967384000
4.088928000
3.527133000
1.968689000
4.001136000
3.626419000
1.970039000
3.910934000
3.723519000
1.971455000
3.818377000
3.818377000
1.972954000
3.723519000
3.910934000
1.974561000
3.626419000
4.001136000
1.976300000
3.527133000
4.088928000
1.978186000
3.425724000
4.174256000
1.980223000
3.322251000
4.257071000
1.982412000
3.216776000
4.337321000
1.984761000
3.109364000
4.414958000
1.987273000
3.000079000
4.489936000
1.989943000
2.888987000
4.562210000
1.992730000
2.776155000
4.631734000
1.995565000
2.661650000
4.698470000
1.998357000
2.545542000
4.762375000
2.001014000
2.427901000
4.823411000
2.003462000
2.308798000
4.881542000
2.005664000
2.188303000
4.936733000
2.007634000
2.066491000
4.988949000
2.009441000
1.943433000
5.038161000
2.011196000
1.819205000
5.084338000
2.013036000
1.693882000
5.127452000
2.015092000
1.567537000
5.167478000
2.017464000
1.440249000
5.204391000
2.020201000
1.312093000
5.238169000
2.023286000
1.183147000
5.268792000
2.026639000
1.053488000
5.296240000
2.030127000
0.923194200
5.320499000
2.033578000
0.792344500
5.341553000
2.036812000
0.661017700
5.359390000
2.039661000
0.529292600
5.373998000
2.041996000
0.397248700
5.385368000
2.043743000
0.264965400
5.393496000
2.044886000
0.132522600
5.398374000
2.045470000
0.000000000
5.400000000
2.045579000
-0.132522600
5.398374000
2.045314000
-0.264965400
5.393496000
2.044789000
-0.397248700
5.385368000
2.044124000
-0.529292600
5.373998000
2.043434000
-0.661017700
5.359390000
2.042798000
-0.792344500
5.341553000
2.042247000
-0.923194200
5.320499000
2.041770000
-1.053488000
5.296240000
2.041326000
-1.183147000
5.268792000
2.040824000
-1.312093000
5.238169000
2.040148000
-1.440249000
5.204391000
2.039190000
-1.567537000
5.167478000
2.037879000
-1.693882000
5.127452000
2.036212000
-1.819205000
5.084338000
2.034260000
-1.943433000
5.038161000
2.032163000
-2.066491000
4.988949000
2.030039000
-2.188303000
4.936733000
2.027910000
-2.308798000
4.881542000
2.025728000
-2.427901000
4.823411000
2.023488000
-2.545542000
4.762375000
2.021260000
-2.661650000
4.698470000
2.019109000
-2.776155000
4.631734000
2.017017000
-2.888987000
4.562210000
2.014894000
-3.000079000
4.489936000
2.012669000
-3.109364000
4.414958000
2.010304000
-3.216776000
4.337321000
2.007795000
-3.322251000
4.257071000
2.005136000
-3.425724000
4.174256000
2.002316000
-3.527133000
4.088928000
1.999292000
-3.626419000
4.001136000
1.996062000
-3.723519000
3.910934000
1.992776000
-3.818377000
3.818377000
1.989713000
-3.910934000
3.723519000
1.987116000
-4.001136000
3.626419000
1.984982000
-4.088928000
3.527133000
1.983034000
-4.174256000
3.425724000
1.980955000
-4.257071000
3.322251000
1.978601000
-4.337321000
3.216776000
1.976041000
-4.414958000
3.109364000
1.973426000
-4.489936000
3.000079000
1.970884000
-4.562210000
2.888987000
1.968464000
-4.631734000
2.776155000
1.966190000
-4.698470000
2.661650000
1.964060000
-4.762375000
2.545542000
1.962064000
-4.823411000
2.427901000
1.960193000
-4.881542000
2.308798000
1.958437000
-4.936733000
2.188303000
1.956788000
-4.988949000
2.066491000
1.955238000
-5.038161000
1.943433000
1.953779000
-5.084338000
1.819205000
1.952399000
-5.127452000
1.693882000
1.951091000
-5.167478000
1.567537000
1.949846000
-5.204391000
1.440249000
1.948657000
-5.238169000
1.312093000
1.947523000
-5.268792000
1.183147000
1.946445000
-5.296240000
1.053488000
1.945430000
-5.320499000
0.923194200
1.944487000
-5.341553000
0.792344500
1.943626000
-5.359390000
0.661017700
1.942857000
-5.373998000
0.529292600
1.942187000
-5.385368000
0.397248700
1.941620000
-5.393496000
0.264965400
1.941157000
-5.398374000
0.132522600
1.940795000
-5.400000000
0.000000000
1.940533000
-5.398374000
-0.132522600
1.940368000
-5.393496000
-0.264965400
1.940299000
-5.385368000
-0.397248700
1.940327000
-5.373998000
-0.529292600
1.940452000
-5.359390000
-0.661017700
1.940675000
-5.341553000
-0.792344500
1.940995000
-5.320499000
-0.923194200
1.941411000
-5.296240000
-1.053488000
1.941918000
-5.268792000
-1.183147000
1.942512000
-5.238169000
-1.312093000
1.943183000
-5.204391000
-1.440249000
1.943924000
-5.167478000
-1.567537000
1.944728000
-5.127452000
-1.693882000
1.945588000
-5.084338000
-1.819205000
1.946499000
-5.038161000
-1.943433000
1.947459000
-4.988949000
-2.066491000
1.948463000
-4.936733000
-2.188303000
1.949506000
-4.881542000
-2.308798000
1.950578000
-4.823411000
-2.427901000
1.951665000
-4.762375000
-2.545542000
1.952753000
-4.698470000
-2.661650000
1.953827000
-4.631734000
-2.776155000
1.954874000
-4.562210000
-2.888987000
1.955885000
-4.489936000
-3.000079000
1.956856000
-4.414958000
-3.109364000
1.957788000
-4.337321000
-3.216776000
1.958684000
-4.257071000
-3.322251000
1.959548000
-4.174256000
-3.425724000
1.960384000
-4.088928000
-3.527133000
1.961196000
-4.001136000
-3.626419000
1.961990000
-3.910934000
-3.723519000
1.962771000
-3.818377000
-3.818377000
1.963550000
-3.723519000
-3.910934000
1.964335000
-3.626419000
-4.001136000
1.965140000
-3.527133000
-4.088928000
1.965977000
-3.425724000
-4.174256000
1.966858000
-3.322251000
-4.257071000
1.967793000
-3.216776000
-4.337321000
1.968791000
-3.109364000
-4.414958000
1.969855000
-3.000079000
-4.489936000
1.970987000
-2.888987000
-4.562210000
1.972183000
-2.776155000
-4.631734000
1.973438000
-2.661650000
-4.698470000
1.974740000
-2.545542000
-4.762375000
1.976078000
-2.427901000
-4.823411000
1.977440000
-2.308798000
-4.881542000
1.978813000
-2.188303000
-4.936733000
1.980186000
-2.066491000
-4.988949000
1.981548000
-1.943433000
-5.038161000
1.982885000
-1.819205000
-5.084338000
1.984184000
-1.693882000
-5.127452000
1.985427000
-1.567537000
-5.167478000
1.986597000
-1.440249000
-5.204391000
1.987675000
-1.312093000
-5.238169000
1.988645000
-1.183147000
-5.268792000
1.989496000
-1.053488000
-5.296240000
1.990222000
-0.923194200
-5.320499000
1.990821000
-0.792344500
-5.341553000
1.991298000
-0.661017700
-5.359390000
1.991659000
-0.529292600
-5.373998000
1.991907000
-0.397248700
-5.385368000
1.992047000
-0.264965400
-5.393496000
1.992072000
-0.132522600
-5.398374000
1.991971000
0.000000000
-5.400000000
1.991722000
0.132522600
-5.398374000
1.991293000
0.264965400
-5.393496000
1.990646000
0.397248700
-5.385368000
1.989733000
0.529292600
-5.373998000
1.988511000
0.661017700
-5.359390000
1.986939000
0.792344500
-5.341553000
1.984981000
0.923194200
-5.320499000
1.982652000
1.053488000
-5.296240000
1.979998000
1.183147000
-5.268792000
1.977214000
1.312093000
-5.238169000
1.974735000
1.440249000
-5.204391000
1.973117000
1.567537000
-5.167478000
1.972680000
1.693882000
-5.127452000
1.973136000
1.819205000
-5.084338000
1.973755000
1.943433000
-5.038161000
1.973940000
2.066491000
-4.988949000
1.973566000
2.188303000
-4.936733000
1.972818000
2.308798000
-4.881542000
1.971880000
2.427901000
-4.823411000
1.970832000
2.545542000
-4.762375000
1.969706000
2.661650000
-4.698470000
1.968597000
2.776155000
-4.631734000
1.967585000
2.888987000
-4.562210000
1.966735000
3.000079000
-4.489936000
1.966079000
3.109364000
-4.414958000
1.965591000
3.216776000
-4.337321000
1.965213000
3.322251000
-4.257071000
1.964885000
3.425724000
-4.174256000
1.964560000
3.527133000
-4.088928000
1.964207000
3.626419000
-4.001136000
1.963804000
3.723519000
-3.910934000
1.963334000
3.818377000
-3.818377000
1.962790000
3.910934000
-3.723519000
1.962172000
4.001136000
-3.626419000
1.961489000
4.088928000
-3.527133000
1.960756000
4.174256000
-3.425724000
1.959993000
4.257071000
-3.322251000
1.959218000
4.337321000
-3.216776000
1.958451000
4.414958000
-3.109364000
1.957722000
4.489936000
-3.000079000
1.957082000
4.562210000
-2.888987000
1.956579000
4.631734000
-2.776155000
1.956211000
4.698470000
-2.661650000
1.955901000
4.762375000
-2.545542000
1.955549000
4.823411000
-2.427901000
1.955096000
4.881542000
-2.308798000
1.954539000
4.936733000
-2.188303000
1.953904000
4.988949000
-2.066491000
1.953217000
5.038161000
-1.943433000
1.952493000
5.084338000
-1.819205000
1.951748000
5.127452000
-1.693882000
1.951000000
5.167478000
-1.567537000
1.950264000
5.204391000
-1.440249000
1.949555000
5.238169000
-1.312093000
1.948917000
5.268792000
-1.183147000
1.948426000
5.296240000
-1.053488000
1.948168000
5.320499000
-0.923194200
1.948192000
5.341553000
-0.792344500
1.948485000
5.359390000
-0.661017700
1.948986000
5.373998000
-0.529292600
1.949590000
5.385368000
-0.397248700
1.950156000
5.393496000
-0.264965400
1.950547000
5.398374000
-0.132522600
1.950684000
5.600000000
0.000000000
2.098220000
5.598313000
0.137430900
2.097999000
5.593255000
0.274779000
2.097877000
5.584826000
0.411961600
2.097881000
5.573034000
0.548896000
2.098031000
5.557886000
0.685499800
2.098333000
5.539388000
0.821690600
2.098791000
5.517555000
0.957386600
2.099404000
5.492397000
1.092506000
2.100167000
5.463932000
1.226967000
2.101063000
5.432175000
1.360689000
2.102068000
5.397146000
1.493591000
2.103135000
5.358866000
1.625594000
2.104208000
5.317358000
1.756618000
2.105260000
5.272646000
1.886583000
2.106328000
5.224760000
2.015412000
2.107485000
5.173725000
2.143027000
2.108751000
5.119575000
2.269351000
2.110072000
5.062340000
2.394308000
2.111369000
5.002056000
2.517823000
2.112631000
4.938759000
2.639822000
2.113907000
4.872487000
2.760230000
2.115261000
4.803280000
2.878975000
2.116736000
4.731180000
2.995987000
2.118343000
4.656229000
3.111193000
2.120038000
4.578475000
3.224526000
2.121727000
4.497962000
3.335916000
2.123334000
4.414740000
3.445297000
2.124836000
4.328858000
3.552602000
2.126273000
4.240369000
3.657768000
2.127697000
4.149326000
3.760730000
2.129137000
4.055784000
3.861427000
2.130608000
3.959798000
3.959798000
2.132124000
3.861427000
4.055784000
2.133699000
3.760730000
4.149326000
2.135339000
3.657768000
4.240369000
2.137040000
3.552602000
4.328858000
2.138780000
3.445297000
4.414740000
2.140537000
3.335916000
4.497962000
2.142302000
3.224526000
4.578475000
2.144081000
3.111193000
4.656229000
2.145888000
2.995987000
4.731180000
2.147734000
2.878975000
4.803280000
2.149628000
2.760230000
4.872487000
2.151578000
2.639822000
4.938759000
2.153601000
2.517823000
5.002056000
2.155720000
2.394308000
5.062340000
2.157979000
2.269351000
5.119575000
2.160432000
2.143027000
5.173725000
2.163148000
2.015412000
5.224760000
2.166199000
1.886583000
5.272646000
2.169649000
1.756618000
5.317358000
2.173543000
1.625594000
5.358866000
2.177892000
1.493591000
5.397146000
2.182664000
1.360689000
5.432175000
2.187778000
1.226967000
5.463932000
2.193105000
1.092506000
5.492397000
2.198477000
0.957386600
5.517555000
2.203699000
0.821690600
5.539388000
2.208571000
0.685499800
5.557886000
2.212913000
0.548896000
5.573034000
2.216587000
0.411961600
5.584826000
2.219518000
0.274779000
5.593255000
2.221700000
0.137430900
5.598313000
2.223197000
0.000000000
5.600000000
2.224119000
-0.137430900
5.598313000
2.224590000
-0.274779000
5.593255000
2.224738000
-0.411961600
5.584826000
2.224688000
-0.548896000
5.573034000
2.224539000
-0.685499800
5.557886000
2.224343000
-0.821690600
5.539388000
2.224092000
-0.957386600
5.517555000
2.223741000
-1.092506000
5.492397000
2.223224000
-1.226967000
5.463932000
2.222444000
-1.360689000
5.432175000
2.221302000
-1.493591000
5.397146000
2.219728000
-1.625594000
5.358866000
2.217704000
-1.756618000
5.317358000
2.215286000
-1.886583000
5.272646000
2.212601000
-2.015412000
5.224760000
2.209835000
-2.143027000
5.173725000
2.207137000
-2.269351000
5.119575000
2.204543000
-2.394308000
5.062340000
2.201998000
-2.517823000
5.002056000
2.199481000
-2.639822000
4.938759000
2.197039000
-2.760230000
4.872487000
2.194705000
-2.878975000
4.803280000
2.192436000
-2.995987000
4.731180000
2.190123000
-3.111193000
4.656229000
2.187682000
-3.224526000
4.578475000
2.185077000
-3.335916000
4.497962000
2.182310000
-3.445297000
4.414740000
2.179389000
-3.552602000
4.328858000
2.176322000
-3.657768000
4.240369000
2.173078000
-3.760730000
4.149326000
2.169671000
-3.861427000
4.055784000
2.166254000
-3.959798000
3.959798000
2.163107000
-4.055784000
3.861427000
2.160465000
-4.149326000
3.760730000
2.158311000
-4.240369000
3.657768000
2.156357000
-4.328858000
3.552602000
2.154266000
-4.414740000
3.445297000
2.151879000
-4.497962000
3.335916000
2.149251000
-4.578475000
3.224526000
2.146523000
-4.656229000
3.111193000
2.143814000
-4.731180000
2.995987000
2.141172000
-4.803280000
2.878975000
2.138621000
-4.872487000
2.760230000
2.136165000
-4.938759000
2.639822000
2.133803000
-5.002056000
2.517823000
2.131535000
-5.062340000
2.394308000
2.129367000
-5.119575000
2.269351000
2.127304000
-5.173725000
2.143027000
2.125349000
-5.224760000
2.015412000
2.123507000
-5.272646000
1.886583000
2.121778000
-5.317358000
1.756618000
2.120159000
-5.358866000
1.625594000
2.118648000
-5.397146000
1.493591000
2.117239000
-5.432175000
1.360689000
2.115931000
-5.463932000
1.226967000
2.114722000
-5.492397000
1.092506000
2.113614000
-5.517555000
0.957386600
2.112612000
-5.539388000
0.821690600
2.111720000
-5.557886000
0.685499800
2.110942000
-5.573034000
0.548896000
2.110279000
-5.584826000
0.411961600
2.109731000
-5.593255000
0.274779000
2.109294000
-5.598313000
0.137430900
2.108962000
-5.600000000
0.000000000
2.108732000
-5.598313000
-0.137430900
2.108598000
-5.593255000
-0.274779000
2.108560000
-5.584826000
-0.411961600
2.108615000
-5.573034000
-0.548896000
2.108765000
-5.557886000
-0.685499800
2.109009000
-5.539388000
-0.821690600
2.109344000
-5.517555000
-0.957386600
2.109770000
-5.492397000
-1.092506000
2.110280000
-5.463932000
-1.226967000
2.110869000
-5.432175000
-1.360689000
2.111529000
-5.397146000
-1.493591000
2.112254000
-5.358866000
-1.625594000
2.113038000
-5.317358000
-1.756618000
2.113874000
-5.272646000
-1.886583000
2.114761000
-5.224760000
-2.015412000
2.115694000
-5.173725000
-2.143027000
2.116669000
-5.119575000
-2.269351000
2.117679000
-5.062340000
-2.394308000
2.118712000
-5.002056000
-2.517823000
2.119756000
-4.938759000
-2.639822000
2.120801000
-4.872487000
-2.760230000
2.121838000
-4.803280000
-2.878975000
2.122867000
-4.731180000
-2.995987000
2.123898000
-4.656229000
-3.111193000
2.124945000
-4.578475000
-3.224526000
2.126030000
-4.497962000
-3.335916000
2.127173000
-4.414740000
-3.445297000
2.128392000
-4.328858000
-3.552602000
2.129700000
-4.240369000
-3.657768000
2.131101000
-4.149326000
-3.760730000
2.132592000
-4.055784000
-3.861427000
2.134164000
-3.959798000
-3.959798000
2.135805000
-3.861427000
-4.055784000
2.137498000
-3.760730000
-4.149326000
2.139227000
-3.657768000
-4.240369000
2.140975000
-3.552602000
-4.328858000
2.142727000
-3.445297000
-4.414740000
2.144469000
-3.335916000
-4.497962000
2.146193000
-3.224526000
-4.578475000
2.147890000
-3.111193000
-4.656229000
2.149554000
-2.995987000
-4.731180000
2.151181000
-2.878975000
-4.803280000
2.152763000
-2.760230000
-4.872487000
2.154295000
-2.639822000
-4.938759000
2.155771000
-2.517823000
-5.002056000
2.157185000
-2.394308000
-5.062340000
2.158532000
-2.269351000
-5.119575000
2.159805000
-2.143027000
-5.173725000
2.161001000
-2.015412000
-5.224760000
2.162112000
-1.886583000
-5.272646000
2.163128000
-1.756618000
-5.317358000
2.164039000
-1.625594000
-5.358866000
2.164829000
-1.493591000
-5.397146000
2.165481000
-1.360689000
-5.432175000
2.165981000
-1.226967000
-5.463932000
2.166312000
-1.092506000
-5.492397000
2.166459000
-0.957386600
-5.517555000
2.166409000
-0.821690600
-5.539388000
2.166147000
-0.685499800
-5.557886000
2.165651000
-0.548896000
-5.573034000
2.164899000
-0.411961600
-5.584826000
2.163862000
-0.274779000
-5.593255000
2.162510000
-0.137430900
-5.598313000
2.160817000
0.000000000
-5.600000000
2.158765000
0.137430900
-5.598313000
2.156350000
0.274779000
-5.593255000
2.153595000
0.411961600
-5.584826000
2.150545000
0.548896000
-5.573034000
2.147272000
0.685499800
-5.557886000
2.143865000
0.821690600
-5.539388000
2.140409000
0.957386600
-5.517555000
2.137019000
1.092506000
-5.492397000
2.133794000
1.226967000
-5.463932000
2.130929000
1.360689000
-5.432175000
2.128807000
1.493591000
-5.397146000
2.127889000
1.625594000
-5.358866000
2.128368000
1.756618000
-5.317358000
2.129827000
1.886583000
-5.272646000
2.131419000
2.015412000
-5.224760000
2.132456000
2.143027000
-5.173725000
2.132757000
2.269351000
-5.119575000
2.132484000
2.394308000
-5.062340000
2.131824000
2.517823000
-5.002056000
2.130881000
2.639822000
-4.938759000
2.129720000
2.760230000
-4.872487000
2.128466000
2.878975000
-4.803280000
2.127232000
2.995987000
-4.731180000
2.126103000
3.111193000
-4.656229000
2.125131000
3.224526000
-4.578475000
2.124301000
3.335916000
-4.497962000
2.123565000
3.445297000
-4.414740000
2.122868000
3.552602000
-4.328858000
2.122168000
3.657768000
-4.240369000
2.121442000
3.760730000
-4.149326000
2.120675000
3.861427000
-4.055784000
2.119855000
3.959798000
-3.959798000
2.118983000
4.055784000
-3.861427000
2.118064000
4.149326000
-3.760730000
2.117112000
4.240369000
-3.657768000
2.116140000
4.328858000
-3.552602000
2.115168000
4.414740000
-3.445297000
2.114211000
4.497962000
-3.335916000
2.113283000
4.578475000
-3.224526000
2.112412000
4.656229000
-3.111193000
2.111645000
4.731180000
-2.995987000
2.111029000
4.803280000
-2.878975000
2.110558000
4.872487000
-2.760230000
2.110156000
4.938759000
-2.639822000
2.109725000
5.002056000
-2.517823000
2.109205000
5.062340000
-2.394308000
2.108593000
5.119575000
-2.269351000
2.107912000
5.173725000
-2.143027000
2.107184000
5.224760000
-2.015412000
2.106418000
5.272646000
-1.886583000
2.105618000
5.317358000
-1.756618000
2.104788000
5.358866000
-1.625594000
2.103924000
5.397146000
-1.493591000
2.103024000
5.432175000
-1.360689000
2.102109000
5.463932000
-1.226967000
2.101238000
5.492397000
-1.092506000
2.100485000
5.517555000
-0.957386600
2.099902000
5.539388000
-0.821690600
2.099491000
5.557886000
-0.685499800
2.099228000
5.573034000
-0.548896000
2.099064000
5.584826000
-0.411961600
2.098922000
5.593255000
-0.274779000
2.098735000
5.598313000
-0.137430900
2.098488000
5.800000000
0.000000000
2.253056000
5.798254000
0.142339100
2.252841000
5.793014000
0.284592500
2.252739000
5.784285000
0.426674500
2.252784000
5.772071000
0.568499400
2.252998000
5.756382000
0.709982000
2.253391000
5.737224000
0.851036700
2.253963000
5.714611000
0.991579000
2.254712000
5.688555000
1.131524000
2.255629000
5.659072000
1.270787000
2.256693000
5.626182000
1.409285000
2.257876000
5.589901000
1.546934000
2.259128000
5.550254000
1.683651000
2.260394000
5.507264000
1.819354000
2.261646000
5.460956000
1.953961000
2.262926000
5.411358000
2.087391000
2.264306000
5.358501000
2.219564000
2.265811000
5.302417000
2.350400000
2.267382000
5.243138000
2.479820000
2.268939000
5.180701000
2.607746000
2.270465000
5.115144000
2.734101000
2.272001000
5.046504000
2.858810000
2.273601000
4.974826000
2.981796000
2.275300000
4.900151000
3.102986000
2.277102000
4.822524000
3.222307000
2.278955000
4.741992000
3.339688000
2.280765000
4.658604000
3.455056000
2.282453000
4.572409000
3.568343000
2.284001000
4.483460000
3.679481000
2.285454000
4.391811000
3.788403000
2.286872000
4.297517000
3.895042000
2.288295000
4.200634000
3.999336000
2.289749000
4.101219000
4.101219000
2.291261000
3.999336000
4.200634000
2.292855000
3.895042000
4.297517000
2.294549000
3.788403000
4.391811000
2.296349000
3.679481000
4.483460000
2.298241000
3.568343000
4.572409000
2.300208000
3.455056000
4.658604000
2.302244000
3.339688000
4.741992000
2.304354000
3.222307000
4.822524000
2.306548000
3.102986000
4.900151000
2.308827000
2.981796000
4.974826000
2.311187000
2.858810000
5.046504000
2.313625000
2.734101000
5.115144000
2.316147000
2.607746000
5.180701000
2.318774000
2.479820000
5.243138000
2.321553000
2.350400000
5.302417000
2.324553000
2.219564000
5.358501000
2.327866000
2.087391000
5.411358000
2.331593000
1.953961000
5.460956000
2.335829000
1.819354000
5.507264000
2.340643000
1.683651000
5.550254000
2.346060000
1.546934000
5.589901000
2.352047000
1.409285000
5.626182000
2.358508000
1.270787000
5.659072000
2.365286000
1.131524000
5.688555000
2.372173000
0.991579000
5.714611000
2.378928000
0.851036700
5.737224000
2.385312000
0.709982000
5.756382000
2.391105000
0.568499400
5.772071000
2.396146000
0.426674500
5.784285000
2.400349000
0.284592500
5.793014000
2.403711000
0.142339100
5.798254000
2.406310000
0.000000000
5.800000000
2.408269000
-0.142339100
5.798254000
2.409724000
-0.284592500
5.793014000
2.410804000
-0.426674500
5.784285000
2.411613000
-0.568499400
5.772071000
2.412215000
-0.709982000
5.756382000
2.412612000
-0.851036700
5.737224000
2.412742000
-0.991579000
5.714611000
2.412514000
-1.131524000
5.688555000
2.411836000
-1.270787000
5.659072000
2.410612000
-1.409285000
5.626182000
2.408774000
-1.546934000
5.589901000
2.406308000
-1.683651000
5.550254000
2.403273000
-1.819354000
5.507264000
2.399806000
-1.953961000
5.460956000
2.396109000
-2.087391000
5.411358000
2.392429000
-2.219564000
5.358501000
2.388955000
-2.350400000
5.302417000
2.385742000
-2.479820000
5.243138000
2.382735000
-2.607746000
5.180701000
2.379897000
-2.734101000
5.115144000
2.377248000
-2.858810000
5.046504000
2.374792000
-2.981796000
4.974826000
2.372457000
-3.102986000
4.900151000
2.370107000
-3.222307000
4.822524000
2.367640000
-3.339688000
4.741992000
2.365005000
-3.455056000
4.658604000
2.362200000
-3.568343000
4.572409000
2.359234000
-3.679481000
4.483460000
2.356115000
-3.788403000
4.391811000
2.352823000
-3.895042000
4.297517000
2.349376000
-3.999336000
4.200634000
2.345937000
-4.101219000
4.101219000
2.342790000
-4.200634000
3.999336000
2.340175000
-4.297517000
3.895042000
2.338079000
-4.391811000
3.788403000
2.336212000
-4.483460000
3.679481000
2.334236000
-4.572409000
3.568343000
2.331990000
-4.658604000
3.455056000
2.329519000
-4.741992000
3.339688000
2.326953000
-4.822524000
3.222307000
2.324399000
-4.900151000
3.102986000
2.321889000
-4.974826000
2.981796000
2.319433000
-5.046504000
2.858810000
2.317017000
-5.115144000
2.734101000
2.314627000
-5.180701000
2.607746000
2.312256000
-5.243138000
2.479820000
2.309903000
-5.302417000
2.350400000
2.307572000
-5.358501000
2.219564000
2.305274000
-5.411358000
2.087391000
2.303021000
-5.460956000
1.953961000
2.300829000
-5.507264000
1.819354000
2.298712000
-5.550254000
1.683651000
2.296687000
-5.589901000
1.546934000
2.294770000
-5.626182000
1.409285000
2.292977000
-5.659072000
1.270787000
2.291324000
-5.688555000
1.131524000
2.289826000
-5.714611000
0.991579000
2.288497000
-5.737224000
0.851036700
2.287345000
-5.756382000
0.709982000
2.286374000
-5.772071000
0.568499400
2.285578000
-5.784285000
0.426674500
2.284947000
-5.793014000
0.284592500
2.284463000
-5.798254000
0.142339100
2.284108000
-5.800000000
0.000000000
2.283864000
-5.798254000
-0.142339100
2.283717000
-5.793014000
-0.284592500
2.283655000
-5.784285000
-0.426674500
2.283675000
-5.772071000
-0.568499400
2.283777000
-5.756382000
-0.709982000
2.283964000
-5.737224000
-0.851036700
2.284241000
-5.714611000
-0.991579000
2.284613000
-5.688555000
-1.131524000
2.285083000
-5.659072000
-1.270787000
2.285649000
-5.626182000
-1.409285000
2.286309000
-5.589901000
-1.546934000
2.287058000
-5.550254000
-1.683651000
2.287889000
-5.507264000
-1.819354000
2.288797000
-5.460956000
-1.953961000
2.289783000
-5.411358000
-2.087391000
2.290848000
-5.358501000
-2.219564000
2.291997000
-5.302417000
-2.350400000
2.293238000
-5.243138000
-2.479820000
2.294577000
-5.180701000
-2.607746000
2.296016000
-5.115144000
-2.734101000
2.297554000
-5.046504000
-2.858810000
2.299187000
-4.974826000
-2.981796000
2.300910000
-4.900151000
-3.102986000
2.302714000
-4.822524000
-3.222307000
2.304590000
-4.741992000
-3.339688000
2.306528000
-4.658604000
-3.455056000
2.308519000
-4.572409000
-3.568343000
2.310551000
-4.483460000
-3.679481000
2.312614000
-4.391811000
-3.788403000
2.314694000
-4.297517000
-3.895042000
2.316777000
-4.200634000
-3.999336000
2.318852000
-4.101219000
-4.101219000
2.320904000
-3.999336000
-4.200634000
2.322921000
-3.895042000
-4.297517000
2.324894000
-3.788403000
-4.391811000
2.326811000
-3.679481000
-4.483460000
2.328665000
-3.568343000
-4.572409000
2.330450000
-3.455056000
-4.658604000
2.332161000
-3.339688000
-4.741992000
2.333795000
-3.222307000
-4.822524000
2.335352000
-3.102986000
-4.900151000
2.336831000
-2.981796000
-4.974826000
2.338232000
-2.858810000
-5.046504000
2.339553000
-2.734101000
-5.115144000
2.340792000
-2.607746000
-5.180701000
2.341948000
-2.479820000
-5.243138000
2.343018000
-2.350400000
-5.302417000
2.343998000
-2.219564000
-5.358501000
2.344884000
-2.087391000
-5.411358000
2.345665000
-1.953961000
-5.460956000
2.346326000
-1.819354000
-5.507264000
2.346844000
-1.683651000
-5.550254000
2.347191000
-1.546934000
-5.589901000
2.347328000
-1.409285000
-5.626182000
2.347213000
-1.270787000
-5.659072000
2.346800000
-1.131524000
-5.688555000
2.346040000
-0.991579000
-5.714611000
2.344884000
-0.851036700
-5.737224000
2.343291000
-0.709982000
-5.756382000
2.341233000
-0.568499400
-5.772071000
2.338703000
-0.426674500
-5.784285000
2.335721000
-0.284592500
-5.793014000
2.332338000
-0.142339100
-5.798254000
2.328635000
0.000000000
-5.800000000
2.324721000
0.142339100
-5.798254000
2.320715000
0.284592500
-5.793014000
2.316738000
0.426674500
-5.784285000
2.312894000
0.568499400
-5.772071000
2.309264000
0.709982000
-5.756382000
2.305895000
0.851036700
-5.737224000
2.302785000
0.991579000
-5.714611000
2.299937000
1.131524000
-5.688555000
2.297329000
1.270787000
-5.659072000
2.295052000
1.409285000
-5.626182000
2.293404000
1.546934000
-5.589901000
2.292796000
1.683651000
-5.550254000
2.293402000
1.819354000
-5.507264000
2.294813000
1.953961000
-5.460956000
2.296204000
2.087391000
-5.411358000
2.296921000
2.219564000
-5.358501000
2.296815000
2.350400000
-5.302417000
2.296079000
2.479820000
-5.243138000
2.294924000
2.607746000
-5.180701000
2.293467000
2.734101000
-5.115144000
2.291783000
2.858810000
-5.046504000
2.290000000
2.981796000
-4.974826000
2.288228000
3.102986000
-4.900151000
2.286551000
3.222307000
-4.822524000
2.285016000
3.339688000
-4.741992000
2.283606000
3.455056000
-4.658604000
2.282276000
3.568343000
-4.572409000
2.280974000
3.679481000
-4.483460000
2.279668000
3.788403000
-4.391811000
2.278346000
3.895042000
-4.297517000
2.277004000
3.999336000
-4.200634000
2.275647000
4.101219000
-4.101219000
2.274286000
4.200634000
-3.999336000
2.272936000
4.297517000
-3.895042000
2.271616000
4.391811000
-3.788403000
2.270340000
4.483460000
-3.679481000
2.269125000
4.572409000
-3.568343000
2.267979000
4.658604000
-3.455056000
2.266908000
4.741992000
-3.339688000
2.265929000
4.822524000
-3.222307000
2.265083000
4.900151000
-3.102986000
2.264410000
4.974826000
-2.981796000
2.263902000
5.046504000
-2.858810000
2.263482000
5.115144000
-2.734101000
2.263051000
5.180701000
-2.607746000
2.262553000
5.243138000
-2.479820000
2.261985000
5.302417000
-2.350400000
2.261371000
5.358501000
-2.219564000
2.260732000
5.411358000
-2.087391000
2.260076000
5.460956000
-1.953961000
2.259403000
5.507264000
-1.819354000
2.258712000
5.550254000
-1.683651000
2.257994000
5.589901000
-1.546934000
2.257238000
5.626182000
-1.409285000
2.256463000
5.659072000
-1.270787000
2.255718000
5.688555000
-1.131524000
2.255075000
5.714611000
-0.991579000
2.254582000
5.737224000
-0.851036700
2.254241000
5.756382000
-0.709982000
2.254026000
5.772071000
-0.568499400
2.253891000
5.784285000
-0.426674500
2.253762000
5.793014000
-0.284592500
2.253577000
5.798254000
-0.142339100
2.253326000
5.935059000
0.880382800
2.421790000
5.911666000
1.025771000
2.418688000
5.884711000
1.170542000
2.416434000
5.854213000
1.314607000
2.415008000
5.820188000
1.457881000
2.414320000
5.782656000
1.600276000
2.414224000
5.741642000
1.741708000
2.414558000
5.697169000
1.882091000
2.415192000
5.649264000
2.021339000
2.416080000
5.597957000
2.159370000
2.417228000
5.543277000
2.296101000
2.418609000
5.485259000
2.431448000
2.420130000
5.423936000
2.565331000
2.421682000
5.359346000
2.697668000
2.423226000
5.291528000
2.828381000
2.424788000
5.220522000
2.957389000
2.426409000
5.146372000
3.084617000
2.428114000
5.069121000
3.209986000
2.429900000
4.988818000
3.333421000
2.431714000
4.905509000
3.454849000
2.433459000
4.819245000
3.574196000
2.435061000
4.730079000
3.691390000
2.436506000
4.638062000
3.806360000
2.437848000
4.543253000
3.919037000
2.439157000
4.445707000
4.029354000
2.440485000
4.345483000
4.137243000
2.441873000
4.242640000
4.242640000
2.443363000
4.137243000
4.345483000
2.444997000
4.029354000
4.445707000
2.446812000
3.919037000
4.543253000
2.448829000
3.806360000
4.638062000
2.451048000
3.691390000
4.730079000
2.453460000
3.574196000
4.819245000
2.456062000
3.454849000
4.905509000
2.458853000
3.333421000
4.988818000
2.461829000
3.209986000
5.069121000
2.464975000
3.084617000
5.146372000
2.468266000
2.957389000
5.220522000
2.471679000
2.828381000
5.291528000
2.475205000
2.697668000
5.359346000
2.478866000
2.565331000
5.423936000
2.482719000
2.431448000
5.485259000
2.486861000
2.296101000
5.543277000
2.491421000
2.159370000
5.597957000
2.496543000
2.021339000
5.649264000
2.502359000
1.882091000
5.697169000
2.508962000
1.741708000
5.741642000
2.516389000
1.600276000
5.782656000
2.524604000
1.457881000
5.820188000
2.533500000
1.314607000
5.854213000
2.542916000
1.170542000
5.884711000
2.552653000
1.025771000
5.911666000
2.562507000
0.880382800
5.935059000
2.572287000
0.734464000
5.954877000
2.581832000
0.588102800
5.971108000
2.591022000
0.441387400
5.983743000
2.599770000
0.294406100
5.992773000
2.608010000
0.147247400
5.998193000
2.615682000
0.000000000
6.000000000
2.622699000
-0.147247400
5.998193000
2.628929000
-0.294406100
5.992773000
2.634203000
-1.882091000
5.697169000
2.600995000
-2.021339000
5.649264000
2.593037000
-2.159370000
5.597957000
2.585720000
-2.296101000
5.543277000
2.579286000
-2.431448000
5.485259000
2.573774000
-2.565331000
5.423936000
2.569057000
-2.697668000
5.359346000
2.564995000
-2.828381000
5.291528000
2.561498000
-2.957389000
5.220522000
2.558463000
-3.084617000
5.146372000
2.555729000
-3.209986000
5.069121000
2.553094000
-3.333421000
4.988818000
2.550409000
-3.454849000
4.905509000
2.547599000
-3.574196000
4.819245000
2.544647000
-3.691390000
4.730079000
2.541561000
-3.806360000
4.638062000
2.538352000
-3.919037000
4.543253000
2.535002000
-4.029354000
4.445707000
2.531530000
-4.137243000
4.345483000
2.528098000
-4.242640000
4.242640000
2.524986000
-4.345483000
4.137243000
2.522431000
-4.445707000
4.029354000
2.520415000
-4.543253000
3.919037000
2.518644000
-4.638062000
3.806360000
2.516781000
-4.730079000
3.691390000
2.514662000
-4.819245000
3.574196000
2.512335000
-4.905509000
3.454849000
2.509930000
-4.988818000
3.333421000
2.507551000
-5.069121000
3.209986000
2.505228000
-5.146372000
3.084617000
2.502963000
-5.220522000
2.957389000
2.500738000
-5.291528000
2.828381000
2.498529000
-5.359346000
2.697668000
2.496321000
-5.423936000
2.565331000
2.494106000
-5.485259000
2.431448000
2.491881000
-5.543277000
2.296101000
2.489655000
-5.597957000
2.159370000
2.487436000
-5.649264000
2.021339000
2.485240000
-5.697169000
1.882091000
2.483085000
-5.741642000
1.741708000
2.480988000
-5.782656000
1.600276000
2.478972000
-5.820188000
1.457881000
2.477060000
-5.854213000
1.314607000
2.475276000
-5.884711000
1.170542000
2.473641000
-5.911666000
1.025771000
2.472178000
-5.935059000
0.880382800
2.470901000
-5.954877000
0.734464000
2.469817000
-5.971108000
0.588102800
2.468926000
-5.983743000
0.441387400
2.468217000
-5.992773000
0.294406100
2.467673000
-5.998193000
0.147247400
2.467273000
-6.000000000
0.000000000
2.466998000
-5.998193000
-0.147247400
2.466831000
-5.992773000
-0.294406100
2.466763000
-5.983743000
-0.441387400
2.466787000
-5.971108000
-0.588102800
2.466908000
-5.954877000
-0.734464000
2.467130000
-5.935059000
-0.880382800
2.467462000
-5.911666000
-1.025771000
2.467912000
-5.884711000
-1.170542000
2.468488000
-5.854213000
-1.314607000
2.469191000
-5.820188000
-1.457881000
2.470021000
-5.782656000
-1.600276000
2.470973000
-5.741642000
-1.741708000
2.472042000
-5.697169000
-1.882091000
2.473221000
-5.649264000
-2.021339000
2.474509000
-5.597957000
-2.159370000
2.475907000
-5.543277000
-2.296101000
2.477418000
-5.485259000
-2.431448000
2.479049000
-5.423936000
-2.565331000
2.480802000
-5.359346000
-2.697668000
2.482680000
-5.291528000
-2.828381000
2.484679000
-5.220522000
-2.957389000
2.486790000
-5.146372000
-3.084617000
2.489002000
-5.069121000
-3.209986000
2.491300000
-4.988818000
-3.333421000
2.493668000
-4.905509000
-3.454849000
2.496090000
-4.819245000
-3.574196000
2.498550000
-4.730079000
-3.691390000
2.501033000
-4.638062000
-3.806360000
2.503524000
-4.543253000
-3.919037000
2.506008000
-4.445707000
-4.029354000
2.508471000
-4.345483000
-4.137243000
2.510900000
-4.242640000
-4.242640000
2.513278000
-4.137243000
-4.345483000
2.515593000
-4.029354000
-4.445707000
2.517828000
-3.919037000
-4.543253000
2.519972000
-3.806360000
-4.638062000
2.522010000
-3.691390000
-4.730079000
2.523931000
-3.574196000
-4.819245000
2.525727000
-3.454849000
-4.905509000
2.527390000
-3.333421000
-4.988818000
2.528915000
-3.209986000
-5.069121000
2.530298000
-3.084617000
-5.146372000
2.531534000
-2.957389000
-5.220522000
2.532617000
-2.828381000
-5.291528000
2.533543000
-2.697668000
-5.359346000
2.534307000
-2.565331000
-5.423936000
2.534902000
-2.431448000
-5.485259000
2.535321000
-2.296101000
-5.543277000
2.535557000
-2.159370000
-5.597957000
2.535591000
-2.021339000
-5.649264000
2.535403000
-1.882091000
-5.697169000
2.534960000
-1.741708000
-5.741642000
2.534223000
-1.600276000
-5.782656000
2.533150000
-1.457881000
-5.820188000
2.531702000
-1.314607000
-5.854213000
2.529843000
-1.170542000
-5.884711000
2.527555000
-1.025771000
-5.911666000
2.524837000
-0.880382800
-5.935059000
2.521706000
-0.734464000
-5.954877000
2.518199000
-0.588102800
-5.971108000
2.514371000
-0.441387400
-5.983743000
2.510292000
-0.294406100
-5.992773000
2.506038000
-0.147247400
-5.998193000
2.501690000
0.000000000
-6.000000000
2.497324000
0.147247400
-5.998193000
2.493011000
0.294406100
-5.992773000
2.488806000
0.441387400
-5.983743000
2.484750000
0.588102800
-5.971108000
2.480865000
0.734464000
-5.954877000
2.477158000
0.880382800
-5.935059000
2.473603000
1.025771000
-5.911666000
2.470195000
1.170542000
-5.884711000
2.466918000
1.314607000
-5.854213000
2.463876000
1.457881000
-5.820188000
2.461388000
1.600276000
-5.782656000
2.459883000
1.741708000
-5.741642000
2.459554000
1.882091000
-5.697169000
2.460005000
2.021339000
-5.649264000
2.460424000
2.159370000
-5.597957000
2.460166000
2.296101000
-5.543277000
2.459091000
2.431448000
-5.485259000
2.457397000
2.565331000
-5.423936000
2.455298000
2.697668000
-5.359346000
2.452914000
2.828381000
-5.291528000
2.450318000
2.957389000
-5.220522000
2.447639000
3.084617000
-5.146372000
2.444983000
3.209986000
-5.069121000
2.442429000
3.333421000
-4.988818000
2.440024000
3.454849000
-4.905509000
2.437747000
3.574196000
-4.819245000
2.435552000
3.691390000
-4.730079000
2.433392000
3.806360000
-4.638062000
2.431241000
3.919037000
-4.543253000
2.429097000
4.029354000
-4.445707000
2.426971000
4.137243000
-4.345483000
2.424879000
4.242640000
-4.242640000
2.422847000
4.345483000
-4.137243000
2.420900000
4.445707000
-4.029354000
2.419060000
4.543253000
-3.919037000
2.417344000
4.638062000
-3.806360000
2.415762000
4.730079000
-3.691390000
2.414316000
4.819245000
-3.574196000
2.413003000
4.905509000
-3.454849000
2.411836000
4.988818000
-3.333421000
2.410855000
5.069121000
-3.209986000
2.410105000
5.146372000
-3.084617000
2.409591000
5.220522000
-2.957389000
2.409256000
5.291528000
-2.828381000
2.409034000
5.359346000
-2.697668000
2.408907000
5.423936000
-2.565331000
2.408930000
5.485259000
-2.431448000
2.409196000
5.543277000
-2.296101000
2.409812000
5.597957000
-2.159370000
2.410879000
5.649264000
-2.021339000
2.412494000
5.697169000
-1.882091000
2.414735000
5.741642000
-1.741708000
2.417636000
5.782656000
-1.600276000
2.421174000
5.820188000
-1.457881000
2.425281000
5.854213000
-1.314607000
2.429840000
5.884711000
-1.170542000
2.434680000
5.911666000
-1.025771000
2.439546000
5.935059000
-0.880382800
2.444104000
