# Supplementary material for: Customized Finite Element Modelling of the Human Cornea
Source: PLoS One. 2015 Jun 22;10(6):e0130426. doi: 10.1371/journal.pone.0130426 (PMC4476710; doi:10.1371/journal.pone.0130426)
Supplement: S1 Dataset — The.xyz files contain the coordinates lying on the anterior surface of th e cornea and.csv files contain the thicknesses associated to these points. (ZIP) [file pone.0130426.s001.zip › SupplementaryFiles/S3_Dataset.csv.csv]

Radii [mm]
0.000000000; 0.200000000; 0.400000000; 0.600000000; 0.800000000; 1.000000000; 1.200000000; 1.400000000; 1.600000000; 1.800000000; 2.000000000; 2.200000000; 2.400000000; 2.600000000; 2.800000000; 3.000000000; 3.200000000; 3.400000000; 3.600000000; 3.800000000; 4.000000000; 4.200000000; 4.400000000; 4.600000000; 4.800000000; 5.000000000; 5.200000000; 5.400000000; 5.600000000; 5.800000000; 6.0000000…
CornealThickness [um]
586.541100000; 586.541100000; 586.541100000; 586.541100000; 586.541100000; 586.541100000; 586.541100000; 586.541100000; 586.541100000; 586.541100000; 586.541100000; 586.541100000; 586.541100000; 586.541100000; 586.541100000; 586.541100000; 586.541100000; 586.541100000; 586.541100000; 586.541100000; 586.541100000; 586.541100000; 586.541100000; 586.541100000; 586.541100000; 586.541100000; 586.54110…
587.767700000; 587.818000000; 587.866700000; 587.913700000; 587.959000000; 588.002400000; 588.044000000; 588.083800000; 588.121700000; 588.157800000; 588.192100000; 588.224500000; 588.255300000; 588.284300000; 588.311700000; 588.337500000; 588.361800000; 588.384600000; 588.406100000; 588.426100000; 588.445000000; 588.462700000; 588.479200000; 588.494700000; 588.509000000; 588.522500000; 588.53490…
589.426300000; 589.522200000; 589.614700000; 589.704000000; 589.789700000; 589.871900000; 589.950400000; 590.025400000; 590.096700000; 590.164600000; 590.229000000; 590.290000000; 590.347900000; 590.402600000; 590.454400000; 590.503400000; 590.549700000; 590.593600000; 590.635100000; 590.674600000; 590.712000000; 590.747600000; 590.781500000; 590.813800000; 590.844600000; 590.874000000; 590.90210…
592.014500000; 592.155600000; 592.291500000; 592.421900000; 592.546800000; 592.665800000; 592.779200000; 592.886700000; 592.988300000; 593.084400000; 593.174900000; 593.260000000; 593.340000000; 593.415100000; 593.485500000; 593.551600000; 593.613700000; 593.672100000; 593.726900000; 593.778700000; 593.827700000; 593.874200000; 593.918400000; 593.960600000; 594.001000000; 594.039900000; 594.07730…
594.966700000; 595.157800000; 595.342500000; 595.520400000; 595.691200000; 595.854700000; 596.010600000; 596.159100000; 596.299900000; 596.433100000; 596.559000000; 596.677600000; 596.789100000; 596.894000000; 596.992400000; 597.084900000; 597.171800000; 597.253400000; 597.330200000; 597.402600000; 597.471200000; 597.536200000; 597.598000000; 597.657100000; 597.713700000; 597.768100000; 597.82060…
598.539400000; 598.781400000; 599.016100000; 599.243000000; 599.461800000; 599.671800000; 599.872900000; 600.064800000; 600.247300000; 600.420300000; 600.584000000; 600.738300000; 600.883500000; 601.019900000; 601.147700000; 601.267300000; 601.379200000; 601.483700000; 601.581400000; 601.672800000; 601.758400000; 601.838600000; 601.913900000; 601.984900000; 602.051900000; 602.115400000; 602.17570…
602.885700000; 603.184200000; 603.474900000; 603.757000000; 604.029800000; 604.292700000; 604.545200000; 604.786700000; 605.017100000; 605.236100000; 605.443500000; 605.639400000; 605.823900000; 605.997100000; 606.159200000; 606.310600000; 606.451700000; 606.583000000; 606.705000000; 606.818100000; 606.923000000; 607.020200000; 607.110300000; 607.193800000; 607.271200000; 607.343200000; 607.41010…
607.915800000; 608.272900000; 608.622700000; 608.964200000; 609.296300000; 609.618300000; 609.929200000; 610.228400000; 610.515300000; 610.789400000; 611.050300000; 611.297700000; 611.531600000; 611.751900000; 611.958600000; 612.152000000; 612.332300000; 612.499800000; 612.655100000; 612.798600000; 612.930900000; 613.052600000; 613.164300000; 613.266800000; 613.360600000; 613.446500000; 613.52500…
613.604000000; 614.012200000; 614.413500000; 614.806500000; 615.190000000; 615.563000000; 615.924400000; 616.273400000; 616.608900000; 616.930500000; 617.237500000; 617.529400000; 617.805800000; 618.066500000; 618.311600000; 618.540900000; 618.754600000; 618.953100000; 619.136500000; 619.305500000; 619.460500000; 619.602200000; 619.731100000; 619.848100000; 619.953900000; 620.049300000; 620.13490…
619.958300000; 620.426800000; 620.889200000; 621.343800000; 621.789300000; 622.224100000; 622.646900000; 623.056500000; 623.451500000; 623.831100000; 624.194200000; 624.540000000; 624.867700000; 625.177000000; 625.467300000; 625.738400000; 625.990100000; 626.222400000; 626.435500000; 626.629700000; 626.805400000; 626.963200000; 627.103600000; 627.227600000; 627.335800000; 627.429300000; 627.50900…
626.667400000; 627.168700000; 627.665200000; 628.155500000; 628.637900000; 629.111000000; 629.573300000; 630.023500000; 630.460400000; 630.882600000; 631.289200000; 631.679200000; 632.051600000; 632.405800000; 632.741000000; 633.056900000; 633.353100000; 633.629300000; 633.885700000; 634.122200000; 634.339200000; 634.537100000; 634.716600000; 634.878200000; 635.023100000; 635.152000000; 635.26610…
634.141400000; 634.673900000; 635.203100000; 635.727800000; 636.246300000; 636.757400000; 637.259600000; 637.751600000; 638.232100000; 638.699800000; 639.153400000; 639.592100000; 640.014500000; 640.419900000; 640.807300000; 641.175900000; 641.525200000; 641.854700000; 642.164100000; 642.453100000; 642.721700000; 642.970300000; 643.199200000; 643.408800000; 643.599900000; 643.773400000; 643.93030…
642.280400000; 642.858300000; 643.433400000; 644.004500000; 644.570300000; 645.129300000; 645.680300000; 646.222000000; 646.753200000; 647.272700000; 647.779200000; 648.271500000; 648.748700000; 649.209500000; 649.653000000; 650.078300000; 650.484700000; 650.871500000; 651.238200000; 651.584500000; 651.910200000; 652.215500000; 652.500400000; 652.765500000; 653.011300000; 653.238600000; 653.44830…
649.949200000; 650.578200000; 651.205200000; 651.829000000; 652.448500000; 653.062700000; 653.670600000; 654.271100000; 654.863300000; 655.446200000; 656.018700000; 656.580000000; 657.129000000; 657.664900000; 658.186500000; 658.693200000; 659.184200000; 659.658600000; 660.116000000; 660.555700000; 660.977400000; 661.380800000; 661.765900000; 662.132700000; 662.481400000; 662.812500000; 663.12630…
657.717000000; 658.412000000; 659.106700000; 659.800500000; 660.492900000; 661.183300000; 661.871200000; 662.555900000; 663.236800000; 663.913300000; 664.584300000; 665.249000000; 665.906400000; 666.555300000; 667.194600000; 667.823000000; 668.439300000; 669.042200000; 669.630500000; 670.203100000; 670.758700000; 671.296600000; 671.815800000; 672.315700000; 672.795800000; 673.255800000; 673.69570…
666.627200000; 667.437300000; 668.246900000; 669.055500000; 669.862900000; 670.668600000; 671.472300000; 672.273400000; 673.071200000; 673.865100000; 674.654200000; 675.437300000; 676.213300000; 676.981000000; 677.738700000; 678.485200000; 679.218700000; 679.937800000; 680.641000000; 681.326700000; 681.993500000; 682.640300000; 683.265900000; 683.869300000; 684.450000000; 685.007500000; 685.54160…
677.725000000; 678.612900000; 679.494400000; 680.369800000; 681.239100000; 682.102600000; 682.960300000; 683.812300000; 684.658200000; 685.497900000; 686.330700000; 687.156100000; 687.973300000; 688.781000000; 689.578400000; 690.364000000; 691.136400000; 691.894300000; 692.636400000; 693.361100000; 694.067100000; 694.753100000; 695.418000000; 696.060900000; 696.681000000; 697.277900000; 697.85120…
689.935400000; 690.821400000; 691.700900000; 692.574100000; 693.441200000; 694.302600000; 695.158400000; 696.008900000; 696.853700000; 697.692800000; 698.525700000; 699.351800000; 700.170200000; 700.979800000; 701.779500000; 702.567800000; 703.343300000; 704.104500000; 704.849500000; 705.577000000; 706.285300000; 706.972800000; 707.638300000; 708.280600000; 708.898900000; 709.492300000; 710.06060…
703.253400000; 704.107500000; 704.954800000; 705.795200000; 706.629100000; 707.456700000; 708.278200000; 709.093700000; 709.903100000; 710.706200000; 711.502500000; 712.291400000; 713.072000000; 713.843100000; 714.603800000; 715.352400000; 716.087600000; 716.807700000; 717.511000000; 718.196000000; 718.861000000; 719.504500000; 720.125000000; 720.721400000; 721.292800000; 721.838500000; 722.35810…
717.367300000; 718.141700000; 718.908800000; 719.668600000; 720.421300000; 721.167000000; 721.905800000; 722.637500000; 723.362100000; 724.079200000; 724.788000000; 725.487700000; 726.177100000; 726.855000000; 727.519800000; 728.169700000; 728.802900000; 729.417200000; 730.010700000; 730.581400000; 731.127300000; 731.646700000; 732.138100000; 732.600500000; 733.033000000; 733.435400000; 733.80800…
732.265900000; 732.898900000; 733.520600000; 734.130800000; 734.729500000; 735.316800000; 735.893100000; 736.458300000; 737.012600000; 737.556000000; 738.088100000; 738.608500000; 739.116100000; 739.610000000; 740.088500000; 740.549700000; 740.991600000; 741.411600000; 741.807200000; 742.175600000; 742.514200000; 742.820300000; 743.091500000; 743.326000000; 743.522300000; 743.679400000; 743.79750…
747.205000000; 747.628100000; 748.034500000; 748.423800000; 748.795500000; 749.149400000; 749.485400000; 749.803500000; 750.103600000; 750.385600000; 750.649200000; 750.893500000; 751.117600000; 751.320000000; 751.499100000; 751.652500000; 751.778100000; 751.872900000; 751.934300000; 751.959200000; 751.945000000; 751.889000000; 751.788800000; 751.642500000; 751.449000000; 751.207800000; 750.91940…
761.767900000; 761.940800000; 762.089100000; 762.211100000; 762.305800000; 762.372400000; 762.410600000; 762.420400000; 762.401700000; 762.354700000; 762.279200000; 762.174900000; 762.041000000; 761.876300000; 761.679400000; 761.448100000; 761.180000000; 760.872600000; 760.522900000; 760.127900000; 759.684600000; 759.190500000; 758.643100000; 758.040900000; 757.383400000; 756.671300000; 755.90720…
775.635400000; 775.635500000; 775.614900000; 775.573400000; 775.512000000; 775.432800000; 775.338600000; 775.233200000; 775.120200000; 775.003800000; 774.887000000; 774.771900000; 774.658600000; 774.545300000; 774.426900000; 774.295100000; 774.137900000; 773.939500000; 773.681100000; 773.340900000; 772.895400000; 772.321100000; 771.595800000; 770.700900000; 769.622700000; 768.355000000; 766.89970…
798.730000000; 800.059300000; 801.438600000; 802.842300000; 804.244000000; 805.616800000; 806.935000000; 808.174400000; 809.312700000; 810.329500000; 811.205600000; 811.923100000; 812.464000000; 812.810200000; 812.943200000; 812.844100000; 812.493700000; 811.874100000; 810.969800000; 809.768700000; 808.264500000; 806.457700000; 804.357000000; 801.980200000; 799.353900000; 796.513000000; 793.49870…
810.132600000; 811.080300000; 812.099400000; 813.173200000; 814.284700000; 815.417600000; 816.557300000; 817.691500000; 818.809900000; 819.904300000; 820.966700000; 821.988900000; 822.960800000; 823.869200000; 824.697600000; 825.425500000; 826.028700000; 826.480700000; 826.752700000; 826.817000000; 826.646900000; 826.220000000; 825.518500000; 824.530900000; 823.252200000; 821.684000000; 819.83320…
814.113000000; 814.527800000; 815.097700000; 815.838600000; 816.764900000; 817.889600000; 819.223800000; 820.775300000; 822.547700000; 824.538400000; 826.737200000; 829.124400000; 831.669900000; 834.332500000; 837.059900000; 839.790000000; 842.452800000; 844.972700000; 847.272300000; 849.275700000; 850.913000000; -1000.000000000; -1000.000000000; -1000.000000000; -1000.000000000; -1000.000000000;…
811.276500000; 814.338900000; 817.762500000; 821.539400000; 825.658000000; 830.102200000; 834.852100000; 839.883400000; 845.165600000; 850.661000000; 856.322800000; -1000.000000000; -1000.000000000; -1000.000000000; -1000.000000000; -1000.000000000; -1000.000000000; -1000.000000000; -1000.000000000; -1000.000000000; -1000.000000000; -1000.000000000; -1000.000000000; -1000.000000000; -1000.0000000…
-1000.000000000; -1000.000000000; -1000.000000000; -1000.000000000; -1000.000000000; -1000.000000000; -1000.000000000; -1000.000000000; -1000.000000000; -1000.000000000; -1000.000000000; -1000.000000000; -1000.000000000; -1000.000000000; -1000.000000000; -1000.000000000; -1000.000000000; -1000.000000000; -1000.000000000; -1000.000000000; -1000.000000000; -1000.000000000; -1000.000000000; -1000.00…
-1000.000000000; -1000.000000000; -1000.000000000; -1000.000000000; -1000.000000000; -1000.000000000; -1000.000000000; -1000.000000000; -1000.000000000; -1000.000000000; -1000.000000000; -1000.000000000; -1000.000000000; -1000.000000000; -1000.000000000; -1000.000000000; -1000.000000000; -1000.000000000; -1000.000000000; -1000.000000000; -1000.000000000; -1000.000000000; -1000.000000000; -1000.00…
-1000.000000000; -1000.000000000; -1000.000000000; -1000.000000000; -1000.000000000; -1000.000000000; -1000.000000000; -1000.000000000; -1000.000000000; -1000.000000000; -1000.000000000; -1000.000000000; -1000.000000000; -1000.000000000; -1000.000000000; -1000.000000000; -1000.000000000; -1000.000000000; -1000.000000000; -1000.000000000; -1000.000000000; -1000.000000000; -1000.000000000; -1000.00…
ElevationAnterior [um]
0.000000000; 0.000000000; 0.000000000; 0.000000000; 0.000000000; 0.000000000; 0.000000000; 0.000000000; 0.000000000; 0.000000000; 0.000000000; 0.000000000; 0.000000000; 0.000000000; 0.000000000; 0.000000000; 0.000000000; 0.000000000; 0.000000000; 0.000000000; 0.000000000; 0.000000000; 0.000000000; 0.000000000; 0.000000000; 0.000000000; 0.000000000; 0.000000000; 0.000000000; 0.000000000; 0.0000000…
0.002587664; 0.002587893; 0.002588049; 0.002588127; 0.002588124; 0.002588042; 0.002587891; 0.002587696; 0.002587493; 0.002587322; 0.002587217; 0.002587205; 0.002587304; 0.002587524; 0.002587870; 0.002588349; 0.002588964; 0.002589718; 0.002590612; 0.002591643; 0.002592806; 0.002594089; 0.002595479; 0.002596964; 0.002598529; 0.002600155; 0.002601820; 0.002603491; 0.002605131; 0.002606702; 0.0026081…
0.010355860; 0.010356780; 0.010357400; 0.010357720; 0.010357700; 0.010357370; 0.010356770; 0.010355990; 0.010355180; 0.010354490; 0.010354070; 0.010354020; 0.010354420; 0.010355300; 0.010356690; 0.010358600; 0.010361070; 0.010364090; 0.010367670; 0.010371800; 0.010376460; 0.010381600; 0.010387170; 0.010393120; 0.010399380; 0.010405900; 0.010412570; 0.010419260; 0.010425840; 0.010432130; 0.0104379…
0.023320250; 0.023322320; 0.023323740; 0.023324440; 0.023324420; 0.023323670; 0.023322310; 0.023320550; 0.023318710; 0.023317160; 0.023316210; 0.023316110; 0.023317000; 0.023318990; 0.023322120; 0.023326450; 0.023332000; 0.023338820; 0.023346890; 0.023356220; 0.023366720; 0.023378310; 0.023390880; 0.023404290; 0.023418430; 0.023433130; 0.023448170; 0.023463270; 0.023478100; 0.023492290; 0.0235054…
0.041580580; 0.041580160; 0.041581680; 0.041585350; 0.041591170; 0.041598860; 0.041608030; 0.041618240; 0.041629170; 0.041640600; 0.041652410; 0.041664500; 0.041676770; 0.041689100; 0.041701260; 0.041712950; 0.041723770; 0.041733270; 0.041740950; 0.041746410; 0.041749320; 0.041749610; 0.041747400; 0.041743080; 0.041737230; 0.041730460; 0.041723290; 0.041715970; 0.041708480; 0.041700520; 0.0416916…
0.065012340; 0.065013300; 0.065017000; 0.065023720; 0.065033420; 0.065045710; 0.065059980; 0.065075630; 0.065092170; 0.065109310; 0.065126900; 0.065144840; 0.065163080; 0.065181490; 0.065199920; 0.065218090; 0.065235610; 0.065251950; 0.065266550; 0.065278890; 0.065288560; 0.065295390; 0.065299500; 0.065301340; 0.065301570; 0.065300940; 0.065300020; 0.065299030; 0.065297810; 0.065295820; 0.0652923…
0.093860150; 0.093860420; 0.093863700; 0.093870460; 0.093880690; 0.093893890; 0.093909230; 0.093925920; 0.093943360; 0.093961200; 0.093979290; 0.093997610; 0.094016130; 0.094034900; 0.094053860; 0.094072830; 0.094091520; 0.094109440; 0.094126030; 0.094140750; 0.094153170; 0.094163080; 0.094170670; 0.094176480; 0.094181330; 0.094186130; 0.094191540; 0.094197770; 0.094204480; 0.094210870; 0.0942158…
0.128246300; 0.128243800; 0.128244800; 0.128249800; 0.128258700; 0.128270900; 0.128285300; 0.128300700; 0.128316500; 0.128332100; 0.128347400; 0.128362400; 0.128376900; 0.128391000; 0.128404700; 0.128417800; 0.128430400; 0.128441900; 0.128452100; 0.128460600; 0.128467000; 0.128471500; 0.128474400; 0.128476500; 0.128479000; 0.128483000; 0.128489400; 0.128498200; 0.128509100; 0.128520800; 0.1285320…
0.168249300; 0.168243700; 0.168242100; 0.168245200; 0.168252800; 0.168264200; 0.168277700; 0.168292100; 0.168306300; 0.168319600; 0.168331700; 0.168342300; 0.168351200; 0.168358300; 0.168363600; 0.168366900; 0.168368400; 0.168367800; 0.168365000; 0.168359800; 0.168352500; 0.168343300; 0.168333200; 0.168323300; 0.168315400; 0.168311000; 0.168311000; 0.168315900; 0.168324800; 0.168336600; 0.1683492…
0.213897500; 0.213884000; 0.213874500; 0.213870100; 0.213871300; 0.213877100; 0.213885800; 0.213895900; 0.213906100; 0.213915400; 0.213923300; 0.213929300; 0.213932800; 0.213933500; 0.213931100; 0.213925400; 0.213916400; 0.213903800; 0.213887800; 0.213868300; 0.213845700; 0.213820800; 0.213794900; 0.213769700; 0.213747500; 0.213730300; 0.213719600; 0.213716000; 0.213718900; 0.213727000; 0.2137381…
0.265140100; 0.265118100; 0.265099900; 0.265087400; 0.265081300; 0.265080800; 0.265084300; 0.265090000; 0.265096500; 0.265102900; 0.265108500; 0.265112600; 0.265114300; 0.265112800; 0.265107500; 0.265097700; 0.265083200; 0.265063600; 0.265038700; 0.265008800; 0.264974400; 0.264936400; 0.264896400; 0.264856800; 0.264820300; 0.264789600; 0.264766800; 0.264753000; 0.264747700; 0.264749800; 0.2647572…
0.322098200; 0.322068200; 0.322042600; 0.322023200; 0.322010800; 0.322004300; 0.322002000; 0.322001800; 0.322002500; 0.322003400; 0.322004100; 0.322003700; 0.322001400; 0.321996000; 0.321986500; 0.321972100; 0.321952100; 0.321925800; 0.321893000; 0.321853800; 0.321808800; 0.321759300; 0.321707000; 0.321654600; 0.321605700; 0.321563500; 0.321530600; 0.321508100; 0.321495900; 0.321492300; 0.3214952…
0.384941400; 0.384892300; 0.384848700; 0.384813000; 0.384785900; 0.384766000; 0.384750900; 0.384738500; 0.384727300; 0.384716800; 0.384706900; 0.384696700; 0.384685300; 0.384671700; 0.384654500; 0.384632700; 0.384605400; 0.384571800; 0.384531500; 0.384484600; 0.384431700; 0.384374100; 0.384314000; 0.384254300; 0.384198800; 0.384150900; 0.384113200; 0.384086500; 0.384069800; 0.384061200; 0.3840575…
0.453898100; 0.453816200; 0.453740900; 0.453675200; 0.453619900; 0.453573600; 0.453533100; 0.453495800; 0.453460400; 0.453426600; 0.453394700; 0.453364400; 0.453335200; 0.453306000; 0.453275700; 0.453243100; 0.453206800; 0.453165700; 0.453119000; 0.453066400; 0.453008200; 0.452945700; 0.452880700; 0.452816500; 0.452756600; 0.452704700; 0.452663100; 0.452632100; 0.452610100; 0.452594500; 0.4525816…
0.529060200; 0.528935800; 0.528818600; 0.528712200; 0.528617500; 0.528532400; 0.528453200; 0.528376900; 0.528302200; 0.528229900; 0.528161200; 0.528097000; 0.528037800; 0.527983200; 0.527932600; 0.527884200; 0.527836500; 0.527787300; 0.527734800; 0.527677800; 0.527615500; 0.527548400; 0.527477700; 0.527406300; 0.527337900; 0.527276200; 0.527223400; 0.527180100; 0.527144500; 0.527113600; 0.5270836…
0.610352200; 0.610169400; 0.609995100; 0.609834500; 0.609689200; 0.609557300; 0.609435000; 0.609318600; 0.609207000; 0.609100900; 0.609001800; 0.608910400; 0.608827100; 0.608751400; 0.608682000; 0.608617200; 0.608554700; 0.608492400; 0.608428100; 0.608360100; 0.608287400; 0.608210100; 0.608129200; 0.608047400; 0.607968300; 0.607895700; 0.607832000; 0.607777100; 0.607728800; 0.607683600; 0.6076373…
0.698033600; 0.697784800; 0.697545600; 0.697322700; 0.697119200; 0.696933900; 0.696762900; 0.696602900; 0.696452800; 0.696313300; 0.696185100; 0.696067800; 0.695960300; 0.695860100; 0.695765000; 0.695672000; 0.695579000; 0.695483800; 0.695385300; 0.695282800; 0.695176400; 0.695067300; 0.694957500; 0.694850200; 0.694749600; 0.694659500; 0.694581700; 0.694515000; 0.694455600; 0.694398600; 0.6943385…
0.792294000; 0.791997700; 0.791711000; 0.791441100; 0.791191400; 0.790960300; 0.790743300; 0.790537200; 0.790341300; 0.790156900; 0.789985400; 0.789826300; 0.789677600; 0.789536000; 0.789397800; 0.789259200; 0.789117300; 0.788970100; 0.788817100; 0.788659100; 0.788498000; 0.788336900; 0.788179300; 0.788030200; 0.787894700; 0.787776800; 0.787677500; 0.787594300; 0.787521200; 0.787451300; 0.7873777…
0.893254000; 0.892915700; 0.892589600; 0.892282300; 0.891995700; 0.891725900; 0.891466400; 0.891212600; 0.890964100; 0.890723600; 0.890494200; 0.890277400; 0.890072000; 0.889875000; 0.889681500; 0.889486700; 0.889285900; 0.889076300; 0.888857000; 0.888629800; 0.888398500; 0.888168500; 0.887946100; 0.887738800; 0.887553800; 0.887396300; 0.887267300; 0.887162700; 0.887074500; 0.886993200; 0.8869092…
1.000982000; 1.000580000; 1.000201000; 0.999847400; 0.999519500; 0.999209200; 0.998906900; 0.998605700; 0.998304400; 0.998006200; 0.997715700; 0.997435800; 0.997166800; 0.996905900; 0.996648400; 0.996388000; 0.996119300; 0.995838200; 0.995544100; 0.995240000; 0.994931800; 0.994627500; 0.994336500; 0.994069100; 0.993835000; 0.993640700; 0.993487200; 0.993369000; 0.993275500; 0.993194400; 0.9931135…
1.115564000; 1.115118000; 1.114693000; 1.114276000; 1.113867000; 1.113468000; 1.113077000; 1.112692000; 1.112313000; 1.111940000; 1.111575000; 1.111220000; 1.110874000; 1.110536000; 1.110202000; 1.109867000; 1.109528000; 1.109180000; 1.108824000; 1.108461000; 1.108098000; 1.107740000; 1.107398000; 1.107084000; 1.106811000; 1.106590000; 1.106425000; 1.106309000; 1.106230000; 1.106169000; 1.1061100…
1.237496000; 1.237021000; 1.236525000; 1.235976000; 1.235386000; 1.234786000; 1.234204000; 1.233660000; 1.233157000; 1.232689000; 1.232245000; 1.231818000; 1.231401000; 1.230994000; 1.230593000; 1.230196000; 1.229801000; 1.229405000; 1.229007000; 1.228610000; 1.228217000; 1.227833000; 1.227466000; 1.227127000; 1.226834000; 1.226600000; 1.226431000; 1.226323000; 1.226266000; 1.226267000; 1.2263790…
1.367565000; 1.366972000; 1.366283000; 1.365427000; 1.364433000; 1.363422000; 1.362520000; 1.361787000; 1.361190000; 1.360663000; 1.360158000; 1.359658000; 1.359164000; 1.358676000; 1.358199000; 1.357734000; 1.357280000; 1.356834000; 1.356401000; 1.355993000; 1.355654000; 1.355486000; 1.355609000; 1.356067000; 1.356734000; 1.357377000; 1.357815000; 1.358032000; 1.358126000; 1.358224000; 1.3584510…
1.506733000; 1.506181000; 1.505549000; 1.504763000; 1.503849000; 1.502924000; 1.502109000; 1.501457000; 1.500928000; 1.500447000; 1.499956000; 1.499428000; 1.498847000; 1.498196000; 1.497456000; 1.496604000; 1.495613000; 1.494462000; 1.493150000; 1.491700000; 1.490200000; 1.488821000; 1.487779000; 1.487225000; 1.487144000; 1.487390000; 1.487835000; 1.488469000; 1.489347000; 1.490512000; 1.4919770…
1.645998000; 1.643196000; 1.640165000; 1.636906000; 1.633521000; 1.630199000; 1.627120000; 1.624374000; 1.621940000; 1.619740000; 1.617707000; 1.615796000; 1.613981000; 1.612244000; 1.610582000; 1.609002000; 1.607525000; 1.606180000; 1.605021000; 1.604115000; 1.603574000; 1.603560000; 1.604250000; 1.605717000; 1.607833000; 1.610312000; 1.612876000; 1.615366000; 1.617713000; 1.619881000; 1.6218610…
1.788663000; 1.785202000; 1.781510000; 1.777590000; 1.773553000; 1.769588000; 1.765878000; 1.762514000; 1.759472000; 1.756671000; 1.754039000; 1.751529000; 1.749112000; 1.746769000; 1.744496000; 1.742301000; 1.740207000; 1.738243000; 1.736462000; 1.734924000; 1.733735000; 1.733049000; 1.733034000; 1.733764000; 1.735119000; 1.736839000; 1.738687000; 1.740565000; 1.742471000; 1.744444000; 1.7465360…
1.922860000; 1.919879000; 1.916777000; 1.913498000; 1.910087000; 1.906673000; 1.903388000; 1.900285000; 1.897323000; 1.894419000; 1.891514000; 1.888582000; 1.885624000; 1.882650000; 1.879691000; 1.876787000; 1.873992000; 1.871370000; 1.869003000; 1.866987000; 1.865453000; 1.864583000; 1.864562000; 1.865470000; 1.867184000; 1.869424000; 1.871923000; 1.874539000; 1.877228000; 1.879982000; 1.8828280…
2.070971000; 2.066942000; 2.062755000; 2.058369000; 2.053840000; 2.049310000; 2.044914000; 2.040712000; 2.036660000; 2.032678000; 2.028701000; 2.024704000; 2.020686000; 2.016665000; 2.012679000; 2.008785000; 2.005056000; 2.001583000; 1.998479000; 1.995873000; 1.993929000; 1.992854000; 1.992857000; 1.994023000; 1.996222000; 1.999149000; 2.002492000; 2.006055000; 2.009732000; 2.013461000; 2.0172280…
2.217695000; 2.212224000; 2.206547000; 2.200635000; 2.194559000; 2.188471000; 2.182521000; 2.176774000; 2.171192000; 2.165697000; 2.160225000; 2.154750000; 2.149278000; 2.143833000; 2.138468000; 2.133260000; 2.128313000; 2.123753000; 2.119735000; 2.116429000; 2.114041000; 2.112813000; 2.112973000; 2.114614000; 2.117586000; 2.121547000; 2.126127000; 2.131059000; 2.136165000; 2.141328000; 2.1465040…
-1000.000000000; -1000.000000000; -1000.000000000; -1000.000000000; -1000.000000000; -1000.000000000; -1000.000000000; -1000.000000000; -1000.000000000; -1000.000000000; -1000.000000000; -1000.000000000; -1000.000000000; -1000.000000000; -1000.000000000; -1000.000000000; 2.255414000; 2.244928000; 2.235993000; 2.228864000; 2.223758000; 2.220867000; 2.220322000; 2.222085000; 2.225863000; 2.23115500…
-1000.000000000; -1000.000000000; -1000.000000000; -1000.000000000; -1000.000000000; -1000.000000000; -1000.000000000; -1000.000000000; -1000.000000000; -1000.000000000; -1000.000000000; -1000.000000000; -1000.000000000; -1000.000000000; -1000.000000000; -1000.000000000; -1000.000000000; -1000.000000000; -1000.000000000; -1000.000000000; -1000.000000000; -1000.000000000; -1000.000000000; -1000.00…
ElevationPosterior [um]
0.586456000; 0.586456000; 0.586456000; 0.586456000; 0.586456000; 0.586456000; 0.586456000; 0.586456000; 0.586456000; 0.586456000; 0.586456000; 0.586456000; 0.586456000; 0.586456000; 0.586456000; 0.586456000; 0.586456000; 0.586456000; 0.586456000; 0.586456000; 0.586456000; 0.586456000; 0.586456000; 0.586456000; 0.586456000; 0.586456000; 0.586456000; 0.586456000; 0.586456000; 0.586456000; 0.5864560…
0.590724100; 0.590791000; 0.590852900; 0.590909700; 0.590961300; 0.591007600; 0.591048700; 0.591084600; 0.591115600; 0.591141900; 0.591163800; 0.591181600; 0.591195800; 0.591206700; 0.591214900; 0.591220900; 0.591225400; 0.591229000; 0.591232100; 0.591235300; 0.591239100; 0.591244000; 0.591250300; 0.591258400; 0.591268700; 0.591281300; 0.591296400; 0.591313900; 0.591333700; 0.591355700; 0.5913796…
0.601004200; 0.601149900; 0.601286100; 0.601412100; 0.601527500; 0.601631700; 0.601724600; 0.601806300; 0.601876900; 0.601936500; 0.601985700; 0.602025000; 0.602055100; 0.602076800; 0.602091300; 0.602099700; 0.602103400; 0.602103700; 0.602101900; 0.602099200; 0.602096900; 0.602096000; 0.602097700; 0.602103100; 0.602112700; 0.602127400; 0.602147600; 0.602173500; 0.602205000; 0.602242100; 0.6022844…
0.617775700; 0.618001000; 0.618212400; 0.618408900; 0.618589600; 0.618753900; 0.618901200; 0.619031500; 0.619144900; 0.619241500; 0.619321800; 0.619386500; 0.619436100; 0.619472000; 0.619495500; 0.619508300; 0.619512200; 0.619509200; 0.619500900; 0.619489500; 0.619476600; 0.619464100; 0.619453500; 0.619446500; 0.619444400; 0.619448500; 0.619459800; 0.619479000; 0.619506200; 0.619541800; 0.6195853…
0.640379100; 0.640687500; 0.640980500; 0.641256700; 0.641514800; 0.641753600; 0.641972300; 0.642170300; 0.642347200; 0.642502900; 0.642637500; 0.642751200; 0.642844600; 0.642918800; 0.642975000; 0.643014900; 0.643040500; 0.643053800; 0.643056900; 0.643052000; 0.643041400; 0.643027100; 0.643011300; 0.642996100; 0.642983600; 0.642975600; 0.642973700; 0.642979300; 0.642993300; 0.643016300; 0.6430489…
0.669232100; 0.669616000; 0.669984300; 0.670335100; 0.670666700; 0.670977500; 0.671266400; 0.671532300; 0.671774600; 0.671992500; 0.672186000; 0.672354900; 0.672499400; 0.672620200; 0.672718500; 0.672795700; 0.672853600; 0.672894200; 0.672919600; 0.672932000; 0.672933600; 0.672926900; 0.672914100; 0.672897900; 0.672880800; 0.672865000; 0.672852800; 0.672846000; 0.672846200; 0.672854500; 0.6728719…
0.704606800; 0.705064100; 0.705506400; 0.705931200; 0.706336400; 0.706719900; 0.707079900; 0.707415100; 0.707724200; 0.708006000; 0.708260000; 0.708485500; 0.708682300; 0.708850700; 0.708991700; 0.709106400; 0.709196600; 0.709264300; 0.709311500; 0.709340800; 0.709354500; 0.709355500; 0.709346100; 0.709329600; 0.709308700; 0.709286400; 0.709265400; 0.709248100; 0.709236400; 0.709232000; 0.7092366…
0.746372100; 0.746898500; 0.747413200; 0.747913500; 0.748396700; 0.748860000; 0.749301200; 0.749718100; 0.750108700; 0.750471200; 0.750804100; 0.751106100; 0.751376300; 0.751614400; 0.751820700; 0.751996000; 0.752141500; 0.752259000; 0.752350300; 0.752417600; 0.752463500; 0.752490600; 0.752501600; 0.752499700; 0.752488100; 0.752470000; 0.752448600; 0.752426700; 0.752406800; 0.752391200; 0.7523820…
0.794736900; 0.795325800; 0.795906700; 0.796476400; 0.797031500; 0.797568700; 0.798085300; 0.798578200; 0.799044700; 0.799482400; 0.799889000; 0.800262400; 0.800601100; 0.800904400; 0.801171900; 0.801403900; 0.801601200; 0.801765400; 0.801898100; 0.802001200; 0.802077200; 0.802129000; 0.802159300; 0.802171500; 0.802168900; 0.802155100; 0.802133700; 0.802107800; 0.802080300; 0.802054200; 0.8020319…
0.849827500; 0.850476400; 0.851121100; 0.851757900; 0.852383400; 0.852993500; 0.853584800; 0.854153800; 0.854696900; 0.855211000; 0.855693100; 0.856140400; 0.856550800; 0.856922600; 0.857255200; 0.857548000; 0.857801400; 0.858016300; 0.858193600; 0.858335300; 0.858443100; 0.858519700; 0.858567800; 0.858590700; 0.858592000; 0.858575100; 0.858544000; 0.858501800; 0.858451700; 0.858396800; 0.8583403…
0.911672800; 0.912325800; 0.912979500; 0.913630800; 0.914276100; 0.914911700; 0.915534100; 0.916139400; 0.916723600; 0.917283200; 0.917814400; 0.918313700; 0.918778100; 0.919205100; 0.919592900; 0.919940200; 0.920246400; 0.920512000; 0.920737500; 0.920923900; 0.921073000; 0.921186800; 0.921268000; 0.921319800; 0.921345800; 0.921349800; 0.921336000; 0.921307900; 0.921268900; 0.921223000; 0.9211738…
0.980586200; 0.981241200; 0.981902300; 0.982566600; 0.983231000; 0.983892000; 0.984545900; 0.985189000; 0.985817000; 0.986425600; 0.987011000; 0.987568900; 0.988095300; 0.988587300; 0.989042200; 0.989457800; 0.989832900; 0.990167000; 0.990459700; 0.990711700; 0.990924000; 0.991098300; 0.991237100; 0.991343300; 0.991420600; 0.991473000; 0.991504600; 0.991519600; 0.991521900; 0.991515700; 0.9915051…
1.056852000; 1.057531000; 1.058218000; 1.058911000; 1.059606000; 1.060300000; 1.060988000; 1.061667000; 1.062331000; 1.062976000; 1.063597000; 1.064190000; 1.064751000; 1.065276000; 1.065763000; 1.066210000; 1.066614000; 1.066977000; 1.067297000; 1.067577000; 1.067818000; 1.068022000; 1.068193000; 1.068334000; 1.068450000; 1.068544000; 1.068623000; 1.068690000; 1.068750000; 1.068806000; 1.0688620…
1.139925000; 1.140629000; 1.141339000; 1.142053000; 1.142766000; 1.143478000; 1.144183000; 1.144878000; 1.145560000; 1.146225000; 1.146869000; 1.147489000; 1.148082000; 1.148646000; 1.149177000; 1.149676000; 1.150141000; 1.150573000; 1.150970000; 1.151336000; 1.151670000; 1.151975000; 1.152253000; 1.152506000; 1.152738000; 1.152952000; 1.153152000; 1.153339000; 1.153518000; 1.153692000; 1.1538620…
1.229799000; 1.230479000; 1.231168000; 1.231866000; 1.232571000; 1.233282000; 1.233998000; 1.234716000; 1.235433000; 1.236148000; 1.236857000; 1.237557000; 1.238245000; 1.238917000; 1.239571000; 1.240205000; 1.240816000; 1.241403000; 1.241964000; 1.242498000; 1.243006000; 1.243485000; 1.243938000; 1.244364000; 1.244766000; 1.245144000; 1.245502000; 1.245840000; 1.246162000; 1.246469000; 1.2467630…
1.328466000; 1.329212000; 1.329972000; 1.330744000; 1.331528000; 1.332322000; 1.333125000; 1.333934000; 1.334745000; 1.335555000; 1.336361000; 1.337158000; 1.337942000; 1.338708000; 1.339455000; 1.340179000; 1.340878000; 1.341550000; 1.342194000; 1.342810000; 1.343396000; 1.343953000; 1.344481000; 1.344981000; 1.345455000; 1.345905000; 1.346333000; 1.346741000; 1.347131000; 1.347506000; 1.3478670…
1.437499000; 1.438275000; 1.439055000; 1.439840000; 1.440631000; 1.441425000; 1.442221000; 1.443018000; 1.443812000; 1.444602000; 1.445383000; 1.446154000; 1.446909000; 1.447646000; 1.448364000; 1.449060000; 1.449733000; 1.450384000; 1.451010000; 1.451613000; 1.452193000; 1.452748000; 1.453281000; 1.453792000; 1.454282000; 1.454753000; 1.455207000; 1.455645000; 1.456068000; 1.456478000; 1.4568760…
1.555406000; 1.556148000; 1.556894000; 1.557641000; 1.558389000; 1.559136000; 1.559881000; 1.560622000; 1.561356000; 1.562081000; 1.562794000; 1.563493000; 1.564175000; 1.564838000; 1.565481000; 1.566104000; 1.566705000; 1.567287000; 1.567850000; 1.568393000; 1.568919000; 1.569427000; 1.569918000; 1.570394000; 1.570855000; 1.571304000; 1.571739000; 1.572164000; 1.572578000; 1.572983000; 1.5733770…
1.682597000; 1.683263000; 1.683930000; 1.684597000; 1.685261000; 1.685922000; 1.686576000; 1.687221000; 1.687855000; 1.688476000; 1.689081000; 1.689668000; 1.690235000; 1.690781000; 1.691304000; 1.691806000; 1.692287000; 1.692749000; 1.693193000; 1.693620000; 1.694031000; 1.694429000; 1.694814000; 1.695187000; 1.695550000; 1.695904000; 1.696249000; 1.696588000; 1.696919000; 1.697243000; 1.6975600…
1.818959000; 1.819494000; 1.820029000; 1.820561000; 1.821089000; 1.821608000; 1.822116000; 1.822610000; 1.823087000; 1.823546000; 1.823984000; 1.824399000; 1.824790000; 1.825157000; 1.825500000; 1.825820000; 1.826117000; 1.826395000; 1.826656000; 1.826902000; 1.827135000; 1.827357000; 1.827569000; 1.827772000; 1.827969000; 1.828160000; 1.828345000; 1.828526000; 1.828703000; 1.828875000; 1.8290420…
1.964163000; 1.964501000; 1.964839000; 1.965174000; 1.965503000; 1.965823000; 1.966129000; 1.966419000; 1.966687000; 1.966933000; 1.967153000; 1.967346000; 1.967510000; 1.967645000; 1.967752000; 1.967830000; 1.967883000; 1.967914000; 1.967924000; 1.967918000; 1.967898000; 1.967866000; 1.967823000; 1.967773000; 1.967716000; 1.967655000; 1.967591000; 1.967524000; 1.967455000; 1.967384000; 1.9673110…
2.117589000; 2.117625000; 2.117666000; 2.117708000; 2.117747000; 2.117779000; 2.117798000; 2.117801000; 2.117782000; 2.117739000; 2.117668000; 2.117567000; 2.117435000; 2.117269000; 2.117070000; 2.116839000; 2.116577000; 2.116287000; 2.115971000; 2.115633000; 2.115275000; 2.114901000; 2.114511000; 2.114110000; 2.113699000; 2.113283000; 2.112864000; 2.112442000; 2.112016000; 2.111589000; 2.1111600…
2.278584000; 2.278182000; 2.277794000; 2.277416000; 2.277042000; 2.276666000; 2.276284000; 2.275888000; 2.275472000; 2.275033000; 2.274564000; 2.274061000; 2.273521000; 2.272943000; 2.272323000; 2.271662000; 2.270958000; 2.270215000; 2.269434000; 2.268619000; 2.267771000; 2.266895000; 2.265994000; 2.265074000; 2.264142000; 2.263201000; 2.262261000; 2.261327000; 2.260402000; 2.259495000; 2.2586110…
2.444952000; 2.443938000; 2.442945000; 2.441969000; 2.441004000; 2.440046000; 2.439086000; 2.438116000; 2.437129000; 2.436117000; 2.435074000; 2.433991000; 2.432866000; 2.431695000; 2.430472000; 2.429196000; 2.427865000; 2.426480000; 2.425040000; 2.423551000; 2.422015000; 2.420438000; 2.418827000; 2.417191000; 2.415542000; 2.413891000; 2.412252000; 2.410635000; 2.409055000; 2.407523000; 2.4060550…
2.612828000; 2.610901000; 2.609000000; 2.607124000; 2.605268000; 2.603428000; 2.601597000; 2.599771000; 2.597941000; 2.596102000; 2.594245000; 2.592363000; 2.590450000; 2.588500000; 2.586509000; 2.584475000; 2.582399000; 2.580285000; 2.578138000; 2.575968000; 2.573783000; 2.571599000; 2.569432000; 2.567300000; 2.565226000; 2.563231000; 2.561337000; 2.559564000; 2.557928000; 2.556448000; 2.5551400…
2.776307000; 2.773230000; 2.770230000; 2.767318000; 2.764509000; 2.761813000; 2.759240000; 2.756799000; 2.754498000; 2.752340000; 2.750328000; 2.748464000; 2.746746000; 2.745172000; 2.743736000; 2.742432000; 2.741251000; 2.740186000; 2.739226000; 2.738361000; 2.737577000; 2.736866000; 2.736217000; 2.735623000; 2.735077000; 2.734575000; -1000.000000000; -1000.000000000; -1000.000000000; -1000.0000…
2.926422000; 2.922026000; 2.917819000; 2.913841000; 2.910131000; 2.906725000; 2.903656000; 2.900949000; 2.898625000; 2.896695000; 2.895165000; 2.894030000; 2.893277000; 2.892888000; 2.892835000; 2.893085000; 2.893600000; 2.894338000; 2.895252000; 2.896296000; 2.897422000; -1000.000000000; -1000.000000000; -1000.000000000; -1000.000000000; -1000.000000000; -1000.000000000; -1000.000000000; -1000.0…
3.074943000; 3.072417000; 3.070342000; 3.068742000; 3.067631000; 3.067009000; 3.066871000; 3.067195000; 3.067951000; 3.069097000; 3.070583000; -1000.000000000; -1000.000000000; -1000.000000000; -1000.000000000; -1000.000000000; -1000.000000000; -1000.000000000; -1000.000000000; -1000.000000000; -1000.000000000; -1000.000000000; -1000.000000000; -1000.000000000; -1000.000000000; -1000.000000000; -…
-1000.000000000; -1000.000000000; -1000.000000000; -1000.000000000; -1000.000000000; -1000.000000000; -1000.000000000; -1000.000000000; -1000.000000000; -1000.000000000; -1000.000000000; -1000.000000000; -1000.000000000; -1000.000000000; -1000.000000000; -1000.000000000; -1000.000000000; -1000.000000000; -1000.000000000; -1000.000000000; -1000.000000000; -1000.000000000; -1000.000000000; -1000.00…
-1000.000000000; -1000.000000000; -1000.000000000; -1000.000000000; -1000.000000000; -1000.000000000; -1000.000000000; -1000.000000000; -1000.000000000; -1000.000000000; -1000.000000000; -1000.000000000; -1000.000000000; -1000.000000000; -1000.000000000; -1000.000000000; -1000.000000000; -1000.000000000; -1000.000000000; -1000.000000000; -1000.000000000; -1000.000000000; -1000.000000000; -1000.00…
-1000.000000000; -1000.000000000; -1000.000000000; -1000.000000000; -1000.000000000; -1000.000000000; -1000.000000000; -1000.000000000; -1000.000000000; -1000.000000000; -1000.000000000; -1000.000000000; -1000.000000000; -1000.000000000; -1000.000000000; -1000.000000000; -1000.000000000; -1000.000000000; -1000.000000000; -1000.000000000; -1000.000000000; -1000.000000000; -1000.000000000; -1000.00…
RefractiveEquivalentPower [D]
42.937920000; 42.926400000; 42.912280000; 42.895630000; 42.876610000; 42.855530000; 42.832960000; 42.809750000; 42.786980000; 42.765800000; 42.747110000; 42.731550000; 42.719460000; 42.710960000; 42.706050000; 42.704700000; 42.706840000; 42.712450000; 42.721500000; 42.733930000; 42.749580000; 42.768230000; 42.789540000; 42.813100000; 42.838490000; 42.865180000; 42.892520000; 42.919730000; 42.9459…
42.108930000; 42.080090000; 42.051120000; 42.022130000; 41.993290000; 41.964890000; 41.937380000; 41.911560000; 41.888460000; 41.869160000; 41.854480000; 41.844890000; 41.840560000; 41.841420000; 41.847240000; 41.857720000; 41.872510000; 41.891230000; 41.913470000; 41.938750000; 41.966540000; 41.996250000; 42.027280000; 42.059070000; 42.091160000; 42.123070000; 42.154220000; 42.183880000; 42.2112…
42.134430000; 42.105570000; 42.076570000; 42.047550000; 42.018670000; 41.990220000; 41.962620000; 41.936680000; 41.913460000; 41.894070000; 41.879340000; 41.869730000; 41.865420000; 41.866300000; 41.872160000; 41.882690000; 41.897530000; 41.916310000; 41.938630000; 41.963990000; 41.991870000; 42.021680000; 42.052800000; 42.084690000; 42.116860000; 42.148880000; 42.180140000; 42.209930000; 42.2374…
42.383000000; 42.361080000; 42.338790000; 42.316160000; 42.293220000; 42.270030000; 42.246780000; 42.224060000; 42.202760000; 42.183890000; 42.168220000; 42.156270000; 42.148310000; 42.144470000; 42.144760000; 42.149210000; 42.157790000; 42.170460000; 42.187120000; 42.207580000; 42.231550000; 42.258640000; 42.288360000; 42.320280000; 42.353980000; 42.389010000; 42.424760000; 42.460410000; 42.4950…
42.608890000; 42.591140000; 42.575650000; 42.562780000; 42.552630000; 42.544900000; 42.539080000; 42.534710000; 42.531600000; 42.529700000; 42.529030000; 42.529650000; 42.531640000; 42.535090000; 42.540040000; 42.546460000; 42.554190000; 42.562950000; 42.572370000; 42.582040000; 42.591560000; 42.600690000; 42.609290000; 42.617500000; 42.625680000; 42.634240000; 42.643440000; 42.653190000; 42.6630…
42.803010000; 42.788490000; 42.774880000; 42.762690000; 42.752110000; 42.742910000; 42.734550000; 42.726630000; 42.719000000; 42.711690000; 42.704830000; 42.698560000; 42.693110000; 42.688760000; 42.685760000; 42.684340000; 42.684590000; 42.686470000; 42.689850000; 42.694500000; 42.700170000; 42.706670000; 42.713890000; 42.721970000; 42.731210000; 42.742000000; 42.754560000; 42.768800000; 42.7843…
43.109230000; 43.093550000; 43.078410000; 43.064270000; 43.051200000; 43.038890000; 43.026740000; 43.014380000; 43.001780000; 42.989080000; 42.976380000; 42.963730000; 42.951190000; 42.938880000; 42.926940000; 42.915570000; 42.904950000; 42.895230000; 42.886490000; 42.878800000; 42.872200000; 42.866760000; 42.862610000; 42.860030000; 42.859480000; 42.861450000; 42.866200000; 42.873600000; 42.8832…
43.433220000; 43.421690000; 43.410770000; 43.400680000; 43.391400000; 43.382420000; 43.373000000; 43.362700000; 43.351430000; 43.339250000; 43.326070000; 43.311710000; 43.296010000; 43.278850000; 43.260320000; 43.240610000; 43.220020000; 43.198900000; 43.177650000; 43.156700000; 43.136500000; 43.117520000; 43.100230000; 43.085170000; 43.072950000; 43.064140000; 43.058970000; 43.057220000; 43.0584…
43.706600000; 43.693170000; 43.679710000; 43.666970000; 43.655310000; 43.644420000; 43.633530000; 43.622100000; 43.610030000; 43.597280000; 43.583690000; 43.569050000; 43.553110000; 43.535780000; 43.517050000; 43.497000000; 43.475800000; 43.453660000; 43.430850000; 43.407720000; 43.384690000; 43.362270000; 43.340960000; 43.321370000; 43.304270000; 43.290470000; 43.280410000; 43.274130000; 43.2714…
43.866880000; 43.849270000; 43.830730000; 43.812650000; 43.796060000; 43.781110000; 43.767280000; 43.754180000; 43.741840000; 43.730290000; 43.719320000; 43.708590000; 43.697700000; 43.686300000; 43.674070000; 43.660780000; 43.646270000; 43.630500000; 43.613550000; 43.595670000; 43.577150000; 43.558340000; 43.539530000; 43.521060000; 43.503620000; 43.488040000; 43.474960000; 43.464760000; 43.4576…
43.929810000; 43.921290000; 43.912020000; 43.902860000; 43.894550000; 43.886990000; 43.879540000; 43.871970000; 43.864690000; 43.858110000; 43.852250000; 43.846880000; 43.841590000; 43.835920000; 43.829400000; 43.821620000; 43.812290000; 43.801190000; 43.788320000; 43.773820000; 43.757920000; 43.740890000; 43.722950000; 43.704440000; 43.686060000; 43.668800000; 43.653370000; 43.640110000; 43.6292…
44.030580000; 44.023390000; 44.016340000; 44.009650000; 44.003440000; 43.997020000; 43.989250000; 43.979820000; 43.969430000; 43.958920000; 43.948770000; 43.939140000; 43.929950000; 43.920990000; 43.912000000; 43.902680000; 43.892770000; 43.882060000; 43.870400000; 43.857790000; 43.844280000; 43.830030000; 43.815170000; 43.800000000; 43.785250000; 43.771860000; 43.760270000; 43.750280000; 43.7415…
44.227750000; 44.208100000; 44.189460000; 44.172550000; 44.157820000; 44.144600000; 44.131400000; 44.117650000; 44.103870000; 44.090750000; 44.078570000; 44.067410000; 44.057220000; 44.047890000; 44.039250000; 44.031090000; 44.023170000; 44.015250000; 44.007160000; 43.998830000; 43.990300000; 43.981670000; 43.972940000; 43.964160000; 43.955760000; 43.948330000; 43.941740000; 43.935150000; 43.9276…
44.510810000; 44.483350000; 44.456630000; 44.431570000; 44.408740000; 44.387290000; 44.365260000; 44.341790000; 44.317470000; 44.293180000; 44.269580000; 44.247300000; 44.226950000; 44.209000000; 44.193620000; 44.180640000; 44.169580000; 44.159750000; 44.150440000; 44.141030000; 44.131040000; 44.120130000; 44.107880000; 44.093990000; 44.078810000; 44.063190000; 44.047490000; 44.031480000; 44.0149…
44.658850000; 44.624860000; 44.595380000; 44.579580000; 44.587360000; 44.608550000; 44.616340000; 44.600670000; 44.571580000; 44.538210000; 44.505310000; 44.473820000; 44.444730000; 44.418820000; 44.396510000; 44.377730000; 44.361970000; 44.348450000; 44.336310000; 44.324780000; 44.313300000; 44.301330000; 44.288310000; 44.273660000; 44.257630000; 44.241070000; 44.224290000; 44.206870000; 44.1886…
44.730900000; 44.690910000; 44.651340000; 44.613730000; 44.579690000; 44.549140000; 44.520320000; 44.492950000; 44.468280000; 44.446930000; 44.428560000; 44.412210000; 44.396760000; 44.381100000; 44.364410000; 44.346200000; 44.326390000; 44.305230000; 44.283240000; 44.261130000; 44.239660000; 44.219440000; 44.200750000; 44.183540000; 44.168350000; 44.156180000; 44.146810000; 44.138930000; 44.1312…
44.812190000; 44.785040000; 44.757990000; 44.732010000; 44.708450000; 44.686830000; 44.664760000; 44.641990000; 44.620210000; 44.600470000; 44.582630000; 44.565640000; 44.548190000; 44.530560000; 44.514100000; 44.498150000; 44.480890000; 44.461750000; 44.441180000; 44.420130000; 44.399600000; 44.380450000; 44.363030000; 44.347260000; 44.333700000; 44.323520000; 44.316390000; 44.310630000; 44.3047…
44.940580000; 44.922560000; 44.906170000; 44.891630000; 44.879470000; 44.867880000; 44.852710000; 44.832890000; 44.810290000; 44.786640000; 44.763190000; 44.740850000; 44.720150000; 44.701020000; 44.682670000; 44.663950000; 44.643550000; 44.620510000; 44.594480000; 44.565980000; 44.536190000; 44.506710000; 44.478840000; 44.453410000; 44.431820000; 44.415980000; 44.405830000; 44.399670000; 44.3959…
45.038630000; 45.017510000; 45.000840000; 44.988470000; 44.980640000; 44.974690000; 44.964890000; 44.950280000; 44.937720000; 44.938940000; 44.950110000; 44.949570000; 44.933640000; 44.913100000; 44.892570000; 44.871700000; 44.848930000; 44.823070000; 44.793730000; 44.761530000; 44.728000000; 44.695090000; 44.664480000; 44.637120000; 44.614600000; 44.599200000; 44.590720000; 44.587080000; 44.5863…
45.165580000; 45.134240000; 45.109290000; 45.085910000; 45.054730000; 45.015880000; 44.984050000; 44.962450000; 44.944050000; 44.925090000; 44.904610000; 44.882660000; 44.859690000; 44.837940000; 44.827920000; 44.851910000; 44.899700000; 44.919630000; 44.902620000; 44.872040000; 44.839350000; 44.808050000; 44.779900000; 44.755770000; 44.737390000; 44.727500000; 44.725890000; 44.730260000; 44.7386…
45.414340000; 45.381630000; 45.355850000; 45.332020000; 45.297020000; 45.250440000; 45.213920000; 45.191150000; 45.171960000; 45.151680000; 45.129230000; 45.104670000; 45.078640000; 45.052120000; 45.026150000; 45.001590000; 44.978970000; 44.958440000; 44.939940000; 44.923530000; 44.909520000; 44.898200000; 44.887860000; 44.872430000; 44.854310000; 44.848920000; 44.858450000; 44.875530000; 44.8963…
45.710650000; 45.676070000; 45.650550000; 45.614140000; 45.512970000; 45.350340000; 45.241070000; 45.200520000; 45.182290000; 45.166450000; 45.150540000; 45.133240000; 45.114400000; 45.095020000; 45.076880000; 45.061910000; 45.051670000; 45.047000000; 45.047920000; 45.053860000; 45.064010000; 45.077550000; 45.091450000; 45.098360000; 45.097310000; 45.102180000; 45.117950000; 45.140870000; 45.1678…
45.376680000; 45.335610000; 45.296020000; 45.272480000; 45.315960000; 45.422820000; 45.472180000; 45.462730000; 45.444730000; 45.429410000; 45.413840000; 45.396420000; 45.377030000; 45.356900000; 45.338240000; 45.323510000; 45.314700000; 45.312910000; 45.318180000; 45.329780000; 45.346530000; 45.367120000; 45.361790000; 45.228760000; 44.978070000; 44.858050000; 44.878030000; 44.935750000; 45.0011…
44.733220000; 44.634340000; 44.535560000; 44.437480000; 44.340340000; 44.244020000; 44.148210000; 44.052520000; 43.956700000; 43.860580000; 43.764140000; 43.667460000; 43.570950000; 43.475350000; 43.381840000; 43.292150000; 43.208510000; 43.133560000; 43.070250000; 43.021610000; 42.990470000; 42.979160000; 42.989370000; 43.022100000; 43.077560000; 43.155080000; 43.253010000; 43.368860000; 43.4994…
43.060570000; 42.879390000; 42.694310000; 42.506680000; 42.317780000; 42.128730000; 41.940560000; 41.754270000; 41.571010000; 41.392020000; 41.218590000; 41.052140000; 40.894330000; 40.746970000; 40.612110000; 40.492220000; 40.390070000; 40.308580000; 40.250720000; 40.219350000; 40.216630000; 40.243730000; 40.300780000; 40.386820000; 40.499950000; 40.637370000; 40.795640000; 40.970890000; 41.1593…
42.080140000; 41.927380000; 41.772400000; 41.614540000; 41.452960000; 41.286620000; 41.114530000; 40.935920000; 40.750450000; 40.558270000; 40.359940000; 40.156520000; 39.949700000; 39.741710000; 39.535320000; 39.334030000; 39.141900000; 38.963320000; 38.802960000; 38.665490000; 38.554990000; 38.474590000; 38.426420000; 38.411570000; 38.430210000; 38.481660000; 38.564400000; 38.676450000; 38.8156…
42.041450000; 41.841660000; 41.630850000; 41.409820000; 41.179150000; 40.939250000; 40.690460000; 40.433200000; 40.168170000; 39.896350000; 39.619000000; 39.337770000; 39.054830000; 38.772900000; 38.495270000; 38.226060000; 37.970050000; 37.732450000; 37.518740000; 37.334470000; 37.184410000; -1000.000000000; -1000.000000000; -1000.000000000; -1000.000000000; -1000.000000000; -1000.000000000; -10…
41.393470000; 41.064060000; 40.717540000; 40.355860000; 39.981090000; 39.595210000; 39.200180000; 38.798100000; 38.391540000; 37.983430000; 37.576930000; -1000.000000000; -1000.000000000; -1000.000000000; -1000.000000000; -1000.000000000; -1000.000000000; -1000.000000000; -1000.000000000; -1000.000000000; -1000.000000000; -1000.000000000; -1000.000000000; -1000.000000000; -1000.000000000; -1000.0…
-1000.000000000; -1000.000000000; -1000.000000000; -1000.000000000; -1000.000000000; -1000.000000000; -1000.000000000; -1000.000000000; -1000.000000000; -1000.000000000; -1000.000000000; -1000.000000000; -1000.000000000; -1000.000000000; -1000.000000000; -1000.000000000; -1000.000000000; -1000.000000000; -1000.000000000; -1000.000000000; -1000.000000000; -1000.000000000; -1000.000000000; -1000.00…
-1000.000000000; -1000.000000000; -1000.000000000; -1000.000000000; -1000.000000000; -1000.000000000; -1000.000000000; -1000.000000000; -1000.000000000; -1000.000000000; -1000.000000000; -1000.000000000; -1000.000000000; -1000.000000000; -1000.000000000; -1000.000000000; -1000.000000000; -1000.000000000; -1000.000000000; -1000.000000000; -1000.000000000; -1000.000000000; -1000.000000000; -1000.00…
-1000.000000000; -1000.000000000; -1000.000000000; -1000.000000000; -1000.000000000; -1000.000000000; -1000.000000000; -1000.000000000; -1000.000000000; -1000.000000000; -1000.000000000; -1000.000000000; -1000.000000000; -1000.000000000; -1000.000000000; -1000.000000000; -1000.000000000; -1000.000000000; -1000.000000000; -1000.000000000; -1000.000000000; -1000.000000000; -1000.000000000; -1000.00…
RefractiveFrontalPowerAnterior [D]
48.858830000; 48.859660000; 48.857190000; 48.850730000; 48.840440000; 48.831830000; 48.815460000; 48.798190000; 48.781430000; 48.766360000; 48.753920000; 48.744420000; 48.737890000; 48.734080000; 48.732700000; 48.733440000; 48.736200000; 48.740920000; 48.747740000; 48.756730000; 48.767810000; 48.781170000; 48.796450000; 48.813580000; 48.830020000; 48.850160000; 48.870740000; 48.891060000; 48.9103…
48.651410000; 48.656440000; 48.659960000; 48.661060000; 48.659630000; 48.662090000; 48.656080000; 48.649400000; 48.643080000; 48.638090000; 48.635130000; 48.634380000; 48.636040000; 48.639990000; 48.646310000; 48.655090000; 48.666410000; 48.680390000; 48.697250000; 48.716970000; 48.739320000; 48.764270000; 48.791340000; 48.820430000; 48.848350000; 48.880890000; 48.914180000; 48.947550000; 48.9802…
48.677250000; 48.682290000; 48.685820000; 48.686920000; 48.685470000; 48.687950000; 48.681920000; 48.675240000; 48.668910000; 48.663910000; 48.660940000; 48.660190000; 48.661850000; 48.665810000; 48.672150000; 48.680930000; 48.692280000; 48.706270000; 48.723170000; 48.742910000; 48.765300000; 48.790290000; 48.817400000; 48.846540000; 48.874500000; 48.907100000; 48.940440000; 48.973860000; 49.0065…
48.720420000; 48.725470000; 48.729010000; 48.730120000; 48.728660000; 48.731150000; 48.725110000; 48.718410000; 48.712050000; 48.707040000; 48.704070000; 48.703320000; 48.704980000; 48.708950000; 48.715300000; 48.724110000; 48.735490000; 48.749520000; 48.766460000; 48.786260000; 48.808710000; 48.833760000; 48.860950000; 48.890170000; 48.918200000; 48.950890000; 48.984320000; 49.017830000; 49.0506…
48.770350000; 48.771270000; 48.774540000; 48.780070000; 48.787890000; 48.802430000; 48.813710000; 48.826000000; 48.838880000; 48.852060000; 48.865400000; 48.878750000; 48.892320000; 48.906190000; 48.920360000; 48.935040000; 48.950000000; 48.964860000; 48.979190000; 48.992520000; 49.004300000; 49.014290000; 49.022510000; 49.029320000; 49.032960000; 49.038930000; 49.045360000; 49.052430000; 49.0598…
48.944840000; 48.943600000; 48.943490000; 48.944690000; 48.947250000; 48.956180000; 48.960640000; 48.965450000; 48.970250000; 48.974800000; 48.979040000; 48.982930000; 48.986760000; 48.990820000; 48.995380000; 49.000840000; 49.007250000; 49.014500000; 49.022450000; 49.030740000; 49.038990000; 49.047000000; 49.054740000; 49.062550000; 49.068380000; 49.077870000; 49.088760000; 49.101210000; 49.1149…
49.238860000; 49.233890000; 49.229970000; 49.227070000; 49.225040000; 49.229640000; 49.228450000; 49.227270000; 49.225980000; 49.224460000; 49.222540000; 49.220080000; 49.217000000; 49.213340000; 49.209180000; 49.204870000; 49.200540000; 49.196330000; 49.192360000; 49.188580000; 49.185000000; 49.181670000; 49.178870000; 49.177050000; 49.173900000; 49.175800000; 49.180040000; 49.186650000; 49.1953…
49.536760000; 49.533920000; 49.532360000; 49.531710000; 49.531650000; 49.538670000; 49.538850000; 49.538790000; 49.538390000; 49.537380000; 49.535270000; 49.531620000; 49.526070000; 49.518360000; 49.508480000; 49.496700000; 49.483300000; 49.468620000; 49.453060000; 49.436910000; 49.420650000; 49.404820000; 49.390100000; 49.377230000; 49.363590000; 49.356240000; 49.351900000; 49.350380000; 49.3514…
49.806690000; 49.799890000; 49.793600000; 49.788040000; 49.783320000; 49.787260000; 49.784020000; 49.781110000; 49.778190000; 49.774850000; 49.770530000; 49.764740000; 49.757210000; 49.747700000; 49.736210000; 49.722830000; 49.707700000; 49.690930000; 49.672780000; 49.653430000; 49.633350000; 49.613150000; 49.593590000; 49.575440000; 49.555730000; 49.542590000; 49.532420000; 49.525330000; 49.5213…
49.961680000; 49.947190000; 49.932080000; 49.917460000; 49.904130000; 49.901410000; 49.892240000; 49.885120000; 49.879750000; 49.875610000; 49.872190000; 49.868900000; 49.865350000; 49.860970000; 49.855460000; 49.848490000; 49.839740000; 49.829090000; 49.816560000; 49.802360000; 49.786870000; 49.770550000; 49.753890000; 49.737290000; 49.717100000; 49.702140000; 49.688530000; 49.676850000; 49.6676…
50.015530000; 50.006110000; 49.996120000; 49.986070000; 49.976350000; 49.977170000; 49.969750000; 49.963830000; 49.959660000; 49.957110000; 49.956020000; 49.955860000; 49.956200000; 49.956290000; 49.955580000; 49.953620000; 49.949860000; 49.944020000; 49.936050000; 49.926060000; 49.914350000; 49.901290000; 49.887300000; 49.872800000; 49.853650000; 49.839780000; 49.826810000; 49.815430000; 49.8061…
50.125870000; 50.119240000; 50.113030000; 50.106780000; 50.100060000; 50.103200000; 50.095500000; 50.087460000; 50.079690000; 50.072580000; 50.066510000; 50.061360000; 50.057080000; 50.053270000; 50.049480000; 50.045460000; 50.040790000; 50.035170000; 50.028430000; 50.020470000; 50.011330000; 50.001310000; 49.990750000; 49.980240000; 49.965370000; 49.956870000; 49.949660000; 49.943780000; 49.9390…
50.325980000; 50.308070000; 50.291240000; 50.275350000; 50.260300000; 50.257600000; 50.244140000; 50.231310000; 50.219310000; 50.208230000; 50.198240000; 50.189220000; 50.181210000; 50.174080000; 50.167640000; 50.161740000; 50.156100000; 50.150450000; 50.144600000; 50.138500000; 50.132240000; 50.126190000; 50.120670000; 50.116210000; 50.107490000; 50.105820000; 50.104940000; 50.104010000; 50.1022…
50.559670000; 50.532790000; 50.506560000; 50.481090000; 50.456320000; 50.444640000; 50.420800000; 50.397030000; 50.373330000; 50.349970000; 50.327560000; 50.306850000; 50.288730000; 50.273850000; 50.262510000; 50.254590000; 50.249400000; 50.246120000; 50.243930000; 50.242020000; 50.239900000; 50.237400000; 50.234340000; 50.230710000; 50.220380000; 50.215440000; 50.209580000; 50.202740000; 50.1950…
50.672850000; 50.637370000; 50.602920000; 50.569920000; 50.538670000; 50.680350000; 50.650100000; 50.619710000; 50.589230000; 50.559030000; 50.529990000; 50.503180000; 50.479790000; 50.460750000; 50.446530000; 50.436940000; 50.431160000; 50.428160000; 50.426880000; 50.426270000; 50.425670000; 50.424760000; 50.423190000; 50.420780000; 50.410530000; 50.405690000; 50.399180000; 50.390920000; 50.3811…
50.821670000; 50.785420000; 50.749610000; 50.714690000; 50.681320000; 50.664950000; 50.637200000; 50.613310000; 50.593590000; 50.577910000; 50.565470000; 50.555110000; 50.545480000; 50.535320000; 50.523610000; 50.509930000; 50.494260000; 50.476860000; 50.458430000; 50.439690000; 50.421500000; 50.404720000; 50.390050000; 50.377980000; 50.361750000; 50.355340000; 50.350840000; 50.347370000; 50.3438…
51.018130000; 50.992380000; 50.966130000; 50.939190000; 50.911660000; 50.899650000; 50.872690000; 50.847130000; 50.823590000; 50.802460000; 50.783450000; 50.765960000; 50.749130000; 50.721720000; 50.708040000; 50.691630000; 50.672570000; 50.651290000; 50.628750000; 50.605970000; 50.584080000; 50.564170000; 50.547050000; 50.533290000; 50.515380000; 50.508580000; 50.504040000; 50.500640000; 50.4969…
51.151430000; 51.131940000; 51.114150000; 51.096940000; 51.079110000; 51.076610000; 51.054870000; 51.030630000; 51.004210000; 50.976610000; 50.949090000; 50.922790000; 50.898490000; 50.876270000; 50.855110000; 50.833710000; 50.810580000; 50.784490000; 50.755070000; 50.722860000; 50.689400000; 50.656570000; 50.626350000; 50.600550000; 50.572120000; 50.557590000; 50.547780000; 50.541800000; 50.5382…
51.260700000; 51.236550000; 51.217070000; 51.200830000; 51.185960000; 51.188530000; 51.171020000; 51.150030000; 51.125190000; 51.096950000; 51.166370000; 51.135430000; 51.106820000; 51.080750000; 51.055980000; 51.030930000; 51.003800000; 50.973080000; 50.938310000; 50.900180000; 50.860580000; 50.821740000; 50.786110000; 50.755800000; 50.723260000; 50.706450000; 50.695310000; 50.688750000; 50.6850…
51.376110000; 51.340420000; 51.311500000; 51.288080000; 51.268550000; 51.187020000; 51.162580000; 51.139430000; 51.115860000; 51.090770000; 51.063620000; 51.034550000; 51.004160000; 50.973380000; 50.943020000; 50.913840000; 51.076030000; 51.041450000; 51.003950000; 50.964030000; 50.923360000; 50.884030000; 50.848670000; 50.819460000; 50.788560000; 50.774960000; 50.768140000; 50.767000000; 50.7698…
51.586930000; 51.547380000; 51.516000000; 51.491200000; 51.471140000; 51.370850000; 51.344450000; 51.319510000; 51.293960000; 51.266380000; 51.236090000; 51.203220000; 51.168510000; 51.133120000; 51.098190000; 51.064740000; 51.033290000; 51.003910000; 50.976420000; 50.950750000; 50.927260000; 50.906550000; 50.889610000; 50.877300000; 50.818800000; 50.816060000; 50.819740000; 50.828480000; 50.8406…
51.812550000; 51.768810000; 51.734750000; 51.708540000; 51.688180000; 51.317350000; 51.277180000; 51.245720000; 51.219450000; 51.195360000; 51.170450000; 51.143570000; 51.114540000; 51.084460000; 51.055350000; 51.029420000; 51.008350000; 50.992980000; 50.983250000; 50.978400000; 50.977470000; 50.979710000; 50.984320000; 50.990780000; 50.955490000; 50.953800000; 50.959390000; 50.970740000; 50.9860…
51.382710000; 51.323320000; 51.267920000; 51.217200000; 51.171320000; 51.478720000; 51.431660000; 51.396700000; 51.368370000; 51.342660000; 51.315900000; 51.286680000; 51.254760000; 51.221450000; 51.189240000; 51.160840000; 51.138340000; 51.122860000; 51.114300000; 51.111790000; 51.114050000; 51.120060000; 51.129080000; 51.141430000; 50.358890000; 50.386990000; 50.434930000; 50.500740000; 50.5803…
50.630920000; 50.502760000; 50.377580000; 50.257400000; 50.143560000; 50.036370000; 49.935020000; 49.837640000; 49.741600000; 49.644010000; 49.542200000; 49.434220000; 49.319160000; 49.197120000; 49.069360000; 48.938040000; 48.805680000; 48.675330000; 48.550800000; 48.436700000; 48.338650000; 48.263710000; 48.219640000; 48.213710000; 48.251340000; 48.334470000; 48.459960000; 48.619420000; 48.8001…
48.837890000; 48.615320000; 48.386490000; 48.155120000; 47.924870000; 47.698840000; 47.479120000; 47.266500000; 47.060570000; 46.860140000; 46.663660000; 46.469650000; 46.277250000; 46.086530000; 45.898960000; 45.717410000; 45.545880000; 45.389690000; 45.255430000; 45.150420000; 45.082120000; 45.058220000; 45.085260000; 45.167270000; 45.304520000; 45.492830000; 45.721980000; 45.976740000; 46.2388…
47.457950000; 47.279580000; 47.102990000; 46.927330000; 46.751190000; 46.572890000; 46.390650000; 46.202830000; 46.008010000; 45.805270000; 45.594070000; 45.374360000; 45.146690000; 44.912350000; 44.673810000; 44.435070000; 44.201350000; 43.979430000; 43.777580000; 43.605050000; 43.471040000; 43.384750000; 43.353880000; 43.383170000; 43.473230000; 43.620080000; 43.813600000; 44.038760000; 44.2777…
46.971890000; 46.710590000; 46.439880000; 46.162870000; 45.882690000; 45.601890000; 45.322270000; 45.044640000; 44.768790000; 44.493870000; 44.218650000; 43.941900000; 43.662930000; 43.381930000; 43.100700000; 42.822830000; 42.553510000; 42.299870000; 42.070850000; 41.876570000; 41.727270000; 41.633340000; 41.603500000; 41.643120000; 41.752720000; 41.927410000; 42.154930000; 42.417140000; 42.6924…
45.733900000; 45.416590000; 45.089150000; 44.755530000; 44.419650000; 44.084820000; 43.753220000; 43.425600000; 43.101270000; 42.778630000; 42.455510000; 42.129680000; 41.799690000; 41.465370000; 41.128890000; 40.794930000; 40.470690000; 40.166030000; 39.893230000; 39.665770000; 39.496810000; 39.398900000; 39.381610000; 39.449700000; 39.601500000; 39.828800000; 40.114890000; 40.436650000; 40.7677…
44.099580000; 43.723660000; 43.331250000; 42.926350000; 42.513390000; 42.096610000; 41.679490000; 41.264300000; 40.852010000; 40.442710000; 40.035760000; 39.630260000; 39.225710000; 38.822680000; 38.423880000; 38.034480000; 37.662140000; 37.317370000; 37.013280000; 36.764350000; 36.584800000; 36.488240000; 36.485100000; 36.580360000; 36.771870000; 37.050870000; 37.398830000; 37.790760000; 38.1993…
-1000.000000000; -1000.000000000; -1000.000000000; -1000.000000000; -1000.000000000; -1000.000000000; -1000.000000000; -1000.000000000; -1000.000000000; -1000.000000000; -1000.000000000; -1000.000000000; -1000.000000000; -1000.000000000; -1000.000000000; -1000.000000000; 36.316880000; 35.317480000; 34.490620000; 33.853880000; 33.412740000; 33.164240000; 33.097940000; 33.196710000; 33.438100000; 3…
-1000.000000000; -1000.000000000; -1000.000000000; -1000.000000000; -1000.000000000; -1000.000000000; -1000.000000000; -1000.000000000; -1000.000000000; -1000.000000000; -1000.000000000; -1000.000000000; -1000.000000000; -1000.000000000; -1000.000000000; -1000.000000000; -1000.000000000; -1000.000000000; -1000.000000000; -1000.000000000; -1000.000000000; -1000.000000000; -1000.000000000; -1000.00…
RefractiveFrontalPowerPosterior [D]
-6.084334000; -6.092517000; -6.100930000; -6.109760000; -6.119191000; -6.129371000; -6.140382000; -6.152232000; -6.164834000; -6.177996000; -6.191417000; -6.204725000; -6.217486000; -6.229236000; -6.239524000; -6.247975000; -6.254295000; -6.258313000; -6.259993000; -6.259440000; -6.256845000; -6.252479000; -6.246651000; -6.239673000; -6.231920000; -6.223700000; -6.215290000; -6.206971000; -6.1990…
-6.165906000; -6.184649000; -6.205006000; -6.226380000; -6.248024000; -6.269167000; -6.289171000; -6.307471000; -6.323639000; -6.337426000; -6.348746000; -6.357541000; -6.363843000; -6.367742000; -6.369339000; -6.368671000; -6.365773000; -6.360641000; -6.353255000; -6.343573000; -6.331627000; -6.317597000; -6.301775000; -6.284572000; -6.266495000; -6.248112000; -6.229942000; -6.212415000; -6.1958…
-6.182384000; -6.196834000; -6.212145000; -6.228024000; -6.244090000; -6.259933000; -6.275192000; -6.289539000; -6.302706000; -6.314500000; -6.324804000; -6.333521000; -6.340591000; -6.345976000; -6.349658000; -6.351598000; -6.351747000; -6.350063000; -6.346518000; -6.341087000; -6.333793000; -6.324772000; -6.314223000; -6.302411000; -6.289652000; -6.276307000; -6.262695000; -6.249091000; -6.2356…
-6.148619000; -6.162259000; -6.177298000; -6.193451000; -6.210369000; -6.227675000; -6.245021000; -6.262072000; -6.278527000; -6.294135000; -6.308688000; -6.321990000; -6.333872000; -6.344182000; -6.352781000; -6.359525000; -6.364289000; -6.366961000; -6.367464000; -6.365743000; -6.361803000; -6.355742000; -6.347726000; -6.337982000; -6.326797000; -6.314485000; -6.301347000; -6.287654000; -6.2736…
-6.154818000; -6.165165000; -6.176878000; -6.189781000; -6.203645000; -6.218218000; -6.233267000; -6.248554000; -6.263854000; -6.278956000; -6.293676000; -6.307815000; -6.321177000; -6.333562000; -6.344769000; -6.354570000; -6.362741000; -6.369059000; -6.373321000; -6.375352000; -6.375030000; -6.372323000; -6.367277000; -6.360024000; -6.350777000; -6.339814000; -6.327449000; -6.314017000; -6.2998…
-6.180851000; -6.189114000; -6.198820000; -6.209840000; -6.221996000; -6.235081000; -6.248891000; -6.263215000; -6.277837000; -6.292554000; -6.307169000; -6.321475000; -6.335260000; -6.348313000; -6.360410000; -6.371312000; -6.380782000; -6.388585000; -6.394509000; -6.398373000; -6.400044000; -6.399477000; -6.396704000; -6.391833000; -6.385048000; -6.376592000; -6.366741000; -6.355786000; -6.3440…
-6.216275000; -6.222970000; -6.231270000; -6.241071000; -6.252213000; -6.264513000; -6.277775000; -6.291788000; -6.306330000; -6.321180000; -6.336116000; -6.350899000; -6.365284000; -6.379021000; -6.391856000; -6.403524000; -6.413766000; -6.422344000; -6.429046000; -6.433697000; -6.436190000; -6.436505000; -6.434703000; -6.430925000; -6.425382000; -6.418330000; -6.410048000; -6.400809000; -6.3908…
-6.269531000; -6.274691000; -6.281208000; -6.288998000; -6.297938000; -6.307889000; -6.318712000; -6.330256000; -6.342364000; -6.354879000; -6.367640000; -6.380466000; -6.393158000; -6.405509000; -6.417299000; -6.428280000; -6.438214000; -6.446863000; -6.454010000; -6.459461000; -6.463080000; -6.464805000; -6.464642000; -6.462668000; -6.459033000; -6.453923000; -6.447551000; -6.440136000; -6.4318…
-6.318536000; -6.321519000; -6.325848000; -6.331472000; -6.338305000; -6.346242000; -6.355173000; -6.364971000; -6.375501000; -6.386621000; -6.398184000; -6.410013000; -6.421919000; -6.433699000; -6.445133000; -6.455981000; -6.466007000; -6.474978000; -6.482679000; -6.488919000; -6.493561000; -6.496540000; -6.497852000; -6.497564000; -6.495799000; -6.492715000; -6.488490000; -6.483300000; -6.4772…
-6.374774000; -6.375051000; -6.376567000; -6.379350000; -6.383393000; -6.388665000; -6.395125000; -6.402699000; -6.411288000; -6.420770000; -6.430997000; -6.441778000; -6.452896000; -6.464117000; -6.475190000; -6.485849000; -6.495841000; -6.504927000; -6.512902000; -6.519594000; -6.524902000; -6.528799000; -6.531323000; -6.532581000; -6.532730000; -6.531951000; -6.530436000; -6.528361000; -6.5258…
-6.454800000; -6.454792000; -6.455688000; -6.457502000; -6.460235000; -6.463884000; -6.468453000; -6.473929000; -6.480283000; -6.487471000; -6.495420000; -6.504012000; -6.513099000; -6.522498000; -6.532005000; -6.541383000; -6.550400000; -6.558830000; -6.566473000; -6.573156000; -6.578774000; -6.583292000; -6.586741000; -6.589213000; -6.590862000; -6.591858000; -6.592379000; -6.592586000; -6.5925…
-6.548924000; -6.549262000; -6.550245000; -6.551859000; -6.554080000; -6.556880000; -6.560243000; -6.564143000; -6.568551000; -6.573435000; -6.578747000; -6.584413000; -6.590341000; -6.596422000; -6.602540000; -6.608554000; -6.614335000; -6.619762000; -6.624738000; -6.629178000; -6.633065000; -6.636433000; -6.639368000; -6.642002000; -6.644494000; -6.647011000; -6.649701000; -6.652673000; -6.6559…
-6.634151000; -6.633760000; -6.633646000; -6.633817000; -6.634294000; -6.635116000; -6.636341000; -6.638031000; -6.640254000; -6.643075000; -6.646542000; -6.650682000; -6.655498000; -6.660965000; -6.667038000; -6.673641000; -6.680692000; -6.688098000; -6.695762000; -6.703576000; -6.711455000; -6.719326000; -6.727126000; -6.734805000; -6.742314000; -6.749601000; -6.756603000; -6.763234000; -6.7693…
-6.739261000; -6.737846000; -6.736861000; -6.736328000; -6.736269000; -6.736708000; -6.737678000; -6.739205000; -6.741314000; -6.744030000; -6.747362000; -6.751298000; -6.755812000; -6.760857000; -6.766366000; -6.772253000; -6.778427000; -6.784791000; -6.791248000; -6.797703000; -6.804087000; -6.810353000; -6.816473000; -6.822444000; -6.828261000; -6.833919000; -6.839401000; -6.844662000; -6.8496…
-6.889919000; -6.891048000; -6.892810000; -6.895056000; -6.897623000; -6.900346000; -6.903074000; -6.905669000; -6.908024000; -6.910069000; -6.911758000; -6.913071000; -6.914012000; -6.914610000; -6.914907000; -6.914958000; -6.914834000; -6.914622000; -6.914407000; -6.914278000; -6.914324000; -6.914644000; -6.915328000; -6.916448000; -6.918041000; -6.920118000; -6.922641000; -6.925519000; -6.9286…
-7.074490000; -7.075359000; -7.076229000; -7.076831000; -7.076908000; -7.076242000; -7.074685000; -7.072154000; -7.068649000; -7.064245000; -7.059070000; -7.053292000; -7.047102000; -7.040696000; -7.034260000; -7.027965000; -7.021958000; -7.016370000; -7.011308000; -7.006860000; -7.003088000; -7.000068000; -6.997856000; -6.996484000; -6.995943000; -6.996212000; -6.997198000; -6.998756000; -7.0006…
-7.202173000; -7.202729000; -7.203246000; -7.203390000; -7.202838000; -7.201309000; -7.198609000; -7.194625000; -7.189334000; -7.182808000; -7.175186000; -7.166663000; -7.157474000; -7.147865000; -7.138080000; -7.128351000; -7.118885000; -7.109864000; -7.101443000; -7.093743000; -7.086851000; -7.080853000; -7.075808000; -7.071741000; -7.068625000; -7.066421000; -7.065009000; -7.064222000; -7.0638…
-7.326213000; -7.325706000; -7.325183000; -7.324265000; -7.322580000; -7.319800000; -7.315692000; -7.310114000; -7.303024000; -7.294487000; -7.284646000; -7.273715000; -7.261949000; -7.249622000; -7.237010000; -7.224372000; -7.211941000; -7.199915000; -7.188460000; -7.177702000; -7.167721000; -7.158599000; -7.150385000; -7.143094000; -7.136690000; -7.131132000; -7.126297000; -7.122019000; -7.1180…
-7.441491000; -7.438709000; -7.436025000; -7.433038000; -7.429342000; -7.424568000; -7.418450000; -7.410812000; -7.401587000; -7.390812000; -7.378628000; -7.365242000; -7.350919000; -7.335947000; -7.320619000; -7.305215000; -7.289983000; -7.275132000; -7.260832000; -7.247203000; -7.234303000; -7.222194000; -7.210894000; -7.200381000; -7.190595000; -7.181465000; -7.172847000; -7.164563000; -7.1564…
-7.535536000; -7.529041000; -7.522909000; -7.516755000; -7.510178000; -7.502795000; -7.494314000; -7.484526000; -7.473317000; -7.460675000; -7.446686000; -7.431508000; -7.415353000; -7.398462000; -7.381089000; -7.363480000; -7.345845000; -7.328369000; -7.311197000; -7.294429000; -7.278106000; -7.262284000; -7.246983000; -7.232183000; -7.217852000; -7.203943000; -7.190346000; -7.176924000; -7.1635…
-7.595196000; -7.583467000; -7.572318000; -7.561391000; -7.550308000; -7.538706000; -7.526314000; -7.512940000; -7.498483000; -7.482932000; -7.466372000; -7.448948000; -7.430843000; -7.412256000; -7.393388000; -7.374415000; -7.355463000; -7.336618000; -7.317926000; -7.299376000; -7.280906000; -7.262477000; -7.244029000; -7.225485000; -7.206794000; -7.187918000; -7.168786000; -7.149335000; -7.1295…
-7.611016000; -7.592070000; -7.574023000; -7.556608000; -7.539532000; -7.522511000; -7.505336000; -7.487862000; -7.470004000; -7.451743000; -7.433128000; -7.414234000; -7.395144000; -7.375927000; -7.356636000; -7.337265000; -7.317742000; -7.297950000; -7.277733000; -7.256890000; -7.235200000; -7.212500000; -7.188652000; -7.163562000; -7.137246000; -7.109776000; -7.081256000; -7.051848000; -7.0217…
-7.550907000; -7.523832000; -7.497883000; -7.472947000; -7.448881000; -7.425540000; -7.402815000; -7.380620000; -7.358878000; -7.337522000; -7.316506000; -7.295762000; -7.275185000; -7.254634000; -7.233936000; -7.212833000; -7.191006000; -7.168096000; -7.143728000; -7.117515000; -7.089113000; -7.058299000; -7.024945000; -6.989052000; -6.950866000; -6.910718000; -6.869050000; -6.826411000; -6.7834…
-7.366704000; -7.325365000; -7.285214000; -7.246469000; -7.209296000; -7.173835000; -7.140192000; -7.108419000; -7.078494000; -7.050311000; -7.023707000; -6.998421000; -6.974096000; -6.950305000; -6.926585000; -6.902363000; -6.877015000; -6.849907000; -6.820424000; -6.787961000; -6.752076000; -6.712489000; -6.669113000; -6.622072000; -6.571936000; -6.519340000; -6.465123000; -6.410280000; -6.3559…
-6.995405000; -6.931136000; -6.867640000; -6.805739000; -6.746225000; -6.689829000; -6.637148000; -6.588601000; -6.544369000; -6.504385000; -6.468364000; -6.435770000; -6.405840000; -6.377666000; -6.350293000; -6.322574000; -6.293335000; -6.261442000; -6.225897000; -6.186024000; -6.141446000; -6.092170000; -6.038731000; -5.982238000; -5.924227000; -5.866835000; -5.812698000; -5.764756000; -5.7260…
-6.351774000; -6.256681000; -6.161236000; -6.067201000; -5.976465000; -5.890850000; -5.812073000; -5.741729000; -5.681136000; -5.631343000; -5.593371000; -5.568085000; -5.556255000; -5.558567000; -5.575610000; -5.607737000; -5.655049000; -5.717227000; -5.793425000; -5.882190000; -5.981518000; -6.088677000; -6.200473000; -6.313445000; -6.424105000; -6.529098000; -1000.000000000; -1000.000000000; -…
-5.218226000; -5.081963000; -4.945623000; -4.812786000; -4.687514000; -4.574364000; -4.477940000; -4.402760000; -4.352994000; -4.332242000; -4.343377000; -4.388220000; -4.467413000; -4.580263000; -4.724650000; -4.896899000; -5.092068000; -5.304039000; -5.525854000; -5.750159000; -5.969889000; -1000.000000000; -1000.000000000; -1000.000000000; -1000.000000000; -1000.000000000; -1000.000000000; -10…
-4.080914000; -4.063901000; -4.078868000; -4.130103000; -4.220246000; -4.349799000; -4.516688000; -4.716451000; -4.942476000; -5.186593000; -5.439881000; -1000.000000000; -1000.000000000; -1000.000000000; -1000.000000000; -1000.000000000; -1000.000000000; -1000.000000000; -1000.000000000; -1000.000000000; -1000.000000000; -1000.000000000; -1000.000000000; -1000.000000000; -1000.000000000; -1000.0…
-1000.000000000; -1000.000000000; -1000.000000000; -1000.000000000; -1000.000000000; -1000.000000000; -1000.000000000; -1000.000000000; -1000.000000000; -1000.000000000; -1000.000000000; -1000.000000000; -1000.000000000; -1000.000000000; -1000.000000000; -1000.000000000; -1000.000000000; -1000.000000000; -1000.000000000; -1000.000000000; -1000.000000000; -1000.000000000; -1000.000000000; -1000.00…
-1000.000000000; -1000.000000000; -1000.000000000; -1000.000000000; -1000.000000000; -1000.000000000; -1000.000000000; -1000.000000000; -1000.000000000; -1000.000000000; -1000.000000000; -1000.000000000; -1000.000000000; -1000.000000000; -1000.000000000; -1000.000000000; -1000.000000000; -1000.000000000; -1000.000000000; -1000.000000000; -1000.000000000; -1000.000000000; -1000.000000000; -1000.00…
-1000.000000000; -1000.000000000; -1000.000000000; -1000.000000000; -1000.000000000; -1000.000000000; -1000.000000000; -1000.000000000; -1000.000000000; -1000.000000000; -1000.000000000; -1000.000000000; -1000.000000000; -1000.000000000; -1000.000000000; -1000.000000000; -1000.000000000; -1000.000000000; -1000.000000000; -1000.000000000; -1000.000000000; -1000.000000000; -1000.000000000; -1000.00…
SagittalAnterior [mm]
7.698069000; 7.698007000; 7.698425000; 7.699314000; 7.700644000; 7.702371000; 7.704410000; 7.706632000; 7.708875000; 7.710972000; 7.712792000; 7.714252000; 7.715315000; 7.715979000; 7.716259000; 7.716177000; 7.715750000; 7.714989000; 7.713897000; 7.712477000; 7.710738000; 7.708698000; 7.706384000; 7.703830000; 7.701075000; 7.698170000; 7.695191000; 7.692234000; 7.689405000; 7.686806000; 7.6845240…
7.719432000; 7.718946000; 7.718766000; 7.718903000; 7.719357000; 7.720113000; 7.721130000; 7.722315000; 7.723530000; 7.724624000; 7.725477000; 7.726010000; 7.726180000; 7.725971000; 7.725379000; 7.724404000; 7.723043000; 7.721292000; 7.719149000; 7.716619000; 7.713720000; 7.710479000; 7.706935000; 7.703129000; 7.699097000; 7.694886000; 7.690568000; 7.686239000; 7.682015000; 7.678010000; 7.6743320…
7.727524000; 7.726913000; 7.726500000; 7.726294000; 7.726305000; 7.726540000; 7.726982000; 7.727566000; 7.728174000; 7.728675000; 7.728962000; 7.728967000; 7.728646000; 7.727983000; 7.726966000; 7.725588000; 7.723842000; 7.721724000; 7.719232000; 7.716378000; 7.713183000; 7.709682000; 7.705913000; 7.701911000; 7.697706000; 7.693328000; 7.688838000; 7.684325000; 7.679901000; 7.675681000; 7.6717800…
7.729198000; 7.728668000; 7.728195000; 7.727772000; 7.727410000; 7.727131000; 7.726957000; 7.726864000; 7.726779000; 7.726611000; 7.726285000; 7.725749000; 7.724974000; 7.723940000; 7.722636000; 7.721054000; 7.719190000; 7.717049000; 7.714641000; 7.711987000; 7.709117000; 7.706063000; 7.702857000; 7.699517000; 7.696042000; 7.692432000; 7.688715000; 7.684956000; 7.681247000; 7.677697000; 7.6744200…
7.723305000; 7.723050000; 7.722719000; 7.722280000; 7.721734000; 7.721123000; 7.720505000; 7.719908000; 7.719313000; 7.718680000; 7.717971000; 7.717160000; 7.716225000; 7.715151000; 7.713922000; 7.712530000; 7.710974000; 7.709265000; 7.707422000; 7.705475000; 7.703454000; 7.701386000; 7.699287000; 7.697147000; 7.694931000; 7.692597000; 7.690135000; 7.687573000; 7.684982000; 7.682454000; 7.6800990…
7.708753000; 7.708845000; 7.708786000; 7.708526000; 7.708062000; 7.707450000; 7.706780000; 7.706118000; 7.705482000; 7.704867000; 7.704267000; 7.703675000; 7.703084000; 7.702480000; 7.701847000; 7.701171000; 7.700444000; 7.699671000; 7.698863000; 7.698039000; 7.697217000; 7.696407000; 7.695601000; 7.694765000; 7.693834000; 7.692737000; 7.691431000; 7.689926000; 7.688272000; 7.686550000; 7.6848640…
7.686503000; 7.686890000; 7.687128000; 7.687162000; 7.686989000; 7.686673000; 7.686322000; 7.686013000; 7.685775000; 7.685614000; 7.685537000; 7.685558000; 7.685685000; 7.685915000; 7.686238000; 7.686633000; 7.687082000; 7.687571000; 7.688089000; 7.688628000; 7.689174000; 7.689710000; 7.690201000; 7.690593000; 7.690803000; 7.690743000; 7.690363000; 7.689667000; 7.688701000; 7.687536000; 7.6862670…
7.663675000; 7.664360000; 7.664937000; 7.665339000; 7.665542000; 7.665610000; 7.665656000; 7.665760000; 7.665946000; 7.666221000; 7.666607000; 7.667132000; 7.667826000; 7.668706000; 7.669773000; 7.671016000; 7.672413000; 7.673942000; 7.675573000; 7.677272000; 7.679000000; 7.680710000; 7.682349000; 7.683845000; 7.685101000; 7.686017000; 7.686537000; 7.686661000; 7.686424000; 7.685885000; 7.6851210…
7.649460000; 7.650500000; 7.651488000; 7.652321000; 7.652940000; 7.653389000; 7.653778000; 7.654182000; 7.654617000; 7.655086000; 7.655620000; 7.656263000; 7.657063000; 7.658061000; 7.659276000; 7.660720000; 7.662388000; 7.664267000; 7.666330000; 7.668537000; 7.670839000; 7.673179000; 7.675498000; 7.677722000; 7.679745000; 7.681452000; 7.682772000; 7.683687000; 7.684210000; 7.684370000; 7.6842160…
7.648154000; 7.649461000; 7.650766000; 7.651939000; 7.652893000; 7.653653000; 7.654325000; 7.654974000; 7.655590000; 7.656158000; 7.656700000; 7.657259000; 7.657893000; 7.658655000; 7.659591000; 7.660735000; 7.662109000; 7.663720000; 7.665559000; 7.667598000; 7.669795000; 7.672101000; 7.674468000; 7.676833000; 7.679089000; 7.681108000; 7.682802000; 7.684140000; 7.685113000; 7.685725000; 7.6859990…
7.656203000; 7.657655000; 7.659101000; 7.660420000; 7.661525000; 7.662453000; 7.663322000; 7.664188000; 7.665009000; 7.665732000; 7.666355000; 7.666905000; 7.667435000; 7.667998000; 7.668650000; 7.669441000; 7.670410000; 7.671584000; 7.672970000; 7.674557000; 7.676316000; 7.678214000; 7.680217000; 7.682278000; 7.684293000; 7.686133000; 7.687714000; 7.689017000; 7.690045000; 7.690803000; 7.6913150…
7.665900000; 7.667659000; 7.669364000; 7.670916000; 7.672246000; 7.673420000; 7.674597000; 7.675837000; 7.677069000; 7.678210000; 7.679223000; 7.680109000; 7.680892000; 7.681610000; 7.682303000; 7.683020000; 7.683805000; 7.684699000; 7.685724000; 7.686887000; 7.688177000; 7.689575000; 7.691070000; 7.692630000; 7.694166000; 7.695556000; 7.696741000; 7.697743000; 7.698603000; 7.699354000; 7.7000310…
7.673711000; 7.676232000; 7.678610000; 7.680653000; 7.682220000; 7.683508000; 7.684952000; 7.686735000; 7.688696000; 7.690634000; 7.692446000; 7.694085000; 7.695529000; 7.696774000; 7.697834000; 7.698743000; 7.699550000; 7.700310000; 7.701075000; 7.701879000; 7.702740000; 7.703666000; 7.704673000; 7.705761000; 7.706862000; 7.707866000; 7.708738000; 7.709538000; 7.710331000; 7.711165000; 7.7120840…
7.682933000; 7.686486000; 7.689804000; 7.692472000; 7.694129000; 7.695188000; 7.696649000; 7.698917000; 7.701626000; 7.704369000; 7.706966000; 7.709337000; 7.711432000; 7.713220000; 7.714698000; 7.715895000; 7.716864000; 7.717675000; 7.718397000; 7.719084000; 7.719773000; 7.720490000; 7.721275000; 7.722163000; 7.723104000; 7.723991000; 7.724806000; 7.725625000; 7.726523000; 7.727544000; 7.7287230…
7.696802000; 7.701092000; 7.705118000; 7.708343000; 7.710214000; 7.711238000; 7.712804000; 7.715420000; 7.718537000; 7.721664000; 7.724561000; 7.727205000; 7.729579000; 7.731665000; 7.733458000; 7.734994000; 7.736340000; 7.737559000; 7.738703000; 7.739801000; 7.740863000; 7.741901000; 7.742950000; 7.744054000; 7.745163000; 7.746163000; 7.747046000; 7.747917000; 7.748868000; 7.749954000; 7.7512190…
7.714911000; 7.719188000; 7.723286000; 7.726753000; 7.729065000; 7.730617000; 7.732633000; 7.735504000; 7.738691000; 7.741777000; 7.744614000; 7.747229000; 7.749663000; 7.751927000; 7.754011000; 7.755975000; 7.757915000; 7.759889000; 7.761901000; 7.763920000; 7.765892000; 7.767767000; 7.769537000; 7.771222000; 7.772752000; 7.773989000; 7.774941000; 7.775765000; 7.776599000; 7.777537000; 7.7786430…
7.736302000; 7.740063000; 7.743684000; 7.746949000; 7.749573000; 7.751784000; 7.754305000; 7.757310000; 7.760396000; 7.763227000; 7.765783000; 7.768283000; 7.770843000; 7.773387000; 7.775850000; 7.778313000; 7.780918000; 7.783734000; 7.786745000; 7.789869000; 7.792981000; 7.795957000; 7.798713000; 7.801226000; 7.803380000; 7.804996000; 7.806098000; 7.806889000; 7.807562000; 7.808257000; 7.8090670…
7.762032000; 7.765441000; 7.768584000; 7.771465000; 7.774068000; 7.776568000; 7.779310000; 7.782339000; 7.785332000; 7.787874000; 7.790061000; 7.792517000; 7.795404000; 7.798384000; 7.801169000; 7.803658000; 7.806140000; 7.809153000; 7.812808000; 7.816826000; 7.820930000; 7.824898000; 7.828583000; 7.831908000; 7.834711000; 7.836755000; 7.838063000; 7.838878000; 7.839423000; 7.839870000; 7.8403430…
7.791986000; 7.795672000; 7.798848000; 7.801739000; 7.804676000; 7.807810000; 7.810988000; 7.814136000; 7.817146000; 7.819619000; 7.821729000; 7.824382000; 7.827713000; 7.831159000; 7.834162000; 7.836143000; 7.837582000; 7.840044000; 7.843871000; 7.848340000; 7.852946000; 7.857410000; 7.861572000; 7.865383000; 7.868628000; 7.870906000; 7.872210000; 7.872847000; 7.873079000; 7.873105000; 7.8730670…
7.822846000; 7.827236000; 7.830897000; 7.834445000; 7.839080000; 7.844786000; 7.849697000; 7.853384000; 7.856566000; 7.859312000; 7.861843000; 7.864947000; 7.868679000; 7.872511000; 7.875810000; 7.877606000; 7.878365000; 7.880330000; 7.883903000; 7.888061000; 7.892244000; 7.896223000; 7.899938000; 7.903547000; 7.906815000; 7.908957000; 7.909857000; 7.909950000; 7.909561000; 7.908904000; 7.9081280…
7.852046000; 7.857032000; 7.861232000; 7.865766000; 7.873632000; 7.884571000; 7.892901000; 7.897595000; 7.901083000; 7.904306000; 7.907549000; 7.911166000; 7.915145000; 7.919199000; 7.922848000; 7.925177000; 7.926393000; 7.928326000; 7.931219000; 7.934250000; 7.937073000; 7.939596000; 7.941932000; 7.944579000; 7.947382000; 7.949061000; 7.949317000; 7.948695000; 7.947556000; 7.946127000; 7.9445500…
7.879335000; 7.884856000; 7.889276000; 7.894660000; 7.906548000; 7.924680000; 7.937424000; 7.943234000; 7.946851000; 7.950320000; 7.953901000; 7.957718000; 7.961761000; 7.965899000; 7.969820000; 7.973023000; 7.975414000; 7.977612000; 7.979671000; 7.981341000; 7.982563000; 7.983379000; 7.984122000; 7.985697000; 7.988097000; 7.989364000; 7.988997000; 7.987669000; 7.985824000; 7.983676000; 7.9814070…
7.990250000; 7.997681000; 8.004619000; 8.010979000; 8.016738000; 7.980474000; 7.984790000; 7.989178000; 7.992994000; 7.996473000; 7.999986000; 8.003739000; 8.007755000; 8.011889000; 8.015876000; 8.019419000; 8.022276000; 8.024316000; 8.025531000; 8.026009000; 8.025878000; 8.025278000; 8.024405000; 8.023676000; 8.121800000; 8.118372000; 8.112376000; 8.104055000; 8.093926000; 8.082713000; 8.0711930…
8.142655000; 8.158937000; 8.174890000; 8.190250000; 8.204854000; 8.218662000; 8.231788000; 8.244482000; 8.257096000; 8.270016000; 8.283601000; 8.298110000; 8.313667000; 8.330261000; 8.347732000; 8.365793000; 8.384121000; 8.402313000; 8.419861000; 8.436131000; 8.450340000; 8.461486000; 8.468453000; 8.470173000; 8.465830000; 8.455086000; 8.438313000; 8.416628000; 8.391764000; 8.365783000; 8.3406570…
8.438348000; 8.469493000; 8.501755000; 8.534610000; 8.567538000; 8.600100000; 8.632006000; 8.663150000; 8.693605000; 8.723552000; 8.753222000; 8.782827000; 8.812476000; 8.842134000; 8.871539000; 8.900210000; 8.927483000; 8.952481000; 8.974135000; 8.991259000; 9.002653000; 9.007092000; 9.003540000; 8.991362000; 8.970509000; 8.941634000; 8.906319000; 8.866926000; 8.826301000; 8.787286000; 8.7521500…
8.688597000; 8.714903000; 8.741218000; 8.767655000; 8.794408000; 8.821720000; 8.849856000; 8.879082000; 8.909641000; 8.941717000; 8.975433000; 9.010842000; 9.047893000; 9.086393000; 9.125944000; 9.165871000; 9.205269000; 9.242956000; 9.277484000; 9.307232000; 9.330583000; 9.345924000; 9.351914000; 9.347712000; 9.333181000; 9.308976000; 9.276785000; 9.239131000; 9.199026000; 9.159433000; 9.1226370…
8.824675000; 8.863686000; 8.904490000; 8.946662000; 8.989770000; 9.033470000; 9.077538000; 9.121898000; 9.166635000; 9.211924000; 9.257989000; 9.305045000; 9.353205000; 9.402407000; 9.452291000; 9.502160000; 9.551005000; 9.597452000; 9.639776000; 9.676042000; 9.704283000; 9.722528000; 9.729128000; 9.723050000; 9.704154000; 9.673306000; 9.632694000; 9.585592000; 9.535917000; 9.487538000; 9.4434500…
9.072818000; 9.122851000; 9.175110000; 9.229017000; 9.284008000; 9.339618000; 9.395564000; 9.451805000; 9.508543000; 9.566119000; 9.624960000; 9.685488000; 9.747972000; 9.812399000; 9.878286000; 9.944609000; 10.009800000; 10.071730000; 10.127750000; 10.174970000; 10.210560000; 10.231890000; 10.236940000; 10.224720000; 10.195540000; 10.151070000; 10.094660000; 10.030910000; 9.965108000; 9.90225500…
9.397110000; 9.461576000; 9.529942000; 9.601630000; 9.675998000; 9.752433000; 9.830453000; 9.909779000; 9.990365000; 10.072300000; 10.155780000; 10.241010000; 10.328070000; 10.416770000; 10.506370000; 10.595470000; 10.682060000; 10.763410000; 10.836130000; 10.896530000; 10.941010000; 10.966190000; 10.969540000; 10.949860000; 10.907650000; 10.845090000; 10.766580000; 10.678070000; 10.586170000; 10…
-1000.000000000; -1000.000000000; -1000.000000000; -1000.000000000; -1000.000000000; -1000.000000000; -1000.000000000; -1000.000000000; -1000.000000000; -1000.000000000; -1000.000000000; -1000.000000000; -1000.000000000; -1000.000000000; -1000.000000000; -1000.000000000; 11.260800000; 11.489220000; 11.681640000; 11.831910000; 11.936480000; 11.993970000; 12.005290000; 11.973650000; 11.904340000; 1…
-1000.000000000; -1000.000000000; -1000.000000000; -1000.000000000; -1000.000000000; -1000.000000000; -1000.000000000; -1000.000000000; -1000.000000000; -1000.000000000; -1000.000000000; -1000.000000000; -1000.000000000; -1000.000000000; -1000.000000000; -1000.000000000; -1000.000000000; -1000.000000000; -1000.000000000; -1000.000000000; -1000.000000000; -1000.000000000; -1000.000000000; -1000.00…
SagittalPosterior [mm]
6.603461000; 6.594757000; 6.586065000; 6.577149000; 6.567764000; 6.557700000; 6.546816000; 6.535054000; 6.522456000; 6.509188000; 6.495537000; 6.481870000; 6.468630000; 6.456299000; 6.445354000; 6.436193000; 6.429139000; 6.424390000; 6.422003000; 6.421887000; 6.423867000; 6.427677000; 6.433020000; 6.439594000; 6.447058000; 6.455131000; 6.463567000; 6.472130000; 6.480568000; 6.488663000; 6.4961310…
6.515559000; 6.495948000; 6.474740000; 6.452534000; 6.430095000; 6.408213000; 6.387537000; 6.368644000; 6.351972000; 6.337773000; 6.326135000; 6.317118000; 6.310688000; 6.306756000; 6.305209000; 6.306004000; 6.309097000; 6.314480000; 6.322163000; 6.332180000; 6.344488000; 6.358899000; 6.375111000; 6.392708000; 6.411180000; 6.429963000; 6.448544000; 6.466508000; 6.483600000; 6.499726000; 6.5150200…
6.506070000; 6.491234000; 6.475517000; 6.459214000; 6.442715000; 6.426444000; 6.410771000; 6.396035000; 6.382516000; 6.370412000; 6.359844000; 6.350912000; 6.343677000; 6.338173000; 6.334416000; 6.332443000; 6.332296000; 6.334016000; 6.337629000; 6.343160000; 6.350586000; 6.359772000; 6.370517000; 6.382557000; 6.395577000; 6.409217000; 6.423161000; 6.437140000; 6.450966000; 6.464521000; 6.4778240…
6.558249000; 6.544255000; 6.528814000; 6.512226000; 6.494861000; 6.477112000; 6.459345000; 6.441909000; 6.425116000; 6.409222000; 6.394436000; 6.380956000; 6.368947000; 6.358555000; 6.349911000; 6.343151000; 6.338394000; 6.335742000; 6.335269000; 6.337027000; 6.341011000; 6.347122000; 6.355198000; 6.365018000; 6.376299000; 6.388734000; 6.402034000; 6.415939000; 6.430237000; 6.444766000; 6.4594390…
6.574810000; 6.564317000; 6.552414000; 6.539289000; 6.525184000; 6.510366000; 6.495082000; 6.479581000; 6.464097000; 6.448845000; 6.434014000; 6.419803000; 6.406405000; 6.394017000; 6.382833000; 6.373076000; 6.364963000; 6.358708000; 6.354512000; 6.352541000; 6.352919000; 6.355676000; 6.360767000; 6.368064000; 6.377363000; 6.388390000; 6.400840000; 6.414390000; 6.428724000; 6.443530000; 6.4585540…
6.577742000; 6.569561000; 6.559900000; 6.548896000; 6.536739000; 6.523647000; 6.509832000; 6.495517000; 6.480922000; 6.466256000; 6.451717000; 6.437514000; 6.423852000; 6.410944000; 6.399003000; 6.388261000; 6.378949000; 6.371292000; 6.365493000; 6.361730000; 6.360128000; 6.360733000; 6.363513000; 6.368364000; 6.375109000; 6.383514000; 6.393315000; 6.404232000; 6.415994000; 6.428338000; 6.4410490…
6.578073000; 6.571654000; 6.563613000; 6.554060000; 6.543161000; 6.531111000; 6.518108000; 6.504371000; 6.490125000; 6.475592000; 6.460993000; 6.446565000; 6.432547000; 6.419181000; 6.406712000; 6.395396000; 6.385477000; 6.377185000; 6.370718000; 6.366245000; 6.363866000; 6.363601000; 6.365388000; 6.369098000; 6.374525000; 6.381429000; 6.389547000; 6.398622000; 6.408421000; 6.418739000; 6.4294330…
6.567640000; 6.562892000; 6.556792000; 6.549428000; 6.540926000; 6.531429000; 6.521078000; 6.510025000; 6.498427000; 6.486438000; 6.474216000; 6.461941000; 6.449800000; 6.437995000; 6.426740000; 6.416266000; 6.406805000; 6.398580000; 6.391798000; 6.386642000; 6.383243000; 6.381660000; 6.381887000; 6.383851000; 6.387414000; 6.392403000; 6.398617000; 6.405854000; 6.413932000; 6.422684000; 6.4319860…
6.569209000; 6.566699000; 6.562870000; 6.557774000; 6.551499000; 6.544152000; 6.535842000; 6.526695000; 6.516842000; 6.506421000; 6.495575000; 6.484475000; 6.473300000; 6.462246000; 6.451521000; 6.441354000; 6.431969000; 6.423583000; 6.416400000; 6.410601000; 6.406313000; 6.403601000; 6.402465000; 6.402847000; 6.404632000; 6.407674000; 6.411811000; 6.416883000; 6.422756000; 6.429314000; 6.4364920…
6.571530000; 6.571661000; 6.570600000; 6.568322000; 6.564839000; 6.560183000; 6.554395000; 6.547547000; 6.539734000; 6.531072000; 6.521701000; 6.511801000; 6.501577000; 6.491250000; 6.481055000; 6.471244000; 6.462055000; 6.453711000; 6.446405000; 6.440300000; 6.435488000; 6.432002000; 6.429803000; 6.428797000; 6.428840000; 6.429767000; 6.431401000; 6.433584000; 6.436195000; 6.439143000; 6.4424020…
6.559924000; 6.560349000; 6.559919000; 6.558621000; 6.556459000; 6.553438000; 6.549558000; 6.544832000; 6.539287000; 6.532964000; 6.525930000; 6.518293000; 6.510192000; 6.501795000; 6.493291000; 6.484900000; 6.476838000; 6.469312000; 6.462509000; 6.456591000; 6.451656000; 6.447741000; 6.444820000; 6.442812000; 6.441583000; 6.440979000; 6.440839000; 6.441022000; 6.441420000; 6.441972000; 6.4426750…
6.545163000; 6.545323000; 6.544876000; 6.543835000; 6.542227000; 6.540076000; 6.537400000; 6.534219000; 6.530560000; 6.526450000; 6.521932000; 6.517071000; 6.511954000; 6.506680000; 6.501357000; 6.496117000; 6.491084000; 6.486371000; 6.482076000; 6.478280000; 6.475008000; 6.472237000; 6.469897000; 6.467879000; 6.466045000; 6.464252000; 6.462368000; 6.460299000; 6.458003000; 6.455495000; 6.4528690…
6.547883000; 6.548703000; 6.549239000; 6.549487000; 6.549433000; 6.549048000; 6.548283000; 6.547084000; 6.545396000; 6.543166000; 6.540351000; 6.536934000; 6.532920000; 6.528334000; 6.523228000; 6.517677000; 6.511765000; 6.505582000; 6.499224000; 6.492794000; 6.486372000; 6.480027000; 6.473816000; 6.467780000; 6.461958000; 6.456387000; 6.451115000; 6.446204000; 6.441745000; 6.437834000; 6.4346020…
6.543792000; 6.545460000; 6.546728000; 6.547580000; 6.548003000; 6.547977000; 6.547480000; 6.546489000; 6.544983000; 6.542943000; 6.540364000; 6.537257000; 6.533650000; 6.529589000; 6.525137000; 6.520379000; 6.515400000; 6.510292000; 6.505146000; 6.500053000; 6.495078000; 6.490266000; 6.485644000; 6.481216000; 6.476985000; 6.472949000; 6.469116000; 6.465516000; 6.462212000; 6.459281000; 6.4568420…
6.515434000; 6.515150000; 6.514328000; 6.513081000; 6.511537000; 6.509822000; 6.508051000; 6.506328000; 6.504731000; 6.503313000; 6.502107000; 6.501133000; 6.500392000; 6.499874000; 6.499557000; 6.499416000; 6.499411000; 6.499494000; 6.499615000; 6.499724000; 6.499764000; 6.499670000; 6.499378000; 6.498834000; 6.498007000; 6.496886000; 6.495493000; 6.493892000; 6.492188000; 6.490506000; 6.4890120…
6.477090000; 6.477117000; 6.477076000; 6.477156000; 6.477541000; 6.478388000; 6.479802000; 6.481839000; 6.484500000; 6.487735000; 6.491453000; 6.495542000; 6.499875000; 6.504324000; 6.508773000; 6.513116000; 6.517266000; 6.521146000; 6.524695000; 6.527866000; 6.530624000; 6.532923000; 6.534726000; 6.536006000; 6.536768000; 6.537022000; 6.536827000; 6.536283000; 6.535526000; 6.534707000; 6.5340190…
6.492623000; 6.492936000; 6.493205000; 6.493653000; 6.494498000; 6.495930000; 6.498080000; 6.501023000; 6.504776000; 6.509292000; 6.514481000; 6.520219000; 6.526359000; 6.532746000; 6.539234000; 6.545683000; 6.551971000; 6.557992000; 6.563657000; 6.568898000; 6.573666000; 6.577909000; 6.581587000; 6.584682000; 6.587208000; 6.589186000; 6.590689000; 6.591830000; 6.592755000; 6.593616000; 6.5946070…
6.521407000; 6.522453000; 6.523437000; 6.524598000; 6.526175000; 6.528378000; 6.531354000; 6.535197000; 6.539933000; 6.545526000; 6.551886000; 6.558888000; 6.566381000; 6.574202000; 6.582193000; 6.590206000; 6.598113000; 6.605801000; 6.613180000; 6.620185000; 6.626773000; 6.632896000; 6.638525000; 6.643646000; 6.648277000; 6.652441000; 6.656209000; 6.659688000; 6.663013000; 6.666318000; 6.6697780…
6.565680000; 6.568100000; 6.570392000; 6.572795000; 6.575557000; 6.578900000; 6.582990000; 6.587933000; 6.593772000; 6.600488000; 6.608003000; 6.616198000; 6.624927000; 6.634029000; 6.643344000; 6.652720000; 6.662025000; 6.671150000; 6.680006000; 6.688536000; 6.696713000; 6.704507000; 6.711907000; 6.718926000; 6.725598000; 6.731962000; 6.738103000; 6.744131000; 6.750172000; 6.756350000; 6.7628090…
6.631284000; 6.635750000; 6.639946000; 6.644090000; 6.648419000; 6.653153000; 6.658465000; 6.664478000; 6.671259000; 6.678820000; 6.687116000; 6.696066000; 6.705561000; 6.715474000; 6.725678000; 6.736049000; 6.746485000; 6.756898000; 6.767220000; 6.777411000; 6.787458000; 6.797337000; 6.807038000; 6.816575000; 6.825962000; 6.835225000; 6.844424000; 6.853640000; 6.862967000; 6.872488000; 6.8823060…
6.723483000; 6.730690000; 6.737530000; 6.744205000; 6.750926000; 6.757895000; 6.765265000; 6.773143000; 6.781588000; 6.790606000; 6.800155000; 6.810163000; 6.820540000; 6.831190000; 6.842019000; 6.852951000; 6.863938000; 6.874955000; 6.886000000; 6.897103000; 6.908317000; 6.919677000; 6.931228000; 6.943020000; 6.955081000; 6.967432000; 6.980109000; 6.993148000; 7.006574000; 7.020388000; 7.0345980…
6.845046000; 6.855943000; 6.866344000; 6.876394000; 6.886250000; 6.896066000; 6.905951000; 6.915983000; 6.926203000; 6.936622000; 6.947213000; 6.957942000; 6.968779000; 6.979703000; 6.990711000; 7.001837000; 7.013156000; 7.024770000; 7.036802000; 7.049406000; 7.062737000; 7.076915000; 7.092038000; 7.108172000; 7.125306000; 7.143394000; 7.162368000; 7.182121000; 7.202505000; 7.223348000; 7.2444570…
7.011190000; 7.026424000; 7.041089000; 7.055242000; 7.068958000; 7.082310000; 7.095349000; 7.108114000; 7.120639000; 7.132959000; 7.145102000; 7.157115000; 7.169079000; 7.181101000; 7.193316000; 7.205918000; 7.219145000; 7.233260000; 7.248538000; 7.265270000; 7.283705000; 7.304018000; 7.326316000; 7.350617000; 7.376757000; 7.404521000; 7.433614000; 7.463667000; 7.494244000; 7.524914000; 7.5552060…
7.250904000; 7.274813000; 7.298191000; 7.320909000; 7.342859000; 7.363948000; 7.384096000; 7.403252000; 7.421419000; 7.438655000; 7.455059000; 7.470804000; 7.486136000; 7.501359000; 7.516803000; 7.532898000; 7.550114000; 7.568934000; 7.589838000; 7.613319000; 7.639740000; 7.669345000; 7.702239000; 7.738362000; 7.777287000; 7.818550000; 7.861529000; 7.905476000; 7.949547000; 7.992986000; 8.0349400…
7.619174000; 7.660841000; 7.702366000; 7.743192000; 7.782772000; 7.820587000; 7.856204000; 7.889307000; 7.919761000; 7.947635000; 7.973147000; 7.996725000; 8.018993000; 8.040701000; 8.062627000; 8.085764000; 8.111156000; 8.139831000; 8.172714000; 8.210470000; 8.253478000; 8.301737000; 8.354733000; 8.411386000; 8.470177000; 8.528975000; 8.585169000; 8.635844000; 8.677991000; 8.708794000; 8.7257810…
8.247617000; 8.326928000; 8.407404000; 8.487473000; 8.565444000; 8.639666000; 8.708567000; 8.770685000; 8.824796000; 8.869905000; 8.905075000; 8.929508000; 8.942511000; 8.943475000; 8.931899000; 8.907477000; 8.870130000; 8.820121000; 8.758150000; 8.685408000; 8.603522000; 8.514720000; 8.421597000; 8.326973000; 8.233699000; 8.144537000; -1000.000000000; -1000.000000000; -1000.000000000; -1000.0000…
9.752163000; 9.953990000; 10.159490000; 10.363290000; 10.559410000; 10.741260000; 10.902280000; 11.036120000; 11.136970000; 11.199870000; 11.220830000; 11.197270000; 11.128090000; 11.013890000; 10.857120000; 10.662130000; 10.434960000; 10.183160000; 9.915384000; 9.640840000; 9.368400000; -1000.000000000; -1000.000000000; -1000.000000000; -1000.000000000; -1000.000000000; -1000.000000000; -1000.00…
15.625170000; 16.202880000; 16.673620000; 17.001720000; 17.158550000; 17.125990000; 16.899100000; 16.486710000; 15.910680000; 15.203550000; 14.404940000; -1000.000000000; -1000.000000000; -1000.000000000; -1000.000000000; -1000.000000000; -1000.000000000; -1000.000000000; -1000.000000000; -1000.000000000; -1000.000000000; -1000.000000000; -1000.000000000; -1000.000000000; -1000.000000000; -1000.0…
-1000.000000000; -1000.000000000; -1000.000000000; -1000.000000000; -1000.000000000; -1000.000000000; -1000.000000000; -1000.000000000; -1000.000000000; -1000.000000000; -1000.000000000; -1000.000000000; -1000.000000000; -1000.000000000; -1000.000000000; -1000.000000000; -1000.000000000; -1000.000000000; -1000.000000000; -1000.000000000; -1000.000000000; -1000.000000000; -1000.000000000; -1000.00…
-1000.000000000; -1000.000000000; -1000.000000000; -1000.000000000; -1000.000000000; -1000.000000000; -1000.000000000; -1000.000000000; -1000.000000000; -1000.000000000; -1000.000000000; -1000.000000000; -1000.000000000; -1000.000000000; -1000.000000000; -1000.000000000; -1000.000000000; -1000.000000000; -1000.000000000; -1000.000000000; -1000.000000000; -1000.000000000; -1000.000000000; -1000.00…
-1000.000000000; -1000.000000000; -1000.000000000; -1000.000000000; -1000.000000000; -1000.000000000; -1000.000000000; -1000.000000000; -1000.000000000; -1000.000000000; -1000.000000000; -1000.000000000; -1000.000000000; -1000.000000000; -1000.000000000; -1000.000000000; -1000.000000000; -1000.000000000; -1000.000000000; -1000.000000000; -1000.000000000; -1000.000000000; -1000.000000000; -1000.00…
TangentialAnterior [mm]
7.697361000; 7.697273000; 7.697696000; 7.698656000; 7.700039000; 7.701802000; 7.704055000; 7.706615000; 7.709156000; 7.711459000; 7.713390000; 7.714883000; 7.715928000; 7.716547000; 7.716783000; 7.716671000; 7.716233000; 7.715475000; 7.714387000; 7.712965000; 7.711204000; 7.709113000; 7.706729000; 7.704131000; 7.701345000; 7.698326000; 7.695166000; 7.692030000; 7.689046000; 7.686314000; 7.6839220…
7.724460000; 7.723828000; 7.723481000; 7.723462000; 7.723673000; 7.724117000; 7.725003000; 7.726198000; 7.727392000; 7.728393000; 7.729090000; 7.729428000; 7.729385000; 7.728961000; 7.728158000; 7.726972000; 7.725393000; 7.723407000; 7.720999000; 7.718170000; 7.714936000; 7.711325000; 7.707396000; 7.703245000; 7.698895000; 7.694268000; 7.689447000; 7.684608000; 7.679882000; 7.675380000; 7.6712060…
7.730719000; 7.729980000; 7.729462000; 7.729207000; 7.729114000; 7.729201000; 7.729711000; 7.730534000; 7.731371000; 7.732043000; 7.732451000; 7.732546000; 7.732305000; 7.731714000; 7.730759000; 7.729417000; 7.727665000; 7.725473000; 7.722821000; 7.719706000; 7.716148000; 7.712181000; 7.707867000; 7.703310000; 7.698534000; 7.693448000; 7.688137000; 7.682778000; 7.677503000; 7.672422000; 7.6676440…
7.726696000; 7.726106000; 7.725695000; 7.725482000; 7.725353000; 7.725342000; 7.725737000; 7.726463000; 7.727247000; 7.727938000; 7.728463000; 7.728784000; 7.728876000; 7.728713000; 7.728251000; 7.727441000; 7.726223000; 7.724540000; 7.722349000; 7.719631000; 7.716396000; 7.712675000; 7.708527000; 7.704056000; 7.699282000; 7.694106000; 7.688607000; 7.682964000; 7.677304000; 7.671729000; 7.6663370…
7.701335000; 7.701260000; 7.701326000; 7.701521000; 7.701712000; 7.701950000; 7.702591000; 7.703612000; 7.704777000; 7.705975000; 7.707176000; 7.708370000; 7.709547000; 7.710670000; 7.711675000; 7.712473000; 7.712967000; 7.713055000; 7.712651000; 7.711701000; 7.710182000; 7.708088000; 7.705451000; 7.702355000; 7.698796000; 7.694641000; 7.689954000; 7.684910000; 7.679620000; 7.674166000; 7.6686260…
7.647420000; 7.648190000; 7.649089000; 7.650074000; 7.650979000; 7.651862000; 7.653147000; 7.654854000; 7.656774000; 7.658846000; 7.661094000; 7.663559000; 7.666270000; 7.669219000; 7.672352000; 7.675583000; 7.678798000; 7.681870000; 7.684678000; 7.687115000; 7.689092000; 7.690532000; 7.691391000; 7.691697000; 7.691389000; 7.690268000; 7.688362000; 7.685823000; 7.682735000; 7.679142000; 7.6750860…
7.588315000; 7.590001000; 7.591848000; 7.593758000; 7.595498000; 7.597093000; 7.599000000; 7.601257000; 7.603669000; 7.606215000; 7.608975000; 7.612047000; 7.615520000; 7.619454000; 7.623863000; 7.628717000; 7.633953000; 7.639473000; 7.645161000; 7.650880000; 7.656480000; 7.661800000; 7.666717000; 7.671195000; 7.675107000; 7.678167000; 7.680343000; 7.681736000; 7.682368000; 7.682221000; 7.6812770…
7.566934000; 7.569300000; 7.571891000; 7.574530000; 7.576880000; 7.578891000; 7.581023000; 7.583300000; 7.585505000; 7.587627000; 7.589764000; 7.592044000; 7.594604000; 7.597573000; 7.601056000; 7.605127000; 7.609828000; 7.615151000; 7.621041000; 7.627388000; 7.634038000; 7.640811000; 7.647567000; 7.654266000; 7.660754000; 7.666670000; 7.671917000; 7.676527000; 7.680434000; 7.683525000; 7.6857030…
7.602661000; 7.605365000; 7.608307000; 7.611282000; 7.613878000; 7.615999000; 7.618120000; 7.620231000; 7.622041000; 7.623477000; 7.624586000; 7.625458000; 7.626221000; 7.627028000; 7.628045000; 7.629437000; 7.631349000; 7.633878000; 7.637058000; 7.640859000; 7.645195000; 7.649956000; 7.655075000; 7.660584000; 7.666366000; 7.672036000; 7.677477000; 7.682699000; 7.687590000; 7.691987000; 7.6957380…
7.667706000; 7.670913000; 7.674211000; 7.677464000; 7.680300000; 7.682681000; 7.685180000; 7.687775000; 7.690075000; 7.691893000; 7.693152000; 7.693835000; 7.693974000; 7.693666000; 7.693051000; 7.692307000; 7.691615000; 7.691135000; 7.690980000; 7.691208000; 7.691837000; 7.692863000; 7.694327000; 7.696369000; 7.698947000; 7.701720000; 7.704656000; 7.707876000; 7.711368000; 7.715046000; 7.7188010…
7.715336000; 7.720206000; 7.724874000; 7.729318000; 7.733265000; 7.736830000; 7.740793000; 7.745194000; 7.749584000; 7.753679000; 7.757268000; 7.760163000; 7.762219000; 7.763361000; 7.763604000; 7.763038000; 7.761819000; 7.760128000; 7.758139000; 7.755999000; 7.753825000; 7.751711000; 7.749791000; 7.748310000; 7.747320000; 7.746572000; 7.746196000; 7.746537000; 7.747787000; 7.750036000; 7.7532890…
7.729810000; 7.737944000; 7.745669000; 7.752964000; 7.759581000; 7.765748000; 7.772458000; 7.779855000; 7.787505000; 7.795108000; 7.802374000; 7.808965000; 7.814541000; 7.818822000; 7.821650000; 7.823008000; 7.823006000; 7.821843000; 7.819756000; 7.816982000; 7.813727000; 7.810170000; 7.806533000; 7.803166000; 7.800225000; 7.797533000; 7.795345000; 7.794153000; 7.794272000; 7.795881000; 7.7990580…
7.742069000; 7.754018000; 7.765598000; 7.776644000; 7.786768000; 7.796142000; 7.805814000; 7.815958000; 7.826166000; 7.836208000; 7.845857000; 7.854804000; 7.862703000; 7.869238000; 7.874197000; 7.877519000; 7.879273000; 7.879632000; 7.878824000; 7.877094000; 7.874670000; 7.871765000; 7.868658000; 7.865786000; 7.863365000; 7.861214000; 7.859579000; 7.858928000; 7.859520000; 7.861481000; 7.8648680…
7.792479000; 7.806393000; 7.820163000; 7.833463000; 7.845676000; 7.856762000; 7.867643000; 7.878361000; 7.888450000; 7.897777000; 7.906351000; 7.914183000; 7.921266000; 7.927586000; 7.933130000; 7.937904000; 7.941920000; 7.945191000; 7.947739000; 7.949592000; 7.950785000; 7.951383000; 7.951565000; 7.951719000; 7.951997000; 7.952120000; 7.952266000; 7.952857000; 7.954121000; 7.956164000; 7.9590540…
7.885523000; 7.897366000; 7.909259000; 7.920894000; 7.931553000; 7.941049000; 7.950183000; 7.958801000; 7.966276000; 7.972505000; 7.977732000; 7.982367000; 7.986896000; 7.991788000; 7.997403000; 8.003912000; 8.011287000; 8.019330000; 8.027710000; 8.036027000; 8.043876000; 8.050910000; 8.056954000; 8.062114000; 8.066320000; 8.069137000; 8.070745000; 8.071699000; 8.072415000; 8.073202000; 8.0742860…
7.994619000; 8.000608000; 8.006460000; 8.012192000; 8.017413000; 8.022150000; 8.027230000; 8.032490000; 8.037264000; 8.041364000; 8.044972000; 8.048507000; 8.052545000; 8.057732000; 8.064634000; 8.073594000; 8.084674000; 8.097658000; 8.112053000; 8.127145000; 8.142097000; 8.156081000; 8.168435000; 8.178850000; 8.186922000; 8.192012000; 8.194351000; 8.194728000; 8.193863000; 8.192369000; 8.1907220…
8.103438000; 8.103576000; 8.102647000; 8.101352000; 8.100534000; 8.100777000; 8.102110000; 8.104551000; 8.108165000; 8.112888000; 8.118602000; 8.125192000; 8.132644000; 8.141128000; 8.150950000; 8.162419000; 8.175750000; 8.190979000; 8.207851000; 8.225772000; 8.243865000; 8.261126000; 8.276659000; 8.290027000; 8.300511000; 8.306849000; 8.309173000; 8.308512000; 8.305759000; 8.301683000; 8.2969150…
8.218571000; 8.218487000; 8.215706000; 8.212223000; 8.212436000; 8.217251000; 8.220881000; 8.222864000; 8.226322000; 8.232400000; 8.241055000; 8.251715000; 8.263611000; 8.276093000; 8.288755000; 8.301435000; 8.314176000; 8.327163000; 8.340561000; 8.354303000; 8.368019000; 8.381124000; 8.393305000; 8.405279000; 8.416093000; 8.421958000; 8.422470000; 8.419432000; 8.413900000; 8.406583000; 8.3980460…
8.343966000; 8.351691000; 8.355036000; 8.358351000; 8.373769000; 8.401544000; 8.419707000; 8.425395000; 8.428817000; 8.434196000; 8.442492000; 8.453513000; 8.466398000; 8.479967000; 8.492978000; 8.504357000; 8.513399000; 8.519931000; 8.524299000; 8.527048000; 8.528670000; 8.529599000; 8.531292000; 8.537912000; 8.548300000; 8.552305000; 8.548322000; 8.540405000; 8.530215000; 8.518326000; 8.5050070…
8.465124000; 8.484790000; 8.499954000; 8.517563000; 8.561691000; 8.630849000; 8.676199000; 8.690275000; 8.694160000; 8.696789000; 8.700887000; 8.707490000; 8.716478000; 8.726727000; 8.736377000; 8.743339000; 8.745845000; 8.742970000; 8.734874000; 8.722538000; 8.707363000; 8.691129000; 8.678165000; 8.678697000; 8.691146000; 8.694045000; 8.683908000; 8.669183000; 8.652910000; 8.635599000; 8.6170750…
8.567348000; 8.598197000; 8.626487000; 8.661039000; 8.739789000; 8.859025000; 8.938158000; 8.963919000; 8.969736000; 8.969742000; 8.968539000; 8.968582000; 8.970789000; 8.974427000; 8.977345000; 8.976721000; 8.969935000; 8.955380000; 8.932953000; 8.903938000; 8.870560000; 8.835990000; 8.808217000; 8.805797000; 8.826166000; 8.831337000; 8.815436000; 8.793658000; 8.771262000; 8.748800000; 8.7247780…
9.175068000; 9.216263000; 9.252515000; 9.273833000; 9.259419000; 9.219406000; 9.206105000; 9.216512000; 9.223443000; 9.222258000; 9.216802000; 9.210624000; 9.205457000; 9.200955000; 9.194911000; 9.184166000; 9.165701000; 9.137602000; 9.099699000; 9.053630000; 9.002375000; 8.952290000; 8.934388000; 9.035344000; 9.238450000; 9.352405000; 9.351762000; 9.315345000; 9.269826000; 9.219159000; 9.1668160…
10.850430000; 10.973970000; 11.095240000; 11.166220000; 11.039010000; 10.738850000; 10.589280000; 10.627130000; 10.715040000; 10.811570000; 10.916470000; 11.032370000; 11.159750000; 11.296890000; 11.440220000; 11.585250000; 11.727520000; 11.863100000; 11.988510000; 12.100260000; 12.194060000; 12.279240000; 12.502600000; 13.326450000; 14.624420000; 15.298090000; 15.233450000; 14.919580000; 14.5422…
16.497180000; 17.410870000; 18.437440000; 19.605150000; 20.974740000; 22.649430000; 24.786700000; 27.613770000; 31.429900000; 36.591230000; 43.491630000; 52.520110000; 63.970200000; 77.920450000; 94.113940000; 111.858200000; 129.987700000; 146.939800000; 160.952700000; 170.358100000; 173.905700000; 171.038500000; 162.047000000; 148.051000000; 130.807300000; 112.396800000; 94.875790000; 79.9562000…
33.556880000; 32.012380000; 29.997930000; 27.672770000; 25.225940000; 22.845750000; 20.691200000; 18.872250000; 17.442270000; 16.402600000; 15.715520000; 15.321090000; 15.159070000; 15.212460000; 15.572850000; 16.488480000; 18.411380000; 22.092100000; 28.663440000; 39.647300000; 56.927350000; 82.649890000; 118.876000000; 167.019200000; 227.216000000; 297.730900000; 374.571600000; 451.590000000; 5…
256.510500000; 247.520600000; 229.425400000; 204.244900000; 174.741500000; 143.894800000; 114.389500000; 88.236340000; 66.594180000; 49.802750000; 37.568880000; 29.204050000; 23.857570000; 20.709830000; 19.070830000; 18.390160000; 18.264200000; 18.425660000; 18.701630000; 18.981800000; 19.208070000; 19.354130000; 19.405910000; 19.356580000; 19.207970000; 18.972340000; 18.673090000; 18.344230000; …
14.431880000; 14.685700000; 14.999280000; 15.350260000; 15.725040000; 16.117250000; 16.524560000; 16.946320000; 17.383000000; 17.835920000; 18.307040000; 18.798390000; 19.311280000; 19.845090000; 20.396000000; 20.956020000; 21.512400000; 22.047490000; 22.539270000; 22.962960000; 23.293170000; 23.506260000; 23.583510000; 23.514880000; 23.302850000; 22.965380000; 22.537140000; 22.068980000; 21.6247…
16.301160000; 16.756150000; 17.245350000; 17.765490000; 18.313280000; 18.886200000; 19.483270000; 20.105640000; 20.756710000; 21.441680000; 22.166910000; 22.938800000; 23.761870000; 24.636230000; 25.554880000; 26.501680000; 27.450300000; 28.364350000; 29.199450000; 29.907390000; 30.441230000; 30.760540000; 30.837150000; 30.660400000; 30.240810000; 29.611810000; 28.829010000; 27.965840000; 27.1054…
19.300130000; 20.006020000; 20.784380000; 21.634480000; 22.554870000; 23.544250000; 24.602470000; 25.731480000; 26.935640000; 28.221320000; 29.596240000; 31.068020000; 32.641030000; 34.311920000; 36.064710000; 37.866770000; 39.666810000; 41.395020000; 42.966970000; 44.291440000; 45.280180000; 45.857880000; 45.972740000; 45.605690000; 44.775640000; 43.540970000; 41.997060000; 40.265890000; 38.4781…
-1000.000000000; -1000.000000000; -1000.000000000; -1000.000000000; -1000.000000000; -1000.000000000; -1000.000000000; -1000.000000000; -1000.000000000; -1000.000000000; -1000.000000000; -1000.000000000; -1000.000000000; -1000.000000000; -1000.000000000; -1000.000000000; 64.557230000; 70.889940000; 76.426510000; 80.848800000; 83.905940000; 85.442880000; 85.421130000; 83.926540000; 81.160730000; 7…
-1000.000000000; -1000.000000000; -1000.000000000; -1000.000000000; -1000.000000000; -1000.000000000; -1000.000000000; -1000.000000000; -1000.000000000; -1000.000000000; -1000.000000000; -1000.000000000; -1000.000000000; -1000.000000000; -1000.000000000; -1000.000000000; -1000.000000000; -1000.000000000; -1000.000000000; -1000.000000000; -1000.000000000; -1000.000000000; -1000.000000000; -1000.00…
TangentialPosterior [mm]
6.568583000; 6.546619000; 6.524803000; 6.503261000; 6.482148000; 6.461648000; 6.441991000; 6.423428000; 6.406218000; 6.390622000; 6.376901000; 6.365264000; 6.355890000; 6.348915000; 6.344432000; 6.342469000; 6.343016000; 6.346011000; 6.351343000; 6.358824000; 6.368259000; 6.379411000; 6.392017000; 6.405799000; 6.420478000; 6.435761000; 6.451348000; 6.466938000; 6.482221000; 6.496881000; 6.5105890…
6.581820000; 6.565131000; 6.547591000; 6.529239000; 6.510190000; 6.490644000; 6.470876000; 6.451226000; 6.432082000; 6.413851000; 6.396944000; 6.381715000; 6.368472000; 6.357460000; 6.348858000; 6.342752000; 6.339184000; 6.338137000; 6.339543000; 6.343277000; 6.349227000; 6.357252000; 6.367212000; 6.378967000; 6.392370000; 6.407273000; 6.423492000; 6.440813000; 6.458973000; 6.477656000; 6.4964820…
6.567968000; 6.561100000; 6.552724000; 6.542718000; 6.531039000; 6.517727000; 6.502907000; 6.486792000; 6.469667000; 6.451881000; 6.433835000; 6.415941000; 6.398629000; 6.382322000; 6.367430000; 6.354311000; 6.343306000; 6.334694000; 6.328691000; 6.325443000; 6.325033000; 6.327457000; 6.332642000; 6.340461000; 6.350710000; 6.363172000; 6.377592000; 6.393700000; 6.411210000; 6.429824000; 6.4492320…
6.624539000; 6.623372000; 6.620100000; 6.614609000; 6.606854000; 6.596854000; 6.584684000; 6.570492000; 6.554495000; 6.536969000; 6.518249000; 6.498719000; 6.478805000; 6.458962000; 6.439665000; 6.421384000; 6.404587000; 6.389705000; 6.377116000; 6.367142000; 6.360016000; 6.355861000; 6.354701000; 6.356475000; 6.361010000; 6.368103000; 6.377509000; 6.388971000; 6.402234000; 6.417055000; 6.4332130…
6.601974000; 6.605816000; 6.607632000; 6.607353000; 6.604952000; 6.600429000; 6.593802000; 6.585124000; 6.574499000; 6.562072000; 6.548032000; 6.532629000; 6.516167000; 6.498991000; 6.481475000; 6.464039000; 6.447105000; 6.431094000; 6.416404000; 6.403418000; 6.392444000; 6.383703000; 6.377336000; 6.373397000; 6.371835000; 6.372549000; 6.375382000; 6.380151000; 6.386666000; 6.394742000; 6.4042350…
6.584182000; 6.590814000; 6.595285000; 6.597631000; 6.597908000; 6.596169000; 6.592450000; 6.586792000; 6.579257000; 6.569930000; 6.558929000; 6.546464000; 6.532798000; 6.518251000; 6.503176000; 6.487978000; 6.473029000; 6.458683000; 6.445250000; 6.433007000; 6.422138000; 6.412738000; 6.404834000; 6.398393000; 6.393323000; 6.389523000; 6.386905000; 6.385414000; 6.385040000; 6.385798000; 6.3877880…
6.593917000; 6.604031000; 6.612139000; 6.618263000; 6.622416000; 6.624590000; 6.624754000; 6.622869000; 6.618902000; 6.612844000; 6.604721000; 6.594642000; 6.582792000; 6.569423000; 6.554844000; 6.539447000; 6.523632000; 6.507801000; 6.492340000; 6.477632000; 6.463949000; 6.451481000; 6.440322000; 6.430487000; 6.421886000; 6.414410000; 6.407938000; 6.402370000; 6.397657000; 6.393818000; 6.3909610…
6.574440000; 6.588025000; 6.600533000; 6.611849000; 6.621827000; 6.630293000; 6.637066000; 6.641971000; 6.644859000; 6.645624000; 6.644211000; 6.640659000; 6.635075000; 6.627636000; 6.618579000; 6.608214000; 6.596852000; 6.584820000; 6.572434000; 6.560014000; 6.547785000; 6.535938000; 6.524591000; 6.513803000; 6.503555000; 6.493823000; 6.484564000; 6.475749000; 6.467386000; 6.459541000; 6.4523340…
6.562510000; 6.580233000; 6.597761000; 6.614714000; 6.630679000; 6.645239000; 6.658023000; 6.668719000; 6.677094000; 6.683007000; 6.686416000; 6.687362000; 6.685966000; 6.682412000; 6.676925000; 6.669763000; 6.661191000; 6.651468000; 6.640836000; 6.629531000; 6.617712000; 6.605533000; 6.593103000; 6.580497000; 6.567758000; 6.554945000; 6.542090000; 6.529248000; 6.516506000; 6.503994000; 6.4918830…
6.563444000; 6.585896000; 6.608699000; 6.631283000; 6.653059000; 6.673461000; 6.691996000; 6.708269000; 6.721993000; 6.733007000; 6.741284000; 6.746907000; 6.750048000; 6.750940000; 6.749851000; 6.747040000; 6.742746000; 6.737158000; 6.730401000; 6.722530000; 6.713517000; 6.703300000; 6.691782000; 6.678843000; 6.664408000; 6.648435000; 6.630911000; 6.611896000; 6.591537000; 6.570026000; 6.5476580…
6.547932000; 6.558388000; 6.570574000; 6.584254000; 6.599098000; 6.614707000; 6.630660000; 6.646520000; 6.661869000; 6.676324000; 6.689577000; 6.701372000; 6.711517000; 6.719881000; 6.726378000; 6.730937000; 6.733490000; 6.733963000; 6.732268000; 6.728303000; 6.721948000; 6.713127000; 6.701792000; 6.687943000; 6.671642000; 6.653021000; 6.632279000; 6.609671000; 6.585498000; 6.560133000; 6.5339480…
6.543607000; 6.544156000; 6.547112000; 6.552543000; 6.560441000; 6.570729000; 6.583270000; 6.597862000; 6.614230000; 6.632033000; 6.650884000; 6.670328000; 6.689863000; 6.708953000; 6.727038000; 6.743550000; 6.757933000; 6.769661000; 6.778265000; 6.783354000; 6.784602000; 6.781797000; 6.774838000; 6.763730000; 6.748625000; 6.729771000; 6.707529000; 6.682364000; 6.654833000; 6.625565000; 6.5952420…
6.568490000; 6.567573000; 6.570120000; 6.576354000; 6.586327000; 6.599946000; 6.616965000; 6.636981000; 6.659454000; 6.683729000; 6.709038000; 6.734529000; 6.759295000; 6.782410000; 6.802984000; 6.820171000; 6.833195000; 6.841423000; 6.844409000; 6.841907000; 6.833914000; 6.820722000; 6.802869000; 6.781111000; 6.756414000; 6.729817000; 6.702408000; 6.675241000; 6.649271000; 6.625268000; 6.6038340…
6.561535000; 6.566284000; 6.572043000; 6.578880000; 6.586866000; 6.596049000; 6.606459000; 6.618078000; 6.630815000; 6.644496000; 6.658872000; 6.673612000; 6.688327000; 6.702604000; 6.716041000; 6.728267000; 6.738988000; 6.748005000; 6.755226000; 6.760644000; 6.764353000; 6.766518000; 6.767348000; 6.767071000; 6.765968000; 6.764284000; 6.762238000; 6.760034000; 6.757869000; 6.755875000; 6.7541880…
6.449356000; 6.438867000; 6.427511000; 6.416229000; 6.406092000; 6.398243000; 6.393806000; 6.393787000; 6.398993000; 6.409970000; 6.426987000; 6.450003000; 6.478683000; 6.512426000; 6.550416000; 6.591640000; 6.634991000; 6.679312000; 6.723461000; 6.766364000; 6.807146000; 6.845036000; 6.879479000; 6.910155000; 6.937011000; 6.960144000; 6.979884000; 6.996704000; 7.011169000; 7.023838000; 7.0352740…
6.397348000; 6.395547000; 6.395606000; 6.398566000; 6.405456000; 6.417216000; 6.434569000; 6.457988000; 6.487652000; 6.523431000; 6.564897000; 6.611359000; 6.661927000; 6.715579000; 6.771229000; 6.827789000; 6.884251000; 6.939722000; 6.993450000; 7.044855000; 7.093586000; 7.139391000; 7.182193000; 7.222067000; 7.259217000; 7.293877000; 7.326426000; 7.357278000; 7.386847000; 7.415480000; 7.4434980…
6.710786000; 6.719969000; 6.730237000; 6.742574000; 6.757953000; 6.777253000; 6.801104000; 6.829902000; 6.863786000; 6.902630000; 6.946068000; 6.993546000; 7.044388000; 7.097857000; 7.153217000; 7.209771000; 7.266934000; 7.324227000; 7.381291000; 7.437885000; 7.493947000; 7.549422000; 7.604354000; 7.658857000; 7.713051000; 7.767026000; 7.820958000; 7.874989000; 7.929195000; 7.983539000; 8.0379150…
7.148207000; 7.174051000; 7.199912000; 7.226461000; 7.254385000; 7.284312000; 7.316695000; 7.351820000; 7.389831000; 7.430736000; 7.474370000; 7.520500000; 7.568860000; 7.619195000; 7.671268000; 7.724959000; 7.780284000; 7.837359000; 7.896406000; 7.957765000; 8.021849000; 8.088987000; 8.159492000; 8.233602000; 8.311276000; 8.392354000; 8.476574000; 8.563478000; 8.652411000; 8.742577000; 8.8330420…
7.841457000; 7.891229000; 7.939873000; 7.987557000; 8.034559000; 8.081232000; 8.127869000; 8.174724000; 8.222059000; 8.270142000; 8.319106000; 8.369081000; 8.420219000; 8.472700000; 8.526703000; 8.582574000; 8.640853000; 8.702211000; 8.767453000; 8.837577000; 8.913626000; 8.996513000; 9.087072000; 9.185951000; 9.293139000; 9.408451000; 9.531331000; 9.660775000; 9.795325000; 9.933290000; 10.072580…
8.949181000; 9.048087000; 9.143764000; 9.234982000; 9.320740000; 9.400312000; 9.473271000; 9.539507000; 9.599370000; 9.653650000; 9.703346000; 9.749782000; 9.794585000; 9.839568000; 9.886586000; 9.937797000; 9.995553000; 10.062260000; 10.140360000; 10.232340000; 10.340370000; 10.466210000; 10.611160000; 10.775830000; 10.959240000; 11.160080000; 11.376090000; 11.604060000; 11.839960000; 12.0796100…
10.848880000; 11.051020000; 11.249660000; 11.441030000; 11.621470000; 11.787610000; 11.936660000; 12.066650000; 12.176840000; 12.267920000; 12.341460000; 12.400360000; 12.448770000; 12.491790000; 12.535030000; 12.585420000; 12.650500000; 12.738140000; 12.856310000; 13.013200000; 13.215560000; 13.469060000; 13.777590000; 14.142870000; 14.561610000; 15.029530000; 15.539380000; 16.081280000; 16.6430…
15.072070000; 15.613650000; 16.150110000; 16.667340000; 17.151440000; 17.589460000; 17.970890000; 18.288310000; 18.542370000; 18.742550000; 18.901200000; 19.038410000; 19.182740000; 19.366960000; 19.622760000; 19.996270000; 20.538490000; 21.302860000; 22.346220000; 23.742110000; 25.543140000; 27.793590000; 30.525430000; 33.754970000; 37.437900000; 41.539900000; 46.007690000; 50.773140000; 55.7564…
111.061000000; 123.719600000; 135.303500000; 145.209800000; 152.921500000; 158.054000000; 160.406300000; 159.984100000; 156.979300000; 151.746500000; 144.791100000; 136.695900000; 128.059800000; 119.447400000; 111.347600000; 104.117800000; 97.972840000; 92.979620000; 89.064960000; 86.040510000; 83.583640000; 81.355630000; 78.988440000; 76.126490000; 72.464240000; 67.835540000; 62.117450000; 55.30…
18.513930000; 15.629620000; 12.216910000; 8.473720000; 4.591977000; 0.740065500; -3.000276000; -6.564699000; -9.909652000; -13.011840000; -15.862330000; -18.460420000; -20.809680000; -22.912660000; -24.766580000; -26.357290000; -27.665890000; -28.667280000; -29.334660000; -29.644100000; -29.579410000; -29.144600000; -28.361220000; -27.269050000; -25.923070000; -24.394070000; -22.753650000; -21.07…
9.234588000; 0.122476000; -6.654132000; -11.323790000; -14.203440000; -15.653240000; -16.031570000; -15.671410000; -14.859820000; -13.812050000; -12.657600000; -11.535310000; -10.526590000; -9.669117000; -8.974092000; -8.458107000; -8.081284000; -7.805115000; -7.594635000; -7.418033000; -7.260220000; -7.099409000; -6.920650000; -6.714342000; -6.477979000; -6.204269000; -5.893137000; -5.544318000;…
-9.062019000; -8.477025000; -7.888124000; -7.302700000; -6.729477000; -6.178125000; -5.655962000; -5.168102000; -4.716994000; -4.301675000; -3.916230000; -3.549950000; -3.188421000; -2.814535000; -2.409714000; -1.954653000; -1.433086000; -0.831939700; -0.142837800; 0.636701300; 1.501450000; 2.441473000; 3.440665000; 4.477998000; 5.529187000; 6.569524000; -1000.000000000; -1000.000000000; -1000.00…
-3.323106000; -3.122125000; -2.905815000; -2.673102000; -2.422632000; -2.151451000; -1.854867000; -1.526695000; -1.159192000; -0.743537000; -0.270902700; 0.266835800; 0.875660700; 1.558149000; 2.312483000; 3.132323000; 4.005941000; 4.917373000; 5.847522000; 6.775627000; 7.680625000; -1000.000000000; -1000.000000000; -1000.000000000; -1000.000000000; -1000.000000000; -1000.000000000; -1000.0000000…
0.033065890; 0.623975600; 1.311295000; 2.093817000; 2.964620000; 3.910800000; 4.913992000; 5.951149000; 6.996215000; 8.021986000; 9.001872000; -1000.000000000; -1000.000000000; -1000.000000000; -1000.000000000; -1000.000000000; -1000.000000000; -1000.000000000; -1000.000000000; -1000.000000000; -1000.000000000; -1000.000000000; -1000.000000000; -1000.000000000; -1000.000000000; -1000.000000000; -…
-1000.000000000; -1000.000000000; -1000.000000000; -1000.000000000; -1000.000000000; -1000.000000000; -1000.000000000; -1000.000000000; -1000.000000000; -1000.000000000; -1000.000000000; -1000.000000000; -1000.000000000; -1000.000000000; -1000.000000000; -1000.000000000; -1000.000000000; -1000.000000000; -1000.000000000; -1000.000000000; -1000.000000000; -1000.000000000; -1000.000000000; -1000.00…
-1000.000000000; -1000.000000000; -1000.000000000; -1000.000000000; -1000.000000000; -1000.000000000; -1000.000000000; -1000.000000000; -1000.000000000; -1000.000000000; -1000.000000000; -1000.000000000; -1000.000000000; -1000.000000000; -1000.000000000; -1000.000000000; -1000.000000000; -1000.000000000; -1000.000000000; -1000.000000000; -1000.000000000; -1000.000000000; -1000.000000000; -1000.00…
-1000.000000000; -1000.000000000; -1000.000000000; -1000.000000000; -1000.000000000; -1000.000000000; -1000.000000000; -1000.000000000; -1000.000000000; -1000.000000000; -1000.000000000; -1000.000000000; -1000.000000000; -1000.000000000; -1000.000000000; -1000.000000000; -1000.000000000; -1000.000000000; -1000.000000000; -1000.000000000; -1000.000000000; -1000.000000000; -1000.000000000; -1000.00…
