# Supplementary material for: Customized Finite Element Modelling of the Human Cornea
Source: PLoS One. 2015 Jun 22;10(6):e0130426. doi: 10.1371/journal.pone.0130426 (PMC4476710; doi:10.1371/journal.pone.0130426)
Supplement: S1 Dataset — The.xyz files contain the coordinates lying on the anterior surface of th e cornea and.csv files contain the thicknesses associated to these points. (ZIP) [file pone.0130426.s001.zip › SupplementaryFiles/S3_Dataset.xyz.xyz]

0.000000000
0.000000000
0.000000000
0.000000000
0.000000000
0.000000000
0.000000000
0.000000000
0.000000000
0.000000000
0.000000000
0.000000000
0.000000000
0.000000000
0.000000000
0.000000000
0.000000000
0.000000000
0.000000000
0.000000000
0.000000000
0.000000000
0.000000000
0.000000000
0.000000000
0.000000000
0.000000000
0.000000000
0.000000000
0.000000000
0.000000000
0.000000000
0.000000000
0.000000000
0.000000000
0.000000000
0.000000000
0.000000000
0.000000000
0.000000000
0.000000000
0.000000000
0.000000000
0.000000000
0.000000000
0.000000000
0.000000000
0.000000000
0.000000000
0.000000000
0.000000000
0.000000000
0.000000000
0.000000000
0.000000000
0.000000000
0.000000000
0.000000000
0.000000000
0.000000000
0.000000000
0.000000000
0.000000000
0.000000000
0.000000000
0.000000000
0.000000000
0.000000000
0.000000000
0.000000000
0.000000000
0.000000000
0.000000000
0.000000000
0.000000000
0.000000000
0.000000000
0.000000000
0.000000000
0.000000000
0.000000000
0.000000000
0.000000000
0.000000000
0.000000000
0.000000000
0.000000000
0.000000000
0.000000000
0.000000000
0.000000000
0.000000000
0.000000000
0.000000000
0.000000000
0.000000000
0.000000000
0.000000000
0.000000000
0.000000000
0.000000000
0.000000000
0.000000000
0.000000000
0.000000000
0.000000000
0.000000000
0.000000000
0.000000000
0.000000000
0.000000000
0.000000000
0.000000000
0.000000000
0.000000000
0.000000000
0.000000000
0.000000000
0.000000000
0.000000000
0.000000000
0.000000000
0.000000000
0.000000000
0.000000000
0.000000000
0.000000000
0.000000000
0.000000000
0.000000000
0.000000000
0.000000000
0.000000000
0.000000000
0.000000000
0.000000000
0.000000000
0.000000000
0.000000000
0.000000000
0.000000000
0.000000000
0.000000000
0.000000000
0.000000000
0.000000000
0.000000000
0.000000000
0.000000000
0.000000000
0.000000000
0.000000000
0.000000000
0.000000000
0.000000000
0.000000000
0.000000000
0.000000000
0.000000000
0.000000000
0.000000000
0.000000000
0.000000000
0.000000000
0.000000000
0.000000000
0.000000000
0.000000000
0.000000000
0.000000000
0.000000000
0.000000000
0.000000000
0.000000000
0.000000000
0.000000000
0.000000000
0.000000000
0.000000000
0.000000000
0.000000000
0.000000000
0.000000000
0.000000000
0.000000000
0.000000000
0.000000000
0.000000000
0.000000000
0.000000000
0.000000000
0.000000000
0.000000000
0.000000000
0.000000000
0.000000000
0.000000000
0.000000000
0.000000000
0.000000000
0.000000000
0.000000000
0.000000000
0.000000000
0.000000000
0.000000000
0.000000000
0.000000000
0.000000000
0.000000000
0.000000000
0.000000000
0.000000000
0.000000000
0.000000000
0.000000000
0.000000000
0.000000000
0.000000000
0.000000000
0.000000000
0.000000000
0.000000000
0.000000000
0.000000000
0.000000000
0.000000000
0.000000000
0.000000000
0.000000000
0.000000000
0.000000000
0.000000000
0.000000000
0.000000000
0.000000000
0.000000000
0.000000000
0.000000000
0.000000000
0.000000000
0.000000000
0.000000000
0.000000000
0.000000000
0.000000000
0.000000000
0.000000000
0.000000000
0.000000000
0.000000000
0.000000000
0.000000000
0.000000000
0.000000000
0.000000000
0.000000000
0.000000000
0.000000000
0.000000000
0.000000000
0.000000000
0.000000000
0.000000000
0.000000000
0.000000000
0.000000000
0.000000000
0.000000000
0.000000000
0.000000000
0.000000000
0.000000000
0.000000000
0.000000000
0.000000000
0.000000000
0.000000000
0.000000000
0.000000000
0.000000000
0.000000000
0.000000000
0.000000000
0.000000000
0.000000000
0.000000000
0.000000000
0.000000000
0.000000000
0.000000000
0.000000000
0.000000000
0.000000000
0.000000000
0.000000000
0.000000000
0.000000000
0.000000000
0.000000000
0.000000000
0.000000000
0.000000000
0.000000000
0.000000000
0.000000000
0.000000000
0.000000000
0.000000000
0.000000000
0.000000000
0.000000000
0.000000000
0.000000000
0.000000000
0.000000000
0.000000000
0.000000000
0.000000000
0.000000000
0.000000000
0.000000000
0.000000000
0.000000000
0.000000000
0.000000000
0.000000000
0.000000000
0.000000000
0.000000000
0.000000000
0.000000000
0.000000000
0.000000000
0.000000000
0.000000000
0.000000000
0.000000000
0.000000000
0.000000000
0.000000000
0.000000000
0.000000000
0.000000000
0.000000000
0.000000000
0.000000000
0.000000000
0.000000000
0.000000000
0.000000000
0.000000000
0.000000000
0.000000000
0.000000000
0.000000000
0.000000000
0.000000000
0.000000000
0.000000000
0.000000000
0.000000000
0.000000000
0.000000000
0.000000000
0.000000000
0.000000000
0.000000000
0.000000000
0.000000000
0.000000000
0.000000000
0.000000000
0.000000000
0.000000000
0.000000000
0.000000000
0.000000000
0.000000000
0.000000000
0.000000000
0.000000000
0.000000000
0.000000000
0.000000000
0.000000000
0.000000000
0.000000000
0.000000000
0.000000000
0.000000000
0.000000000
0.000000000
0.000000000
0.000000000
0.000000000
0.000000000
0.000000000
0.000000000
0.000000000
0.000000000
0.000000000
0.000000000
0.000000000
0.000000000
0.000000000
0.000000000
0.000000000
0.000000000
0.000000000
0.000000000
0.000000000
0.000000000
0.000000000
0.000000000
0.000000000
0.000000000
0.000000000
0.000000000
0.000000000
0.000000000
0.000000000
0.000000000
0.000000000
0.000000000
0.000000000
0.000000000
0.000000000
0.000000000
0.000000000
0.000000000
0.000000000
0.000000000
0.000000000
0.000000000
0.000000000
0.000000000
0.000000000
0.000000000
0.000000000
0.000000000
0.000000000
0.000000000
0.000000000
0.000000000
0.000000000
0.000000000
0.000000000
0.000000000
0.000000000
0.000000000
0.000000000
0.000000000
0.000000000
0.000000000
0.000000000
0.000000000
0.000000000
0.000000000
0.000000000
0.000000000
0.000000000
0.000000000
0.000000000
0.000000000
0.000000000
0.000000000
0.000000000
0.000000000
0.000000000
0.000000000
0.000000000
0.000000000
0.000000000
0.000000000
0.000000000
0.000000000
0.000000000
0.000000000
0.000000000
0.000000000
0.000000000
0.000000000
0.000000000
0.000000000
0.000000000
0.000000000
0.000000000
0.000000000
0.000000000
0.000000000
0.000000000
0.000000000
0.000000000
0.000000000
0.000000000
0.000000000
0.000000000
0.000000000
0.000000000
0.000000000
0.000000000
0.000000000
0.000000000
0.000000000
0.000000000
0.000000000
0.000000000
0.000000000
0.000000000
0.000000000
0.000000000
0.000000000
0.000000000
0.000000000
0.000000000
0.000000000
0.000000000
0.000000000
0.000000000
0.000000000
0.000000000
0.000000000
0.000000000
0.000000000
0.000000000
0.000000000
0.000000000
0.000000000
0.000000000
0.000000000
0.000000000
0.000000000
0.000000000
0.000000000
0.000000000
0.000000000
0.000000000
0.000000000
0.000000000
0.000000000
0.000000000
0.000000000
0.000000000
0.000000000
0.000000000
0.000000000
0.000000000
0.000000000
0.000000000
0.000000000
0.000000000
0.000000000
0.000000000
0.000000000
0.000000000
0.000000000
0.000000000
0.000000000
0.000000000
0.000000000
0.000000000
0.000000000
0.000000000
0.000000000
0.000000000
0.000000000
0.000000000
0.000000000
0.000000000
0.000000000
0.000000000
0.000000000
0.000000000
0.000000000
0.000000000
0.000000000
0.000000000
0.000000000
0.000000000
0.000000000
0.000000000
0.000000000
0.000000000
0.000000000
0.000000000
0.000000000
0.000000000
0.000000000
0.000000000
0.000000000
0.000000000
0.000000000
0.000000000
0.000000000
0.000000000
0.000000000
0.000000000
0.000000000
0.000000000
0.000000000
0.000000000
0.000000000
0.000000000
0.000000000
0.000000000
0.000000000
0.000000000
0.000000000
0.000000000
0.000000000
0.000000000
0.000000000
0.000000000
0.000000000
0.000000000
0.000000000
0.000000000
0.000000000
0.000000000
0.000000000
0.000000000
0.000000000
0.000000000
0.000000000
0.000000000
0.000000000
0.000000000
0.000000000
0.000000000
0.000000000
0.000000000
0.000000000
0.000000000
0.000000000
0.000000000
0.000000000
0.000000000
0.000000000
0.000000000
0.000000000
0.000000000
0.000000000
0.000000000
0.000000000
0.000000000
0.000000000
0.000000000
0.000000000
0.000000000
0.000000000
0.000000000
0.000000000
0.000000000
0.000000000
0.000000000
0.000000000
0.000000000
0.000000000
0.000000000
0.000000000
0.000000000
0.000000000
0.000000000
0.000000000
0.000000000
0.000000000
0.000000000
0.000000000
0.000000000
0.000000000
0.000000000
0.000000000
0.000000000
0.000000000
0.000000000
0.000000000
0.000000000
0.000000000
0.000000000
0.000000000
0.000000000
0.000000000
0.000000000
0.000000000
0.000000000
0.000000000
0.000000000
0.000000000
0.000000000
0.000000000
0.000000000
0.000000000
0.000000000
0.000000000
0.000000000
0.000000000
0.000000000
0.000000000
0.000000000
0.000000000
0.000000000
0.000000000
0.000000000
0.000000000
0.000000000
0.000000000
0.000000000
0.000000000
0.000000000
0.000000000
0.000000000
0.000000000
0.000000000
0.000000000
0.000000000
0.000000000
0.000000000
0.000000000
0.000000000
0.000000000
0.000000000
0.000000000
0.000000000
0.000000000
0.000000000
0.000000000
0.000000000
0.000000000
0.000000000
0.000000000
0.000000000
0.000000000
0.000000000
0.000000000
0.000000000
0.000000000
0.000000000
0.000000000
0.000000000
0.000000000
0.000000000
0.000000000
0.000000000
0.000000000
0.000000000
0.000000000
0.000000000
0.000000000
0.000000000
0.000000000
0.000000000
0.000000000
0.000000000
0.000000000
0.000000000
0.000000000
0.000000000
0.000000000
0.000000000
0.000000000
0.000000000
0.000000000
0.000000000
0.000000000
0.000000000
0.000000000
0.000000000
0.200000000
0.000000000
0.002587664
0.199939800
0.004908246
0.002587893
0.199759100
0.009813535
0.002588049
0.199458100
0.014712910
0.002588127
0.199036900
0.019603430
0.002588124
0.198495900
0.024482140
0.002588042
0.197835300
0.029346090
0.002587891
0.197055500
0.034192380
0.002587696
0.196157100
0.039018060
0.002587493
0.195140400
0.043820250
0.002587322
0.194006200
0.048596040
0.002587217
0.192755200
0.053342550
0.002587205
0.191388100
0.058056930
0.002587304
0.189905600
0.062736350
0.002587524
0.188308800
0.067377980
0.002587870
0.186598600
0.071979010
0.002588349
0.184775900
0.076536690
0.002588964
0.182842000
0.081048270
0.002589718
0.180797900
0.085511020
0.002590612
0.178644900
0.089922270
0.002591643
0.176384300
0.094279350
0.002592806
0.174017400
0.098579640
0.002594089
0.171545700
0.102820600
0.002595479
0.168970700
0.106999500
0.002596964
0.166293900
0.111114000
0.002598529
0.163517000
0.115161600
0.002600155
0.160641500
0.119139900
0.002601820
0.157669300
0.123046300
0.002603491
0.154602100
0.126878700
0.002605131
0.151441800
0.130634600
0.002606702
0.148190200
0.134311800
0.002608163
0.144849400
0.137908100
0.002609475
0.141421400
0.141421400
0.002610603
0.137908100
0.144849400
0.002611513
0.134311800
0.148190200
0.002612175
0.130634600
0.151441800
0.002612562
0.126878700
0.154602100
0.002612655
0.123046300
0.157669300
0.002612453
0.119139900
0.160641500
0.002611971
0.115161600
0.163517000
0.002611249
0.111114000
0.166293900
0.002610346
0.106999500
0.168970700
0.002609332
0.102820600
0.171545700
0.002608284
0.098579640
0.174017400
0.002607270
0.094279350
0.176384300
0.002606344
0.089922270
0.178644900
0.002605538
0.085511020
0.180797900
0.002604868
0.081048270
0.182842000
0.002604338
0.076536690
0.184775900
0.002603943
0.071979010
0.186598600
0.002603680
0.067377980
0.188308800
0.002603544
0.062736350
0.189905600
0.002603531
0.058056930
0.191388100
0.002603634
0.053342550
0.192755200
0.002603838
0.048596040
0.194006200
0.002604120
0.043820250
0.195140400
0.002604448
0.039018060
0.196157100
0.002604781
0.034192380
0.197055500
0.002605075
0.029346090
0.197835300
0.002605289
0.024482140
0.198495900
0.002605390
0.019603430
0.199036900
0.002605354
0.014712910
0.199458100
0.002605173
0.009813535
0.199759100
0.002604851
0.004908246
0.199939800
0.002604410
0.000000000
0.200000000
0.002603878
-0.004908246
0.199939800
0.002603296
-0.009813535
0.199759100
0.002602704
-0.014712910
0.199458100
0.002602143
-0.019603430
0.199036900
0.002601644
-0.024482140
0.198495900
0.002601227
-0.029346090
0.197835300
0.002600892
-0.034192380
0.197055500
0.002600620
-0.039018060
0.196157100
0.002600369
-0.043820250
0.195140400
0.002600080
-0.048596040
0.194006200
0.002599684
-0.053342550
0.192755200
0.002599110
-0.058056930
0.191388100
0.002598298
-0.062736350
0.189905600
0.002597202
-0.067377980
0.188308800
0.002595793
-0.071979010
0.186598600
0.002594063
-0.076536690
0.184775900
0.002592027
-0.081048270
0.182842000
0.002589719
-0.085511020
0.180797900
0.002587195
-0.089922270
0.178644900
0.002584524
-0.094279350
0.176384300
0.002581791
-0.098579640
0.174017400
0.002579092
-0.102820600
0.171545700
0.002576523
-0.106999500
0.168970700
0.002574177
-0.111114000
0.166293900
0.002572131
-0.115161600
0.163517000
0.002570444
-0.119139900
0.160641500
0.002569161
-0.123046300
0.157669300
0.002568304
-0.126878700
0.154602100
0.002567875
-0.130634600
0.151441800
0.002567859
-0.134311800
0.148190200
0.002568220
-0.137908100
0.144849400
0.002568912
-0.141421400
0.141421400
0.002569874
-0.144849400
0.137908100
0.002571041
-0.148190200
0.134311800
0.002572340
-0.151441800
0.130634600
0.002573701
-0.154602100
0.126878700
0.002575056
-0.157669300
0.123046300
0.002576349
-0.160641500
0.119139900
0.002577538
-0.163517000
0.115161600
0.002578597
-0.166293900
0.111114000
0.002579517
-0.168970700
0.106999500
0.002580309
-0.171545700
0.102820600
0.002580998
-0.174017400
0.098579640
0.002581625
-0.176384300
0.094279350
0.002582247
-0.178644900
0.089922270
0.002582924
-0.180797900
0.085511020
0.002583723
-0.182842000
0.081048270
0.002584703
-0.184775900
0.076536690
0.002585907
-0.186598600
0.071979010
0.002587361
-0.188308800
0.067377980
0.002589063
-0.189905600
0.062736350
0.002590986
-0.191388100
0.058056930
0.002593077
-0.192755200
0.053342550
0.002595264
-0.194006200
0.048596040
0.002597467
-0.195140400
0.043820250
0.002599609
-0.196157100
0.039018060
0.002601620
-0.197055500
0.034192380
0.002603445
-0.197835300
0.029346090
0.002605044
-0.198495900
0.024482140
0.002606393
-0.199036900
0.019603430
0.002607481
-0.199458100
0.014712910
0.002608308
-0.199759100
0.009813535
0.002608878
-0.199939800
0.004908246
0.002609193
-0.200000000
0.000000000
0.002609253
-0.199939800
-0.004908246
0.002609061
-0.199759100
-0.009813535
0.002608621
-0.199458100
-0.014712910
0.002607947
-0.199036900
-0.019603430
0.002607062
-0.198495900
-0.024482140
0.002606002
-0.197835300
-0.029346090
0.002604814
-0.197055500
-0.034192380
0.002603558
-0.196157100
-0.039018060
0.002602297
-0.195140400
-0.043820250
0.002601094
-0.194006200
-0.048596040
0.002599996
-0.192755200
-0.053342550
0.002599034
-0.191388100
-0.058056930
0.002598217
-0.189905600
-0.062736350
0.002597543
-0.188308800
-0.067377980
0.002596998
-0.186598600
-0.071979010
0.002596566
-0.184775900
-0.076536690
0.002596232
-0.182842000
-0.081048270
0.002595986
-0.180797900
-0.085511020
0.002595823
-0.178644900
-0.089922270
0.002595742
-0.176384300
-0.094279350
0.002595742
-0.174017400
-0.098579640
0.002595824
-0.171545700
-0.102820600
0.002595981
-0.168970700
-0.106999500
0.002596205
-0.166293900
-0.111114000
0.002596483
-0.163517000
-0.115161600
0.002596793
-0.160641500
-0.119139900
0.002597112
-0.157669300
-0.123046300
0.002597408
-0.154602100
-0.126878700
0.002597651
-0.151441800
-0.130634600
0.002597815
-0.148190200
-0.134311800
0.002597882
-0.144849400
-0.137908100
0.002597845
-0.141421400
-0.141421400
0.002597709
-0.137908100
-0.144849400
0.002597491
-0.134311800
-0.148190200
0.002597217
-0.130634600
-0.151441800
0.002596917
-0.126878700
-0.154602100
0.002596626
-0.123046300
-0.157669300
0.002596381
-0.119139900
-0.160641500
0.002596219
-0.115161600
-0.163517000
0.002596174
-0.111114000
-0.166293900
0.002596277
-0.106999500
-0.168970700
0.002596548
-0.102820600
-0.171545700
0.002596997
-0.098579640
-0.174017400
0.002597619
-0.094279350
-0.176384300
0.002598394
-0.089922270
-0.178644900
0.002599293
-0.085511020
-0.180797900
0.002600285
-0.081048270
-0.182842000
0.002601340
-0.076536690
-0.184775900
0.002602438
-0.071979010
-0.186598600
0.002603569
-0.067377980
-0.188308800
0.002604734
-0.062736350
-0.189905600
0.002605937
-0.058056930
-0.191388100
0.002607182
-0.053342550
-0.192755200
0.002608464
-0.048596040
-0.194006200
0.002609770
-0.043820250
-0.195140400
0.002611072
-0.039018060
-0.196157100
0.002612335
-0.034192380
-0.197055500
0.002613520
-0.029346090
-0.197835300
0.002614585
-0.024482140
-0.198495900
0.002615492
-0.019603430
-0.199036900
0.002616215
-0.014712910
-0.199458100
0.002616738
-0.009813535
-0.199759100
0.002617057
-0.004908246
-0.199939800
0.002617186
0.000000000
-0.200000000
0.002617151
0.004908246
-0.199939800
0.002616987
0.009813535
-0.199759100
0.002616737
0.014712910
-0.199458100
0.002616443
0.019603430
-0.199036900
0.002616142
0.024482140
-0.198495900
0.002615857
0.029346090
-0.197835300
0.002615593
0.034192380
-0.197055500
0.002615337
0.039018060
-0.196157100
0.002615052
0.043820250
-0.195140400
0.002614684
0.048596040
-0.194006200
0.002614174
0.053342550
-0.192755200
0.002613470
0.058056930
-0.191388100
0.002612538
0.062736350
-0.189905600
0.002611363
0.067377980
-0.188308800
0.002609947
0.071979010
-0.186598600
0.002608309
0.076536690
-0.184775900
0.002606483
0.081048270
-0.182842000
0.002604510
0.085511020
-0.180797900
0.002602439
0.089922270
-0.178644900
0.002600318
0.094279350
-0.176384300
0.002598204
0.098579640
-0.174017400
0.002596154
0.102820600
-0.171545700
0.002594227
0.106999500
-0.168970700
0.002592470
0.111114000
-0.166293900
0.002590924
0.115161600
-0.163517000
0.002589616
0.119139900
-0.160641500
0.002588564
0.123046300
-0.157669300
0.002587776
0.126878700
-0.154602100
0.002587253
0.130634600
-0.151441800
0.002586985
0.134311800
-0.148190200
0.002586957
0.137908100
-0.144849400
0.002587144
0.141421400
-0.141421400
0.002587507
0.144849400
-0.137908100
0.002588002
0.148190200
-0.134311800
0.002588570
0.151441800
-0.130634600
0.002589149
0.154602100
-0.126878700
0.002589677
0.157669300
-0.123046300
0.002590093
0.160641500
-0.119139900
0.002590348
0.163517000
-0.115161600
0.002590409
0.166293900
-0.111114000
0.002590254
0.168970700
-0.106999500
0.002589882
0.171545700
-0.102820600
0.002589307
0.174017400
-0.098579640
0.002588562
0.176384300
-0.094279350
0.002587693
0.178644900
-0.089922270
0.002586761
0.180797900
-0.085511020
0.002585830
0.182842000
-0.081048270
0.002584968
0.184775900
-0.076536690
0.002584233
0.186598600
-0.071979010
0.002583669
0.188308800
-0.067377980
0.002583303
0.189905600
-0.062736350
0.002583137
0.191388100
-0.058056930
0.002583156
0.192755200
-0.053342550
0.002583330
0.194006200
-0.048596040
0.002583621
0.195140400
-0.043820250
0.002583994
0.196157100
-0.039018060
0.002584419
0.197055500
-0.034192380
0.002584873
0.197835300
-0.029346090
0.002585334
0.198495900
-0.024482140
0.002585790
0.199036900
-0.019603430
0.002586228
0.199458100
-0.014712910
0.002586643
0.199759100
-0.009813535
0.002587027
0.199939800
-0.004908246
0.002587372
0.400000000
0.000000000
0.010355860
0.399879500
0.009816492
0.010356780
0.399518200
0.019627070
0.010357400
0.398916200
0.029425830
0.010357720
0.398073900
0.039206860
0.010357700
0.396991800
0.048964270
0.010357370
0.395670600
0.058692190
0.010356770
0.394111100
0.068384760
0.010355990
0.392314100
0.078036130
0.010355180
0.390280800
0.087640490
0.010354490
0.388012500
0.097192070
0.010354070
0.385510400
0.106685100
0.010354020
0.382776100
0.116113900
0.010354420
0.379811300
0.125472700
0.010355300
0.376617600
0.134756000
0.010356690
0.373197100
0.143958000
0.010358600
0.369551800
0.153073400
0.010361070
0.365683900
0.162096500
0.010364090
0.361595700
0.171022000
0.010367670
0.357289700
0.179844500
0.010371800
0.352768500
0.188558700
0.010376460
0.348034800
0.197159300
0.010381600
0.343091500
0.205641100
0.010387170
0.337941400
0.213999100
0.010393120
0.332587800
0.222228100
0.010399380
0.327033900
0.230323300
0.010405900
0.321283000
0.238279700
0.010412570
0.315338600
0.246092600
0.010419260
0.309204200
0.253757300
0.010425840
0.302883500
0.261269200
0.010432130
0.296380500
0.268623600
0.010437980
0.289698800
0.275816200
0.010443240
0.282842700
0.282842700
0.010447750
0.275816200
0.289698800
0.010451400
0.268623600
0.296380500
0.010454050
0.261269200
0.302883500
0.010455600
0.253757300
0.309204200
0.010455980
0.246092600
0.315338600
0.010455170
0.238279700
0.321283000
0.010453240
0.230323300
0.327033900
0.010450340
0.222228100
0.332587800
0.010446720
0.213999100
0.337941400
0.010442660
0.205641100
0.343091500
0.010438470
0.197159300
0.348034800
0.010434400
0.188558700
0.352768500
0.010430690
0.179844500
0.357289700
0.010427460
0.171022000
0.361595700
0.010424780
0.162096500
0.365683900
0.010422660
0.153073400
0.369551800
0.010421080
0.143958000
0.373197100
0.010420020
0.134756000
0.376617600
0.010419480
0.125472700
0.379811300
0.010419420
0.116113900
0.382776100
0.010419840
0.106685100
0.385510400
0.010420650
0.097192070
0.388012500
0.010421790
0.087640490
0.390280800
0.010423100
0.078036130
0.392314100
0.010424430
0.068384760
0.394111100
0.010425610
0.058692190
0.395670600
0.010426470
0.048964270
0.396991800
0.010426870
0.039206860
0.398073900
0.010426730
0.029425830
0.398916200
0.010426000
0.019627070
0.399518200
0.010424720
0.009816492
0.399879500
0.010422950
0.000000000
0.400000000
0.010420820
-0.009816492
0.399879500
0.010418480
-0.019627070
0.399518200
0.010416110
-0.029425830
0.398916200
0.010413860
-0.039206860
0.398073900
0.010411870
-0.048964270
0.396991800
0.010410200
-0.058692190
0.395670600
0.010408850
-0.068384760
0.394111100
0.010407760
-0.078036130
0.392314100
0.010406760
-0.087640490
0.390280800
0.010405600
-0.097192070
0.388012500
0.010404010
-0.106685100
0.385510400
0.010401710
-0.116113900
0.382776100
0.010398460
-0.125472700
0.379811300
0.010394070
-0.134756000
0.376617600
0.010388430
-0.143958000
0.373197100
0.010381500
-0.153073400
0.369551800
0.010373340
-0.162096500
0.365683900
0.010364090
-0.171022000
0.361595700
0.010353980
-0.179844500
0.357289700
0.010343280
-0.188558700
0.352768500
0.010332330
-0.197159300
0.348034800
0.010321520
-0.205641100
0.343091500
0.010311230
-0.213999100
0.337941400
0.010301830
-0.222228100
0.332587800
0.010293630
-0.230323300
0.327033900
0.010286880
-0.238279700
0.321283000
0.010281740
-0.246092600
0.315338600
0.010278310
-0.253757300
0.309204200
0.010276590
-0.261269200
0.302883500
0.010276520
-0.268623600
0.296380500
0.010277970
-0.275816200
0.289698800
0.010280740
-0.282842700
0.282842700
0.010284590
-0.289698800
0.275816200
0.010289270
-0.296380500
0.268623600
0.010294470
-0.302883500
0.261269200
0.010299920
-0.309204200
0.253757300
0.010305350
-0.315338600
0.246092600
0.010310530
-0.321283000
0.238279700
0.010315300
-0.327033900
0.230323300
0.010319540
-0.332587800
0.222228100
0.010323230
-0.337941400
0.213999100
0.010326400
-0.343091500
0.205641100
0.010329150
-0.348034800
0.197159300
0.010331670
-0.352768500
0.188558700
0.010334160
-0.357289700
0.179844500
0.010336870
-0.361595700
0.171022000
0.010340070
-0.365683900
0.162096500
0.010344000
-0.369551800
0.153073400
0.010348820
-0.373197100
0.143958000
0.010354650
-0.376617600
0.134756000
0.010361470
-0.379811300
0.125472700
0.010369170
-0.382776100
0.116113900
0.010377540
-0.385510400
0.106685100
0.010386300
-0.388012500
0.097192070
0.010395130
-0.390280800
0.087640490
0.010403710
-0.392314100
0.078036130
0.010411770
-0.394111100
0.068384760
0.010419080
-0.395670600
0.058692190
0.010425490
-0.396991800
0.048964270
0.010430890
-0.398073900
0.039206860
0.010435250
-0.398916200
0.029425830
0.010438560
-0.399518200
0.019627070
0.010440850
-0.399879500
0.009816492
0.010442110
-0.400000000
0.000000000
0.010442350
-0.399879500
-0.009816492
0.010441580
-0.399518200
-0.019627070
0.010439810
-0.398916200
-0.029425830
0.010437120
-0.398073900
-0.039206860
0.010433570
-0.396991800
-0.048964270
0.010429330
-0.395670600
-0.058692190
0.010424570
-0.394111100
-0.068384760
0.010419530
-0.392314100
-0.078036130
0.010414480
-0.390280800
-0.087640490
0.010409660
-0.388012500
-0.097192070
0.010405260
-0.385510400
-0.106685100
0.010401410
-0.382776100
-0.116113900
0.010398140
-0.379811300
-0.125472700
0.010395440
-0.376617600
-0.134756000
0.010393250
-0.373197100
-0.143958000
0.010391520
-0.369551800
-0.153073400
0.010390180
-0.365683900
-0.162096500
0.010389200
-0.361595700
-0.171022000
0.010388550
-0.357289700
-0.179844500
0.010388220
-0.352768500
-0.188558700
0.010388220
-0.348034800
-0.197159300
0.010388550
-0.343091500
-0.205641100
0.010389180
-0.337941400
-0.213999100
0.010390080
-0.332587800
-0.222228100
0.010391190
-0.327033900
-0.230323300
0.010392430
-0.321283000
-0.238279700
0.010393710
-0.315338600
-0.246092600
0.010394890
-0.309204200
-0.253757300
0.010395870
-0.302883500
-0.261269200
0.010396530
-0.296380500
-0.268623600
0.010396790
-0.289698800
-0.275816200
0.010396640
-0.282842700
-0.282842700
0.010396100
-0.275816200
-0.289698800
0.010395230
-0.268623600
-0.296380500
0.010394130
-0.261269200
-0.302883500
0.010392930
-0.253757300
-0.309204200
0.010391760
-0.246092600
-0.315338600
0.010390780
-0.238279700
-0.321283000
0.010390130
-0.230323300
-0.327033900
0.010389950
-0.222228100
-0.332587800
0.010390360
-0.213999100
-0.337941400
0.010391450
-0.205641100
-0.343091500
0.010393250
-0.197159300
-0.348034800
0.010395740
-0.188558700
-0.352768500
0.010398840
-0.179844500
-0.357289700
0.010402450
-0.171022000
-0.361595700
0.010406420
-0.162096500
-0.365683900
0.010410650
-0.153073400
-0.369551800
0.010415040
-0.143958000
-0.373197100
0.010419580
-0.134756000
-0.376617600
0.010424240
-0.125472700
-0.379811300
0.010429060
-0.116113900
-0.382776100
0.010434050
-0.106685100
-0.385510400
0.010439190
-0.097192070
-0.388012500
0.010444420
-0.087640490
-0.390280800
0.010449630
-0.078036130
-0.392314100
0.010454700
-0.068384760
-0.394111100
0.010459440
-0.058692190
-0.395670600
0.010463710
-0.048964270
-0.396991800
0.010467340
-0.039206860
-0.398073900
0.010470240
-0.029425830
-0.398916200
0.010472330
-0.019627070
-0.399518200
0.010473610
-0.009816492
-0.399879500
0.010474130
0.000000000
-0.400000000
0.010473990
0.009816492
-0.399879500
0.010473330
0.019627070
-0.399518200
0.010472330
0.029425830
-0.398916200
0.010471150
0.039206860
-0.398073900
0.010469950
0.048964270
-0.396991800
0.010468800
0.058692190
-0.395670600
0.010467750
0.068384760
-0.394111100
0.010466720
0.078036130
-0.392314100
0.010465580
0.087640490
-0.390280800
0.010464100
0.097192070
-0.388012500
0.010462060
0.106685100
-0.385510400
0.010459240
0.116113900
-0.382776100
0.010455510
0.125472700
-0.379811300
0.010450800
0.134756000
-0.376617600
0.010445130
0.143958000
-0.373197100
0.010438570
0.153073400
-0.369551800
0.010431250
0.162096500
-0.365683900
0.010423350
0.171022000
-0.361595700
0.010415050
0.179844500
-0.357289700
0.010406550
0.188558700
-0.352768500
0.010398080
0.197159300
-0.348034800
0.010389870
0.205641100
-0.343091500
0.010382150
0.213999100
-0.337941400
0.010375110
0.222228100
-0.332587800
0.010368920
0.230323300
-0.327033900
0.010363680
0.238279700
-0.321283000
0.010359470
0.246092600
-0.315338600
0.010356310
0.253757300
-0.309204200
0.010354210
0.261269200
-0.302883500
0.010353140
0.268623600
-0.296380500
0.010353030
0.275816200
-0.289698800
0.010353780
0.282842700
-0.282842700
0.010355230
0.289698800
-0.275816200
0.010357210
0.296380500
-0.268623600
0.010359490
0.302883500
-0.261269200
0.010361810
0.309204200
-0.253757300
0.010363920
0.315338600
-0.246092600
0.010365590
0.321283000
-0.238279700
0.010366610
0.327033900
-0.230323300
0.010366860
0.332587800
-0.222228100
0.010366240
0.337941400
-0.213999100
0.010364740
0.343091500
-0.205641100
0.010362440
0.348034800
-0.197159300
0.010359460
0.352768500
-0.188558700
0.010355980
0.357289700
-0.179844500
0.010352240
0.361595700
-0.171022000
0.010348510
0.365683900
-0.162096500
0.010345060
0.369551800
-0.153073400
0.010342110
0.373197100
-0.143958000
0.010339860
0.376617600
-0.134756000
0.010338390
0.379811300
-0.125472700
0.010337720
0.382776100
-0.116113900
0.010337800
0.385510400
-0.106685100
0.010338500
0.388012500
-0.097192070
0.010339670
0.390280800
-0.087640490
0.010341160
0.392314100
-0.078036130
0.010342860
0.394111100
-0.068384760
0.010344680
0.395670600
-0.058692190
0.010346530
0.396991800
-0.048964270
0.010348350
0.398073900
-0.039206860
0.010350110
0.398916200
-0.029425830
0.010351770
0.399518200
-0.019627070
0.010353310
0.399879500
-0.009816492
0.010354690
0.600000000
0.000000000
0.023320250
0.599819300
0.014724740
0.023322320
0.599277300
0.029440610
0.023323740
0.598374300
0.044138740
0.023324440
0.597110900
0.058810290
0.023324420
0.595487800
0.073446410
0.023323670
0.593505900
0.088038280
0.023322310
0.591166600
0.102577100
0.023320550
0.588471200
0.117054200
0.023318710
0.585421300
0.131460700
0.023317160
0.582018800
0.145788100
0.023316210
0.578265700
0.160027700
0.023316110
0.574164200
0.174170800
0.023317000
0.569716900
0.188209100
0.023318990
0.564926400
0.202133900
0.023322120
0.559795700
0.215937000
0.023326450
0.554327700
0.229610100
0.023332000
0.548525900
0.243144800
0.023338820
0.542393600
0.256533100
0.023346890
0.535934600
0.269766800
0.023356220
0.529152800
0.282838000
0.023366720
0.522052200
0.295738900
0.023378310
0.514637200
0.308461700
0.023390880
0.506912200
0.320998600
0.023404290
0.498881800
0.333342200
0.023418430
0.490550900
0.345484900
0.023433130
0.481924500
0.357419600
0.023448170
0.473007900
0.369139000
0.023463270
0.463806300
0.380636000
0.023478100
0.454325300
0.391903700
0.023492290
0.444570700
0.402935400
0.023505490
0.434548300
0.413724400
0.023517350
0.424264100
0.424264100
0.023527540
0.413724400
0.434548300
0.023535770
0.402935400
0.444570700
0.023541750
0.391903700
0.454325300
0.023545250
0.380636000
0.463806300
0.023546090
0.369139000
0.473007900
0.023544260
0.357419600
0.481924500
0.023539910
0.345484900
0.490550900
0.023533390
0.333342200
0.498881800
0.023525220
0.320998600
0.506912200
0.023516060
0.308461700
0.514637200
0.023506590
0.295738900
0.522052200
0.023497430
0.282838000
0.529152800
0.023489060
0.269766800
0.535934600
0.023481780
0.256533100
0.542393600
0.023475720
0.243144800
0.548525900
0.023470930
0.229610100
0.554327700
0.023467370
0.215937000
0.559795700
0.023464990
0.202133900
0.564926400
0.023463750
0.188209100
0.569716900
0.023463640
0.174170800
0.574164200
0.023464560
0.160027700
0.578265700
0.023466410
0.145788100
0.582018800
0.023468960
0.131460700
0.585421300
0.023471930
0.117054200
0.588471200
0.023474930
0.102577100
0.591166600
0.023477590
0.088038280
0.593505900
0.023479530
0.073446410
0.595487800
0.023480440
0.058810290
0.597110900
0.023480110
0.044138740
0.598374300
0.023478470
0.029440610
0.599277300
0.023475570
0.014724740
0.599819300
0.023471580
0.000000000
0.600000000
0.023466780
-0.014724740
0.599819300
0.023461510
-0.029440610
0.599277300
0.023456170
-0.044138740
0.598374300
0.023451100
-0.058810290
0.597110900
0.023446590
-0.073446410
0.595487800
0.023442820
-0.088038280
0.593505900
0.023439790
-0.102577100
0.591166600
0.023437330
-0.117054200
0.588471200
0.023435060
-0.131460700
0.585421300
0.023432450
-0.145788100
0.582018800
0.023428870
-0.160027700
0.578265700
0.023423680
-0.174170800
0.574164200
0.023416350
-0.188209100
0.569716900
0.023406440
-0.202133900
0.564926400
0.023393710
-0.215937000
0.559795700
0.023378080
-0.229610100
0.554327700
0.023359680
-0.243144800
0.548525900
0.023338830
-0.256533100
0.542393600
0.023316020
-0.269766800
0.535934600
0.023291880
-0.282838000
0.529152800
0.023267190
-0.295738900
0.522052200
0.023242790
-0.308461700
0.514637200
0.023219590
-0.320998600
0.506912200
0.023198390
-0.333342200
0.498881800
0.023179890
-0.345484900
0.490550900
0.023164660
-0.357419600
0.481924500
0.023153060
-0.369139000
0.473007900
0.023145320
-0.380636000
0.463806300
0.023141450
-0.391903700
0.454325300
0.023141290
-0.402935400
0.444570700
0.023144560
-0.413724400
0.434548300
0.023150810
-0.424264100
0.424264100
0.023159500
-0.434548300
0.413724400
0.023170040
-0.444570700
0.402935400
0.023181790
-0.454325300
0.391903700
0.023194080
-0.463806300
0.380636000
0.023206330
-0.473007900
0.369139000
0.023218020
-0.481924500
0.357419600
0.023228760
-0.490550900
0.345484900
0.023238330
-0.498881800
0.333342200
0.023246640
-0.506912200
0.320998600
0.023253790
-0.514637200
0.308461700
0.023260010
-0.522052200
0.295738900
0.023265690
-0.529152800
0.282838000
0.023271300
-0.535934600
0.269766800
0.023277430
-0.542393600
0.256533100
0.023284650
-0.548525900
0.243144800
0.023293500
-0.554327700
0.229610100
0.023304380
-0.559795700
0.215937000
0.023317520
-0.564926400
0.202133900
0.023332900
-0.569716900
0.188209100
0.023350280
-0.574164200
0.174170800
0.023369170
-0.578265700
0.160027700
0.023388930
-0.582018800
0.145788100
0.023408840
-0.585421300
0.131460700
0.023428190
-0.588471200
0.117054200
0.023446370
-0.591166600
0.102577100
0.023462860
-0.593505900
0.088038280
0.023477310
-0.595487800
0.073446410
0.023489500
-0.597110900
0.058810290
0.023499330
-0.598374300
0.044138740
0.023506810
-0.599277300
0.029440610
0.023511960
-0.599819300
0.014724740
0.023514800
-0.600000000
0.000000000
0.023515350
-0.599819300
-0.014724740
0.023513610
-0.599277300
-0.029440610
0.023509630
-0.598374300
-0.044138740
0.023503540
-0.597110900
-0.058810290
0.023495550
-0.595487800
-0.073446410
0.023485970
-0.593505900
-0.088038280
0.023475240
-0.591166600
-0.102577100
0.023463880
-0.588471200
-0.117054200
0.023452490
-0.585421300
-0.131460700
0.023441620
-0.582018800
-0.145788100
0.023431700
-0.578265700
-0.160027700
0.023423000
-0.574164200
-0.174170800
0.023415620
-0.569716900
-0.188209100
0.023409530
-0.564926400
-0.202133900
0.023404600
-0.559795700
-0.215937000
0.023400700
-0.554327700
-0.229610100
0.023397680
-0.548525900
-0.243144800
0.023395460
-0.542393600
-0.256533100
0.023393980
-0.535934600
-0.269766800
0.023393250
-0.529152800
-0.282838000
0.023393260
-0.522052200
-0.295738900
0.023393990
-0.514637200
-0.308461700
0.023395410
-0.506912200
-0.320998600
0.023397440
-0.498881800
-0.333342200
0.023399950
-0.490550900
-0.345484900
0.023402750
-0.481924500
-0.357419600
0.023405630
-0.473007900
-0.369139000
0.023408300
-0.463806300
-0.380636000
0.023410500
-0.454325300
-0.391903700
0.023411980
-0.444570700
-0.402935400
0.023412590
-0.434548300
-0.413724400
0.023412250
-0.424264100
-0.424264100
0.023411020
-0.413724400
-0.434548300
0.023409060
-0.402935400
-0.444570700
0.023406580
-0.391903700
-0.454325300
0.023403870
-0.380636000
-0.463806300
0.023401240
-0.369139000
-0.473007900
0.023399030
-0.357419600
-0.481924500
0.023397560
-0.345484900
-0.490550900
0.023397160
-0.333342200
-0.498881800
0.023398080
-0.320998600
-0.506912200
0.023400540
-0.308461700
-0.514637200
0.023404590
-0.295738900
-0.522052200
0.023410210
-0.282838000
-0.529152800
0.023417210
-0.269766800
-0.535934600
0.023425340
-0.256533100
-0.542393600
0.023434310
-0.243144800
-0.548525900
0.023443840
-0.229610100
-0.554327700
0.023453760
-0.215937000
-0.559795700
0.023463980
-0.202133900
-0.564926400
0.023474510
-0.188209100
-0.569716900
0.023485380
-0.174170800
-0.574164200
0.023496630
-0.160027700
-0.578265700
0.023508220
-0.145788100
-0.582018800
0.023520020
-0.131460700
-0.585421300
0.023531780
-0.117054200
-0.588471200
0.023543200
-0.102577100
-0.591166600
0.023553910
-0.088038280
-0.593505900
0.023563530
-0.073446410
-0.595487800
0.023571730
-0.058810290
-0.597110900
0.023578270
-0.044138740
-0.598374300
0.023582990
-0.029440610
-0.599277300
0.023585870
-0.014724740
-0.599819300
0.023587040
0.000000000
-0.600000000
0.023586720
0.014724740
-0.599819300
0.023585240
0.029440610
-0.599277300
0.023582980
0.044138740
-0.598374300
0.023580320
0.058810290
-0.597110900
0.023577600
0.073446410
-0.595487800
0.023575020
0.088038280
-0.593505900
0.023572640
0.102577100
-0.591166600
0.023570330
0.117054200
-0.588471200
0.023567750
0.131460700
-0.585421300
0.023564420
0.145788100
-0.582018800
0.023559820
0.160027700
-0.578265700
0.023553460
0.174170800
-0.574164200
0.023545030
0.188209100
-0.569716900
0.023534410
0.202133900
-0.564926400
0.023521620
0.215937000
-0.559795700
0.023506820
0.229610100
-0.554327700
0.023490310
0.243144800
-0.548525900
0.023472490
0.256533100
-0.542393600
0.023453760
0.269766800
-0.535934600
0.023434610
0.282838000
-0.529152800
0.023415500
0.295738900
-0.522052200
0.023396980
0.308461700
-0.514637200
0.023379560
0.320998600
-0.506912200
0.023363690
0.333342200
-0.498881800
0.023349720
0.345484900
-0.490550900
0.023337900
0.357419600
-0.481924500
0.023328390
0.369139000
-0.473007900
0.023321270
0.380636000
-0.463806300
0.023316540
0.391903700
-0.454325300
0.023314120
0.402935400
-0.444570700
0.023313870
0.413724400
-0.434548300
0.023315550
0.424264100
-0.424264100
0.023318840
0.434548300
-0.413724400
0.023323310
0.444570700
-0.402935400
0.023328440
0.454325300
-0.391903700
0.023333680
0.463806300
-0.380636000
0.023338440
0.473007900
-0.369139000
0.023342200
0.481924500
-0.357419600
0.023344510
0.490550900
-0.345484900
0.023345060
0.498881800
-0.333342200
0.023343660
0.506912200
-0.320998600
0.023340290
0.514637200
-0.308461700
0.023335100
0.522052200
-0.295738900
0.023328370
0.529152800
-0.282838000
0.023320520
0.535934600
-0.269766800
0.023312090
0.542393600
-0.256533100
0.023303680
0.548525900
-0.243144800
0.023295890
0.554327700
-0.229610100
0.023289250
0.559795700
-0.215937000
0.023284160
0.564926400
-0.202133900
0.023280840
0.569716900
-0.188209100
0.023279340
0.574164200
-0.174170800
0.023279520
0.578265700
-0.160027700
0.023281090
0.582018800
-0.145788100
0.023283720
0.585421300
-0.131460700
0.023287090
0.588471200
-0.117054200
0.023290940
0.591166600
-0.102577100
0.023295030
0.593505900
-0.088038280
0.023299210
0.595487800
-0.073446410
0.023303320
0.597110900
-0.058810290
0.023307280
0.598374300
-0.044138740
0.023311030
0.599277300
-0.029440610
0.023314500
0.599819300
-0.014724740
0.023317610
0.800000000
0.000000000
0.041580580
0.799759100
0.019632980
0.041580160
0.799036400
0.039254140
0.041581680
0.797832400
0.058851660
0.041585350
0.796147800
0.078413720
0.041591170
0.793983600
0.097928550
0.041598860
0.791341200
0.117384400
0.041608030
0.788222100
0.136769500
0.041618240
0.784628200
0.156072300
0.041629170
0.780561700
0.175281000
0.041640600
0.776025000
0.194384100
0.041652410
0.771020800
0.213370200
0.041664500
0.765552300
0.232227700
0.041676770
0.759622500
0.250945400
0.041689100
0.753235300
0.269511900
0.041701260
0.746394300
0.287916000
0.041712950
0.739103600
0.306146700
0.041723770
0.731367800
0.324193100
0.041733270
0.723191400
0.342044100
0.041740950
0.714579500
0.359689100
0.041746410
0.705537000
0.377117400
0.041749320
0.696069600
0.394318600
0.041749610
0.686182900
0.411282200
0.041747400
0.675882900
0.427998100
0.041743080
0.665175700
0.444456200
0.041737230
0.654067900
0.460646500
0.041730460
0.642566000
0.476559500
0.041723290
0.630677200
0.492185300
0.041715970
0.618408400
0.507514700
0.041708480
0.605767100
0.522538300
0.041700520
0.592760900
0.537247200
0.041691620
0.579397700
0.551632500
0.041681360
0.565685500
0.565685500
0.041669470
0.551632500
0.579397700
0.041655940
0.537247200
0.592760900
0.041641140
0.522538300
0.605767100
0.041625680
0.507514700
0.618408400
0.041610350
0.492185300
0.630677200
0.041595970
0.476559500
0.642566000
0.041583270
0.460646500
0.654067900
0.041572800
0.444456200
0.665175700
0.041564930
0.427998100
0.675882900
0.041559840
0.411282200
0.686182900
0.041557580
0.394318600
0.696069600
0.041558120
0.377117400
0.705537000
0.041561310
0.359689100
0.714579500
0.041566940
0.342044100
0.723191400
0.041574720
0.324193100
0.731367800
0.041584270
0.306146700
0.739103600
0.041595160
0.287916000
0.746394300
0.041606900
0.269511900
0.753235300
0.041619020
0.250945400
0.759622500
0.041631040
0.232227700
0.765552300
0.041642550
0.213370200
0.771020800
0.041653250
0.194384100
0.776025000
0.041662880
0.175281000
0.780561700
0.041671370
0.156072300
0.784628200
0.041678710
0.136769500
0.788222100
0.041685020
0.117384400
0.791341200
0.041690520
0.097928550
0.793983600
0.041695440
0.078413720
0.796147800
0.041700020
0.058851660
0.797832400
0.041704460
0.039254140
0.799036400
0.041708870
0.019632980
0.799759100
0.041713250
0.000000000
0.800000000
0.041717480
-0.019632980
0.799759100
0.041721430
-0.039254140
0.799036400
0.041724850
-0.058851660
0.797832400
0.041727570
-0.078413720
0.796147800
0.041729420
-0.097928550
0.793983600
0.041730300
-0.117384400
0.791341200
0.041730230
-0.136769500
0.788222100
0.041729310
-0.156072300
0.784628200
0.041727730
-0.175281000
0.780561700
0.041725710
-0.194384100
0.776025000
0.041723520
-0.213370200
0.771020800
0.041721370
-0.232227700
0.765552300
0.041719360
-0.250945400
0.759622500
0.041717490
-0.269511900
0.753235300
0.041715630
-0.287916000
0.746394300
0.041713570
-0.306146700
0.739103600
0.041711050
-0.324193100
0.731367800
0.041707850
-0.342044100
0.723191400
0.041703820
-0.359689100
0.714579500
0.041698890
-0.377117400
0.705537000
0.041693080
-0.394318600
0.696069600
0.041686480
-0.411282200
0.686182900
0.041679120
-0.427998100
0.675882900
0.041671030
-0.444456200
0.665175700
0.041662120
-0.460646500
0.654067900
0.041652260
-0.476559500
0.642566000
0.041641310
-0.492185300
0.630677200
0.041629190
-0.507514700
0.618408400
0.041615940
-0.522538300
0.605767100
0.041601680
-0.537247200
0.592760900
0.041586690
-0.551632500
0.579397700
0.041571350
-0.565685500
0.565685500
0.041556140
-0.579397700
0.551632500
0.041541580
-0.592760900
0.537247200
0.041528150
-0.605767100
0.522538300
0.041516260
-0.618408400
0.507514700
0.041506210
-0.630677200
0.492185300
0.041498220
-0.642566000
0.476559500
0.041492410
-0.654067900
0.460646500
0.041488810
-0.665175700
0.444456200
0.041487370
-0.675882900
0.427998100
0.041487980
-0.686182900
0.411282200
0.041490510
-0.696069600
0.394318600
0.041494840
-0.705537000
0.377117400
0.041500970
-0.714579500
0.359689100
0.041509010
-0.723191400
0.342044100
0.041519150
-0.731367800
0.324193100
0.041531660
-0.739103600
0.306146700
0.041546750
-0.746394300
0.287916000
0.041564500
-0.753235300
0.269511900
0.041584730
-0.759622500
0.250945400
0.041606970
-0.765552300
0.232227700
0.041630530
-0.771020800
0.213370200
0.041654550
-0.776025000
0.194384100
0.041678190
-0.780561700
0.175281000
0.041700740
-0.784628200
0.156072300
0.041721760
-0.788222100
0.136769500
0.041741180
-0.791341200
0.117384400
0.041759180
-0.793983600
0.097928550
0.041776170
-0.796147800
0.078413720
0.041792520
-0.797832400
0.058851660
0.041808490
-0.799036400
0.039254140
0.041824010
-0.799759100
0.019632980
0.041838660
-0.800000000
0.000000000
0.041851730
-0.799759100
-0.019632980
0.041862300
-0.799036400
-0.039254140
0.041869460
-0.797832400
-0.058851660
0.041872490
-0.796147800
-0.078413720
0.041871000
-0.793983600
-0.097928550
0.041865000
-0.791341200
-0.117384400
0.041854970
-0.788222100
-0.136769500
0.041841730
-0.784628200
-0.156072300
0.041826310
-0.780561700
-0.175281000
0.041809830
-0.776025000
-0.194384100
0.041793310
-0.771020800
-0.213370200
0.041777560
-0.765552300
-0.232227700
0.041763120
-0.759622500
-0.250945400
0.041750220
-0.753235300
-0.269511900
0.041738870
-0.746394300
-0.287916000
0.041728850
-0.739103600
-0.306146700
0.041719870
-0.731367800
-0.324193100
0.041711580
-0.723191400
-0.342044100
0.041703700
-0.714579500
-0.359689100
0.041696030
-0.705537000
-0.377117400
0.041688410
-0.696069600
-0.394318600
0.041680780
-0.686182900
-0.411282200
0.041673120
-0.675882900
-0.427998100
0.041665470
-0.665175700
-0.444456200
0.041657920
-0.654067900
-0.460646500
0.041650620
-0.642566000
-0.476559500
0.041643730
-0.630677200
-0.492185300
0.041637510
-0.618408400
-0.507514700
0.041632220
-0.605767100
-0.522538300
0.041628100
-0.592760900
-0.537247200
0.041625360
-0.579397700
-0.551632500
0.041624160
-0.565685500
-0.565685500
0.041624600
-0.551632500
-0.579397700
0.041626730
-0.537247200
-0.592760900
0.041630590
-0.522538300
-0.605767100
0.041636200
-0.507514700
-0.618408400
0.041643620
-0.492185300
-0.630677200
0.041652940
-0.476559500
-0.642566000
0.041664250
-0.460646500
-0.654067900
0.041677580
-0.444456200
-0.665175700
0.041692900
-0.427998100
-0.675882900
0.041710020
-0.411282200
-0.686182900
0.041728590
-0.394318600
-0.696069600
0.041748140
-0.377117400
-0.705537000
0.041768070
-0.359689100
-0.714579500
0.041787730
-0.342044100
-0.723191400
0.041806490
-0.324193100
-0.731367800
0.041823770
-0.306146700
-0.739103600
0.041839130
-0.287916000
-0.746394300
0.041852260
-0.269511900
-0.753235300
0.041862960
-0.250945400
-0.759622500
0.041871200
-0.232227700
-0.765552300
0.041876980
-0.213370200
-0.771020800
0.041880380
-0.194384100
-0.776025000
0.041881530
-0.175281000
-0.780561700
0.041880590
-0.156072300
-0.784628200
0.041877740
-0.136769500
-0.788222100
0.041873220
-0.117384400
-0.791341200
0.041867330
-0.097928550
-0.793983600
0.041860400
-0.078413720
-0.796147800
0.041852800
-0.058851660
-0.797832400
0.041844880
-0.039254140
-0.799036400
0.041836970
-0.019632980
-0.799759100
0.041829290
0.000000000
-0.800000000
0.041822000
0.019632980
-0.799759100
0.041815140
0.039254140
-0.799036400
0.041808660
0.058851660
-0.797832400
0.041802430
0.078413720
-0.796147800
0.041796240
0.097928550
-0.793983600
0.041789820
0.117384400
-0.791341200
0.041782850
0.136769500
-0.788222100
0.041774970
0.156072300
-0.784628200
0.041765860
0.175281000
-0.780561700
0.041755260
0.194384100
-0.776025000
0.041743050
0.213370200
-0.771020800
0.041729450
0.232227700
-0.765552300
0.041714930
0.250945400
-0.759622500
0.041700140
0.269511900
-0.753235300
0.041685780
0.287916000
-0.746394300
0.041672450
0.306146700
-0.739103600
0.041660550
0.324193100
-0.731367800
0.041650300
0.342044100
-0.723191400
0.041641730
0.359689100
-0.714579500
0.041634720
0.377117400
-0.705537000
0.041629150
0.394318600
-0.696069600
0.041625010
0.411282200
-0.686182900
0.041622340
0.427998100
-0.675882900
0.041621200
0.444456200
-0.665175700
0.041621610
0.460646500
-0.654067900
0.041623520
0.476559500
-0.642566000
0.041626760
0.492185300
-0.630677200
0.041631070
0.507514700
-0.618408400
0.041636150
0.522538300
-0.605767100
0.041641680
0.537247200
-0.592760900
0.041647360
0.551632500
-0.579397700
0.041652920
0.565685500
-0.565685500
0.041658170
0.579397700
-0.551632500
0.041662940
0.592760900
-0.537247200
0.041667150
0.605767100
-0.522538300
0.041670770
0.618408400
-0.507514700
0.041673870
0.630677200
-0.492185300
0.041676550
0.642566000
-0.476559500
0.041678990
0.654067900
-0.460646500
0.041681320
0.665175700
-0.444456200
0.041683620
0.675882900
-0.427998100
0.041685850
0.686182900
-0.411282200
0.041687810
0.696069600
-0.394318600
0.041689190
0.705537000
-0.377117400
0.041689600
0.714579500
-0.359689100
0.041688680
0.723191400
-0.342044100
0.041686170
0.731367800
-0.324193100
0.041681990
0.739103600
-0.306146700
0.041676260
0.746394300
-0.287916000
0.041669270
0.753235300
-0.269511900
0.041661400
0.759622500
-0.250945400
0.041653080
0.765552300
-0.232227700
0.041644690
0.771020800
-0.213370200
0.041636520
0.776025000
-0.194384100
0.041628770
0.780561700
-0.175281000
0.041621570
0.784628200
-0.156072300
0.041615010
0.788222100
-0.136769500
0.041609070
0.791341200
-0.117384400
0.041603650
0.793983600
-0.097928550
0.041598630
0.796147800
-0.078413720
0.041593910
0.797832400
-0.058851660
0.041589540
0.799036400
-0.039254140
0.041585670
0.799759100
-0.019632980
0.041582550
1.000000000
0.000000000
0.065012340
0.999698800
0.024541230
0.065013300
0.998795400
0.049067680
0.065017000
0.997290400
0.073564570
0.065023720
0.995184700
0.098017140
0.065033420
0.992479600
0.122410700
0.065045710
0.989176500
0.146730500
0.065059980
0.985277700
0.170961900
0.065075630
0.980785300
0.195090300
0.065092170
0.975702100
0.219101200
0.065109310
0.970031300
0.242980200
0.065126900
0.963776100
0.266712800
0.065144840
0.956940400
0.290284700
0.065163080
0.949528200
0.313681800
0.065181490
0.941544100
0.336889900
0.065199920
0.932992800
0.359895100
0.065218090
0.923879500
0.382683400
0.065235610
0.914209800
0.405241300
0.065251950
0.903989300
0.427555100
0.065266550
0.893224300
0.449611300
0.065278890
0.881921300
0.471396700
0.065288560
0.870087000
0.492898200
0.065295390
0.857728600
0.514102800
0.065299500
0.844853600
0.534997600
0.065301340
0.831469600
0.555570200
0.065301570
0.817584800
0.575808200
0.065300940
0.803207500
0.595699300
0.065300020
0.788346400
0.615231600
0.065299030
0.773010400
0.634393300
0.065297810
0.757208800
0.653172900
0.065295820
0.740951100
0.671559000
0.065292300
0.724247100
0.689540600
0.065286510
0.707106800
0.707106800
0.065277890
0.689540600
0.724247100
0.065266250
0.671559000
0.740951100
0.065251800
0.653172900
0.757208800
0.065235120
0.634393300
0.773010400
0.065217000
0.615231600
0.788346400
0.065198380
0.595699300
0.803207500
0.065180170
0.575808200
0.817584800
0.065163180
0.555570200
0.831469600
0.065148090
0.534997600
0.844853600
0.065135430
0.514102800
0.857728600
0.065125680
0.492898200
0.870087000
0.065119150
0.471396700
0.881921300
0.065116030
0.449611300
0.893224300
0.065116320
0.427555100
0.903989300
0.065119860
0.405241300
0.914209800
0.065126280
0.382683400
0.923879500
0.065135090
0.359895100
0.932992800
0.065145700
0.336889900
0.941544100
0.065157470
0.313681800
0.949528200
0.065169750
0.290284700
0.956940400
0.065181980
0.266712800
0.963776100
0.065193650
0.242980200
0.970031300
0.065204380
0.219101200
0.975702100
0.065213920
0.195090300
0.980785300
0.065222140
0.170961900
0.985277700
0.065229040
0.146730500
0.989176500
0.065234750
0.122410700
0.992479600
0.065239480
0.098017140
0.995184700
0.065243450
0.073564570
0.997290400
0.065246880
0.049067680
0.998795400
0.065249910
0.024541230
0.999698800
0.065252600
0.000000000
1.000000000
0.065254900
-0.024541230
0.999698800
0.065256710
-0.049067680
0.998795400
0.065257900
-0.073564570
0.997290400
0.065258320
-0.098017140
0.995184700
0.065257880
-0.122410700
0.992479600
0.065256550
-0.146730500
0.989176500
0.065254370
-0.170961900
0.985277700
0.065251430
-0.195090300
0.980785300
0.065247920
-0.219101200
0.975702100
0.065244010
-0.242980200
0.970031300
0.065239830
-0.266712800
0.963776100
0.065235430
-0.290284700
0.956940400
0.065230720
-0.313681800
0.949528200
0.065225460
-0.336889900
0.941544100
0.065219320
-0.359895100
0.932992800
0.065211890
-0.382683400
0.923879500
0.065202820
-0.405241300
0.914209800
0.065191880
-0.427555100
0.903989300
0.065179010
-0.449611300
0.893224300
0.065164350
-0.471396700
0.881921300
0.065148250
-0.492898200
0.870087000
0.065131150
-0.514102800
0.857728600
0.065113490
-0.534997600
0.844853600
0.065095650
-0.555570200
0.831469600
0.065077840
-0.575808200
0.817584800
0.065060170
-0.595699300
0.803207500
0.065042640
-0.615231600
0.788346400
0.065025270
-0.634393300
0.773010400
0.065008070
-0.653172900
0.757208800
0.064991130
-0.671559000
0.740951100
0.064974620
-0.689540600
0.724247100
0.064958790
-0.707106800
0.707106800
0.064943980
-0.724247100
0.689540600
0.064930600
-0.740951100
0.671559000
0.064918980
-0.757208800
0.653172900
0.064909440
-0.773010400
0.634393300
0.064902160
-0.788346400
0.615231600
0.064897260
-0.803207500
0.595699300
0.064894830
-0.817584800
0.575808200
0.064894830
-0.831469600
0.555570200
0.064897210
-0.844853600
0.534997600
0.064901870
-0.857728600
0.514102800
0.064908740
-0.870087000
0.492898200
0.064917850
-0.881921300
0.471396700
0.064929390
-0.893224300
0.449611300
0.064943750
-0.903989300
0.427555100
0.064961430
-0.914209800
0.405241300
0.064983020
-0.923879500
0.382683400
0.065008950
-0.932992800
0.359895100
0.065039380
-0.941544100
0.336889900
0.065074060
-0.949528200
0.313681800
0.065112260
-0.956940400
0.290284700
0.065152840
-0.963776100
0.266712800
0.065194380
-0.970031300
0.242980200
0.065235470
-0.975702100
0.219101200
0.065274850
-0.980785300
0.195090300
0.065311700
-0.985277700
0.170961900
0.065345670
-0.989176500
0.146730500
0.065376860
-0.992479600
0.122410700
0.065405660
-0.995184700
0.098017140
0.065432530
-0.997290400
0.073564570
0.065457740
-0.998795400
0.049067680
0.065481220
-0.999698800
0.024541230
0.065502430
-1.000000000
0.000000000
0.065520490
-0.999698800
-0.024541230
0.065534220
-0.998795400
-0.049067680
0.065542530
-0.997290400
-0.073564570
0.065544560
-0.995184700
-0.098017140
0.065539930
-0.992479600
-0.122410700
0.065528860
-0.989176500
-0.146730500
0.065512120
-0.985277700
-0.170961900
0.065490980
-0.980785300
-0.195090300
0.065466960
-0.975702100
-0.219101200
0.065441650
-0.970031300
-0.242980200
0.065416460
-0.963776100
-0.266712800
0.065392470
-0.956940400
-0.290284700
0.065370370
-0.949528200
-0.313681800
0.065350430
-0.941544100
-0.336889900
0.065332580
-0.932992800
-0.359895100
0.065316520
-0.923879500
-0.382683400
0.065301840
-0.914209800
-0.405241300
0.065288130
-0.903989300
-0.427555100
0.065275070
-0.893224300
-0.449611300
0.065262410
-0.881921300
-0.471396700
0.065250030
-0.870087000
-0.492898200
0.065237830
-0.857728600
-0.514102800
0.065225760
-0.844853600
-0.534997600
0.065213800
-0.831469600
-0.555570200
0.065201960
-0.817584800
-0.575808200
0.065190310
-0.803207500
-0.595699300
0.065178970
-0.788346400
-0.615231600
0.065168150
-0.773010400
-0.634393300
0.065158140
-0.757208800
-0.653172900
0.065149240
-0.740951100
-0.671559000
0.065141800
-0.724247100
-0.689540600
0.065136160
-0.707106800
-0.707106800
0.065132600
-0.689540600
-0.724247100
0.065131430
-0.671559000
-0.740951100
0.065132910
-0.653172900
-0.757208800
0.065137310
-0.634393300
-0.773010400
0.065144910
-0.615231600
-0.788346400
0.065155960
-0.595699300
-0.803207500
0.065170650
-0.575808200
-0.817584800
0.065189090
-0.555570200
-0.831469600
0.065211140
-0.534997600
-0.844853600
0.065236500
-0.514102800
-0.857728600
0.065264580
-0.492898200
-0.870087000
0.065294590
-0.471396700
-0.881921300
0.065325560
-0.449611300
-0.893224300
0.065356470
-0.427555100
-0.903989300
0.065386320
-0.405241300
-0.914209800
0.065414250
-0.382683400
-0.923879500
0.065439600
-0.359895100
-0.932992800
0.065461930
-0.336889900
-0.941544100
0.065481010
-0.313681800
-0.949528200
0.065496790
-0.290284700
-0.956940400
0.065509380
-0.266712800
-0.963776100
0.065518890
-0.242980200
-0.970031300
0.065525520
-0.219101200
-0.975702100
0.065529420
-0.195090300
-0.980785300
0.065530800
-0.170961900
-0.985277700
0.065529880
-0.146730500
-0.989176500
0.065526920
-0.122410700
-0.992479600
0.065522240
-0.098017140
-0.995184700
0.065516220
-0.073564570
-0.997290400
0.065509230
-0.049067680
-0.998795400
0.065501650
-0.024541230
-0.999698800
0.065493780
0.000000000
-1.000000000
0.065485880
0.024541230
-0.999698800
0.065478090
0.049067680
-0.998795400
0.065470440
0.073564570
-0.997290400
0.065462890
0.098017140
-0.995184700
0.065455240
0.122410700
-0.992479600
0.065447200
0.146730500
-0.989176500
0.065438380
0.170961900
-0.985277700
0.065428290
0.195090300
-0.980785300
0.065416400
0.219101200
-0.975702100
0.065402220
0.242980200
-0.970031300
0.065385510
0.266712800
-0.963776100
0.065366410
0.290284700
-0.956940400
0.065345500
0.313681800
-0.949528200
0.065323660
0.336889900
-0.941544100
0.065301870
0.359895100
-0.932992800
0.065281000
0.382683400
-0.923879500
0.065261740
0.405241300
-0.914209800
0.065244530
0.427555100
-0.903989300
0.065229490
0.449611300
-0.893224300
0.065216620
0.471396700
-0.881921300
0.065205820
0.492898200
-0.870087000
0.065197170
0.514102800
-0.857728600
0.065190780
0.534997600
-0.844853600
0.065186790
0.555570200
-0.831469600
0.065185210
0.575808200
-0.817584800
0.065185980
0.595699300
-0.803207500
0.065188860
0.615231600
-0.788346400
0.065193500
0.634393300
-0.773010400
0.065199430
0.653172900
-0.757208800
0.065206160
0.671559000
-0.740951100
0.065213260
0.689540600
-0.724247100
0.065220280
0.707106800
-0.707106800
0.065226850
0.724247100
-0.689540600
0.065232630
0.740951100
-0.671559000
0.065237340
0.757208800
-0.653172900
0.065240850
0.773010400
-0.634393300
0.065243080
0.788346400
-0.615231600
0.065244110
0.803207500
-0.595699300
0.065244070
0.817584800
-0.575808200
0.065243140
0.831469600
-0.555570200
0.065241400
0.844853600
-0.534997600
0.065238840
0.857728600
-0.514102800
0.065235260
0.870087000
-0.492898200
0.065230300
0.881921300
-0.471396700
0.065223570
0.893224300
-0.449611300
0.065214720
0.903989300
-0.427555100
0.065203550
0.914209800
-0.405241300
0.065190160
0.923879500
-0.382683400
0.065174900
0.932992800
-0.359895100
0.065158320
0.941544100
-0.336889900
0.065141140
0.949528200
-0.313681800
0.065124030
0.956940400
-0.290284700
0.065107610
0.963776100
-0.266712800
0.065092300
0.970031300
-0.242980200
0.065078370
0.975702100
-0.219101200
0.065066020
0.980785300
-0.195090300
0.065055300
0.985277700
-0.170961900
0.065046150
0.989176500
-0.146730500
0.065038340
0.992479600
-0.122410700
0.065031610
0.995184700
-0.098017140
0.065025740
0.997290400
-0.073564570
0.065020670
0.998795400
-0.049067680
0.065016520
0.999698800
-0.024541230
0.065013590
1.200000000
0.000000000
0.093860150
1.199639000
0.029449480
0.093860420
1.198555000
0.058881210
0.093863700
1.196749000
0.088277480
0.093870460
1.194222000
0.117620600
0.093880690
1.190976000
0.146892800
0.093893890
1.187012000
0.176076600
0.093909230
1.182333000
0.205154300
0.093925920
1.176942000
0.234108400
0.093943360
1.170843000
0.262921500
0.093961200
1.164038000
0.291576200
0.093979290
1.156531000
0.320055300
0.093997610
1.148328000
0.348341600
0.094016130
1.139434000
0.376418100
0.094034900
1.129853000
0.404267800
0.094053860
1.119591000
0.431874100
0.094072830
1.108655000
0.459220100
0.094091520
1.097052000
0.486289600
0.094109440
1.084787000
0.513066100
0.094126030
1.071869000
0.539533600
0.094140750
1.058306000
0.565676100
0.094153170
1.044104000
0.591477900
0.094163080
1.029274000
0.616923300
0.094170670
1.013824000
0.641997200
0.094176480
0.997763600
0.666684300
0.094181330
0.981101800
0.690969800
0.094186130
0.963849100
0.714839200
0.094191540
0.946015700
0.738277900
0.094197770
0.927612500
0.761272000
0.094204480
0.908650600
0.783807500
0.094210870
0.889141400
0.805870800
0.094215860
0.869096600
0.827448700
0.094218280
0.848528100
0.848528100
0.094217210
0.827448700
0.869096600
0.094212090
0.805870800
0.889141400
0.094202850
0.783807500
0.908650600
0.094189850
0.761272000
0.927612500
0.094173730
0.738277900
0.946015700
0.094155390
0.714839200
0.963849100
0.094135770
0.690969800
0.981101800
0.094115850
0.666684300
0.997763600
0.094096540
0.641997200
1.013824000
0.094078730
0.616923300
1.029274000
0.094063250
0.591477900
1.044104000
0.094050850
0.565676100
1.058306000
0.094042090
0.539533600
1.071869000
0.094037310
0.513066100
1.084787000
0.094036540
0.486289600
1.097052000
0.094039570
0.459220100
1.108655000
0.094045950
0.431874100
1.119591000
0.094055020
0.404267800
1.129853000
0.094066050
0.376418100
1.139434000
0.094078270
0.348341600
1.148328000
0.094090920
0.320055300
1.156531000
0.094103320
0.291576200
1.164038000
0.094114920
0.262921500
1.170843000
0.094125270
0.234108400
1.176942000
0.094134100
0.205154300
1.182333000
0.094141270
0.176076600
1.187012000
0.094146800
0.146892800
1.190976000
0.094150830
0.117620600
1.194222000
0.094153550
0.088277480
1.196749000
0.094155160
0.058881210
1.198555000
0.094155810
0.029449480
1.199639000
0.094155590
0.000000000
1.200000000
0.094154470
-0.029449480
1.199639000
0.094152380
-0.058881210
1.198555000
0.094149200
-0.088277480
1.196749000
0.094144870
-0.117620600
1.194222000
0.094139350
-0.146892800
1.190976000
0.094132710
-0.176076600
1.187012000
0.094125080
-0.205154300
1.182333000
0.094116640
-0.234108400
1.176942000
0.094107640
-0.262921500
1.170843000
0.094098240
-0.291576200
1.164038000
0.094088560
-0.320055300
1.156531000
0.094078530
-0.348341600
1.148328000
0.094067900
-0.376418100
1.139434000
0.094056260
-0.404267800
1.129853000
0.094043080
-0.431874100
1.119591000
0.094027820
-0.459220100
1.108655000
0.094010030
-0.486289600
1.097052000
0.093989490
-0.513066100
1.084787000
0.093966290
-0.539533600
1.071869000
0.093940820
-0.565676100
1.058306000
0.093913730
-0.591477900
1.044104000
0.093885870
-0.616923300
1.029274000
0.093858090
-0.641997200
1.013824000
0.093831140
-0.666684300
0.997763600
0.093805570
-0.690969800
0.981101800
0.093781690
-0.714839200
0.963849100
0.093759630
-0.738277900
0.946015700
0.093739430
-0.761272000
0.927612500
0.093721010
-0.783807500
0.908650600
0.093704290
-0.805870800
0.889141400
0.093689160
-0.827448700
0.869096600
0.093675560
-0.848528100
0.848528100
0.093663550
-0.869096600
0.827448700
0.093653220
-0.889141400
0.805870800
0.093644700
-0.908650600
0.783807500
0.093638050
-0.927612500
0.761272000
0.093633310
-0.946015700
0.738277900
0.093630520
-0.963849100
0.714839200
0.093629700
-0.981101800
0.690969800
0.093630880
-0.997763600
0.666684300
0.093634040
-1.013824000
0.641997200
0.093639190
-1.029274000
0.616923300
0.093646410
-1.044104000
0.591477900
0.093655950
-1.058306000
0.565676100
0.093668280
-1.071869000
0.539533600
0.093684110
-1.084787000
0.513066100
0.093704310
-1.097052000
0.486289600
0.093729760
-1.108655000
0.459220100
0.093761190
-1.119591000
0.431874100
0.093798880
-1.129853000
0.404267800
0.093842530
-1.139434000
0.376418100
0.093891250
-1.148328000
0.348341600
0.093943570
-1.156531000
0.320055300
0.093997690
-1.164038000
0.291576200
0.094051810
-1.170843000
0.262921500
0.094104310
-1.176942000
0.234108400
0.094154100
-1.182333000
0.205154300
0.094200640
-1.187012000
0.176076600
0.094243890
-1.190976000
0.146892800
0.094284170
-1.194222000
0.117620600
0.094321820
-1.196749000
0.088277480
0.094357010
-1.198555000
0.058881210
0.094389490
-1.199639000
0.029449480
0.094418560
-1.200000000
0.000000000
0.094443100
-1.199639000
-0.029449480
0.094461820
-1.198555000
-0.058881210
0.094473500
-1.196749000
-0.088277480
0.094477270
-1.194222000
-0.117620600
0.094472840
-1.190976000
-0.146892800
0.094460610
-1.187012000
-0.176076600
0.094441670
-1.182333000
-0.205154300
0.094417600
-1.176942000
-0.234108400
0.094390310
-1.170843000
-0.262921500
0.094361720
-1.164038000
-0.291576200
0.094333510
-1.156531000
-0.320055300
0.094306960
-1.148328000
-0.348341600
0.094282830
-1.139434000
-0.376418100
0.094261420
-1.129853000
-0.404267800
0.094242620
-1.119591000
-0.431874100
0.094226080
-1.108655000
-0.459220100
0.094211340
-1.097052000
-0.486289600
0.094197940
-1.084787000
-0.513066100
0.094185490
-1.071869000
-0.539533600
0.094173690
-1.058306000
-0.565676100
0.094162290
-1.044104000
-0.591477900
0.094151090
-1.029274000
-0.616923300
0.094139880
-1.013824000
-0.641997200
0.094128500
-0.997763600
-0.666684300
0.094116870
-0.981101800
-0.690969800
0.094104920
-0.963849100
-0.714839200
0.094092790
-0.946015700
-0.738277900
0.094080660
-0.927612500
-0.761272000
0.094068880
-0.908650600
-0.783807500
0.094057820
-0.889141400
-0.805870800
0.094047960
-0.869096600
-0.827448700
0.094039730
-0.848528100
-0.848528100
0.094033630
-0.827448700
-0.869096600
0.094030110
-0.805870800
-0.889141400
0.094029610
-0.783807500
-0.908650600
0.094032550
-0.761272000
-0.927612500
0.094039300
-0.738277900
-0.946015700
0.094050150
-0.714839200
-0.963849100
0.094065300
-0.690969800
-0.981101800
0.094084750
-0.666684300
-0.997763600
0.094108330
-0.641997200
-1.013824000
0.094135600
-0.616923300
-1.029274000
0.094165920
-0.591477900
-1.044104000
0.094198440
-0.565676100
-1.058306000
0.094232200
-0.539533600
-1.071869000
0.094266150
-0.513066100
-1.084787000
0.094299290
-0.486289600
-1.097052000
0.094330750
-0.459220100
-1.108655000
0.094359830
-0.431874100
-1.119591000
0.094386060
-0.404267800
-1.129853000
0.094409160
-0.376418100
-1.139434000
0.094429040
-0.348341600
-1.148328000
0.094445740
-0.320055300
-1.156531000
0.094459340
-0.291576200
-1.164038000
0.094470010
-0.262921500
-1.170843000
0.094477850
-0.234108400
-1.176942000
0.094483030
-0.205154300
-1.182333000
0.094485670
-0.176076600
-1.187012000
0.094485990
-0.146892800
-1.190976000
0.094484240
-0.117620600
-1.194222000
0.094480750
-0.088277480
-1.196749000
0.094475870
-0.058881210
-1.198555000
0.094470030
-0.029449480
-1.199639000
0.094463600
0.000000000
-1.200000000
0.094456900
0.029449480
-1.199639000
0.094450180
0.058881210
-1.198555000
0.094443540
0.088277480
-1.196749000
0.094436990
0.117620600
-1.194222000
0.094430360
0.146892800
-1.190976000
0.094423350
0.176076600
-1.187012000
0.094415460
0.205154300
-1.182333000
0.094406120
0.234108400
-1.176942000
0.094394620
0.262921500
-1.170843000
0.094380310
0.291576200
-1.164038000
0.094362780
0.320055300
-1.156531000
0.094342150
0.348341600
-1.148328000
0.094319110
0.376418100
-1.139434000
0.094294780
0.404267800
-1.129853000
0.094270390
0.431874100
-1.119591000
0.094247070
0.459220100
-1.108655000
0.094225680
0.486289600
-1.097052000
0.094206760
0.513066100
-1.084787000
0.094190460
0.539533600
-1.071869000
0.094176720
0.565676100
-1.058306000
0.094165440
0.591477900
-1.044104000
0.094156680
0.616923300
-1.029274000
0.094150640
0.641997200
-1.013824000
0.094147470
0.666684300
-0.997763600
0.094147190
0.690969800
-0.981101800
0.094149670
0.714839200
-0.963849100
0.094154530
0.738277900
-0.946015700
0.094161200
0.761272000
-0.927612500
0.094168980
0.783807500
-0.908650600
0.094177160
0.805870800
-0.889141400
0.094185080
0.827448700
-0.869096600
0.094192120
0.848528100
-0.848528100
0.094197790
0.869096600
-0.827448700
0.094201660
0.889141400
-0.805870800
0.094203460
0.908650600
-0.783807500
0.094203060
0.927612500
-0.761272000
0.094200520
0.946015700
-0.738277900
0.094196070
0.963849100
-0.714839200
0.094190050
0.981101800
-0.690969800
0.094182850
0.997763600
-0.666684300
0.094174740
1.013824000
-0.641997200
0.094165790
1.029274000
-0.616923300
0.094155840
1.044104000
-0.591477900
0.094144500
1.058306000
-0.565676100
0.094131270
1.071869000
-0.539533600
0.094115700
1.084787000
-0.513066100
0.094097610
1.097052000
-0.486289600
0.094077190
1.108655000
-0.459220100
0.094054960
1.119591000
-0.431874100
0.094031730
1.129853000
-0.404267800
0.094008440
1.139434000
-0.376418100
0.093986000
1.148328000
-0.348341600
0.093965170
1.156531000
-0.320055300
0.093946400
1.164038000
-0.291576200
0.093929950
1.170843000
-0.262921500
0.093915940
1.176942000
-0.234108400
0.093904350
1.182333000
-0.205154300
0.093894940
1.187012000
-0.176076600
0.093887290
1.190976000
-0.146892800
0.093880880
1.194222000
-0.117620600
0.093875240
1.196749000
-0.088277480
0.093870160
1.198555000
-0.058881210
0.093865690
1.199639000
-0.029449480
0.093862160
1.400000000
0.000000000
0.128246300
1.399578000
0.034357720
0.128243800
1.398314000
0.068694750
0.128244800
1.396207000
0.102990400
0.128249800
1.393259000
0.137224000
0.128258700
1.389471000
0.171374900
0.128270900
1.384847000
0.205422700
0.128285300
1.379389000
0.239346600
0.128300700
1.373099000
0.273126500
0.128316500
1.365983000
0.306741700
0.128332100
1.358044000
0.340172300
0.128347400
1.349286000
0.373397900
0.128362400
1.339716000
0.406398500
0.128376900
1.329339000
0.439154400
0.128391000
1.318162000
0.471645800
0.128404700
1.306190000
0.503853100
0.128417800
1.293431000
0.535756800
0.128430400
1.279894000
0.567337800
0.128441900
1.265585000
0.598577100
0.128452100
1.250514000
0.629455900
0.128460600
1.234690000
0.659955400
0.128467000
1.218122000
0.690057500
0.128471500
1.200820000
0.719743800
0.128474400
1.182795000
0.748996700
0.128476500
1.164057000
0.777798400
0.128479000
1.144619000
0.806131400
0.128483000
1.124490000
0.833979000
0.128489400
1.103685000
0.861324200
0.128498200
1.082215000
0.888150600
0.128509100
1.060092000
0.914442000
0.128520800
1.037332000
0.940182600
0.128532000
1.013946000
0.965356800
0.128541000
0.989949500
0.989949500
0.128546500
0.965356800
1.013946000
0.128547700
0.940182600
1.037332000
0.128544100
0.914442000
1.060092000
0.128535800
0.888150600
1.082215000
0.128523300
0.861324200
1.103685000
0.128507500
0.833979000
1.124490000
0.128489000
0.806131400
1.144619000
0.128469200
0.777798400
1.164057000
0.128448800
0.748996700
1.182795000
0.128429100
0.719743800
1.200820000
0.128411000
0.690057500
1.218122000
0.128395500
0.659955400
1.234690000
0.128383600
0.629455900
1.250514000
0.128375600
0.598577100
1.265585000
0.128371800
0.567337800
1.279894000
0.128372300
0.535756800
1.293431000
0.128376500
0.503853100
1.306190000
0.128383900
0.471645800
1.318162000
0.128393800
0.439154400
1.329339000
0.128405400
0.406398500
1.339716000
0.128417700
0.373397900
1.349286000
0.128430100
0.340172300
1.358044000
0.128441900
0.306741700
1.365983000
0.128452300
0.273126500
1.373099000
0.128461200
0.239346600
1.379389000
0.128468100
0.205422700
1.384847000
0.128473100
0.171374900
1.389471000
0.128476200
0.137224000
1.393259000
0.128477800
0.102990400
1.396207000
0.128478000
0.068694750
1.398314000
0.128477100
0.034357720
1.399578000
0.128475100
0.000000000
1.400000000
0.128472100
-0.034357720
1.399578000
0.128467900
-0.068694750
1.398314000
0.128462200
-0.102990400
1.396207000
0.128454800
-0.137224000
1.393259000
0.128445700
-0.171374900
1.389471000
0.128434700
-0.205422700
1.384847000
0.128421800
-0.239346600
1.379389000
0.128407400
-0.273126500
1.373099000
0.128391800
-0.306741700
1.365983000
0.128375000
-0.340172300
1.358044000
0.128357400
-0.373397900
1.349286000
0.128338800
-0.406398500
1.339716000
0.128318900
-0.439154400
1.329339000
0.128297400
-0.471645800
1.318162000
0.128273500
-0.503853100
1.306190000
0.128246700
-0.535756800
1.293431000
0.128216400
-0.567337800
1.279894000
0.128182500
-0.598577100
1.265585000
0.128145300
-0.629455900
1.250514000
0.128105400
-0.659955400
1.234690000
0.128063800
-0.690057500
1.218122000
0.128021700
-0.719743800
1.200820000
0.127980400
-0.748996700
1.182795000
0.127941000
-0.777798400
1.164057000
0.127904400
-0.806131400
1.144619000
0.127870900
-0.833979000
1.124490000
0.127841000
-0.861324200
1.103685000
0.127814400
-0.888150600
1.082215000
0.127791100
-0.914442000
1.060092000
0.127770700
-0.940182600
1.037332000
0.127752700
-0.965356800
1.013946000
0.127736800
-0.989949500
0.989949500
0.127722700
-1.013946000
0.965356800
0.127710100
-1.037332000
0.940182600
0.127699100
-1.060092000
0.914442000
0.127689500
-1.082215000
0.888150600
0.127681300
-1.103685000
0.861324200
0.127674500
-1.124490000
0.833979000
0.127669200
-1.144619000
0.806131400
0.127665500
-1.164057000
0.777798400
0.127663700
-1.182795000
0.748996700
0.127663800
-1.200820000
0.719743800
0.127666100
-1.218122000
0.690057500
0.127671100
-1.234690000
0.659955400
0.127679400
-1.250514000
0.629455900
0.127692000
-1.265585000
0.598577100
0.127709900
-1.279894000
0.567337800
0.127734500
-1.293431000
0.535756800
0.127766500
-1.306190000
0.503853100
0.127806600
-1.318162000
0.471645800
0.127854600
-1.329339000
0.439154400
0.127909600
-1.339716000
0.406398500
0.127970200
-1.349286000
0.373397900
0.128034400
-1.358044000
0.340172300
0.128100100
-1.365983000
0.306741700
0.128165400
-1.373099000
0.273126500
0.128228900
-1.379389000
0.239346600
0.128289600
-1.384847000
0.205422700
0.128347100
-1.389471000
0.171374900
0.128401400
-1.393259000
0.137224000
0.128452400
-1.396207000
0.102990400
0.128499800
-1.398314000
0.068694750
0.128543300
-1.399578000
0.034357720
0.128582000
-1.400000000
0.000000000
0.128614600
-1.399578000
-0.034357720
0.128639900
-1.398314000
-0.068694750
0.128656800
-1.396207000
-0.102990400
0.128664600
-1.393259000
-0.137224000
0.128663200
-1.389471000
-0.171374900
0.128653200
-1.384847000
-0.205422700
0.128635900
-1.379389000
-0.239346600
0.128613200
-1.373099000
-0.273126500
0.128587200
-1.365983000
-0.306741700
0.128560100
-1.358044000
-0.340172300
0.128533600
-1.349286000
-0.373397900
0.128509300
-1.339716000
-0.406398500
0.128487900
-1.329339000
-0.439154400
0.128470000
-1.318162000
-0.471645800
0.128455400
-1.306190000
-0.503853100
0.128443800
-1.293431000
-0.535756800
0.128434700
-1.279894000
-0.567337800
0.128427600
-1.265585000
-0.598577100
0.128421900
-1.250514000
-0.629455900
0.128417300
-1.234690000
-0.659955400
0.128413400
-1.218122000
-0.690057500
0.128409800
-1.200820000
-0.719743800
0.128406200
-1.182795000
-0.748996700
0.128402600
-1.164057000
-0.777798400
0.128398700
-1.144619000
-0.806131400
0.128394600
-1.124490000
-0.833979000
0.128390400
-1.103685000
-0.861324200
0.128386300
-1.082215000
-0.888150600
0.128382500
-1.060092000
-0.914442000
0.128379500
-1.037332000
-0.940182600
0.128377500
-1.013946000
-0.965356800
0.128376700
-0.989949500
-0.989949500
0.128377600
-0.965356800
-1.013946000
0.128380300
-0.940182600
-1.037332000
0.128385300
-0.914442000
-1.060092000
0.128392900
-0.888150600
-1.082215000
0.128403400
-0.861324200
-1.103685000
0.128417000
-0.833979000
-1.124490000
0.128434000
-0.806131400
-1.144619000
0.128454300
-0.777798400
-1.164057000
0.128477700
-0.748996700
-1.182795000
0.128503800
-0.719743800
-1.200820000
0.128532200
-0.690057500
-1.218122000
0.128562200
-0.659955400
-1.234690000
0.128592900
-0.629455900
-1.250514000
0.128623800
-0.598577100
-1.265585000
0.128654000
-0.567337800
-1.279894000
0.128683000
-0.535756800
-1.293431000
0.128710200
-0.503853100
-1.306190000
0.128735200
-0.471645800
-1.318162000
0.128757900
-0.439154400
-1.329339000
0.128778000
-0.406398500
-1.339716000
0.128795500
-0.373397900
-1.349286000
0.128810500
-0.340172300
-1.358044000
0.128822900
-0.306741700
-1.365983000
0.128832700
-0.273126500
-1.373099000
0.128839900
-0.239346600
-1.379389000
0.128844700
-0.205422700
-1.384847000
0.128847000
-0.171374900
-1.389471000
0.128846900
-0.137224000
-1.393259000
0.128844900
-0.102990400
-1.396207000
0.128841300
-0.068694750
-1.398314000
0.128836500
-0.034357720
-1.399578000
0.128830900
0.000000000
-1.400000000
0.128825100
0.034357720
-1.399578000
0.128819500
0.068694750
-1.398314000
0.128814100
0.102990400
-1.396207000
0.128809000
0.137224000
-1.393259000
0.128804100
0.171374900
-1.389471000
0.128799100
0.205422700
-1.384847000
0.128793300
0.239346600
-1.379389000
0.128786200
0.273126500
-1.373099000
0.128776700
0.306741700
-1.365983000
0.128764200
0.340172300
-1.358044000
0.128748000
0.373397900
-1.349286000
0.128728400
0.406398500
-1.339716000
0.128706300
0.439154400
-1.329339000
0.128682900
0.471645800
-1.318162000
0.128660000
0.503853100
-1.306190000
0.128638700
0.535756800
-1.293431000
0.128620000
0.567337800
-1.279894000
0.128604500
0.598577100
-1.265585000
0.128592300
0.629455900
-1.250514000
0.128583000
0.659955400
-1.234690000
0.128576500
0.690057500
-1.218122000
0.128572800
0.719743800
-1.200820000
0.128572000
0.748996700
-1.182795000
0.128574400
0.777798400
-1.164057000
0.128580000
0.806131400
-1.144619000
0.128588400
0.833979000
-1.124490000
0.128599100
0.861324200
-1.103685000
0.128611300
0.888150600
-1.082215000
0.128623900
0.914442000
-1.060092000
0.128635900
0.940182600
-1.037332000
0.128646500
0.965356800
-1.013946000
0.128654900
0.989949500
-0.989949500
0.128660700
1.013946000
-0.965356800
0.128663600
1.037332000
-0.940182600
0.128663400
1.060092000
-0.914442000
0.128660300
1.082215000
-0.888150600
0.128654700
1.103685000
-0.861324200
0.128647000
1.124490000
-0.833979000
0.128637900
1.144619000
-0.806131400
0.128627900
1.164057000
-0.777798400
0.128617400
1.182795000
-0.748996700
0.128606600
1.200820000
-0.719743800
0.128595000
1.218122000
-0.690057500
0.128582200
1.234690000
-0.659955400
0.128567300
1.250514000
-0.629455900
0.128549800
1.265585000
-0.598577100
0.128529400
1.279894000
-0.567337800
0.128506200
1.293431000
-0.535756800
0.128480900
1.306190000
-0.503853100
0.128454600
1.318162000
-0.471645800
0.128428300
1.329339000
-0.439154400
0.128403100
1.339716000
-0.406398500
0.128379700
1.349286000
-0.373397900
0.128358700
1.358044000
-0.340172300
0.128340100
1.365983000
-0.306741700
0.128324000
1.373099000
-0.273126500
0.128310500
1.379389000
-0.239346600
0.128299100
1.384847000
-0.205422700
0.128289400
1.389471000
-0.171374900
0.128280900
1.393259000
-0.137224000
0.128272900
1.396207000
-0.102990400
0.128265100
1.398314000
-0.068694750
0.128257800
1.399578000
-0.034357720
0.128251300
1.600000000
0.000000000
0.168249300
1.599518000
0.039265970
0.168243700
1.598073000
0.078508280
0.168242100
1.595665000
0.117703300
0.168245200
1.592296000
0.156827400
0.168252800
1.587967000
0.195857100
0.168264200
1.582682000
0.234768700
0.168277700
1.576444000
0.273539000
0.168292100
1.569256000
0.312144500
0.168306300
1.561123000
0.350562000
0.168319600
1.552050000
0.388768300
0.168331700
1.542042000
0.426740400
0.168342300
1.531105000
0.464455500
0.168351200
1.519245000
0.501890800
0.168358300
1.506471000
0.539023800
0.168363600
1.492789000
0.575832100
0.168366900
1.478207000
0.612293500
0.168368400
1.462736000
0.648386100
0.168367800
1.446383000
0.684088200
0.168365000
1.429159000
0.719378200
0.168359800
1.411074000
0.754234800
0.168352500
1.392139000
0.788637100
0.168343300
1.372366000
0.822564400
0.168333200
1.351766000
0.855996300
0.168323300
1.330351000
0.888912400
0.168315400
1.308136000
0.921293100
0.168311000
1.285132000
0.953118900
0.168311000
1.261354000
0.984370500
0.168315900
1.236817000
1.015029000
0.168324800
1.211534000
1.045077000
0.168336600
1.185522000
1.074494000
0.168349200
1.158795000
1.103265000
0.168360800
1.131371000
1.131371000
0.168369600
1.103265000
1.158795000
0.168374500
1.074494000
1.185522000
0.168374700
1.045077000
1.211534000
0.168370100
1.015029000
1.236817000
0.168360900
0.984370500
1.261354000
0.168348000
0.953118900
1.285132000
0.168331900
0.921293100
1.308136000
0.168313800
0.888912400
1.330351000
0.168294500
0.855996300
1.351766000
0.168275100
0.822564400
1.372366000
0.168256700
0.788637100
1.392139000
0.168240200
0.754234800
1.411074000
0.168226300
0.719378200
1.429159000
0.168215800
0.684088200
1.446383000
0.168208900
0.648386100
1.462736000
0.168205500
0.612293500
1.478207000
0.168205500
0.575832100
1.492789000
0.168208500
0.539023800
1.506471000
0.168213800
0.501890800
1.519245000
0.168220800
0.464455500
1.531105000
0.168228900
0.426740400
1.542042000
0.168237200
0.388768300
1.552050000
0.168245000
0.350562000
1.561123000
0.168251800
0.312144500
1.569256000
0.168257000
0.273539000
1.576444000
0.168260300
0.234768700
1.582682000
0.168261700
0.195857100
1.587967000
0.168261200
0.156827400
1.592296000
0.168259100
0.117703300
1.595665000
0.168255900
0.078508280
1.598073000
0.168251800
0.039265970
1.599518000
0.168246900
0.000000000
1.600000000
0.168241400
-0.039265970
1.599518000
0.168234800
-0.078508280
1.598073000
0.168226700
-0.117703300
1.595665000
0.168216900
-0.156827400
1.592296000
0.168204600
-0.195857100
1.587967000
0.168189800
-0.234768700
1.582682000
0.168172200
-0.273539000
1.576444000
0.168151900
-0.312144500
1.569256000
0.168129200
-0.350562000
1.561123000
0.168104300
-0.388768300
1.552050000
0.168077500
-0.426740400
1.542042000
0.168048800
-0.464455500
1.531105000
0.168018000
-0.501890800
1.519245000
0.167984400
-0.539023800
1.506471000
0.167947500
-0.575832100
1.492789000
0.167906600
-0.612293500
1.478207000
0.167861200
-0.648386100
1.462736000
0.167811100
-0.684088200
1.446383000
0.167756700
-0.719378200
1.429159000
0.167698900
-0.754234800
1.411074000
0.167639100
-0.788637100
1.392139000
0.167578600
-0.822564400
1.372366000
0.167519200
-0.855996300
1.351766000
0.167462300
-0.888912400
1.330351000
0.167408800
-0.921293100
1.308136000
0.167359400
-0.953118900
1.285132000
0.167314300
-0.984370500
1.261354000
0.167273600
-1.015029000
1.236817000
0.167237000
-1.045077000
1.211534000
0.167203900
-1.074494000
1.185522000
0.167173800
-1.103265000
1.158795000
0.167146200
-1.131371000
1.131371000
0.167120500
-1.158795000
1.103265000
0.167096700
-1.185522000
1.074494000
0.167074500
-1.211534000
1.045077000
0.167053900
-1.236817000
1.015029000
0.167034900
-1.261354000
0.984370500
0.167017700
-1.285132000
0.953118900
0.167002500
-1.308136000
0.921293100
0.166989500
-1.330351000
0.888912400
0.166979000
-1.351766000
0.855996300
0.166971100
-1.372366000
0.822564400
0.166966300
-1.392139000
0.788637100
0.166964900
-1.411074000
0.754234800
0.166967800
-1.429159000
0.719378200
0.166976000
-1.446383000
0.684088200
0.166990900
-1.462736000
0.648386100
0.167014100
-1.478207000
0.612293500
0.167047000
-1.492789000
0.575832100
0.167090500
-1.506471000
0.539023800
0.167144700
-1.519245000
0.501890800
0.167209100
-1.531105000
0.464455500
0.167282100
-1.542042000
0.426740400
0.167361600
-1.552050000
0.388768300
0.167445000
-1.561123000
0.350562000
0.167529900
-1.569256000
0.312144500
0.167614000
-1.576444000
0.273539000
0.167695700
-1.582682000
0.234768700
0.167773800
-1.587967000
0.195857100
0.167847800
-1.592296000
0.156827400
0.167917000
-1.595665000
0.117703300
0.167981100
-1.598073000
0.078508280
0.168039400
-1.599518000
0.039265970
0.168091000
-1.600000000
0.000000000
0.168134700
-1.599518000
-0.039265970
0.168169600
-1.598073000
-0.078508280
0.168194700
-1.595665000
-0.117703300
0.168209400
-1.592296000
-0.156827400
0.168214000
-1.587967000
-0.195857100
0.168209300
-1.582682000
-0.234768700
0.168196800
-1.576444000
-0.273539000
0.168178400
-1.569256000
-0.312144500
0.168156400
-1.561123000
-0.350562000
0.168133000
-1.552050000
-0.388768300
0.168110200
-1.542042000
-0.426740400
0.168089500
-1.531105000
-0.464455500
0.168072000
-1.519245000
-0.501890800
0.168058100
-1.506471000
-0.539023800
0.168048000
-1.492789000
-0.575832100
0.168041400
-1.478207000
-0.612293500
0.168037800
-1.462736000
-0.648386100
0.168036600
-1.446383000
-0.684088200
0.168037400
-1.429159000
-0.719378200
0.168039800
-1.411074000
-0.754234800
0.168043300
-1.392139000
-0.788637100
0.168047900
-1.372366000
-0.822564400
0.168053300
-1.351766000
-0.855996300
0.168059500
-1.330351000
-0.888912400
0.168066600
-1.308136000
-0.921293100
0.168074500
-1.285132000
-0.953118900
0.168083500
-1.261354000
-0.984370500
0.168093600
-1.236817000
-1.015029000
0.168104900
-1.211534000
-1.045077000
0.168117500
-1.185522000
-1.074494000
0.168131200
-1.158795000
-1.103265000
0.168145900
-1.131371000
-1.131371000
0.168161600
-1.103265000
-1.158795000
0.168178300
-1.074494000
-1.185522000
0.168196100
-1.045077000
-1.211534000
0.168215000
-1.015029000
-1.236817000
0.168235400
-0.984370500
-1.261354000
0.168257500
-0.953118900
-1.285132000
0.168281600
-0.921293100
-1.308136000
0.168307500
-0.888912400
-1.330351000
0.168335300
-0.855996300
-1.351766000
0.168364500
-0.822564400
-1.372366000
0.168394700
-0.788637100
-1.392139000
0.168425500
-0.754234800
-1.411074000
0.168456300
-0.719378200
-1.429159000
0.168486600
-0.684088200
-1.446383000
0.168515900
-0.648386100
-1.462736000
0.168543900
-0.612293500
-1.478207000
0.168570300
-0.575832100
-1.492789000
0.168594800
-0.539023800
-1.506471000
0.168617200
-0.501890800
-1.519245000
0.168637500
-0.464455500
-1.531105000
0.168655400
-0.426740400
-1.542042000
0.168671000
-0.388768300
-1.552050000
0.168684100
-0.350562000
-1.561123000
0.168694600
-0.312144500
-1.569256000
0.168702500
-0.273539000
-1.576444000
0.168707700
-0.234768700
-1.582682000
0.168710300
-0.195857100
-1.587967000
0.168710400
-0.156827400
-1.592296000
0.168708400
-0.117703300
-1.595665000
0.168704700
-0.078508280
-1.598073000
0.168700000
-0.039265970
-1.599518000
0.168694900
0.000000000
-1.600000000
0.168689900
0.039265970
-1.599518000
0.168685500
0.078508280
-1.598073000
0.168681900
0.117703300
-1.595665000
0.168679100
0.156827400
-1.592296000
0.168677100
0.195857100
-1.587967000
0.168675200
0.234768700
-1.582682000
0.168672900
0.273539000
-1.576444000
0.168669200
0.312144500
-1.569256000
0.168663100
0.350562000
-1.561123000
0.168653500
0.388768300
-1.552050000
0.168639900
0.426740400
-1.542042000
0.168622200
0.464455500
-1.531105000
0.168601700
0.501890800
-1.519245000
0.168580100
0.539023800
-1.506471000
0.168559200
0.575832100
-1.492789000
0.168540600
0.612293500
-1.478207000
0.168525500
0.648386100
-1.462736000
0.168514400
0.684088200
-1.446383000
0.168507400
0.719378200
-1.429159000
0.168503800
0.754234800
-1.411074000
0.168503600
0.788637100
-1.392139000
0.168506600
0.822564400
-1.372366000
0.168513100
0.855996300
-1.351766000
0.168523400
0.888912400
-1.330351000
0.168537500
0.921293100
-1.308136000
0.168554800
0.953118900
-1.285132000
0.168574500
0.984370500
-1.261354000
0.168595600
1.015029000
-1.236817000
0.168616500
1.045077000
-1.211534000
0.168636000
1.074494000
-1.185522000
0.168653000
1.103265000
-1.158795000
0.168666800
1.131371000
-1.131371000
0.168676800
1.158795000
-1.103265000
0.168682900
1.185522000
-1.074494000
0.168685300
1.211534000
-1.045077000
0.168684200
1.236817000
-1.015029000
0.168680300
1.261354000
-0.984370500
0.168674200
1.285132000
-0.953118900
0.168666700
1.308136000
-0.921293100
0.168658600
1.330351000
-0.888912400
0.168650100
1.351766000
-0.855996300
0.168641400
1.372366000
-0.822564400
0.168631900
1.392139000
-0.788637100
0.168620900
1.411074000
-0.754234800
0.168607500
1.429159000
-0.719378200
0.168590800
1.446383000
-0.684088200
0.168570700
1.462736000
-0.648386100
0.168547200
1.478207000
-0.612293500
0.168521300
1.492789000
-0.575832100
0.168494100
1.506471000
-0.539023800
0.168466700
1.519245000
-0.501890800
0.168440200
1.531105000
-0.464455500
0.168415400
1.542042000
-0.426740400
0.168392600
1.552050000
-0.388768300
0.168371900
1.561123000
-0.350562000
0.168353400
1.569256000
-0.312144500
0.168337300
1.576444000
-0.273539000
0.168323300
1.582682000
-0.234768700
0.168311000
1.587967000
-0.195857100
0.168299700
1.592296000
-0.156827400
0.168288900
1.595665000
-0.117703300
0.168278100
1.598073000
-0.078508280
0.168267600
1.599518000
-0.039265970
0.168257700
1.800000000
0.000000000
0.213897500
1.799458000
0.044174210
0.213884000
1.797832000
0.088321810
0.213874500
1.795123000
0.132416200
0.213870100
1.791332000
0.176430900
0.213871300
1.786463000
0.220339200
0.213877100
1.780518000
0.264114800
0.213885800
1.773500000
0.307731400
0.213895900
1.765413000
0.351162600
0.213906100
1.756264000
0.394382200
0.213915400
1.746056000
0.437364300
0.213923300
1.734797000
0.480083000
0.213929300
1.722493000
0.522512400
0.213932800
1.709151000
0.564627100
0.213933500
1.694779000
0.606401700
0.213931100
1.679387000
0.647811100
0.213925400
1.662983000
0.688830100
0.213916400
1.645578000
0.729434300
0.213903800
1.627181000
0.769599100
0.213887800
1.607804000
0.809300400
0.213868300
1.587458000
0.848514100
0.213845700
1.566157000
0.887216700
0.213820800
1.543911000
0.925384900
0.213794900
1.520736000
0.962995700
0.213769700
1.496645000
1.000026000
0.213747500
1.471653000
1.036455000
0.213730300
1.445773000
1.072259000
0.213719600
1.419024000
1.107417000
0.213716000
1.391419000
1.141908000
0.213718900
1.362976000
1.175711000
0.213727000
1.333712000
1.208806000
0.213738100
1.303645000
1.241173000
0.213750000
1.272792000
1.272792000
0.213760700
1.241173000
1.303645000
0.213768400
1.208806000
1.333712000
0.213772100
1.175711000
1.362976000
0.213771300
1.141908000
1.391419000
0.213765800
1.107417000
1.419024000
0.213756000
1.072259000
1.445773000
0.213742400
1.036455000
1.471653000
0.213726000
1.000026000
1.496645000
0.213707600
0.962995700
1.520736000
0.213688000
0.925384900
1.543911000
0.213668500
0.887216700
1.566157000
0.213649900
0.848514100
1.587458000
0.213633300
0.809300400
1.607804000
0.213619200
0.769599100
1.627181000
0.213608100
0.729434300
1.645578000
0.213600000
0.688830100
1.662983000
0.213595000
0.647811100
1.679387000
0.213592600
0.606401700
1.694779000
0.213592500
0.564627100
1.709151000
0.213594100
0.522512400
1.722493000
0.213596600
0.480083000
1.734797000
0.213599300
0.437364300
1.746056000
0.213601600
0.394382200
1.756264000
0.213602600
0.351162600
1.765413000
0.213601900
0.307731400
1.773500000
0.213599000
0.264114800
1.780518000
0.213593800
0.220339200
1.786463000
0.213586600
0.176430900
1.791332000
0.213577500
0.132416200
1.795123000
0.213567200
0.088321810
1.797832000
0.213555900
0.044174210
1.799458000
0.213544100
0.000000000
1.800000000
0.213531500
-0.044174210
1.799458000
0.213518100
-0.088321810
1.797832000
0.213503300
-0.132416200
1.795123000
0.213486500
-0.176430900
1.791332000
0.213467000
-0.220339200
1.786463000
0.213444500
-0.264114800
1.780518000
0.213418600
-0.307731400
1.773500000
0.213389300
-0.351162600
1.765413000
0.213356700
-0.394382200
1.756264000
0.213321000
-0.437364300
1.746056000
0.213282500
-0.480083000
1.734797000
0.213240900
-0.522512400
1.722493000
0.213196100
-0.564627100
1.709151000
0.213147400
-0.606401700
1.694779000
0.213094100
-0.647811100
1.679387000
0.213035400
-0.688830100
1.662983000
0.212970900
-0.729434300
1.645578000
0.212900600
-0.769599100
1.627181000
0.212825100
-0.809300400
1.607804000
0.212745400
-0.848514100
1.587458000
0.212663300
-0.887216700
1.566157000
0.212580700
-0.925384900
1.543911000
0.212499400
-0.962995700
1.520736000
0.212421000
-1.000026000
1.496645000
0.212346600
-1.036455000
1.471653000
0.212277100
-1.072259000
1.445773000
0.212212500
-1.107417000
1.419024000
0.212152900
-1.141908000
1.391419000
0.212097900
-1.175711000
1.362976000
0.212047000
-1.208806000
1.333712000
0.211999500
-1.241173000
1.303645000
0.211954900
-1.272792000
1.272792000
0.211912600
-1.303645000
1.241173000
0.211872800
-1.333712000
1.208806000
0.211835300
-1.362976000
1.175711000
0.211800500
-1.391419000
1.141908000
0.211768400
-1.419024000
1.107417000
0.211739300
-1.445773000
1.072259000
0.211713800
-1.471653000
1.036455000
0.211692000
-1.496645000
1.000026000
0.211674300
-1.520736000
0.962995700
0.211660800
-1.543911000
0.925384900
0.211651900
-1.566157000
0.887216700
0.211647900
-1.587458000
0.848514100
0.211649700
-1.607804000
0.809300400
0.211658600
-1.627181000
0.769599100
0.211676300
-1.645578000
0.729434300
0.211704600
-1.662983000
0.688830100
0.211745200
-1.679387000
0.647811100
0.211799400
-1.694779000
0.606401700
0.211867300
-1.709151000
0.564627100
0.211948200
-1.722493000
0.522512400
0.212040200
-1.734797000
0.480083000
0.212140700
-1.746056000
0.437364300
0.212246300
-1.756264000
0.394382200
0.212353800
-1.765413000
0.351162600
0.212460400
-1.773500000
0.307731400
0.212563800
-1.780518000
0.264114800
0.212662600
-1.786463000
0.220339200
0.212755800
-1.791332000
0.176430900
0.212843100
-1.795123000
0.132416200
0.212924000
-1.797832000
0.088321810
0.212998000
-1.799458000
0.044174210
0.213064300
-1.800000000
0.000000000
0.213121700
-1.799458000
-0.044174210
0.213168900
-1.797832000
-0.088321810
0.213205000
-1.795123000
-0.132416200
0.213229300
-1.791332000
-0.176430900
0.213242000
-1.786463000
-0.220339200
0.213244000
-1.780518000
-0.264114800
0.213237000
-1.773500000
-0.307731400
0.213223300
-1.765413000
-0.351162600
0.213205400
-1.756264000
-0.394382200
0.213185900
-1.746056000
-0.437364300
0.213167200
-1.734797000
-0.480083000
0.213151000
-1.722493000
-0.522512400
0.213138700
-1.709151000
-0.564627100
0.213130700
-1.694779000
-0.606401700
0.213127100
-1.679387000
-0.647811100
0.213127700
-1.662983000
-0.688830100
0.213131800
-1.645578000
-0.729434300
0.213138700
-1.627181000
-0.769599100
0.213148000
-1.607804000
-0.809300400
0.213159000
-1.587458000
-0.848514100
0.213171600
-1.566157000
-0.887216700
0.213185600
-1.543911000
-0.925384900
0.213201000
-1.520736000
-0.962995700
0.213218000
-1.496645000
-1.000026000
0.213236800
-1.471653000
-1.036455000
0.213257500
-1.445773000
-1.072259000
0.213280300
-1.419024000
-1.107417000
0.213305200
-1.391419000
-1.141908000
0.213332000
-1.362976000
-1.175711000
0.213360600
-1.333712000
-1.208806000
0.213390600
-1.303645000
-1.241173000
0.213421500
-1.272792000
-1.272792000
0.213453100
-1.241173000
-1.303645000
0.213485200
-1.208806000
-1.333712000
0.213517500
-1.175711000
-1.362976000
0.213550100
-1.141908000
-1.391419000
0.213583100
-1.107417000
-1.419024000
0.213616700
-1.072259000
-1.445773000
0.213651000
-1.036455000
-1.471653000
0.213686000
-1.000026000
-1.496645000
0.213721400
-0.962995700
-1.520736000
0.213757100
-0.925384900
-1.543911000
0.213792600
-0.887216700
-1.566157000
0.213827700
-0.848514100
-1.587458000
0.213861800
-0.809300400
-1.607804000
0.213894900
-0.769599100
-1.627181000
0.213926600
-0.729434300
-1.645578000
0.213956700
-0.688830100
-1.662983000
0.213985100
-0.647811100
-1.679387000
0.214011500
-0.606401700
-1.694779000
0.214035600
-0.564627100
-1.709151000
0.214057300
-0.522512400
-1.722493000
0.214076200
-0.480083000
-1.734797000
0.214092200
-0.437364300
-1.746056000
0.214105100
-0.394382200
-1.756264000
0.214114800
-0.351162600
-1.765413000
0.214121400
-0.307731400
-1.773500000
0.214125100
-0.264114800
-1.780518000
0.214126000
-0.220339200
-1.786463000
0.214124700
-0.176430900
-1.791332000
0.214121700
-0.132416200
-1.795123000
0.214117700
-0.088321810
-1.797832000
0.214113500
-0.044174210
-1.799458000
0.214109900
0.000000000
-1.800000000
0.214107300
0.044174210
-1.799458000
0.214106300
0.088321810
-1.797832000
0.214107100
0.132416200
-1.795123000
0.214109500
0.176430900
-1.791332000
0.214113100
0.220339200
-1.786463000
0.214117400
0.264114800
-1.780518000
0.214121200
0.307731400
-1.773500000
0.214123600
0.351162600
-1.765413000
0.214123200
0.394382200
-1.756264000
0.214118600
0.437364300
-1.746056000
0.214109000
0.480083000
-1.734797000
0.214094600
0.522512400
-1.722493000
0.214076700
0.564627100
-1.709151000
0.214057600
0.606401700
-1.694779000
0.214039700
0.647811100
-1.679387000
0.214024900
0.688830100
-1.662983000
0.214014700
0.729434300
-1.645578000
0.214009900
0.769599100
-1.627181000
0.214010400
0.809300400
-1.607804000
0.214015700
0.848514100
-1.587458000
0.214025200
0.887216700
-1.566157000
0.214038900
0.925384900
-1.543911000
0.214057100
0.962995700
-1.520736000
0.214079900
1.000026000
-1.496645000
0.214106900
1.036455000
-1.471653000
0.214137500
1.072259000
-1.445773000
0.214170500
1.107417000
-1.419024000
0.214204300
1.141908000
-1.391419000
0.214237000
1.175711000
-1.362976000
0.214267200
1.208806000
-1.333712000
0.214293600
1.241173000
-1.303645000
0.214315300
1.272792000
-1.272792000
0.214332100
1.303645000
-1.241173000
0.214343800
1.333712000
-1.208806000
0.214350600
1.362976000
-1.175711000
0.214352900
1.391419000
-1.141908000
0.214351600
1.419024000
-1.107417000
0.214347300
1.445773000
-1.072259000
0.214341000
1.471653000
-1.036455000
0.214333600
1.496645000
-1.000026000
0.214325400
1.520736000
-0.962995700
0.214316800
1.543911000
-0.925384900
0.214307500
1.566157000
-0.887216700
0.214296600
1.587458000
-0.848514100
0.214283400
1.607804000
-0.809300400
0.214267100
1.627181000
-0.769599100
0.214247300
1.645578000
-0.729434300
0.214224400
1.662983000
-0.688830100
0.214199100
1.679387000
-0.647811100
0.214172500
1.694779000
-0.606401700
0.214145600
1.709151000
-0.564627100
0.214119500
1.722493000
-0.522512400
0.214094800
1.734797000
-0.480083000
0.214071600
1.746056000
-0.437364300
0.214050100
1.756264000
-0.394382200
0.214030500
1.765413000
-0.351162600
0.214013000
1.773500000
-0.307731400
0.213997800
1.780518000
-0.264114800
0.213984200
1.786463000
-0.220339200
0.213971300
1.791332000
-0.176430900
0.213958100
1.795123000
-0.132416200
0.213944000
1.797832000
-0.088321810
0.213928800
1.799458000
-0.044174210
0.213912900
2.000000000
0.000000000
0.265140100
1.999398000
0.049082460
0.265118100
1.997591000
0.098135350
0.265099900
1.994581000
0.147129100
0.265087400
1.990369000
0.196034300
0.265081300
1.984959000
0.244821400
0.265080800
1.978353000
0.293460900
0.265084300
1.970555000
0.341923800
0.265090000
1.961571000
0.390180600
0.265096500
1.951404000
0.438202500
0.265102900
1.940063000
0.485960400
0.265108500
1.927552000
0.533425500
0.265112600
1.913881000
0.580569300
0.265114300
1.899056000
0.627363500
0.265112800
1.883088000
0.673779700
0.265107500
1.865986000
0.719790100
0.265097700
1.847759000
0.765366900
0.265083200
1.828420000
0.810482600
0.265063600
1.807979000
0.855110200
0.265038700
1.786449000
0.899222700
0.265008800
1.763843000
0.942793500
0.264974400
1.740174000
0.985796400
0.264936400
1.715457000
1.028206000
0.264896400
1.689707000
1.069995000
0.264856800
1.662939000
1.111140000
0.264820300
1.635170000
1.151616000
0.264789600
1.606415000
1.191399000
0.264766800
1.576693000
1.230463000
0.264753000
1.546021000
1.268787000
0.264747700
1.514418000
1.306346000
0.264749800
1.481902000
1.343118000
0.264757200
1.448494000
1.379081000
0.264767300
1.414214000
1.414214000
0.264777800
1.379081000
1.448494000
0.264786500
1.343118000
1.481902000
0.264791800
1.306346000
1.514418000
0.264792800
1.268787000
1.546021000
0.264789000
1.230463000
1.576693000
0.264780300
1.191399000
1.606415000
0.264767200
1.151616000
1.635170000
0.264750200
1.111140000
1.662939000
0.264729900
1.069995000
1.689707000
0.264707600
1.028206000
1.715457000
0.264684200
0.985796400
1.740174000
0.264661100
0.942793500
1.763843000
0.264639300
0.899222700
1.786449000
0.264619800
0.855110200
1.807979000
0.264603200
0.810482600
1.828420000
0.264590000
0.765366900
1.847759000
0.264580000
0.719790100
1.865986000
0.264573200
0.673779700
1.883088000
0.264569100
0.627363500
1.899056000
0.264566900
0.580569300
1.913881000
0.264565900
0.533425500
1.927552000
0.264565200
0.485960400
1.940063000
0.264563800
0.438202500
1.951404000
0.264560700
0.390180600
1.961571000
0.264555200
0.341923800
1.970555000
0.264546900
0.293460900
1.978353000
0.264535400
0.244821400
1.984959000
0.264520900
0.196034300
1.990369000
0.264503900
0.147129100
1.994581000
0.264484800
0.098135350
1.997591000
0.264464000
0.049082460
1.999398000
0.264442100
0.000000000
2.000000000
0.264418900
-0.049082460
1.999398000
0.264394500
-0.098135350
1.997591000
0.264368400
-0.147129100
1.994581000
0.264340000
-0.196034300
1.990369000
0.264308800
-0.244821400
1.984959000
0.264274400
-0.293460900
1.978353000
0.264236500
-0.341923800
1.970555000
0.264194800
-0.390180600
1.961571000
0.264149400
-0.438202500
1.951404000
0.264100400
-0.485960400
1.940063000
0.264047500
-0.533425500
1.927552000
0.263990600
-0.580569300
1.913881000
0.263928900
-0.627363500
1.899056000
0.263861600
-0.673779700
1.883088000
0.263787900
-0.719790100
1.865986000
0.263706800
-0.765366900
1.847759000
0.263618200
-0.810482600
1.828420000
0.263522200
-0.855110200
1.807979000
0.263419700
-0.899222700
1.786449000
0.263312300
-0.942793500
1.763843000
0.263202000
-0.985796400
1.740174000
0.263091000
-1.028206000
1.715457000
0.262981800
-1.069995000
1.689707000
0.262876200
-1.111140000
1.662939000
0.262775600
-1.151616000
1.635170000
0.262680700
-1.191399000
1.606415000
0.262591900
-1.230463000
1.576693000
0.262509100
-1.268787000
1.546021000
0.262432200
-1.306346000
1.514418000
0.262360500
-1.343118000
1.481902000
0.262293400
-1.379081000
1.448494000
0.262230400
-1.414214000
1.414214000
0.262171300
-1.448494000
1.379081000
0.262116400
-1.481902000
1.343118000
0.262065900
-1.514418000
1.306346000
0.262020400
-1.546021000
1.268787000
0.261980000
-1.576693000
1.230463000
0.261945100
-1.606415000
1.191399000
0.261916000
-1.635170000
1.151616000
0.261893000
-1.662939000
1.111140000
0.261876100
-1.689707000
1.069995000
0.261865400
-1.715457000
1.028206000
0.261860900
-1.740174000
0.985796400
0.261863200
-1.763843000
0.942793500
0.261872900
-1.786449000
0.899222700
0.261891500
-1.807979000
0.855110200
0.261920800
-1.828420000
0.810482600
0.261962700
-1.847759000
0.765366900
0.262019100
-1.865986000
0.719790100
0.262090900
-1.883088000
0.673779700
0.262178200
-1.899056000
0.627363500
0.262279500
-1.913881000
0.580569300
0.262392600
-1.927552000
0.533425500
0.262513800
-1.940063000
0.485960400
0.262639300
-1.951404000
0.438202500
0.262765400
-1.961571000
0.390180600
0.262888900
-1.970555000
0.341923800
0.263007600
-1.978353000
0.293460900
0.263120200
-1.984959000
0.244821400
0.263226400
-1.990369000
0.196034300
0.263326300
-1.994581000
0.147129100
0.263420000
-1.997591000
0.098135350
0.263507500
-1.999398000
0.049082460
0.263588000
-2.000000000
0.000000000
0.263660300
-1.999398000
-0.049082460
0.263722800
-1.997591000
-0.098135350
0.263773900
-1.994581000
-0.147129100
0.263812600
-1.990369000
-0.196034300
0.263838400
-1.984959000
-0.244821400
0.263852000
-1.978353000
-0.293460900
0.263854900
-1.970555000
-0.341923800
0.263849700
-1.961571000
-0.390180600
0.263839200
-1.951404000
-0.438202500
0.263826600
-1.940063000
-0.485960400
0.263814700
-1.927552000
-0.533425500
0.263805700
-1.913881000
-0.580569300
0.263801300
-1.899056000
-0.627363500
0.263802100
-1.883088000
-0.673779700
0.263808300
-1.865986000
-0.719790100
0.263819300
-1.847759000
-0.765366900
0.263834300
-1.828420000
-0.810482600
0.263852400
-1.807979000
-0.855110200
0.263873000
-1.786449000
-0.899222700
0.263895300
-1.763843000
-0.942793500
0.263919000
-1.740174000
-0.985796400
0.263944000
-1.715457000
-1.028206000
0.263970400
-1.689707000
-1.069995000
0.263998400
-1.662939000
-1.111140000
0.264028000
-1.635170000
-1.151616000
0.264059500
-1.606415000
-1.191399000
0.264093100
-1.576693000
-1.230463000
0.264128600
-1.546021000
-1.268787000
0.264165900
-1.514418000
-1.306346000
0.264204800
-1.481902000
-1.343118000
0.264245000
-1.448494000
-1.379081000
0.264286200
-1.414214000
-1.414214000
0.264328100
-1.379081000
-1.448494000
0.264370400
-1.343118000
-1.481902000
0.264413100
-1.306346000
-1.514418000
0.264456100
-1.268787000
-1.546021000
0.264499500
-1.230463000
-1.576693000
0.264543400
-1.191399000
-1.606415000
0.264587600
-1.151616000
-1.635170000
0.264632000
-1.111140000
-1.662939000
0.264676400
-1.069995000
-1.689707000
0.264720600
-1.028206000
-1.715457000
0.264764100
-0.985796400
-1.740174000
0.264806700
-0.942793500
-1.763843000
0.264848100
-0.899222700
-1.786449000
0.264888000
-0.855110200
-1.807979000
0.264926100
-0.810482600
-1.828420000
0.264962300
-0.765366900
-1.847759000
0.264996000
-0.719790100
-1.865986000
0.265026800
-0.673779700
-1.883088000
0.265054300
-0.627363500
-1.899056000
0.265078000
-0.580569300
-1.913881000
0.265097600
-0.533425500
-1.927552000
0.265112900
-0.485960400
-1.940063000
0.265123900
-0.438202500
-1.951404000
0.265131100
-0.390180600
-1.961571000
0.265134800
-0.341923800
-1.970555000
0.265135700
-0.293460900
-1.978353000
0.265134600
-0.244821400
-1.984959000
0.265132200
-0.196034300
-1.990369000
0.265129400
-0.147129100
-1.994581000
0.265127000
-0.098135350
-1.997591000
0.265125700
-0.049082460
-1.999398000
0.265126100
0.000000000
-2.000000000
0.265128800
0.049082460
-1.999398000
0.265133900
0.098135350
-1.997591000
0.265141600
0.147129100
-1.994581000
0.265151400
0.196034300
-1.990369000
0.265163000
0.244821400
-1.984959000
0.265175300
0.293460900
-1.978353000
0.265187500
0.341923800
-1.970555000
0.265198100
0.390180600
-1.961571000
0.265205600
0.438202500
-1.951404000
0.265208400
0.485960400
-1.940063000
0.265205200
0.533425500
-1.927552000
0.265196300
0.580569300
-1.913881000
0.265183400
0.627363500
-1.899056000
0.265169300
0.673779700
-1.883088000
0.265156900
0.719790100
-1.865986000
0.265148500
0.765366900
-1.847759000
0.265146100
0.810482600
-1.828420000
0.265150500
0.855110200
-1.807979000
0.265161500
0.899222700
-1.786449000
0.265178400
0.942793500
-1.763843000
0.265200500
0.985796400
-1.740174000
0.265227700
1.028206000
-1.715457000
0.265260000
1.069995000
-1.689707000
0.265297500
1.111140000
-1.662939000
0.265339600
1.151616000
-1.635170000
0.265385400
1.191399000
-1.606415000
0.265433200
1.230463000
-1.576693000
0.265481000
1.268787000
-1.546021000
0.265526700
1.306346000
-1.514418000
0.265568500
1.343118000
-1.481902000
0.265605000
1.379081000
-1.448494000
0.265635500
1.414214000
-1.414214000
0.265659700
1.448494000
-1.379081000
0.265677700
1.481902000
-1.343118000
0.265689700
1.514418000
-1.306346000
0.265696300
1.546021000
-1.268787000
0.265698500
1.576693000
-1.230463000
0.265697100
1.606415000
-1.191399000
0.265693200
1.635170000
-1.151616000
0.265687700
1.662939000
-1.111140000
0.265681300
1.689707000
-1.069995000
0.265674300
1.715457000
-1.028206000
0.265666300
1.740174000
-0.985796400
0.265656700
1.763843000
-0.942793500
0.265644500
1.786449000
-0.899222700
0.265628700
1.807979000
-0.855110200
0.265609000
1.828420000
-0.810482600
0.265585400
1.847759000
-0.765366900
0.265558600
1.865986000
-0.719790100
0.265529300
1.883088000
-0.673779700
0.265498500
1.899056000
-0.627363500
0.265467000
1.913881000
-0.580569300
0.265435300
1.927552000
-0.533425500
0.265403600
1.940063000
-0.485960400
0.265372500
1.951404000
-0.438202500
0.265342700
1.961571000
-0.390180600
0.265315200
1.970555000
-0.341923800
0.265290600
1.978353000
-0.293460900
0.265268700
1.984959000
-0.244821400
0.265248600
1.990369000
-0.196034300
0.265228900
1.994581000
-0.147129100
0.265208500
1.997591000
-0.098135350
0.265186700
1.999398000
-0.049082460
0.265163600
2.200000000
0.000000000
0.322098200
2.199337000
0.053990710
0.322068200
2.197350000
0.107948900
0.322042600
2.194039000
0.161842000
0.322023200
2.189406000
0.215637700
0.322010800
2.183455000
0.269303500
0.322004300
2.176188000
0.322807000
0.322002000
2.167611000
0.376116200
0.322001800
2.157727000
0.429198700
0.322002500
2.146545000
0.482022700
0.322003400
2.134069000
0.534556400
0.322004100
2.120307000
0.586768100
0.322003700
2.105269000
0.638626300
0.322001400
2.088962000
0.690099900
0.321996000
2.071397000
0.741157700
0.321986500
2.052584000
0.791769100
0.321972100
2.032535000
0.841903600
0.321952100
2.011261000
0.891530900
0.321925800
1.988777000
0.940621200
0.321893000
1.965093000
0.989145000
0.321853800
1.940227000
1.037073000
0.321808800
1.914191000
1.084376000
0.321759300
1.887003000
1.131026000
0.321707000
1.858678000
1.176995000
0.321654600
1.829233000
1.222255000
0.321605700
1.798687000
1.266778000
0.321563500
1.767057000
1.310539000
0.321530600
1.734362000
1.353510000
0.321508100
1.700623000
1.395665000
0.321495900
1.665859000
1.436980000
0.321492300
1.630093000
1.477430000
0.321495200
1.593344000
1.516989000
0.321501600
1.555635000
1.555635000
0.321508900
1.516989000
1.593344000
0.321514700
1.477430000
1.630093000
0.321517300
1.436980000
1.665859000
0.321515500
1.395665000
1.700623000
0.321508800
1.353510000
1.734362000
0.321497100
1.310539000
1.767057000
0.321480600
1.266778000
1.798687000
0.321460000
1.222255000
1.829233000
0.321435800
1.176995000
1.858678000
0.321409300
1.131026000
1.887003000
0.321381400
1.084376000
1.914191000
0.321353400
1.037073000
1.940227000
0.321326600
0.989145000
1.965093000
0.321301800
0.940621200
1.988777000
0.321280000
0.891530900
2.011261000
0.321261500
0.841903600
2.032535000
0.321246500
0.791769100
2.052584000
0.321234800
0.741157700
2.071397000
0.321226100
0.690099900
2.088962000
0.321219500
0.638626300
2.105269000
0.321214100
0.586768100
2.120307000
0.321208900
0.534556400
2.134069000
0.321202500
0.482022700
2.146545000
0.321193900
0.429198700
2.157727000
0.321182300
0.376116200
2.167611000
0.321167000
0.322807000
2.176188000
0.321147800
0.269303500
2.183455000
0.321125000
0.215637700
2.189406000
0.321099100
0.161842000
2.194039000
0.321070600
0.107948900
2.197350000
0.321040000
0.053990710
2.199337000
0.321007800
0.000000000
2.200000000
0.320974100
-0.053990710
2.199337000
0.320938700
-0.107948900
2.197350000
0.320901200
-0.161842000
2.194039000
0.320861100
-0.215637700
2.189406000
0.320818100
-0.269303500
2.183455000
0.320771700
-0.322807000
2.176188000
0.320721700
-0.376116200
2.167611000
0.320667900
-0.429198700
2.157727000
0.320610100
-0.482022700
2.146545000
0.320548000
-0.534556400
2.134069000
0.320481200
-0.586768100
2.120307000
0.320408800
-0.638626300
2.105269000
0.320329800
-0.690099900
2.088962000
0.320242900
-0.741157700
2.071397000
0.320147100
-0.791769100
2.052584000
0.320041500
-0.841903600
2.032535000
0.319925800
-0.891530900
2.011261000
0.319800400
-0.940621200
1.988777000
0.319666700
-0.989145000
1.965093000
0.319526600
-1.037073000
1.940227000
0.319382600
-1.084376000
1.914191000
0.319237600
-1.131026000
1.887003000
0.319094400
-1.176995000
1.858678000
0.318955500
-1.222255000
1.829233000
0.318822400
-1.266778000
1.798687000
0.318696200
-1.310539000
1.767057000
0.318577500
-1.353510000
1.734362000
0.318466600
-1.395665000
1.700623000
0.318363300
-1.436980000
1.665859000
0.318267600
-1.477430000
1.630093000
0.318178700
-1.516989000
1.593344000
0.318096700
-1.555635000
1.555635000
0.318021700
-1.593344000
1.516989000
0.317953900
-1.630093000
1.477430000
0.317894100
-1.665859000
1.436980000
0.317842400
-1.700623000
1.395665000
0.317798600
-1.734362000
1.353510000
0.317762800
-1.767057000
1.310539000
0.317734600
-1.798687000
1.266778000
0.317714000
-1.829233000
1.222255000
0.317700600
-1.858678000
1.176995000
0.317694400
-1.887003000
1.131026000
0.317695400
-1.914191000
1.084376000
0.317704300
-1.940227000
1.037073000
0.317722100
-1.965093000
0.989145000
0.317750500
-1.988777000
0.940621200
0.317791300
-2.011261000
0.891530900
0.317846900
-2.032535000
0.841903600
0.317918700
-2.052584000
0.791769100
0.318007500
-2.071397000
0.741157700
0.318112900
-2.088962000
0.690099900
0.318233100
-2.105269000
0.638626300
0.318364800
-2.120307000
0.586768100
0.318504000
-2.134069000
0.534556400
0.318646300
-2.146545000
0.482022700
0.318787500
-2.157727000
0.429198700
0.318924300
-2.167611000
0.376116200
0.319054600
-2.176188000
0.322807000
0.319177500
-2.183455000
0.269303500
0.319293300
-2.189406000
0.215637700
0.319402800
-2.194039000
0.161842000
0.319506900
-2.197350000
0.107948900
0.319606000
-2.199337000
0.053990710
0.319700100
-2.200000000
0.000000000
0.319788000
-2.199337000
-0.053990710
0.319868100
-2.197350000
-0.107948900
0.319938500
-2.194039000
-0.161842000
0.319997300
-2.189406000
-0.215637700
0.320043300
-2.183455000
-0.269303500
0.320076500
-2.176188000
-0.322807000
0.320097900
-2.167611000
-0.376116200
0.320109600
-2.157727000
-0.429198700
0.320114500
-2.146545000
-0.482022700
0.320115900
-2.134069000
-0.534556400
0.320117000
-2.120307000
-0.586768100
0.320120400
-2.105269000
-0.638626300
0.320128100
-2.088962000
-0.690099900
0.320141200
-2.071397000
-0.741157700
0.320159900
-2.052584000
-0.791769100
0.320183700
-2.032535000
-0.841903600
0.320212000
-2.011261000
-0.891530900
0.320244000
-1.988777000
-0.940621200
0.320278900
-1.965093000
-0.989145000
0.320316100
-1.940227000
-1.037073000
0.320355100
-1.914191000
-1.084376000
0.320395800
-1.887003000
-1.131026000
0.320437800
-1.858678000
-1.176995000
0.320481000
-1.829233000
-1.222255000
0.320525300
-1.798687000
-1.266778000
0.320570500
-1.767057000
-1.310539000
0.320616400
-1.734362000
-1.353510000
0.320662900
-1.700623000
-1.395665000
0.320710100
-1.665859000
-1.436980000
0.320757700
-1.630093000
-1.477430000
0.320805800
-1.593344000
-1.516989000
0.320854400
-1.555635000
-1.555635000
0.320903300
-1.516989000
-1.593344000
0.320952600
-1.477430000
-1.630093000
0.321002500
-1.436980000
-1.665859000
0.321052900
-1.395665000
-1.700623000
0.321104000
-1.353510000
-1.734362000
0.321155800
-1.310539000
-1.767057000
0.321208300
-1.266778000
-1.798687000
0.321261200
-1.222255000
-1.829233000
0.321314300
-1.176995000
-1.858678000
0.321367300
-1.131026000
-1.887003000
0.321419900
-1.084376000
-1.914191000
0.321471700
-1.037073000
-1.940227000
0.321522500
-0.989145000
-1.965093000
0.321571800
-0.940621200
-1.988777000
0.321619400
-0.891530900
-2.011261000
0.321664600
-0.841903600
-2.032535000
0.321706900
-0.791769100
-2.052584000
0.321745400
-0.741157700
-2.071397000
0.321779500
-0.690099900
-2.088962000
0.321808500
-0.638626300
-2.105269000
0.321832000
-0.586768100
-2.120307000
0.321850100
-0.534556400
-2.134069000
0.321863000
-0.482022700
-2.146545000
0.321871400
-0.429198700
-2.157727000
0.321876400
-0.376116200
-2.167611000
0.321878900
-0.322807000
-2.176188000
0.321880200
-0.269303500
-2.183455000
0.321881100
-0.215637700
-2.189406000
0.321882700
-0.161842000
-2.194039000
0.321885400
-0.107948900
-2.197350000
0.321890100
-0.053990710
-2.199337000
0.321897000
0.000000000
-2.200000000
0.321906300
0.053990710
-2.199337000
0.321918300
0.107948900
-2.197350000
0.321932700
0.161842000
-2.194039000
0.321949500
0.215637700
-2.189406000
0.321968000
0.269303500
-2.183455000
0.321987700
0.322807000
-2.176188000
0.322007700
0.376116200
-2.167611000
0.322026800
0.429198700
-2.157727000
0.322043200
0.482022700
-2.146545000
0.322055300
0.534556400
-2.134069000
0.322061400
0.586768100
-2.120307000
0.322061900
0.638626300
-2.105269000
0.322058500
0.690099900
-2.088962000
0.322054500
0.741157700
-2.071397000
0.322052800
0.791769100
-2.052584000
0.322056200
0.841903600
-2.032535000
0.322066200
0.891530900
-2.011261000
0.322083700
0.940621200
-1.988777000
0.322107900
0.989145000
-1.965093000
0.322137700
1.037073000
-1.940227000
0.322172200
1.084376000
-1.914191000
0.322211200
1.131026000
-1.887003000
0.322254900
1.176995000
-1.858678000
0.322303600
1.222255000
-1.829233000
0.322356800
1.266778000
-1.798687000
0.322413600
1.310539000
-1.767057000
0.322472100
1.353510000
-1.734362000
0.322530100
1.395665000
-1.700623000
0.322585200
1.436980000
-1.665859000
0.322635400
1.477430000
-1.630093000
0.322679300
1.516989000
-1.593344000
0.322716300
1.555635000
-1.555635000
0.322746000
1.593344000
-1.516989000
0.322768900
1.630093000
-1.477430000
0.322785500
1.665859000
-1.436980000
0.322796600
1.700623000
-1.395665000
0.322803200
1.734362000
-1.353510000
0.322806600
1.767057000
-1.310539000
0.322807700
1.798687000
-1.266778000
0.322807600
1.829233000
-1.222255000
0.322807000
1.858678000
-1.176995000
0.322805900
1.887003000
-1.131026000
0.322804000
1.914191000
-1.084376000
0.322800200
1.940227000
-1.037073000
0.322793300
1.965093000
-0.989145000
0.322781900
1.988777000
-0.940621200
0.322765400
2.011261000
-0.891530900
0.322743500
2.032535000
-0.841903600
0.322716500
2.052584000
-0.791769100
0.322684600
2.071397000
-0.741157700
0.322648600
2.088962000
-0.690099900
0.322608800
2.105269000
-0.638626300
0.322565500
2.120307000
-0.586768100
0.322519100
2.134069000
-0.534556400
0.322470700
2.146545000
-0.482022700
0.322421900
2.157727000
-0.429198700
0.322375100
2.167611000
-0.376116200
0.322331900
2.176188000
-0.322807000
0.322293000
2.183455000
-0.269303500
0.322257900
2.189406000
-0.215637700
0.322225300
2.194039000
-0.161842000
0.322193800
2.197350000
-0.107948900
0.322162200
2.199337000
-0.053990710
0.322130100
2.400000000
0.000000000
0.384941400
2.399277000
0.058898950
0.384892300
2.397109000
0.117762400
0.384848700
2.393497000
0.176555000
0.384813000
2.388443000
0.235241100
0.384785900
2.381951000
0.293785600
0.384766000
2.374024000
0.352153100
0.384750900
2.364666000
0.410308500
0.384738500
2.353885000
0.468216800
0.384727300
2.341685000
0.525843000
0.384716800
2.328075000
0.583152500
0.384706900
2.313063000
0.640110600
0.384696700
2.296657000
0.696683200
0.384685300
2.278868000
0.752836200
0.384671700
2.259706000
0.808535700
0.384654500
2.239183000
0.863748100
0.384632700
2.217311000
0.918440300
0.384605400
2.194103000
0.972579200
0.384571800
2.169574000
1.026132000
0.384531500
2.143739000
1.079067000
0.384484600
2.116611000
1.131352000
0.384431700
2.088209000
1.182956000
0.384374100
2.058549000
1.233847000
0.384314000
2.027649000
1.283994000
0.384254300
1.995527000
1.333369000
0.384198800
1.962204000
1.381940000
0.384150900
1.927698000
1.429678000
0.384113200
1.892031000
1.476556000
0.384086500
1.855225000
1.522544000
0.384069800
1.817301000
1.567615000
0.384061200
1.778283000
1.611742000
0.384057500
1.738193000
1.654897000
0.384055800
1.697056000
1.697056000
0.384053100
1.654897000
1.738193000
0.384047400
1.611742000
1.778283000
0.384037400
1.567615000
1.817301000
0.384022300
1.522544000
1.855225000
0.384002300
1.476556000
1.892031000
0.383977600
1.429678000
1.927698000
0.383949000
1.381940000
1.962204000
0.383917200
1.333369000
1.995527000
0.383883200
1.283994000
2.027649000
0.383848000
1.233847000
2.058549000
0.383812500
1.182956000
2.088209000
0.383777900
1.131352000
2.116611000
0.383745100
1.079067000
2.143739000
0.383714900
1.026132000
2.169574000
0.383687600
0.972579200
2.194103000
0.383663600
0.918440300
2.217311000
0.383642800
0.863748100
2.239183000
0.383624700
0.808535700
2.259706000
0.383608900
0.752836200
2.278868000
0.383594300
0.696683200
2.296657000
0.383579800
0.640110600
2.313063000
0.383564100
0.583152500
2.328075000
0.383546000
0.525843000
2.341685000
0.383524300
0.468216800
2.353885000
0.383498500
0.410308500
2.364666000
0.383468200
0.352153100
2.374024000
0.383433700
0.293785600
2.381951000
0.383395800
0.235241100
2.388443000
0.383355300
0.176555000
2.393497000
0.383313200
0.117762400
2.397109000
0.383270300
0.058898950
2.399277000
0.383226700
0.000000000
2.400000000
0.383182600
-0.058898950
2.399277000
0.383137400
-0.117762400
2.397109000
0.383090800
-0.176555000
2.393497000
0.383041900
-0.235241100
2.388443000
0.382990400
-0.293785600
2.381951000
0.382935800
-0.352153100
2.374024000
0.382877700
-0.410308500
2.364666000
0.382816000
-0.468216800
2.353885000
0.382750100
-0.525843000
2.341685000
0.382679600
-0.583152500
2.328075000
0.382603700
-0.640110600
2.313063000
0.382521200
-0.696683200
2.296657000
0.382430400
-0.752836200
2.278868000
0.382329900
-0.808535700
2.259706000
0.382218100
-0.863748100
2.239183000
0.382093800
-0.918440300
2.217311000
0.381956600
-0.972579200
2.194103000
0.381806800
-1.026132000
2.169574000
0.381645800
-1.079067000
2.143739000
0.381476000
-1.131352000
2.116611000
0.381300500
-1.182956000
2.088209000
0.381122700
-1.233847000
2.058549000
0.380946300
-1.283994000
2.027649000
0.380774300
-1.333369000
1.995527000
0.380609000
-1.381940000
1.962204000
0.380451700
-1.429678000
1.927698000
0.380303500
-1.476556000
1.892031000
0.380165000
-1.522544000
1.855225000
0.380036200
-1.567615000
1.817301000
0.379917400
-1.611742000
1.778283000
0.379808200
-1.654897000
1.738193000
0.379708800
-1.697056000
1.697056000
0.379619400
-1.738193000
1.654897000
0.379540700
-1.778283000
1.611742000
0.379473100
-1.817301000
1.567615000
0.379416300
-1.855225000
1.522544000
0.379369500
-1.892031000
1.476556000
0.379332000
-1.927698000
1.429678000
0.379302700
-1.962204000
1.381940000
0.379280800
-1.995527000
1.333369000
0.379266000
-2.027649000
1.283994000
0.379258000
-2.058549000
1.233847000
0.379257200
-2.088209000
1.182956000
0.379264600
-2.116611000
1.131352000
0.379281800
-2.143739000
1.079067000
0.379311000
-2.169574000
1.026132000
0.379354700
-2.194103000
0.972579200
0.379415200
-2.217311000
0.918440300
0.379494400
-2.239183000
0.863748100
0.379592700
-2.259706000
0.808535700
0.379709400
-2.278868000
0.752836200
0.379842300
-2.296657000
0.696683200
0.379987800
-2.313063000
0.640110600
0.380141300
-2.328075000
0.583152500
0.380298100
-2.341685000
0.525843000
0.380453800
-2.353885000
0.468216800
0.380605000
-2.364666000
0.410308500
0.380749600
-2.374024000
0.352153100
0.380887000
-2.381951000
0.293785600
0.381017400
-2.388443000
0.235241100
0.381142100
-2.393497000
0.176555000
0.381262000
-2.397109000
0.117762400
0.381378000
-2.399277000
0.058898950
0.381489900
-2.400000000
0.000000000
0.381596700
-2.399277000
-0.058898950
0.381696800
-2.397109000
-0.117762400
0.381787900
-2.393497000
-0.176555000
0.381867800
-2.388443000
-0.235241100
0.381935200
-2.381951000
-0.293785600
0.381989600
-2.374024000
-0.352153100
0.382031900
-2.364666000
-0.410308500
0.382064400
-2.353885000
-0.468216800
0.382090100
-2.341685000
-0.525843000
0.382112600
-2.328075000
-0.583152500
0.382135200
-2.313063000
-0.640110600
0.382160700
-2.296657000
-0.696683200
0.382190900
-2.278868000
-0.752836200
0.382226700
-2.259706000
-0.808535700
0.382268000
-2.239183000
-0.863748100
0.382314100
-2.217311000
-0.918440300
0.382364200
-2.194103000
-0.972579200
0.382417100
-2.169574000
-1.026132000
0.382472400
-2.143739000
-1.079067000
0.382529300
-2.116611000
-1.131352000
0.382587800
-2.088209000
-1.182956000
0.382647500
-2.058549000
-1.233847000
0.382708300
-2.027649000
-1.283994000
0.382769700
-1.995527000
-1.333369000
0.382831300
-1.962204000
-1.381940000
0.382892800
-1.927698000
-1.429678000
0.382953900
-1.892031000
-1.476556000
0.383014200
-1.855225000
-1.522544000
0.383074000
-1.817301000
-1.567615000
0.383133100
-1.778283000
-1.611742000
0.383192000
-1.738193000
-1.654897000
0.383250700
-1.697056000
-1.697056000
0.383309500
-1.654897000
-1.738193000
0.383368700
-1.611742000
-1.778283000
0.383428300
-1.567615000
-1.817301000
0.383488700
-1.522544000
-1.855225000
0.383549900
-1.476556000
-1.892031000
0.383612000
-1.429678000
-1.927698000
0.383674900
-1.381940000
-1.962204000
0.383738700
-1.333369000
-1.995527000
0.383803000
-1.283994000
-2.027649000
0.383867700
-1.233847000
-2.058549000
0.383932400
-1.182956000
-2.088209000
0.383997100
-1.131352000
-2.116611000
0.384061300
-1.079067000
-2.143739000
0.384124900
-1.026132000
-2.169574000
0.384187600
-0.972579200
-2.194103000
0.384248800
-0.918440300
-2.217311000
0.384308000
-0.863748100
-2.239183000
0.384364300
-0.808535700
-2.259706000
0.384416900
-0.752836200
-2.278868000
0.384465200
-0.696683200
-2.296657000
0.384508500
-0.640110600
-2.313063000
0.384546600
-0.583152500
-2.328075000
0.384579700
-0.525843000
-2.341685000
0.384608100
-0.468216800
-2.353885000
0.384632700
-0.410308500
-2.364666000
0.384654100
-0.352153100
-2.374024000
0.384673200
-0.293785600
-2.381951000
0.384690800
-0.235241100
-2.388443000
0.384707600
-0.176555000
-2.393497000
0.384724100
-0.117762400
-2.397109000
0.384740800
-0.058898950
-2.399277000
0.384758100
0.000000000
-2.400000000
0.384776500
0.058898950
-2.399277000
0.384796300
0.117762400
-2.397109000
0.384817500
0.176555000
-2.393497000
0.384840300
0.235241100
-2.388443000
0.384864400
0.293785600
-2.381951000
0.384889800
0.352153100
-2.374024000
0.384915500
0.410308500
-2.364666000
0.384940500
0.468216800
-2.353885000
0.384962900
0.525843000
-2.341685000
0.384980600
0.583152500
-2.328075000
0.384991800
0.640110600
-2.313063000
0.384996500
0.696683200
-2.296657000
0.384997000
0.752836200
-2.278868000
0.384996700
0.808535700
-2.259706000
0.384999300
0.863748100
-2.239183000
0.385007500
0.918440300
-2.217311000
0.385022900
0.972579200
-2.194103000
0.385045900
1.026132000
-2.169574000
0.385075600
1.079067000
-2.143739000
0.385110100
1.131352000
-2.116611000
0.385148500
1.182956000
-2.088209000
0.385190500
1.233847000
-2.058549000
0.385237200
1.283994000
-2.027649000
0.385289200
1.333369000
-1.995527000
0.385346500
1.381940000
-1.962204000
0.385408600
1.429678000
-1.927698000
0.385473500
1.476556000
-1.892031000
0.385538800
1.522544000
-1.855225000
0.385601800
1.567615000
-1.817301000
0.385660000
1.611742000
-1.778283000
0.385711700
1.654897000
-1.738193000
0.385756000
1.697056000
-1.697056000
0.385792300
1.738193000
-1.654897000
0.385821000
1.778283000
-1.611742000
0.385842700
1.817301000
-1.567615000
0.385858100
1.855225000
-1.522544000
0.385868400
1.892031000
-1.476556000
0.385874800
1.927698000
-1.429678000
0.385878700
1.962204000
-1.381940000
0.385881000
1.995527000
-1.333369000
0.385882700
2.027649000
-1.283994000
0.385883900
2.058549000
-1.233847000
0.385884300
2.088209000
-1.182956000
0.385883000
2.116611000
-1.131352000
0.385878500
2.143739000
-1.079067000
0.385869600
2.169574000
-1.026132000
0.385855400
2.194103000
-0.972579200
0.385835600
2.217311000
-0.918440300
0.385809900
2.239183000
-0.863748100
0.385778300
2.259706000
-0.808535700
0.385740600
2.278868000
-0.752836200
0.385696500
2.296657000
-0.696683200
0.385645600
2.313063000
-0.640110600
0.385587800
2.328075000
-0.583152500
0.385524100
2.341685000
-0.525843000
0.385456700
2.353885000
-0.468216800
0.385389000
2.364666000
-0.410308500
0.385323700
2.374024000
-0.352153100
0.385262400
2.381951000
-0.293785600
0.385205000
2.388443000
-0.235241100
0.385150600
2.393497000
-0.176555000
0.385097900
2.397109000
-0.117762400
0.385045500
2.399277000
-0.058898950
0.384993100
2.600000000
0.000000000
0.453898100
2.599217000
0.063807190
0.453816200
2.596868000
0.127575900
0.453740900
2.592955000
0.191267900
0.453675200
2.587480000
0.254844500
0.453619900
2.580447000
0.318267800
0.453573600
2.571859000
0.381499200
0.453533100
2.561722000
0.444500900
0.453495800
2.550042000
0.507234800
0.453460400
2.536825000
0.569663200
0.453426600
2.522081000
0.631748400
0.453394700
2.505818000
0.693453100
0.453364400
2.488045000
0.754740100
0.453335200
2.468773000
0.815572500
0.453306000
2.448014000
0.875913600
0.453275700
2.425781000
0.935727100
0.453243100
2.402087000
0.994976900
0.453206800
2.376945000
1.053627000
0.453165700
2.350372000
1.111643000
0.453119000
2.322383000
1.168989000
0.453066400
2.292995000
1.225631000
0.453008200
2.262226000
1.281535000
0.452945700
2.230094000
1.336667000
0.452880700
2.196619000
1.390994000
0.452816500
2.161821000
1.444483000
0.452756600
2.125721000
1.497101000
0.452704700
2.088340000
1.548818000
0.452663100
2.049700000
1.599602000
0.452632100
2.009827000
1.649422000
0.452610100
1.968743000
1.698249000
0.452594500
1.926473000
1.746053000
0.452581600
1.883042000
1.792805000
0.452567900
1.838477000
1.838477000
0.452550400
1.792805000
1.883042000
0.452527000
1.746053000
1.926473000
0.452496700
1.698249000
1.968743000
0.452459500
1.649422000
2.009827000
0.452416100
1.599602000
2.049700000
0.452367600
1.548818000
2.088340000
0.452315500
1.497101000
2.125721000
0.452261200
1.444483000
2.161821000
0.452206200
1.390994000
2.196619000
0.452151400
1.336667000
2.230094000
0.452098200
1.281535000
2.262226000
0.452047600
1.225631000
2.292995000
0.452000300
1.168989000
2.322383000
0.451956900
1.111643000
2.350372000
0.451917600
1.053627000
2.376945000
0.451882300
0.994976900
2.402087000
0.451850700
0.935727100
2.425781000
0.451822200
0.875913600
2.448014000
0.451795900
0.815572500
2.468773000
0.451770600
0.754740100
2.488045000
0.451744900
0.693453100
2.505818000
0.451717300
0.631748400
2.522081000
0.451686400
0.569663200
2.536825000
0.451650900
0.507234800
2.550042000
0.451610400
0.444500900
2.561722000
0.451564700
0.381499200
2.571859000
0.451514600
0.318267800
2.580447000
0.451461100
0.254844500
2.587480000
0.451405700
0.191267900
2.592955000
0.451349500
0.127575900
2.596868000
0.451293400
0.063807190
2.599217000
0.451237800
0.000000000
2.600000000
0.451182400
-0.063807190
2.599217000
0.451126500
-0.127575900
2.596868000
0.451069400
-0.191267900
2.592955000
0.451010200
-0.254844500
2.587480000
0.450948300
-0.318267800
2.580447000
0.450883500
-0.381499200
2.571859000
0.450815300
-0.444500900
2.561722000
0.450743700
-0.507234800
2.550042000
0.450668300
-0.569663200
2.536825000
0.450588500
-0.631748400
2.522081000
0.450503500
-0.693453100
2.505818000
0.450411900
-0.754740100
2.488045000
0.450311800
-0.815572500
2.468773000
0.450201200
-0.875913600
2.448014000
0.450078100
-0.935727100
2.425781000
0.449940600
-0.994976900
2.402087000
0.449787800
-1.053627000
2.376945000
0.449619500
-1.111643000
2.350372000
0.449437000
-1.168989000
2.322383000
0.449242600
-1.225631000
2.292995000
0.449039700
-1.281535000
2.262226000
0.448832500
-1.336667000
2.230094000
0.448625400
-1.390994000
2.196619000
0.448422200
-1.444483000
2.161821000
0.448225800
-1.497101000
2.125721000
0.448038300
-1.548818000
2.088340000
0.447861000
-1.599602000
2.049700000
0.447695000
-1.649422000
2.009827000
0.447541000
-1.698249000
1.968743000
0.447399200
-1.746053000
1.926473000
0.447269500
-1.792805000
1.883042000
0.447152300
-1.838477000
1.838477000
0.447048000
-1.883042000
1.792805000
0.446957100
-1.926473000
1.746053000
0.446879700
-1.968743000
1.698249000
0.446815200
-2.009827000
1.649422000
0.446762300
-2.049700000
1.599602000
0.446719100
-2.088340000
1.548818000
0.446684400
-2.125721000
1.497101000
0.446657000
-2.161821000
1.444483000
0.446636200
-2.196619000
1.390994000
0.446622000
-2.230094000
1.336667000
0.446614800
-2.262226000
1.281535000
0.446616200
-2.292995000
1.225631000
0.446628200
-2.322383000
1.168989000
0.446653600
-2.350372000
1.111643000
0.446695100
-2.376945000
1.053627000
0.446755600
-2.402087000
0.994976900
0.446836900
-2.425781000
0.935727100
0.446939500
-2.448014000
0.875913600
0.447062600
-2.468773000
0.815572500
0.447203600
-2.488045000
0.754740100
0.447358700
-2.505818000
0.693453100
0.447523200
-2.522081000
0.631748400
0.447692500
-2.536825000
0.569663200
0.447862100
-2.550042000
0.507234800
0.448029000
-2.561722000
0.444500900
0.448191300
-2.571859000
0.381499200
0.448348300
-2.580447000
0.318267800
0.448500200
-2.587480000
0.254844500
0.448647900
-2.592955000
0.191267900
0.448792100
-2.596868000
0.127575900
0.448933000
-2.599217000
0.063807190
0.449069900
-2.600000000
0.000000000
0.449201300
-2.599217000
-0.063807190
0.449325000
-2.596868000
-0.127575900
0.449438500
-2.592955000
-0.191267900
0.449539600
-2.587480000
-0.254844500
0.449627300
-2.580447000
-0.318267800
0.449701800
-2.571859000
-0.381499200
0.449764600
-2.561722000
-0.444500900
0.449819000
-2.550042000
-0.507234800
0.449868700
-2.536825000
-0.569663200
0.449917700
-2.522081000
-0.631748400
0.449969600
-2.505818000
-0.693453100
0.450026700
-2.488045000
-0.754740100
0.450090000
-2.468773000
-0.815572500
0.450159300
-2.448014000
-0.875913600
0.450233700
-2.425781000
-0.935727100
0.450311400
-2.402087000
-0.994976900
0.450390900
-2.376945000
-1.053627000
0.450471000
-2.350372000
-1.111643000
0.450550800
-2.322383000
-1.168989000
0.450630300
-2.292995000
-1.225631000
0.450709400
-2.262226000
-1.281535000
0.450788500
-2.230094000
-1.336667000
0.450867700
-2.196619000
-1.390994000
0.450946800
-2.161821000
-1.444483000
0.451025500
-2.125721000
-1.497101000
0.451103500
-2.088340000
-1.548818000
0.451180500
-2.049700000
-1.599602000
0.451256300
-2.009827000
-1.649422000
0.451331100
-1.968743000
-1.698249000
0.451405000
-1.926473000
-1.746053000
0.451478500
-1.883042000
-1.792805000
0.451552100
-1.838477000
-1.838477000
0.451626000
-1.792805000
-1.883042000
0.451700700
-1.746053000
-1.926473000
0.451776500
-1.698249000
-1.968743000
0.451853500
-1.649422000
-2.009827000
0.451932100
-1.599602000
-2.049700000
0.452012200
-1.548818000
-2.088340000
0.452093800
-1.497101000
-2.125721000
0.452176700
-1.444483000
-2.161821000
0.452260600
-1.390994000
-2.196619000
0.452345400
-1.336667000
-2.230094000
0.452430900
-1.281535000
-2.262226000
0.452517000
-1.225631000
-2.292995000
0.452603800
-1.168989000
-2.322383000
0.452691500
-1.111643000
-2.350372000
0.452780200
-1.053627000
-2.376945000
0.452870000
-0.994976900
-2.402087000
0.452960600
-0.935727100
-2.425781000
0.453051400
-0.875913600
-2.448014000
0.453141700
-0.815572500
-2.468773000
0.453230500
-0.754740100
-2.488045000
0.453316600
-0.693453100
-2.505818000
0.453398900
-0.631748400
-2.522081000
0.453476500
-0.569663200
-2.536825000
0.453548500
-0.507234800
-2.550042000
0.453614500
-0.444500900
-2.561722000
0.453674500
-0.381499200
-2.571859000
0.453728600
-0.318267800
-2.580447000
0.453777300
-0.254844500
-2.587480000
0.453821300
-0.191267900
-2.592955000
0.453861400
-0.127575900
-2.596868000
0.453898500
-0.063807190
-2.599217000
0.453933600
0.000000000
-2.600000000
0.453967300
0.063807190
-2.599217000
0.454000600
0.127575900
-2.596868000
0.454034000
0.191267900
-2.592955000
0.454067800
0.254844500
-2.587480000
0.454102200
0.318267800
-2.580447000
0.454137100
0.381499200
-2.571859000
0.454171500
0.444500900
-2.561722000
0.454204200
0.507234800
-2.550042000
0.454232900
0.569663200
-2.536825000
0.454254700
0.631748400
-2.522081000
0.454267300
0.693453100
-2.505818000
0.454270700
0.754740100
-2.488045000
0.454267600
0.815572500
-2.468773000
0.454262600
0.875913600
-2.448014000
0.454260000
0.935727100
-2.425781000
0.454263200
0.994976900
-2.402087000
0.454274200
1.053627000
-2.376945000
0.454293400
1.111643000
-2.350372000
0.454319600
1.168989000
-2.322383000
0.454350600
1.225631000
-2.292995000
0.454385100
1.281535000
-2.262226000
0.454423300
1.336667000
-2.230094000
0.454466800
1.390994000
-2.196619000
0.454516900
1.444483000
-2.161821000
0.454574500
1.497101000
-2.125721000
0.454639100
1.548818000
-2.088340000
0.454709100
1.599602000
-2.049700000
0.454781800
1.649422000
-2.009827000
0.454853700
1.698249000
-1.968743000
0.454921800
1.746053000
-1.926473000
0.454983500
1.792805000
-1.883042000
0.455037200
1.838477000
-1.838477000
0.455082000
1.883042000
-1.792805000
0.455117600
1.926473000
-1.746053000
0.455144300
1.968743000
-1.698249000
0.455162700
2.009827000
-1.649422000
0.455174100
2.049700000
-1.599602000
0.455179800
2.088340000
-1.548818000
0.455181400
2.125721000
-1.497101000
0.455180200
2.161821000
-1.444483000
0.455177400
2.196619000
-1.390994000
0.455173600
2.230094000
-1.336667000
0.455168900
2.262226000
-1.281535000
0.455162700
2.292995000
-1.225631000
0.455153800
2.322383000
-1.168989000
0.455141100
2.350372000
-1.111643000
0.455124100
2.376945000
-1.053627000
0.455102400
2.402087000
-0.994976900
0.455075600
2.425781000
-0.935727100
0.455043200
2.448014000
-0.875913600
0.455004200
2.468773000
-0.815572500
0.454957400
2.488045000
-0.754740100
0.454901100
2.505818000
-0.693453100
0.454834300
2.522081000
-0.631748400
0.454757000
2.536825000
-0.569663200
0.454671900
2.550042000
-0.507234800
0.454582600
2.561722000
-0.444500900
0.454492900
2.571859000
-0.381499200
0.454405000
2.580447000
-0.318267800
0.454319400
2.587480000
-0.254844500
0.454235400
2.592955000
-0.191267900
0.454151900
2.596868000
-0.127575900
0.454067800
2.599217000
-0.063807190
0.453982900
2.800000000
0.000000000
0.529060200
2.799157000
0.068715440
0.528935800
2.796627000
0.137389500
0.528818600
2.792413000
0.205980800
0.528712200
2.786517000
0.274448000
0.528617500
2.778943000
0.342749900
0.528532400
2.769694000
0.410845300
0.528453200
2.758777000
0.478693300
0.528376900
2.746199000
0.546252900
0.528302200
2.731966000
0.613483400
0.528229900
2.716088000
0.680344500
0.528161200
2.698573000
0.746795700
0.528097000
2.679433000
0.812797100
0.528037800
2.658679000
0.878308900
0.527983200
2.636323000
0.943291600
0.527932600
2.612380000
1.007706000
0.527884200
2.586863000
1.071514000
0.527836500
2.559787000
1.134676000
0.527787300
2.531170000
1.197154000
0.527734800
2.501028000
1.258912000
0.527677800
2.469380000
1.319911000
0.527615500
2.436244000
1.380115000
0.527548400
2.401640000
1.439488000
0.527477700
2.365590000
1.497993000
0.527406300
2.328115000
1.555597000
0.527337900
2.289237000
1.612263000
0.527276200
2.248981000
1.667958000
0.527223400
2.207370000
1.722648000
0.527180100
2.164429000
1.776301000
0.527144500
2.120185000
1.828884000
0.527113600
2.074663000
1.880365000
0.527083600
2.027892000
1.930714000
0.527050800
1.979899000
1.979899000
0.527012100
1.930714000
2.027892000
0.526965400
1.880365000
2.074663000
0.526910300
1.828884000
2.120185000
0.526846900
1.776301000
2.164429000
0.526776400
1.722648000
2.207370000
0.526700100
1.667958000
2.248981000
0.526620100
1.612263000
2.289237000
0.526538300
1.555597000
2.328115000
0.526456100
1.497993000
2.365590000
0.526375200
1.439488000
2.401640000
0.526297500
1.380115000
2.436244000
0.526224300
1.319911000
2.469380000
0.526156700
1.258912000
2.501028000
0.526095700
1.197154000
2.531170000
0.526041700
1.134676000
2.559787000
0.525994400
1.071514000
2.586863000
0.525953300
1.007706000
2.612380000
0.525917500
0.943291600
2.636323000
0.525885800
0.878308900
2.658679000
0.525856400
0.812797100
2.679433000
0.525827500
0.746795700
2.698573000
0.525797200
0.680344500
2.716088000
0.525763600
0.613483400
2.731966000
0.525725100
0.546252900
2.746199000
0.525680900
0.478693300
2.758777000
0.525630700
0.410845300
2.769694000
0.525575100
0.342749900
2.778943000
0.525515200
0.274448000
2.786517000
0.525452300
0.205980800
2.792413000
0.525387700
0.137389500
2.796627000
0.525322300
0.068715440
2.799157000
0.525256400
0.000000000
2.800000000
0.525189800
-0.068715440
2.799157000
0.525121700
-0.137389500
2.796627000
0.525051700
-0.205980800
2.792413000
0.524978800
-0.274448000
2.786517000
0.524902600
-0.342749900
2.778943000
0.524823200
-0.410845300
2.769694000
0.524740500
-0.478693300
2.758777000
0.524654300
-0.546252900
2.746199000
0.524564700
-0.613483400
2.731966000
0.524471200
-0.680344500
2.716088000
0.524372800
-0.746795700
2.698573000
0.524268100
-0.812797100
2.679433000
0.524155000
-0.878308900
2.658679000
0.524030900
-0.943291600
2.636323000
0.523893200
-1.007706000
2.612380000
0.523739800
-1.071514000
2.586863000
0.523568900
-1.134676000
2.559787000
0.523380000
-1.197154000
2.531170000
0.523174300
-1.258912000
2.501028000
0.522954100
-1.319911000
2.469380000
0.522723100
-1.380115000
2.436244000
0.522486200
-1.439488000
2.401640000
0.522248300
-1.497993000
2.365590000
0.522014100
-1.555597000
2.328115000
0.521787100
-1.612263000
2.289237000
0.521569900
-1.667958000
2.248981000
0.521364500
-1.722648000
2.207370000
0.521172200
-1.776301000
2.164429000
0.520993900
-1.828884000
2.120185000
0.520830300
-1.880365000
2.074663000
0.520681400
-1.930714000
2.027892000
0.520547200
-1.979899000
1.979899000
0.520428200
-2.027892000
1.930714000
0.520324800
-2.074663000
1.880365000
0.520236800
-2.120185000
1.828884000
0.520163100
-2.164429000
1.776301000
0.520101500
-2.207370000
1.722648000
0.520050200
-2.248981000
1.667958000
0.520007000
-2.289237000
1.612263000
0.519970800
-2.328115000
1.555597000
0.519940900
-2.365590000
1.497993000
0.519917400
-2.401640000
1.439488000
0.519901200
-2.436244000
1.380115000
0.519894000
-2.469380000
1.319911000
0.519898400
-2.501028000
1.258912000
0.519917300
-2.531170000
1.197154000
0.519954200
-2.559787000
1.134676000
0.520011900
-2.586863000
1.071514000
0.520092400
-2.612380000
1.007706000
0.520196300
-2.636323000
0.943291600
0.520322600
-2.658679000
0.878308900
0.520468700
-2.679433000
0.812797100
0.520630700
-2.698573000
0.746795700
0.520803900
-2.716088000
0.680344500
0.520983600
-2.731966000
0.613483400
0.521165900
-2.746199000
0.546252900
0.521347700
-2.758777000
0.478693300
0.521527300
-2.769694000
0.410845300
0.521703900
-2.778943000
0.342749900
0.521877600
-2.786517000
0.274448000
0.522048800
-2.792413000
0.205980800
0.522217600
-2.796627000
0.137389500
0.522383700
-2.799157000
0.068715440
0.522545600
-2.800000000
0.000000000
0.522701500
-2.799157000
-0.068715440
0.522848700
-2.796627000
-0.137389500
0.522984700
-2.792413000
-0.205980800
0.523107600
-2.786517000
-0.274448000
0.523216700
-2.778943000
-0.342749900
0.523313000
-2.769694000
-0.410845300
0.523399200
-2.758777000
-0.478693300
0.523479300
-2.746199000
-0.546252900
0.523557900
-2.731966000
-0.613483400
0.523639200
-2.716088000
-0.680344500
0.523726500
-2.698573000
-0.746795700
0.523821600
-2.679433000
-0.812797100
0.523924300
-2.658679000
-0.878308900
0.524033300
-2.636323000
-0.943291600
0.524146300
-2.612380000
-1.007706000
0.524260900
-2.586863000
-1.071514000
0.524374900
-2.559787000
-1.134676000
0.524487100
-2.531170000
-1.197154000
0.524596900
-2.501028000
-1.258912000
0.524704600
-2.469380000
-1.319911000
0.524810700
-2.436244000
-1.380115000
0.524915800
-2.401640000
-1.439488000
0.525020100
-2.365590000
-1.497993000
0.525123700
-2.328115000
-1.555597000
0.525226200
-2.289237000
-1.612263000
0.525327300
-2.248981000
-1.667958000
0.525426600
-2.207370000
-1.722648000
0.525523900
-2.164429000
-1.776301000
0.525619500
-2.120185000
-1.828884000
0.525713900
-2.074663000
-1.880365000
0.525807600
-2.027892000
-1.930714000
0.525901500
-1.979899000
-1.979899000
0.525996300
-1.930714000
-2.027892000
0.526092500
-1.880365000
-2.074663000
0.526191000
-1.828884000
-2.120185000
0.526292300
-1.776301000
-2.164429000
0.526396700
-1.722648000
-2.207370000
0.526504600
-1.667958000
-2.248981000
0.526615900
-1.612263000
-2.289237000
0.526730300
-1.555597000
-2.328115000
0.526847600
-1.497993000
-2.365590000
0.526967200
-1.439488000
-2.401640000
0.527088700
-1.380115000
-2.436244000
0.527212000
-1.319911000
-2.469380000
0.527337200
-1.258912000
-2.501028000
0.527464600
-1.197154000
-2.531170000
0.527594700
-1.134676000
-2.559787000
0.527727800
-1.071514000
-2.586863000
0.527863900
-1.007706000
-2.612380000
0.528002600
-0.943291600
-2.636323000
0.528142700
-0.878308900
-2.658679000
0.528282600
-0.812797100
-2.679433000
0.528420500
-0.746795700
-2.698573000
0.528554100
-0.680344500
-2.716088000
0.528681400
-0.613483400
-2.731966000
0.528800500
-0.546252900
-2.746199000
0.528910300
-0.478693300
-2.758777000
0.529010100
-0.410845300
-2.769694000
0.529099900
-0.342749900
-2.778943000
0.529180500
-0.274448000
-2.786517000
0.529252900
-0.205980800
-2.792413000
0.529318500
-0.137389500
-2.796627000
0.529378400
-0.068715440
-2.799157000
0.529434000
0.000000000
-2.800000000
0.529486700
0.068715440
-2.799157000
0.529537300
0.137389500
-2.796627000
0.529586900
0.205980800
-2.792413000
0.529636100
0.274448000
-2.786517000
0.529685400
0.342749900
-2.778943000
0.529735000
0.410845300
-2.769694000
0.529784200
0.478693300
-2.758777000
0.529831600
0.546252900
-2.746199000
0.529874600
0.613483400
-2.731966000
0.529909700
0.680344500
-2.716088000
0.529934000
0.746795700
-2.698573000
0.529947400
0.812797100
-2.679433000
0.529952800
0.878308900
-2.658679000
0.529955400
0.943291600
-2.636323000
0.529960200
1.007706000
-2.612380000
0.529970500
1.071514000
-2.586863000
0.529988200
1.134676000
-2.559787000
0.530013300
1.197154000
-2.531170000
0.530043700
1.258912000
-2.501028000
0.530076700
1.319911000
-2.469380000
0.530110500
1.380115000
-2.436244000
0.530145800
1.439488000
-2.401640000
0.530184900
1.497993000
-2.365590000
0.530230200
1.555597000
-2.328115000
0.530283500
1.612263000
-2.289237000
0.530345000
1.667958000
-2.248981000
0.530413400
1.722648000
-2.207370000
0.530485800
1.776301000
-2.164429000
0.530558300
1.828884000
-2.120185000
0.530627300
1.880365000
-2.074663000
0.530689400
1.930714000
-2.027892000
0.530742600
1.979899000
-1.979899000
0.530785300
2.027892000
-1.930714000
0.530816900
2.074663000
-1.880365000
0.530837400
2.120185000
-1.828884000
0.530847300
2.164429000
-1.776301000
0.530848000
2.207370000
-1.722648000
0.530841200
2.248981000
-1.667958000
0.530828800
2.289237000
-1.612263000
0.530813000
2.328115000
-1.555597000
0.530795600
2.365590000
-1.497993000
0.530777800
2.401640000
-1.439488000
0.530760000
2.436244000
-1.380115000
0.530742100
2.469380000
-1.319911000
0.530723100
2.501028000
-1.258912000
0.530701900
2.531170000
-1.197154000
0.530678100
2.559787000
-1.134676000
0.530651200
2.586863000
-1.071514000
0.530620500
2.612380000
-1.007706000
0.530585200
2.636323000
-0.943291600
0.530543200
2.658679000
-0.878308900
0.530492100
2.679433000
-0.812797100
0.530429100
2.698573000
-0.746795700
0.530351400
2.716088000
-0.680344500
0.530258600
2.731966000
-0.613483400
0.530152900
2.746199000
-0.546252900
0.530038400
2.758777000
-0.478693300
0.529919700
2.769694000
-0.410845300
0.529799800
2.778943000
-0.342749900
0.529679800
2.786517000
-0.274448000
0.529559400
2.792413000
-0.205980800
0.529437500
2.796627000
-0.137389500
0.529313500
2.799157000
-0.068715440
0.529187200
3.000000000
0.000000000
0.610352200
2.999096000
0.073623690
0.610169400
2.996386000
0.147203000
0.609995100
2.991871000
0.220693700
0.609834500
2.985554000
0.294051400
0.609689200
2.977439000
0.367232000
0.609557300
2.967530000
0.440191400
0.609435000
2.955833000
0.512885700
0.609318600
2.942356000
0.585271000
0.609207000
2.927106000
0.657303700
0.609100900
2.910094000
0.728940500
0.609001800
2.891328000
0.800138200
0.608910400
2.870821000
0.870854000
0.608827100
2.848584000
0.941045300
0.608751400
2.824632000
1.010670000
0.608682000
2.798978000
1.079685000
0.608617200
2.771638000
1.148050000
0.608554700
2.742629000
1.215724000
0.608492400
2.711968000
1.282665000
0.608428100
2.679673000
1.348834000
0.608360100
2.645764000
1.414190000
0.608287400
2.610261000
1.478695000
0.608210100
2.573186000
1.542308000
0.608129200
2.534561000
1.604993000
0.608047400
2.494409000
1.666711000
0.607968300
2.452754000
1.727425000
0.607895700
2.409623000
1.787098000
0.607832000
2.365039000
1.845695000
0.607777100
2.319031000
1.903180000
0.607728800
2.271626000
1.959519000
0.607683600
2.222853000
2.014677000
0.607637300
2.172741000
2.068622000
0.607585800
2.121320000
2.121320000
0.607526300
2.068622000
2.172741000
0.607457200
2.014677000
2.222853000
0.607378400
1.959519000
2.271626000
0.607290900
1.903180000
2.319031000
0.607196000
1.845695000
2.365039000
0.607095700
1.787098000
2.409623000
0.606991800
1.727425000
2.452754000
0.606886300
1.666711000
2.494409000
0.606780600
1.604993000
2.534561000
0.606676600
1.542308000
2.573186000
0.606576300
1.478695000
2.610261000
0.606481900
1.414190000
2.645764000
0.606395000
1.348834000
2.679673000
0.606317000
1.282665000
2.711968000
0.606248700
1.215724000
2.742629000
0.606190200
1.148050000
2.771638000
0.606140800
1.079685000
2.798978000
0.606099400
1.010670000
2.824632000
0.606064300
0.941045300
2.848584000
0.606033500
0.870854000
2.870821000
0.606004500
0.800138200
2.891328000
0.605974600
0.728940500
2.910094000
0.605941700
0.657303700
2.927106000
0.605903500
0.585271000
2.942356000
0.605858900
0.512885700
2.955833000
0.605807200
0.440191400
2.967530000
0.605748800
0.367232000
2.977439000
0.605684700
0.294051400
2.985554000
0.605616000
0.220693700
2.991871000
0.605544100
0.147203000
2.996386000
0.605469700
0.073623690
2.999096000
0.605393300
0.000000000
3.000000000
0.605314800
-0.073623690
2.999096000
0.605233800
-0.147203000
2.996386000
0.605150100
-0.220693700
2.991871000
0.605063200
-0.294051400
2.985554000
0.604973100
-0.367232000
2.977439000
0.604879700
-0.440191400
2.967530000
0.604783300
-0.512885700
2.955833000
0.604683800
-0.585271000
2.942356000
0.604581000
-0.657303700
2.927106000
0.604474200
-0.728940500
2.910094000
0.604362200
-0.800138200
2.891328000
0.604243000
-0.870854000
2.870821000
0.604114200
-0.941045300
2.848584000
0.603972600
-1.010670000
2.824632000
0.603815100
-1.079685000
2.798978000
0.603639300
-1.148050000
2.771638000
0.603443200
-1.215724000
2.742629000
0.603226500
-1.282665000
2.711968000
0.602990300
-1.348834000
2.679673000
0.602737500
-1.414190000
2.645764000
0.602472600
-1.478695000
2.610261000
0.602201100
-1.542308000
2.573186000
0.601928900
-1.604993000
2.534561000
0.601661400
-1.666711000
2.494409000
0.601402600
-1.727425000
2.452754000
0.601155300
-1.787098000
2.409623000
0.600921700
-1.845695000
2.365039000
0.600703300
-1.903180000
2.319031000
0.600501200
-1.959519000
2.271626000
0.600315700
-2.014677000
2.222853000
0.600146900
-2.068622000
2.172741000
0.599994600
-2.121320000
2.121320000
0.599859300
-2.172741000
2.068622000
0.599741500
-2.222853000
2.014677000
0.599641000
-2.271626000
1.959519000
0.599556400
-2.319031000
1.903180000
0.599485700
-2.365039000
1.845695000
0.599426100
-2.409623000
1.787098000
0.599375500
-2.452754000
1.727425000
0.599332300
-2.494409000
1.666711000
0.599295700
-2.534561000
1.604993000
0.599265600
-2.573186000
1.542308000
0.599242900
-2.610261000
1.478695000
0.599229500
-2.645764000
1.414190000
0.599228000
-2.679673000
1.348834000
0.599242200
-2.711968000
1.282665000
0.599275400
-2.742629000
1.215724000
0.599331000
-2.771638000
1.148050000
0.599411200
-2.798978000
1.079685000
0.599516700
-2.824632000
1.010670000
0.599646600
-2.848584000
0.941045300
0.599798000
-2.870821000
0.870854000
0.599967200
-2.891328000
0.800138200
0.600149600
-2.910094000
0.728940500
0.600340700
-2.927106000
0.657303700
0.600536400
-2.942356000
0.585271000
0.600733900
-2.955833000
0.512885700
0.600931200
-2.967530000
0.440191400
0.601127500
-2.977439000
0.367232000
0.601322600
-2.985554000
0.294051400
0.601516200
-2.991871000
0.220693700
0.601708300
-2.996386000
0.147203000
0.601897800
-2.999096000
0.073623690
0.602083300
-3.000000000
0.000000000
0.602262500
-2.999096000
-0.073623690
0.602432800
-2.996386000
-0.147203000
0.602592100
-2.991871000
-0.220693700
0.602738400
-2.985554000
-0.294051400
0.602871800
-2.977439000
-0.367232000
0.602994000
-2.967530000
-0.440191400
0.603108300
-2.955833000
-0.512885700
0.603219600
-2.942356000
-0.585271000
0.603332900
-2.927106000
-0.657303700
0.603452800
-2.910094000
-0.728940500
0.603582300
-2.891328000
-0.800138200
0.603722400
-2.870821000
-0.870854000
0.603871700
-2.848584000
-0.941045300
0.604027600
-2.824632000
-1.010670000
0.604186500
-2.798978000
-1.079685000
0.604345100
-2.771638000
-1.148050000
0.604501000
-2.742629000
-1.215724000
0.604653100
-2.711968000
-1.282665000
0.604801400
-2.679673000
-1.348834000
0.604946600
-2.645764000
-1.414190000
0.605090000
-2.610261000
-1.478695000
0.605232200
-2.573186000
-1.542308000
0.605373700
-2.534561000
-1.604993000
0.605513800
-2.494409000
-1.666711000
0.605651700
-2.452754000
-1.727425000
0.605786500
-2.409623000
-1.787098000
0.605917700
-2.365039000
-1.845695000
0.606045000
-2.319031000
-1.903180000
0.606169000
-2.271626000
-1.959519000
0.606290500
-2.222853000
-2.014677000
0.606410700
-2.172741000
-2.068622000
0.606530900
-2.121320000
-2.121320000
0.606652300
-2.068622000
-2.172741000
0.606775900
-2.014677000
-2.222853000
0.606902800
-1.959519000
-2.271626000
0.607034000
-1.903180000
-2.319031000
0.607170400
-1.845695000
-2.365039000
0.607312400
-1.787098000
-2.409623000
0.607460300
-1.727425000
-2.452754000
0.607613700
-1.666711000
-2.494409000
0.607772300
-1.604993000
-2.534561000
0.607935000
-1.542308000
-2.573186000
0.608100600
-1.478695000
-2.610261000
0.608268500
-1.414190000
-2.645764000
0.608438000
-1.348834000
-2.679673000
0.608609100
-1.282665000
-2.711968000
0.608781800
-1.215724000
-2.742629000
0.608956400
-1.148050000
-2.771638000
0.609132800
-1.079685000
-2.798978000
0.609310400
-1.010670000
-2.824632000
0.609488100
-0.941045300
-2.848584000
0.609664100
-0.870854000
-2.870821000
0.609835900
-0.800138200
-2.891328000
0.610001300
-0.728940500
-2.910094000
0.610157700
-0.657303700
-2.927106000
0.610303200
-0.585271000
-2.942356000
0.610436600
-0.512885700
-2.955833000
0.610557500
-0.440191400
-2.967530000
0.610666200
-0.367232000
-2.977439000
0.610763800
-0.294051400
-2.985554000
0.610851600
-0.220693700
-2.991871000
0.610931300
-0.147203000
-2.996386000
0.611004600
-0.073623690
-2.999096000
0.611072900
0.000000000
-3.000000000
0.611137700
0.073623690
-2.999096000
0.611200600
0.147203000
-2.996386000
0.611262700
0.220693700
-2.991871000
0.611325300
0.294051400
-2.985554000
0.611389300
0.367232000
-2.977439000
0.611455300
0.440191400
-2.967530000
0.611523300
0.512885700
-2.955833000
0.611591900
0.585271000
-2.942356000
0.611658300
0.657303700
-2.927106000
0.611718500
0.728940500
-2.910094000
0.611769200
0.800138200
-2.891328000
0.611809600
0.870854000
-2.870821000
0.611843000
0.941045300
-2.848584000
0.611874600
1.010670000
-2.824632000
0.611909600
1.079685000
-2.798978000
0.611951000
1.148050000
-2.771638000
0.612000300
1.215724000
-2.742629000
0.612056600
1.282665000
-2.711968000
0.612117200
1.348834000
-2.679673000
0.612178500
1.414190000
-2.645764000
0.612238600
1.478695000
-2.610261000
0.612298700
1.542308000
-2.573186000
0.612361600
1.604993000
-2.534561000
0.612430200
1.666711000
-2.494409000
0.612505100
1.727425000
-2.452754000
0.612585400
1.787098000
-2.409623000
0.612668500
1.845695000
-2.365039000
0.612750900
1.903180000
-2.319031000
0.612829000
1.959519000
-2.271626000
0.612899200
2.014677000
-2.222853000
0.612958700
2.068622000
-2.172741000
0.613005500
2.121320000
-2.121320000
0.613038200
2.172741000
-2.068622000
0.613056400
2.222853000
-2.014677000
0.613059900
2.271626000
-1.959519000
0.613049900
2.319031000
-1.903180000
0.613027800
2.365039000
-1.845695000
0.612995900
2.409623000
-1.787098000
0.612956600
2.452754000
-1.727425000
0.612912600
2.494409000
-1.666711000
0.612866300
2.534561000
-1.604993000
0.612819700
2.573186000
-1.542308000
0.612773400
2.610261000
-1.478695000
0.612727600
2.645764000
-1.414190000
0.612681700
2.679673000
-1.348834000
0.612635000
2.711968000
-1.282665000
0.612586900
2.742629000
-1.215724000
0.612537600
2.771638000
-1.148050000
0.612486700
2.798978000
-1.079685000
0.612433300
2.824632000
-1.010670000
0.612375000
2.848584000
-0.941045300
0.612308500
2.870821000
-0.870854000
0.612229000
2.891328000
-0.800138200
0.612132000
2.910094000
-0.728940500
0.612015400
2.927106000
-0.657303700
0.611880500
2.942356000
-0.585271000
0.611731600
2.955833000
-0.512885700
0.611573900
2.967530000
-0.440191400
0.611411000
2.977439000
-0.367232000
0.611244500
2.985554000
-0.294051400
0.611074300
2.991871000
-0.220693700
0.610900000
2.996386000
-0.147203000
0.610720900
2.999096000
-0.073623690
0.610537600
3.200000000
0.000000000
0.698033600
3.199036000
0.078531940
0.697784800
3.196146000
0.157016600
0.697545600
3.191329000
0.235406600
0.697322700
3.184591000
0.313654900
0.697119200
3.175935000
0.391714200
0.696933900
3.165365000
0.469537500
0.696762900
3.152889000
0.547078100
0.696602900
3.138513000
0.624289000
0.696452800
3.122247000
0.701124000
0.696313300
3.104100000
0.777536600
0.696185100
3.084083000
0.853480800
0.696067800
3.062209000
0.928910900
0.695960300
3.038490000
1.003782000
0.695860100
3.012941000
1.078048000
0.695765000
2.985577000
1.151664000
0.695672000
2.956414000
1.224587000
0.695579000
2.925471000
1.296772000
0.695483800
2.892766000
1.368176000
0.695385300
2.858318000
1.438756000
0.695282800
2.822148000
1.508470000
0.695176400
2.784278000
1.577274000
0.695067300
2.744732000
1.645129000
0.694957500
2.703532000
1.711993000
0.694850200
2.660703000
1.777825000
0.694749600
2.616271000
1.842586000
0.694659500
2.570264000
1.906238000
0.694581700
2.522709000
1.968741000
0.694515000
2.473634000
2.030059000
0.694455600
2.423068000
2.090153000
0.694398600
2.371044000
2.148989000
0.694338500
2.317591000
2.206530000
0.694270800
2.262742000
2.262742000
0.694192600
2.206530000
2.317591000
0.694103300
2.148989000
2.371044000
0.694003900
2.090153000
2.423068000
0.693896400
2.030059000
2.473634000
0.693782900
1.968741000
2.522709000
0.693665900
1.906238000
2.570264000
0.693547000
1.842586000
2.616271000
0.693427300
1.777825000
2.660703000
0.693307900
1.711993000
2.703532000
0.693189700
1.645129000
2.744732000
0.693074100
1.577274000
2.784278000
0.692963000
1.508470000
2.822148000
0.692858000
1.438756000
2.858318000
0.692760600
1.368176000
2.892766000
0.692671800
1.296772000
2.925471000
0.692592300
1.224587000
2.956414000
0.692522400
1.151664000
2.985577000
0.692461700
1.078048000
3.012941000
0.692409400
1.003782000
3.038490000
0.692363800
0.928910900
3.062209000
0.692322900
0.853480800
3.084083000
0.692283800
0.777536600
3.104100000
0.692244000
0.701124000
3.122247000
0.692200800
0.624289000
3.138513000
0.692152600
0.547078100
3.152889000
0.692098100
0.469537500
3.165365000
0.692037600
0.391714200
3.175935000
0.691971700
0.313654900
3.184591000
0.691901500
0.235406600
3.191329000
0.691828000
0.157016600
3.196146000
0.691752000
0.078531940
3.199036000
0.691673800
0.000000000
3.200000000
0.691593300
-0.078531940
3.199036000
0.691510100
-0.157016600
3.196146000
0.691423700
-0.235406600
3.191329000
0.691333900
-0.313654900
3.184591000
0.691240500
-0.391714200
3.175935000
0.691143400
-0.469537500
3.165365000
0.691042400
-0.547078100
3.152889000
0.690937400
-0.624289000
3.138513000
0.690827800
-0.701124000
3.122247000
0.690712600
-0.777536600
3.104100000
0.690590100
-0.853480800
3.084083000
0.690458100
-0.928910900
3.062209000
0.690313600
-1.003782000
3.038490000
0.690153600
-1.078048000
3.012941000
0.689974500
-1.151664000
2.985577000
0.689774000
-1.224587000
2.956414000
0.689550300
-1.296772000
2.925471000
0.689303500
-1.368176000
2.892766000
0.689035100
-1.438756000
2.858318000
0.688748800
-1.508470000
2.822148000
0.688449900
-1.577274000
2.784278000
0.688144400
-1.645129000
2.744732000
0.687839200
-1.711993000
2.703532000
0.687539800
-1.777825000
2.660703000
0.687250600
-1.842586000
2.616271000
0.686974100
-1.906238000
2.570264000
0.686712400
-1.968741000
2.522709000
0.686467000
-2.030059000
2.473634000
0.686238700
-2.090153000
2.423068000
0.686028000
-2.148989000
2.371044000
0.685834700
-2.206530000
2.317591000
0.685659100
-2.262742000
2.262742000
0.685501800
-2.317591000
2.206530000
0.685364000
-2.371044000
2.148989000
0.685245800
-2.423068000
2.090153000
0.685146200
-2.473634000
2.030059000
0.685062500
-2.522709000
1.968741000
0.684992400
-2.570264000
1.906238000
0.684933000
-2.616271000
1.842586000
0.684882600
-2.660703000
1.777825000
0.684839900
-2.703532000
1.711993000
0.684804600
-2.744732000
1.645129000
0.684777300
-2.784278000
1.577274000
0.684760000
-2.822148000
1.508470000
0.684755800
-2.858318000
1.438756000
0.684768400
-2.892766000
1.368176000
0.684801800
-2.925471000
1.296772000
0.684859600
-2.956414000
1.224587000
0.684944200
-2.985577000
1.151664000
0.685056400
-3.012941000
1.078048000
0.685195000
-3.038490000
1.003782000
0.685357200
-3.062209000
0.928910900
0.685539200
-3.084083000
0.853480800
0.685736200
-3.104100000
0.777536600
0.685943500
-3.122247000
0.701124000
0.686157200
-3.138513000
0.624289000
0.686374300
-3.152889000
0.547078100
0.686592700
-3.165365000
0.469537500
0.686811300
-3.175935000
0.391714200
0.687029800
-3.184591000
0.313654900
0.687247900
-3.191329000
0.235406600
0.687465000
-3.196146000
0.157016600
0.687680000
-3.199036000
0.078531940
0.687891500
-3.200000000
0.000000000
0.688097100
-3.199036000
-0.078531940
0.688294500
-3.196146000
-0.157016600
0.688481300
-3.191329000
-0.235406600
0.688656300
-3.184591000
-0.313654900
0.688819700
-3.175935000
-0.391714200
0.688973200
-3.165365000
-0.469537500
0.689120500
-3.152889000
-0.547078100
0.689266600
-3.138513000
-0.624289000
0.689416900
-3.122247000
-0.701124000
0.689576000
-3.104100000
-0.777536600
0.689747200
-3.084083000
-0.853480800
0.689931100
-3.062209000
-0.928910900
0.690126600
-3.038490000
-1.003782000
0.690330400
-3.012941000
-1.078048000
0.690538700
-2.985577000
-1.151664000
0.690747800
-2.956414000
-1.224587000
0.690955000
-2.925471000
-1.296772000
0.691158800
-2.892766000
-1.368176000
0.691359300
-2.858318000
-1.438756000
0.691556800
-2.822148000
-1.508470000
0.691752000
-2.784278000
-1.577274000
0.691945300
-2.744732000
-1.645129000
0.692135800
-2.703532000
-1.711993000
0.692322600
-2.660703000
-1.777825000
0.692504300
-2.616271000
-1.842586000
0.692679500
-2.570264000
-1.906238000
0.692848000
-2.522709000
-1.968741000
0.693009900
-2.473634000
-2.030059000
0.693166600
-2.423068000
-2.090153000
0.693319600
-2.371044000
-2.148989000
0.693470800
-2.317591000
-2.206530000
0.693621900
-2.262742000
-2.262742000
0.693774300
-2.206530000
-2.317591000
0.693929000
-2.148989000
-2.371044000
0.694087000
-2.090153000
-2.423068000
0.694249400
-2.030059000
-2.473634000
0.694416900
-1.968741000
-2.522709000
0.694590200
-1.906238000
-2.570264000
0.694769600
-1.842586000
-2.616271000
0.694955000
-1.777825000
-2.660703000
0.695145500
-1.711993000
-2.703532000
0.695340200
-1.645129000
-2.744732000
0.695537600
-1.577274000
-2.784278000
0.695736800
-1.508470000
-2.822148000
0.695936900
-1.438756000
-2.858318000
0.696137800
-1.368176000
-2.892766000
0.696339700
-1.296772000
-2.925471000
0.696543000
-1.224587000
-2.956414000
0.696747400
-1.151664000
-2.985577000
0.696952200
-1.078048000
-3.012941000
0.697156000
-1.003782000
-3.038490000
0.697356300
-0.928910900
-3.062209000
0.697550700
-0.853480800
-3.084083000
0.697736200
-0.777536600
-3.104100000
0.697910500
-0.701124000
-3.122247000
0.698071700
-0.624289000
-3.138513000
0.698219000
-0.547078100
-3.152889000
0.698352400
-0.469537500
-3.165365000
0.698472900
-0.391714200
-3.175935000
0.698582200
-0.313654900
-3.184591000
0.698682200
-0.235406600
-3.191329000
0.698775200
-0.157016600
-3.196146000
0.698863300
-0.078531940
-3.199036000
0.698948400
0.000000000
-3.200000000
0.699032400
0.078531940
-3.199036000
0.699116800
0.157016600
-3.196146000
0.699203300
0.235406600
-3.191329000
0.699293000
0.313654900
-3.184591000
0.699386800
0.391714200
-3.175935000
0.699485100
0.469537500
-3.165365000
0.699587200
0.547078100
-3.152889000
0.699690900
0.624289000
-3.138513000
0.699792400
0.701124000
-3.122247000
0.699886500
0.777536600
-3.104100000
0.699968600
0.853480800
-3.084083000
0.700038100
0.928910900
-3.062209000
0.700098700
1.003782000
-3.038490000
0.700157400
1.078048000
-3.012941000
0.700220500
1.151664000
-2.985577000
0.700292500
1.224587000
-2.956414000
0.700375600
1.296772000
-2.925471000
0.700469400
1.368176000
-2.892766000
0.700571500
1.438756000
-2.858318000
0.700679100
1.508470000
-2.822148000
0.700792200
1.577274000
-2.784278000
0.700914700
1.645129000
-2.744732000
0.701051100
1.711993000
-2.703532000
0.701201700
1.777825000
-2.660703000
0.701359900
1.842586000
-2.616271000
0.701515100
1.906238000
-2.570264000
0.701657400
1.968741000
-2.522709000
0.701781100
2.030059000
-2.473634000
0.701884100
2.090153000
-2.423068000
0.701966400
2.148989000
-2.371044000
0.702028300
2.206530000
-2.317591000
0.702069900
2.262742000
-2.262742000
0.702091000
2.317591000
-2.206530000
0.702092000
2.371044000
-2.148989000
0.702073600
2.423068000
-2.090153000
0.702037300
2.473634000
-2.030059000
0.701985000
2.522709000
-1.968741000
0.701919300
2.570264000
-1.906238000
0.701843100
2.616271000
-1.842586000
0.701759300
2.660703000
-1.777825000
0.701670800
2.703532000
-1.711993000
0.701579600
2.744732000
-1.645129000
0.701487100
2.784278000
-1.577274000
0.701393500
2.822148000
-1.508470000
0.701298700
2.858318000
-1.438756000
0.701202100
2.892766000
-1.368176000
0.701103600
2.925471000
-1.296772000
0.701003900
2.956414000
-1.224587000
0.700904000
2.985577000
-1.151664000
0.700805200
3.012941000
-1.078048000
0.700707200
3.038490000
-1.003782000
0.700606900
3.062209000
-0.928910900
0.700497500
3.084083000
-0.853480800
0.700371400
3.104100000
-0.777536600
0.700223100
3.122247000
-0.701124000
0.700052300
3.138513000
-0.624289000
0.699862700
3.152889000
-0.547078100
0.699659700
3.165365000
-0.469537500
0.699447600
3.175935000
-0.391714200
0.699228600
3.184591000
-0.313654900
0.699003100
3.191329000
-0.235406600
0.698770600
3.196146000
-0.157016600
0.698530800
3.199036000
-0.078531940
0.698284100
3.400000000
0.000000000
0.792294000
3.398976000
0.083440180
0.791997700
3.395905000
0.166830100
0.791711000
3.390788000
0.250119500
0.791441100
3.383628000
0.333258300
0.791191400
3.374431000
0.416196300
0.790960300
3.363200000
0.498883600
0.790743300
3.349944000
0.581270500
0.790537200
3.334670000
0.663307100
0.790341300
3.317387000
0.744944200
0.790156900
3.298106000
0.826132700
0.789985400
3.276839000
0.906823400
0.789826300
3.253597000
0.986967900
0.789677600
3.228396000
1.066518000
0.789536000
3.201250000
1.145426000
0.789397800
3.172176000
1.223643000
0.789259200
3.141190000
1.301124000
0.789117300
3.108313000
1.377820000
0.788970100
3.073564000
1.453687000
0.788817100
3.036963000
1.528679000
0.788659100
2.998533000
1.602749000
0.788498000
2.958296000
1.675854000
0.788336900
2.916277000
1.747949000
0.788179300
2.872502000
1.818992000
0.788030200
2.826997000
1.888939000
0.787894700
2.779788000
1.957748000
0.787776800
2.730906000
2.025378000
0.787677500
2.680378000
2.091787000
0.787594300
2.628236000
2.156937000
0.787521200
2.574510000
2.220788000
0.787451300
2.519234000
2.283301000
0.787377700
2.462440000
2.344438000
0.787294900
2.404163000
2.404163000
0.787199800
2.344438000
2.462440000
0.787092400
2.283301000
2.519234000
0.786974500
2.220788000
2.574510000
0.786849100
2.156937000
2.628236000
0.786718800
2.091787000
2.680378000
0.786586500
2.025378000
2.730906000
0.786453500
1.957748000
2.779788000
0.786320700
1.888939000
2.826997000
0.786188500
1.818992000
2.872502000
0.786057000
1.747949000
2.916277000
0.785927200
1.675854000
2.958296000
0.785800300
1.602749000
2.998533000
0.785677400
1.528679000
3.036963000
0.785559900
1.453687000
3.073564000
0.785448800
1.377820000
3.108313000
0.785345500
1.301124000
3.141190000
0.785251000
1.223643000
3.172176000
0.785166300
1.145426000
3.201250000
0.785091600
1.066518000
3.228396000
0.785026700
0.986967900
3.253597000
0.784969800
0.906823400
3.276839000
0.784918600
0.826132700
3.298106000
0.784870100
0.744944200
3.317387000
0.784821300
0.663307100
3.334670000
0.784769700
0.581270500
3.349944000
0.784713700
0.498883600
3.363200000
0.784653000
0.416196300
3.374431000
0.784588000
0.333258300
3.383628000
0.784519700
0.250119500
3.390788000
0.784449200
0.166830100
3.395905000
0.784377000
0.083440180
3.398976000
0.784303600
0.000000000
3.400000000
0.784228600
-0.083440180
3.398976000
0.784151200
-0.166830100
3.395905000
0.784070700
-0.250119500
3.390788000
0.783986200
-0.333258300
3.383628000
0.783896900
-0.416196300
3.374431000
0.783802000
-0.498883600
3.363200000
0.783700800
-0.581270500
3.349944000
0.783592500
-0.663307100
3.334670000
0.783476400
-0.744944200
3.317387000
0.783351200
-0.826132700
3.298106000
0.783215600
-0.906823400
3.276839000
0.783067500
-0.986967900
3.253597000
0.782904300
-1.066518000
3.228396000
0.782723000
-1.145426000
3.201250000
0.782520700
-1.223643000
3.172176000
0.782294900
-1.301124000
3.141190000
0.782044200
-1.377820000
3.108313000
0.781768900
-1.453687000
3.073564000
0.781470700
-1.528679000
3.036963000
0.781153700
-1.602749000
2.998533000
0.780823800
-1.675854000
2.958296000
0.780487900
-1.747949000
2.916277000
0.780153400
-1.818992000
2.872502000
0.779826500
-1.888939000
2.826997000
0.779511600
-1.957748000
2.779788000
0.779211300
-2.025378000
2.730906000
0.778927100
-2.091787000
2.680378000
0.778660100
-2.156937000
2.628236000
0.778411100
-2.220788000
2.574510000
0.778180100
-2.283301000
2.519234000
0.777967100
-2.344438000
2.462440000
0.777772400
-2.404163000
2.404163000
0.777597200
-2.462440000
2.344438000
0.777443100
-2.519234000
2.283301000
0.777310400
-2.574510000
2.220788000
0.777197800
-2.628236000
2.156937000
0.777102700
-2.680378000
2.091787000
0.777021600
-2.730906000
2.025378000
0.776951500
-2.779788000
1.957748000
0.776890100
-2.826997000
1.888939000
0.776836100
-2.872502000
1.818992000
0.776789200
-2.916277000
1.747949000
0.776750500
-2.958296000
1.675854000
0.776722300
-2.998533000
1.602749000
0.776708200
-3.036963000
1.528679000
0.776712800
-3.073564000
1.453687000
0.776740500
-3.108313000
1.377820000
0.776795300
-3.141190000
1.301124000
0.776879700
-3.172176000
1.223643000
0.776994500
-3.201250000
1.145426000
0.777138400
-3.228396000
1.066518000
0.777308300
-3.253597000
0.986967900
0.777499700
-3.276839000
0.906823400
0.777707900
-3.298106000
0.826132700
0.777928100
-3.317387000
0.744944200
0.778156200
-3.334670000
0.663307100
0.778389500
-3.349944000
0.581270500
0.778626300
-3.363200000
0.498883600
0.778865900
-3.374431000
0.416196300
0.779108100
-3.383628000
0.333258300
0.779352800
-3.390788000
0.250119500
0.779599400
-3.395905000
0.166830100
0.779846800
-3.398976000
0.083440180
0.780092900
-3.400000000
0.000000000
0.780335100
-3.398976000
-0.083440180
0.780570600
-3.395905000
-0.166830100
0.780797100
-3.390788000
-0.250119500
0.781013000
-3.383628000
-0.333258300
0.781218200
-3.374431000
-0.416196300
0.781414200
-3.363200000
-0.498883600
0.781604500
-3.349944000
-0.581270500
0.781793800
-3.334670000
-0.663307100
0.781987500
-3.317387000
-0.744944200
0.782190600
-3.298106000
-0.826132700
0.782406700
-3.276839000
-0.906823400
0.782637700
-3.253597000
-0.986967900
0.782882800
-3.228396000
-1.066518000
0.783139300
-3.201250000
-1.145426000
0.783403800
-3.172176000
-1.223643000
0.783672000
-3.141190000
-1.301124000
0.783940800
-3.108313000
-1.377820000
0.784207600
-3.073564000
-1.453687000
0.784470900
-3.036963000
-1.528679000
0.784729700
-2.998533000
-1.602749000
0.784983500
-2.958296000
-1.675854000
0.785231200
-2.916277000
-1.747949000
0.785471700
-2.872502000
-1.818992000
0.785703700
-2.826997000
-1.888939000
0.785926200
-2.779788000
-1.957748000
0.786139000
-2.730906000
-2.025378000
0.786342800
-2.680378000
-2.091787000
0.786539300
-2.628236000
-2.156937000
0.786730800
-2.574510000
-2.220788000
0.786919700
-2.519234000
-2.283301000
0.787107900
-2.462440000
-2.344438000
0.787297000
-2.404163000
-2.404163000
0.787487700
-2.344438000
-2.462440000
0.787680400
-2.283301000
-2.519234000
0.787875400
-2.220788000
-2.574510000
0.788073000
-2.156937000
-2.628236000
0.788273600
-2.091787000
-2.680378000
0.788477700
-2.025378000
-2.730906000
0.788685500
-1.957748000
-2.779788000
0.788896700
-1.888939000
-2.826997000
0.789110700
-1.818992000
-2.872502000
0.789326600
-1.747949000
-2.916277000
0.789543500
-1.675854000
-2.958296000
0.789760900
-1.602749000
-2.998533000
0.789978800
-1.528679000
-3.036963000
0.790197900
-1.453687000
-3.073564000
0.790419000
-1.377820000
-3.108313000
0.790642400
-1.301124000
-3.141190000
0.790868100
-1.223643000
-3.172176000
0.791094700
-1.145426000
-3.201250000
0.791320000
-1.066518000
-3.228396000
0.791540900
-0.986967900
-3.253597000
0.791754000
-0.906823400
-3.276839000
0.791956400
-0.826132700
-3.298106000
0.792145400
-0.744944200
-3.317387000
0.792319700
-0.663307100
-3.334670000
0.792478900
-0.581270500
-3.349944000
0.792623900
-0.498883600
-3.363200000
0.792756700
-0.416196300
-3.374431000
0.792879500
-0.333258300
-3.383628000
0.792995300
-0.250119500
-3.390788000
0.793106700
-0.166830100
-3.395905000
0.793216400
-0.083440180
-3.398976000
0.793326400
0.000000000
-3.400000000
0.793438600
0.083440180
-3.398976000
0.793554300
0.166830100
-3.395905000
0.793674900
0.250119500
-3.390788000
0.793801200
0.333258300
-3.383628000
0.793933600
0.416196300
-3.374431000
0.794071600
0.498883600
-3.363200000
0.794213800
0.581270500
-3.349944000
0.794357100
0.663307100
-3.334670000
0.794496200
0.744944200
-3.317387000
0.794624200
0.826132700
-3.298106000
0.794735400
0.906823400
-3.276839000
0.794828700
0.986967900
-3.253597000
0.794908700
1.066518000
-3.228396000
0.794984000
1.145426000
-3.201250000
0.795063000
1.223643000
-3.172176000
0.795151700
1.301124000
-3.141190000
0.795254200
1.377820000
-3.108313000
0.795373400
1.453687000
-3.073564000
0.795511600
1.528679000
-3.036963000
0.795673800
1.602749000
-2.998533000
0.795870000
1.675854000
-2.958296000
0.796113400
1.747949000
-2.916277000
0.796410400
1.818992000
-2.872502000
0.796746900
1.888939000
-2.826997000
0.797086700
1.957748000
-2.779788000
0.797378000
2.025378000
-2.730906000
0.797578000
2.091787000
-2.680378000
0.797676400
2.156937000
-2.628236000
0.797706200
2.220788000
-2.574510000
0.797723900
2.283301000
-2.519234000
0.797769200
2.344438000
-2.462440000
0.797840000
2.404163000
-2.404163000
0.797906900
2.462440000
-2.344438000
0.797944000
2.519234000
-2.283301000
0.797943500
2.574510000
-2.220788000
0.797909100
2.628236000
-2.156937000
0.797847800
2.680378000
-2.091787000
0.797761300
2.730906000
-2.025378000
0.797651900
2.779788000
-1.957748000
0.797514800
2.826997000
-1.888939000
0.797343200
2.872502000
-1.818992000
0.797139500
2.916277000
-1.747949000
0.796927600
2.958296000
-1.675854000
0.796745800
2.998533000
-1.602749000
0.796615800
3.036963000
-1.528679000
0.796521200
3.073564000
-1.453687000
0.796421800
3.108313000
-1.377820000
0.796288100
3.141190000
-1.301124000
0.796117700
3.172176000
-1.223643000
0.795926200
3.201250000
-1.145426000
0.795731200
3.228396000
-1.066518000
0.795539700
3.253597000
-0.986967900
0.795350900
3.276839000
-0.906823400
0.795157000
3.298106000
-0.826132700
0.794950500
3.317387000
-0.744944200
0.794727800
3.334670000
-0.663307100
0.794490100
3.349944000
-0.581270500
0.794240800
3.363200000
-0.498883600
0.793983000
3.374431000
-0.416196300
0.793718600
3.383628000
-0.333258300
0.793447800
3.390788000
-0.250119500
0.793170000
3.395905000
-0.166830100
0.792884500
3.398976000
-0.083440180
0.792591600
3.600000000
0.000000000
0.893254000
3.598916000
0.088348420
0.892915700
3.595664000
0.176643600
0.892589600
3.590245000
0.264832400
0.892282300
3.582665000
0.352861700
0.891995700
3.572926000
0.440678400
0.891725900
3.561035000
0.528229700
0.891466400
3.546999000
0.615462800
0.891212600
3.530827000
0.702325200
0.890964100
3.512527000
0.788764400
0.890723600
3.492112000
0.874728600
0.890494200
3.469594000
0.960165900
0.890277400
3.444985000
1.045025000
0.890072000
3.418301000
1.129254000
0.889875000
3.389559000
1.212803000
0.889681500
3.358774000
1.295622000
0.889486700
3.325966000
1.377660000
0.889285900
3.291155000
1.458869000
0.889076300
3.254361000
1.539198000
0.888857000
3.215607000
1.618601000
0.888629800
3.174917000
1.697028000
0.888398500
3.132313000
1.774433000
0.888168500
3.087823000
1.850770000
0.887946100
3.041473000
1.925991000
0.887738800
2.993290000
2.000053000
0.887553800
2.943305000
2.072909000
0.887396300
2.891547000
2.144517000
0.887267300
2.838047000
2.214833000
0.887162700
2.782837000
2.283816000
0.887074500
2.725952000
2.351422000
0.886993200
2.667424000
2.417612000
0.886909200
2.607290000
2.482346000
0.886815200
2.545584000
2.545584000
0.886707100
2.482346000
2.607290000
0.886584400
2.417612000
2.667424000
0.886449300
2.351422000
2.725952000
0.886304900
2.283816000
2.782837000
0.886154700
2.214833000
2.838047000
0.886001300
2.144517000
2.891547000
0.885846900
2.072909000
2.943305000
0.885692800
2.000053000
2.993290000
0.885539800
1.925991000
3.041473000
0.885389100
1.850770000
3.087823000
0.885242000
1.774433000
3.132313000
0.885099600
1.697028000
3.174917000
0.884963300
1.618601000
3.215607000
0.884833800
1.539198000
3.254361000
0.884711700
1.458869000
3.291155000
0.884598100
1.377660000
3.325966000
0.884494100
1.295622000
3.358774000
0.884400800
1.212803000
3.389559000
0.884318900
1.129254000
3.418301000
0.884248600
1.045025000
3.444985000
0.884188500
0.960165900
3.469594000
0.884136100
0.874728600
3.492112000
0.884088300
0.788764400
3.512527000
0.884041300
0.702325200
3.530827000
0.883992100
0.615462800
3.546999000
0.883938600
0.528229700
3.561035000
0.883879800
0.440678400
3.572926000
0.883816500
0.352861700
3.582665000
0.883749700
0.264832400
3.590245000
0.883680900
0.176643600
3.595664000
0.883611600
0.088348420
3.598916000
0.883542100
0.000000000
3.600000000
0.883472200
-0.088348420
3.598916000
0.883401000
-0.176643600
3.595664000
0.883327000
-0.264832400
3.590245000
0.883248000
-0.352861700
3.582665000
0.883161800
-0.440678400
3.572926000
0.883066400
-0.528229700
3.561035000
0.882959500
-0.615462800
3.546999000
0.882839900
-0.702325200
3.530827000
0.882706500
-0.788764400
3.512527000
0.882559000
-0.874728600
3.492112000
0.882397700
-0.960165900
3.469594000
0.882222800
-1.045025000
3.444985000
0.882034800
-1.129254000
3.418301000
0.881832700
-1.212803000
3.389559000
0.881613500
-1.295622000
3.358774000
0.881372300
-1.377660000
3.325966000
0.881104200
-1.458869000
3.291155000
0.880806400
-1.539198000
3.254361000
0.880480100
-1.618601000
3.215607000
0.880130500
-1.697028000
3.174917000
0.879765600
-1.774433000
3.132313000
0.879395200
-1.850770000
3.087823000
0.879028600
-1.925991000
3.041473000
0.878673500
-2.000053000
2.993290000
0.878335200
-2.072909000
2.943305000
0.878016000
-2.144517000
2.891547000
0.877716900
-2.214833000
2.838047000
0.877437800
-2.283816000
2.782837000
0.877178200
-2.351422000
2.725952000
0.876937100
-2.417612000
2.667424000
0.876713600
-2.482346000
2.607290000
0.876508100
-2.545584000
2.545584000
0.876322100
-2.607290000
2.482346000
0.876157800
-2.667424000
2.417612000
0.876016400
-2.725952000
2.351422000
0.875896600
-2.782837000
2.283816000
0.875795200
-2.838047000
2.214833000
0.875708300
-2.891547000
2.144517000
0.875631900
-2.943305000
2.072909000
0.875563100
-2.993290000
2.000053000
0.875500300
-3.041473000
1.925991000
0.875443000
-3.087823000
1.850770000
0.875392500
-3.132313000
1.774433000
0.875351500
-3.174917000
1.697028000
0.875324100
-3.215607000
1.618601000
0.875315300
-3.254361000
1.539198000
0.875330400
-3.291155000
1.458869000
0.875373900
-3.325966000
1.377660000
0.875448900
-3.358774000
1.295622000
0.875556500
-3.389559000
1.212803000
0.875695600
-3.418301000
1.129254000
0.875863200
-3.444985000
1.045025000
0.876054800
-3.469594000
0.960165900
0.876265300
-3.492112000
0.874728600
0.876490100
-3.512527000
0.788764400
0.876725600
-3.530827000
0.702325200
0.876969200
-3.546999000
0.615462800
0.877220200
-3.561035000
0.528229700
0.877478600
-3.572926000
0.440678400
0.877745100
-3.582665000
0.352861700
0.878020000
-3.590245000
0.264832400
0.878302900
-3.595664000
0.176643600
0.878592200
-3.598916000
0.088348420
0.878884900
-3.600000000
0.000000000
0.879177000
-3.598916000
-0.088348420
0.879464800
-3.595664000
-0.176643600
0.879744500
-3.590245000
-0.264832400
0.880013900
-3.582665000
-0.352861700
0.880272200
-3.572926000
-0.440678400
0.880520800
-3.561035000
-0.528229700
0.880763200
-3.546999000
-0.615462800
0.881004600
-3.530827000
-0.702325200
0.881250600
-3.512527000
-0.788764400
0.881507100
-3.492112000
-0.874728600
0.881778100
-3.469594000
-0.960165900
0.882065800
-3.444985000
-1.045025000
0.882369700
-3.418301000
-1.129254000
0.882687000
-3.389559000
-1.212803000
0.883013400
-3.358774000
-1.295622000
0.883344100
-3.325966000
-1.377660000
0.883674400
-3.291155000
-1.458869000
0.884001000
-3.254361000
-1.539198000
0.884321200
-3.215607000
-1.618601000
0.884633300
-3.174917000
-1.697028000
0.884936300
-3.132313000
-1.774433000
0.885229300
-3.087823000
-1.850770000
0.885511600
-3.041473000
-1.925991000
0.885782700
-2.993290000
-2.000053000
0.886042800
-2.943305000
-2.072909000
0.886292600
-2.891547000
-2.144517000
0.886534200
-2.838047000
-2.214833000
0.886769900
-2.782837000
-2.283816000
0.887002500
-2.725952000
-2.351422000
0.887234500
-2.667424000
-2.417612000
0.887467700
-2.607290000
-2.482346000
0.887702800
-2.545584000
-2.545584000
0.887939900
-2.482346000
-2.607290000
0.888178600
-2.417612000
-2.667424000
0.888418600
-2.351422000
-2.725952000
0.888659400
-2.283816000
-2.782837000
0.888901200
-2.214833000
-2.838047000
0.889144100
-2.144517000
-2.891547000
0.889387800
-2.072909000
-2.943305000
0.889631900
-2.000053000
-2.993290000
0.889875500
-1.925991000
-3.041473000
0.890117900
-1.850770000
-3.087823000
0.890358300
-1.774433000
-3.132313000
0.890596900
-1.697028000
-3.174917000
0.890834500
-1.618601000
-3.215607000
0.891072200
-1.539198000
-3.254361000
0.891311300
-1.458869000
-3.291155000
0.891552600
-1.377660000
-3.325966000
0.891795800
-1.295622000
-3.358774000
0.892039400
-1.212803000
-3.389559000
0.892280800
-1.129254000
-3.418301000
0.892516900
-1.045025000
-3.444985000
0.892744100
-0.960165900
-3.469594000
0.892959400
-0.874728600
-3.492112000
0.893160700
-0.788764400
-3.512527000
0.893346800
-0.702325200
-3.530827000
0.893518000
-0.615462800
-3.546999000
0.893675500
-0.528229700
-3.561035000
0.893821600
-0.440678400
-3.572926000
0.893959200
-0.352861700
-3.582665000
0.894091500
-0.264832400
-3.590245000
0.894221700
-0.176643600
-3.595664000
0.894352300
-0.088348420
-3.598916000
0.894485600
0.000000000
-3.600000000
0.894623600
0.088348420
-3.598916000
0.894767800
0.176643600
-3.595664000
0.894919300
0.264832400
-3.590245000
0.895078800
0.352861700
-3.582665000
0.895246900
0.440678400
-3.572926000
0.895422900
0.528229700
-3.561035000
0.895605300
0.615462800
-3.546999000
0.895790300
0.702325200
-3.530827000
0.895971500
0.788764400
-3.512527000
0.896140500
0.874728600
-3.492112000
0.896290000
0.960165900
-3.469594000
0.896418200
1.045025000
-3.444985000
0.896530400
1.129254000
-3.418301000
0.896635800
1.212803000
-3.389559000
0.896740100
1.295622000
-3.358774000
0.896844800
1.377660000
-3.325966000
0.896942700
1.458869000
-3.291155000
0.897027600
1.539198000
-3.254361000
0.897110200
1.618601000
-3.215607000
0.897229700
1.697028000
-3.174917000
0.897440200
1.774433000
-3.132313000
0.897772600
1.850770000
-3.087823000
0.898208900
1.925991000
-3.041473000
0.898692500
2.000053000
-2.993290000
0.899160100
2.072909000
-2.943305000
0.899556400
2.144517000
-2.891547000
0.899845500
2.214833000
-2.838047000
0.900023800
2.283816000
-2.782837000
0.900125300
2.351422000
-2.725952000
0.900207400
2.417612000
-2.667424000
0.900308300
2.482346000
-2.607290000
0.900424500
2.545584000
-2.545584000
0.900525700
2.607290000
-2.482346000
0.900585700
2.667424000
-2.417612000
0.900596700
2.725952000
-2.351422000
0.900563400
2.782837000
-2.283816000
0.900494000
2.838047000
-2.214833000
0.900392000
2.891547000
-2.144517000
0.900261600
2.943305000
-2.072909000
0.900099600
2.993290000
-2.000053000
0.899900300
3.041473000
-1.925991000
0.899667000
3.087823000
-1.850770000
0.899424000
3.132313000
-1.774433000
0.899209400
3.174917000
-1.697028000
0.899044800
3.215607000
-1.618601000
0.898913300
3.254361000
-1.539198000
0.898771100
3.291155000
-1.458869000
0.898583900
3.325966000
-1.377660000
0.898335500
3.358774000
-1.295622000
0.898021900
3.389559000
-1.212803000
0.897651400
3.418301000
-1.129254000
0.897252600
3.444985000
-1.045025000
0.896876500
3.469594000
-0.960165900
0.896561900
3.492112000
-0.874728600
0.896304700
3.512527000
-0.788764400
0.896067600
3.530827000
-0.702325200
0.895815600
3.546999000
-0.615462800
0.895536900
3.561035000
-0.528229700
0.895236500
3.572926000
-0.440678400
0.894923300
3.582665000
-0.352861700
0.894600700
3.590245000
-0.264832400
0.894271600
3.595664000
-0.176643600
0.893936500
3.598916000
-0.088348420
0.893596400
3.800000000
0.000000000
1.000982000
3.798856000
0.093256670
1.000580000
3.795423000
0.186457200
1.000201000
3.789704000
0.279545300
0.999847400
3.781702000
0.372465100
0.999519500
3.771422000
0.465160600
0.999209200
3.758871000
0.557575800
0.998906900
3.744055000
0.649655200
0.998605700
3.726984000
0.741343200
0.998304400
3.707668000
0.832584700
0.998006200
3.686119000
0.923324700
0.997715700
3.662349000
1.013508000
0.997435800
3.636373000
1.103082000
0.997166800
3.608207000
1.191991000
0.996905900
3.577867000
1.280181000
0.996648400
3.545373000
1.367601000
0.996388000
3.510742000
1.454197000
0.996119300
3.473997000
1.539917000
0.995838200
3.435159000
1.624709000
0.995544100
3.394252000
1.708523000
0.995240000
3.351301000
1.791308000
0.994931800
3.306330000
1.873013000
0.994627500
3.259369000
1.953590000
0.994336500
3.210443000
2.032991000
0.994069100
3.159585000
2.111167000
0.993835000
3.106822000
2.188071000
0.993640700
3.052189000
2.263657000
0.993487200
2.995716000
2.337880000
0.993369000
2.937440000
2.410694000
0.993275500
2.877393000
2.482057000
0.993194400
2.815614000
2.551924000
0.993113500
2.752139000
2.620254000
0.993022800
2.687006000
2.687006000
0.992916300
2.620254000
2.752139000
0.992792100
2.551924000
2.815614000
0.992651500
2.482057000
2.877393000
0.992497300
2.410694000
2.937440000
0.992332800
2.337880000
2.995716000
0.992161300
2.263657000
3.052189000
0.991985900
2.188071000
3.106822000
0.991808900
2.111167000
3.159585000
0.991632900
2.032991000
3.210443000
0.991460400
1.953590000
3.259369000
0.991293800
1.873013000
3.306330000
0.991134800
1.791308000
3.351301000
0.990984600
1.708523000
3.394252000
0.990843400
1.624709000
3.435159000
0.990711400
1.539917000
3.473997000
0.990589000
1.454197000
3.510742000
0.990477300
1.367601000
3.545373000
0.990377400
1.280181000
3.577867000
0.990290800
1.191991000
3.608207000
0.990217700
1.103082000
3.636373000
0.990157200
1.013508000
3.662349000
0.990107000
0.923324700
3.686119000
0.990063300
0.832584700
3.707668000
0.990021600
0.741343200
3.726984000
0.989978300
0.649655200
3.744055000
0.989930400
0.557575800
3.758871000
0.989876600
0.465160600
3.771422000
0.989817500
0.372465100
3.781702000
0.989754600
0.279545300
3.789704000
0.989690100
0.186457200
3.795423000
0.989626000
0.093256670
3.798856000
0.989563300
0.000000000
3.800000000
0.989502000
-0.093256670
3.798856000
0.989440900
-0.186457200
3.795423000
0.989377100
-0.279545300
3.789704000
0.989307300
-0.372465100
3.781702000
0.989227500
-0.465160600
3.771422000
0.989133300
-0.557575800
3.758871000
0.989021100
-0.649655200
3.744055000
0.988888400
-0.741343200
3.726984000
0.988734300
-0.832584700
3.707668000
0.988559800
-0.923324700
3.686119000
0.988367900
-1.013508000
3.662349000
0.988163500
-1.103082000
3.636373000
0.987951900
-1.191991000
3.608207000
0.987735700
-1.280181000
3.577867000
0.987511300
-1.367601000
3.545373000
0.987268300
-1.454197000
3.510742000
0.986993800
-1.539917000
3.473997000
0.986679000
-1.624709000
3.435159000
0.986323400
-1.708523000
3.394252000
0.985934600
-1.791308000
3.351301000
0.985524100
-1.873013000
3.306330000
0.985104600
-1.953590000
3.259369000
0.984687500
-2.032991000
3.210443000
0.984283000
-2.111167000
3.159585000
0.983899000
-2.188071000
3.106822000
0.983540400
-2.263657000
3.052189000
0.983209400
-2.337880000
2.995716000
0.982905500
-2.410694000
2.937440000
0.982626300
-2.482057000
2.877393000
0.982368600
-2.551924000
2.815614000
0.982130000
-2.620254000
2.752139000
0.981910200
-2.687006000
2.687006000
0.981711300
-2.752139000
2.620254000
0.981536600
-2.815614000
2.551924000
0.981387900
-2.877393000
2.482057000
0.981264200
-2.937440000
2.410694000
0.981161800
-2.995716000
2.337880000
0.981075500
-3.052189000
2.263657000
0.981000500
-3.106822000
2.188071000
0.980932600
-3.159585000
2.111167000
0.980869400
-3.210443000
2.032991000
0.980809900
-3.259369000
1.953590000
0.980755000
-3.306330000
1.873013000
0.980707400
-3.351301000
1.791308000
0.980671700
-3.394252000
1.708523000
0.980653300
-3.435159000
1.624709000
0.980658200
-3.473997000
1.539917000
0.980691800
-3.510742000
1.454197000
0.980758100
-3.545373000
1.367601000
0.980859200
-3.577867000
1.280181000
0.980994600
-3.608207000
1.191991000
0.981161800
-3.636373000
1.103082000
0.981356400
-3.662349000
1.013508000
0.981573300
-3.686119000
0.923324700
0.981807600
-3.707668000
0.832584700
0.982055500
-3.726984000
0.741343200
0.982314300
-3.744055000
0.649655200
0.982583800
-3.758871000
0.557575800
0.982864400
-3.771422000
0.465160600
0.983157800
-3.781702000
0.372465100
0.983465100
-3.789704000
0.279545300
0.983786400
-3.795423000
0.186457200
0.984120100
-3.798856000
0.093256670
0.984462600
-3.800000000
0.000000000
0.984808900
-3.798856000
-0.093256670
0.985153800
-3.795423000
-0.186457200
0.985492300
-3.789704000
-0.279545300
0.985821400
-3.781702000
-0.372465100
0.986139900
-3.771422000
-0.465160600
0.986449400
-3.758871000
-0.557575800
0.986753900
-3.744055000
-0.649655200
0.987059100
-3.726984000
-0.741343200
0.987371400
-3.707668000
-0.832584700
0.987696500
-3.686119000
-0.923324700
0.988038700
-3.662349000
-1.013508000
0.988399100
-3.636373000
-1.103082000
0.988776300
-3.608207000
-1.191991000
0.989166100
-3.577867000
-1.280181000
0.989562600
-3.545373000
-1.367601000
0.989959700
-3.510742000
-1.454197000
0.990351900
-3.473997000
-1.539917000
0.990735100
-3.435159000
-1.624709000
0.991106700
-3.394252000
-1.708523000
0.991465900
-3.351301000
-1.791308000
0.991812300
-3.306330000
-1.873013000
0.992146500
-3.259369000
-1.953590000
0.992468800
-3.210443000
-2.032991000
0.992780000
-3.159585000
-2.111167000
0.993081000
-3.106822000
-2.188071000
0.993373300
-3.052189000
-2.263657000
0.993658900
-2.995716000
-2.337880000
0.993940200
-2.937440000
-2.410694000
0.994219800
-2.877393000
-2.482057000
0.994499700
-2.815614000
-2.551924000
0.994781200
-2.752139000
-2.620254000
0.995064600
-2.687006000
-2.687006000
0.995349400
-2.620254000
-2.752139000
0.995635000
-2.551924000
-2.815614000
0.995920700
-2.482057000
-2.877393000
0.996206200
-2.410694000
-2.937440000
0.996491200
-2.337880000
-2.995716000
0.996775700
-2.263657000
-3.052189000
0.997059100
-2.188071000
-3.106822000
0.997340500
-2.111167000
-3.159585000
0.997618600
-2.032991000
-3.210443000
0.997892000
-1.953590000
-3.259369000
0.998160100
-1.873013000
-3.306330000
0.998422900
-1.791308000
-3.351301000
0.998681200
-1.708523000
-3.394252000
0.998936600
-1.624709000
-3.435159000
0.999191000
-1.539917000
-3.473997000
0.999445400
-1.454197000
-3.510742000
0.999700400
-1.367601000
-3.545373000
0.999954900
-1.280181000
-3.577867000
1.000207000
-1.191991000
-3.608207000
1.000454000
-1.103082000
-3.636373000
1.000692000
-1.013508000
-3.662349000
1.000920000
-0.923324700
-3.686119000
1.001134000
-0.832584700
-3.707668000
1.001335000
-0.741343200
-3.726984000
1.001521000
-0.649655200
-3.744055000
1.001693000
-0.557575800
-3.758871000
1.001855000
-0.465160600
-3.771422000
1.002008000
-0.372465100
-3.781702000
1.002156000
-0.279545300
-3.789704000
1.002301000
-0.186457200
-3.795423000
1.002447000
-0.093256670
-3.798856000
1.002597000
0.000000000
-3.800000000
1.002753000
0.093256670
-3.798856000
1.002918000
0.186457200
-3.795423000
1.003093000
0.279545300
-3.789704000
1.003280000
0.372465100
-3.781702000
1.003479000
0.465160600
-3.771422000
1.003691000
0.557575800
-3.758871000
1.003914000
0.649655200
-3.744055000
1.004142000
0.741343200
-3.726984000
1.004370000
0.832584700
-3.707668000
1.004587000
0.923324700
-3.686119000
1.004785000
1.013508000
-3.662349000
1.004962000
1.103082000
-3.636373000
1.005127000
1.191991000
-3.608207000
1.005291000
1.280181000
-3.577867000
1.005457000
1.367601000
-3.545373000
1.005618000
1.454197000
-3.510742000
1.005745000
1.539917000
-3.473997000
1.005811000
1.624709000
-3.435159000
1.005823000
1.708523000
-3.394252000
1.005857000
1.791308000
-3.351301000
1.006026000
1.873013000
-3.306330000
1.006395000
1.953590000
-3.259369000
1.006932000
2.032991000
-3.210443000
1.007539000
2.111167000
-3.159585000
1.008118000
2.188071000
-3.106822000
1.008605000
2.263657000
-3.052189000
1.008971000
2.337880000
-2.995716000
1.009221000
2.410694000
-2.937440000
1.009392000
2.482057000
-2.877393000
1.009544000
2.551924000
-2.815614000
1.009716000
2.620254000
-2.752139000
1.009902000
2.687006000
-2.687006000
1.010069000
2.752139000
-2.620254000
1.010189000
2.815614000
-2.551924000
1.010251000
2.877393000
-2.482057000
1.010258000
2.937440000
-2.410694000
1.010217000
2.995716000
-2.337880000
1.010131000
3.052189000
-2.263657000
1.010004000
3.106822000
-2.188071000
1.009835000
3.159585000
-2.111167000
1.009620000
3.210443000
-2.032991000
1.009362000
3.259369000
-1.953590000
1.009087000
3.306330000
-1.873013000
1.008834000
3.351301000
-1.791308000
1.008625000
3.394252000
-1.708523000
1.008444000
3.435159000
-1.624709000
1.008244000
3.473997000
-1.539917000
1.007985000
3.510742000
-1.454197000
1.007639000
3.545373000
-1.367601000
1.007183000
3.577867000
-1.280181000
1.006619000
3.608207000
-1.191991000
1.006004000
3.636373000
-1.103082000
1.005448000
3.662349000
-1.013508000
1.005036000
3.686119000
-0.923324700
1.004755000
3.707668000
-0.832584700
1.004520000
3.726984000
-0.741343200
1.004252000
3.744055000
-0.649655200
1.003920000
3.758871000
-0.557575800
1.003537000
3.771422000
-0.465160600
1.003124000
3.781702000
-0.372465100
1.002693000
3.789704000
-0.279545300
1.002259000
3.795423000
-0.186457200
1.001827000
3.798856000
-0.093256670
1.001400000
4.000000000
0.000000000
1.115564000
3.998795000
0.098164920
1.115118000
3.995182000
0.196270700
1.114693000
3.989162000
0.294258300
1.114276000
3.980739000
0.392068600
1.113867000
3.969918000
0.489642700
1.113468000
3.956706000
0.586921900
1.113077000
3.941111000
0.683847500
1.112692000
3.923141000
0.780361300
1.112313000
3.902808000
0.876404900
1.111940000
3.880125000
0.971920700
1.111575000
3.855104000
1.066851000
1.111220000
3.827761000
1.161139000
1.110874000
3.798113000
1.254727000
1.110536000
3.766176000
1.347559000
1.110202000
3.731971000
1.439580000
1.109867000
3.695518000
1.530734000
1.109528000
3.656839000
1.620965000
1.109180000
3.615957000
1.710220000
1.108824000
3.572897000
1.798445000
1.108461000
3.527685000
1.885587000
1.108098000
3.480348000
1.971593000
1.107740000
3.430914000
2.056411000
1.107398000
3.379414000
2.139991000
1.107084000
3.325878000
2.222281000
1.106811000
3.270339000
2.303233000
1.106590000
3.212830000
2.382797000
1.106425000
3.153386000
2.460926000
1.106309000
3.092042000
2.537573000
1.106230000
3.028835000
2.612691000
1.106169000
2.963804000
2.686236000
1.106110000
2.896988000
2.758162000
1.106038000
2.828427000
2.828427000
1.105951000
2.758162000
2.896988000
1.105876000
2.686236000
2.963804000
1.105868000
2.612691000
3.028835000
1.105978000
2.537573000
3.092042000
1.106196000
2.460926000
3.153386000
1.106452000
2.382797000
3.212830000
1.106664000
2.303233000
3.270339000
1.106789000
2.222281000
3.325878000
1.106824000
2.139991000
3.379414000
1.106784000
2.056411000
3.430914000
1.106680000
1.971593000
3.480348000
1.106518000
1.885587000
3.527685000
1.106309000
1.798445000
3.572897000
1.106066000
1.710220000
3.615957000
1.105804000
1.620965000
3.656839000
1.105541000
1.530734000
3.695518000
1.105295000
1.439580000
3.731971000
1.105082000
1.347559000
3.766176000
1.104912000
1.254727000
3.798113000
1.104789000
1.161139000
3.827761000
1.104713000
1.066851000
3.855104000
1.104675000
0.971920700
3.880125000
1.104664000
0.876404900
3.902808000
1.104666000
0.780361300
3.923141000
1.104670000
0.683847500
3.941111000
1.104664000
0.586921900
3.956706000
1.104643000
0.489642700
3.969918000
1.104606000
0.392068600
3.980739000
1.104554000
0.294258300
3.989162000
1.104490000
0.196270700
3.995182000
1.104416000
0.098164920
3.998795000
1.104336000
0.000000000
4.000000000
1.104247000
-0.098164920
3.998795000
1.104149000
-0.196270700
3.995182000
1.104038000
-0.294258300
3.989162000
1.103911000
-0.392068600
3.980739000
1.103766000
-0.489642700
3.969918000
1.103601000
-0.586921900
3.956706000
1.103418000
-0.683847500
3.941111000
1.103218000
-0.780361300
3.923141000
1.103004000
-0.876404900
3.902808000
1.102775000
-0.971920700
3.880125000
1.102527000
-1.066851000
3.855104000
1.102243000
-1.161139000
3.827761000
1.101894000
-1.254727000
3.798113000
1.101459000
-1.347559000
3.766176000
1.100954000
-1.439580000
3.731971000
1.100440000
-1.530734000
3.695518000
1.099973000
-1.620965000
3.656839000
1.099564000
-1.710220000
3.615957000
1.099173000
-1.798445000
3.572897000
1.098760000
-1.885587000
3.527685000
1.098306000
-1.971593000
3.480348000
1.097819000
-2.056411000
3.430914000
1.097314000
-2.139991000
3.379414000
1.096806000
-2.222281000
3.325878000
1.096315000
-2.303233000
3.270339000
1.095860000
-2.382797000
3.212830000
1.095456000
-2.460926000
3.153386000
1.095108000
-2.537573000
3.092042000
1.094811000
-2.612691000
3.028835000
1.094554000
-2.686236000
2.963804000
1.094322000
-2.758162000
2.896988000
1.094109000
-2.828427000
2.828427000
1.093914000
-2.896988000
2.758162000
1.093742000
-2.963804000
2.686236000
1.093597000
-3.028835000
2.612691000
1.093480000
-3.092042000
2.537573000
1.093386000
-3.153386000
2.460926000
1.093309000
-3.212830000
2.382797000
1.093243000
-3.270339000
2.303233000
1.093182000
-3.325878000
2.222281000
1.093123000
-3.379414000
2.139991000
1.093064000
-3.430914000
2.056411000
1.093007000
-3.480348000
1.971593000
1.092956000
-3.527685000
1.885587000
1.092916000
-3.572897000
1.798445000
1.092895000
-3.615957000
1.710220000
1.092899000
-3.656839000
1.620965000
1.092935000
-3.695518000
1.530734000
1.093008000
-3.731971000
1.439580000
1.093120000
-3.766176000
1.347559000
1.093270000
-3.798113000
1.254727000
1.093456000
-3.827761000
1.161139000
1.093673000
-3.855104000
1.066851000
1.093915000
-3.880125000
0.971920700
1.094176000
-3.902808000
0.876404900
1.094452000
-3.923141000
0.780361300
1.094738000
-3.941111000
0.683847500
1.095036000
-3.956706000
0.586921900
1.095345000
-3.969918000
0.489642700
1.095668000
-3.980739000
0.392068600
1.096007000
-3.989162000
0.294258300
1.096364000
-3.995182000
0.196270700
1.096738000
-3.998795000
0.098164920
1.097126000
-4.000000000
0.000000000
1.097522000
-3.998795000
-0.098164920
1.097922000
-3.995182000
-0.196270700
1.098319000
-3.989162000
-0.294258300
1.098711000
-3.980739000
-0.392068600
1.099095000
-3.969918000
-0.489642700
1.099473000
-3.956706000
-0.586921900
1.099849000
-3.941111000
-0.683847500
1.100228000
-3.923141000
-0.780361300
1.100618000
-3.902808000
-0.876404900
1.101023000
-3.880125000
-0.971920700
1.101447000
-3.855104000
-1.066851000
1.101890000
-3.827761000
-1.161139000
1.102348000
-3.798113000
-1.254727000
1.102818000
-3.766176000
-1.347559000
1.103291000
-3.731971000
-1.439580000
1.103760000
-3.695518000
-1.530734000
1.104219000
-3.656839000
-1.620965000
1.104663000
-3.615957000
-1.710220000
1.105091000
-3.572897000
-1.798445000
1.105501000
-3.527685000
-1.885587000
1.105894000
-3.480348000
-1.971593000
1.106273000
-3.430914000
-2.056411000
1.106638000
-3.379414000
-2.139991000
1.106993000
-3.325878000
-2.222281000
1.107338000
-3.270339000
-2.303233000
1.107676000
-3.212830000
-2.382797000
1.108009000
-3.153386000
-2.460926000
1.108340000
-3.092042000
-2.537573000
1.108669000
-3.028835000
-2.612691000
1.108998000
-2.963804000
-2.686236000
1.109327000
-2.896988000
-2.758162000
1.109657000
-2.828427000
-2.828427000
1.109985000
-2.758162000
-2.896988000
1.110311000
-2.686236000
-2.963804000
1.110633000
-2.612691000
-3.028835000
1.110951000
-2.537573000
-3.092042000
1.111266000
-2.460926000
-3.153386000
1.111578000
-2.382797000
-3.212830000
1.111887000
-2.303233000
-3.270339000
1.112192000
-2.222281000
-3.325878000
1.112491000
-2.139991000
-3.379414000
1.112785000
-2.056411000
-3.430914000
1.113070000
-1.971593000
-3.480348000
1.113348000
-1.885587000
-3.527685000
1.113618000
-1.798445000
-3.572897000
1.113883000
-1.710220000
-3.615957000
1.114144000
-1.620965000
-3.656839000
1.114403000
-1.530734000
-3.695518000
1.114662000
-1.439580000
-3.731971000
1.114920000
-1.347559000
-3.766176000
1.115176000
-1.254727000
-3.798113000
1.115428000
-1.161139000
-3.827761000
1.115674000
-1.066851000
-3.855104000
1.115910000
-0.971920700
-3.880125000
1.116135000
-0.876404900
-3.902808000
1.116346000
-0.780361300
-3.923141000
1.116545000
-0.683847500
-3.941111000
1.116731000
-0.586921900
-3.956706000
1.116905000
-0.489642700
-3.969918000
1.117071000
-0.392068600
-3.980739000
1.117231000
-0.294258300
-3.989162000
1.117389000
-0.196270700
-3.995182000
1.117547000
-0.098164920
-3.998795000
1.117711000
0.000000000
-4.000000000
1.117884000
0.098164920
-3.998795000
1.118069000
0.196270700
-3.995182000
1.118269000
0.294258300
-3.989162000
1.118487000
0.392068600
-3.980739000
1.118724000
0.489642700
-3.969918000
1.118979000
0.586921900
-3.956706000
1.119251000
0.683847500
-3.941111000
1.119533000
0.780361300
-3.923141000
1.119819000
0.876404900
-3.902808000
1.120097000
0.971920700
-3.880125000
1.120359000
1.066851000
-3.855104000
1.120604000
1.161139000
-3.827761000
1.120839000
1.254727000
-3.798113000
1.121062000
1.347559000
-3.766176000
1.121254000
1.439580000
-3.731971000
1.121385000
1.530734000
-3.695518000
1.121431000
1.620965000
-3.656839000
1.121405000
1.710220000
-3.615957000
1.121369000
1.798445000
-3.572897000
1.121420000
1.885587000
-3.527685000
1.121660000
1.971593000
-3.480348000
1.122128000
2.056411000
-3.430914000
1.122772000
2.139991000
-3.379414000
1.123479000
2.222281000
-3.325878000
1.124152000
2.303233000
-3.270339000
1.124725000
2.382797000
-3.212830000
1.125170000
2.460926000
-3.153386000
1.125493000
2.537573000
-3.092042000
1.125735000
2.612691000
-3.028835000
1.125957000
2.686236000
-2.963804000
1.126196000
2.758162000
-2.896988000
1.126448000
2.828427000
-2.828427000
1.126677000
2.896988000
-2.758162000
1.126853000
2.963804000
-2.686236000
1.126962000
3.028835000
-2.612691000
1.127006000
3.092042000
-2.537573000
1.126990000
3.153386000
-2.460926000
1.126916000
3.212830000
-2.382797000
1.126791000
3.270339000
-2.303233000
1.126612000
3.325878000
-2.222281000
1.126378000
3.379414000
-2.139991000
1.126094000
3.430914000
-2.056411000
1.125787000
3.480348000
-1.971593000
1.125497000
3.527685000
-1.885587000
1.125247000
3.572897000
-1.798445000
1.125020000
3.615957000
-1.710220000
1.124769000
3.656839000
-1.620965000
1.124454000
3.695518000
-1.530734000
1.124045000
3.731971000
-1.439580000
1.123521000
3.766176000
-1.347559000
1.122884000
3.798113000
-1.254727000
1.122195000
3.827761000
-1.161139000
1.121565000
3.855104000
-1.066851000
1.121079000
3.880125000
-0.971920700
1.120729000
3.902808000
-0.876404900
1.120431000
3.923141000
-0.780361300
1.120099000
3.941111000
-0.683847500
1.119698000
3.956706000
-0.586921900
1.119219000
3.969918000
-0.489642700
1.118660000
3.980739000
-0.392068600
1.118018000
3.989162000
-0.294258300
1.117329000
3.995182000
-0.196270700
1.116659000
3.998795000
-0.098164920
1.116067000
4.200000000
0.000000000
1.237496000
4.198735000
0.103073200
1.237021000
4.194941000
0.206084200
1.236525000
4.188620000
0.308971200
1.235976000
4.179776000
0.411672000
1.235386000
4.168414000
0.514124800
1.234786000
4.154541000
0.616267900
1.234204000
4.138166000
0.718039900
1.233660000
4.119298000
0.819379300
1.233157000
4.097949000
0.920225100
1.232689000
4.074131000
1.020517000
1.232245000
4.047859000
1.120193000
1.231818000
4.019149000
1.219195000
1.231401000
3.988018000
1.317463000
1.230994000
3.954485000
1.414937000
1.230593000
3.918570000
1.511559000
1.230196000
3.880294000
1.607270000
1.229801000
3.839681000
1.702013000
1.229405000
3.796755000
1.795731000
1.229007000
3.751542000
1.888368000
1.228610000
3.704069000
1.979866000
1.228217000
3.654365000
2.070172000
1.227833000
3.602460000
2.159231000
1.227466000
3.548385000
2.246990000
1.227127000
3.492172000
2.333395000
1.226834000
3.433856000
2.418394000
1.226600000
3.373471000
2.501937000
1.226431000
3.311055000
2.583972000
1.226323000
3.246644000
2.664452000
1.226266000
3.180277000
2.743326000
1.226267000
3.111995000
2.820548000
1.226379000
3.041838000
2.896070000
1.226681000
2.969848000
2.969848000
1.227212000
2.896070000
3.041838000
1.227921000
2.820548000
3.111995000
1.228691000
2.743326000
3.180277000
1.229425000
2.664452000
3.246644000
1.230073000
2.583972000
3.311055000
1.230608000
2.501937000
3.373471000
1.231002000
2.418394000
3.433856000
1.231244000
2.333395000
3.492172000
1.231336000
2.246990000
3.548385000
1.231298000
2.159231000
3.602460000
1.231144000
2.070172000
3.654365000
1.230891000
1.979866000
3.704069000
1.230565000
1.888368000
3.751542000
1.230198000
1.795731000
3.796755000
1.229823000
1.702013000
3.839681000
1.229471000
1.607270000
3.880294000
1.229171000
1.511559000
3.918570000
1.228938000
1.414937000
3.954485000
1.228781000
1.317463000
3.988018000
1.228699000
1.219195000
4.019149000
1.228683000
1.120193000
4.047859000
1.228719000
1.020517000
4.074131000
1.228789000
0.920225100
4.097949000
1.228874000
0.819379300
4.119298000
1.228955000
0.718039900
4.138166000
1.229013000
0.616267900
4.154541000
1.229036000
0.514124800
4.168414000
1.229011000
0.411672000
4.179776000
1.228933000
0.308971200
4.188620000
1.228799000
0.206084200
4.194941000
1.228612000
0.103073200
4.198735000
1.228381000
0.000000000
4.200000000
1.228116000
-0.103073200
4.198735000
1.227827000
-0.206084200
4.194941000
1.227525000
-0.308971200
4.188620000
1.227219000
-0.411672000
4.179776000
1.226914000
-0.514124800
4.168414000
1.226610000
-0.616267900
4.154541000
1.226305000
-0.718039900
4.138166000
1.225995000
-0.819379300
4.119298000
1.225678000
-0.920225100
4.097949000
1.225345000
-1.020517000
4.074131000
1.224991000
-1.120193000
4.047859000
1.224598000
-1.219195000
4.019149000
1.224138000
-1.317463000
3.988018000
1.223595000
-1.414937000
3.954485000
1.222989000
-1.511559000
3.918570000
1.222383000
-1.607270000
3.880294000
1.221835000
-1.702013000
3.839681000
1.221355000
-1.795731000
3.796755000
1.220896000
-1.888368000
3.751542000
1.220402000
-1.979866000
3.704069000
1.219820000
-2.070172000
3.654365000
1.219102000
-2.159231000
3.602460000
1.218221000
-2.246990000
3.548385000
1.217218000
-2.333395000
3.492172000
1.216221000
-2.418394000
3.433856000
1.215380000
-2.501937000
3.373471000
1.214768000
-2.583972000
3.311055000
1.214364000
-2.664452000
3.246644000
1.214097000
-2.743326000
3.180277000
1.213901000
-2.820548000
3.111995000
1.213739000
-2.896070000
3.041838000
1.213591000
-2.969848000
2.969848000
1.213448000
-3.041838000
2.896070000
1.213315000
-3.111995000
2.820548000
1.213196000
-3.180277000
2.743326000
1.213095000
-3.246644000
2.664452000
1.213011000
-3.311055000
2.583972000
1.212939000
-3.373471000
2.501937000
1.212873000
-3.433856000
2.418394000
1.212809000
-3.492172000
2.333395000
1.212742000
-3.548385000
2.246990000
1.212674000
-3.602460000
2.159231000
1.212606000
-3.654365000
2.070172000
1.212544000
-3.704069000
1.979866000
1.212496000
-3.751542000
1.888368000
1.212471000
-3.796755000
1.795731000
1.212477000
-3.839681000
1.702013000
1.212521000
-3.880294000
1.607270000
1.212608000
-3.918570000
1.511559000
1.212739000
-3.954485000
1.414937000
1.212914000
-3.988018000
1.317463000
1.213127000
-4.019149000
1.219195000
1.213373000
-4.047859000
1.120193000
1.213645000
-4.074131000
1.020517000
1.213937000
-4.097949000
0.920225100
1.214243000
-4.119298000
0.819379300
1.214560000
-4.138166000
0.718039900
1.214887000
-4.154541000
0.616267900
1.215225000
-4.168414000
0.514124800
1.215579000
-4.179776000
0.411672000
1.215950000
-4.188620000
0.308971200
1.216341000
-4.194941000
0.206084200
1.216754000
-4.198735000
0.103073200
1.217183000
-4.200000000
0.000000000
1.217627000
-4.198735000
-0.103073200
1.218077000
-4.194941000
-0.206084200
1.218531000
-4.188620000
-0.308971200
1.218983000
-4.179776000
-0.411672000
1.219432000
-4.168414000
-0.514124800
1.219881000
-4.154541000
-0.616267900
1.220332000
-4.138166000
-0.718039900
1.220791000
-4.119298000
-0.819379300
1.221262000
-4.097949000
-0.920225100
1.221750000
-4.074131000
-1.020517000
1.222258000
-4.047859000
-1.120193000
1.222786000
-4.019149000
-1.219195000
1.223329000
-3.988018000
-1.317463000
1.223884000
-3.954485000
-1.414937000
1.224441000
-3.918570000
-1.511559000
1.224992000
-3.880294000
-1.607270000
1.225531000
-3.839681000
-1.702013000
1.226051000
-3.796755000
-1.795731000
1.226550000
-3.751542000
-1.888368000
1.227027000
-3.704069000
-1.979866000
1.227483000
-3.654365000
-2.070172000
1.227920000
-3.602460000
-2.159231000
1.228341000
-3.548385000
-2.246990000
1.228748000
-3.492172000
-2.333395000
1.229145000
-3.433856000
-2.418394000
1.229533000
-3.373471000
-2.501937000
1.229916000
-3.311055000
-2.583972000
1.230296000
-3.246644000
-2.664452000
1.230673000
-3.180277000
-2.743326000
1.231049000
-3.111995000
-2.820548000
1.231422000
-3.041838000
-2.896070000
1.231792000
-2.969848000
-2.969848000
1.232156000
-2.896070000
-3.041838000
1.232511000
-2.820548000
-3.111995000
1.232857000
-2.743326000
-3.180277000
1.233194000
-2.664452000
-3.246644000
1.233521000
-2.583972000
-3.311055000
1.233841000
-2.501937000
-3.373471000
1.234155000
-2.418394000
-3.433856000
1.234463000
-2.333395000
-3.492172000
1.234765000
-2.246990000
-3.548385000
1.235060000
-2.159231000
-3.602460000
1.235347000
-2.070172000
-3.654365000
1.235627000
-1.979866000
-3.704069000
1.235899000
-1.888368000
-3.751542000
1.236166000
-1.795731000
-3.796755000
1.236429000
-1.702013000
-3.839681000
1.236689000
-1.607270000
-3.880294000
1.236949000
-1.511559000
-3.918570000
1.237208000
-1.414937000
-3.954485000
1.237466000
-1.317463000
-3.988018000
1.237720000
-1.219195000
-4.019149000
1.237968000
-1.120193000
-4.047859000
1.238207000
-1.020517000
-4.074131000
1.238435000
-0.920225100
-4.097949000
1.238650000
-0.819379300
-4.119298000
1.238852000
-0.718039900
-4.138166000
1.239040000
-0.616267900
-4.154541000
1.239218000
-0.514124800
-4.168414000
1.239386000
-0.411672000
-4.179776000
1.239549000
-0.308971200
-4.188620000
1.239710000
-0.206084200
-4.194941000
1.239875000
-0.103073200
-4.198735000
1.240048000
0.000000000
-4.200000000
1.240234000
0.103073200
-4.198735000
1.240438000
0.206084200
-4.194941000
1.240662000
0.308971200
-4.188620000
1.240911000
0.411672000
-4.179776000
1.241186000
0.514124800
-4.168414000
1.241485000
0.616267900
-4.154541000
1.241806000
0.718039900
-4.138166000
1.242142000
0.819379300
-4.119298000
1.242485000
0.920225100
-4.097949000
1.242822000
1.020517000
-4.074131000
1.243139000
1.120193000
-4.047859000
1.243420000
1.219195000
-4.019149000
1.243646000
1.317463000
-3.988018000
1.243790000
1.414937000
-3.954485000
1.243835000
1.511559000
-3.918570000
1.243795000
1.607270000
-3.880294000
1.243712000
1.702013000
-3.839681000
1.243644000
1.795731000
-3.796755000
1.243654000
1.888368000
-3.751542000
1.243816000
1.979866000
-3.704069000
1.244202000
2.070172000
-3.654365000
1.244830000
2.159231000
-3.602460000
1.245635000
2.246990000
-3.548385000
1.246499000
2.333395000
-3.492172000
1.247319000
2.418394000
-3.433856000
1.248027000
2.501937000
-3.373471000
1.248594000
2.583972000
-3.311055000
1.249027000
2.664452000
-3.246644000
1.249364000
2.743326000
-3.180277000
1.249670000
2.820548000
-3.111995000
1.249983000
2.896070000
-3.041838000
1.250301000
2.969848000
-2.969848000
1.250589000
3.041838000
-2.896070000
1.250818000
3.111995000
-2.820548000
1.250975000
3.180277000
-2.743326000
1.251059000
3.246644000
-2.664452000
1.251076000
3.311055000
-2.583972000
1.251025000
3.373471000
-2.501937000
1.250911000
3.433856000
-2.418394000
1.250732000
3.492172000
-2.333395000
1.250484000
3.548385000
-2.246990000
1.250175000
3.602460000
-2.159231000
1.249832000
3.654365000
-2.070172000
1.249496000
3.704069000
-1.979866000
1.249191000
3.751542000
-1.888368000
1.248901000
3.796755000
-1.795731000
1.248580000
3.839681000
-1.702013000
1.248190000
3.880294000
-1.607270000
1.247701000
3.918570000
-1.511559000
1.247092000
3.954485000
-1.414937000
1.246369000
3.988018000
-1.317463000
1.245592000
4.019149000
-1.219195000
1.244876000
4.047859000
-1.120193000
1.244308000
4.074131000
-1.020517000
1.243881000
4.097949000
-0.920225100
1.243510000
4.119298000
-0.819379300
1.243106000
4.138166000
-0.718039900
1.242627000
4.154541000
-0.616267900
1.242047000
4.168414000
-0.514124800
1.241342000
4.179776000
-0.411672000
1.240501000
4.188620000
-0.308971200
1.239591000
4.194941000
-0.206084200
1.238735000
4.198735000
-0.103073200
1.238038000
4.400000000
0.000000000
1.367565000
4.398675000
0.107981400
1.366972000
4.394700000
0.215897800
1.366283000
4.388078000
0.323684100
1.365427000
4.378813000
0.431275400
1.364433000
4.366910000
0.538607000
1.363422000
4.352377000
0.645614100
1.362520000
4.335222000
0.752232300
1.361787000
4.315455000
0.858397400
1.361190000
4.293089000
0.964045500
1.360663000
4.268137000
1.069113000
1.360158000
4.240615000
1.173536000
1.359658000
4.210537000
1.277253000
1.359164000
4.177924000
1.380200000
1.358676000
4.142794000
1.482315000
1.358199000
4.105168000
1.583538000
1.357734000
4.065070000
1.683807000
1.357280000
4.022523000
1.783062000
1.356834000
3.977553000
1.881242000
1.356401000
3.930187000
1.978290000
1.355993000
3.880454000
2.074146000
1.355654000
3.828383000
2.168752000
1.355486000
3.774006000
2.262052000
1.355609000
3.717356000
2.353990000
1.356067000
3.658466000
2.444509000
1.356734000
3.597373000
2.533556000
1.357377000
3.534113000
2.621077000
1.357815000
3.468724000
2.707019000
1.358032000
3.401246000
2.791331000
1.358126000
3.331719000
2.873960000
1.358224000
3.260185000
2.954859000
1.358451000
3.186687000
3.033978000
1.358904000
3.111270000
3.111270000
1.359621000
3.033978000
3.186687000
1.360522000
2.954859000
3.260185000
1.361458000
2.873960000
3.331719000
1.362298000
2.791331000
3.401246000
1.362969000
2.707019000
3.468724000
1.363425000
2.621077000
3.534113000
1.363642000
2.533556000
3.597373000
1.363618000
2.444509000
3.658466000
1.363382000
2.353990000
3.717356000
1.362985000
2.262052000
3.774006000
1.362475000
2.168752000
3.828383000
1.361899000
2.074146000
3.880454000
1.361312000
1.978290000
3.930187000
1.360760000
1.881242000
3.977553000
1.360288000
1.783062000
4.022523000
1.359930000
1.683807000
4.065070000
1.359706000
1.583538000
4.105168000
1.359621000
1.482315000
4.142794000
1.359667000
1.380200000
4.177924000
1.359821000
1.277253000
4.210537000
1.360053000
1.173536000
4.240615000
1.360327000
1.069113000
4.268137000
1.360607000
0.964045500
4.293089000
1.360862000
0.858397400
4.315455000
1.361068000
0.752232300
4.335222000
1.361214000
0.645614100
4.352377000
1.361297000
0.538607000
4.366910000
1.361323000
0.431275400
4.378813000
1.361303000
0.323684100
4.388078000
1.361250000
0.215897800
4.394700000
1.361171000
0.107981400
4.398675000
1.361072000
0.000000000
4.400000000
1.360949000
-0.107981400
4.398675000
1.360794000
-0.215897800
4.394700000
1.360598000
-0.323684100
4.388078000
1.360349000
-0.431275400
4.378813000
1.360041000
-0.538607000
4.366910000
1.359671000
-0.645614100
4.352377000
1.359242000
-0.752232300
4.335222000
1.358763000
-0.858397400
4.315455000
1.358246000
-0.964045500
4.293089000
1.357701000
-1.069113000
4.268137000
1.357135000
-1.173536000
4.240615000
1.356540000
-1.277253000
4.210537000
1.355896000
-1.380200000
4.177924000
1.355185000
-1.482315000
4.142794000
1.354427000
-1.583538000
4.105168000
1.353679000
-1.683807000
4.065070000
1.352995000
-1.783062000
4.022523000
1.352379000
-1.881242000
3.977553000
1.351781000
-1.978290000
3.930187000
1.351144000
-2.074146000
3.880454000
1.350414000
-2.168752000
3.828383000
1.349546000
-2.262052000
3.774006000
1.348515000
-2.353990000
3.717356000
1.347356000
-2.444509000
3.658466000
1.346186000
-2.533556000
3.597373000
1.345116000
-2.621077000
3.534113000
1.344166000
-2.707019000
3.468724000
1.343276000
-2.791331000
3.401246000
1.342423000
-2.873960000
3.331719000
1.341690000
-2.954859000
3.260185000
1.341187000
-3.033978000
3.186687000
1.340938000
-3.111270000
3.111270000
1.340851000
-3.186687000
3.033978000
1.340810000
-3.260185000
2.954859000
1.340747000
-3.331719000
2.873960000
1.340651000
-3.401246000
2.791331000
1.340541000
-3.468724000
2.707019000
1.340428000
-3.534113000
2.621077000
1.340318000
-3.597373000
2.533556000
1.340211000
-3.658466000
2.444509000
1.340105000
-3.717356000
2.353990000
1.340001000
-3.774006000
2.262052000
1.339900000
-3.828383000
2.168752000
1.339810000
-3.880454000
2.074146000
1.339740000
-3.930187000
1.978290000
1.339699000
-3.977553000
1.881242000
1.339697000
-4.022523000
1.783062000
1.339741000
-4.065070000
1.683807000
1.339836000
-4.105168000
1.583538000
1.339983000
-4.142794000
1.482315000
1.340178000
-4.177924000
1.380200000
1.340418000
-4.210537000
1.277253000
1.340694000
-4.240615000
1.173536000
1.340999000
-4.268137000
1.069113000
1.341326000
-4.293089000
0.964045500
1.341670000
-4.315455000
0.858397400
1.342025000
-4.335222000
0.752232300
1.342393000
-4.352377000
0.645614100
1.342773000
-4.366910000
0.538607000
1.343169000
-4.378813000
0.431275400
1.343583000
-4.388078000
0.323684100
1.344019000
-4.394700000
0.215897800
1.344474000
-4.398675000
0.107981400
1.344947000
-4.400000000
0.000000000
1.345434000
-4.398675000
-0.107981400
1.345929000
-4.394700000
-0.215897800
1.346428000
-4.388078000
-0.323684100
1.346928000
-4.378813000
-0.431275400
1.347431000
-4.366910000
-0.538607000
1.347938000
-4.352377000
-0.645614100
1.348453000
-4.335222000
-0.752232300
1.348980000
-4.315455000
-0.858397400
1.349525000
-4.293089000
-0.964045500
1.350091000
-4.268137000
-1.069113000
1.350679000
-4.240615000
-1.173536000
1.351289000
-4.210537000
-1.277253000
1.351918000
-4.177924000
-1.380200000
1.352560000
-4.142794000
-1.482315000
1.353206000
-4.105168000
-1.583538000
1.353849000
-4.065070000
-1.683807000
1.354479000
-4.022523000
-1.783062000
1.355092000
-3.977553000
-1.881242000
1.355681000
-3.930187000
-1.978290000
1.356245000
-3.880454000
-2.074146000
1.356783000
-3.828383000
-2.168752000
1.357295000
-3.774006000
-2.262052000
1.357784000
-3.717356000
-2.353990000
1.358252000
-3.658466000
-2.444509000
1.358702000
-3.597373000
-2.533556000
1.359139000
-3.534113000
-2.621077000
1.359565000
-3.468724000
-2.707019000
1.359985000
-3.401246000
-2.791331000
1.360400000
-3.331719000
-2.873960000
1.360811000
-3.260185000
-2.954859000
1.361219000
-3.186687000
-3.033978000
1.361620000
-3.111270000
-3.111270000
1.362011000
-3.033978000
-3.186687000
1.362391000
-2.954859000
-3.260185000
1.362754000
-2.873960000
-3.331719000
1.363102000
-2.791331000
-3.401246000
1.363433000
-2.707019000
-3.468724000
1.363749000
-2.621077000
-3.534113000
1.364051000
-2.533556000
-3.597373000
1.364341000
-2.444509000
-3.658466000
1.364622000
-2.353990000
-3.717356000
1.364892000
-2.262052000
-3.774006000
1.365154000
-2.168752000
-3.828383000
1.365409000
-2.074146000
-3.880454000
1.365657000
-1.978290000
-3.930187000
1.365902000
-1.881242000
-3.977553000
1.366145000
-1.783062000
-4.022523000
1.366388000
-1.683807000
-4.065070000
1.366634000
-1.583538000
-4.105168000
1.366881000
-1.482315000
-4.142794000
1.367129000
-1.380200000
-4.177924000
1.367376000
-1.277253000
-4.210537000
1.367617000
-1.173536000
-4.240615000
1.367850000
-1.069113000
-4.268137000
1.368072000
-0.964045500
-4.293089000
1.368281000
-0.858397400
-4.315455000
1.368475000
-0.752232300
-4.335222000
1.368656000
-0.645614100
-4.352377000
1.368826000
-0.538607000
-4.366910000
1.368987000
-0.431275400
-4.378813000
1.369145000
-0.323684100
-4.388078000
1.369304000
-0.215897800
-4.394700000
1.369471000
-0.107981400
-4.398675000
1.369652000
0.000000000
-4.400000000
1.369851000
0.107981400
-4.398675000
1.370076000
0.215897800
-4.394700000
1.370331000
0.323684100
-4.388078000
1.370620000
0.431275400
-4.378813000
1.370943000
0.538607000
-4.366910000
1.371299000
0.645614100
-4.352377000
1.371684000
0.752232300
-4.335222000
1.372092000
0.858397400
-4.315455000
1.372514000
0.964045500
-4.293089000
1.372931000
1.069113000
-4.268137000
1.373312000
1.173536000
-4.240615000
1.373601000
1.277253000
-4.210537000
1.373736000
1.380200000
-4.177924000
1.373681000
1.482315000
-4.142794000
1.373468000
1.583538000
-4.105168000
1.373203000
1.683807000
-4.065070000
1.372999000
1.783062000
-4.022523000
1.372932000
1.881242000
-3.977553000
1.373040000
1.978290000
-3.930187000
1.373358000
2.074146000
-3.880454000
1.373925000
2.168752000
-3.828383000
1.374743000
2.262052000
-3.774006000
1.375735000
2.353990000
-3.717356000
1.376778000
2.444509000
-3.658466000
1.377763000
2.533556000
-3.597373000
1.378619000
2.621077000
-3.534113000
1.379319000
2.707019000
-3.468724000
1.379869000
2.791331000
-3.401246000
1.380311000
2.873960000
-3.331719000
1.380712000
2.954859000
-3.260185000
1.381112000
3.033978000
-3.186687000
1.381510000
3.111270000
-3.111270000
1.381872000
3.186687000
-3.033978000
1.382168000
3.260185000
-2.954859000
1.382383000
3.331719000
-2.873960000
1.382515000
3.401246000
-2.791331000
1.382569000
3.468724000
-2.707019000
1.382543000
3.534113000
-2.621077000
1.382443000
3.597373000
-2.533556000
1.382267000
3.658466000
-2.444509000
1.382017000
3.717356000
-2.353990000
1.381700000
3.774006000
-2.262052000
1.381348000
3.828383000
-2.168752000
1.381006000
3.880454000
-2.074146000
1.380697000
3.930187000
-1.978290000
1.380405000
3.977553000
-1.881242000
1.380082000
4.022523000
-1.783062000
1.379686000
4.065070000
-1.683807000
1.379184000
4.105168000
-1.583538000
1.378552000
4.142794000
-1.482315000
1.377791000
4.177924000
-1.380200000
1.376963000
4.210537000
-1.277253000
1.376180000
4.240615000
-1.173536000
1.375533000
4.268137000
-1.069113000
1.375013000
4.293089000
-0.964045500
1.374540000
4.315455000
-0.858397400
1.374027000
4.335222000
-0.752232300
1.373432000
4.352377000
-0.645614100
1.372735000
4.366910000
-0.538607000
1.371911000
4.378813000
-0.431275400
1.370955000
4.388078000
-0.323684100
1.369936000
4.394700000
-0.215897800
1.368984000
4.398675000
-0.107981400
1.368196000
4.600000000
0.000000000
1.506733000
4.598615000
0.112889600
1.506181000
4.594459000
0.225711300
1.505549000
4.587536000
0.338397000
1.504763000
4.577849000
0.450878800
1.503849000
4.565406000
0.563089100
1.502924000
4.550212000
0.674960100
1.502109000
4.532277000
0.786424600
1.501457000
4.511612000
0.897415500
1.500928000
4.488230000
1.007866000
1.500447000
4.462144000
1.117709000
1.499956000
4.433370000
1.226879000
1.499428000
4.401926000
1.335309000
1.498847000
4.367829000
1.442936000
1.498196000
4.331102000
1.549693000
1.497456000
4.291767000
1.655517000
1.496604000
4.249846000
1.760344000
1.495613000
4.205365000
1.864110000
1.494462000
4.158351000
1.966753000
1.493150000
4.108832000
2.068212000
1.491700000
4.056838000
2.168425000
1.490200000
4.002400000
2.267332000
1.488821000
3.945551000
2.364873000
1.487779000
3.886326000
2.460989000
1.487225000
3.824760000
2.555623000
1.487144000
3.760890000
2.648717000
1.487390000
3.694755000
2.740217000
1.487835000
3.626393000
2.830065000
1.488469000
3.555848000
2.918209000
1.489347000
3.483160000
3.004595000
1.490512000
3.408375000
3.089171000
1.491977000
3.331537000
3.171886000
1.493712000
3.252691000
3.252691000
1.495638000
3.171886000
3.331537000
1.497581000
3.089171000
3.408375000
1.499333000
3.004595000
3.483160000
1.500737000
2.918209000
3.555848000
1.501731000
2.830065000
3.626393000
1.502310000
2.740217000
3.694755000
1.502507000
2.648717000
3.760890000
1.502390000
2.555623000
3.824760000
1.502050000
2.460989000
3.886326000
1.501587000
2.364873000
3.945551000
1.501083000
2.267332000
4.002400000
1.500596000
2.168425000
4.056838000
1.500171000
2.068212000
4.108832000
1.499834000
1.966753000
4.158351000
1.499603000
1.864110000
4.205365000
1.499485000
1.760344000
4.249846000
1.499484000
1.655517000
4.291767000
1.499598000
1.549693000
4.331102000
1.499823000
1.442936000
4.367829000
1.500150000
1.335309000
4.401926000
1.500567000
1.226879000
4.433370000
1.501053000
1.117709000
4.462144000
1.501586000
1.007866000
4.488230000
1.502136000
0.897415500
4.511612000
1.502671000
0.786424600
4.532277000
1.503158000
0.674960100
4.550212000
1.503566000
0.563089100
4.565406000
1.503871000
0.450878800
4.577849000
1.504052000
0.338397000
4.587536000
1.504100000
0.225711300
4.594459000
1.504015000
0.112889600
4.598615000
1.503807000
0.000000000
4.600000000
1.503493000
-0.112889600
4.598615000
1.503092000
-0.225711300
4.594459000
1.502625000
-0.338397000
4.587536000
1.502111000
-0.450878800
4.577849000
1.501562000
-0.563089100
4.565406000
1.500984000
-0.674960100
4.550212000
1.500380000
-0.786424600
4.532277000
1.499748000
-0.897415500
4.511612000
1.499090000
-1.007866000
4.488230000
1.498403000
-1.117709000
4.462144000
1.497688000
-1.226879000
4.433370000
1.496935000
-1.335309000
4.401926000
1.496126000
-1.442936000
4.367829000
1.495250000
-1.549693000
4.331102000
1.494333000
-1.655517000
4.291767000
1.493438000
-1.760344000
4.249846000
1.492624000
-1.864110000
4.205365000
1.491894000
-1.966753000
4.158351000
1.491196000
-2.068212000
4.108832000
1.490465000
-2.168425000
4.056838000
1.489642000
-2.267332000
4.002400000
1.488671000
-2.364873000
3.945551000
1.487522000
-2.460989000
3.886326000
1.486226000
-2.555623000
3.824760000
1.484898000
-2.648717000
3.760890000
1.483651000
-2.740217000
3.694755000
1.482502000
-2.830065000
3.626393000
1.481387000
-2.918209000
3.555848000
1.480262000
-3.004595000
3.483160000
1.479172000
-3.089171000
3.408375000
1.478213000
-3.171886000
3.331537000
1.477452000
-3.252691000
3.252691000
1.476907000
-3.331537000
3.171886000
1.476561000
-3.408375000
3.089171000
1.476354000
-3.483160000
3.004595000
1.476206000
-3.555848000
2.918209000
1.476060000
-3.626393000
2.830065000
1.475895000
-3.694755000
2.740217000
1.475720000
-3.760890000
2.648717000
1.475547000
-3.824760000
2.555623000
1.475379000
-3.886326000
2.460989000
1.475219000
-3.945551000
2.364873000
1.475071000
-4.002400000
2.267332000
1.474940000
-4.056838000
2.168425000
1.474836000
-4.108832000
2.068212000
1.474768000
-4.158351000
1.966753000
1.474748000
-4.205365000
1.864110000
1.474783000
-4.249846000
1.760344000
1.474879000
-4.291767000
1.655517000
1.475036000
-4.331102000
1.549693000
1.475253000
-4.367829000
1.442936000
1.475522000
-4.401926000
1.335309000
1.475835000
-4.433370000
1.226879000
1.476185000
-4.462144000
1.117709000
1.476562000
-4.488230000
1.007866000
1.476959000
-4.511612000
0.897415500
1.477372000
-4.532277000
0.786424600
1.477799000
-4.550212000
0.674960100
1.478240000
-4.565406000
0.563089100
1.478696000
-4.577849000
0.450878800
1.479170000
-4.587536000
0.338397000
1.479662000
-4.594459000
0.225711300
1.480172000
-4.598615000
0.112889600
1.480695000
-4.600000000
0.000000000
1.481228000
-4.598615000
-0.112889600
1.481766000
-4.594459000
-0.225711300
1.482306000
-4.587536000
-0.338397000
1.482847000
-4.577849000
-0.450878800
1.483393000
-4.565406000
-0.563089100
1.483949000
-4.550212000
-0.674960100
1.484519000
-4.532277000
-0.786424600
1.485109000
-4.511612000
-0.897415500
1.485725000
-4.488230000
-1.007866000
1.486369000
-4.462144000
-1.117709000
1.487041000
-4.433370000
-1.226879000
1.487740000
-4.401926000
-1.335309000
1.488461000
-4.367829000
-1.442936000
1.489198000
-4.331102000
-1.549693000
1.489943000
-4.291767000
-1.655517000
1.490687000
-4.249846000
-1.760344000
1.491422000
-4.205365000
-1.864110000
1.492140000
-4.158351000
-1.966753000
1.492835000
-4.108832000
-2.068212000
1.493500000
-4.056838000
-2.168425000
1.494134000
-4.002400000
-2.267332000
1.494732000
-3.945551000
-2.364873000
1.495297000
-3.886326000
-2.460989000
1.495829000
-3.824760000
-2.555623000
1.496333000
-3.760890000
-2.648717000
1.496814000
-3.694755000
-2.740217000
1.497278000
-3.626393000
-2.830065000
1.497730000
-3.555848000
-2.918209000
1.498175000
-3.483160000
-3.004595000
1.498616000
-3.408375000
-3.089171000
1.499052000
-3.331537000
-3.171886000
1.499482000
-3.252691000
-3.252691000
1.499901000
-3.171886000
-3.331537000
1.500305000
-3.089171000
-3.408375000
1.500689000
-3.004595000
-3.483160000
1.501049000
-2.918209000
-3.555848000
1.501383000
-2.830065000
-3.626393000
1.501691000
-2.740217000
-3.694755000
1.501973000
-2.648717000
-3.760890000
1.502233000
-2.555623000
-3.824760000
1.502474000
-2.460989000
-3.886326000
1.502697000
-2.364873000
-3.945551000
1.502908000
-2.267332000
-4.002400000
1.503110000
-2.168425000
-4.056838000
1.503305000
-2.068212000
-4.108832000
1.503498000
-1.966753000
-4.158351000
1.503694000
-1.864110000
-4.205365000
1.503894000
-1.760344000
-4.249846000
1.504102000
-1.655517000
-4.291767000
1.504317000
-1.549693000
-4.331102000
1.504538000
-1.442936000
-4.367829000
1.504763000
-1.335309000
-4.401926000
1.504986000
-1.226879000
-4.433370000
1.505203000
-1.117709000
-4.462144000
1.505410000
-1.007866000
-4.488230000
1.505603000
-0.897415500
-4.511612000
1.505783000
-0.786424600
-4.532277000
1.505949000
-0.674960100
-4.550212000
1.506104000
-0.563089100
-4.565406000
1.506254000
-0.450878800
-4.577849000
1.506403000
-0.338397000
-4.587536000
1.506557000
-0.225711300
-4.594459000
1.506725000
-0.112889600
-4.598615000
1.506913000
0.000000000
-4.600000000
1.507130000
0.112889600
-4.598615000
1.507381000
0.225711300
-4.594459000
1.507674000
0.338397000
-4.587536000
1.508013000
0.450878800
-4.577849000
1.508397000
0.563089100
-4.565406000
1.508819000
0.674960100
-4.550212000
1.509262000
0.786424600
-4.532277000
1.509692000
0.897415500
-4.511612000
1.510061000
1.007866000
-4.488230000
1.510320000
1.117709000
-4.462144000
1.510449000
1.226879000
-4.433370000
1.510456000
1.335309000
-4.401926000
1.510364000
1.442936000
-4.367829000
1.510190000
1.549693000
-4.331102000
1.509970000
1.655517000
-4.291767000
1.509778000
1.760344000
-4.249846000
1.509699000
1.864110000
-4.205365000
1.509788000
1.966753000
-4.158351000
1.510074000
2.068212000
-4.108832000
1.510587000
2.168425000
-4.056838000
1.511363000
2.267332000
-4.002400000
1.512400000
2.364873000
-3.945551000
1.513617000
2.460989000
-3.886326000
1.514887000
2.555623000
-3.824760000
1.516099000
2.648717000
-3.760890000
1.517179000
2.740217000
-3.694755000
1.518096000
2.830065000
-3.626393000
1.518855000
2.918209000
-3.555848000
1.519498000
3.004595000
-3.483160000
1.520088000
3.089171000
-3.408375000
1.520668000
3.171886000
-3.331537000
1.521234000
3.252691000
-3.252691000
1.521753000
3.331537000
-3.171886000
1.522193000
3.408375000
-3.089171000
1.522540000
3.483160000
-3.004595000
1.522789000
3.555848000
-2.918209000
1.522943000
3.626393000
-2.830065000
1.522999000
3.694755000
-2.740217000
1.522963000
3.760890000
-2.648717000
1.522832000
3.824760000
-2.555623000
1.522608000
3.886326000
-2.460989000
1.522302000
3.945551000
-2.364873000
1.521946000
4.002400000
-2.267332000
1.521586000
4.056838000
-2.168425000
1.521249000
4.108832000
-2.068212000
1.520919000
4.158351000
-1.966753000
1.520547000
4.205365000
-1.864110000
1.520092000
4.249846000
-1.760344000
1.519519000
4.291767000
-1.655517000
1.518804000
4.331102000
-1.549693000
1.517951000
4.367829000
-1.442936000
1.517019000
4.401926000
-1.335309000
1.516127000
4.433370000
-1.226879000
1.515364000
4.462144000
-1.117709000
1.514729000
4.488230000
-1.007866000
1.514144000
4.511612000
-0.897415500
1.513524000
4.532277000
-0.786424600
1.512833000
4.550212000
-0.674960100
1.512051000
4.565406000
-0.563089100
1.511158000
4.577849000
-0.450878800
1.510149000
4.587536000
-0.338397000
1.509096000
4.594459000
-0.225711300
1.508127000
4.598615000
-0.112889600
1.507343000
4.800000000
0.000000000
1.645998000
4.798554000
0.117797900
1.643196000
4.794219000
0.235524800
1.640165000
4.786994000
0.353109900
1.636906000
4.776887000
0.470482300
1.633521000
4.763902000
0.587571300
1.630199000
4.748047000
0.704306200
1.627120000
4.729333000
0.820617100
1.624374000
4.707769000
0.936433600
1.621940000
4.683370000
1.051686000
1.619740000
4.656150000
1.166305000
1.617707000
4.626125000
1.280221000
1.615796000
4.593314000
1.393366000
1.613981000
4.557735000
1.505672000
1.612244000
4.519412000
1.617071000
1.610582000
4.478366000
1.727496000
1.609002000
4.434622000
1.836881000
1.607525000
4.388207000
1.945158000
1.606180000
4.339149000
2.052264000
1.605021000
4.287477000
2.158134000
1.604115000
4.233222000
2.262704000
1.603574000
4.176418000
2.365911000
1.603560000
4.117097000
2.467693000
1.604250000
4.055297000
2.567989000
1.605717000
3.991054000
2.666737000
1.607833000
3.924407000
2.763879000
1.610312000
3.855396000
2.859357000
1.612876000
3.784063000
2.953112000
1.615366000
3.710450000
3.045088000
1.617713000
3.634603000
3.135230000
1.619881000
3.556566000
3.223483000
1.621861000
3.476386000
3.309795000
1.623672000
3.394113000
3.394113000
1.625350000
3.309795000
3.476386000
1.626885000
3.223483000
3.556566000
1.628257000
3.135230000
3.634603000
1.629497000
3.045088000
3.710450000
1.630691000
2.953112000
3.784063000
1.631925000
2.859357000
3.855396000
1.633248000
2.763879000
3.924407000
1.634679000
2.666737000
3.991054000
1.636205000
2.567989000
4.055297000
1.637793000
2.467693000
4.117097000
1.639383000
2.365911000
4.176418000
1.640908000
2.262704000
4.233222000
1.642313000
2.158134000
4.287477000
1.643562000
2.052264000
4.339149000
1.644641000
1.945158000
4.388207000
1.645552000
1.836881000
4.434622000
1.646312000
1.727496000
4.478366000
1.646947000
1.617071000
4.519412000
1.647483000
1.505672000
4.557735000
1.647945000
1.393366000
4.593314000
1.648355000
1.280221000
4.626125000
1.648724000
1.166305000
4.656150000
1.649060000
1.051686000
4.683370000
1.649362000
0.936433600
4.707769000
1.649624000
0.820617100
4.729333000
1.649841000
0.704306200
4.748047000
1.650004000
0.587571300
4.763902000
1.650112000
0.470482300
4.776887000
1.650166000
0.353109900
4.786994000
1.650173000
0.235524800
4.794219000
1.650147000
0.117797900
4.798554000
1.650104000
0.000000000
4.800000000
1.650061000
-0.117797900
4.798554000
1.650030000
-0.235524800
4.794219000
1.650012000
-0.353109900
4.786994000
1.649998000
-0.470482300
4.776887000
1.649964000
-0.587571300
4.763902000
1.649877000
-0.704306200
4.748047000
1.649698000
-0.820617100
4.729333000
1.649390000
-0.936433600
4.707769000
1.648927000
-1.051686000
4.683370000
1.648294000
-1.166305000
4.656150000
1.647490000
-1.280221000
4.626125000
1.646519000
-1.393366000
4.593314000
1.645387000
-1.505672000
4.557735000
1.644115000
-1.617071000
4.519412000
1.642764000
-1.727496000
4.478366000
1.641432000
-1.836881000
4.434622000
1.640206000
-1.945158000
4.388207000
1.639112000
-2.052264000
4.339149000
1.638109000
-2.158134000
4.287477000
1.637139000
-2.262704000
4.233222000
1.636137000
-2.365911000
4.176418000
1.635038000
-2.467693000
4.117097000
1.633798000
-2.567989000
4.055297000
1.632432000
-2.666737000
3.991054000
1.631040000
-2.763879000
3.924407000
1.629724000
-2.859357000
3.855396000
1.628494000
-2.953112000
3.784063000
1.627275000
-3.045088000
3.710450000
1.626013000
-3.135230000
3.634603000
1.624728000
-3.223483000
3.556566000
1.623479000
-3.309795000
3.476386000
1.622324000
-3.394113000
3.394113000
1.621334000
-3.476386000
3.309795000
1.620606000
-3.556566000
3.223483000
1.620170000
-3.634603000
3.135230000
1.619940000
-3.710450000
3.045088000
1.619777000
-3.784063000
2.953112000
1.619584000
-3.855396000
2.859357000
1.619349000
-3.924407000
2.763879000
1.619097000
-3.991054000
2.666737000
1.618847000
-4.055297000
2.567989000
1.618612000
-4.117097000
2.467693000
1.618399000
-4.176418000
2.365911000
1.618212000
-4.233222000
2.262704000
1.618060000
-4.287477000
2.158134000
1.617953000
-4.339149000
2.052264000
1.617903000
-4.388207000
1.945158000
1.617920000
-4.434622000
1.836881000
1.618010000
-4.478366000
1.727496000
1.618178000
-4.519412000
1.617071000
1.618419000
-4.557735000
1.505672000
1.618729000
-4.593314000
1.393366000
1.619097000
-4.626125000
1.280221000
1.619512000
-4.656150000
1.166305000
1.619964000
-4.683370000
1.051686000
1.620442000
-4.707769000
0.936433600
1.620941000
-4.729333000
0.820617100
1.621454000
-4.748047000
0.704306200
1.621980000
-4.763902000
0.587571300
1.622520000
-4.776887000
0.470482300
1.623073000
-4.786994000
0.353109900
1.623639000
-4.794219000
0.235524800
1.624215000
-4.798554000
0.117797900
1.624798000
-4.800000000
0.000000000
1.625381000
-4.798554000
-0.117797900
1.625962000
-4.794219000
-0.235524800
1.626539000
-4.786994000
-0.353109900
1.627116000
-4.776887000
-0.470482300
1.627697000
-4.763902000
-0.587571300
1.628292000
-4.748047000
-0.704306200
1.628910000
-4.729333000
-0.820617100
1.629559000
-4.707769000
-0.936433600
1.630245000
-4.683370000
-1.051686000
1.630970000
-4.656150000
-1.166305000
1.631732000
-4.626125000
-1.280221000
1.632529000
-4.593314000
-1.393366000
1.633354000
-4.557735000
-1.505672000
1.634199000
-4.519412000
-1.617071000
1.635056000
-4.478366000
-1.727496000
1.635917000
-4.434622000
-1.836881000
1.636772000
-4.388207000
-1.945158000
1.637613000
-4.339149000
-2.052264000
1.638431000
-4.287477000
-2.158134000
1.639217000
-4.233222000
-2.262704000
1.639963000
-4.176418000
-2.365911000
1.640663000
-4.117097000
-2.467693000
1.641314000
-4.055297000
-2.567989000
1.641917000
-3.991054000
-2.666737000
1.642476000
-3.924407000
-2.763879000
1.643000000
-3.855396000
-2.859357000
1.643497000
-3.784063000
-2.953112000
1.643976000
-3.710450000
-3.045088000
1.644445000
-3.634603000
-3.135230000
1.644910000
-3.556566000
-3.223483000
1.645370000
-3.476386000
-3.309795000
1.645826000
-3.394113000
-3.394113000
1.646272000
-3.309795000
-3.476386000
1.646700000
-3.223483000
-3.556566000
1.647104000
-3.135230000
-3.634603000
1.647474000
-3.045088000
-3.710450000
1.647807000
-2.953112000
-3.784063000
1.648098000
-2.859357000
-3.855396000
1.648349000
-2.763879000
-3.924407000
1.648560000
-2.666737000
-3.991054000
1.648737000
-2.567989000
-4.055297000
1.648885000
-2.467693000
-4.117097000
1.649013000
-2.365911000
-4.176418000
1.649125000
-2.262704000
-4.233222000
1.649230000
-2.158134000
-4.287477000
1.649334000
-2.052264000
-4.339149000
1.649445000
-1.945158000
-4.388207000
1.649567000
-1.836881000
-4.434622000
1.649704000
-1.727496000
-4.478366000
1.649858000
-1.617071000
-4.519412000
1.650028000
-1.505672000
-4.557735000
1.650209000
-1.393366000
-4.593314000
1.650395000
-1.280221000
-4.626125000
1.650581000
-1.166305000
-4.656150000
1.650760000
-1.051686000
-4.683370000
1.650928000
-0.936433600
-4.707769000
1.651084000
-0.820617100
-4.729333000
1.651228000
-0.704306200
-4.748047000
1.651364000
-0.587571300
-4.763902000
1.651497000
-0.470482300
-4.776887000
1.651634000
-0.353109900
-4.786994000
1.651783000
-0.235524800
-4.794219000
1.651952000
-0.117797900
-4.798554000
1.652151000
0.000000000
-4.800000000
1.652388000
0.117797900
-4.798554000
1.652674000
0.235524800
-4.794219000
1.653016000
0.353109900
-4.786994000
1.653420000
0.470482300
-4.776887000
1.653884000
0.587571300
-4.763902000
1.654393000
0.704306200
-4.748047000
1.654916000
0.820617100
-4.729333000
1.655389000
0.936433600
-4.707769000
1.655727000
1.051686000
-4.683370000
1.655867000
1.166305000
-4.656150000
1.655827000
1.280221000
-4.626125000
1.655703000
1.393366000
-4.593314000
1.655597000
1.505672000
-4.557735000
1.655549000
1.617071000
-4.519412000
1.655558000
1.727496000
-4.478366000
1.655651000
1.836881000
-4.434622000
1.655880000
1.945158000
-4.388207000
1.656290000
2.052264000
-4.339149000
1.656905000
2.158134000
-4.287477000
1.657748000
2.262704000
-4.233222000
1.658857000
2.365911000
-4.176418000
1.660223000
2.467693000
-4.117097000
1.661765000
2.567989000
-4.055297000
1.663355000
2.666737000
-3.991054000
1.664879000
2.763879000
-3.924407000
1.666265000
2.859357000
-3.855396000
1.667482000
2.953112000
-3.784063000
1.668535000
3.045088000
-3.710450000
1.669466000
3.135230000
-3.634603000
1.670340000
3.223483000
-3.556566000
1.671198000
3.309795000
-3.476386000
1.672037000
3.394113000
-3.394113000
1.672820000
3.476386000
-3.309795000
1.673513000
3.556566000
-3.223483000
1.674093000
3.634603000
-3.135230000
1.674550000
3.710450000
-3.045088000
1.674879000
3.784063000
-2.953112000
1.675071000
3.855396000
-2.859357000
1.675123000
3.924407000
-2.763879000
1.675031000
3.991054000
-2.666737000
1.674795000
4.055297000
-2.567989000
1.674428000
4.117097000
-2.467693000
1.673968000
4.176418000
-2.365911000
1.673467000
4.233222000
-2.262704000
1.672961000
4.287477000
-2.158134000
1.672443000
4.339149000
-2.052264000
1.671872000
4.388207000
-1.945158000
1.671212000
4.434622000
-1.836881000
1.670435000
4.478366000
-1.727496000
1.669517000
4.519412000
-1.617071000
1.668461000
4.557735000
-1.505672000
1.667325000
4.593314000
-1.393366000
1.666218000
4.626125000
-1.280221000
1.665222000
4.656150000
-1.166305000
1.664320000
4.683370000
-1.051686000
1.663414000
4.707769000
-0.936433600
1.662398000
4.729333000
-0.820617100
1.661206000
4.748047000
-0.704306200
1.659785000
4.763902000
-0.587571300
1.658078000
4.776887000
-0.470482300
1.656044000
4.786994000
-0.353109900
1.653724000
4.794219000
-0.235524800
1.651227000
4.798554000
-0.117797900
1.648649000
5.000000000
0.000000000
1.788663000
4.998494000
0.122706100
1.785202000
4.993977000
0.245338400
1.781510000
4.986452000
0.367822800
1.777590000
4.975924000
0.490085700
1.773553000
4.962398000
0.612053400
1.769588000
4.945883000
0.733652400
1.765878000
4.926388000
0.854809400
1.762514000
4.903926000
0.975451600
1.759472000
4.878510000
1.095506000
1.756671000
4.850156000
1.214901000
1.754039000
4.818880000
1.333564000
1.751529000
4.784702000
1.451423000
1.749112000
4.747641000
1.568409000
1.746769000
4.707720000
1.684449000
1.744496000
4.664964000
1.799475000
1.742301000
4.619398000
1.913417000
1.740207000
4.571049000
2.026206000
1.738243000
4.519947000
2.137775000
1.736462000
4.466122000
2.248057000
1.734924000
4.409606000
2.356984000
1.733735000
4.350435000
2.464491000
1.733049000
4.288643000
2.570514000
1.733034000
4.224268000
2.674988000
1.733764000
4.157348000
2.777851000
1.735119000
4.087924000
2.879041000
1.736839000
4.016037000
2.978497000
1.738687000
3.941732000
3.076158000
1.740565000
3.865052000
3.171966000
1.742471000
3.786044000
3.265864000
1.744444000
3.704756000
3.357795000
1.746536000
3.621235000
3.447703000
1.748816000
3.535534000
3.535534000
1.751338000
3.447703000
3.621235000
1.754087000
3.357795000
3.704756000
1.757010000
3.265864000
3.786044000
1.760088000
3.171966000
3.865052000
1.763342000
3.076158000
3.941732000
1.766793000
2.978497000
4.016037000
1.770429000
2.879041000
4.087924000
1.774211000
2.777851000
4.157348000
1.778078000
2.674988000
4.224268000
1.781950000
2.570514000
4.288643000
1.785725000
2.464491000
4.350435000
1.789294000
2.356984000
4.409606000
1.792561000
2.248057000
4.466122000
1.795451000
2.137775000
4.519947000
1.797913000
2.026206000
4.571049000
1.799925000
1.913417000
4.619398000
1.801484000
1.799475000
4.664964000
1.802609000
1.684449000
4.707720000
1.803335000
1.568409000
4.747641000
1.803704000
1.451423000
4.784702000
1.803766000
1.333564000
4.818880000
1.803573000
1.214901000
4.850156000
1.803180000
1.095506000
4.878510000
1.802642000
0.975451600
4.903926000
1.802014000
0.854809400
4.926388000
1.801354000
0.733652400
4.945883000
1.800721000
0.612053400
4.962398000
1.800175000
0.490085700
4.975924000
1.799774000
0.367822800
4.986452000
1.799570000
0.245338400
4.993977000
1.799610000
0.122706100
4.998494000
1.799922000
0.000000000
5.000000000
1.800516000
-0.122706100
4.998494000
1.801373000
-0.245338400
4.993977000
1.802444000
-0.367822800
4.986452000
1.803648000
-0.490085700
4.975924000
1.804880000
-0.612053400
4.962398000
1.806016000
-0.733652400
4.945883000
1.806932000
-0.854809400
4.926388000
1.807516000
-0.975451600
4.903926000
1.807686000
-1.095506000
4.878510000
1.807395000
-1.214901000
4.850156000
1.806637000
-1.333564000
4.818880000
1.805436000
-1.451423000
4.784702000
1.803837000
-1.568409000
4.747641000
1.801915000
-1.684449000
4.707720000
1.799791000
-1.799475000
4.664964000
1.797623000
-1.913417000
4.619398000
1.795554000
-2.026206000
4.571049000
1.793659000
-2.137775000
4.519947000
1.791936000
-2.248057000
4.466122000
1.790354000
-2.356984000
4.409606000
1.788870000
-2.464491000
4.350435000
1.787428000
-2.570514000
4.288643000
1.785986000
-2.674988000
4.224268000
1.784551000
-2.777851000
4.157348000
1.783212000
-2.879041000
4.087924000
1.782052000
-2.978497000
4.016037000
1.781059000
-3.076158000
3.941732000
1.780133000
-3.171966000
3.865052000
1.779195000
-3.265864000
3.786044000
1.778239000
-3.357795000
3.704756000
1.777303000
-3.447703000
3.621235000
1.776426000
-3.535534000
3.535534000
1.775665000
-3.621235000
3.447703000
1.775103000
-3.704756000
3.357795000
1.774769000
-3.786044000
3.265864000
1.774574000
-3.865052000
3.171966000
1.774383000
-3.941732000
3.076158000
1.774105000
-4.016037000
2.978497000
1.773738000
-4.087924000
2.879041000
1.773315000
-4.157348000
2.777851000
1.772870000
-4.224268000
2.674988000
1.772424000
-4.288643000
2.570514000
1.771993000
-4.350435000
2.464491000
1.771591000
-4.409606000
2.356984000
1.771231000
-4.466122000
2.248057000
1.770929000
-4.519947000
2.137775000
1.770699000
-4.571049000
2.026206000
1.770551000
-4.619398000
1.913417000
1.770495000
-4.664964000
1.799475000
1.770533000
-4.707720000
1.684449000
1.770663000
-4.747641000
1.568409000
1.770879000
-4.784702000
1.451423000
1.771172000
-4.818880000
1.333564000
1.771529000
-4.850156000
1.214901000
1.771939000
-4.878510000
1.095506000
1.772391000
-4.903926000
0.975451600
1.772873000
-4.926388000
0.854809400
1.773380000
-4.945883000
0.733652400
1.773905000
-4.962398000
0.612053400
1.774448000
-4.975924000
0.490085700
1.775006000
-4.986452000
0.367822800
1.775578000
-4.993977000
0.245338400
1.776164000
-4.998494000
0.122706100
1.776759000
-5.000000000
0.000000000
1.777359000
-4.998494000
-0.122706100
1.777962000
-4.993977000
-0.245338400
1.778567000
-4.986452000
-0.367822800
1.779175000
-4.975924000
-0.490085700
1.779794000
-4.962398000
-0.612053400
1.780431000
-4.945883000
-0.733652400
1.781096000
-4.926388000
-0.854809400
1.781799000
-4.903926000
-0.975451600
1.782546000
-4.878510000
-1.095506000
1.783343000
-4.850156000
-1.214901000
1.784189000
-4.818880000
-1.333564000
1.785080000
-4.784702000
-1.451423000
1.786011000
-4.747641000
-1.568409000
1.786971000
-4.707720000
-1.684449000
1.787952000
-4.664964000
-1.799475000
1.788943000
-4.619398000
-1.913417000
1.789935000
-4.571049000
-2.026206000
1.790919000
-4.519947000
-2.137775000
1.791888000
-4.466122000
-2.248057000
1.792834000
-4.409606000
-2.356984000
1.793749000
-4.350435000
-2.464491000
1.794627000
-4.288643000
-2.570514000
1.795462000
-4.224268000
-2.674988000
1.796251000
-4.157348000
-2.777851000
1.796993000
-4.087924000
-2.879041000
1.797690000
-4.016037000
-2.978497000
1.798343000
-3.941732000
-3.076158000
1.798957000
-3.865052000
-3.171966000
1.799536000
-3.786044000
-3.265864000
1.800082000
-3.704756000
-3.357795000
1.800597000
-3.621235000
-3.447703000
1.801080000
-3.535534000
-3.535534000
1.801528000
-3.447703000
-3.621235000
1.801937000
-3.357795000
-3.704756000
1.802301000
-3.265864000
-3.786044000
1.802616000
-3.171966000
-3.865052000
1.802880000
-3.076158000
-3.941732000
1.803091000
-2.978497000
-4.016037000
1.803253000
-2.879041000
-4.087924000
1.803370000
-2.777851000
-4.157348000
1.803449000
-2.674988000
-4.224268000
1.803498000
-2.570514000
-4.288643000
1.803526000
-2.464491000
-4.350435000
1.803543000
-2.356984000
-4.409606000
1.803555000
-2.248057000
-4.466122000
1.803571000
-2.137775000
-4.519947000
1.803597000
-2.026206000
-4.571049000
1.803638000
-1.913417000
-4.619398000
1.803696000
-1.799475000
-4.664964000
1.803771000
-1.684449000
-4.707720000
1.803861000
-1.568409000
-4.747641000
1.803961000
-1.451423000
-4.784702000
1.804067000
-1.333564000
-4.818880000
1.804174000
-1.214901000
-4.850156000
1.804280000
-1.095506000
-4.878510000
1.804382000
-0.975451600
-4.903926000
1.804482000
-0.854809400
-4.926388000
1.804581000
-0.733652400
-4.945883000
1.804682000
-0.612053400
-4.962398000
1.804789000
-0.490085700
-4.975924000
1.804907000
-0.367822800
-4.986452000
1.805043000
-0.245338400
-4.993977000
1.805208000
-0.122706100
-4.998494000
1.805414000
0.000000000
-5.000000000
1.805676000
0.122706100
-4.998494000
1.806012000
0.245338400
-4.993977000
1.806435000
0.367822800
-4.986452000
1.806958000
0.490085700
-4.975924000
1.807582000
0.612053400
-4.962398000
1.808293000
0.733652400
-4.945883000
1.809057000
0.854809400
-4.926388000
1.809803000
0.975451600
-4.903926000
1.810439000
1.095506000
-4.878510000
1.810893000
1.214901000
-4.850156000
1.811175000
1.333564000
-4.818880000
1.811374000
1.451423000
-4.784702000
1.811588000
1.568409000
-4.747641000
1.811855000
1.684449000
-4.707720000
1.812177000
1.799475000
-4.664964000
1.812581000
1.913417000
-4.619398000
1.813123000
2.026206000
-4.571049000
1.813851000
2.137775000
-4.519947000
1.814787000
2.248057000
-4.466122000
1.815951000
2.356984000
-4.409606000
1.817371000
2.464491000
-4.350435000
1.819030000
2.570514000
-4.288643000
1.820832000
2.674988000
-4.224268000
1.822635000
2.777851000
-4.157348000
1.824314000
2.879041000
-4.087924000
1.825786000
2.978497000
-4.016037000
1.827014000
3.076158000
-3.941732000
1.828002000
3.171966000
-3.865052000
1.828793000
3.265864000
-3.786044000
1.829459000
3.357795000
-3.704756000
1.830048000
3.447703000
-3.621235000
1.830567000
3.535534000
-3.535534000
1.830991000
3.621235000
-3.447703000
1.831295000
3.704756000
-3.357795000
1.831469000
3.786044000
-3.265864000
1.831512000
3.865052000
-3.171966000
1.831424000
3.941732000
-3.076158000
1.831202000
4.016037000
-2.978497000
1.830843000
4.087924000
-2.879041000
1.830343000
4.157348000
-2.777851000
1.829697000
4.224268000
-2.674988000
1.828914000
4.288643000
-2.570514000
1.828027000
4.350435000
-2.464491000
1.827086000
4.409606000
-2.356984000
1.826123000
4.466122000
-2.248057000
1.825133000
4.519947000
-2.137775000
1.824079000
4.571049000
-2.026206000
1.822929000
4.619398000
-1.913417000
1.821659000
4.664964000
-1.799475000
1.820252000
4.707720000
-1.684449000
1.818713000
4.747641000
-1.568409000
1.817099000
4.784702000
-1.451423000
1.815519000
4.818880000
-1.333564000
1.814049000
4.850156000
-1.214901000
1.812670000
4.878510000
-1.095506000
1.811277000
4.903926000
-0.975451600
1.809761000
4.926388000
-0.854809400
1.808051000
4.945883000
-0.733652400
1.806093000
4.962398000
-0.612053400
1.803827000
4.975924000
-0.490085700
1.801215000
4.986452000
-0.367822800
1.798294000
4.993977000
-0.245338400
1.795177000
4.998494000
-0.122706100
1.791963000
5.200000000
0.000000000
1.922860000
5.198434000
0.127614400
1.919879000
5.193736000
0.255151900
1.916777000
5.185910000
0.382535700
1.913498000
5.174960000
0.509689100
1.910087000
5.160893000
0.636535500
1.906673000
5.143718000
0.762998400
1.903388000
5.123444000
0.889001800
1.900285000
5.100083000
1.014470000
1.897323000
5.073651000
1.139326000
1.894419000
5.044162000
1.263497000
1.891514000
5.011635000
1.386906000
1.888582000
4.976089000
1.509480000
1.885624000
4.937546000
1.631145000
1.882650000
4.896029000
1.751827000
1.879691000
4.851563000
1.871454000
1.876787000
4.804173000
1.989954000
1.873992000
4.753891000
2.107255000
1.871370000
4.700744000
2.223286000
1.869003000
4.644766000
2.337979000
1.866987000
4.585990000
2.451263000
1.865453000
4.524452000
2.563071000
1.864583000
4.460188000
2.673334000
1.864562000
4.393239000
2.781988000
1.865470000
4.323642000
2.888965000
1.867184000
4.251441000
2.994202000
1.869424000
4.176679000
3.097636000
1.871923000
4.099401000
3.199204000
1.874539000
4.019654000
3.298845000
1.877228000
3.937486000
3.396499000
1.879982000
3.852946000
3.492106000
1.882828000
3.766085000
3.585611000
1.885820000
3.676955000
3.676955000
1.889025000
3.585611000
3.766085000
1.892460000
3.492106000
3.852946000
1.896127000
3.396499000
3.937486000
1.900066000
3.298845000
4.019654000
1.904362000
3.199204000
4.099401000
1.909088000
3.097636000
4.176679000
1.914262000
2.994202000
4.251441000
1.919850000
2.888965000
4.323642000
1.925766000
2.781988000
4.393239000
1.931877000
2.673334000
4.460188000
1.937998000
2.563071000
4.524452000
1.943921000
2.451263000
4.585990000
1.949437000
2.337979000
4.644766000
1.954358000
2.223286000
4.700744000
1.958529000
2.107255000
4.753891000
1.961840000
1.989954000
4.804173000
1.964231000
1.871454000
4.851563000
1.965699000
1.751827000
4.896029000
1.966290000
1.631145000
4.937546000
1.966103000
1.509480000
4.976089000
1.965273000
1.386906000
5.011635000
1.963966000
1.263497000
5.044162000
1.962360000
1.139326000
5.073651000
1.960634000
1.014470000
5.100083000
1.958951000
0.889001800
5.123444000
1.957453000
0.762998400
5.143718000
1.956251000
0.636535500
5.160893000
1.955427000
0.509689100
5.174960000
1.955037000
0.382535700
5.185910000
1.955118000
0.255151900
5.193736000
1.955693000
0.127614400
5.198434000
1.956766000
0.000000000
5.200000000
1.958326000
-0.127614400
5.198434000
1.960331000
-0.255151900
5.193736000
1.962700000
-0.382535700
5.185910000
1.965309000
-0.509689100
5.174960000
1.967988000
-0.636535500
5.160893000
1.970535000
-0.762998400
5.143718000
1.972738000
-0.889001800
5.123444000
1.974397000
-1.014470000
5.100083000
1.975352000
-1.139326000
5.073651000
1.975502000
-1.263497000
5.044162000
1.974815000
-1.386906000
5.011635000
1.973319000
-1.509480000
4.976089000
1.971093000
-1.631145000
4.937546000
1.968271000
-1.751827000
4.896029000
1.965048000
-1.871454000
4.851563000
1.961664000
-1.989954000
4.804173000
1.958343000
-2.107255000
4.753891000
1.955235000
-2.223286000
4.700744000
1.952401000
-2.337979000
4.644766000
1.949858000
-2.451263000
4.585990000
1.947591000
-2.563071000
4.524452000
1.945563000
-2.673334000
4.460188000
1.943731000
-2.781988000
4.393239000
1.942094000
-2.888965000
4.323642000
1.940727000
-2.994202000
4.251441000
1.939690000
-3.097636000
4.176679000
1.938949000
-3.199204000
4.099401000
1.938383000
-3.298845000
4.019654000
1.937891000
-3.396499000
3.937486000
1.937448000
-3.492106000
3.852946000
1.937075000
-3.585611000
3.766085000
1.936792000
-3.676955000
3.676955000
1.936640000
-3.766085000
3.585611000
1.936686000
-3.852946000
3.492106000
1.936938000
-3.937486000
3.396499000
1.937289000
-4.019654000
3.298845000
1.937585000
-4.099401000
3.199204000
1.937717000
-4.176679000
3.097636000
1.937665000
-4.251441000
2.994202000
1.937453000
-4.323642000
2.888965000
1.937108000
-4.393239000
2.781988000
1.936650000
-4.460188000
2.673334000
1.936103000
-4.524452000
2.563071000
1.935495000
-4.585990000
2.451263000
1.934857000
-4.644766000
2.337979000
1.934225000
-4.700744000
2.223286000
1.933638000
-4.753891000
2.107255000
1.933129000
-4.804173000
1.989954000
1.932726000
-4.851563000
1.871454000
1.932449000
-4.896029000
1.751827000
1.932304000
-4.937546000
1.631145000
1.932291000
-4.976089000
1.509480000
1.932401000
-5.011635000
1.386906000
1.932617000
-5.044162000
1.263497000
1.932922000
-5.073651000
1.139326000
1.933297000
-5.100083000
1.014470000
1.933727000
-5.123444000
0.889001800
1.934200000
-5.143718000
0.762998400
1.934706000
-5.160893000
0.636535500
1.935241000
-5.174960000
0.509689100
1.935804000
-5.185910000
0.382535700
1.936392000
-5.193736000
0.255151900
1.937002000
-5.198434000
0.127614400
1.937630000
-5.200000000
0.000000000
1.938269000
-5.198434000
-0.127614400
1.938915000
-5.193736000
-0.255151900
1.939563000
-5.185910000
-0.382535700
1.940212000
-5.174960000
-0.509689100
1.940868000
-5.160893000
-0.636535500
1.941535000
-5.143718000
-0.762998400
1.942226000
-5.123444000
-0.889001800
1.942951000
-5.100083000
-1.014470000
1.943719000
-5.073651000
-1.139326000
1.944540000
-5.044162000
-1.263497000
1.945419000
-5.011635000
-1.386906000
1.946357000
-4.976089000
-1.509480000
1.947352000
-4.937546000
-1.631145000
1.948398000
-4.896029000
-1.751827000
1.949487000
-4.851563000
-1.871454000
1.950607000
-4.804173000
-1.989954000
1.951746000
-4.753891000
-2.107255000
1.952889000
-4.700744000
-2.223286000
1.954022000
-4.644766000
-2.337979000
1.955129000
-4.585990000
-2.451263000
1.956194000
-4.524452000
-2.563071000
1.957205000
-4.460188000
-2.673334000
1.958152000
-4.393239000
-2.781988000
1.959029000
-4.323642000
-2.888965000
1.959836000
-4.251441000
-2.994202000
1.960574000
-4.176679000
-3.097636000
1.961251000
-4.099401000
-3.199204000
1.961872000
-4.019654000
-3.298845000
1.962447000
-3.937486000
-3.396499000
1.962981000
-3.852946000
-3.492106000
1.963480000
-3.766085000
-3.585611000
1.963945000
-3.676955000
-3.676955000
1.964375000
-3.585611000
-3.766085000
1.964769000
-3.492106000
-3.852946000
1.965122000
-3.396499000
-3.937486000
1.965430000
-3.298845000
-4.019654000
1.965691000
-3.199204000
-4.099401000
1.965903000
-3.097636000
-4.176679000
1.966068000
-2.994202000
-4.251441000
1.966190000
-2.888965000
-4.323642000
1.966273000
-2.781988000
-4.393239000
1.966325000
-2.673334000
-4.460188000
1.966352000
-2.563071000
-4.524452000
1.966363000
-2.451263000
-4.585990000
1.966365000
-2.337979000
-4.644766000
1.966367000
-2.223286000
-4.700744000
1.966376000
-2.107255000
-4.753891000
1.966401000
-1.989954000
-4.804173000
1.966446000
-1.871454000
-4.851563000
1.966516000
-1.751827000
-4.896029000
1.966616000
-1.631145000
-4.937546000
1.966746000
-1.509480000
-4.976089000
1.966909000
-1.386906000
-5.011635000
1.967105000
-1.263497000
-5.044162000
1.967335000
-1.139326000
-5.073651000
1.967596000
-1.014470000
-5.100083000
1.967886000
-0.889001800
-5.123444000
1.968198000
-0.762998400
-5.143718000
1.968522000
-0.636535500
-5.160893000
1.968849000
-0.509689100
-5.174960000
1.969168000
-0.382535700
-5.185910000
1.969474000
-0.255151900
-5.193736000
1.969767000
-0.127614400
-5.198434000
1.970055000
0.000000000
-5.200000000
1.970353000
0.127614400
-5.198434000
1.970683000
0.255151900
-5.193736000
1.971067000
0.382535700
-5.185910000
1.971525000
0.509689100
-5.174960000
1.972067000
0.636535500
-5.160893000
1.972687000
0.762998400
-5.143718000
1.973355000
0.889001800
-5.123444000
1.974006000
1.014470000
-5.100083000
1.974550000
1.139326000
-5.073651000
1.974916000
1.263497000
-5.044162000
1.975116000
1.386906000
-5.011635000
1.975240000
1.509480000
-4.976089000
1.975385000
1.631145000
-4.937546000
1.975586000
1.751827000
-4.896029000
1.975841000
1.871454000
-4.851563000
1.976175000
1.989954000
-4.804173000
1.976640000
2.107255000
-4.753891000
1.977281000
2.223286000
-4.700744000
1.978124000
2.337979000
-4.644766000
1.979195000
2.451263000
-4.585990000
1.980529000
2.563071000
-4.524452000
1.982119000
2.673334000
-4.460188000
1.983876000
2.781988000
-4.393239000
1.985661000
2.888965000
-4.323642000
1.987346000
2.994202000
-4.251441000
1.988839000
3.097636000
-4.176679000
1.990088000
3.199204000
-4.099401000
1.991078000
3.298845000
-4.019654000
1.991835000
3.396499000
-3.937486000
1.992414000
3.492106000
-3.852946000
1.992856000
3.585611000
-3.766085000
1.993165000
3.676955000
-3.676955000
1.993320000
3.766085000
-3.585611000
1.993304000
3.852946000
-3.492106000
1.993120000
3.937486000
-3.396499000
1.992776000
4.019654000
-3.298845000
1.992282000
4.099401000
-3.199204000
1.991640000
4.176679000
-3.097636000
1.990846000
4.251441000
-2.994202000
1.989887000
4.323642000
-2.888965000
1.988746000
4.393239000
-2.781988000
1.987411000
4.460188000
-2.673334000
1.985893000
4.524452000
-2.563071000
1.984214000
4.585990000
-2.451263000
1.982380000
4.644766000
-2.337979000
1.980365000
4.700744000
-2.223286000
1.978115000
4.753891000
-2.107255000
1.975596000
4.804173000
-1.989954000
1.972793000
4.851563000
-1.871454000
1.969710000
4.896029000
-1.751827000
1.966391000
4.937546000
-1.631145000
1.962941000
4.976089000
-1.509480000
1.959521000
5.011635000
-1.386906000
1.956265000
5.044162000
-1.263497000
1.953199000
5.073651000
-1.139326000
1.950262000
5.100083000
-1.014470000
1.947373000
5.123444000
-0.889001800
1.944483000
5.143718000
-0.762998400
1.941549000
5.160893000
-0.636535500
1.938523000
5.174960000
-0.509689100
1.935370000
5.185910000
-0.382535700
1.932135000
5.193736000
-0.255151900
1.928928000
5.198434000
-0.127614400
1.925840000
5.400000000
0.000000000
2.070971000
5.398374000
0.132522600
2.066942000
5.393496000
0.264965400
2.062755000
5.385368000
0.397248700
2.058369000
5.373998000
0.529292600
2.053840000
5.359390000
0.661017700
2.049310000
5.341553000
0.792344500
2.044914000
5.320499000
0.923194200
2.040712000
5.296240000
1.053488000
2.036660000
5.268792000
1.183147000
2.032678000
5.238169000
1.312093000
2.028701000
5.204391000
1.440249000
2.024704000
5.167478000
1.567537000
2.020686000
5.127452000
1.693882000
2.016665000
5.084338000
1.819205000
2.012679000
5.038161000
1.943433000
2.008785000
4.988949000
2.066491000
2.005056000
4.936733000
2.188303000
2.001583000
4.881542000
2.308798000
1.998479000
4.823411000
2.427901000
1.995873000
4.762375000
2.545542000
1.993929000
4.698470000
2.661650000
1.992854000
4.631734000
2.776155000
1.992857000
4.562210000
2.888987000
1.994023000
4.489936000
3.000079000
1.996222000
4.414958000
3.109364000
1.999149000
4.337321000
3.216776000
2.002492000
4.257071000
3.322251000
2.006055000
4.174256000
3.425724000
2.009732000
4.088928000
3.527133000
2.013461000
4.001136000
3.626419000
2.017228000
3.910934000
3.723519000
2.021077000
3.818377000
3.818377000
2.025093000
3.723519000
3.910934000
2.029346000
3.626419000
4.001136000
2.033911000
3.527133000
4.088928000
2.038919000
3.425724000
4.174256000
2.044544000
3.322251000
4.257071000
2.050932000
3.216776000
4.337321000
2.058148000
3.109364000
4.414958000
2.066171000
3.000079000
4.489936000
2.074888000
2.888987000
4.562210000
2.084103000
2.776155000
4.631734000
2.093542000
2.661650000
4.698470000
2.102884000
2.545542000
4.762375000
2.111808000
2.427901000
4.823411000
2.120016000
2.308798000
4.881542000
2.127266000
2.188303000
4.936733000
2.133386000
2.066491000
4.988949000
2.138288000
1.943433000
5.038161000
2.141960000
1.819205000
5.084338000
2.144467000
1.693882000
5.127452000
2.145930000
1.567537000
5.167478000
2.146507000
1.440249000
5.204391000
2.146376000
1.312093000
5.238169000
2.145715000
1.183147000
5.268792000
2.144686000
1.053488000
5.296240000
2.143428000
-0.397248700
5.385368000
2.140516000
-0.529292600
5.373998000
2.142819000
-0.661017700
5.359390000
2.145235000
-0.792344500
5.341553000
2.147467000
-0.923194200
5.320499000
2.149209000
-2.308798000
4.881542000
2.115520000
-2.427901000
4.823411000
2.111696000
-2.545542000
4.762375000
2.108427000
-2.661650000
4.698470000
2.105695000
-2.776155000
4.631734000
2.103457000
-2.888987000
4.562210000
2.101684000
-3.000079000
4.489936000
2.100399000
-3.109364000
4.414958000
2.099603000
-3.216776000
4.337321000
2.099189000
-3.322251000
4.257071000
2.098960000
-3.425724000
4.174256000
2.098746000
-3.527133000
4.088928000
2.098459000
-3.626419000
4.001136000
2.098079000
-3.723519000
3.910934000
2.097608000
-3.818377000
3.818377000
2.097101000
-3.910934000
3.723519000
2.096673000
-4.001136000
3.626419000
2.096412000
-4.088928000
3.527133000
2.096314000
-4.174256000
3.425724000
2.096335000
-4.257071000
3.322251000
2.096467000
-4.337321000
3.216776000
2.096760000
-4.414958000
3.109364000
2.097269000
-4.489936000
3.000079000
2.097998000
-4.562210000
2.888987000
2.098899000
-4.631734000
2.776155000
2.099890000
-4.698470000
2.661650000
2.100875000
-4.762375000
2.545542000
2.101763000
-4.823411000
2.427901000
2.102489000
-4.881542000
2.308798000
2.103020000
-4.936733000
2.188303000
2.103353000
-4.988949000
2.066491000
2.103515000
-5.038161000
1.943433000
2.103551000
-5.084338000
1.819205000
2.103512000
-5.127452000
1.693882000
2.103447000
-5.167478000
1.567537000
2.103400000
-5.204391000
1.440249000
2.103400000
-5.238169000
1.312093000
2.103467000
-5.268792000
1.183147000
2.103610000
-5.296240000
1.053488000
2.103831000
-5.320499000
0.923194200
2.104128000
-5.341553000
0.792344500
2.104496000
-5.359390000
0.661017700
2.104928000
-5.373998000
0.529292600
2.105418000
-5.385368000
0.397248700
2.105958000
-5.393496000
0.264965400
2.106541000
-5.398374000
0.132522600
2.107157000
-5.400000000
0.000000000
2.107795000
-5.398374000
-0.132522600
2.108444000
-5.393496000
-0.264965400
2.109099000
-5.385368000
-0.397248700
2.109756000
-5.373998000
-0.529292600
2.110415000
-5.359390000
-0.661017700
2.111083000
-5.341553000
-0.792344500
2.111769000
-5.320499000
-0.923194200
2.112483000
-5.296240000
-1.053488000
2.113237000
-5.268792000
-1.183147000
2.114042000
-5.238169000
-1.312093000
2.114905000
-5.204391000
-1.440249000
2.115832000
-5.167478000
-1.567537000
2.116826000
-5.127452000
-1.693882000
2.117888000
-5.084338000
-1.819205000
2.119017000
-5.038161000
-1.943433000
2.120212000
-4.988949000
-2.066491000
2.121471000
-4.936733000
-2.188303000
2.122790000
-4.881542000
-2.308798000
2.124164000
-4.823411000
-2.427901000
2.125586000
-4.762375000
-2.545542000
2.127043000
-4.698470000
-2.661650000
2.128520000
-4.631734000
-2.776155000
2.130001000
-4.562210000
-2.888987000
2.131467000
-4.489936000
-3.000079000
2.132899000
-4.414958000
-3.109364000
2.134279000
-4.337321000
-3.216776000
2.135592000
-4.257071000
-3.322251000
2.136824000
-4.174256000
-3.425724000
2.137966000
-4.088928000
-3.527133000
2.139009000
-4.001136000
-3.626419000
2.139947000
-3.910934000
-3.723519000
2.140778000
-3.818377000
-3.818377000
2.141497000
-3.723519000
-3.910934000
2.142106000
-3.626419000
-4.001136000
2.142603000
-3.527133000
-4.088928000
2.142992000
-3.425724000
-4.174256000
2.143276000
-3.322251000
-4.257071000
2.143465000
-3.216776000
-4.337321000
2.143566000
-3.109364000
-4.414958000
2.143590000
-3.000079000
-4.489936000
2.143549000
-2.888987000
-4.562210000
2.143455000
-2.776155000
-4.631734000
2.143320000
-2.661650000
-4.698470000
2.143156000
-2.545542000
-4.762375000
2.142974000
-2.427901000
-4.823411000
2.142786000
-2.308798000
-4.881542000
2.142603000
-2.188303000
-4.936733000
2.142436000
-2.066491000
-4.988949000
2.142293000
-1.943433000
-5.038161000
2.142184000
-1.819205000
-5.084338000
2.142112000
-1.693882000
-5.127452000
2.142080000
-1.567537000
-5.167478000
2.142087000
-1.440249000
-5.204391000
2.142132000
-1.312093000
-5.238169000
2.142207000
-1.183147000
-5.268792000
2.142308000
-1.053488000
-5.296240000
2.142424000
-0.923194200
-5.320499000
2.142547000
-0.792344500
-5.341553000
2.142666000
-0.661017700
-5.359390000
2.142772000
-0.529292600
-5.373998000
2.142862000
-0.397248700
-5.385368000
2.142936000
-0.264965400
-5.393496000
2.143004000
-0.132522600
-5.398374000
2.143085000
0.000000000
-5.400000000
2.143203000
0.132522600
-5.398374000
2.143387000
0.264965400
-5.393496000
2.143668000
0.397248700
-5.385368000
2.144069000
0.529292600
-5.373998000
2.144603000
0.661017700
-5.359390000
2.145262000
0.792344500
-5.341553000
2.146017000
0.923194200
-5.320499000
2.146801000
1.053488000
-5.296240000
2.147524000
1.183147000
-5.268792000
2.148113000
1.312093000
-5.238169000
2.148580000
1.440249000
-5.204391000
2.149009000
1.567537000
-5.167478000
2.149489000
1.693882000
-5.127452000
2.150043000
1.819205000
-5.084338000
2.150650000
1.943433000
-5.038161000
2.151308000
2.066491000
-4.988949000
2.152046000
2.188303000
-4.936733000
2.152884000
2.308798000
-4.881542000
2.153826000
2.427901000
-4.823411000
2.154885000
2.545542000
-4.762375000
2.156090000
2.661650000
-4.698470000
2.157437000
2.776155000
-4.631734000
2.158848000
2.888987000
-4.562210000
2.160196000
3.000079000
-4.489936000
2.161368000
3.109364000
-4.414958000
2.162287000
3.216776000
-4.337321000
2.162909000
3.322251000
-4.257071000
2.163230000
3.425724000
-4.174256000
2.163280000
3.527133000
-4.088928000
2.163122000
3.626419000
-4.001136000
2.162800000
3.723519000
-3.910934000
2.162322000
3.818377000
-3.818377000
2.161673000
3.910934000
-3.723519000
2.160843000
4.001136000
-3.626419000
2.159838000
4.088928000
-3.527133000
2.158671000
4.174256000
-3.425724000
2.157351000
4.257071000
-3.322251000
2.155874000
4.337321000
-3.216776000
2.154230000
4.414958000
-3.109364000
2.152393000
4.489936000
-3.000079000
2.150333000
4.562210000
-2.888987000
2.148031000
4.631734000
-2.776155000
2.145495000
4.698470000
-2.661650000
2.142763000
4.762375000
-2.545542000
2.139868000
4.823411000
-2.427901000
2.136823000
4.881542000
-2.308798000
2.133625000
4.936733000
-2.188303000
2.130286000
4.988949000
-2.066491000
2.126833000
5.038161000
-1.943433000
2.123292000
5.084338000
-1.819205000
2.119705000
5.127452000
-1.693882000
2.116151000
5.167478000
-1.567537000
2.112747000
5.204391000
-1.440249000
2.109566000
5.238169000
-1.312093000
2.106575000
5.268792000
-1.183147000
2.103656000
5.296240000
-1.053488000
2.100683000
5.320499000
-0.923194200
2.097581000
5.341553000
-0.792344500
2.094294000
5.359390000
-0.661017700
2.090775000
5.373998000
-0.529292600
2.086996000
5.385368000
-0.397248700
2.083017000
5.393496000
-0.264965400
2.078965000
5.398374000
-0.132522600
2.074948000
5.600000000
0.000000000
2.217695000
5.598313000
0.137430900
2.212224000
5.593255000
0.274779000
2.206547000
5.584826000
0.411961600
2.200635000
5.573034000
0.548896000
2.194559000
5.557886000
0.685499800
2.188471000
5.539388000
0.821690600
2.182521000
5.517555000
0.957386600
2.176774000
5.492397000
1.092506000
2.171192000
5.463932000
1.226967000
2.165697000
5.432175000
1.360689000
2.160225000
5.397146000
1.493591000
2.154750000
5.358866000
1.625594000
2.149278000
5.317358000
1.756618000
2.143833000
5.272646000
1.886583000
2.138468000
5.224760000
2.015412000
2.133260000
5.173725000
2.143027000
2.128313000
5.119575000
2.269351000
2.123753000
5.062340000
2.394308000
2.119735000
5.002056000
2.517823000
2.116429000
4.938759000
2.639822000
2.114041000
4.872487000
2.760230000
2.112813000
4.803280000
2.878975000
2.112973000
4.731180000
2.995987000
2.114614000
4.656229000
3.111193000
2.117586000
4.578475000
3.224526000
2.121547000
4.497962000
3.335916000
2.126127000
4.414740000
3.445297000
2.131059000
4.328858000
3.552602000
2.136165000
4.240369000
3.657768000
2.141328000
4.149326000
3.760730000
2.146504000
4.055784000
3.861427000
2.151747000
3.959798000
3.959798000
2.157193000
3.861427000
4.055784000
2.163000000
3.760730000
4.149326000
2.169355000
3.657768000
4.240369000
2.176499000
3.552602000
4.328858000
2.184698000
3.445297000
4.414740000
2.194151000
3.335916000
4.497962000
2.204926000
3.224526000
4.578475000
2.216949000
3.111193000
4.656229000
2.230004000
2.995987000
4.731180000
2.243759000
2.878975000
4.803280000
2.257782000
2.760230000
4.872487000
2.271594000
2.639822000
4.938759000
2.284723000
2.517823000
5.002056000
2.296749000
2.394308000
5.062340000
2.307337000
2.269351000
5.119575000
2.316259000
2.143027000
5.173725000
2.323405000
2.015412000
5.224760000
2.328779000
1.886583000
5.272646000
2.332486000
1.756618000
5.317358000
2.334714000
-3.111193000
4.656229000
2.271948000
-3.224526000
4.578475000
2.269551000
-3.335916000
4.497962000
2.267844000
-3.445297000
4.414740000
2.266610000
-3.552602000
4.328858000
2.265630000
-3.657768000
4.240369000
2.264754000
-3.760730000
4.149326000
2.263888000
-3.861427000
4.055784000
2.262965000
-3.959798000
3.959798000
2.261982000
-4.055784000
3.861427000
2.261010000
-4.149326000
3.760730000
2.260113000
-4.240369000
3.657768000
2.259289000
-4.328858000
3.552602000
2.258520000
-4.414740000
3.445297000
2.257852000
-4.497962000
3.335916000
2.257416000
-4.578475000
3.224526000
2.257364000
-4.656229000
3.111193000
2.257806000
-4.731180000
2.995987000
2.258797000
-4.803280000
2.878975000
2.260332000
-4.872487000
2.760230000
2.262352000
-4.938759000
2.639822000
2.264754000
-5.002056000
2.517823000
2.267404000
-5.062340000
2.394308000
2.270153000
-5.119575000
2.269351000
2.272852000
-5.173725000
2.143027000
2.275368000
-5.224760000
2.015412000
2.277595000
-5.272646000
1.886583000
2.279465000
-5.317358000
1.756618000
2.280953000
-5.358866000
1.625594000
2.282068000
-5.397146000
1.493591000
2.282853000
-5.432175000
1.360689000
2.283369000
-5.463932000
1.226967000
2.283686000
-5.492397000
1.092506000
2.283874000
-5.517555000
0.957386600
2.283998000
-5.539388000
0.821690600
2.284109000
-5.557886000
0.685499800
2.284248000
-5.573034000
0.548896000
2.284442000
-5.584826000
0.411961600
2.284706000
-5.593255000
0.274779000
2.285043000
-5.598313000
0.137430900
2.285447000
-5.600000000
0.000000000
2.285903000
-5.598313000
-0.137430900
2.286397000
-5.593255000
-0.274779000
2.286911000
-5.584826000
-0.411961600
2.287438000
-5.573034000
-0.548896000
2.287978000
-5.557886000
-0.685499800
2.288542000
-5.539388000
-0.821690600
2.289151000
-5.517555000
-0.957386600
2.289836000
-5.492397000
-1.092506000
2.290632000
-5.463932000
-1.226967000
2.291575000
-5.432175000
-1.360689000
2.292696000
-5.397146000
-1.493591000
2.294015000
-5.358866000
-1.625594000
2.295542000
-5.317358000
-1.756618000
2.297271000
-5.272646000
-1.886583000
2.299187000
-5.224760000
-2.015412000
2.301259000
-5.173725000
-2.143027000
2.303450000
-5.119575000
-2.269351000
2.305717000
-5.062340000
-2.394308000
2.308013000
-5.002056000
-2.517823000
2.310293000
-4.938759000
-2.639822000
2.312511000
-4.872487000
-2.760230000
2.314631000
-4.803280000
-2.878975000
2.316621000
-4.731180000
-2.995987000
2.318457000
-4.656229000
-3.111193000
2.320127000
-4.578475000
-3.224526000
2.321625000
-4.497962000
-3.335916000
2.322953000
-4.414740000
-3.445297000
2.324117000
-4.328858000
-3.552602000
2.325128000
-4.240369000
-3.657768000
2.325996000
-4.149326000
-3.760730000
2.326732000
-4.055784000
-3.861427000
2.327344000
-3.959798000
-3.959798000
2.327840000
-3.861427000
-4.055784000
2.328224000
-3.760730000
-4.149326000
2.328502000
-3.657768000
-4.240369000
2.328677000
-3.552602000
-4.328858000
2.328757000
-3.445297000
-4.414740000
2.328748000
-3.335916000
-4.497962000
2.328662000
-3.224526000
-4.578475000
2.328510000
-3.111193000
-4.656229000
2.328305000
-2.995987000
-4.731180000
2.328059000
-2.878975000
-4.803280000
2.327786000
-2.760230000
-4.872487000
2.327497000
-2.639822000
-4.938759000
2.327201000
-2.517823000
-5.002056000
2.326909000
-2.394308000
-5.062340000
2.326631000
-2.269351000
-5.119575000
2.326376000
-2.143027000
-5.173725000
2.326152000
-2.015412000
-5.224760000
2.325965000
-1.886583000
-5.272646000
2.325822000
-1.756618000
-5.317358000
2.325724000
-1.625594000
-5.358866000
2.325670000
-1.493591000
-5.397146000
2.325656000
-1.360689000
-5.432175000
2.325677000
-1.226967000
-5.463932000
2.325723000
-1.092506000
-5.492397000
2.325784000
-0.957386600
-5.517555000
2.325847000
-0.821690600
-5.539388000
2.325899000
-0.685499800
-5.557886000
2.325931000
-0.548896000
-5.573034000
2.325937000
-0.411961600
-5.584826000
2.325923000
-0.274779000
-5.593255000
2.325900000
-0.137430900
-5.598313000
2.325894000
0.000000000
-5.600000000
2.325935000
0.137430900
-5.598313000
2.326061000
0.274779000
-5.593255000
2.326306000
0.411961600
-5.584826000
2.326698000
0.548896000
-5.573034000
2.327251000
0.685499800
-5.557886000
2.327956000
0.821690600
-5.539388000
2.328780000
0.957386600
-5.517555000
2.329651000
1.092506000
-5.492397000
2.330473000
1.226967000
-5.463932000
2.331174000
1.360689000
-5.432175000
2.331759000
1.493591000
-5.397146000
2.332316000
1.625594000
-5.358866000
2.332934000
1.756618000
-5.317358000
2.333636000
1.886583000
-5.272646000
2.334399000
2.015412000
-5.224760000
2.335218000
2.143027000
-5.173725000
2.336109000
2.269351000
-5.119575000
2.337073000
2.394308000
-5.062340000
2.338088000
2.517823000
-5.002056000
2.339132000
2.639822000
-4.938759000
2.340201000
2.760230000
-4.872487000
2.341251000
2.878975000
-4.803280000
2.342174000
2.995987000
-4.731180000
2.342823000
3.111193000
-4.656229000
2.343080000
3.224526000
-4.578475000
2.342875000
3.335916000
-4.497962000
2.342191000
3.445297000
-4.414740000
2.341060000
3.552602000
-4.328858000
2.339558000
3.657768000
-4.240369000
2.337793000
3.760730000
-4.149326000
2.335857000
3.861427000
-4.055784000
2.333799000
3.959798000
-3.959798000
2.331639000
4.055784000
-3.861427000
2.329395000
4.149326000
-3.760730000
2.327093000
4.240369000
-3.657768000
2.324759000
4.328858000
-3.552602000
2.322411000
4.414740000
-3.445297000
2.320048000
4.497962000
-3.335916000
2.317656000
4.578475000
-3.224526000
2.315205000
4.656229000
-3.111193000
2.312653000
4.731180000
-2.995987000
2.309968000
4.803280000
-2.878975000
2.307138000
4.872487000
-2.760230000
2.304179000
4.938759000
-2.639822000
2.301102000
5.002056000
-2.517823000
2.297895000
5.062340000
-2.394308000
2.294528000
5.119575000
-2.269351000
2.290994000
5.173725000
-2.143027000
2.287297000
5.224760000
-2.015412000
2.283448000
5.272646000
-1.886583000
2.279479000
5.317358000
-1.756618000
2.275463000
5.358866000
-1.625594000
2.271516000
5.397146000
-1.493591000
2.267713000
5.432175000
-1.360689000
2.264024000
5.463932000
-1.226967000
2.260335000
5.492397000
-1.092506000
2.256525000
5.517555000
-0.957386600
2.252521000
5.539388000
-0.821690600
2.248267000
5.557886000
-0.685499800
2.243714000
5.573034000
-0.548896000
2.238834000
5.584826000
-0.411961600
2.233683000
5.593255000
-0.274779000
2.228387000
5.598313000
-0.137430900
2.223054000
5.358501000
2.219564000
2.255414000
5.302417000
2.350400000
2.244928000
5.243138000
2.479820000
2.235993000
5.180701000
2.607746000
2.228864000
5.115144000
2.734101000
2.223758000
5.046504000
2.858810000
2.220867000
4.974826000
2.981796000
2.220322000
4.900151000
3.102986000
2.222085000
4.822524000
3.222307000
2.225863000
4.741992000
3.339688000
2.231155000
4.658604000
3.455056000
2.237441000
4.572409000
3.568343000
2.244320000
4.483460000
3.679481000
2.251513000
4.391811000
3.788403000
2.258847000
4.297517000
3.895042000
2.266289000
4.200634000
3.999336000
2.273963000
4.101219000
4.101219000
2.282140000
3.999336000
4.200634000
2.291141000
3.895042000
4.297517000
2.301317000
3.788403000
4.391811000
2.313035000
3.679481000
4.483460000
2.326605000
3.568343000
4.572409000
2.342171000
3.455056000
4.658604000
2.359641000
3.339688000
4.741992000
2.378692000
3.222307000
4.822524000
2.398813000
-3.788403000
4.391811000
2.439901000
-3.895042000
4.297517000
2.436269000
-3.999336000
4.200634000
2.432915000
-4.101219000
4.101219000
2.429922000
-4.200634000
3.999336000
2.427413000
-4.297517000
3.895042000
2.425457000
-4.391811000
3.788403000
2.424019000
-4.483460000
3.679481000
2.423011000
-4.572409000
3.568343000
2.422384000
-4.658604000
3.455056000
2.422162000
-4.741992000
3.339688000
2.422390000
-4.822524000
3.222307000
2.423089000
-4.900151000
3.102986000
2.424253000
-4.974826000
2.981796000
2.425856000
-5.046504000
2.858810000
2.427862000
-5.115144000
2.734101000
2.430233000
-5.180701000
2.607746000
2.432934000
-5.243138000
2.479820000
2.435927000
-5.302417000
2.350400000
2.439172000
-5.358501000
2.219564000
2.442615000
-5.411358000
2.087391000
2.446187000
-5.460956000
1.953961000
2.449801000
-5.507264000
1.819354000
2.453354000
-5.550254000
1.683651000
2.456740000
-5.589901000
1.546934000
2.459858000
-5.626182000
1.409285000
2.462630000
-5.659072000
1.270787000
2.465004000
-5.688555000
1.131524000
2.466967000
-5.714611000
0.991579000
2.468538000
-5.737224000
0.851036700
2.469769000
-5.756382000
0.709982000
2.470729000
-5.772071000
0.568499400
2.471495000
-5.784285000
0.426674500
2.472144000
-5.793014000
0.284592500
2.472738000
-5.798254000
0.142339100
2.473323000
-5.800000000
0.000000000
2.473932000
-5.798254000
-0.142339100
2.474578000
-5.793014000
-0.284592500
2.475270000
-5.784285000
-0.426674500
2.476012000
-5.772071000
-0.568499400
2.476811000
-5.756382000
-0.709982000
2.477680000
-5.737224000
-0.851036700
2.478643000
-5.714611000
-0.991579000
2.479725000
-5.688555000
-1.131524000
2.480958000
-5.659072000
-1.270787000
2.482373000
-5.626182000
-1.409285000
2.483991000
-5.589901000
-1.546934000
2.485822000
-5.550254000
-1.683651000
2.487865000
-5.507264000
-1.819354000
2.490101000
-5.460956000
-1.953961000
2.492502000
-5.411358000
-2.087391000
2.495029000
-5.358501000
-2.219564000
2.497641000
-5.302417000
-2.350400000
2.500296000
-5.243138000
-2.479820000
2.502955000
-5.180701000
-2.607746000
2.505584000
-5.115144000
-2.734101000
2.508151000
-5.046504000
-2.858810000
2.510634000
-4.974826000
-2.981796000
2.513013000
-4.900151000
-3.102986000
2.515270000
-4.822524000
-3.222307000
2.517391000
-4.741992000
-3.339688000
2.519358000
-4.658604000
-3.455056000
2.521152000
-4.572409000
-3.568343000
2.522752000
-4.483460000
-3.679481000
2.524135000
-4.391811000
-3.788403000
2.525282000
-4.297517000
-3.895042000
2.526177000
-4.200634000
-3.999336000
2.526814000
-4.101219000
-4.101219000
2.527199000
-3.999336000
-4.200634000
2.527349000
-3.895042000
-4.297517000
2.527290000
-3.788403000
-4.391811000
2.527059000
-3.679481000
-4.483460000
2.526695000
-3.568343000
-4.572409000
2.526236000
-3.455056000
-4.658604000
2.525718000
-3.339688000
-4.741992000
2.525171000
-3.222307000
-4.822524000
2.524615000
-3.102986000
-4.900151000
2.524067000
-2.981796000
-4.974826000
2.523536000
-2.858810000
-5.046504000
2.523028000
-2.734101000
-5.115144000
2.522546000
-2.607746000
-5.180701000
2.522095000
-2.479820000
-5.243138000
2.521680000
-2.350400000
-5.302417000
2.521306000
-2.219564000
-5.358501000
2.520979000
-2.087391000
-5.411358000
2.520705000
-1.953961000
-5.460956000
2.520489000
-1.819354000
-5.507264000
2.520331000
-1.683651000
-5.550254000
2.520230000
-1.546934000
-5.589901000
2.520179000
-1.409285000
-5.626182000
2.520171000
-1.270787000
-5.659072000
2.520194000
-1.131524000
-5.688555000
2.520234000
-0.991579000
-5.714611000
2.520277000
-0.851036700
-5.737224000
2.520310000
-0.709982000
-5.756382000
2.520322000
-0.568499400
-5.772071000
2.520309000
-0.426674500
-5.784285000
2.520276000
-0.284592500
-5.793014000
2.520237000
-0.142339100
-5.798254000
2.520217000
0.000000000
-5.800000000
2.520249000
0.142339100
-5.798254000
2.520369000
0.284592500
-5.793014000
2.520611000
0.426674500
-5.784285000
2.521000000
0.568499400
-5.772071000
2.521549000
0.709982000
-5.756382000
2.522244000
0.851036700
-5.737224000
2.523044000
0.991579000
-5.714611000
2.523868000
1.131524000
-5.688555000
2.524610000
1.270787000
-5.659072000
2.525181000
1.409285000
-5.626182000
2.525576000
1.546934000
-5.589901000
2.525866000
1.683651000
-5.550254000
2.526134000
1.819354000
-5.507264000
2.526401000
1.953961000
-5.460956000
2.526644000
2.087391000
-5.411358000
2.526869000
2.219564000
-5.358501000
2.527106000
2.350400000
-5.302417000
2.527375000
2.479820000
-5.243138000
2.527671000
2.607746000
-5.180701000
2.527990000
2.734101000
-5.115144000
2.528337000
2.858810000
-5.046504000
2.528679000
2.981796000
-4.974826000
2.528906000
3.102986000
-4.900151000
2.528868000
3.222307000
-4.822524000
2.528441000
3.339688000
-4.741992000
2.527546000
3.455056000
-4.658604000
2.526156000
3.568343000
-4.572409000
2.524291000
3.679481000
-4.483460000
2.522020000
3.788403000
-4.391811000
2.519444000
3.895042000
-4.297517000
2.516654000
3.999336000
-4.200634000
2.513704000
4.101219000
-4.101219000
2.510626000
4.200634000
-3.999336000
2.507457000
4.297517000
-3.895042000
2.504260000
4.391811000
-3.788403000
2.501104000
4.483460000
-3.679481000
2.498069000
4.572409000
-3.568343000
2.495222000
4.658604000
-3.455056000
2.492631000
4.741992000
-3.339688000
2.490345000
4.822524000
-3.222307000
2.488397000
4.900151000
-3.102986000
2.486807000
4.974826000
-2.981796000
2.485590000
5.046504000
-2.858810000
2.484741000
5.115144000
-2.734101000
2.484203000
5.180701000
-2.607746000
2.483854000
5.243138000
-2.479820000
2.483516000
5.302417000
-2.350400000
2.483015000
5.358501000
-2.219564000
2.482193000
-4.445707000
4.029354000
2.606361000
-4.543253000
3.919037000
2.602494000
-4.638062000
3.806360000
2.599472000
-4.730079000
3.691390000
2.597305000
-4.819245000
3.574196000
2.596037000
-4.905509000
3.454849000
2.595700000
-4.988818000
3.333421000
2.596277000
-5.069121000
3.209986000
2.597704000
-5.146372000
3.084617000
2.599894000
-5.220522000
2.957389000
2.602744000
-5.291528000
2.828381000
2.606155000
-5.359346000
2.697668000
2.610037000
-5.423936000
2.565331000
2.614306000
-5.485259000
2.431448000
2.618885000
-5.543277000
2.296101000
2.623689000
-5.597957000
2.159370000
2.628625000
-5.649264000
2.021339000
2.633589000
-5.697169000
1.882091000
2.638462000
-5.741642000
1.741708000
2.643128000
-5.782656000
1.600276000
2.647475000
-5.820188000
1.457881000
2.651414000
-5.854213000
1.314607000
2.654890000
-5.884711000
1.170542000
2.657881000
-5.911666000
1.025771000
2.660405000
-5.935059000
0.880382800
2.662510000
-5.954877000
0.734464000
2.664269000
-5.971108000
0.588102800
2.665764000
-5.983743000
0.441387400
2.667077000
-5.992773000
0.294406100
2.668283000
-5.998193000
0.147247400
2.669441000
-6.000000000
0.000000000
2.670594000
-5.998193000
-0.147247400
2.671774000
-5.992773000
-0.294406100
2.672999000
-5.983743000
-0.441387400
2.674287000
-5.971108000
-0.588102800
2.675652000
-5.954877000
-0.734464000
2.677113000
-5.935059000
-0.880382800
2.678694000
-5.911666000
-1.025771000
2.680420000
-5.884711000
-1.170542000
2.682316000
-5.854213000
-1.314607000
2.684403000
-5.820188000
-1.457881000
2.686692000
-5.782656000
-1.600276000
2.689183000
-5.741642000
-1.741708000
2.691860000
-5.697169000
-1.882091000
2.694696000
-5.649264000
-2.021339000
2.697652000
-5.597957000
-2.159370000
2.700685000
-5.543277000
-2.296101000
2.703751000
-5.485259000
-2.431448000
2.706810000
-5.423936000
-2.565331000
2.709826000
-5.359346000
-2.697668000
2.712770000
-5.291528000
-2.828381000
2.715619000
-5.220522000
-2.957389000
2.718356000
-5.146372000
-3.084617000
2.720966000
-5.069121000
-3.209986000
2.723435000
-4.988818000
-3.333421000
2.725750000
-4.905509000
-3.454849000
2.727894000
-4.819245000
-3.574196000
2.729847000
-4.730079000
-3.691390000
2.731587000
-4.638062000
-3.806360000
2.733091000
-4.543253000
-3.919037000
2.734340000
-4.445707000
-4.029354000
2.735323000
-4.345483000
-4.137243000
2.736039000
-4.242640000
-4.242640000
2.736497000
-4.137243000
-4.345483000
2.736721000
-4.029354000
-4.445707000
2.736741000
-3.919037000
-4.543253000
2.736591000
-3.806360000
-4.638062000
2.736305000
-3.691390000
-4.730079000
2.735909000
-3.574196000
-4.819245000
2.735425000
-3.454849000
-4.905509000
2.734865000
-3.333421000
-4.988818000
2.734237000
-3.209986000
-5.069121000
2.733547000
-3.084617000
-5.146372000
2.732803000
-2.957389000
-5.220522000
2.732019000
-2.828381000
-5.291528000
2.731213000
-2.697668000
-5.359346000
2.730410000
-2.565331000
-5.423936000
2.729636000
-2.431448000
-5.485259000
2.728919000
-2.296101000
-5.543277000
2.728281000
-2.159370000
-5.597957000
2.727737000
-2.021339000
-5.649264000
2.727295000
-1.882091000
-5.697169000
2.726953000
-1.741708000
-5.741642000
2.726698000
-1.600276000
-5.782656000
2.726514000
-1.457881000
-5.820188000
2.726376000
-1.314607000
-5.854213000
2.726258000
-1.170542000
-5.884711000
2.726130000
-1.025771000
-5.911666000
2.725965000
-0.880382800
-5.935059000
2.725738000
-0.734464000
-5.954877000
2.725433000
-0.588102800
-5.971108000
2.725042000
-0.441387400
-5.983743000
2.724575000
-0.294406100
-5.992773000
2.724053000
-0.147247400
-5.998193000
2.723513000
0.000000000
-6.000000000
2.723000000
0.147247400
-5.998193000
2.722560000
0.294406100
-5.992773000
2.722234000
0.441387400
-5.983743000
2.722048000
0.588102800
-5.971108000
2.722006000
0.734464000
-5.954877000
2.722080000
0.880382800
-5.935059000
2.722216000
1.025771000
-5.911666000
2.722322000
1.170542000
-5.884711000
2.722288000
1.314607000
-5.854213000
2.722040000
1.457881000
-5.820188000
2.721602000
1.600276000
-5.782656000
2.721101000
1.741708000
-5.741642000
2.720692000
1.882091000
-5.697169000
2.720486000
2.021339000
-5.649264000
2.720561000
2.159370000
-5.597957000
2.721015000
2.296101000
-5.543277000
2.721954000
2.431448000
-5.485259000
2.723440000
2.565331000
-5.423936000
2.725468000
2.697668000
-5.359346000
2.727983000
2.828381000
-5.291528000
2.730895000
2.957389000
-5.220522000
2.734040000
3.084617000
-5.146372000
2.737159000
3.209986000
-5.069121000
2.739955000
