# Supplementary material for: Customized Finite Element Modelling of the Human Cornea
Source: PLoS One. 2015 Jun 22;10(6):e0130426. doi: 10.1371/journal.pone.0130426 (PMC4476710; doi:10.1371/journal.pone.0130426)
Supplement: S1 Dataset — The.xyz files contain the coordinates lying on the anterior surface of th e cornea and.csv files contain the thicknesses associated to these points. (ZIP) [file pone.0130426.s001.zip › SupplementaryFiles/S4_Dataset.csv.csv]

Radii [mm]
0.000000000; 0.200000000; 0.400000000; 0.600000000; 0.800000000; 1.000000000; 1.200000000; 1.400000000; 1.600000000; 1.800000000; 2.000000000; 2.200000000; 2.400000000; 2.600000000; 2.800000000; 3.000000000; 3.200000000; 3.400000000; 3.600000000; 3.800000000; 4.000000000; 4.200000000; 4.400000000; 4.600000000; 4.800000000; 5.000000000; 5.200000000; 5.400000000; 5.600000000; 5.800000000; 6.0000000…
CornealThickness [um]
473.032800000; 473.032800000; 473.032800000; 473.032800000; 473.032800000; 473.032800000; 473.032800000; 473.032800000; 473.032800000; 473.032800000; 473.032800000; 473.032800000; 473.032800000; 473.032800000; 473.032800000; 473.032800000; 473.032800000; 473.032800000; 473.032800000; 473.032800000; 473.032800000; 473.032800000; 473.032800000; 473.032800000; 473.032800000; 473.032800000; 473.03280…
476.512600000; 476.495000000; 476.474400000; 476.451100000; 476.425300000; 476.397200000; 476.367200000; 476.335400000; 476.302100000; 476.267500000; 476.232000000; 476.195600000; 476.158700000; 476.121500000; 476.084000000; 476.046700000; 476.009600000; 475.972700000; 475.936400000; 475.900700000; 475.865700000; 475.831400000; 475.798000000; 475.765400000; 475.733600000; 475.702600000; 475.67250…
481.559000000; 481.529700000; 481.494000000; 481.452200000; 481.404500000; 481.351400000; 481.293200000; 481.230200000; 481.163000000; 481.092000000; 481.017600000; 480.940200000; 480.860200000; 480.778200000; 480.694500000; 480.609500000; 480.523600000; 480.437100000; 480.350400000; 480.263800000; 480.177600000; 480.091900000; 480.007000000; 479.923100000; 479.840200000; 479.758500000; 479.67810…
487.929900000; 487.893100000; 487.846700000; 487.791100000; 487.726600000; 487.653800000; 487.573300000; 487.485500000; 487.391200000; 487.291000000; 487.185500000; 487.075400000; 486.961400000; 486.844100000; 486.724100000; 486.602100000; 486.478600000; 486.354100000; 486.229200000; 486.104200000; 485.979700000; 485.855800000; 485.733100000; 485.611500000; 485.491500000; 485.373200000; 485.25650…
496.030900000; 495.987600000; 495.932200000; 495.864900000; 495.786300000; 495.696800000; 495.597000000; 495.487500000; 495.369100000; 495.242500000; 495.108500000; 494.967800000; 494.821200000; 494.669600000; 494.513800000; 494.354400000; 494.192200000; 494.028000000; 493.862200000; 493.695700000; 493.528900000; 493.362300000; 493.196300000; 493.031400000; 492.867800000; 492.705800000; 492.54550…
505.017600000; 504.975000000; 504.920300000; 504.853600000; 504.775400000; 504.686200000; 504.586300000; 504.476300000; 504.357000000; 504.228800000; 504.092400000; 503.948600000; 503.798000000; 503.641300000; 503.479200000; 503.312400000; 503.141600000; 502.967400000; 502.790600000; 502.611600000; 502.431000000; 502.249500000; 502.067300000; 501.884900000; 501.702800000; 501.521100000; 501.34000…
515.375800000; 515.338300000; 515.289600000; 515.229700000; 515.159100000; 515.077800000; 514.986200000; 514.884800000; 514.773700000; 514.653600000; 514.524900000; 514.388100000; 514.243600000; 514.092000000; 513.934000000; 513.770100000; 513.601000000; 513.427100000; 513.249100000; 513.067600000; 512.883200000; 512.696500000; 512.507800000; 512.317700000; 512.126500000; 511.934700000; 511.74240…
526.894700000; 526.882900000; 526.861500000; 526.830400000; 526.789600000; 526.739100000; 526.678800000; 526.608900000; 526.529300000; 526.440300000; 526.341900000; 526.234500000; 526.118200000; 525.993500000; 525.860500000; 525.720000000; 525.572100000; 525.417500000; 525.256600000; 525.090000000; 524.918300000; 524.741900000; 524.561300000; 524.377100000; 524.189700000; 523.999400000; 523.80660…
539.585400000; 539.603600000; 539.615900000; 539.621900000; 539.621100000; 539.613100000; 539.597400000; 539.573500000; 539.541100000; 539.499800000; 539.449000000; 539.388500000; 539.318300000; 539.238000000; 539.147600000; 539.047300000; 538.937100000; 538.817200000; 538.688000000; 538.549700000; 538.402900000; 538.248000000; 538.085400000; 537.915800000; 537.739600000; 537.557300000; 537.36940…
553.815300000; 553.875300000; 553.932900000; 553.987100000; 554.037200000; 554.082300000; 554.121200000; 554.152900000; 554.176400000; 554.190600000; 554.194500000; 554.187300000; 554.168100000; 554.136300000; 554.091300000; 554.032700000; 553.960300000; 553.873800000; 553.773400000; 553.659200000; 553.531400000; 553.390300000; 553.236600000; 553.070600000; 552.893100000; 552.704700000; 552.50610…
569.116900000; 569.195900000; 569.276600000; 569.358300000; 569.439800000; 569.519700000; 569.596500000; 569.668700000; 569.734700000; 569.792800000; 569.841500000; 569.879300000; 569.905000000; 569.917100000; 569.914700000; 569.896900000; 569.862900000; 569.812400000; 569.744900000; 569.660200000; 569.558600000; 569.440200000; 569.305200000; 569.154400000; 568.988200000; 568.807300000; 568.61250…
585.547700000; 585.662700000; 585.782000000; 585.904400000; 586.028500000; 586.152600000; 586.274800000; 586.393200000; 586.505700000; 586.610400000; 586.704900000; 586.787600000; 586.856600000; 586.910400000; 586.947400000; 586.966600000; 586.967000000; 586.947900000; 586.908900000; 586.849800000; 586.770600000; 586.671800000; 586.553500000; 586.416700000; 586.262000000; 586.090200000; 585.90250…
602.955100000; 603.096000000; 603.242900000; 603.394600000; 603.549700000; 603.706700000; 603.863400000; 604.017800000; 604.167500000; 604.310300000; 604.443700000; 604.565700000; 604.673800000; 604.766400000; 604.841500000; 604.897800000; 604.934100000; 604.949600000; 604.943500000; 604.915600000; 604.866000000; 604.794800000; 604.702500000; 604.589700000; 604.457100000; 604.305800000; 604.13680…
620.370300000; 620.569000000; 620.774000000; 620.984600000; 621.199400000; 621.416700000; 621.634800000; 621.851600000; 622.064900000; 622.272400000; 622.471900000; 622.661100000; 622.837900000; 623.000400000; 623.146900000; 623.276000000; 623.386500000; 623.477500000; 623.548300000; 623.598800000; 623.628500000; 623.637800000; 623.626600000; 623.595500000; 623.544900000; 623.475300000; 623.38730…
637.015900000; 637.284700000; 637.567300000; 637.862900000; 638.170500000; 638.488600000; 638.815200000; 639.148300000; 639.485200000; 639.823400000; 640.160000000; 640.492400000; 640.817700000; 641.133400000; 641.437300000; 641.726900000; 642.000700000; 642.256800000; 642.494000000; 642.711200000; 642.907500000; 643.082300000; 643.235000000; 643.365300000; 643.472900000; 643.557700000; 643.61960…
653.950100000; 654.369400000; 654.802900000; 655.249500000; 655.707900000; 656.176300000; 656.652300000; 657.133400000; 657.616900000; 658.099900000; 658.579400000; 659.052600000; 659.516500000; 659.968900000; 660.407300000; 660.829800000; 661.234700000; 661.620900000; 661.987300000; 662.333100000; 662.657800000; 662.961100000; 663.242400000; 663.501800000; 663.738800000; 663.953100000; 664.14430…
673.952900000; 674.363000000; 674.787200000; 675.224900000; 675.674700000; 676.134800000; 676.603100000; 677.077200000; 677.554200000; 678.031300000; 678.505800000; 678.974900000; 679.436300000; 679.887700000; 680.327400000; 680.754000000; 681.166600000; 681.564400000; 681.947300000; 682.315000000; 682.667800000; 683.005900000; 683.329200000; 683.637800000; 683.931600000; 684.210000000; 684.47230…
694.704700000; 695.054000000; 695.419100000; 695.799000000; 696.192300000; 696.596700000; 697.009800000; 697.428400000; 697.849400000; 698.269600000; 698.685800000; 699.095100000; 699.495100000; 699.883500000; 700.259100000; 700.620700000; 700.968100000; 701.301300000; 701.621000000; 701.928000000; 702.223600000; 702.509000000; 702.785300000; 703.053400000; 703.313900000; 703.566900000; 703.81200…
715.865800000; 716.129300000; 716.409900000; 716.706200000; 717.016300000; 717.337200000; 717.665500000; 717.997400000; 718.328700000; 718.655500000; 718.974000000; 719.280700000; 719.572800000; 719.848100000; 720.105200000; 720.343400000; 720.563000000; 720.764900000; 720.950600000; 721.122100000; 721.281800000; 721.432300000; 721.576000000; 721.715200000; 721.851500000; 721.986100000; 722.11950…
737.767400000; 737.863900000; 737.978800000; 738.111100000; 738.258500000; 738.417500000; 738.584100000; 738.753200000; 738.919900000; 739.078800000; 739.225100000; 739.354400000; 739.463000000; 739.547900000; 739.607500000; 739.640900000; 739.648400000; 739.631300000; 739.591700000; 739.532800000; 739.458000000; 739.371200000; 739.276200000; 739.176800000; 739.076300000; 738.977100000; 738.88080…
759.035800000; 758.910000000; 758.805800000; 758.721900000; 758.655300000; 758.601700000; 758.555500000; 758.510400000; 758.459500000; 758.396300000; 758.314300000; 758.207600000; 758.071600000; 757.902500000; 757.697800000; 757.456400000; 757.178800000; 756.866400000; 756.522200000; 756.150100000; 755.754900000; 755.341900000; 754.916800000; 754.485300000; 754.052400000; 753.622600000; 753.19930…
779.192600000; 778.724400000; 778.283000000; 777.867200000; 777.473300000; 777.095800000; 776.728000000; 776.361600000; 775.988200000; 775.598900000; 775.185200000; 774.739500000; 774.255000000; 773.726300000; 773.149500000; 772.522200000; 771.844100000; 771.116000000; 770.340900000; 769.523300000; 768.668600000; 767.783800000; 766.876200000; 765.953800000; 765.024300000; 764.095000000; 763.17240…
796.969500000; 796.061200000; 795.177800000; 794.317500000; 793.476100000; 792.647000000; 791.821700000; 790.990400000; 790.142600000; 789.267900000; 788.356200000; 787.398300000; 786.386400000; 785.314300000; 784.177900000; 782.975200000; 781.706500000; 780.374100000; 778.982700000; 777.539100000; 776.051600000; 774.530400000; 772.986300000; 771.430800000; 769.875300000; 768.330700000; 766.80660…
809.570400000; 808.188700000; 806.829000000; 805.490400000; 804.168300000; 802.855800000; 801.543600000; 800.221100000; 798.877100000; 797.500100000; 796.079300000; 794.605300000; 793.069500000; 791.465800000; 789.789600000; 788.038800000; 786.213400000; 784.315900000; 782.351100000; 780.326100000; 778.250400000; 776.135200000; 773.993400000; 771.839000000; 769.686200000; 767.549500000; 765.44200…
816.838400000; 815.138100000; 813.458900000; 811.797800000; 810.148400000; 808.501500000; 806.845500000; 805.168000000; 803.456100000; 801.697100000; 799.879500000; 797.993000000; 796.028900000; 793.980700000; 791.843600000; 789.614900000; 787.294300000; 784.883400000; 782.386800000; 779.811100000; 777.165700000; 774.462500000; 771.715800000; 768.941400000; 766.157200000; 763.381300000; 760.63240…
814.555700000; 812.702100000; 810.881500000; 809.089700000; 807.319600000; 805.562600000; 803.809900000; 802.053900000; 800.289000000; 798.512900000; 796.726500000; 794.933800000; 793.141800000; 791.358800000; 789.593700000; 787.854600000; 786.147100000; 784.473800000; 782.832900000; 781.219100000; 779.623100000; 778.033800000; 776.439000000; 774.828500000; 773.194800000; 771.535600000; 769.85440…
797.185100000; 796.161000000; 795.264200000; 794.494100000; 793.848200000; 793.322400000; 792.912500000; 792.614300000; 792.423500000; 792.335900000; 792.346600000; 792.448600000; 792.633100000; 792.887900000; 793.198200000; 793.546000000; 793.911200000; 794.272200000; 794.607000000; 794.894700000; 795.116200000; -1000.000000000; -1000.000000000; -1000.000000000; -1000.000000000; -1000.000000000;…
762.753400000; 764.597000000; 766.695500000; 769.026700000; 771.563800000; 774.277100000; 777.135500000; 780.107800000; 783.163100000; 786.271300000; 789.403000000; -1000.000000000; -1000.000000000; -1000.000000000; -1000.000000000; -1000.000000000; -1000.000000000; -1000.000000000; -1000.000000000; -1000.000000000; -1000.000000000; -1000.000000000; -1000.000000000; -1000.000000000; -1000.0000000…
-1000.000000000; -1000.000000000; -1000.000000000; -1000.000000000; -1000.000000000; -1000.000000000; -1000.000000000; -1000.000000000; -1000.000000000; -1000.000000000; -1000.000000000; -1000.000000000; -1000.000000000; -1000.000000000; -1000.000000000; -1000.000000000; -1000.000000000; -1000.000000000; -1000.000000000; -1000.000000000; -1000.000000000; -1000.000000000; -1000.000000000; -1000.00…
-1000.000000000; -1000.000000000; -1000.000000000; -1000.000000000; -1000.000000000; -1000.000000000; -1000.000000000; -1000.000000000; -1000.000000000; -1000.000000000; -1000.000000000; -1000.000000000; -1000.000000000; -1000.000000000; -1000.000000000; -1000.000000000; -1000.000000000; -1000.000000000; -1000.000000000; -1000.000000000; -1000.000000000; -1000.000000000; -1000.000000000; -1000.00…
-1000.000000000; -1000.000000000; -1000.000000000; -1000.000000000; -1000.000000000; -1000.000000000; -1000.000000000; -1000.000000000; -1000.000000000; -1000.000000000; -1000.000000000; -1000.000000000; -1000.000000000; -1000.000000000; -1000.000000000; -1000.000000000; -1000.000000000; -1000.000000000; -1000.000000000; -1000.000000000; -1000.000000000; -1000.000000000; -1000.000000000; -1000.00…
ElevationAnterior [um]
0.000000000; 0.000000000; 0.000000000; 0.000000000; 0.000000000; 0.000000000; 0.000000000; 0.000000000; 0.000000000; 0.000000000; 0.000000000; 0.000000000; 0.000000000; 0.000000000; 0.000000000; 0.000000000; 0.000000000; 0.000000000; 0.000000000; 0.000000000; 0.000000000; 0.000000000; 0.000000000; 0.000000000; 0.000000000; 0.000000000; 0.000000000; 0.000000000; 0.000000000; 0.000000000; 0.0000000…
0.002139482; 0.002139487; 0.002139127; 0.002138450; 0.002137518; 0.002136383; 0.002135083; 0.002133657; 0.002132146; 0.002130603; 0.002129089; 0.002127676; 0.002126438; 0.002125452; 0.002124786; 0.002124507; 0.002124665; 0.002125305; 0.002126456; 0.002128131; 0.002130328; 0.002133027; 0.002136186; 0.002139748; 0.002143643; 0.002147792; 0.002152116; 0.002156541; 0.002161002; 0.002165442; 0.0021698…
0.008560868; 0.008560888; 0.008559446; 0.008556738; 0.008553006; 0.008548457; 0.008543253; 0.008537543; 0.008531494; 0.008525316; 0.008519255; 0.008513596; 0.008508640; 0.008504689; 0.008502026; 0.008500905; 0.008501541; 0.008504104; 0.008508710; 0.008515418; 0.008524217; 0.008535021; 0.008547670; 0.008561933; 0.008577528; 0.008594142; 0.008611457; 0.008629177; 0.008647038; 0.008664818; 0.0086823…
0.019273000; 0.019273040; 0.019269800; 0.019263690; 0.019255280; 0.019245030; 0.019233300; 0.019220430; 0.019206800; 0.019192870; 0.019179210; 0.019166460; 0.019155290; 0.019146380; 0.019140380; 0.019137850; 0.019139290; 0.019145060; 0.019155440; 0.019170560; 0.019190390; 0.019214750; 0.019243260; 0.019275400; 0.019310550; 0.019348000; 0.019387020; 0.019426960; 0.019467220; 0.019507300; 0.0195467…
0.034841160; 0.034849460; 0.034850000; 0.034843340; 0.034830580; 0.034812880; 0.034791340; 0.034767060; 0.034741230; 0.034715130; 0.034690060; 0.034667240; 0.034647830; 0.034632790; 0.034622900; 0.034618730; 0.034620720; 0.034629190; 0.034644300; 0.034666110; 0.034694440; 0.034728940; 0.034768990; 0.034813840; 0.034862610; 0.034914480; 0.034968760; 0.035024930; 0.035082690; 0.035141870; 0.0352024…
0.055917870; 0.055905520; 0.055897760; 0.055895580; 0.055899510; 0.055909290; 0.055924010; 0.055942360; 0.055963050; 0.055984970; 0.056007390; 0.056029890; 0.056052370; 0.056074950; 0.056097930; 0.056121640; 0.056146460; 0.056172720; 0.056200660; 0.056230380; 0.056261760; 0.056294500; 0.056328070; 0.056361810; 0.056395000; 0.056427010; 0.056457390; 0.056485890; 0.056512490; 0.056537260; 0.0565602…
0.080529440; 0.080516540; 0.080507490; 0.080503570; 0.080505600; 0.080513520; 0.080526420; 0.080543010; 0.080562000; 0.080582350; 0.080603460; 0.080625120; 0.080647470; 0.080670850; 0.080695760; 0.080722780; 0.080752450; 0.080785320; 0.080821760; 0.080861950; 0.080905780; 0.080952810; 0.081002270; 0.081053170; 0.081104420; 0.081155040; 0.081204290; 0.081251760; 0.081297360; 0.081341160; 0.0813832…
0.109929100; 0.109914500; 0.109902300; 0.109894300; 0.109892100; 0.109896000; 0.109905600; 0.109919800; 0.109937500; 0.109957600; 0.109979700; 0.110003600; 0.110029300; 0.110057100; 0.110087400; 0.110120800; 0.110157900; 0.110199100; 0.110244900; 0.110295500; 0.110350600; 0.110409600; 0.110471400; 0.110534600; 0.110597800; 0.110659700; 0.110719800; 0.110777600; 0.110833500; 0.110887900; 0.1109413…
0.144223900; 0.144201500; 0.144180400; 0.144163500; 0.144153400; 0.144151400; 0.144157600; 0.144171100; 0.144191000; 0.144216200; 0.144245800; 0.144279300; 0.144316400; 0.144357000; 0.144401100; 0.144448900; 0.144500800; 0.144557100; 0.144618200; 0.144684000; 0.144754200; 0.144828000; 0.144903800; 0.144980000; 0.145054800; 0.145127000; 0.145195700; 0.145260900; 0.145323200; 0.145383400; 0.1454423…
0.183525000; 0.183492400; 0.183460600; 0.183433500; 0.183415100; 0.183407700; 0.183411900; 0.183427100; 0.183451800; 0.183484800; 0.183524700; 0.183570400; 0.183621000; 0.183675700; 0.183734200; 0.183796400; 0.183862400; 0.183932600; 0.184007300; 0.184086900; 0.184171100; 0.184259100; 0.184349600; 0.184440700; 0.184530600; 0.184617600; 0.184700700; 0.184779700; 0.184855000; 0.184927200; 0.1849968…
0.228057500; 0.228020600; 0.227982600; 0.227948600; 0.227924100; 0.227912400; 0.227914500; 0.227929800; 0.227957000; 0.227994200; 0.228039800; 0.228092100; 0.228149800; 0.228211600; 0.228276700; 0.228344700; 0.228415800; 0.228490200; 0.228568800; 0.228652000; 0.228739900; 0.228832000; 0.228927200; 0.229023800; 0.229119900; 0.229213800; 0.229304400; 0.229391400; 0.229475000; 0.229555600; 0.2296335…
0.278254900; 0.278222400; 0.278184700; 0.278147500; 0.278117300; 0.278098300; 0.278091900; 0.278098100; 0.278115800; 0.278143400; 0.278179600; 0.278223000; 0.278272200; 0.278326200; 0.278383900; 0.278444900; 0.278509000; 0.278576200; 0.278646800; 0.278721200; 0.278799100; 0.278879900; 0.278962300; 0.279044600; 0.279124900; 0.279201500; 0.279273400; 0.279340400; 0.279403300; 0.279463200; 0.2795210…
0.334394200; 0.334364400; 0.334322100; 0.334273000; 0.334224800; 0.334182800; 0.334149400; 0.334125600; 0.334111800; 0.334107900; 0.334113900; 0.334129500; 0.334154300; 0.334187400; 0.334227900; 0.334274500; 0.334326400; 0.334382800; 0.334442800; 0.334505800; 0.334570800; 0.334636400; 0.334700700; 0.334761600; 0.334816500; 0.334863300; 0.334900800; 0.334928800; 0.334948500; 0.334962200; 0.3349726…
0.396681400; 0.396634000; 0.396564200; 0.396479000; 0.396387500; 0.396297100; 0.396212400; 0.396136300; 0.396071000; 0.396018400; 0.395980300; 0.395957400; 0.395949700; 0.395956200; 0.395975400; 0.396005100; 0.396042900; 0.396086600; 0.396134100; 0.396183500; 0.396232800; 0.396279800; 0.396322300; 0.396357700; 0.396383600; 0.396397900; 0.396399400; 0.396388400; 0.396366600; 0.396336900; 0.3963027…
0.465659000; 0.465591000; 0.465490700; 0.465366800; 0.465231200; 0.465093200; 0.464958400; 0.464830400; 0.464712000; 0.464605800; 0.464513800; 0.464437500; 0.464377200; 0.464332200; 0.464300900; 0.464280700; 0.464268900; 0.464262500; 0.464258500; 0.464254300; 0.464247400; 0.464236000; 0.464218000; 0.464191800; 0.464155700; 0.464108400; 0.464049600; 0.463980000; 0.463901900; 0.463818700; 0.4637338…
0.541982300; 0.541883200; 0.541743000; 0.541573700; 0.541390700; 0.541205700; 0.541025500; 0.540853400; 0.540692000; 0.540542700; 0.540406800; 0.540285000; 0.540176900; 0.540081100; 0.539995300; 0.539916500; 0.539840900; 0.539765100; 0.539685500; 0.539598900; 0.539503200; 0.539396300; 0.539277000; 0.539144100; 0.538997100; 0.538836000; 0.538662000; 0.538477500; 0.538287000; 0.538095300; 0.5379074…
0.625962900; 0.625798500; 0.625585100; 0.625339300; 0.625082000; 0.624828800; 0.624588700; 0.624366000; 0.624162700; 0.623979500; 0.623816100; 0.623670900; 0.623541500; 0.623423700; 0.623313000; 0.623204100; 0.623091700; 0.622971000; 0.622837700; 0.622688700; 0.622521600; 0.622335000; 0.622127600; 0.621898700; 0.621647400; 0.621373700; 0.621078100; 0.620763100; 0.620432900; 0.620093700; 0.6197526…
0.717682800; 0.717441400; 0.717145600; 0.716816900; 0.716482200; 0.716161100; 0.715864300; 0.715596200; 0.715357800; 0.715147700; 0.714963600; 0.714801200; 0.714655300; 0.714519700; 0.714387300; 0.714251200; 0.714104800; 0.713942500; 0.713759800; 0.713553900; 0.713323100; 0.713066200; 0.712782600; 0.712471000; 0.712130100; 0.711758500; 0.711355800; 0.710923500; 0.710465600; 0.709988700; 0.7095014…
0.816215600; 0.815921500; 0.815565500; 0.815173100; 0.814776200; 0.814397900; 0.814050100; 0.813737600; 0.813460600; 0.813217000; 0.813003200; 0.812814200; 0.812643500; 0.812483800; 0.812327100; 0.812165300; 0.811991000; 0.811797900; 0.811581900; 0.811340200; 0.811072200; 0.810777600; 0.810456300; 0.810107500; 0.809729400; 0.809319700; 0.808876500; 0.808399900; 0.807892600; 0.807360400; 0.8068117…
0.922226000; 0.921901000; 0.921498800; 0.921049100; 0.920588400; 0.920143800; 0.919729700; 0.919351500; 0.919010100; 0.918703600; 0.918428600; 0.918180200; 0.917952400; 0.917737800; 0.917528400; 0.917315800; 0.917092800; 0.916853100; 0.916593000; 0.916310600; 0.916006100; 0.915680300; 0.915333900; 0.914966500; 0.914576100; 0.914159900; 0.913715000; 0.913240200; 0.912737100; 0.912210600; 0.9116687…
1.036169000; 1.035840000; 1.035407000; 1.034904000; 1.034374000; 1.033847000; 1.033340000; 1.032857000; 1.032401000; 1.031971000; 1.031565000; 1.031180000; 1.030813000; 1.030461000; 1.030119000; 1.029781000; 1.029444000; 1.029103000; 1.028756000; 1.028402000; 1.028041000; 1.027674000; 1.027301000; 1.026921000; 1.026530000; 1.026124000; 1.025700000; 1.025256000; 1.024791000; 1.024310000; 1.0238200…
1.158646000; 1.158184000; 1.157636000; 1.157035000; 1.156416000; 1.155803000; 1.155205000; 1.154626000; 1.154062000; 1.153512000; 1.152973000; 1.152444000; 1.151924000; 1.151414000; 1.150913000; 1.150425000; 1.149948000; 1.149482000; 1.149030000; 1.148590000; 1.148163000; 1.147748000; 1.147344000; 1.146948000; 1.146556000; 1.146162000; 1.145762000; 1.145351000; 1.144930000; 1.144501000; 1.1440680…
1.288823000; 1.287982000; 1.287127000; 1.286319000; 1.285567000; 1.284863000; 1.284197000; 1.283558000; 1.282937000; 1.282330000; 1.281731000; 1.281137000; 1.280547000; 1.279964000; 1.279391000; 1.278832000; 1.278293000; 1.277777000; 1.277287000; 1.276825000; 1.276390000; 1.275981000; 1.275594000; 1.275224000; 1.274865000; 1.274511000; 1.274155000; 1.273793000; 1.273422000; 1.273042000; 1.2726590…
1.425759000; 1.424850000; 1.424060000; 1.423315000; 1.422572000; 1.421837000; 1.421127000; 1.420444000; 1.419789000; 1.419156000; 1.418538000; 1.417930000; 1.417329000; 1.416740000; 1.416166000; 1.415615000; 1.415096000; 1.414615000; 1.414175000; 1.413778000; 1.413423000; 1.413106000; 1.412819000; 1.412555000; 1.412306000; 1.412059000; 1.411807000; 1.411541000; 1.411257000; 1.410954000; 1.4106350…
1.571280000; 1.570401000; 1.569733000; 1.569062000; 1.568309000; 1.567514000; 1.566741000; 1.566010000; 1.565337000; 1.564714000; 1.564133000; 1.563584000; 1.563062000; 1.562567000; 1.562102000; 1.561676000; 1.561297000; 1.560973000; 1.560707000; 1.560499000; 1.560347000; 1.560241000; 1.560172000; 1.560126000; 1.560089000; 1.560046000; 1.559982000; 1.559886000; 1.559751000; 1.559573000; 1.5593570…
1.722945000; 1.721733000; 1.720716000; 1.719687000; 1.718571000; 1.717413000; 1.716281000; 1.715196000; 1.714175000; 1.713207000; 1.712276000; 1.711360000; 1.710435000; 1.709479000; 1.708466000; 1.707373000; 1.706177000; 1.704862000; 1.703425000; 1.701882000; 1.700277000; 1.698677000; 1.697176000; 1.695879000; 1.694884000; 1.694268000; 1.694068000; 1.694272000; 1.694823000; 1.695628000; 1.6965710…
1.879357000; 1.877536000; 1.875876000; 1.874161000; 1.872303000; 1.870324000; 1.868268000; 1.866130000; 1.863900000; 1.861557000; 1.859087000; 1.856490000; 1.853791000; 1.851029000; 1.848262000; 1.845553000; 1.842965000; 1.840551000; 1.838352000; 1.836395000; 1.834690000; 1.833240000; 1.832035000; 1.831063000; 1.830303000; 1.829733000; 1.829326000; 1.829058000; 1.828908000; 1.828863000; 1.8289210…
2.036281000; 2.033391000; 2.030651000; 2.027885000; 2.025046000; 2.022202000; 2.019436000; 2.016777000; 2.014242000; 2.011816000; 2.009475000; 2.007193000; 2.004943000; 2.002709000; 2.000483000; 1.998265000; 1.996068000; 1.993912000; 1.991827000; 1.989843000; 1.987997000; 1.986323000; 1.984851000; 1.983604000; 1.982593000; 1.981818000; 1.981263000; 1.980904000; 1.980713000; 1.980663000; 1.9807350…
2.202126000; 2.199052000; 2.196067000; 2.192980000; 2.189739000; 2.186417000; 2.183107000; 2.179851000; 2.176677000; 2.173581000; 2.170542000; 2.167537000; 2.164538000; 2.161527000; 2.158492000; 2.155438000; 2.152381000; 2.149353000; 2.146397000; 2.143566000; 2.140918000; 2.138513000; 2.136404000; 2.134632000; 2.133221000; 2.132174000; 2.131471000; 2.131075000; 2.130936000; 2.131005000; 2.1312360…
-1000.000000000; -1000.000000000; -1000.000000000; -1000.000000000; -1000.000000000; -1000.000000000; -1000.000000000; -1000.000000000; -1000.000000000; -1000.000000000; -1000.000000000; -1000.000000000; -1000.000000000; -1000.000000000; -1000.000000000; -1000.000000000; -1000.000000000; -1000.000000000; -1000.000000000; -1000.000000000; -1000.000000000; -1000.000000000; -1000.000000000; -1000.00…
-1000.000000000; -1000.000000000; -1000.000000000; -1000.000000000; -1000.000000000; -1000.000000000; -1000.000000000; -1000.000000000; -1000.000000000; -1000.000000000; -1000.000000000; -1000.000000000; -1000.000000000; -1000.000000000; -1000.000000000; -1000.000000000; -1000.000000000; -1000.000000000; -1000.000000000; -1000.000000000; -1000.000000000; -1000.000000000; -1000.000000000; -1000.00…
ElevationPosterior [um]
0.473188300; 0.473188300; 0.473188300; 0.473188300; 0.473188300; 0.473188300; 0.473188300; 0.473188300; 0.473188300; 0.473188300; 0.473188300; 0.473188300; 0.473188300; 0.473188300; 0.473188300; 0.473188300; 0.473188300; 0.473188300; 0.473188300; 0.473188300; 0.473188300; 0.473188300; 0.473188300; 0.473188300; 0.473188300; 0.473188300; 0.473188300; 0.473188300; 0.473188300; 0.473188300; 0.4731883…
0.479187100; 0.479149300; 0.479104300; 0.479052400; 0.478993900; 0.478929500; 0.478859900; 0.478786000; 0.478708700; 0.478628900; 0.478547800; 0.478466300; 0.478385700; 0.478306900; 0.478230900; 0.478158800; 0.478091500; 0.478029600; 0.477973800; 0.477924600; 0.477882400; 0.477847500; 0.477820100; 0.477800100; 0.477787300; 0.477781300; 0.477781700; 0.477787800; 0.477798800; 0.477814200; 0.4778330…
0.491260300; 0.491202500; 0.491130200; 0.491043700; 0.490943500; 0.490830400; 0.490705500; 0.490570500; 0.490426700; 0.490276100; 0.490120600; 0.489962300; 0.489803300; 0.489645800; 0.489491800; 0.489343400; 0.489202600; 0.489070900; 0.488949900; 0.488841000; 0.488745000; 0.488662800; 0.488594700; 0.488540900; 0.488501000; 0.488474500; 0.488460400; 0.488457600; 0.488464800; 0.488480400; 0.4885028…
0.509418500; 0.509347000; 0.509255300; 0.509143700; 0.509012300; 0.508862400; 0.508695400; 0.508512900; 0.508317200; 0.508110700; 0.507896000; 0.507675900; 0.507453600; 0.507232000; 0.507014200; 0.506803000; 0.506601400; 0.506411700; 0.506236300; 0.506076900; 0.505935400; 0.505812800; 0.505709800; 0.505626600; 0.505563100; 0.505518600; 0.505492000; 0.505481700; 0.505485900; 0.505502600; 0.5055295…
0.533670000; 0.533596800; 0.533498800; 0.533376100; 0.533228800; 0.533057700; 0.532864300; 0.532650400; 0.532418200; 0.532170500; 0.531910500; 0.531641500; 0.531367400; 0.531091600; 0.530818100; 0.530550500; 0.530292600; 0.530047400; 0.529818100; 0.529607300; 0.529417300; 0.529249800; 0.529105800; 0.528986000; 0.528890300; 0.528818200; 0.528768600; 0.528739500; 0.528728800; 0.528734100; 0.5287526…
0.564096700; 0.564004900; 0.563885800; 0.563739300; 0.563565700; 0.563365800; 0.563141200; 0.562893900; 0.562626500; 0.562341900; 0.562043700; 0.561735500; 0.561421400; 0.561105400; 0.560791600; 0.560484000; 0.560186600; 0.559902800; 0.559636200; 0.559389700; 0.559165700; 0.558965900; 0.558791700; 0.558643600; 0.558521700; 0.558425400; 0.558353500; 0.558304000; 0.558274600; 0.558262600; 0.5582650…
0.600955800; 0.600845000; 0.600705700; 0.600537800; 0.600341700; 0.600118000; 0.599868400; 0.599595100; 0.599300700; 0.598988100; 0.598660800; 0.598322600; 0.597977500; 0.597629400; 0.597282300; 0.596940300; 0.596607100; 0.596286600; 0.595982000; 0.595696300; 0.595431900; 0.595191000; 0.594974800; 0.594784000; 0.594619200; 0.594479900; 0.594365400; 0.594273900; 0.594203300; 0.594151400; 0.5941155…
0.644100200; 0.643983400; 0.643838200; 0.643664100; 0.643461200; 0.643230200; 0.642972500; 0.642690400; 0.642386300; 0.642063200; 0.641724500; 0.641374000; 0.641015600; 0.640653200; 0.640290700; 0.639932200; 0.639581100; 0.639241300; 0.638915800; 0.638607400; 0.638318600; 0.638051000; 0.637805800; 0.637583700; 0.637385000; 0.637209400; 0.637055900; 0.636923000; 0.636808600; 0.636710800; 0.6366268…
0.693588400; 0.693463900; 0.693313200; 0.693136200; 0.692932500; 0.692702700; 0.692448000; 0.692170100; 0.691871400; 0.691554400; 0.691222000; 0.690877700; 0.690524800; 0.690166800; 0.689807100; 0.689449200; 0.689096400; 0.688751800; 0.688418300; 0.688098500; 0.687794400; 0.687507900; 0.687239800; 0.686991200; 0.686762600; 0.686553700; 0.686364200; 0.686192800; 0.686038000; 0.685898100; 0.6857713…
0.750216300; 0.750075600; 0.749910100; 0.749719100; 0.749502500; 0.749260900; 0.748995200; 0.748707400; 0.748399600; 0.748074400; 0.747734500; 0.747383600; 0.747024700; 0.746660900; 0.746295600; 0.745931800; 0.745572600; 0.745220700; 0.744878600; 0.744548300; 0.744231500; 0.743929300; 0.743642500; 0.743371700; 0.743117200; 0.742878600; 0.742655500; 0.742446400; 0.742250100; 0.742064900; 0.7418891…
0.813344500; 0.813142100; 0.812916300; 0.812667500; 0.812396400; 0.812104000; 0.811791800; 0.811462600; 0.811118900; 0.810763600; 0.810399700; 0.810030800; 0.809659600; 0.809288900; 0.808921300; 0.808559500; 0.808205400; 0.807861000; 0.807527500; 0.807206000; 0.806897100; 0.806600800; 0.806317200; 0.806045900; 0.805786700; 0.805538700; 0.805301100; 0.805072500; 0.804851500; 0.804636900; 0.8044273…
0.883483600; 0.883212600; 0.882918100; 0.882601000; 0.882262800; 0.881905300; 0.881530800; 0.881142600; 0.880744000; 0.880338300; 0.879928600; 0.879518700; 0.879111400; 0.878709500; 0.878315400; 0.877931300; 0.877558800; 0.877199200; 0.876852900; 0.876520300; 0.876201000; 0.875894500; 0.875599800; 0.875316300; 0.875043100; 0.874779000; 0.874523200; 0.874274000; 0.874030100; 0.873790600; 0.8735545…
0.961318100; 0.960939100; 0.960528500; 0.960088800; 0.959623100; 0.959135200; 0.958629200; 0.958110500; 0.957583900; 0.957054500; 0.956527200; 0.956006900; 0.955497700; 0.955003600; 0.954528000; 0.954073500; 0.953642500; 0.953236200; 0.952855100; 0.952499000; 0.952167200; 0.951858300; 0.951570700; 0.951302800; 0.951052500; 0.950817600; 0.950596200; 0.950385400; 0.950183000; 0.949986900; 0.9497954…
1.045682000; 1.045263000; 1.044803000; 1.044305000; 1.043775000; 1.043216000; 1.042636000; 1.042040000; 1.041437000; 1.040832000; 1.040233000; 1.039646000; 1.039077000; 1.038531000; 1.038013000; 1.037527000; 1.037077000; 1.036663000; 1.036287000; 1.035948000; 1.035645000; 1.035376000; 1.035137000; 1.034927000; 1.034742000; 1.034577000; 1.034430000; 1.034296000; 1.034172000; 1.034053000; 1.0339380…
1.136826000; 1.136333000; 1.135801000; 1.135237000; 1.134644000; 1.134030000; 1.133403000; 1.132769000; 1.132138000; 1.131517000; 1.130914000; 1.130337000; 1.129791000; 1.129281000; 1.128813000; 1.128390000; 1.128014000; 1.127686000; 1.127405000; 1.127169000; 1.126974000; 1.126817000; 1.126692000; 1.126596000; 1.126523000; 1.126469000; 1.126427000; 1.126392000; 1.126360000; 1.126326000; 1.1262880…
1.237231000; 1.236778000; 1.236274000; 1.235724000; 1.235135000; 1.234514000; 1.233869000; 1.233211000; 1.232550000; 1.231894000; 1.231254000; 1.230637000; 1.230052000; 1.229503000; 1.228998000; 1.228541000; 1.228133000; 1.227777000; 1.227472000; 1.227217000; 1.227009000; 1.226844000; 1.226717000; 1.226625000; 1.226562000; 1.226522000; 1.226500000; 1.226491000; 1.226488000; 1.226487000; 1.2264830…
1.349796000; 1.349169000; 1.348481000; 1.347738000; 1.346950000; 1.346125000; 1.345272000; 1.344404000; 1.343532000; 1.342666000; 1.341818000; 1.340997000; 1.340212000; 1.339471000; 1.338779000; 1.338144000; 1.337568000; 1.337053000; 1.336600000; 1.336208000; 1.335875000; 1.335595000; 1.335367000; 1.335184000; 1.335043000; 1.334936000; 1.334859000; 1.334803000; 1.334764000; 1.334735000; 1.3347120…
1.472176000; 1.471325000; 1.470405000; 1.469422000; 1.468387000; 1.467308000; 1.466196000; 1.465066000; 1.463929000; 1.462797000; 1.461684000; 1.460599000; 1.459554000; 1.458557000; 1.457616000; 1.456739000; 1.455930000; 1.455192000; 1.454527000; 1.453935000; 1.453414000; 1.452960000; 1.452570000; 1.452241000; 1.451965000; 1.451737000; 1.451551000; 1.451400000; 1.451275000; 1.451171000; 1.4510820…
1.604111000; 1.602978000; 1.601768000; 1.600490000; 1.599153000; 1.597767000; 1.596345000; 1.594901000; 1.593448000; 1.592001000; 1.590572000; 1.589175000; 1.587820000; 1.586517000; 1.585277000; 1.584107000; 1.583013000; 1.581999000; 1.581068000; 1.580219000; 1.579453000; 1.578765000; 1.578154000; 1.577616000; 1.577144000; 1.576732000; 1.576375000; 1.576065000; 1.575793000; 1.575553000; 1.5753380…
1.746177000; 1.744646000; 1.743034000; 1.741349000; 1.739602000; 1.737804000; 1.735970000; 1.734114000; 1.732252000; 1.730398000; 1.728567000; 1.726772000; 1.725024000; 1.723336000; 1.721716000; 1.720174000; 1.718716000; 1.717347000; 1.716069000; 1.714885000; 1.713792000; 1.712789000; 1.711873000; 1.711041000; 1.710287000; 1.709607000; 1.708994000; 1.708439000; 1.707936000; 1.707478000; 1.7070570…
1.897190000; 1.895217000; 1.893156000; 1.891018000; 1.888812000; 1.886553000; 1.884254000; 1.881932000; 1.879604000; 1.877284000; 1.874988000; 1.872732000; 1.870527000; 1.868385000; 1.866317000; 1.864332000; 1.862438000; 1.860639000; 1.858939000; 1.857339000; 1.855839000; 1.854438000; 1.853132000; 1.851920000; 1.850797000; 1.849758000; 1.848799000; 1.847910000; 1.847085000; 1.846318000; 1.8456040…
2.057029000; 2.054499000; 2.051879000; 2.049180000; 2.046413000; 2.043592000; 2.040730000; 2.037848000; 2.034958000; 2.032079000; 2.029226000; 2.026412000; 2.023653000; 2.020958000; 2.018339000; 2.015807000; 2.013367000; 2.011026000; 2.008787000; 2.006653000; 2.004622000; 2.002695000; 2.000871000; 1.999147000; 1.997520000; 1.995989000; 1.994548000; 1.993192000; 1.991914000; 1.990711000; 1.9895780…
2.224547000; 2.221331000; 2.218022000; 2.214633000; 2.211175000; 2.207663000; 2.204111000; 2.200539000; 2.196962000; 2.193397000; 2.189859000; 2.186363000; 2.182922000; 2.179549000; 2.176255000; 2.173048000; 2.169937000; 2.166924000; 2.164015000; 2.161211000; 2.158512000; 2.155917000; 2.153427000; 2.151042000; 2.148759000; 2.146578000; 2.144498000; 2.142513000; 2.140621000; 2.138820000; 2.1371100…
2.396706000; 2.392702000; 2.388602000; 2.384418000; 2.380162000; 2.375849000; 2.371496000; 2.367121000; 2.362740000; 2.358369000; 2.354023000; 2.349717000; 2.345464000; 2.341276000; 2.337164000; 2.333136000; 2.329198000; 2.325354000; 2.321606000; 2.317957000; 2.314405000; 2.310952000; 2.307598000; 2.304344000; 2.301192000; 2.298141000; 2.295197000; 2.292355000; 2.289617000; 2.286985000; 2.2844640…
2.568044000; 2.563200000; 2.558249000; 2.553205000; 2.548079000; 2.542886000; 2.537643000; 2.532368000; 2.527077000; 2.521784000; 2.516505000; 2.511254000; 2.506047000; 2.500897000; 2.495815000; 2.490808000; 2.485883000; 2.481044000; 2.476292000; 2.471628000; 2.467054000; 2.462569000; 2.458175000; 2.453875000; 2.449670000; 2.445567000; 2.441573000; 2.437691000; 2.433930000; 2.430303000; 2.4268220…
2.730620000; 2.724880000; 2.719009000; 2.713021000; 2.706933000; 2.700767000; 2.694543000; 2.688285000; 2.682019000; 2.675769000; 2.669561000; 2.663423000; 2.657382000; 2.651465000; 2.645698000; 2.640105000; 2.634708000; 2.629527000; 2.624579000; 2.619878000; 2.615437000; 2.611267000; 2.607371000; 2.603756000; 2.600422000; 2.597368000; 2.594594000; 2.592093000; 2.589858000; 2.587880000; 2.5861480…
2.872821000; 2.867117000; 2.861376000; 2.855631000; 2.849915000; 2.844264000; 2.838716000; 2.833307000; 2.828072000; 2.823042000; 2.818246000; 2.813706000; 2.809443000; 2.805469000; 2.801790000; 2.798403000; 2.795303000; 2.792474000; 2.789895000; 2.787543000; 2.785392000; -1000.000000000; -1000.000000000; -1000.000000000; -1000.000000000; -1000.000000000; -1000.000000000; -1000.000000000; -1000.0…
2.997607000; 2.996197000; 2.994955000; 2.993871000; 2.992936000; 2.992132000; 2.991438000; 2.990832000; 2.990288000; 2.989777000; 2.989270000; -1000.000000000; -1000.000000000; -1000.000000000; -1000.000000000; -1000.000000000; -1000.000000000; -1000.000000000; -1000.000000000; -1000.000000000; -1000.000000000; -1000.000000000; -1000.000000000; -1000.000000000; -1000.000000000; -1000.000000000; -…
-1000.000000000; -1000.000000000; -1000.000000000; -1000.000000000; -1000.000000000; -1000.000000000; -1000.000000000; -1000.000000000; -1000.000000000; -1000.000000000; -1000.000000000; -1000.000000000; -1000.000000000; -1000.000000000; -1000.000000000; -1000.000000000; -1000.000000000; -1000.000000000; -1000.000000000; -1000.000000000; -1000.000000000; -1000.000000000; -1000.000000000; -1000.00…
-1000.000000000; -1000.000000000; -1000.000000000; -1000.000000000; -1000.000000000; -1000.000000000; -1000.000000000; -1000.000000000; -1000.000000000; -1000.000000000; -1000.000000000; -1000.000000000; -1000.000000000; -1000.000000000; -1000.000000000; -1000.000000000; -1000.000000000; -1000.000000000; -1000.000000000; -1000.000000000; -1000.000000000; -1000.000000000; -1000.000000000; -1000.00…
-1000.000000000; -1000.000000000; -1000.000000000; -1000.000000000; -1000.000000000; -1000.000000000; -1000.000000000; -1000.000000000; -1000.000000000; -1000.000000000; -1000.000000000; -1000.000000000; -1000.000000000; -1000.000000000; -1000.000000000; -1000.000000000; -1000.000000000; -1000.000000000; -1000.000000000; -1000.000000000; -1000.000000000; -1000.000000000; -1000.000000000; -1000.00…
RefractiveEquivalentPower [D]
34.008450000; 33.997020000; 33.979280000; 33.956570000; 33.930310000; 33.901570000; 33.871180000; 33.839970000; 33.808760000; 33.778500000; 33.750220000; 33.725050000; 33.704170000; 33.688770000; 33.679950000; 33.678730000; 33.685940000; 33.702190000; 33.727810000; 33.762860000; 33.806990000; 33.859500000; 33.919380000; 33.985290000; 34.055750000; 34.129250000; 34.204400000; 34.279990000; 34.3550…
32.841770000; 32.854730000; 32.865760000; 32.875990000; 32.886220000; 32.896570000; 32.907090000; 32.917560000; 32.928030000; 32.938870000; 32.950730000; 32.964520000; 32.981210000; 33.001790000; 33.027110000; 33.057820000; 33.094350000; 33.136880000; 33.185390000; 33.239680000; 33.299330000; 33.363740000; 33.432140000; 33.503610000; 33.577160000; 33.651830000; 33.726760000; 33.801290000; 33.8749…
32.854040000; 32.866980000; 32.877930000; 32.888100000; 32.898340000; 32.908760000; 32.919340000; 32.929840000; 32.940320000; 32.951130000; 32.962960000; 32.976700000; 32.993340000; 33.013890000; 33.039210000; 33.069930000; 33.106490000; 33.149080000; 33.197670000; 33.252060000; 33.311830000; 33.376370000; 33.444920000; 33.516550000; 33.590260000; 33.665080000; 33.740150000; 33.814790000; 33.8885…
33.377610000; 33.379750000; 33.375780000; 33.367540000; 33.356530000; 33.343600000; 33.329380000; 33.314320000; 33.299030000; 33.284350000; 33.271310000; 33.261110000; 33.255000000; 33.254220000; 33.259890000; 33.272970000; 33.294220000; 33.324200000; 33.363260000; 33.411470000; 33.468620000; 33.534170000; 33.607200000; 33.686470000; 33.770490000; 33.857690000; 33.946510000; 34.035560000; 34.1237…
34.312330000; 34.324490000; 34.326920000; 34.321490000; 34.310010000; 34.293710000; 34.273840000; 34.251540000; 34.228180000; 34.205260000; 34.184310000; 34.166780000; 34.153960000; 34.146880000; 34.146290000; 34.152710000; 34.166470000; 34.187770000; 34.216710000; 34.253270000; 34.297230000; 34.348040000; 34.404880000; 34.466690000; 34.532280000; 34.600540000; 34.670620000; 34.741940000; 34.8142…
35.326820000; 35.327240000; 35.327770000; 35.329600000; 35.333340000; 35.338870000; 35.345730000; 35.353370000; 35.361390000; 35.369630000; 35.378160000; 35.387280000; 35.397390000; 35.408910000; 35.422260000; 35.437840000; 35.455990000; 35.477050000; 35.501280000; 35.528870000; 35.559840000; 35.594010000; 35.630940000; 35.670010000; 35.710490000; 35.751620000; 35.792790000; 35.833540000; 35.8736…
35.670350000; 35.673420000; 35.673510000; 35.672040000; 35.670000000; 35.667820000; 35.665740000; 35.663930000; 35.662620000; 35.662110000; 35.662660000; 35.664530000; 35.667890000; 35.672860000; 35.679510000; 35.687980000; 35.698430000; 35.711110000; 35.726290000; 35.744170000; 35.764780000; 35.787860000; 35.812930000; 35.839320000; 35.866350000; 35.893500000; 35.920540000; 35.947590000; 35.9750…
36.170080000; 36.162930000; 36.153140000; 36.142990000; 36.134030000; 36.127380000; 36.123420000; 36.122400000; 36.124430000; 36.129460000; 36.137310000; 36.147700000; 36.160260000; 36.174600000; 36.190400000; 36.207350000; 36.225280000; 36.244090000; 36.263740000; 36.284130000; 36.305080000; 36.326170000; 36.346850000; 36.366470000; 36.384460000; 36.400510000; 36.414710000; 36.427560000; 36.4398…
36.551420000; 36.537120000; 36.521000000; 36.506070000; 36.494230000; 36.486670000; 36.483680000; 36.485290000; 36.491280000; 36.501200000; 36.514450000; 36.530370000; 36.548270000; 36.567540000; 36.587650000; 36.608210000; 36.628980000; 36.649900000; 36.671030000; 36.692530000; 36.714520000; 36.737010000; 36.759840000; 36.782660000; 36.805000000; 36.826380000; 36.846440000; 36.864950000; 36.8819…
36.946980000; 36.940930000; 36.932330000; 36.924400000; 36.918870000; 36.916560000; 36.917530000; 36.921620000; 36.928530000; 36.937790000; 36.948820000; 36.960960000; 36.973550000; 36.985960000; 36.997680000; 37.008460000; 37.018260000; 37.027320000; 37.036100000; 37.045190000; 37.055180000; 37.066560000; 37.079630000; 37.094460000; 37.110950000; 37.128850000; 37.147860000; 37.167630000; 37.1878…
37.608860000; 37.615230000; 37.617160000; 37.617760000; 37.618450000; 37.619760000; 37.621640000; 37.624030000; 37.626870000; 37.630040000; 37.633330000; 37.636440000; 37.639030000; 37.640770000; 37.641380000; 37.640730000; 37.638790000; 37.635680000; 37.631560000; 37.626660000; 37.621210000; 37.615460000; 37.609640000; 37.603990000; 37.598740000; 37.594060000; 37.590140000; 37.587150000; 37.5853…
38.395130000; 38.408340000; 38.415100000; 38.418490000; 38.419480000; 38.418130000; 38.414290000; 38.408130000; 38.400090000; 38.390800000; 38.380920000; 38.371070000; 38.361710000; 38.353120000; 38.345350000; 38.338250000; 38.331460000; 38.324460000; 38.316660000; 38.307510000; 38.296540000; 38.283460000; 38.268140000; 38.250510000; 38.230480000; 38.207840000; 38.182360000; 38.153990000; 38.1230…
39.196510000; 39.204190000; 39.202950000; 39.195820000; 39.183470000; 39.165900000; 39.143480000; 39.117410000; 39.089450000; 39.061580000; 39.035650000; 39.013100000; 38.994760000; 38.980830000; 38.970950000; 38.964270000; 38.959670000; 38.955920000; 38.951790000; 38.946240000; 38.938450000; 38.927850000; 38.914010000; 38.896560000; 38.875050000; 38.848910000; 38.817610000; 38.780900000; 38.7390…
40.062770000; 40.048970000; 40.024250000; 39.993250000; 39.957450000; 39.917580000; 39.874760000; 39.830800000; 39.787850000; 39.747900000; 39.712480000; 39.682430000; 39.657860000; 39.638290000; 39.622750000; 39.610020000; 39.598740000; 39.587550000; 39.575160000; 39.560490000; 39.542760000; 39.521520000; 39.496680000; 39.468430000; 39.437130000; 39.403270000; 39.367430000; 39.330240000; 39.2923…
41.211670000; 41.198400000; 41.176940000; 41.153650000; 41.131270000; 41.109420000; 41.087610000; 41.065260000; 41.041740000; 41.016520000; 40.989160000; 40.959440000; 40.927360000; 40.893050000; 40.856620000; 40.818080000; 40.777220000; 40.733680000; 40.687080000; 40.637230000; 40.579010000; 40.501560000; 40.392710000; 40.265970000; 40.156210000; 40.076900000; 40.016000000; 39.963040000; 39.9135…
42.236010000; 42.196030000; 42.148580000; 42.101780000; 42.059010000; 42.020760000; 41.987480000; 41.959420000; 41.936570000; 41.918570000; 41.904670000; 41.893790000; 41.884560000; 41.875490000; 41.865050000; 41.851780000; 41.834450000; 41.812070000; 41.784060000; 41.750260000; 41.710850000; 41.666280000; 41.617050000; 41.563680000; 41.506470000; 41.445530000; 41.375070000; 41.279850000; 41.1408…
43.169680000; 43.127740000; 43.079030000; 43.033380000; 42.994350000; 42.962620000; 42.938580000; 42.922260000; 42.913150000; 42.910160000; 42.911750000; 42.916030000; 42.920970000; 42.924580000; 42.925070000; 42.921040000; 42.911530000; 42.896060000; 42.874650000; 42.847680000; 42.815730000; 42.779270000; 42.738540000; 42.693480000; 42.643680000; 42.588520000; 42.527370000; 42.459860000; 42.3860…
43.999940000; 43.953550000; 43.903210000; 43.859450000; 43.825100000; 43.800160000; 43.784130000; 43.775960000; 43.774100000; 43.776680000; 43.781740000; 43.787530000; 43.792550000; 43.795450000; 43.795070000; 43.790430000; 43.780800000; 43.765820000; 43.745630000; 43.720910000; 43.692660000; 43.661810000; 43.629000000; 43.594410000; 43.557580000; 43.517560000; 43.473180000; 43.423510000; 43.3681…
44.246970000; 44.214530000; 44.176690000; 44.143230000; 44.115860000; 44.094130000; 44.077430000; 44.065020000; 44.056060000; 44.049740000; 44.045420000; 44.042690000; 44.041210000; 44.040470000; 44.039710000; 44.037950000; 44.034260000; 44.027980000; 44.018990000; 44.007860000; 43.995670000; 43.983700000; 43.973100000; 43.964610000; 43.958370000; 43.953850000; 43.950100000; 43.946010000; 43.9405…
44.631550000; 44.629220000; 44.615220000; 44.598370000; 44.579630000; 44.558760000; 44.535780000; 44.510880000; 44.484290000; 44.456360000; 44.427600000; 44.398700000; 44.370340000; 44.343070000; 44.317260000; 44.293120000; 44.270850000; 44.250800000; 44.233560000; 44.219920000; 44.210760000; 44.206860000; 44.208700000; 44.216460000; 44.229930000; 44.248510000; 44.271410000; 44.297780000; 44.3268…
45.450180000; 45.455840000; 45.449260000; 45.438180000; 45.422310000; 45.400700000; 45.372820000; 45.338340000; 45.297090000; 45.249100000; 45.194820000; 45.135230000; 45.071980000; 45.007230000; 44.943570000; 44.883660000; 44.829920000; 44.784290000; 44.748000000; 44.721480000; 44.704440000; 44.696120000; 44.695570000; 44.701950000; 44.714580000; 44.732950000; 44.756590000; 44.785060000; 44.8178…
46.046810000; 46.005690000; 45.981860000; 45.963730000; 45.948080000; 45.932090000; 45.913430000; 45.890210000; 45.860770000; 45.823790000; 45.778550000; 45.725260000; 45.665370000; 45.601720000; 45.538120000; 45.478730000; 45.427220000; 45.386140000; 45.356590000; 45.338280000; 45.329870000; 45.329590000; 45.335810000; 45.347320000; 45.363440000; 45.383790000; 45.408210000; 45.436450000; 45.4679…
46.098300000; 45.983150000; 45.947410000; 45.921190000; 45.902520000; 45.889770000; 45.881750000; 45.877370000; 45.875230000; 45.873680000; 45.871000000; 45.865910000; 45.858130000; 45.848730000; 45.839910000; 45.834470000; 45.835000000; 45.843260000; 45.859860000; 45.884340000; 45.915460000; 45.951720000; 45.991700000; 46.034270000; 46.078480000; 46.123490000; 46.168590000; 46.213090000; 46.2562…
46.079010000; 46.057990000; 46.025680000; 45.998920000; 45.978790000; 45.966640000; 45.963980000; 45.971840000; 45.990250000; 46.018220000; 46.053980000; 46.095480000; 46.141070000; 46.189910000; 46.242130000; 46.298330000; 46.358840000; 46.424290000; 46.496280000; 46.574210000; 46.656490000; 46.741780000; 46.828820000; 46.916230000; 47.002450000; 47.085740000; 47.164380000; 47.236930000; 47.3024…
47.175240000; 47.177350000; 47.138680000; 47.106560000; 47.082550000; 47.068420000; 47.066150000; 47.077130000; 47.101460000; 47.138020000; 47.184710000; 47.239010000; 47.298810000; 47.363090000; 47.431900000; 47.506030000; 47.585770000; 47.671780000; 47.766370000; 47.868690000; 47.976710000; 48.088850000; 48.203590000; 48.319260000; 48.433950000; 48.545560000; 48.651920000; 48.751160000; 48.8419…
45.336780000; 45.231500000; 45.123090000; 45.013050000; 44.902710000; 44.793080000; 44.684890000; 44.578700000; 44.474860000; 44.373480000; 44.274550000; 44.177990000; 44.083720000; 43.991680000; 43.901910000; 43.814560000; 43.729900000; 43.648250000; 43.570030000; 43.495690000; 43.425610000; 43.359990000; 43.298920000; 43.242280000; 43.189720000; 43.140880000; 43.095460000; 43.053250000; 43.0143…
44.847930000; 44.707530000; 44.567860000; 44.432430000; 44.304490000; 44.186800000; 44.081380000; 43.989440000; 43.911270000; 43.846120000; 43.792160000; 43.746630000; 43.706090000; 43.666600000; 43.624230000; 43.575410000; 43.517250000; 43.447880000; 43.366680000; 43.274310000; 43.172590000; -1000.000000000; -1000.000000000; -1000.000000000; -1000.000000000; -1000.000000000; -1000.000000000; -10…
45.358440000; 45.292130000; 45.227010000; 45.160740000; 45.090250000; 45.011900000; 44.922050000; 44.817460000; 44.695680000; 44.555360000; 44.396230000; -1000.000000000; -1000.000000000; -1000.000000000; -1000.000000000; -1000.000000000; -1000.000000000; -1000.000000000; -1000.000000000; -1000.000000000; -1000.000000000; -1000.000000000; -1000.000000000; -1000.000000000; -1000.000000000; -1000.0…
-1000.000000000; -1000.000000000; -1000.000000000; -1000.000000000; -1000.000000000; -1000.000000000; -1000.000000000; -1000.000000000; -1000.000000000; -1000.000000000; -1000.000000000; -1000.000000000; -1000.000000000; -1000.000000000; -1000.000000000; -1000.000000000; -1000.000000000; -1000.000000000; -1000.000000000; -1000.000000000; -1000.000000000; -1000.000000000; -1000.000000000; -1000.00…
-1000.000000000; -1000.000000000; -1000.000000000; -1000.000000000; -1000.000000000; -1000.000000000; -1000.000000000; -1000.000000000; -1000.000000000; -1000.000000000; -1000.000000000; -1000.000000000; -1000.000000000; -1000.000000000; -1000.000000000; -1000.000000000; -1000.000000000; -1000.000000000; -1000.000000000; -1000.000000000; -1000.000000000; -1000.000000000; -1000.000000000; -1000.00…
-1000.000000000; -1000.000000000; -1000.000000000; -1000.000000000; -1000.000000000; -1000.000000000; -1000.000000000; -1000.000000000; -1000.000000000; -1000.000000000; -1000.000000000; -1000.000000000; -1000.000000000; -1000.000000000; -1000.000000000; -1000.000000000; -1000.000000000; -1000.000000000; -1000.000000000; -1000.000000000; -1000.000000000; -1000.000000000; -1000.000000000; -1000.00…
RefractiveFrontalPowerAnterior [D]
40.136820000; 40.130070000; 40.119100000; 40.104450000; 40.086280000; 40.065140000; 40.041210000; 40.014920000; 39.986750000; 39.957440000; 39.927760000; 39.898700000; 39.871570000; 39.847770000; 39.828770000; 39.815950000; 39.810700000; 39.814260000; 39.827430000; 39.851110000; 39.885420000; 39.930040000; 39.983980000; 40.046140000; 40.114510000; 40.187260000; 40.262430000; 40.338630000; 40.4145…
40.247540000; 40.240110000; 40.228530000; 40.213230000; 40.194280000; 40.171970000; 40.146350000; 40.117780000; 40.086940000; 40.054830000; 40.022820000; 39.992390000; 39.965270000; 39.943200000; 39.927680000; 39.919860000; 39.920830000; 39.931420000; 39.952110000; 39.983570000; 40.025790000; 40.078520000; 40.140790000; 40.211560000; 40.288910000; 40.371100000; 40.456060000; 40.542420000; 40.6286…
40.262170000; 40.254730000; 40.243130000; 40.227820000; 40.208840000; 40.186510000; 40.160870000; 40.132260000; 40.101390000; 40.069250000; 40.037200000; 40.006730000; 39.979590000; 39.957500000; 39.941960000; 39.934130000; 39.935100000; 39.945710000; 39.966420000; 39.997900000; 40.040180000; 40.092960000; 40.155300000; 40.226140000; 40.303580000; 40.385860000; 40.470910000; 40.557370000; 40.6437…
40.286580000; 40.279130000; 40.267510000; 40.252170000; 40.233170000; 40.210780000; 40.185100000; 40.156440000; 40.125510000; 40.093310000; 40.061210000; 40.030690000; 40.003490000; 39.981360000; 39.965800000; 39.957950000; 39.958920000; 39.969540000; 39.990300000; 40.021840000; 40.064190000; 40.117070000; 40.179520000; 40.250480000; 40.328070000; 40.410500000; 40.495710000; 40.582320000; 40.6688…
40.974300000; 40.976940000; 40.972800000; 40.961930000; 40.944430000; 40.921090000; 40.892740000; 40.860590000; 40.826240000; 40.791400000; 40.758000000; 40.727600000; 40.701820000; 40.682000000; 40.668940000; 40.662980000; 40.664470000; 40.673810000; 40.691120000; 40.716900000; 40.751220000; 40.793730000; 40.843520000; 40.899360000; 40.959590000; 41.022960000; 41.088130000; 41.154880000; 41.2227…
41.845080000; 41.836330000; 41.830340000; 41.827170000; 41.826470000; 41.827540000; 41.829620000; 41.831860000; 41.833710000; 41.835090000; 41.836260000; 41.837730000; 41.840060000; 41.843770000; 41.849320000; 41.857060000; 41.867400000; 41.880630000; 41.897130000; 41.917310000; 41.941360000; 41.969150000; 42.000170000; 42.033760000; 42.068900000; 42.104720000; 42.140410000; 42.175490000; 42.2099…
42.116420000; 42.112270000; 42.107960000; 42.103450000; 42.098630000; 42.093530000; 42.088310000; 42.083080000; 42.078060000; 42.073670000; 42.070290000; 42.068190000; 42.067560000; 42.068410000; 42.070700000; 42.074430000; 42.079770000; 42.086980000; 42.096490000; 42.108760000; 42.123990000; 42.141900000; 42.161900000; 42.183020000; 42.204240000; 42.224880000; 42.244600000; 42.263700000; 42.2828…
42.530110000; 42.515830000; 42.502590000; 42.490850000; 42.481050000; 42.473690000; 42.469250000; 42.468000000; 42.469970000; 42.475090000; 42.483100000; 42.493650000; 42.506280000; 42.520470000; 42.535790000; 42.551890000; 42.568570000; 42.585670000; 42.603270000; 42.621490000; 42.640210000; 42.658970000; 42.677110000; 42.693710000; 42.707850000; 42.719010000; 42.727230000; 42.733230000; 42.7380…
42.887950000; 42.865180000; 42.844990000; 42.828250000; 42.815670000; 42.807840000; 42.805080000; 42.807450000; 42.814560000; 42.825840000; 42.840520000; 42.857860000; 42.877040000; 42.897310000; 42.918080000; 42.938880000; 42.959410000; 42.979530000; 42.999370000; 43.019220000; 43.039310000; 43.059720000; 43.080340000; 43.100710000; 43.120190000; 43.138110000; 43.154010000; 43.167790000; 43.1794…
43.285620000; 43.268320000; 43.253510000; 43.241690000; 43.233240000; 43.228420000; 43.227270000; 43.229700000; 43.235360000; 43.243780000; 43.254350000; 43.266360000; 43.278990000; 43.291500000; 43.303260000; 43.313860000; 43.323220000; 43.331580000; 43.339370000; 43.347410000; 43.356310000; 43.366540000; 43.378410000; 43.391980000; 43.406850000; 43.422760000; 43.439280000; 43.456070000; 43.4727…
43.898530000; 43.890870000; 43.884380000; 43.878900000; 43.874290000; 43.870630000; 43.867930000; 43.866250000; 43.865600000; 43.865960000; 43.867130000; 43.868760000; 43.870430000; 43.871630000; 43.872010000; 43.871340000; 43.869560000; 43.866770000; 43.863000000; 43.858490000; 43.853360000; 43.847710000; 43.841720000; 43.835620000; 43.829520000; 43.823650000; 43.818060000; 43.812870000; 43.8083…
44.694390000; 44.692560000; 44.690460000; 44.687050000; 44.681360000; 44.673040000; 44.662030000; 44.648600000; 44.633430000; 44.617350000; 44.601190000; 44.585690000; 44.571450000; 44.558650000; 44.547430000; 44.537620000; 44.528810000; 44.520390000; 44.511480000; 44.501510000; 44.489770000; 44.475950000; 44.459920000; 44.441890000; 44.421670000; 44.399070000; 44.373530000; 44.344610000; 44.3124…
45.502400000; 45.495000000; 45.485000000; 45.470490000; 45.449920000; 45.422820000; 45.389860000; 45.352540000; 45.313230000; 45.274490000; 45.238510000; 45.207050000; 45.181100000; 45.160800000; 45.145820000; 45.135190000; 45.127660000; 45.121920000; 45.116530000; 45.110490000; 45.102820000; 45.093080000; 45.080790000; 45.065940000; 45.047840000; 45.025780000; 44.998840000; 44.966300000; 44.9281…
46.286370000; 46.260080000; 46.230430000; 46.196090000; 46.156310000; 46.111340000; 46.062620000; 46.012470000; 45.963620000; 45.918620000; 45.879240000; 45.846370000; 45.820120000; 45.799920000; 45.784710000; 45.773170000; 45.763890000; 45.755500000; 45.746560000; 45.735880000; 45.722490000; 45.705940000; 45.686050000; 45.663160000; 45.637450000; 45.609400000; 45.579440000; 45.548130000; 45.5160…
47.390350000; 47.362020000; 47.334990000; 47.309310000; 47.284920000; 47.261460000; 47.238520000; 47.215560000; 47.191970000; 47.167170000; 47.140780000; 47.112500000; 47.082460000; 47.050990000; 47.018270000; 46.984340000; 46.948960000; 46.911560000; 46.871400000; 46.828160000; 46.781760000; 46.732560000; 46.681220000; 46.407150000; 46.355100000; 46.303740000; 46.254080000; 46.206900000; 46.1629…
48.518680000; 48.467690000; 48.418820000; 48.372570000; 48.329530000; 48.290360000; 48.255650000; 48.225820000; 48.201070000; 48.181100000; 48.165270000; 48.152490000; 48.141360000; 48.130440000; 48.118120000; 48.102970000; 48.083760000; 48.059450000; 48.029410000; 47.993650000; 47.952470000; 47.906460000; 47.856190000; 47.802460000; 47.745510000; 47.685380000; 47.621930000; 47.554940000; 47.4843…
49.641340000; 49.575450000; 49.513940000; 49.457740000; 49.407700000; 49.364860000; 49.329680000; 49.302350000; 49.282650000; 49.269360000; 49.260920000; 49.255480000; 49.250850000; 49.245080000; 49.236310000; 49.223170000; 49.204730000; 49.180610000; 49.150760000; 49.115920000; 49.076840000; 49.034250000; 48.988150000; 48.938800000; 48.885570000; 48.827700000; 48.764250000; 48.694810000; 48.6192…
50.490330000; 50.419160000; 50.355870000; 50.301190000; 50.255570000; 50.219390000; 50.192080000; 50.172550000; 50.159610000; 50.150910000; 50.144410000; 50.138570000; 50.131920000; 50.123340000; 50.111660000; 50.095960000; 50.075460000; 50.049880000; 50.019100000; 49.984200000; 49.946440000; 49.907050000; 49.866500000; 49.825450000; 49.783180000; 49.738680000; 49.690110000; 49.636630000; 49.5775…
50.739070000; 50.681700000; 50.630440000; 50.585150000; 50.545620000; 50.511520000; 50.482290000; 50.457080000; 50.435350000; 50.415950000; 50.398280000; 50.382210000; 50.367620000; 50.354190000; 50.341030000; 50.327200000; 50.311580000; 50.293450000; 50.272480000; 50.249490000; 50.225800000; 50.202930000; 50.182110000; 50.164410000; 50.149850000; 50.137970000; 50.127300000; 50.116860000; 50.1054…
51.133990000; 51.104630000; 51.074320000; 51.042190000; 51.007800000; 50.971020000; 50.932060000; 50.891190000; 50.848720000; 50.804910000; 50.760240000; 50.715610000; 50.671820000; 50.629420000; 50.588790000; 50.550110000; 50.513430000; 50.479160000; 50.447780000; 50.420300000; 50.397690000; 50.380810000; 50.370220000; 50.366110000; 50.368310000; 50.376210000; 50.388840000; 50.405420000; 50.4249…
51.887230000; 51.866870000; 51.844700000; 51.818570000; 51.787130000; 51.749730000; 51.705810000; 51.655420000; 51.598130000; 51.534070000; 51.463490000; 51.387420000; 51.307530000; 51.226040000; 51.145690000; 51.069390000; 50.999580000; 50.938380000; 50.887010000; 50.845980000; 50.814790000; 50.792550000; 50.778180000; 50.770830000; 50.769940000; 50.775050000; 50.785740000; 50.801820000; 50.8225…
52.383580000; 52.335260000; 52.295770000; 52.261590000; 52.229430000; 52.196660000; 52.160900000; 52.120720000; 52.074150000; 52.019990000; 51.957310000; 51.886070000; 51.807700000; 51.725140000; 51.642440000; 51.564210000; 51.494280000; 51.435360000; 51.388520000; 51.353360000; 51.328200000; 51.311130000; 51.300320000; 51.294720000; 51.293800000; 51.297260000; 51.305130000; 51.317500000; 51.3336…
52.279410000; 52.213500000; 52.158730000; 52.113200000; 52.074860000; 52.042090000; 52.013840000; 51.989480000; 51.967370000; 51.945930000; 51.923270000; 51.897770000; 51.869060000; 51.838260000; 51.807750000; 51.780720000; 51.759900000; 51.747230000; 51.743190000; 51.747250000; 51.757920000; 51.773620000; 51.792860000; 51.814670000; 51.838250000; 51.862740000; 51.887610000; 51.912330000; 51.9362…
52.178520000; 52.118520000; 52.064300000; 52.015400000; 51.972680000; 51.937500000; 51.911700000; 51.896670000; 51.892330000; 51.897640000; 51.910720000; 51.929210000; 51.951280000; 51.976130000; 52.003910000; 52.035570000; 52.072130000; 52.110820000; 52.158790000; 52.211850000; 52.268870000; 52.328650000; 52.390000000; 52.451670000; 52.512180000; 52.569830000; 52.622920000; 52.670000000; 52.7102…
53.004990000; 52.936080000; 52.875210000; 52.820570000; 52.773230000; 52.734990000; 52.708190000; 52.694630000; 52.694280000; 52.705930000; 52.727350000; 52.755630000; 52.788510000; 52.824960000; 52.865090000; 52.909980000; 52.960850000; 53.014100000; 53.078770000; 53.149580000; 53.225140000; 53.303970000; 53.384640000; 53.465570000; 53.544970000; 53.620770000; 53.690930000; 53.753660000; 53.8079…
50.793090000; 50.644700000; 50.493230000; 50.341370000; 50.191310000; 50.044770000; 49.902860000; 49.766090000; 49.634330000; 49.507030000; 49.383120000; 49.261260000; 49.140060000; 49.018420000; 48.895850000; 48.772720000; 48.650450000; 48.531480000; 48.419000000; 48.316390000; 48.226710000; 48.152060000; 48.093280000; 48.049720000; 48.019570000; 48.000360000; 47.989290000; 47.983850000; 47.9823…
49.595060000; 49.386390000; 49.177620000; 48.975020000; 48.784800000; 48.613590000; 48.468220000; 48.355150000; 48.279560000; 48.244220000; 48.248100000; 48.285840000; 48.347820000; 48.421080000; 48.491320000; 48.545100000; 48.571900000; 48.565640000; 48.525360000; 48.454770000; 48.361150000; 48.253950000; 48.143210000; 48.038100000; 47.945700000; 47.870880000; 47.815560000; 47.778870000; 47.7577…
48.727010000; 48.795400000; 48.899720000; 49.027250000; 49.161170000; 49.284060000; 49.380990000; 49.441610000; 49.461060000; 49.439520000; 49.380280000; 49.288400000; 49.169270000; 49.027580000; 48.866720000; 48.690220000; 48.501080000; 48.302560000; 48.098520000; 47.893940000; 47.694010000; 47.504540000; 47.331400000; 47.179900000; 47.054090000; 46.956230000; 46.886170000; 46.841340000; 46.8171…
49.455130000; 49.502750000; 49.510280000; 49.471690000; 49.388920000; 49.268760000; 49.120570000; 48.953590000; 48.775040000; 48.588890000; 48.397530000; 48.200840000; 47.997150000; 47.784180000; 47.560500000; 47.325130000; 47.078680000; 46.823790000; 46.565110000; 46.308850000; 46.062360000; 45.833550000; 45.630000000; 45.458120000; 45.322300000; 45.224510000; 45.163550000; 45.135350000; 45.1335…
-1000.000000000; -1000.000000000; -1000.000000000; -1000.000000000; -1000.000000000; -1000.000000000; -1000.000000000; -1000.000000000; -1000.000000000; -1000.000000000; -1000.000000000; -1000.000000000; -1000.000000000; -1000.000000000; -1000.000000000; -1000.000000000; -1000.000000000; -1000.000000000; -1000.000000000; -1000.000000000; -1000.000000000; -1000.000000000; -1000.000000000; -1000.00…
-1000.000000000; -1000.000000000; -1000.000000000; -1000.000000000; -1000.000000000; -1000.000000000; -1000.000000000; -1000.000000000; -1000.000000000; -1000.000000000; -1000.000000000; -1000.000000000; -1000.000000000; -1000.000000000; -1000.000000000; -1000.000000000; -1000.000000000; -1000.000000000; -1000.000000000; -1000.000000000; -1000.000000000; -1000.000000000; -1000.000000000; -1000.00…
RefractiveFrontalPowerPosterior [D]
-6.921143000; -6.901742000; -6.872952000; -6.836671000; -6.794959000; -6.749845000; -6.703193000; -6.656558000; -6.611128000; -6.567698000; -6.526687000; -6.488301000; -6.452545000; -6.419321000; -6.388508000; -6.360041000; -6.333851000; -6.309937000; -6.288345000; -6.269130000; -6.252478000; -6.238385000; -6.226814000; -6.217687000; -6.210974000; -6.206443000; -6.203948000; -6.203335000; -6.2044…
-5.889775000; -5.920791000; -5.957493000; -5.999436000; -6.046019000; -6.096531000; -6.150114000; -6.205745000; -6.262315000; -6.318647000; -6.373426000; -6.425280000; -6.472842000; -6.514795000; -6.549907000; -6.577128000; -6.595716000; -6.605229000; -6.605593000; -6.597187000; -6.580744000; -6.557356000; -6.528422000; -6.495553000; -6.460275000; -6.424152000; -6.388624000; -6.354858000; -6.3236…
-6.003118000; -6.026706000; -6.053737000; -6.083813000; -6.116396000; -6.150846000; -6.186401000; -6.222212000; -6.257403000; -6.291117000; -6.322504000; -6.350797000; -6.375350000; -6.395653000; -6.411333000; -6.422193000; -6.428233000; -6.429614000; -6.426655000; -6.419841000; -6.409761000; -6.397095000; -6.382582000; -6.366973000; -6.350907000; -6.334955000; -6.319594000; -6.305136000; -6.2917…
-6.047252000; -6.065360000; -6.086553000; -6.110457000; -6.136574000; -6.164322000; -6.193048000; -6.222045000; -6.250615000; -6.278090000; -6.303839000; -6.327291000; -6.347970000; -6.365491000; -6.379570000; -6.390020000; -6.396778000; -6.399882000; -6.399471000; -6.395792000; -6.389171000; -6.380040000; -6.368897000; -6.356284000; -6.342714000; -6.328683000; -6.314640000; -6.300935000; -6.2877…
-6.087275000; -6.101856000; -6.119212000; -6.138960000; -6.160624000; -6.183675000; -6.207537000; -6.231622000; -6.255370000; -6.278275000; -6.299876000; -6.319775000; -6.337641000; -6.353210000; -6.366268000; -6.376653000; -6.384265000; -6.389055000; -6.391035000; -6.390290000; -6.386963000; -6.381300000; -6.373623000; -6.364316000; -6.353771000; -6.342403000; -6.330609000; -6.318728000; -6.3070…
-6.113984000; -6.126849000; -6.142378000; -6.160247000; -6.180043000; -6.201306000; -6.223532000; -6.246203000; -6.268828000; -6.290953000; -6.312162000; -6.332089000; -6.350420000; -6.366880000; -6.381224000; -6.393240000; -6.402749000; -6.409603000; -6.413703000; -6.415023000; -6.413578000; -6.409492000; -6.402976000; -6.394321000; -6.383850000; -6.371956000; -6.359055000; -6.345553000; -6.3318…
-6.155229000; -6.166034000; -6.179396000; -6.195040000; -6.212595000; -6.231636000; -6.251692000; -6.272282000; -6.292947000; -6.313267000; -6.332868000; -6.351426000; -6.368664000; -6.384347000; -6.398269000; -6.410243000; -6.420099000; -6.427684000; -6.432869000; -6.435578000; -6.435754000; -6.433444000; -6.428768000; -6.421926000; -6.413157000; -6.402786000; -6.391166000; -6.378667000; -6.3656…
-6.199283000; -6.208722000; -6.220572000; -6.234585000; -6.250418000; -6.267673000; -6.285915000; -6.304700000; -6.323605000; -6.342246000; -6.360289000; -6.377448000; -6.393486000; -6.408202000; -6.421420000; -6.432981000; -6.442728000; -6.450510000; -6.456186000; -6.459654000; -6.460809000; -6.459630000; -6.456152000; -6.450485000; -6.442774000; -6.433260000; -6.422238000; -6.410044000; -6.3970…
-6.262647000; -6.271279000; -6.281850000; -6.294110000; -6.307734000; -6.322361000; -6.337607000; -6.353105000; -6.368524000; -6.383585000; -6.398074000; -6.411832000; -6.424747000; -6.436736000; -6.447727000; -6.457645000; -6.466390000; -6.473837000; -6.479844000; -6.484276000; -6.486970000; -6.487824000; -6.486778000; -6.483831000; -6.479020000; -6.472478000; -6.464397000; -6.455024000; -6.4446…
-6.319250000; -6.324962000; -6.332538000; -6.341748000; -6.352301000; -6.363883000; -6.376169000; -6.388860000; -6.401705000; -6.414508000; -6.427131000; -6.439481000; -6.451495000; -6.463119000; -6.474281000; -6.484889000; -6.494806000; -6.503854000; -6.511827000; -6.518524000; -6.523710000; -6.527215000; -6.528917000; -6.528761000; -6.526731000; -6.522922000; -6.517486000; -6.510637000; -6.5026…
-6.396219000; -6.399191000; -6.403788000; -6.409843000; -6.417141000; -6.425444000; -6.434494000; -6.444055000; -6.453925000; -6.463944000; -6.474002000; -6.484020000; -6.493945000; -6.503730000; -6.513318000; -6.522631000; -6.531558000; -6.539956000; -6.547657000; -6.554493000; -6.560268000; -6.564836000; -6.568085000; -6.569952000; -6.570406000; -6.569497000; -6.567319000; -6.564014000; -6.5597…
-6.504526000; -6.505451000; -6.507468000; -6.510474000; -6.514331000; -6.518896000; -6.524016000; -6.529571000; -6.535470000; -6.541665000; -6.548143000; -6.554916000; -6.562000000; -6.569405000; -6.577112000; -6.585065000; -6.593163000; -6.601254000; -6.609158000; -6.616682000; -6.623605000; -6.629744000; -6.634953000; -6.639130000; -6.642199000; -6.644175000; -6.645120000; -6.645143000; -6.6443…
-6.622575000; -6.623143000; -6.624504000; -6.626548000; -6.629145000; -6.632169000; -6.635509000; -6.639091000; -6.642884000; -6.646902000; -6.651206000; -6.655881000; -6.661017000; -6.666694000; -6.672956000; -6.679792000; -6.687130000; -6.694831000; -6.702696000; -6.710503000; -6.717979000; -6.724876000; -6.730970000; -6.736091000; -6.740093000; -6.742941000; -6.744670000; -6.745383000; -6.7452…
-6.764681000; -6.763974000; -6.764067000; -6.764863000; -6.766253000; -6.768140000; -6.770449000; -6.773134000; -6.776184000; -6.779617000; -6.783485000; -6.787835000; -6.792707000; -6.798118000; -6.804043000; -6.810401000; -6.817063000; -6.823844000; -6.830518000; -6.836854000; -6.842586000; -6.847481000; -6.851342000; -6.854031000; -6.855440000; -6.855573000; -6.854504000; -6.852379000; -6.8494…
-6.965892000; -6.964014000; -6.962714000; -6.961905000; -6.961479000; -6.961318000; -6.961324000; -6.961411000; -6.961517000; -6.961602000; -6.961656000; -6.961664000; -6.961616000; -6.961504000; -6.961309000; -6.960996000; -6.960522000; -6.959828000; -6.958850000; -6.957538000; -6.955821000; -6.953651000; -6.951001000; -6.947870000; -6.944243000; -6.940180000; -6.935767000; -6.931123000; -6.9263…
-7.204755000; -7.195735000; -7.186972000; -7.178366000; -7.169823000; -7.161274000; -7.152690000; -7.144074000; -7.135467000; -7.126934000; -7.118558000; -7.110404000; -7.102522000; -7.094934000; -7.087636000; -7.080586000; -7.073731000; -7.066999000; -7.060318000; -7.053646000; -7.046929000; -7.040152000; -7.033326000; -7.026494000; -7.019676000; -7.012967000; -7.006463000; -7.000277000; -6.9945…
-7.360908000; -7.349766000; -7.338871000; -7.328108000; -7.317373000; -7.306593000; -7.295737000; -7.284808000; -7.273844000; -7.262907000; -7.252066000; -7.241364000; -7.230826000; -7.220448000; -7.210196000; -7.200006000; -7.189816000; -7.179556000; -7.169174000; -7.158660000; -7.148011000; -7.137269000; -7.126509000; -7.115839000; -7.105339000; -7.095155000; -7.085427000; -7.076292000; -7.0678…
-7.518364000; -7.504586000; -7.491048000; -7.477629000; -7.464228000; -7.450778000; -7.437251000; -7.423661000; -7.410047000; -7.396468000; -7.382980000; -7.369608000; -7.356348000; -7.343163000; -7.329985000; -7.316719000; -7.303275000; -7.289568000; -7.275541000; -7.261191000; -7.246538000; -7.231652000; -7.216649000; -7.201682000; -7.186879000; -7.172435000; -7.158534000; -7.145350000; -7.1330…
-7.661511000; -7.644166000; -7.627123000; -7.610279000; -7.593553000; -7.576894000; -7.560293000; -7.543766000; -7.527352000; -7.511093000; -7.495019000; -7.479119000; -7.463346000; -7.447613000; -7.431799000; -7.415762000; -7.399364000; -7.382484000; -7.365039000; -7.347011000; -7.328418000; -7.309341000; -7.289917000; -7.270323000; -7.250732000; -7.231378000; -7.212487000; -7.194283000; -7.1769…
-7.777067000; -7.756058000; -7.735379000; -7.714936000; -7.694662000; -7.674521000; -7.654519000; -7.634683000; -7.615059000; -7.595694000; -7.576610000; -7.557783000; -7.539145000; -7.520579000; -7.501929000; -7.483010000; -7.463642000; -7.443662000; -7.422948000; -7.401451000; -7.379165000; -7.356163000; -7.332578000; -7.308597000; -7.284421000; -7.260308000; -7.236502000; -7.213245000; -7.1907…
-7.852461000; -7.827048000; -7.802239000; -7.777942000; -7.754069000; -7.730556000; -7.707357000; -7.684447000; -7.661811000; -7.639432000; -7.617270000; -7.595244000; -7.573236000; -7.551086000; -7.528604000; -7.505584000; -7.481837000; -7.457200000; -7.431563000; -7.404893000; -7.377210000; -7.348616000; -7.319276000; -7.289403000; -7.259243000; -7.229075000; -7.199159000; -7.169746000; -7.1410…
-7.868894000; -7.838352000; -7.808502000; -7.779274000; -7.750591000; -7.722385000; -7.694601000; -7.667192000; -7.640128000; -7.613382000; -7.586917000; -7.560669000; -7.534550000; -7.508433000; -7.482158000; -7.455547000; -7.428411000; -7.400567000; -7.371860000; -7.342175000; -7.311432000; -7.279622000; -7.246783000; -7.212996000; -7.178429000; -7.143256000; -7.107660000; -7.071843000; -7.0360…
-7.765657000; -7.729723000; -7.694613000; -7.660352000; -7.626935000; -7.594345000; -7.562531000; -7.531434000; -7.500988000; -7.471121000; -7.441742000; -7.412741000; -7.383989000; -7.355331000; -7.326574000; -7.297526000; -7.267980000; -7.237735000; -7.206603000; -7.174416000; -7.141032000; -7.106354000; -7.070311000; -7.032856000; -6.994066000; -6.953973000; -6.912628000; -6.870112000; -6.8265…
-7.516423000; -7.479510000; -7.443108000; -7.407218000; -7.371787000; -7.336740000; -7.301971000; -7.267362000; -7.232821000; -7.198294000; -7.163726000; -7.129089000; -7.094371000; -7.059549000; -7.024564000; -6.989378000; -6.953922000; -6.918112000; -6.881848000; -6.844992000; -6.807403000; -6.768944000; -6.729448000; -6.688710000; -6.646694000; -6.603181000; -6.557927000; -6.510689000; -6.4612…
-6.984341000; -6.950624000; -6.916800000; -6.882750000; -6.848289000; -6.813209000; -6.777260000; -6.740203000; -6.701893000; -6.662309000; -6.621490000; -6.579609000; -6.536953000; -6.493856000; -6.450631000; -6.407662000; -6.365287000; -6.323783000; -6.283337000; -6.243962000; -6.205611000; -6.168106000; -6.131114000; -6.094120000; -6.056808000; -6.018424000; -5.978095000; -5.934869000; -5.8878…
-6.103206000; -6.074018000; -6.043045000; -6.010117000; -5.974988000; -5.937414000; -5.897110000; -5.853843000; -5.807578000; -5.758544000; -5.707119000; -5.653971000; -5.600007000; -5.546339000; -5.494225000; -5.444979000; -5.399891000; -5.360219000; -5.327149000; -5.301680000; -5.284904000; -5.277870000; -5.281592000; -5.297012000; -5.324996000; -5.366036000; -5.420296000; -5.487439000; -5.5665…
-4.661515000; -4.648776000; -4.634177000; -4.618424000; -4.602448000; -4.587708000; -4.576012000; -4.569587000; -4.571101000; -4.583583000; -4.610230000; -4.654220000; -4.718343000; -4.804620000; -4.913933000; -5.045748000; -5.197943000; -5.366845000; -5.547452000; -5.733809000; -5.919627000; -1000.000000000; -1000.000000000; -1000.000000000; -1000.000000000; -1000.000000000; -1000.000000000; -10…
-2.903017000; -3.083493000; -3.289110000; -3.520661000; -3.777378000; -4.056739000; -4.354384000; -4.664309000; -4.979287000; -5.291432000; -5.592806000; -1000.000000000; -1000.000000000; -1000.000000000; -1000.000000000; -1000.000000000; -1000.000000000; -1000.000000000; -1000.000000000; -1000.000000000; -1000.000000000; -1000.000000000; -1000.000000000; -1000.000000000; -1000.000000000; -1000.0…
-1000.000000000; -1000.000000000; -1000.000000000; -1000.000000000; -1000.000000000; -1000.000000000; -1000.000000000; -1000.000000000; -1000.000000000; -1000.000000000; -1000.000000000; -1000.000000000; -1000.000000000; -1000.000000000; -1000.000000000; -1000.000000000; -1000.000000000; -1000.000000000; -1000.000000000; -1000.000000000; -1000.000000000; -1000.000000000; -1000.000000000; -1000.00…
-1000.000000000; -1000.000000000; -1000.000000000; -1000.000000000; -1000.000000000; -1000.000000000; -1000.000000000; -1000.000000000; -1000.000000000; -1000.000000000; -1000.000000000; -1000.000000000; -1000.000000000; -1000.000000000; -1000.000000000; -1000.000000000; -1000.000000000; -1000.000000000; -1000.000000000; -1000.000000000; -1000.000000000; -1000.000000000; -1000.000000000; -1000.00…
-1000.000000000; -1000.000000000; -1000.000000000; -1000.000000000; -1000.000000000; -1000.000000000; -1000.000000000; -1000.000000000; -1000.000000000; -1000.000000000; -1000.000000000; -1000.000000000; -1000.000000000; -1000.000000000; -1000.000000000; -1000.000000000; -1000.000000000; -1000.000000000; -1000.000000000; -1000.000000000; -1000.000000000; -1000.000000000; -1000.000000000; -1000.00…
SagittalAnterior [mm]
9.373604000; 9.373731000; 9.375433000; 9.378422000; 9.382405000; 9.387171000; 9.392581000; 9.398501000; 9.404797000; 9.411304000; 9.417822000; 9.424109000; 9.429891000; 9.434869000; 9.438729000; 9.441164000; 9.441883000; 9.440643000; 9.437254000; 9.431605000; 9.423686000; 9.413586000; 9.401499000; 9.387705000; 9.372549000; 9.356404000; 9.339636000; 9.322575000; 9.305497000; 9.288631000; 9.2721610…
9.356479000; 9.356529000; 9.358275000; 9.361379000; 9.365524000; 9.370523000; 9.376196000; 9.382426000; 9.389058000; 9.395886000; 9.402655000; 9.409067000; 9.414800000; 9.419520000; 9.422906000; 9.424661000; 9.424525000; 9.422291000; 9.417807000; 9.410993000; 9.401856000; 9.390497000; 9.377111000; 9.361981000; 9.345449000; 9.327892000; 9.309678000; 9.291143000; 9.272576000; 9.254208000; 9.2362270…
9.337706000; 9.337545000; 9.339182000; 9.342247000; 9.346407000; 9.351467000; 9.357247000; 9.363620000; 9.370409000; 9.377381000; 9.384255000; 9.390710000; 9.396404000; 9.400999000; 9.404180000; 9.405663000; 9.405217000; 9.402655000; 9.397845000; 9.390725000; 9.381309000; 9.369699000; 9.356095000; 9.340772000; 9.324067000; 9.306346000; 9.287969000; 9.269257000; 9.250482000; 9.231861000; 9.2135700…
9.283193000; 9.282712000; 9.284009000; 9.286702000; 9.290461000; 9.295092000; 9.300426000; 9.306334000; 9.312628000; 9.319074000; 9.325390000; 9.331264000; 9.336377000; 9.340418000; 9.343110000; 9.344215000; 9.343536000; 9.340922000; 9.336266000; 9.329515000; 9.320690000; 9.309890000; 9.297297000; 9.283171000; 9.267819000; 9.251571000; 9.234735000; 9.217585000; 9.200335000; 9.183148000; 9.1661560…
9.184141000; 9.183582000; 9.184477000; 9.186465000; 9.189251000; 9.192680000; 9.196630000; 9.200999000; 9.205645000; 9.210375000; 9.214963000; 9.219161000; 9.222720000; 9.225408000; 9.227021000; 9.227389000; 9.226373000; 9.223859000; 9.219767000; 9.214054000; 9.206736000; 9.197895000; 9.187688000; 9.176332000; 9.164080000; 9.151189000; 9.137890000; 9.124362000; 9.110732000; 9.097082000; 9.0834670…
9.068918000; 9.068708000; 9.069466000; 9.070853000; 9.072618000; 9.074649000; 9.076878000; 9.079254000; 9.081698000; 9.084099000; 9.086322000; 9.088222000; 9.089657000; 9.090499000; 9.090640000; 9.089991000; 9.088470000; 9.086012000; 9.082556000; 9.078071000; 9.072567000; 9.066113000; 9.058832000; 9.050899000; 9.042500000; 9.033815000; 9.024978000; 9.016064000; 9.007097000; 8.998062000; 8.9889400…
8.973684000; 8.974284000; 8.975466000; 8.976866000; 8.978230000; 8.979459000; 8.980502000; 8.981345000; 8.981965000; 8.982332000; 8.982409000; 8.982163000; 8.981564000; 8.980588000; 8.979218000; 8.977440000; 8.975225000; 8.972543000; 8.969358000; 8.965652000; 8.961431000; 8.956754000; 8.951723000; 8.946476000; 8.941154000; 8.935874000; 8.930698000; 8.925629000; 8.920610000; 8.915559000; 8.9103980…
8.905110000; 8.906575000; 8.908492000; 8.910413000; 8.912059000; 8.913239000; 8.913922000; 8.914096000; 8.913766000; 8.912957000; 8.911709000; 8.910069000; 8.908099000; 8.905855000; 8.903392000; 8.900744000; 8.897927000; 8.894933000; 8.891742000; 8.888331000; 8.884704000; 8.880898000; 8.876990000; 8.873089000; 8.869307000; 8.865727000; 8.862390000; 8.859270000; 8.856297000; 8.853373000; 8.8504150…
8.842706000; 8.844555000; 8.846875000; 8.849121000; 8.850963000; 8.852199000; 8.852788000; 8.852723000; 8.852029000; 8.850760000; 8.848996000; 8.846837000; 8.844388000; 8.841751000; 8.839015000; 8.836244000; 8.833467000; 8.830688000; 8.827885000; 8.825022000; 8.822078000; 8.819057000; 8.815995000; 8.812957000; 8.810019000; 8.807246000; 8.804675000; 8.802299000; 8.800078000; 8.797953000; 8.7958780…
8.769247000; 8.770639000; 8.772615000; 8.774576000; 8.776196000; 8.777309000; 8.777893000; 8.777947000; 8.777498000; 8.776596000; 8.775314000; 8.773743000; 8.771979000; 8.770124000; 8.768260000; 8.766447000; 8.764721000; 8.763083000; 8.761514000; 8.759978000; 8.758443000; 8.756886000; 8.755307000; 8.753728000; 8.752185000; 8.750723000; 8.749374000; 8.748154000; 8.747048000; 8.746031000; 8.7450690…
8.677649000; 8.678046000; 8.679301000; 8.680816000; 8.682314000; 8.683683000; 8.684915000; 8.685982000; 8.686857000; 8.687515000; 8.687949000; 8.688169000; 8.688210000; 8.688122000; 8.687961000; 8.687781000; 8.687630000; 8.687543000; 8.687539000; 8.687629000; 8.687810000; 8.688078000; 8.688433000; 8.688879000; 8.689440000; 8.690147000; 8.691035000; 8.692121000; 8.693387000; 8.694777000; 8.6962020…
8.570245000; 8.570210000; 8.571400000; 8.573219000; 8.575441000; 8.577997000; 8.580850000; 8.583903000; 8.587019000; 8.590047000; 8.592851000; 8.595336000; 8.597456000; 8.599213000; 8.600650000; 8.601842000; 8.602882000; 8.603874000; 8.604917000; 8.606094000; 8.607475000; 8.609101000; 8.610998000; 8.613184000; 8.615686000; 8.618541000; 8.621783000; 8.625426000; 8.629430000; 8.633689000; 8.6380340…
8.454826000; 8.455414000; 8.457520000; 8.460482000; 8.464086000; 8.468271000; 8.472966000; 8.478008000; 8.483176000; 8.488234000; 8.492969000; 8.497225000; 8.500919000; 8.504042000; 8.506644000; 8.508834000; 8.510752000; 8.512557000; 8.514410000; 8.516469000; 8.518901000; 8.521928000; 8.525710000; 8.530100000; 8.534734000; 8.539468000; 8.544446000; 8.549809000; 8.555559000; 8.561587000; 8.5677070…
8.333032000; 8.334958000; 8.338473000; 8.342756000; 8.347553000; 8.352794000; 8.358397000; 8.364210000; 8.370031000; 8.375658000; 8.380920000; 8.385705000; 8.389962000; 8.393710000; 8.397025000; 8.400029000; 8.402877000; 8.405737000; 8.408772000; 8.412156000; 8.416150000; 8.421272000; 8.427976000; 8.435736000; 8.443276000; 8.450085000; 8.456651000; 8.463598000; 8.471205000; 8.479174000; 8.4868290…
8.203997000; 8.207561000; 8.212585000; 8.218094000; 8.223630000; 8.229166000; 8.234640000; 8.239960000; 8.245028000; 8.249769000; 8.254144000; 8.258155000; 8.261850000; 8.265313000; 8.268656000; 8.272012000; 8.275526000; 8.279340000; 8.283573000; 8.288311000; 8.293872000; 8.300868000; 8.309967000; 8.320425000; 8.330336000; 8.338964000; 8.347236000; 8.356289000; 8.366983000; 8.378544000; 8.3890760…
8.075928000; 8.081162000; 8.087621000; 8.094110000; 8.100145000; 8.105673000; 8.110651000; 8.115058000; 8.118909000; 8.122261000; 8.125209000; 8.127882000; 8.130427000; 8.133000000; 8.135758000; 8.138849000; 8.142407000; 8.146536000; 8.151299000; 8.156714000; 8.162933000; 8.170383000; 8.179620000; 8.190069000; 8.200165000; 8.209382000; 8.218638000; 8.229201000; 8.242225000; 8.256714000; 8.2699270…
7.970812000; 7.977307000; 7.984799000; 7.991961000; 7.998336000; 8.003864000; 8.008526000; 8.012345000; 8.015404000; 8.017832000; 8.019798000; 8.021493000; 8.023109000; 8.024843000; 8.026875000; 8.029366000; 8.032445000; 8.036192000; 8.040629000; 8.045718000; 8.051428000; 8.057834000; 8.065099000; 8.073015000; 8.081027000; 8.089023000; 8.097503000; 8.107305000; 8.119371000; 8.132977000; 8.1458190…
7.906997000; 7.913558000; 7.921020000; 7.928027000; 7.934209000; 7.939535000; 7.944012000; 7.947695000; 7.950684000; 7.953118000; 7.955160000; 7.956967000; 7.958695000; 7.960499000; 7.962532000; 7.964931000; 7.967801000; 7.971204000; 7.975133000; 7.979517000; 7.984238000; 7.989178000; 7.994248000; 7.999410000; 8.004694000; 8.010191000; 8.016077000; 8.022664000; 8.030358000; 8.038941000; 8.0475340…
7.878601000; 7.883835000; 7.890088000; 7.896080000; 7.901563000; 7.906550000; 7.911076000; 7.915195000; 7.918989000; 7.922552000; 7.925972000; 7.929309000; 7.932611000; 7.935925000; 7.939304000; 7.942801000; 7.946458000; 7.950286000; 7.954249000; 7.958260000; 7.962198000; 7.965948000; 7.969422000; 7.972585000; 7.975462000; 7.978146000; 7.980759000; 7.983426000; 7.986241000; 7.989256000; 7.9924690…
7.863607000; 7.867515000; 7.872379000; 7.877246000; 7.882044000; 7.886841000; 7.891695000; 7.896657000; 7.901779000; 7.907104000; 7.912644000; 7.918368000; 7.924207000; 7.930070000; 7.935861000; 7.941484000; 7.946856000; 7.951894000; 7.956520000; 7.960654000; 7.964225000; 7.967182000; 7.969495000; 7.971168000; 7.972234000; 7.972769000; 7.972870000; 7.972641000; 7.972177000; 7.971557000; 7.9708290…
7.852706000; 7.857665000; 7.862152000; 7.866510000; 7.870936000; 7.875571000; 7.880517000; 7.885856000; 7.891657000; 7.897973000; 7.904815000; 7.912129000; 7.919791000; 7.927602000; 7.935314000; 7.942665000; 7.949416000; 7.955381000; 7.960443000; 7.964553000; 7.967728000; 7.970022000; 7.971503000; 7.972237000; 7.972284000; 7.971709000; 7.970580000; 7.968968000; 7.966955000; 7.964624000; 7.9620500…
7.860157000; 7.869480000; 7.874528000; 7.879168000; 7.883611000; 7.888027000; 7.892541000; 7.897257000; 7.902284000; 7.907731000; 7.913679000; 7.920142000; 7.927028000; 7.934129000; 7.941139000; 7.947712000; 7.953535000; 7.958373000; 7.962097000; 7.964708000; 7.966305000; 7.967031000; 7.967028000; 7.966412000; 7.965275000; 7.963690000; 7.961722000; 7.959432000; 7.956893000; 7.954188000; 7.9513950…
7.890017000; 7.904601000; 7.910626000; 7.915947000; 7.920699000; 7.924974000; 7.928829000; 7.932321000; 7.935554000; 7.938673000; 7.941838000; 7.945170000; 7.948690000; 7.952282000; 7.955713000; 7.958692000; 7.960963000; 7.962327000; 7.962652000; 7.961979000; 7.960464000; 7.958282000; 7.955600000; 7.952558000; 7.949280000; 7.945878000; 7.942448000; 7.939079000; 7.935851000; 7.932836000; 7.9300900…
7.928462000; 7.935767000; 7.942467000; 7.948395000; 7.953537000; 7.957839000; 7.961218000; 7.963626000; 7.965112000; 7.965823000; 7.965971000; 7.965773000; 7.965371000; 7.964779000; 7.963890000; 7.962526000; 7.960552000; 7.957836000; 7.954215000; 7.949758000; 7.944658000; 7.939095000; 7.933233000; 7.927232000; 7.921252000; 7.915457000; 7.910004000; 7.905022000; 7.900607000; 7.896815000; 7.8936630…
7.939695000; 7.947096000; 7.954128000; 7.960473000; 7.965969000; 7.970408000; 7.973560000; 7.975262000; 7.975499000; 7.974401000; 7.972212000; 7.969220000; 7.965661000; 7.961657000; 7.957204000; 7.952223000; 7.946688000; 7.940534000; 7.933518000; 7.925742000; 7.917439000; 7.908789000; 7.899962000; 7.891140000; 7.882522000; 7.874326000; 7.866765000; 7.860014000; 7.854185000; 7.849319000; 7.8453950…
8.265394000; 8.284122000; 8.303367000; 8.322797000; 8.342130000; 8.361137000; 8.379664000; 8.397633000; 8.415049000; 8.431972000; 8.448535000; 8.464910000; 8.481277000; 8.497778000; 8.514478000; 8.531322000; 8.548118000; 8.564528000; 8.580112000; 8.594401000; 8.606961000; 8.617476000; 8.625805000; 8.631997000; 8.636273000; 8.638947000; 8.640399000; 8.640982000; 8.640955000; 8.640423000; 8.6393680…
8.479709000; 8.507089000; 8.534706000; 8.561749000; 8.587379000; 8.610693000; 8.630741000; 8.646619000; 8.657590000; 8.663238000; 8.663660000; 8.659535000; 8.652125000; 8.643139000; 8.634480000; 8.627939000; 8.624933000; 8.626284000; 8.632132000; 8.641994000; 8.654906000; 8.669603000; 8.684739000; 8.699072000; 8.711643000; 8.721792000; 8.729261000; 8.734180000; 8.736978000; 8.738226000; 8.7385690…
8.658622000; 8.650846000; 8.638351000; 8.622763000; 8.606248000; 8.591057000; 8.579132000; 8.571825000; 8.569792000; 8.573040000; 8.581179000; 8.593590000; 8.609616000; 8.628685000; 8.650389000; 8.674292000; 8.700015000; 8.727137000; 8.755136000; 8.783332000; 8.810996000; 8.837304000; 8.861410000; 8.882541000; 8.900095000; 8.913732000; 8.923455000; 8.929620000; 8.932880000; 8.934064000; 8.9340520…
8.635513000; 8.629306000; 8.628336000; 8.633373000; 8.644188000; 8.659929000; 8.679423000; 8.701514000; 8.725303000; 8.750306000; 8.776254000; 8.803202000; 8.831408000; 8.861214000; 8.892836000; 8.926418000; 8.961870000; 8.998807000; 9.036544000; 9.074151000; 9.110521000; 9.144443000; 9.174733000; 9.200379000; 9.220656000; 9.235217000; 9.244203000; 9.248214000; 9.248208000; 9.245310000; 9.2406690…
-1000.000000000; -1000.000000000; -1000.000000000; -1000.000000000; -1000.000000000; -1000.000000000; -1000.000000000; -1000.000000000; -1000.000000000; -1000.000000000; -1000.000000000; -1000.000000000; -1000.000000000; -1000.000000000; -1000.000000000; -1000.000000000; -1000.000000000; -1000.000000000; -1000.000000000; -1000.000000000; -1000.000000000; -1000.000000000; -1000.000000000; -1000.00…
-1000.000000000; -1000.000000000; -1000.000000000; -1000.000000000; -1000.000000000; -1000.000000000; -1000.000000000; -1000.000000000; -1000.000000000; -1000.000000000; -1000.000000000; -1000.000000000; -1000.000000000; -1000.000000000; -1000.000000000; -1000.000000000; -1000.000000000; -1000.000000000; -1000.000000000; -1000.000000000; -1000.000000000; -1000.000000000; -1000.000000000; -1000.00…
SagittalPosterior [mm]
5.989021000; 5.996565000; 6.010086000; 6.028558000; 6.050890000; 6.076039000; 6.103075000; 6.131247000; 6.160003000; 6.188986000; 6.217991000; 6.246860000; 6.275458000; 6.303623000; 6.331115000; 6.357601000; 6.382706000; 6.406013000; 6.427101000; 6.445621000; 6.461214000; 6.473743000; 6.483197000; 6.489694000; 6.493396000; 6.494679000; 6.493902000; 6.491456000; 6.487733000; 6.483163000; 6.4780470…
6.825242000; 6.791699000; 6.752231000; 6.707424000; 6.658014000; 6.604835000; 6.548859000; 6.491194000; 6.433015000; 6.375536000; 6.320073000; 6.267976000; 6.220556000; 6.179051000; 6.144597000; 6.118135000; 6.100284000; 6.091368000; 6.091357000; 6.099790000; 6.115880000; 6.138518000; 6.166318000; 6.197716000; 6.231278000; 6.265538000; 6.299171000; 6.331130000; 6.360723000; 6.387399000; 6.4110730…
6.703987000; 6.678897000; 6.650212000; 6.618381000; 6.583991000; 6.547732000; 6.510407000; 6.472903000; 6.436123000; 6.400949000; 6.368243000; 6.338780000; 6.313209000; 6.292036000; 6.275627000; 6.264166000; 6.257638000; 6.255863000; 6.258501000; 6.265049000; 6.274899000; 6.287358000; 6.301672000; 6.317082000; 6.332954000; 6.348720000; 6.363914000; 6.378237000; 6.391588000; 6.403919000; 6.4153790…
6.672635000; 6.653396000; 6.630880000; 6.605507000; 6.577826000; 6.548468000; 6.518137000; 6.487581000; 6.457537000; 6.428699000; 6.401720000; 6.377179000; 6.355560000; 6.337241000; 6.322500000; 6.311512000; 6.304325000; 6.300882000; 6.301029000; 6.304502000; 6.310962000; 6.319966000; 6.331005000; 6.343531000; 6.357031000; 6.371008000; 6.385019000; 6.398721000; 6.411901000; 6.424403000; 6.4362200…
6.654156000; 6.638668000; 6.620214000; 6.599212000; 6.576186000; 6.551713000; 6.526414000; 6.500924000; 6.475837000; 6.451691000; 6.428966000; 6.408075000; 6.389353000; 6.373063000; 6.359412000; 6.348551000; 6.340565000; 6.335487000; 6.333288000; 6.333869000; 6.337073000; 6.342643000; 6.350247000; 6.359495000; 6.369995000; 6.381330000; 6.393108000; 6.404993000; 6.416739000; 6.428141000; 6.4391100…
6.657446000; 6.643805000; 6.627314000; 6.608333000; 6.587315000; 6.564765000; 6.541235000; 6.517282000; 6.493438000; 6.470184000; 6.447958000; 6.427138000; 6.408045000; 6.390951000; 6.376091000; 6.363665000; 6.353835000; 6.346733000; 6.342440000; 6.340966000; 6.342286000; 6.346263000; 6.352679000; 6.361239000; 6.371621000; 6.383434000; 6.396266000; 6.409717000; 6.423420000; 6.437012000; 6.4502140…
6.652522000; 6.641103000; 6.626956000; 6.610382000; 6.591789000; 6.571644000; 6.550457000; 6.528749000; 6.507013000; 6.485696000; 6.465194000; 6.445844000; 6.427928000; 6.411682000; 6.397304000; 6.384969000; 6.374835000; 6.367039000; 6.361692000; 6.358857000; 6.358577000; 6.360791000; 6.365371000; 6.372111000; 6.380767000; 6.391017000; 6.402509000; 6.414880000; 6.427785000; 6.440868000; 6.4538460…
6.652018000; 6.642061000; 6.629544000; 6.614739000; 6.598020000; 6.579818000; 6.560604000; 6.540856000; 6.521027000; 6.501524000; 6.482701000; 6.464855000; 6.448231000; 6.433030000; 6.419424000; 6.407564000; 6.397596000; 6.389658000; 6.383874000; 6.380332000; 6.379122000; 6.380252000; 6.383670000; 6.389259000; 6.396867000; 6.406247000; 6.417106000; 6.429112000; 6.441919000; 6.455137000; 6.4684190…
6.639699000; 6.630644000; 6.619519000; 6.606594000; 6.592214000; 6.576769000; 6.560670000; 6.544312000; 6.528053000; 6.512195000; 6.496971000; 6.482557000; 6.469077000; 6.456621000; 6.445263000; 6.435079000; 6.426162000; 6.418625000; 6.412597000; 6.408195000; 6.405562000; 6.404782000; 6.405891000; 6.408873000; 6.413676000; 6.420156000; 6.428114000; 6.437307000; 6.447459000; 6.458245000; 6.4693620…
6.642214000; 6.636006000; 6.627822000; 6.617905000; 6.606566000; 6.594143000; 6.580989000; 6.567430000; 6.553748000; 6.540165000; 6.526842000; 6.513895000; 6.501401000; 6.489429000; 6.478050000; 6.467357000; 6.457478000; 6.448573000; 6.440825000; 6.434414000; 6.429545000; 6.426357000; 6.424943000; 6.425333000; 6.427519000; 6.431393000; 6.436794000; 6.443511000; 6.451295000; 6.459852000; 6.4689010…
6.633455000; 6.629817000; 6.624461000; 6.617565000; 6.609365000; 6.600118000; 6.590108000; 6.579597000; 6.568814000; 6.557942000; 6.547118000; 6.536442000; 6.525986000; 6.515811000; 6.505984000; 6.496583000; 6.487715000; 6.479512000; 6.472121000; 6.465690000; 6.460386000; 6.456324000; 6.453583000; 6.452197000; 6.452168000; 6.453423000; 6.455852000; 6.459309000; 6.463620000; 6.468579000; 6.4739890…
6.605934000; 6.604109000; 6.601075000; 6.596951000; 6.591895000; 6.586080000; 6.579682000; 6.572860000; 6.565737000; 6.558395000; 6.550883000; 6.543224000; 6.535428000; 6.527509000; 6.519502000; 6.511467000; 6.503504000; 6.495750000; 6.488365000; 6.481511000; 6.475376000; 6.470100000; 6.465790000; 6.462508000; 6.460292000; 6.459099000; 6.458846000; 6.459413000; 6.460657000; 6.462392000; 6.4644590…
6.581460000; 6.579881000; 6.577368000; 6.574045000; 6.570060000; 6.565565000; 6.560704000; 6.555590000; 6.550296000; 6.544855000; 6.539253000; 6.533454000; 6.527411000; 6.521083000; 6.514452000; 6.507542000; 6.500427000; 6.493230000; 6.486120000; 6.479279000; 6.472927000; 6.467255000; 6.462424000; 6.458549000; 6.455720000; 6.453931000; 6.453124000; 6.453184000; 6.453959000; 6.455242000; 6.4568410…
6.549550000; 6.548899000; 6.547328000; 6.544945000; 6.541879000; 6.538255000; 6.534188000; 6.529765000; 6.525048000; 6.520066000; 6.514822000; 6.509315000; 6.503542000; 6.497518000; 6.491284000; 6.484923000; 6.478550000; 6.472321000; 6.466417000; 6.461021000; 6.456334000; 6.452523000; 6.449718000; 6.447999000; 6.447416000; 6.447931000; 6.449451000; 6.451830000; 6.454886000; 6.458386000; 6.4621140…
6.487249000; 6.487315000; 6.486644000; 6.485336000; 6.483516000; 6.481322000; 6.478883000; 6.476318000; 6.473727000; 6.471189000; 6.468753000; 6.466471000; 6.464382000; 6.462523000; 6.460931000; 6.459655000; 6.458743000; 6.458251000; 6.458235000; 6.458733000; 6.459792000; 6.461431000; 6.463646000; 6.466407000; 6.469691000; 6.473413000; 6.477471000; 6.481742000; 6.486091000; 6.490352000; 6.4943890…
6.418738000; 6.423404000; 6.427583000; 6.431380000; 6.434904000; 6.438256000; 6.441515000; 6.444736000; 6.447949000; 6.451159000; 6.454356000; 6.457537000; 6.460704000; 6.463873000; 6.467075000; 6.470362000; 6.473790000; 6.477422000; 6.481316000; 6.485502000; 6.490009000; 6.494832000; 6.499932000; 6.505246000; 6.510721000; 6.516246000; 6.521711000; 6.526998000; 6.531991000; 6.536556000; 6.5406060…
6.423356000; 6.428894000; 6.433951000; 6.438639000; 6.443072000; 6.447354000; 6.451567000; 6.455771000; 6.460001000; 6.464274000; 6.468594000; 6.472978000; 6.477450000; 6.482049000; 6.486825000; 6.491847000; 6.497175000; 6.502870000; 6.508975000; 6.515493000; 6.522421000; 6.529708000; 6.537274000; 6.545008000; 6.552814000; 6.560547000; 6.568068000; 6.575239000; 6.581939000; 6.588032000; 6.5934390…
6.440026000; 6.446598000; 6.452693000; 6.458426000; 6.463908000; 6.469238000; 6.474497000; 6.479745000; 6.485020000; 6.490346000; 6.495743000; 6.501245000; 6.506897000; 6.512761000; 6.518911000; 6.525435000; 6.532410000; 6.539905000; 6.547966000; 6.556591000; 6.565761000; 6.575408000; 6.585424000; 6.595672000; 6.606023000; 6.616303000; 6.626342000; 6.635980000; 6.645071000; 6.653462000; 6.6610610…
6.476971000; 6.484958000; 6.492442000; 6.499521000; 6.506293000; 6.512849000; 6.519264000; 6.525594000; 6.531887000; 6.538178000; 6.544509000; 6.550939000; 6.557541000; 6.564408000; 6.571646000; 6.579370000; 6.587686000; 6.596684000; 6.606425000; 6.616917000; 6.628143000; 6.640029000; 6.652460000; 6.665280000; 6.678339000; 6.691439000; 6.704383000; 6.716983000; 6.729063000; 6.740439000; 6.7509890…
6.539077000; 6.548420000; 6.557256000; 6.565676000; 6.573773000; 6.581627000; 6.589307000; 6.596869000; 6.604358000; 6.611814000; 6.619283000; 6.626834000; 6.634556000; 6.642558000; 6.650968000; 6.659923000; 6.669554000; 6.679973000; 6.691263000; 6.703451000; 6.716534000; 6.730446000; 6.745073000; 6.760260000; 6.775838000; 6.791598000; 6.807336000; 6.822854000; 6.837966000; 6.852489000; 6.8662850…
6.629984000; 6.641000000; 6.651389000; 6.661242000; 6.670658000; 6.679739000; 6.688579000; 6.697267000; 6.705883000; 6.714502000; 6.723210000; 6.732109000; 6.741316000; 6.750968000; 6.761210000; 6.772193000; 6.784053000; 6.796904000; 6.810820000; 6.825822000; 6.841895000; 6.858957000; 6.876879000; 6.895494000; 6.914607000; 6.934000000; 6.953462000; 6.972786000; 6.991781000; 7.010254000; 7.0280490…
6.755997000; 6.769174000; 6.781711000; 6.793689000; 6.805206000; 6.816365000; 6.827269000; 6.838017000; 6.848698000; 6.859394000; 6.870187000; 6.881168000; 6.892441000; 6.904120000; 6.916337000; 6.929231000; 6.942938000; 6.957587000; 6.973283000; 6.990101000; 7.008086000; 7.027231000; 7.047487000; 7.068773000; 7.090947000; 7.113856000; 7.137343000; 7.161240000; 7.185365000; 7.209530000; 7.2335300…
6.944903000; 6.960923000; 6.976263000; 6.990957000; 7.005071000; 7.018687000; 7.031905000; 7.044834000; 7.057582000; 7.070252000; 7.082956000; 7.095809000; 7.108931000; 7.122458000; 7.136543000; 7.151335000; 7.166988000; 7.183649000; 7.201451000; 7.220515000; 7.240941000; 7.262788000; 7.286099000; 7.310897000; 7.337103000; 7.364683000; 7.393585000; 7.423739000; 7.455034000; 7.487339000; 7.5204320…
7.211874000; 7.229598000; 7.246818000; 7.263594000; 7.280033000; 7.296259000; 7.312417000; 7.328659000; 7.345112000; 7.361875000; 7.379039000; 7.396678000; 7.414849000; 7.433615000; 7.453063000; 7.473262000; 7.494293000; 7.516240000; 7.539200000; 7.563311000; 7.588698000; 7.615486000; 7.643831000; 7.673931000; 7.705810000; 7.739680000; 7.775785000; 7.814372000; 7.855639000; 7.899778000; 7.9467470…
7.655335000; 7.674789000; 7.694171000; 7.713647000; 7.733444000; 7.753805000; 7.775001000; 7.797289000; 7.820844000; 7.845735000; 7.871981000; 7.899503000; 7.928132000; 7.957664000; 7.987926000; 8.018676000; 8.049699000; 8.080816000; 8.111930000; 8.143170000; 8.174668000; 8.206689000; 8.239683000; 8.274321000; 8.310931000; 8.350451000; 8.393980000; 8.442720000; 8.497839000; 8.560555000; 8.6315220…
8.432368000; 8.457460000; 8.484373000; 8.513452000; 8.545123000; 8.579784000; 8.617832000; 8.659581000; 8.705071000; 8.754020000; 8.805971000; 8.860164000; 8.915581000; 8.971022000; 9.025184000; 9.076715000; 9.124310000; 9.166714000; 9.202749000; 9.231388000; 9.251516000; 9.262034000; 9.261848000; 9.249934000; 9.225373000; 9.187620000; 9.136507000; 9.072415000; 8.996346000; 8.909957000; 8.8153480…
10.252630000; 10.285500000; 10.325500000; 10.372590000; 10.426410000; 10.485780000; 10.548830000; 10.612720000; 10.673590000; 10.726500000; 10.765670000; 10.784770000; 10.777520000; 10.738390000; 10.663360000; 10.550480000; 10.400400000; 10.216500000; 10.004670000; 9.772856000; 9.530184000; -1000.000000000; -1000.000000000; -1000.000000000; -1000.000000000; -1000.000000000; -1000.000000000; -1000…
17.398190000; 16.937130000; 16.458930000; 15.955390000; 15.420350000; 14.851010000; 14.248920000; 13.620190000; 12.975080000; 12.327120000; 11.691820000; -1000.000000000; -1000.000000000; -1000.000000000; -1000.000000000; -1000.000000000; -1000.000000000; -1000.000000000; -1000.000000000; -1000.000000000; -1000.000000000; -1000.000000000; -1000.000000000; -1000.000000000; -1000.000000000; -1000.0…
-1000.000000000; -1000.000000000; -1000.000000000; -1000.000000000; -1000.000000000; -1000.000000000; -1000.000000000; -1000.000000000; -1000.000000000; -1000.000000000; -1000.000000000; -1000.000000000; -1000.000000000; -1000.000000000; -1000.000000000; -1000.000000000; -1000.000000000; -1000.000000000; -1000.000000000; -1000.000000000; -1000.000000000; -1000.000000000; -1000.000000000; -1000.00…
-1000.000000000; -1000.000000000; -1000.000000000; -1000.000000000; -1000.000000000; -1000.000000000; -1000.000000000; -1000.000000000; -1000.000000000; -1000.000000000; -1000.000000000; -1000.000000000; -1000.000000000; -1000.000000000; -1000.000000000; -1000.000000000; -1000.000000000; -1000.000000000; -1000.000000000; -1000.000000000; -1000.000000000; -1000.000000000; -1000.000000000; -1000.00…
-1000.000000000; -1000.000000000; -1000.000000000; -1000.000000000; -1000.000000000; -1000.000000000; -1000.000000000; -1000.000000000; -1000.000000000; -1000.000000000; -1000.000000000; -1000.000000000; -1000.000000000; -1000.000000000; -1000.000000000; -1000.000000000; -1000.000000000; -1000.000000000; -1000.000000000; -1000.000000000; -1000.000000000; -1000.000000000; -1000.000000000; -1000.00…
TangentialAnterior [mm]
9.370287000; 9.371264000; 9.373728000; 9.377121000; 9.381318000; 9.386235000; 9.391795000; 9.397902000; 9.404436000; 9.411237000; 9.418110000; 9.424815000; 9.431063000; 9.436524000; 9.440864000; 9.443746000; 9.444857000; 9.443919000; 9.440718000; 9.435106000; 9.427051000; 9.416646000; 9.404108000; 9.389754000; 9.373993000; 9.357266000; 9.339992000; 9.322520000; 9.305128000; 9.288013000; 9.2713290…
9.348867000; 9.349857000; 9.352427000; 9.355944000; 9.360294000; 9.365433000; 9.371302000; 9.377812000; 9.384812000; 9.392081000; 9.399337000; 9.406245000; 9.412435000; 9.417529000; 9.421183000; 9.423095000; 9.423010000; 9.420720000; 9.416073000; 9.408968000; 9.399396000; 9.387458000; 9.373362000; 9.357412000; 9.340006000; 9.321576000; 9.302543000; 9.283267000; 9.264039000; 9.245070000; 9.2265230…
9.338708000; 9.339641000; 9.342192000; 9.345705000; 9.350074000; 9.355254000; 9.361191000; 9.367789000; 9.374887000; 9.382247000; 9.389565000; 9.396487000; 9.402628000; 9.407605000; 9.411077000; 9.412759000; 9.412409000; 9.409841000; 9.404917000; 9.397551000; 9.387737000; 9.375577000; 9.361279000; 9.345147000; 9.327570000; 9.308976000; 9.289779000; 9.270330000; 9.250914000; 9.231732000; 9.2129410…
9.304976000; 9.305649000; 9.308028000; 9.311447000; 9.315790000; 9.320989000; 9.326960000; 9.333577000; 9.340650000; 9.347919000; 9.355075000; 9.361773000; 9.367643000; 9.372337000; 9.375548000; 9.377027000; 9.376568000; 9.374007000; 9.369226000; 9.362147000; 9.352769000; 9.341197000; 9.327640000; 9.312401000; 9.295859000; 9.278416000; 9.260440000; 9.242234000; 9.224023000; 9.205952000; 9.1881280…
9.212505000; 9.212878000; 9.215112000; 9.218500000; 9.222891000; 9.228150000; 9.234113000; 9.240571000; 9.247278000; 9.253955000; 9.260308000; 9.266047000; 9.270889000; 9.274581000; 9.276921000; 9.277758000; 9.276963000; 9.274431000; 9.270078000; 9.263844000; 9.255739000; 9.245872000; 9.234456000; 9.221786000; 9.208206000; 9.194052000; 9.179590000; 9.164993000; 9.150346000; 9.135657000; 9.1209150…
9.049225000; 9.050008000; 9.052658000; 9.056389000; 9.060969000; 9.066162000; 9.071685000; 9.077243000; 9.082553000; 9.087373000; 9.091508000; 9.094819000; 9.097210000; 9.098622000; 9.099037000; 9.098452000; 9.096856000; 9.094225000; 9.090513000; 9.085681000; 9.079739000; 9.072781000; 9.064993000; 9.056633000; 9.047979000; 9.039261000; 9.030603000; 9.022009000; 9.013389000; 9.004585000; 8.9954410…
8.840536000; 8.842822000; 8.846608000; 8.850986000; 8.855643000; 8.860260000; 8.864496000; 8.868047000; 8.870687000; 8.872309000; 8.872911000; 8.872589000; 8.871495000; 8.869808000; 8.867704000; 8.865334000; 8.862791000; 8.860113000; 8.857276000; 8.854227000; 8.850938000; 8.847434000; 8.843805000; 8.840205000; 8.836799000; 8.833702000; 8.830933000; 8.828408000; 8.825968000; 8.823397000; 8.8204940…
8.625019000; 8.628595000; 8.633095000; 8.637521000; 8.641550000; 8.644903000; 8.647314000; 8.648579000; 8.648613000; 8.647471000; 8.645334000; 8.642475000; 8.639216000; 8.635877000; 8.632738000; 8.630016000; 8.627842000; 8.626264000; 8.625253000; 8.624722000; 8.624570000; 8.624706000; 8.625065000; 8.625628000; 8.626417000; 8.627456000; 8.628747000; 8.630271000; 8.631976000; 8.633771000; 8.6355500…
8.409493000; 8.412108000; 8.415434000; 8.418515000; 8.421188000; 8.423347000; 8.424882000; 8.425714000; 8.425828000; 8.425291000; 8.424260000; 8.422957000; 8.421642000; 8.420573000; 8.419974000; 8.420019000; 8.420822000; 8.422440000; 8.424875000; 8.428068000; 8.431911000; 8.436252000; 8.440900000; 8.445683000; 8.450495000; 8.455300000; 8.460154000; 8.465167000; 8.470456000; 8.476078000; 8.4820020…
8.171844000; 8.171668000; 8.172748000; 8.174346000; 8.176576000; 8.179539000; 8.183221000; 8.187503000; 8.192192000; 8.197086000; 8.202024000; 8.206905000; 8.211705000; 8.216462000; 8.221257000; 8.226208000; 8.231453000; 8.237156000; 8.243481000; 8.250552000; 8.258419000; 8.267024000; 8.276205000; 8.285757000; 8.295525000; 8.305467000; 8.315676000; 8.326324000; 8.337563000; 8.349411000; 8.3617000…
7.904772000; 7.903583000; 7.904626000; 7.907385000; 7.912196000; 7.919255000; 7.928480000; 7.939515000; 7.951805000; 7.964713000; 7.977639000; 7.990099000; 8.001765000; 8.012482000; 8.022251000; 8.031223000; 8.039667000; 8.047955000; 8.056510000; 8.065739000; 8.075947000; 8.087285000; 8.099739000; 8.113194000; 8.127539000; 8.142742000; 8.158874000; 8.176035000; 8.194242000; 8.213330000; 8.2328890…
7.630430000; 7.632381000; 7.637133000; 7.644114000; 7.653647000; 7.665887000; 7.680639000; 7.697386000; 7.715379000; 7.733786000; 7.751833000; 7.768902000; 7.784569000; 7.798634000; 7.811113000; 7.822222000; 7.832344000; 7.841991000; 7.851746000; 7.862170000; 7.873706000; 7.886619000; 7.900992000; 7.916774000; 7.933874000; 7.952215000; 7.971748000; 7.992409000; 8.014046000; 8.036381000; 8.0589760…
7.360757000; 7.368005000; 7.377583000; 7.388494000; 7.400794000; 7.414537000; 7.429601000; 7.445687000; 7.462379000; 7.479226000; 7.495822000; 7.511847000; 7.527073000; 7.541391000; 7.554830000; 7.567564000; 7.579896000; 7.592236000; 7.605044000; 7.618746000; 7.633644000; 7.649878000; 7.667440000; 7.686219000; 7.706038000; 7.726664000; 7.747852000; 7.769374000; 7.790992000; 7.812470000; 7.8335990…
7.092155000; 7.103794000; 7.116413000; 7.128440000; 7.139564000; 7.149744000; 7.159073000; 7.167753000; 7.176074000; 7.184369000; 7.192968000; 7.202145000; 7.212080000; 7.222876000; 7.234600000; 7.247323000; 7.261140000; 7.276180000; 7.292569000; 7.310373000; 7.329559000; 7.349999000; 7.371511000; 7.393906000; 7.416957000; 7.440324000; 7.463694000; 7.486848000; 7.509628000; 7.531914000; 7.5536170…
6.870863000; 6.884942000; 6.898551000; 6.909811000; 6.918156000; 6.923449000; 6.925905000; 6.926070000; 6.924739000; 6.922837000; 6.921261000; 6.920775000; 6.921950000; 6.925163000; 6.930634000; 6.938449000; 6.948600000; 6.960998000; 6.975458000; 6.991698000; 7.009373000; 7.028156000; 7.047802000; 7.068191000; 7.089249000; 7.110837000; 7.132905000; 7.155534000; 7.178861000; 7.202945000; 7.2276070…
6.806955000; 6.820137000; 6.832178000; 6.841422000; 6.847306000; 6.849642000; 6.848595000; 6.844670000; 6.838640000; 6.831429000; 6.823939000; 6.816938000; 6.811047000; 6.806737000; 6.804342000; 6.804040000; 6.805851000; 6.809623000; 6.815035000; 6.821631000; 6.828930000; 6.836556000; 6.844328000; 6.852283000; 6.860609000; 6.869554000; 6.879503000; 6.890968000; 6.904496000; 6.920467000; 6.9388120…
6.959126000; 6.965790000; 6.971985000; 6.976667000; 6.979545000; 6.980519000; 6.979677000; 6.977286000; 6.973750000; 6.969522000; 6.964983000; 6.960372000; 6.955849000; 6.951539000; 6.947539000; 6.943891000; 6.940533000; 6.937261000; 6.933728000; 6.929494000; 6.924130000; 6.917336000; 6.909013000; 6.899271000; 6.888398000; 6.876837000; 6.865195000; 6.854195000; 6.844653000; 6.837320000; 6.8326130…
7.233559000; 7.230185000; 7.227561000; 7.225680000; 7.224732000; 7.224883000; 7.226265000; 7.228986000; 7.233102000; 7.238549000; 7.245070000; 7.252200000; 7.259352000; 7.265921000; 7.271330000; 7.275047000; 7.276590000; 7.275501000; 7.271372000; 7.263883000; 7.252834000; 7.238143000; 7.219844000; 7.198059000; 7.172975000; 7.144876000; 7.114183000; 7.081466000; 7.047479000; 7.013126000; 6.9793240…
7.477221000; 7.470644000; 7.462689000; 7.456625000; 7.453406000; 7.453564000; 7.457418000; 7.465115000; 7.476642000; 7.491755000; 7.509941000; 7.530395000; 7.552036000; 7.573584000; 7.593640000; 7.610836000; 7.623962000; 7.632079000; 7.634609000; 7.631391000; 7.622600000; 7.608573000; 7.589661000; 7.566127000; 7.538088000; 7.505569000; 7.468626000; 7.427475000; 7.382586000; 7.334712000; 7.2848590…
7.659326000; 7.668881000; 7.664750000; 7.660453000; 7.658192000; 7.658722000; 7.662533000; 7.669929000; 7.681119000; 7.696165000; 7.714942000; 7.737054000; 7.761661000; 7.787420000; 7.812560000; 7.835124000; 7.853299000; 7.865686000; 7.871531000; 7.870808000; 7.864070000; 7.852120000; 7.835721000; 7.815412000; 7.791403000; 7.763639000; 7.731950000; 7.696274000; 7.656791000; 7.613961000; 7.5685330…
7.876636000; 7.924160000; 7.931239000; 7.933175000; 7.933953000; 7.934025000; 7.933673000; 7.933164000; 7.932924000; 7.933530000; 7.935663000; 7.939909000; 7.946412000; 7.954620000; 7.963278000; 7.970686000; 7.975100000; 7.975140000; 7.970099000; 7.960075000; 7.945797000; 7.928271000; 7.908467000; 7.887107000; 7.864581000; 7.840968000; 7.816161000; 7.790063000; 7.762709000; 7.734302000; 7.7052320…
8.187548000; 8.284392000; 8.303101000; 8.311722000; 8.316253000; 8.315964000; 8.310173000; 8.298507000; 8.281144000; 8.258869000; 8.232991000; 8.205090000; 8.176558000; 8.148224000; 8.120214000; 8.092074000; 8.063083000; 8.032594000; 8.000322000; 7.966499000; 7.931763000; 7.896924000; 7.862789000; 7.830067000; 7.799340000; 7.771039000; 7.745450000; 7.722739000; 7.702970000; 7.686112000; 7.6720910…
8.599089000; 8.683535000; 8.703119000; 8.715604000; 8.723995000; 8.725444000; 8.717400000; 8.698040000; 8.666598000; 8.623432000; 8.569910000; 8.508155000; 8.440598000; 8.369553000; 8.296948000; 8.224214000; 8.152308000; 8.081822000; 8.013116000; 7.946527000; 7.882410000; 7.821106000; 7.763046000; 7.708860000; 7.659402000; 7.615656000; 7.578578000; 7.548848000; 7.526647000; 7.511634000; 7.5030490…
9.076726000; 9.035209000; 9.039190000; 9.051447000; 9.063147000; 9.068615000; 9.062714000; 9.041530000; 9.002768000; 8.945826000; 8.871620000; 8.782351000; 8.681138000; 8.571602000; 8.457478000; 8.342204000; 8.228596000; 8.118546000; 8.012978000; 7.912225000; 7.816252000; 7.724882000; 7.638190000; 7.556836000; 7.482085000; 7.415618000; 7.359212000; 7.314159000; 7.280763000; 7.258228000; 7.2448600…
11.683810000; 11.777510000; 11.985350000; 12.220290000; 12.468460000; 12.724710000; 12.985300000; 13.248600000; 13.515740000; 13.790970000; 14.081700000; 14.398350000; 14.753730000; 15.161860000; 15.636150000; 16.187310000; 16.821420000; 17.537490000; 18.325380000; 19.164890000; 20.025650000; 20.868190000; 21.647360000; 22.317660000; 22.839470000; 23.185480000; 23.345770000; 23.329380000; 23.1617…
18.944420000; 19.941930000; 21.027560000; 22.211070000; 23.530470000; 25.060550000; 26.926220000; 29.325000000; 32.539830000; 36.935550000; 42.950660000; 51.059090000; 61.672780000; 75.005970000; 90.932740000; 108.861400000; 127.678200000; 145.822700000; 161.505800000; 173.031400000; 179.158100000; 179.403100000; 174.195700000; 164.823900000; 153.177900000; 141.362900000; 131.285100000; 124.30430…
62.971680000; 83.202850000; 110.011100000; 143.771800000; 183.930800000; 228.703900000; 274.986900000; 318.592600000; 354.818200000; 379.248400000; 388.616700000; 381.496600000; 358.625200000; 322.763000000; 278.126800000; 229.559200000; 181.658300000; 138.080200000; 101.146500000; 71.805760000; 49.881660000; 34.440890000; 24.178440000; 17.757090000; 14.012290000; 12.006560000; 11.045290000; 10.6…
144.726700000; 140.077500000; 130.268000000; 116.370200000; 99.915370000; 82.587350000; 65.922050000; 51.082090000; 38.747270000; 29.129210000; 22.076740000; 17.210070000; 14.053390000; 12.146410000; 11.101650000; 10.610620000; 10.448740000; 10.469910000; 10.582420000; 10.730200000; 10.886100000; 11.039530000; 11.184450000; 11.315930000; 11.430840000; 11.529100000; 11.614600000; 11.696480000; 11.…
73.152560000; 58.610510000; 45.714960000; 35.057870000; 26.807040000; 20.807730000; 16.707910000; 14.079530000; 12.515830000; 11.678360000; 11.301890000; 11.197670000; 11.246390000; 11.375580000; 11.543380000; 11.733230000; 11.941250000; 12.164810000; 12.399600000; 12.639500000; 12.876980000; 13.103620000; 13.310880000; 13.491110000; 13.638760000; 13.751510000; 13.831030000; 13.883500000; 13.9198…
-1000.000000000; -1000.000000000; -1000.000000000; -1000.000000000; -1000.000000000; -1000.000000000; -1000.000000000; -1000.000000000; -1000.000000000; -1000.000000000; -1000.000000000; -1000.000000000; -1000.000000000; -1000.000000000; -1000.000000000; -1000.000000000; -1000.000000000; -1000.000000000; -1000.000000000; -1000.000000000; -1000.000000000; -1000.000000000; -1000.000000000; -1000.00…
-1000.000000000; -1000.000000000; -1000.000000000; -1000.000000000; -1000.000000000; -1000.000000000; -1000.000000000; -1000.000000000; -1000.000000000; -1000.000000000; -1000.000000000; -1000.000000000; -1000.000000000; -1000.000000000; -1000.000000000; -1000.000000000; -1000.000000000; -1000.000000000; -1000.000000000; -1000.000000000; -1000.000000000; -1000.000000000; -1000.000000000; -1000.00…
TangentialPosterior [mm]
6.416437000; 6.396392000; 6.376398000; 6.356775000; 6.337914000; 6.320274000; 6.304362000; 6.290719000; 6.279864000; 6.272265000; 6.268328000; 6.268335000; 6.272423000; 6.280560000; 6.292549000; 6.308010000; 6.326407000; 6.347071000; 6.369236000; 6.392088000; 6.414791000; 6.436540000; 6.456605000; 6.474375000; 6.489390000; 6.501376000; 6.510230000; 6.516039000; 6.519070000; 6.519699000; 6.5184080…
6.534035000; 6.511065000; 6.486986000; 6.462249000; 6.437390000; 6.413003000; 6.389731000; 6.368228000; 6.349104000; 6.332891000; 6.320062000; 6.310956000; 6.305782000; 6.304616000; 6.307399000; 6.313925000; 6.323867000; 6.336781000; 6.352123000; 6.369279000; 6.387589000; 6.406343000; 6.424847000; 6.442456000; 6.458633000; 6.472959000; 6.485171000; 6.495183000; 6.503088000; 6.509089000; 6.5135260…
6.623281000; 6.606777000; 6.588039000; 6.567319000; 6.544981000; 6.521486000; 6.497393000; 6.473314000; 6.449872000; 6.427665000; 6.407253000; 6.389091000; 6.373538000; 6.360848000; 6.351173000; 6.344563000; 6.341006000; 6.340418000; 6.342650000; 6.347507000; 6.354753000; 6.364075000; 6.375122000; 6.387511000; 6.400847000; 6.414751000; 6.428858000; 6.442854000; 6.456498000; 6.469594000; 6.4820200…
6.678927000; 6.668163000; 6.654549000; 6.638327000; 6.619848000; 6.599525000; 6.577828000; 6.555243000; 6.532238000; 6.509250000; 6.486674000; 6.464843000; 6.444058000; 6.424598000; 6.406727000; 6.390722000; 6.376895000; 6.365571000; 6.357063000; 6.351648000; 6.349567000; 6.350913000; 6.355653000; 6.363621000; 6.374539000; 6.387991000; 6.403477000; 6.420455000; 6.438382000; 6.456697000; 6.4749400…
6.699455000; 6.699189000; 6.695764000; 6.689233000; 6.679751000; 6.667537000; 6.652872000; 6.636053000; 6.617381000; 6.597147000; 6.575612000; 6.553019000; 6.529621000; 6.505707000; 6.481618000; 6.457776000; 6.434716000; 6.413054000; 6.393466000; 6.376625000; 6.363220000; 6.353811000; 6.348822000; 6.348498000; 6.352905000; 6.361872000; 6.375023000; 6.391805000; 6.411528000; 6.433379000; 6.4565240…
6.690080000; 6.693076000; 6.692952000; 6.689751000; 6.683629000; 6.674806000; 6.663557000; 6.650147000; 6.634832000; 6.617838000; 6.599326000; 6.579413000; 6.558219000; 6.535894000; 6.512648000; 6.488780000; 6.464753000; 6.441152000; 6.418674000; 6.398063000; 6.380177000; 6.365779000; 6.355555000; 6.350046000; 6.349614000; 6.354353000; 6.364110000; 6.378476000; 6.396799000; 6.418236000; 6.4418160…
6.685291000; 6.689986000; 6.692248000; 6.692197000; 6.690023000; 6.685937000; 6.680141000; 6.672771000; 6.663897000; 6.653516000; 6.641531000; 6.627797000; 6.612178000; 6.594589000; 6.575036000; 6.553662000; 6.530808000; 6.506987000; 6.482863000; 6.459213000; 6.436945000; 6.416903000; 6.399884000; 6.386570000; 6.377465000; 6.372835000; 6.372745000; 6.377020000; 6.385264000; 6.396914000; 6.4112730…
6.642493000; 6.655527000; 6.666812000; 6.676170000; 6.683492000; 6.688720000; 6.691842000; 6.692842000; 6.691706000; 6.688414000; 6.682902000; 6.675097000; 6.664947000; 6.652436000; 6.637615000; 6.620625000; 6.601759000; 6.581439000; 6.560204000; 6.538688000; 6.517643000; 6.497800000; 6.479874000; 6.464505000; 6.452196000; 6.443269000; 6.437859000; 6.435882000; 6.437038000; 6.440896000; 6.4468610…
6.543210000; 6.559538000; 6.576423000; 6.593726000; 6.611258000; 6.628767000; 6.645936000; 6.662346000; 6.677521000; 6.690947000; 6.702059000; 6.710321000; 6.715261000; 6.716514000; 6.713847000; 6.707198000; 6.696701000; 6.682679000; 6.665630000; 6.646195000; 6.625172000; 6.603408000; 6.581781000; 6.561143000; 6.542254000; 6.525705000; 6.511933000; 6.501161000; 6.493382000; 6.488413000; 6.4858970…
6.534021000; 6.555274000; 6.578305000; 6.602908000; 6.628796000; 6.655580000; 6.682753000; 6.709685000; 6.735661000; 6.759910000; 6.781621000; 6.800059000; 6.814581000; 6.824690000; 6.830074000; 6.830624000; 6.826448000; 6.817862000; 6.805360000; 6.789576000; 6.771269000; 6.751244000; 6.730315000; 6.709257000; 6.688761000; 6.669360000; 6.651471000; 6.635343000; 6.621046000; 6.608516000; 6.5975660…
6.470201000; 6.485133000; 6.502813000; 6.523078000; 6.545673000; 6.570262000; 6.596428000; 6.623670000; 6.651425000; 6.679093000; 6.706044000; 6.731684000; 6.755448000; 6.776820000; 6.795342000; 6.810634000; 6.822374000; 6.830328000; 6.834349000; 6.834396000; 6.830512000; 6.822861000; 6.811710000; 6.797421000; 6.780418000; 6.761181000; 6.740241000; 6.718131000; 6.695361000; 6.672418000; 6.6497290…
6.414289000; 6.425079000; 6.439038000; 6.456121000; 6.476206000; 6.499092000; 6.524477000; 6.551964000; 6.581071000; 6.611241000; 6.641856000; 6.672301000; 6.701941000; 6.730141000; 6.756285000; 6.779777000; 6.800042000; 6.816556000; 6.828857000; 6.836566000; 6.839405000; 6.837233000; 6.830047000; 6.817991000; 6.801391000; 6.780662000; 6.756356000; 6.729112000; 6.699623000; 6.668597000; 6.6367540…
6.453160000; 6.452963000; 6.454958000; 6.459288000; 6.466022000; 6.475162000; 6.486606000; 6.500182000; 6.515644000; 6.532675000; 6.550900000; 6.569913000; 6.589263000; 6.608473000; 6.627061000; 6.644552000; 6.660469000; 6.674376000; 6.685892000; 6.694687000; 6.700508000; 6.703222000; 6.702780000; 6.699220000; 6.692724000; 6.683500000; 6.671812000; 6.657968000; 6.642307000; 6.625154000; 6.6068640…
6.348888000; 6.356656000; 6.365440000; 6.375164000; 6.385663000; 6.396708000; 6.408019000; 6.419354000; 6.430529000; 6.441439000; 6.452107000; 6.462693000; 6.473444000; 6.484669000; 6.496700000; 6.509867000; 6.524379000; 6.540341000; 6.557718000; 6.576300000; 6.595695000; 6.615433000; 6.634930000; 6.653525000; 6.670618000; 6.685608000; 6.697959000; 6.707257000; 6.713253000; 6.715824000; 6.7150600…
6.078363000; 6.089298000; 6.101367000; 6.114417000; 6.128321000; 6.143003000; 6.158410000; 6.174626000; 6.191862000; 6.210447000; 6.230863000; 6.253747000; 6.279761000; 6.309526000; 6.343544000; 6.382126000; 6.425266000; 6.472650000; 6.523636000; 6.577259000; 6.632285000; 6.687365000; 6.741065000; 6.791973000; 6.838887000; 6.880769000; 6.916830000; 6.946587000; 6.969881000; 6.986784000; 6.9976940…
6.020905000; 6.044692000; 6.069129000; 6.094505000; 6.121031000; 6.148836000; 6.177979000; 6.208491000; 6.240392000; 6.273729000; 6.308645000; 6.345381000; 6.384257000; 6.425643000; 6.469904000; 6.517358000; 6.568169000; 6.622312000; 6.679536000; 6.739336000; 6.800983000; 6.863557000; 6.926008000; 6.987231000; 7.046187000; 7.101886000; 7.153542000; 7.200583000; 7.242672000; 7.279647000; 7.3116370…
6.322792000; 6.351736000; 6.381084000; 6.411007000; 6.441613000; 6.472965000; 6.505110000; 6.538116000; 6.572082000; 6.607174000; 6.643692000; 6.682017000; 6.722610000; 6.765966000; 6.812570000; 6.862786000; 6.916804000; 6.974597000; 7.035893000; 7.100164000; 7.166691000; 7.234615000; 7.303011000; 7.370972000; 7.437674000; 7.502432000; 7.564777000; 7.624440000; 7.681327000; 7.735429000; 7.7868800…
6.840498000; 6.879611000; 6.918420000; 6.956854000; 6.994856000; 7.032393000; 7.069510000; 7.106339000; 7.143106000; 7.180142000; 7.217895000; 7.256873000; 7.297642000; 7.340793000; 7.386902000; 7.436485000; 7.489972000; 7.547662000; 7.609708000; 7.676120000; 7.746720000; 7.821191000; 7.899096000; 7.979913000; 8.062943000; 8.147569000; 8.233187000; 8.319228000; 8.405172000; 8.490526000; 8.5748040…
7.602976000; 7.655523000; 7.707360000; 7.758280000; 7.808113000; 7.856730000; 7.904119000; 7.950372000; 7.995685000; 8.040373000; 8.084904000; 8.129840000; 8.175847000; 8.223689000; 8.274198000; 8.328185000; 8.386449000; 8.449704000; 8.518558000; 8.593566000; 8.675069000; 8.763266000; 8.858245000; 8.960020000; 9.068105000; 9.182278000; 9.302271000; 9.427764000; 9.558326000; 9.693502000; 9.8324790…
8.894570000; 8.951635000; 9.009147000; 9.066995000; 9.125110000; 9.183409000; 9.241898000; 9.300659000; 9.359798000; 9.419452000; 9.479883000; 9.541378000; 9.604299000; 9.669150000; 9.736653000; 9.807540000; 9.882677000; 9.963005000; 10.049590000; 10.143950000; 10.247350000; 10.361180000; 10.487000000; 10.626570000; 10.780250000; 10.949660000; 11.136390000; 11.341950000; 11.567450000; 11.81406000…
11.168360000; 11.252990000; 11.335410000; 11.415810000; 11.494810000; 11.573250000; 11.652310000; 11.733310000; 11.817450000; 11.905690000; 11.998900000; 12.097570000; 12.201900000; 12.312070000; 12.428520000; 12.551420000; 12.681240000; 12.818750000; 12.965980000; 13.129900000; 13.316370000; 13.533540000; 13.792680000; 14.108440000; 14.487440000; 14.946770000; 15.505370000; 16.182720000; 16.9966…
16.423320000; 16.604090000; 16.788150000; 16.976500000; 17.171290000; 17.375030000; 17.590940000; 17.822210000; 18.070870000; 18.337270000; 18.620840000; 18.919090000; 19.228030000; 19.543990000; 19.865980000; 20.191840000; 20.521900000; 20.859470000; 21.208880000; 21.565740000; 21.934400000; 22.318230000; 22.717710000; 23.128780000; 23.557950000; 23.993970000; 24.417180000; 24.799490000; 25.1051…
42.439210000; 40.965850000; 38.608760000; 35.161690000; 30.449090000; 24.379970000; 16.951630000; 8.262927000; -1.458869000; -11.863360000; -22.529510000; -32.981720000; -42.730000000; -51.327520000; -58.427560000; -63.785720000; -67.294940000; -68.989940000; -69.028110000; -67.646820000; -65.148140000; -61.842190000; -58.016380000; -53.915380000; -49.806230000; -45.866840000; -42.266230000; -39.…
-37.523190000; -38.891250000; -40.387150000; -41.973530000; -43.587430000; -45.142880000; -46.534580000; -47.648610000; -48.382330000; -48.658180000; -48.424980000; -47.677390000; -46.460510000; -44.861320000; -42.993200000; -41.015400000; -39.102180000; -37.427660000; -36.151770000; -35.414230000; -35.306710000; -35.867840000; -37.079810000; -38.866830000; -41.101970000; -43.601190000; -46.15555…
-8.968554000; -9.043568000; -9.110916000; -9.169200000; -9.215657000; -9.246398000; -9.256326000; -9.239848000; -9.192719000; -9.112993000; -9.000336000; -8.857994000; -8.693034000; -8.515259000; -8.335542000; -8.168534000; -8.029655000; -7.933862000; -7.894501000; -7.922640000; -8.025235000; -8.203860000; -8.454505000; -8.767161000; -9.127549000; -9.514146000; -9.902090000; -10.264070000; -10.57…
-3.822940000; -3.853638000; -3.879382000; -3.899873000; -3.914464000; -3.922268000; -3.922082000; -3.912583000; -3.893116000; -3.864017000; -3.826082000; -3.781415000; -3.733527000; -3.686071000; -3.641180000; -3.603058000; -3.575278000; -3.559957000; -3.557383000; -3.567068000; -3.583660000; -3.597638000; -3.595329000; -3.559047000; -3.468283000; -3.299742000; -3.030100000; -2.637902000; -2.1060…
-1.720205000; -1.724964000; -1.716292000; -1.689965000; -1.640515000; -1.560459000; -1.440786000; -1.271181000; -1.040619000; -0.738096400; -0.353388900; 0.121716100; 0.692310600; 1.359347000; 2.118888000; 2.961778000; 3.873734000; 4.836019000; 5.826624000; 6.821990000; 7.798204000; -1000.000000000; -1000.000000000; -1000.000000000; -1000.000000000; -1000.000000000; -1000.000000000; -1000.0000000…
0.737583300; 1.194804000; 1.744296000; 2.386589000; 3.117245000; 3.926309000; 4.798661000; 5.714786000; 6.651923000; 7.585734000; 8.492390000; -1000.000000000; -1000.000000000; -1000.000000000; -1000.000000000; -1000.000000000; -1000.000000000; -1000.000000000; -1000.000000000; -1000.000000000; -1000.000000000; -1000.000000000; -1000.000000000; -1000.000000000; -1000.000000000; -1000.000000000; -…
-1000.000000000; -1000.000000000; -1000.000000000; -1000.000000000; -1000.000000000; -1000.000000000; -1000.000000000; -1000.000000000; -1000.000000000; -1000.000000000; -1000.000000000; -1000.000000000; -1000.000000000; -1000.000000000; -1000.000000000; -1000.000000000; -1000.000000000; -1000.000000000; -1000.000000000; -1000.000000000; -1000.000000000; -1000.000000000; -1000.000000000; -1000.00…
-1000.000000000; -1000.000000000; -1000.000000000; -1000.000000000; -1000.000000000; -1000.000000000; -1000.000000000; -1000.000000000; -1000.000000000; -1000.000000000; -1000.000000000; -1000.000000000; -1000.000000000; -1000.000000000; -1000.000000000; -1000.000000000; -1000.000000000; -1000.000000000; -1000.000000000; -1000.000000000; -1000.000000000; -1000.000000000; -1000.000000000; -1000.00…
-1000.000000000; -1000.000000000; -1000.000000000; -1000.000000000; -1000.000000000; -1000.000000000; -1000.000000000; -1000.000000000; -1000.000000000; -1000.000000000; -1000.000000000; -1000.000000000; -1000.000000000; -1000.000000000; -1000.000000000; -1000.000000000; -1000.000000000; -1000.000000000; -1000.000000000; -1000.000000000; -1000.000000000; -1000.000000000; -1000.000000000; -1000.00…
