# Supplementary material for: Customized Finite Element Modelling of the Human Cornea
Source: PLoS One. 2015 Jun 22;10(6):e0130426. doi: 10.1371/journal.pone.0130426 (PMC4476710; doi:10.1371/journal.pone.0130426)
Supplement: S1 Dataset — The.xyz files contain the coordinates lying on the anterior surface of th e cornea and.csv files contain the thicknesses associated to these points. (ZIP) [file pone.0130426.s001.zip › SupplementaryFiles/S4_Dataset.xyz.xyz]

0.000000000
0.000000000
0.000000000
0.000000000
0.000000000
0.000000000
0.000000000
0.000000000
0.000000000
0.000000000
0.000000000
0.000000000
0.000000000
0.000000000
0.000000000
0.000000000
0.000000000
0.000000000
0.000000000
0.000000000
0.000000000
0.000000000
0.000000000
0.000000000
0.000000000
0.000000000
0.000000000
0.000000000
0.000000000
0.000000000
0.000000000
0.000000000
0.000000000
0.000000000
0.000000000
0.000000000
0.000000000
0.000000000
0.000000000
0.000000000
0.000000000
0.000000000
0.000000000
0.000000000
0.000000000
0.000000000
0.000000000
0.000000000
0.000000000
0.000000000
0.000000000
0.000000000
0.000000000
0.000000000
0.000000000
0.000000000
0.000000000
0.000000000
0.000000000
0.000000000
0.000000000
0.000000000
0.000000000
0.000000000
0.000000000
0.000000000
0.000000000
0.000000000
0.000000000
0.000000000
0.000000000
0.000000000
0.000000000
0.000000000
0.000000000
0.000000000
0.000000000
0.000000000
0.000000000
0.000000000
0.000000000
0.000000000
0.000000000
0.000000000
0.000000000
0.000000000
0.000000000
0.000000000
0.000000000
0.000000000
0.000000000
0.000000000
0.000000000
0.000000000
0.000000000
0.000000000
0.000000000
0.000000000
0.000000000
0.000000000
0.000000000
0.000000000
0.000000000
0.000000000
0.000000000
0.000000000
0.000000000
0.000000000
0.000000000
0.000000000
0.000000000
0.000000000
0.000000000
0.000000000
0.000000000
0.000000000
0.000000000
0.000000000
0.000000000
0.000000000
0.000000000
0.000000000
0.000000000
0.000000000
0.000000000
0.000000000
0.000000000
0.000000000
0.000000000
0.000000000
0.000000000
0.000000000
0.000000000
0.000000000
0.000000000
0.000000000
0.000000000
0.000000000
0.000000000
0.000000000
0.000000000
0.000000000
0.000000000
0.000000000
0.000000000
0.000000000
0.000000000
0.000000000
0.000000000
0.000000000
0.000000000
0.000000000
0.000000000
0.000000000
0.000000000
0.000000000
0.000000000
0.000000000
0.000000000
0.000000000
0.000000000
0.000000000
0.000000000
0.000000000
0.000000000
0.000000000
0.000000000
0.000000000
0.000000000
0.000000000
0.000000000
0.000000000
0.000000000
0.000000000
0.000000000
0.000000000
0.000000000
0.000000000
0.000000000
0.000000000
0.000000000
0.000000000
0.000000000
0.000000000
0.000000000
0.000000000
0.000000000
0.000000000
0.000000000
0.000000000
0.000000000
0.000000000
0.000000000
0.000000000
0.000000000
0.000000000
0.000000000
0.000000000
0.000000000
0.000000000
0.000000000
0.000000000
0.000000000
0.000000000
0.000000000
0.000000000
0.000000000
0.000000000
0.000000000
0.000000000
0.000000000
0.000000000
0.000000000
0.000000000
0.000000000
0.000000000
0.000000000
0.000000000
0.000000000
0.000000000
0.000000000
0.000000000
0.000000000
0.000000000
0.000000000
0.000000000
0.000000000
0.000000000
0.000000000
0.000000000
0.000000000
0.000000000
0.000000000
0.000000000
0.000000000
0.000000000
0.000000000
0.000000000
0.000000000
0.000000000
0.000000000
0.000000000
0.000000000
0.000000000
0.000000000
0.000000000
0.000000000
0.000000000
0.000000000
0.000000000
0.000000000
0.000000000
0.000000000
0.000000000
0.000000000
0.000000000
0.000000000
0.000000000
0.000000000
0.000000000
0.000000000
0.000000000
0.000000000
0.000000000
0.000000000
0.000000000
0.000000000
0.000000000
0.000000000
0.000000000
0.000000000
0.000000000
0.000000000
0.000000000
0.000000000
0.000000000
0.000000000
0.000000000
0.000000000
0.000000000
0.000000000
0.000000000
0.000000000
0.000000000
0.000000000
0.000000000
0.000000000
0.000000000
0.000000000
0.000000000
0.000000000
0.000000000
0.000000000
0.000000000
0.000000000
0.000000000
0.000000000
0.000000000
0.000000000
0.000000000
0.000000000
0.000000000
0.000000000
0.000000000
0.000000000
0.000000000
0.000000000
0.000000000
0.000000000
0.000000000
0.000000000
0.000000000
0.000000000
0.000000000
0.000000000
0.000000000
0.000000000
0.000000000
0.000000000
0.000000000
0.000000000
0.000000000
0.000000000
0.000000000
0.000000000
0.000000000
0.000000000
0.000000000
0.000000000
0.000000000
0.000000000
0.000000000
0.000000000
0.000000000
0.000000000
0.000000000
0.000000000
0.000000000
0.000000000
0.000000000
0.000000000
0.000000000
0.000000000
0.000000000
0.000000000
0.000000000
0.000000000
0.000000000
0.000000000
0.000000000
0.000000000
0.000000000
0.000000000
0.000000000
0.000000000
0.000000000
0.000000000
0.000000000
0.000000000
0.000000000
0.000000000
0.000000000
0.000000000
0.000000000
0.000000000
0.000000000
0.000000000
0.000000000
0.000000000
0.000000000
0.000000000
0.000000000
0.000000000
0.000000000
0.000000000
0.000000000
0.000000000
0.000000000
0.000000000
0.000000000
0.000000000
0.000000000
0.000000000
0.000000000
0.000000000
0.000000000
0.000000000
0.000000000
0.000000000
0.000000000
0.000000000
0.000000000
0.000000000
0.000000000
0.000000000
0.000000000
0.000000000
0.000000000
0.000000000
0.000000000
0.000000000
0.000000000
0.000000000
0.000000000
0.000000000
0.000000000
0.000000000
0.000000000
0.000000000
0.000000000
0.000000000
0.000000000
0.000000000
0.000000000
0.000000000
0.000000000
0.000000000
0.000000000
0.000000000
0.000000000
0.000000000
0.000000000
0.000000000
0.000000000
0.000000000
0.000000000
0.000000000
0.000000000
0.000000000
0.000000000
0.000000000
0.000000000
0.000000000
0.000000000
0.000000000
0.000000000
0.000000000
0.000000000
0.000000000
0.000000000
0.000000000
0.000000000
0.000000000
0.000000000
0.000000000
0.000000000
0.000000000
0.000000000
0.000000000
0.000000000
0.000000000
0.000000000
0.000000000
0.000000000
0.000000000
0.000000000
0.000000000
0.000000000
0.000000000
0.000000000
0.000000000
0.000000000
0.000000000
0.000000000
0.000000000
0.000000000
0.000000000
0.000000000
0.000000000
0.000000000
0.000000000
0.000000000
0.000000000
0.000000000
0.000000000
0.000000000
0.000000000
0.000000000
0.000000000
0.000000000
0.000000000
0.000000000
0.000000000
0.000000000
0.000000000
0.000000000
0.000000000
0.000000000
0.000000000
0.000000000
0.000000000
0.000000000
0.000000000
0.000000000
0.000000000
0.000000000
0.000000000
0.000000000
0.000000000
0.000000000
0.000000000
0.000000000
0.000000000
0.000000000
0.000000000
0.000000000
0.000000000
0.000000000
0.000000000
0.000000000
0.000000000
0.000000000
0.000000000
0.000000000
0.000000000
0.000000000
0.000000000
0.000000000
0.000000000
0.000000000
0.000000000
0.000000000
0.000000000
0.000000000
0.000000000
0.000000000
0.000000000
0.000000000
0.000000000
0.000000000
0.000000000
0.000000000
0.000000000
0.000000000
0.000000000
0.000000000
0.000000000
0.000000000
0.000000000
0.000000000
0.000000000
0.000000000
0.000000000
0.000000000
0.000000000
0.000000000
0.000000000
0.000000000
0.000000000
0.000000000
0.000000000
0.000000000
0.000000000
0.000000000
0.000000000
0.000000000
0.000000000
0.000000000
0.000000000
0.000000000
0.000000000
0.000000000
0.000000000
0.000000000
0.000000000
0.000000000
0.000000000
0.000000000
0.000000000
0.000000000
0.000000000
0.000000000
0.000000000
0.000000000
0.000000000
0.000000000
0.000000000
0.000000000
0.000000000
0.000000000
0.000000000
0.000000000
0.000000000
0.000000000
0.000000000
0.000000000
0.000000000
0.000000000
0.000000000
0.000000000
0.000000000
0.000000000
0.000000000
0.000000000
0.000000000
0.000000000
0.000000000
0.000000000
0.000000000
0.000000000
0.000000000
0.000000000
0.000000000
0.000000000
0.000000000
0.000000000
0.000000000
0.000000000
0.000000000
0.000000000
0.000000000
0.000000000
0.000000000
0.000000000
0.000000000
0.000000000
0.000000000
0.000000000
0.000000000
0.000000000
0.000000000
0.000000000
0.000000000
0.000000000
0.000000000
0.000000000
0.000000000
0.000000000
0.000000000
0.000000000
0.000000000
0.000000000
0.000000000
0.000000000
0.000000000
0.000000000
0.000000000
0.000000000
0.000000000
0.000000000
0.000000000
0.000000000
0.000000000
0.000000000
0.000000000
0.000000000
0.000000000
0.000000000
0.000000000
0.000000000
0.000000000
0.000000000
0.000000000
0.000000000
0.000000000
0.000000000
0.000000000
0.000000000
0.000000000
0.000000000
0.000000000
0.000000000
0.000000000
0.000000000
0.000000000
0.000000000
0.000000000
0.000000000
0.000000000
0.000000000
0.000000000
0.000000000
0.000000000
0.000000000
0.000000000
0.000000000
0.000000000
0.000000000
0.000000000
0.000000000
0.000000000
0.000000000
0.000000000
0.000000000
0.000000000
0.000000000
0.000000000
0.000000000
0.000000000
0.000000000
0.000000000
0.000000000
0.000000000
0.000000000
0.000000000
0.000000000
0.000000000
0.000000000
0.000000000
0.000000000
0.000000000
0.000000000
0.000000000
0.000000000
0.000000000
0.000000000
0.000000000
0.000000000
0.000000000
0.000000000
0.000000000
0.000000000
0.000000000
0.000000000
0.000000000
0.000000000
0.000000000
0.000000000
0.000000000
0.000000000
0.000000000
0.000000000
0.000000000
0.000000000
0.000000000
0.000000000
0.000000000
0.000000000
0.000000000
0.000000000
0.000000000
0.000000000
0.000000000
0.000000000
0.000000000
0.000000000
0.000000000
0.000000000
0.000000000
0.000000000
0.000000000
0.000000000
0.000000000
0.000000000
0.000000000
0.000000000
0.000000000
0.000000000
0.000000000
0.000000000
0.000000000
0.000000000
0.000000000
0.000000000
0.000000000
0.000000000
0.000000000
0.000000000
0.000000000
0.000000000
0.000000000
0.000000000
0.000000000
0.000000000
0.000000000
0.000000000
0.000000000
0.000000000
0.200000000
0.000000000
0.002139482
0.199939800
0.004908246
0.002139487
0.199759100
0.009813535
0.002139127
0.199458100
0.014712910
0.002138450
0.199036900
0.019603430
0.002137518
0.198495900
0.024482140
0.002136383
0.197835300
0.029346090
0.002135083
0.197055500
0.034192380
0.002133657
0.196157100
0.039018060
0.002132146
0.195140400
0.043820250
0.002130603
0.194006200
0.048596040
0.002129089
0.192755200
0.053342550
0.002127676
0.191388100
0.058056930
0.002126438
0.189905600
0.062736350
0.002125452
0.188308800
0.067377980
0.002124786
0.186598600
0.071979010
0.002124507
0.184775900
0.076536690
0.002124665
0.182842000
0.081048270
0.002125305
0.180797900
0.085511020
0.002126456
0.178644900
0.089922270
0.002128131
0.176384300
0.094279350
0.002130328
0.174017400
0.098579640
0.002133027
0.171545700
0.102820600
0.002136186
0.168970700
0.106999500
0.002139748
0.166293900
0.111114000
0.002143643
0.163517000
0.115161600
0.002147792
0.160641500
0.119139900
0.002152116
0.157669300
0.123046300
0.002156541
0.154602100
0.126878700
0.002161002
0.151441800
0.130634600
0.002165442
0.148190200
0.134311800
0.002169816
0.144849400
0.137908100
0.002174084
0.141421400
0.141421400
0.002178214
0.137908100
0.144849400
0.002182176
0.134311800
0.148190200
0.002185944
0.130634600
0.151441800
0.002189490
0.126878700
0.154602100
0.002192784
0.123046300
0.157669300
0.002195790
0.119139900
0.160641500
0.002198460
0.115161600
0.163517000
0.002200739
0.111114000
0.166293900
0.002202561
0.106999500
0.168970700
0.002203862
0.102820600
0.171545700
0.002204585
0.098579640
0.174017400
0.002204694
0.094279350
0.176384300
0.002204185
0.089922270
0.178644900
0.002203087
0.085511020
0.180797900
0.002201467
0.081048270
0.182842000
0.002199419
0.076536690
0.184775900
0.002197056
0.071979010
0.186598600
0.002194491
0.067377980
0.188308800
0.002191825
0.062736350
0.189905600
0.002189141
0.058056930
0.191388100
0.002186492
0.053342550
0.192755200
0.002183913
0.048596040
0.194006200
0.002181424
0.043820250
0.195140400
0.002179038
0.039018060
0.196157100
0.002176772
0.034192380
0.197055500
0.002174655
0.029346090
0.197835300
0.002172724
0.024482140
0.198495900
0.002171020
0.019603430
0.199036900
0.002169586
0.014712910
0.199458100
0.002168450
0.009813535
0.199759100
0.002167628
0.004908246
0.199939800
0.002167114
0.000000000
0.200000000
0.002166884
-0.004908246
0.199939800
0.002166901
-0.009813535
0.199759100
0.002167112
-0.014712910
0.199458100
0.002167459
-0.019603430
0.199036900
0.002167876
-0.024482140
0.198495900
0.002168287
-0.029346090
0.197835300
0.002168609
-0.034192380
0.197055500
0.002168749
-0.039018060
0.196157100
0.002168610
-0.043820250
0.195140400
0.002168096
-0.048596040
0.194006200
0.002167133
-0.053342550
0.192755200
0.002165682
-0.058056930
0.191388100
0.002163749
-0.062736350
0.189905600
0.002161383
-0.067377980
0.188308800
0.002158663
-0.071979010
0.186598600
0.002155693
-0.076536690
0.184775900
0.002152608
-0.081048270
0.182842000
0.002149579
-0.085511020
0.180797900
0.002146790
-0.089922270
0.178644900
0.002144360
-0.094279350
0.176384300
0.002142253
-0.098579640
0.174017400
0.002140248
-0.102820600
0.171545700
0.002138047
-0.106999500
0.168970700
0.002135433
-0.111114000
0.166293900
0.002132367
-0.115161600
0.163517000
0.002128955
-0.119139900
0.160641500
0.002125358
-0.123046300
0.157669300
0.002121718
-0.126878700
0.154602100
0.002118139
-0.130634600
0.151441800
0.002114691
-0.134311800
0.148190200
0.002111420
-0.137908100
0.144849400
0.002108357
-0.141421400
0.141421400
0.002105524
-0.144849400
0.137908100
0.002102932
-0.148190200
0.134311800
0.002100590
-0.151441800
0.130634600
0.002098495
-0.154602100
0.126878700
0.002096629
-0.157669300
0.123046300
0.002094939
-0.160641500
0.119139900
0.002093349
-0.163517000
0.115161600
0.002091819
-0.166293900
0.111114000
0.002090424
-0.168970700
0.106999500
0.002089374
-0.171545700
0.102820600
0.002088925
-0.174017400
0.098579640
0.002089228
-0.176384300
0.094279350
0.002090251
-0.178644900
0.089922270
0.002091825
-0.180797900
0.085511020
0.002093750
-0.182842000
0.081048270
0.002095874
-0.184775900
0.076536690
0.002098111
-0.186598600
0.071979010
0.002100421
-0.188308800
0.067377980
0.002102789
-0.189905600
0.062736350
0.002105207
-0.191388100
0.058056930
0.002107671
-0.192755200
0.053342550
0.002110174
-0.194006200
0.048596040
0.002112696
-0.195140400
0.043820250
0.002115192
-0.196157100
0.039018060
0.002117589
-0.197055500
0.034192380
0.002119811
-0.197835300
0.029346090
0.002121796
-0.198495900
0.024482140
0.002123515
-0.199036900
0.019603430
0.002124963
-0.199458100
0.014712910
0.002126146
-0.199759100
0.009813535
0.002127059
-0.199939800
0.004908246
0.002127677
-0.200000000
0.000000000
0.002127969
-0.199939800
-0.004908246
0.002127926
-0.199759100
-0.009813535
0.002127571
-0.199458100
-0.014712910
0.002126951
-0.199036900
-0.019603430
0.002126121
-0.198495900
-0.024482140
0.002125126
-0.197835300
-0.029346090
0.002124002
-0.197055500
-0.034192380
0.002122776
-0.196157100
-0.039018060
0.002121474
-0.195140400
-0.043820250
0.002120120
-0.194006200
-0.048596040
0.002118744
-0.192755200
-0.053342550
0.002117383
-0.191388100
-0.058056930
0.002116082
-0.189905600
-0.062736350
0.002114899
-0.188308800
-0.067377980
0.002113898
-0.186598600
-0.071979010
0.002113150
-0.184775900
-0.076536690
0.002112725
-0.182842000
-0.081048270
0.002112689
-0.180797900
-0.085511020
0.002113094
-0.178644900
-0.089922270
0.002113972
-0.176384300
-0.094279350
0.002115334
-0.174017400
-0.098579640
0.002117166
-0.171545700
-0.102820600
0.002119427
-0.168970700
-0.106999500
0.002122060
-0.166293900
-0.111114000
0.002124992
-0.163517000
-0.115161600
0.002128143
-0.160641500
-0.119139900
0.002131436
-0.157669300
-0.123046300
0.002134800
-0.154602100
-0.126878700
0.002138175
-0.151441800
-0.130634600
0.002141509
-0.148190200
-0.134311800
0.002144760
-0.144849400
-0.137908100
0.002147891
-0.141421400
-0.141421400
0.002150868
-0.137908100
-0.144849400
0.002153660
-0.134311800
-0.148190200
0.002156237
-0.130634600
-0.151441800
0.002158566
-0.126878700
-0.154602100
0.002160614
-0.123046300
-0.157669300
0.002162344
-0.119139900
-0.160641500
0.002163714
-0.115161600
-0.163517000
0.002164676
-0.111114000
-0.166293900
0.002165184
-0.106999500
-0.168970700
0.002165197
-0.102820600
-0.171545700
0.002164687
-0.098579640
-0.174017400
0.002163650
-0.094279350
-0.176384300
0.002162112
-0.089922270
-0.178644900
0.002160130
-0.085511020
-0.180797900
0.002157790
-0.081048270
-0.182842000
0.002155202
-0.076536690
-0.184775900
0.002152489
-0.071979010
-0.186598600
0.002149777
-0.067377980
-0.188308800
0.002147181
-0.062736350
-0.189905600
0.002144801
-0.058056930
-0.191388100
0.002142711
-0.053342550
-0.192755200
0.002140963
-0.048596040
-0.194006200
0.002139585
-0.043820250
-0.195140400
0.002138591
-0.039018060
-0.196157100
0.002137985
-0.034192380
-0.197055500
0.002137768
-0.029346090
-0.197835300
0.002137944
-0.024482140
-0.198495900
0.002138519
-0.019603430
-0.199036900
0.002139500
-0.014712910
-0.199458100
0.002140887
-0.009813535
-0.199759100
0.002142675
-0.004908246
-0.199939800
0.002144844
0.000000000
-0.200000000
0.002147360
0.004908246
-0.199939800
0.002150177
0.009813535
-0.199759100
0.002153242
0.014712910
-0.199458100
0.002156496
0.019603430
-0.199036900
0.002159882
0.024482140
-0.198495900
0.002163341
0.029346090
-0.197835300
0.002166814
0.034192380
-0.197055500
0.002170237
0.039018060
-0.196157100
0.002173542
0.043820250
-0.195140400
0.002176651
0.048596040
-0.194006200
0.002179494
0.053342550
-0.192755200
0.002182019
0.058056930
-0.191388100
0.002184205
0.062736350
-0.189905600
0.002186049
0.067377980
-0.188308800
0.002187562
0.071979010
-0.186598600
0.002188781
0.076536690
-0.184775900
0.002189791
0.081048270
-0.182842000
0.002190767
0.085511020
-0.180797900
0.002191937
0.089922270
-0.178644900
0.002193454
0.094279350
-0.176384300
0.002195221
0.098579640
-0.174017400
0.002196836
0.102820600
-0.171545700
0.002197761
0.106999500
-0.168970700
0.002197611
0.111114000
-0.166293900
0.002196314
0.115161600
-0.163517000
0.002194054
0.119139900
-0.160641500
0.002191112
0.123046300
-0.157669300
0.002187737
0.126878700
-0.154602100
0.002184115
0.130634600
-0.151441800
0.002180386
0.134311800
-0.148190200
0.002176663
0.137908100
-0.144849400
0.002173037
0.141421400
-0.141421400
0.002169581
0.144849400
-0.137908100
0.002166342
0.148190200
-0.134311800
0.002163335
0.151441800
-0.130634600
0.002160528
0.154602100
-0.126878700
0.002157822
0.157669300
-0.123046300
0.002155031
0.160641500
-0.119139900
0.002151916
0.163517000
-0.115161600
0.002148305
0.166293900
-0.111114000
0.002144259
0.168970700
-0.106999500
0.002140130
0.171545700
-0.102820600
0.002136397
0.174017400
-0.098579640
0.002133405
0.176384300
-0.094279350
0.002131210
0.178644900
-0.089922270
0.002129645
0.180797900
-0.085511020
0.002128496
0.182842000
-0.081048270
0.002127623
0.184775900
-0.076536690
0.002126982
0.186598600
-0.071979010
0.002126582
0.188308800
-0.067377980
0.002126444
0.189905600
-0.062736350
0.002126588
0.191388100
-0.058056930
0.002127022
0.192755200
-0.053342550
0.002127752
0.194006200
-0.048596040
0.002128760
0.195140400
-0.043820250
0.002129991
0.196157100
-0.039018060
0.002131353
0.197055500
-0.034192380
0.002132742
0.197835300
-0.029346090
0.002134078
0.198495900
-0.024482140
0.002135324
0.199036900
-0.019603430
0.002136473
0.199458100
-0.014712910
0.002137520
0.199759100
-0.009813535
0.002138425
0.199939800
-0.004908246
0.002139109
0.400000000
0.000000000
0.008560868
0.399879500
0.009816492
0.008560888
0.399518200
0.019627070
0.008559446
0.398916200
0.029425830
0.008556738
0.398073900
0.039206860
0.008553006
0.396991800
0.048964270
0.008548457
0.395670600
0.058692190
0.008543253
0.394111100
0.068384760
0.008537543
0.392314100
0.078036130
0.008531494
0.390280800
0.087640490
0.008525316
0.388012500
0.097192070
0.008519255
0.385510400
0.106685100
0.008513596
0.382776100
0.116113900
0.008508640
0.379811300
0.125472700
0.008504689
0.376617600
0.134756000
0.008502026
0.373197100
0.143958000
0.008500905
0.369551800
0.153073400
0.008501541
0.365683900
0.162096500
0.008504104
0.361595700
0.171022000
0.008508710
0.357289700
0.179844500
0.008515418
0.352768500
0.188558700
0.008524217
0.348034800
0.197159300
0.008535021
0.343091500
0.205641100
0.008547670
0.337941400
0.213999100
0.008561933
0.332587800
0.222228100
0.008577528
0.327033900
0.230323300
0.008594142
0.321283000
0.238279700
0.008611457
0.315338600
0.246092600
0.008629177
0.309204200
0.253757300
0.008647038
0.302883500
0.261269200
0.008664818
0.296380500
0.268623600
0.008682331
0.289698800
0.275816200
0.008699422
0.282842700
0.282842700
0.008715958
0.275816200
0.289698800
0.008731823
0.268623600
0.296380500
0.008746911
0.261269200
0.302883500
0.008761111
0.253757300
0.309204200
0.008774303
0.246092600
0.315338600
0.008786337
0.238279700
0.321283000
0.008797030
0.230323300
0.327033900
0.008806154
0.222228100
0.332587800
0.008813452
0.213999100
0.337941400
0.008818661
0.205641100
0.343091500
0.008821556
0.197159300
0.348034800
0.008821994
0.188558700
0.352768500
0.008819954
0.179844500
0.357289700
0.008815559
0.171022000
0.361595700
0.008809071
0.162096500
0.365683900
0.008800872
0.153073400
0.369551800
0.008791409
0.143958000
0.373197100
0.008781137
0.134756000
0.376617600
0.008770463
0.125472700
0.379811300
0.008759712
0.116113900
0.382776100
0.008749107
0.106685100
0.385510400
0.008738782
0.097192070
0.388012500
0.008728813
0.087640490
0.390280800
0.008719258
0.078036130
0.392314100
0.008710187
0.068384760
0.394111100
0.008701709
0.058692190
0.395670600
0.008693975
0.048964270
0.396991800
0.008687154
0.039206860
0.398073900
0.008681409
0.029425830
0.398916200
0.008676861
0.019627070
0.399518200
0.008673568
0.009816492
0.399879500
0.008671510
0.000000000
0.400000000
0.008670592
-0.009816492
0.399879500
0.008670658
-0.019627070
0.399518200
0.008671504
-0.029425830
0.398916200
0.008672895
-0.039206860
0.398073900
0.008674562
-0.048964270
0.396991800
0.008676209
-0.058692190
0.395670600
0.008677498
-0.068384760
0.394111100
0.008678061
-0.078036130
0.392314100
0.008677503
-0.087640490
0.390280800
0.008675446
-0.097192070
0.388012500
0.008671589
-0.106685100
0.385510400
0.008665778
-0.116113900
0.382776100
0.008658038
-0.125472700
0.379811300
0.008648563
-0.134756000
0.376617600
0.008637670
-0.143958000
0.373197100
0.008625779
-0.153073400
0.369551800
0.008613427
-0.162096500
0.365683900
0.008601299
-0.171022000
0.361595700
0.008590131
-0.179844500
0.357289700
0.008580402
-0.188558700
0.352768500
0.008571963
-0.197159300
0.348034800
0.008563936
-0.205641100
0.343091500
0.008555123
-0.213999100
0.337941400
0.008544656
-0.222228100
0.332587800
0.008532378
-0.230323300
0.327033900
0.008518716
-0.238279700
0.321283000
0.008504314
-0.246092600
0.315338600
0.008489742
-0.253757300
0.309204200
0.008475411
-0.261269200
0.302883500
0.008461602
-0.268623600
0.296380500
0.008448506
-0.275816200
0.289698800
0.008436244
-0.282842700
0.282842700
0.008424898
-0.289698800
0.275816200
0.008414520
-0.296380500
0.268623600
0.008405142
-0.302883500
0.261269200
0.008396756
-0.309204200
0.253757300
0.008389284
-0.315338600
0.246092600
0.008382515
-0.321283000
0.238279700
0.008376149
-0.327033900
0.230323300
0.008370023
-0.332587800
0.222228100
0.008364437
-0.337941400
0.213999100
0.008360235
-0.343091500
0.205641100
0.008358438
-0.348034800
0.197159300
0.008359650
-0.352768500
0.188558700
0.008363746
-0.357289700
0.179844500
0.008370047
-0.361595700
0.171022000
0.008377754
-0.365683900
0.162096500
0.008386259
-0.369551800
0.153073400
0.008395216
-0.373197100
0.143958000
0.008404468
-0.376617600
0.134756000
0.008413948
-0.379811300
0.125472700
0.008423628
-0.382776100
0.116113900
0.008433493
-0.385510400
0.106685100
0.008443517
-0.388012500
0.097192070
0.008453616
-0.390280800
0.087640490
0.008463608
-0.392314100
0.078036130
0.008473208
-0.394111100
0.068384760
0.008482105
-0.395670600
0.058692190
0.008490054
-0.396991800
0.048964270
0.008496934
-0.398073900
0.039206860
0.008502732
-0.398916200
0.029425830
0.008507472
-0.399518200
0.019627070
0.008511127
-0.399879500
0.009816492
0.008513599
-0.400000000
0.000000000
0.008514768
-0.399879500
-0.009816492
0.008514596
-0.399518200
-0.019627070
0.008513174
-0.398916200
-0.029425830
0.008510693
-0.398073900
-0.039206860
0.008507369
-0.396991800
-0.048964270
0.008503386
-0.395670600
-0.058692190
0.008498885
-0.394111100
-0.068384760
0.008493977
-0.392314100
-0.078036130
0.008488762
-0.390280800
-0.087640490
0.008483341
-0.388012500
-0.097192070
0.008477832
-0.385510400
-0.106685100
0.008472382
-0.382776100
-0.116113900
0.008467175
-0.379811300
-0.125472700
0.008462436
-0.376617600
-0.134756000
0.008458427
-0.373197100
-0.143958000
0.008455431
-0.369551800
-0.153073400
0.008453731
-0.365683900
-0.162096500
0.008453588
-0.361595700
-0.171022000
0.008455209
-0.357289700
-0.179844500
0.008458725
-0.352768500
-0.188558700
0.008464179
-0.348034800
-0.197159300
0.008471512
-0.343091500
-0.205641100
0.008480567
-0.337941400
-0.213999100
0.008491110
-0.332587800
-0.222228100
0.008502848
-0.327033900
-0.230323300
0.008515466
-0.321283000
-0.238279700
0.008528653
-0.315338600
-0.246092600
0.008542122
-0.309204200
-0.253757300
0.008555634
-0.302883500
-0.261269200
0.008568984
-0.296380500
-0.268623600
0.008582001
-0.289698800
-0.275816200
0.008594538
-0.282842700
-0.282842700
0.008606460
-0.275816200
-0.289698800
0.008617641
-0.268623600
-0.296380500
0.008627957
-0.261269200
-0.302883500
0.008637282
-0.253757300
-0.309204200
0.008645484
-0.246092600
-0.315338600
0.008652411
-0.238279700
-0.321283000
0.008657896
-0.230323300
-0.327033900
0.008661751
-0.222228100
-0.332587800
0.008663786
-0.213999100
-0.337941400
0.008663835
-0.205641100
-0.343091500
0.008661793
-0.197159300
-0.348034800
0.008657641
-0.188558700
-0.352768500
0.008651483
-0.179844500
-0.357289700
0.008643547
-0.171022000
-0.361595700
0.008634178
-0.162096500
-0.365683900
0.008623815
-0.153073400
-0.369551800
0.008612952
-0.143958000
-0.373197100
0.008602091
-0.134756000
-0.376617600
0.008591698
-0.125472700
-0.379811300
0.008582166
-0.116113900
-0.382776100
0.008573798
-0.106685100
-0.385510400
0.008566799
-0.097192070
-0.388012500
0.008561281
-0.087640490
-0.390280800
0.008557300
-0.078036130
-0.392314100
0.008554872
-0.068384760
-0.394111100
0.008554004
-0.058692190
-0.395670600
0.008554709
-0.048964270
-0.396991800
0.008557012
-0.039206860
-0.398073900
0.008560939
-0.029425830
-0.398916200
0.008566495
-0.019627070
-0.399518200
0.008573655
-0.009816492
-0.399879500
0.008582339
0.000000000
-0.400000000
0.008592411
0.009816492
-0.399879500
0.008603692
0.019627070
-0.399518200
0.008615964
0.029425830
-0.398916200
0.008628996
0.039206860
-0.398073900
0.008642553
0.048964270
-0.396991800
0.008656404
0.058692190
-0.395670600
0.008670310
0.068384760
-0.394111100
0.008684020
0.078036130
-0.392314100
0.008697251
0.087640490
-0.390280800
0.008709700
0.097192070
-0.388012500
0.008721083
0.106685100
-0.385510400
0.008731197
0.116113900
-0.382776100
0.008739948
0.125472700
-0.379811300
0.008747331
0.134756000
-0.376617600
0.008753392
0.143958000
-0.373197100
0.008758271
0.153073400
-0.369551800
0.008762318
0.162096500
-0.365683900
0.008766225
0.171022000
-0.361595700
0.008770909
0.179844500
-0.357289700
0.008776986
0.188558700
-0.352768500
0.008784062
0.197159300
-0.348034800
0.008790527
0.205641100
-0.343091500
0.008794233
0.213999100
-0.337941400
0.008793632
0.222228100
-0.332587800
0.008788436
0.230323300
-0.327033900
0.008779387
0.238279700
-0.321283000
0.008767608
0.246092600
-0.315338600
0.008754092
0.253757300
-0.309204200
0.008739588
0.261269200
-0.302883500
0.008724657
0.268623600
-0.296380500
0.008709748
0.275816200
-0.289698800
0.008695230
0.282842700
-0.282842700
0.008681390
0.289698800
-0.275816200
0.008668422
0.296380500
-0.268623600
0.008656382
0.302883500
-0.261269200
0.008645142
0.309204200
-0.253757300
0.008634305
0.315338600
-0.246092600
0.008623129
0.321283000
-0.238279700
0.008610655
0.327033900
-0.230323300
0.008596196
0.332587800
-0.222228100
0.008579997
0.337941400
-0.213999100
0.008563463
0.343091500
-0.205641100
0.008548516
0.348034800
-0.197159300
0.008536535
0.352768500
-0.188558700
0.008527745
0.357289700
-0.179844500
0.008521480
0.361595700
-0.171022000
0.008516878
0.365683900
-0.162096500
0.008513384
0.369551800
-0.153073400
0.008510818
0.373197100
-0.143958000
0.008509214
0.376617600
-0.134756000
0.008508665
0.379811300
-0.125472700
0.008509238
0.382776100
-0.116113900
0.008510979
0.385510400
-0.106685100
0.008513900
0.388012500
-0.097192070
0.008517936
0.390280800
-0.087640490
0.008522865
0.392314100
-0.078036130
0.008528319
0.394111100
-0.068384760
0.008533881
0.395670600
-0.058692190
0.008539231
0.396991800
-0.048964270
0.008544220
0.398073900
-0.039206860
0.008548821
0.398916200
-0.029425830
0.008553012
0.399518200
-0.019627070
0.008556636
0.399879500
-0.009816492
0.008559376
0.600000000
0.000000000
0.019273000
0.599819300
0.014724740
0.019273040
0.599277300
0.029440610
0.019269800
0.598374300
0.044138740
0.019263690
0.597110900
0.058810290
0.019255280
0.595487800
0.073446410
0.019245030
0.593505900
0.088038280
0.019233300
0.591166600
0.102577100
0.019220430
0.588471200
0.117054200
0.019206800
0.585421300
0.131460700
0.019192870
0.582018800
0.145788100
0.019179210
0.578265700
0.160027700
0.019166460
0.574164200
0.174170800
0.019155290
0.569716900
0.188209100
0.019146380
0.564926400
0.202133900
0.019140380
0.559795700
0.215937000
0.019137850
0.554327700
0.229610100
0.019139290
0.548525900
0.243144800
0.019145060
0.542393600
0.256533100
0.019155440
0.535934600
0.269766800
0.019170560
0.529152800
0.282838000
0.019190390
0.522052200
0.295738900
0.019214750
0.514637200
0.308461700
0.019243260
0.506912200
0.320998600
0.019275400
0.498881800
0.333342200
0.019310550
0.490550900
0.345484900
0.019348000
0.481924500
0.357419600
0.019387020
0.473007900
0.369139000
0.019426960
0.463806300
0.380636000
0.019467220
0.454325300
0.391903700
0.019507300
0.444570700
0.402935400
0.019546770
0.434548300
0.413724400
0.019585290
0.424264100
0.424264100
0.019622570
0.413724400
0.434548300
0.019658330
0.402935400
0.444570700
0.019692330
0.391903700
0.454325300
0.019724340
0.380636000
0.463806300
0.019754080
0.369139000
0.473007900
0.019781200
0.357419600
0.481924500
0.019805310
0.345484900
0.490550900
0.019825870
0.333342200
0.498881800
0.019842320
0.320998600
0.506912200
0.019854060
0.308461700
0.514637200
0.019860590
0.295738900
0.522052200
0.019861580
0.282838000
0.529152800
0.019856980
0.269766800
0.535934600
0.019847070
0.256533100
0.542393600
0.019832450
0.243144800
0.548525900
0.019813970
0.229610100
0.554327700
0.019792630
0.215937000
0.559795700
0.019769480
0.202133900
0.564926400
0.019745420
0.188209100
0.569716900
0.019721190
0.174170800
0.574164200
0.019697280
0.160027700
0.578265700
0.019674010
0.145788100
0.582018800
0.019651540
0.131460700
0.585421300
0.019630000
0.117054200
0.588471200
0.019609560
0.102577100
0.591166600
0.019590450
0.088038280
0.593505900
0.019573010
0.073446410
0.595487800
0.019557640
0.058810290
0.597110900
0.019544690
0.044138740
0.598374300
0.019534440
0.029440610
0.599277300
0.019527020
0.014724740
0.599819300
0.019522380
0.000000000
0.600000000
0.019520310
-0.014724740
0.599819300
0.019520460
-0.029440610
0.599277300
0.019522370
-0.044138740
0.598374300
0.019525500
-0.058810290
0.597110900
0.019529260
-0.073446410
0.595487800
0.019532970
-0.088038280
0.593505900
0.019535880
-0.102577100
0.591166600
0.019537150
-0.117054200
0.588471200
0.019535890
-0.131460700
0.585421300
0.019531250
-0.145788100
0.582018800
0.019522560
-0.160027700
0.578265700
0.019509460
-0.174170800
0.574164200
0.019492020
-0.188209100
0.569716900
0.019470660
-0.202133900
0.564926400
0.019446110
-0.215937000
0.559795700
0.019419310
-0.229610100
0.554327700
0.019391470
-0.243144800
0.548525900
0.019364130
-0.256533100
0.542393600
0.019338960
-0.269766800
0.535934600
0.019317030
-0.282838000
0.529152800
0.019298010
-0.295738900
0.522052200
0.019279910
-0.308461700
0.514637200
0.019260050
-0.320998600
0.506912200
0.019236460
-0.333342200
0.498881800
0.019208790
-0.345484900
0.490550900
0.019178000
-0.357419600
0.481924500
0.019145540
-0.369139000
0.473007900
0.019112690
-0.380636000
0.463806300
0.019080390
-0.391903700
0.454325300
0.019049270
-0.402935400
0.444570700
0.019019750
-0.413724400
0.434548300
0.018992120
-0.424264100
0.424264100
0.018966550
-0.434548300
0.413724400
0.018943160
-0.444570700
0.402935400
0.018922020
-0.454325300
0.391903700
0.018903130
-0.463806300
0.380636000
0.018886280
-0.473007900
0.369139000
0.018871030
-0.481924500
0.357419600
0.018856680
-0.490550900
0.345484900
0.018842880
-0.498881800
0.333342200
0.018830290
-0.506912200
0.320998600
0.018820820
-0.514637200
0.308461700
0.018816770
-0.522052200
0.295738900
0.018819500
-0.529152800
0.282838000
0.018828730
-0.535934600
0.269766800
0.018842930
-0.542393600
0.256533100
0.018860300
-0.548525900
0.243144800
0.018879470
-0.554327700
0.229610100
0.018899650
-0.559795700
0.215937000
0.018920510
-0.564926400
0.202133900
0.018941870
-0.569716900
0.188209100
0.018963690
-0.574164200
0.174170800
0.018985920
-0.578265700
0.160027700
0.019008510
-0.582018800
0.145788100
0.019031270
-0.585421300
0.131460700
0.019053790
-0.588471200
0.117054200
0.019075430
-0.591166600
0.102577100
0.019095480
-0.593505900
0.088038280
0.019113400
-0.595487800
0.073446410
0.019128900
-0.597110900
0.058810290
0.019141970
-0.598374300
0.044138740
0.019152650
-0.599277300
0.029440610
0.019160890
-0.599819300
0.014724740
0.019166460
-0.600000000
0.000000000
0.019169100
-0.599819300
-0.014724740
0.019168710
-0.599277300
-0.029440610
0.019165500
-0.598374300
-0.044138740
0.019159910
-0.597110900
-0.058810290
0.019152420
-0.595487800
-0.073446410
0.019143440
-0.593505900
-0.088038280
0.019133300
-0.591166600
-0.102577100
0.019122240
-0.588471200
-0.117054200
0.019110490
-0.585421300
-0.131460700
0.019098270
-0.582018800
-0.145788100
0.019085850
-0.578265700
-0.160027700
0.019073570
-0.574164200
-0.174170800
0.019061830
-0.569716900
-0.188209100
0.019051150
-0.564926400
-0.202133900
0.019042120
-0.559795700
-0.215937000
0.019035360
-0.554327700
-0.229610100
0.019031530
-0.548525900
-0.243144800
0.019031210
-0.542393600
-0.256533100
0.019034860
-0.535934600
-0.269766800
0.019042790
-0.529152800
-0.282838000
0.019055080
-0.522052200
-0.295738900
0.019071610
-0.514637200
-0.308461700
0.019092020
-0.506912200
-0.320998600
0.019115780
-0.498881800
-0.333342200
0.019142230
-0.490550900
-0.345484900
0.019170670
-0.481924500
-0.357419600
0.019200390
-0.473007900
-0.369139000
0.019230750
-0.463806300
-0.380636000
0.019261200
-0.454325300
-0.391903700
0.019291290
-0.444570700
-0.402935400
0.019320630
-0.434548300
-0.413724400
0.019348890
-0.424264100
-0.424264100
0.019375760
-0.413724400
-0.434548300
0.019400960
-0.402935400
-0.444570700
0.019424210
-0.391903700
-0.454325300
0.019445230
-0.380636000
-0.463806300
0.019463720
-0.369139000
-0.473007900
0.019479330
-0.357419600
-0.481924500
0.019491690
-0.345484900
-0.490550900
0.019500380
-0.333342200
-0.498881800
0.019504970
-0.320998600
-0.506912200
0.019505080
-0.308461700
-0.514637200
0.019500480
-0.295738900
-0.522052200
0.019491120
-0.282838000
-0.529152800
0.019477240
-0.269766800
-0.535934600
0.019459350
-0.256533100
-0.542393600
0.019438240
-0.243144800
-0.548525900
0.019414880
-0.229610100
-0.554327700
0.019390390
-0.215937000
-0.559795700
0.019365910
-0.202133900
-0.564926400
0.019342490
-0.188209100
-0.569716900
0.019321000
-0.174170800
-0.574164200
0.019302140
-0.160027700
-0.578265700
0.019286370
-0.145788100
-0.582018800
0.019273930
-0.131460700
-0.585421300
0.019264960
-0.117054200
-0.588471200
0.019259490
-0.102577100
-0.591166600
0.019257530
-0.088038280
-0.593505900
0.019259120
-0.073446410
-0.595487800
0.019264310
-0.058810290
-0.597110900
0.019273160
-0.044138740
-0.598374300
0.019285680
-0.029440610
-0.599277300
0.019301820
-0.014724740
-0.599819300
0.019321390
0.000000000
-0.600000000
0.019344100
0.014724740
-0.599819300
0.019369520
0.029440610
-0.599277300
0.019397180
0.044138740
-0.598374300
0.019426550
0.058810290
-0.597110900
0.019457110
0.073446410
-0.595487800
0.019488330
0.088038280
-0.593505900
0.019519670
0.102577100
-0.591166600
0.019550570
0.117054200
-0.588471200
0.019580400
0.131460700
-0.585421300
0.019608460
0.145788100
-0.582018800
0.019634120
0.160027700
-0.578265700
0.019656910
0.174170800
-0.574164200
0.019676640
0.188209100
-0.569716900
0.019693280
0.202133900
-0.564926400
0.019706940
0.215937000
-0.559795700
0.019717940
0.229610100
-0.554327700
0.019727060
0.243144800
-0.548525900
0.019735870
0.256533100
-0.542393600
0.019746430
0.269766800
-0.535934600
0.019760120
0.282838000
-0.529152800
0.019776080
0.295738900
-0.522052200
0.019790650
0.308461700
-0.514637200
0.019799000
0.320998600
-0.506912200
0.019797650
0.333342200
-0.498881800
0.019785930
0.345484900
-0.490550900
0.019765540
0.357419600
-0.481924500
0.019738990
0.369139000
-0.473007900
0.019708520
0.380636000
-0.463806300
0.019675830
0.391903700
-0.454325300
0.019642170
0.402935400
-0.444570700
0.019608570
0.413724400
-0.434548300
0.019575840
0.424264100
-0.424264100
0.019544650
0.434548300
-0.413724400
0.019515420
0.444570700
-0.402935400
0.019488280
0.454325300
-0.391903700
0.019462950
0.463806300
-0.380636000
0.019438520
0.473007900
-0.369139000
0.019413330
0.481924500
-0.357419600
0.019385210
0.490550900
-0.345484900
0.019352630
0.498881800
-0.333342200
0.019316120
0.506912200
-0.320998600
0.019278850
0.514637200
-0.308461700
0.019245160
0.522052200
-0.295738900
0.019218160
0.529152800
-0.282838000
0.019198350
0.535934600
-0.269766800
0.019184220
0.542393600
-0.256533100
0.019173850
0.548525900
-0.243144800
0.019165980
0.554327700
-0.229610100
0.019160190
0.559795700
-0.215937000
0.019156580
0.564926400
-0.202133900
0.019155340
0.569716900
-0.188209100
0.019156630
0.574164200
-0.174170800
0.019160560
0.578265700
-0.160027700
0.019167140
0.582018800
-0.145788100
0.019176240
0.585421300
-0.131460700
0.019187350
0.588471200
-0.117054200
0.019199640
0.591166600
-0.102577100
0.019212180
0.593505900
-0.088038280
0.019224230
0.595487800
-0.073446410
0.019235480
0.597110900
-0.058810290
0.019245850
0.598374300
-0.044138740
0.019255290
0.599277300
-0.029440610
0.019263460
0.599819300
-0.014724740
0.019269640
0.800000000
0.000000000
0.034841160
0.799759100
0.019632980
0.034849460
0.799036400
0.039254140
0.034850000
0.797832400
0.058851660
0.034843340
0.796147800
0.078413720
0.034830580
0.793983600
0.097928550
0.034812880
0.791341200
0.117384400
0.034791340
0.788222100
0.136769500
0.034767060
0.784628200
0.156072300
0.034741230
0.780561700
0.175281000
0.034715130
0.776025000
0.194384100
0.034690060
0.771020800
0.213370200
0.034667240
0.765552300
0.232227700
0.034647830
0.759622500
0.250945400
0.034632790
0.753235300
0.269511900
0.034622900
0.746394300
0.287916000
0.034618730
0.739103600
0.306146700
0.034620720
0.731367800
0.324193100
0.034629190
0.723191400
0.342044100
0.034644300
0.714579500
0.359689100
0.034666110
0.705537000
0.377117400
0.034694440
0.696069600
0.394318600
0.034728940
0.686182900
0.411282200
0.034768990
0.675882900
0.427998100
0.034813840
0.665175700
0.444456200
0.034862610
0.654067900
0.460646500
0.034914480
0.642566000
0.476559500
0.034968760
0.630677200
0.492185300
0.035024930
0.618408400
0.507514700
0.035082690
0.605767100
0.522538300
0.035141870
0.592760900
0.537247200
0.035202410
0.579397700
0.551632500
0.035264280
0.565685500
0.565685500
0.035327420
0.551632500
0.579397700
0.035391770
0.537247200
0.592760900
0.035457300
0.522538300
0.605767100
0.035523920
0.507514700
0.618408400
0.035591500
0.492185300
0.630677200
0.035659750
0.476559500
0.642566000
0.035728090
0.460646500
0.654067900
0.035795570
0.444456200
0.665175700
0.035860810
0.427998100
0.675882900
0.035922070
0.411282200
0.686182900
0.035977420
0.394318600
0.696069600
0.036025010
0.377117400
0.705537000
0.036063310
0.359689100
0.714579500
0.036091300
0.342044100
0.723191400
0.036108610
0.324193100
0.731367800
0.036115430
0.306146700
0.739103600
0.036112420
0.287916000
0.746394300
0.036100460
0.269511900
0.753235300
0.036080450
0.250945400
0.759622500
0.036053240
0.232227700
0.765552300
0.036019570
0.213370200
0.771020800
0.035980140
0.194384100
0.776025000
0.035935720
0.175281000
0.780561700
0.035887240
0.156072300
0.784628200
0.035835870
0.136769500
0.788222100
0.035782960
0.117384400
0.791341200
0.035729930
0.097928550
0.793983600
0.035678130
0.078413720
0.796147800
0.035628710
0.058851660
0.797832400
0.035582470
0.039254140
0.799036400
0.035539890
0.019632980
0.799759100
0.035501090
0.000000000
0.800000000
0.035465940
-0.019632980
0.799759100
0.035434070
-0.039254140
0.799036400
0.035404950
-0.058851660
0.797832400
0.035377850
-0.078413720
0.796147800
0.035351850
-0.097928550
0.793983600
0.035325730
-0.117384400
0.791341200
0.035297990
-0.136769500
0.788222100
0.035266880
-0.156072300
0.784628200
0.035230530
-0.175281000
0.780561700
0.035187190
-0.194384100
0.776025000
0.035135490
-0.213370200
0.771020800
0.035074680
-0.232227700
0.765552300
0.035004800
-0.250945400
0.759622500
0.034926670
-0.269511900
0.753235300
0.034841680
-0.287916000
0.746394300
0.034751690
-0.306146700
0.739103600
0.034658800
-0.324193100
0.731367800
0.034565200
-0.342044100
0.723191400
0.034472990
-0.359689100
0.714579500
0.034383750
-0.377117400
0.705537000
0.034298160
-0.394318600
0.696069600
0.034215950
-0.411282200
0.686182900
0.034136400
-0.427998100
0.675882900
0.034059130
-0.444456200
0.665175700
0.033984530
-0.460646500
0.654067900
0.033913560
-0.476559500
0.642566000
0.033847320
-0.492185300
0.630677200
0.033786620
-0.507514700
0.618408400
0.033731890
-0.522538300
0.605767100
0.033683140
-0.537247200
0.592760900
0.033640070
-0.551632500
0.579397700
0.033602140
-0.565685500
0.565685500
0.033568720
-0.579397700
0.551632500
0.033539250
-0.592760900
0.537247200
0.033513360
-0.605767100
0.522538300
0.033491020
-0.618408400
0.507514700
0.033472440
-0.630677200
0.492185300
0.033458060
-0.642566000
0.476559500
0.033448380
-0.654067900
0.460646500
0.033444040
-0.665175700
0.444456200
0.033445970
-0.675882900
0.427998100
0.033455320
-0.686182900
0.411282200
0.033472900
-0.696069600
0.394318600
0.033498590
-0.705537000
0.377117400
0.033531050
-0.714579500
0.359689100
0.033568170
-0.723191400
0.342044100
0.033607710
-0.731367800
0.324193100
0.033647950
-0.739103600
0.306146700
0.033687810
-0.746394300
0.287916000
0.033726850
-0.753235300
0.269511900
0.033765100
-0.759622500
0.250945400
0.033802830
-0.765552300
0.232227700
0.033840480
-0.771020800
0.213370200
0.033878410
-0.776025000
0.194384100
0.033916800
-0.780561700
0.175281000
0.033955560
-0.784628200
0.156072300
0.033994310
-0.788222100
0.136769500
0.034032490
-0.791341200
0.117384400
0.034069550
-0.793983600
0.097928550
0.034105000
-0.796147800
0.078413720
0.034138460
-0.797832400
0.058851660
0.034169570
-0.799036400
0.039254140
0.034197890
-0.799759100
0.019632980
0.034222870
-0.800000000
0.000000000
0.034243940
-0.799759100
-0.019632980
0.034260680
-0.799036400
-0.039254140
0.034272900
-0.797832400
-0.058851660
0.034280710
-0.796147800
-0.078413720
0.034284400
-0.793983600
-0.097928550
0.034284310
-0.791341200
-0.117384400
0.034280830
-0.788222100
-0.136769500
0.034274230
-0.784628200
-0.156072300
0.034264710
-0.780561700
-0.175281000
0.034252350
-0.776025000
-0.194384100
0.034237170
-0.771020800
-0.213370200
0.034219270
-0.765552300
-0.232227700
0.034198900
-0.759622500
-0.250945400
0.034176550
-0.753235300
-0.269511900
0.034153040
-0.746394300
-0.287916000
0.034129410
-0.739103600
-0.306146700
0.034106920
-0.731367800
-0.324193100
0.034086850
-0.723191400
-0.342044100
0.034070380
-0.714579500
-0.359689100
0.034058430
-0.705537000
-0.377117400
0.034051550
-0.696069600
-0.394318600
0.034049860
-0.686182900
-0.411282200
0.034053070
-0.675882900
-0.427998100
0.034060580
-0.665175700
-0.444456200
0.034071550
-0.654067900
-0.460646500
0.034085120
-0.642566000
-0.476559500
0.034100500
-0.630677200
-0.492185300
0.034117050
-0.618408400
-0.507514700
0.034134390
-0.605767100
-0.522538300
0.034152310
-0.592760900
-0.537247200
0.034170780
-0.579397700
-0.551632500
0.034189870
-0.565685500
-0.565685500
0.034209720
-0.551632500
-0.579397700
0.034230520
-0.537247200
-0.592760900
0.034252440
-0.522538300
-0.605767100
0.034275610
-0.507514700
-0.618408400
0.034300040
-0.492185300
-0.630677200
0.034325520
-0.476559500
-0.642566000
0.034351560
-0.460646500
-0.654067900
0.034377410
-0.444456200
-0.665175700
0.034402020
-0.427998100
-0.675882900
0.034424250
-0.411282200
-0.686182900
0.034442950
-0.394318600
-0.696069600
0.034457210
-0.377117400
-0.705537000
0.034466440
-0.359689100
-0.714579500
0.034470500
-0.342044100
-0.723191400
0.034469680
-0.324193100
-0.731367800
0.034464690
-0.306146700
-0.739103600
0.034456540
-0.287916000
-0.746394300
0.034446490
-0.269511900
-0.753235300
0.034435910
-0.250945400
-0.759622500
0.034426180
-0.232227700
-0.765552300
0.034418620
-0.213370200
-0.771020800
0.034414430
-0.194384100
-0.776025000
0.034414680
-0.175281000
-0.780561700
0.034420230
-0.156072300
-0.784628200
0.034431790
-0.136769500
-0.788222100
0.034449900
-0.117384400
-0.791341200
0.034474920
-0.097928550
-0.793983600
0.034507080
-0.078413720
-0.796147800
0.034546470
-0.058851660
-0.797832400
0.034593010
-0.039254140
-0.799036400
0.034646440
-0.019632980
-0.799759100
0.034706340
0.000000000
-0.800000000
0.034772110
0.019632980
-0.799759100
0.034843040
0.039254140
-0.799036400
0.034918330
0.058851660
-0.797832400
0.034997190
0.078413720
-0.796147800
0.035078870
0.097928550
-0.793983600
0.035162670
0.117384400
-0.791341200
0.035247910
0.136769500
-0.788222100
0.035333850
0.156072300
-0.784628200
0.035419570
0.175281000
-0.780561700
0.035503940
0.194384100
-0.776025000
0.035585700
0.213370200
-0.771020800
0.035663730
0.232227700
-0.765552300
0.035737060
0.250945400
-0.759622500
0.035804820
0.269511900
-0.753235300
0.035866130
0.287916000
-0.746394300
0.035920450
0.306146700
-0.739103600
0.035968410
0.324193100
-0.731367800
0.036012660
0.342044100
-0.723191400
0.036057460
0.359689100
-0.714579500
0.036106010
0.377117400
-0.705537000
0.036156830
0.394318600
-0.696069600
0.036202580
0.411282200
-0.686182900
0.036233320
0.427998100
-0.675882900
0.036242220
0.444456200
-0.665175700
0.036228700
0.460646500
-0.654067900
0.036197190
0.476559500
-0.642566000
0.036153630
0.492185300
-0.630677200
0.036102950
0.507514700
-0.618408400
0.036048500
0.522538300
-0.605767100
0.035992440
0.537247200
-0.592760900
0.035936300
0.551632500
-0.579397700
0.035881180
0.565685500
-0.565685500
0.035827900
0.579397700
-0.551632500
0.035776880
0.592760900
-0.537247200
0.035727960
0.605767100
-0.522538300
0.035680090
0.618408400
-0.507514700
0.035630890
0.630677200
-0.492185300
0.035576200
0.642566000
-0.476559500
0.035510780
0.654067900
-0.460646500
0.035430830
0.665175700
-0.444456200
0.035337430
0.675882900
-0.427998100
0.035237760
0.686182900
-0.411282200
0.035141900
0.696069600
-0.394318600
0.035057400
0.705537000
-0.377117400
0.034986110
0.714579500
-0.359689100
0.034925530
0.723191400
-0.342044100
0.034872180
0.731367800
-0.324193100
0.034824050
0.739103600
-0.306146700
0.034780910
0.746394300
-0.287916000
0.034743450
0.753235300
-0.269511900
0.034712480
0.759622500
-0.250945400
0.034688610
0.765552300
-0.232227700
0.034672250
0.771020800
-0.213370200
0.034663690
0.776025000
-0.194384100
0.034662890
0.780561700
-0.175281000
0.034669120
0.784628200
-0.156072300
0.034680960
0.788222100
-0.136769500
0.034696760
0.791341200
-0.117384400
0.034715230
0.793983600
-0.097928550
0.034735740
0.796147800
-0.078413720
0.034758030
0.797832400
-0.058851660
0.034781570
0.799036400
-0.039254140
0.034804910
0.799759100
-0.019632980
0.034825670
1.000000000
0.000000000
0.055917870
0.999698800
0.024541230
0.055905520
0.998795400
0.049067680
0.055897760
0.997290400
0.073564570
0.055895580
0.995184700
0.098017140
0.055899510
0.992479600
0.122410700
0.055909290
0.989176500
0.146730500
0.055924010
0.985277700
0.170961900
0.055942360
0.980785300
0.195090300
0.055963050
0.975702100
0.219101200
0.055984970
0.970031300
0.242980200
0.056007390
0.963776100
0.266712800
0.056029890
0.956940400
0.290284700
0.056052370
0.949528200
0.313681800
0.056074950
0.941544100
0.336889900
0.056097930
0.932992800
0.359895100
0.056121640
0.923879500
0.382683400
0.056146460
0.914209800
0.405241300
0.056172720
0.903989300
0.427555100
0.056200660
0.893224300
0.449611300
0.056230380
0.881921300
0.471396700
0.056261760
0.870087000
0.492898200
0.056294500
0.857728600
0.514102800
0.056328070
0.844853600
0.534997600
0.056361810
0.831469600
0.555570200
0.056395000
0.817584800
0.575808200
0.056427010
0.803207500
0.595699300
0.056457390
0.788346400
0.615231600
0.056485890
0.773010400
0.634393300
0.056512490
0.757208800
0.653172900
0.056537260
0.740951100
0.671559000
0.056560230
0.724247100
0.689540600
0.056581180
0.707106800
0.707106800
0.056599510
0.689540600
0.724247100
0.056614060
0.671559000
0.740951100
0.056623210
0.653172900
0.757208800
0.056624910
0.634393300
0.773010400
0.056616940
0.615231600
0.788346400
0.056597200
0.595699300
0.803207500
0.056564040
0.575808200
0.817584800
0.056516570
0.555570200
0.831469600
0.056454890
0.534997600
0.844853600
0.056380100
0.514102800
0.857728600
0.056294310
0.492898200
0.870087000
0.056200340
0.471396700
0.881921300
0.056101440
0.449611300
0.893224300
0.056000990
0.427555100
0.903989300
0.055902140
0.405241300
0.914209800
0.055807650
0.382683400
0.923879500
0.055719680
0.359895100
0.932992800
0.055639830
0.336889900
0.941544100
0.055568990
0.313681800
0.949528200
0.055507520
0.290284700
0.956940400
0.055455180
0.266712800
0.963776100
0.055411320
0.242980200
0.970031300
0.055374950
0.219101200
0.975702100
0.055344950
0.195090300
0.980785300
0.055320230
0.170961900
0.985277700
0.055299920
0.146730500
0.989176500
0.055283440
0.122410700
0.992479600
0.055270520
0.098017140
0.995184700
0.055261140
0.073564570
0.997290400
0.055255340
0.049067680
0.998795400
0.055253170
0.024541230
0.999698800
0.055254530
0.000000000
1.000000000
0.055259220
-0.024541230
0.999698800
0.055266910
-0.049067680
0.998795400
0.055277260
-0.073564570
0.997290400
0.055289960
-0.098017140
0.995184700
0.055304740
-0.122410700
0.992479600
0.055321370
-0.146730500
0.989176500
0.055339600
-0.170961900
0.985277700
0.055359040
-0.195090300
0.980785300
0.055379170
-0.219101200
0.975702100
0.055399290
-0.242980200
0.970031300
0.055418600
-0.266712800
0.963776100
0.055436250
-0.290284700
0.956940400
0.055451440
-0.313681800
0.949528200
0.055463500
-0.336889900
0.941544100
0.055471920
-0.359895100
0.932992800
0.055476390
-0.382683400
0.923879500
0.055476760
-0.405241300
0.914209800
0.055473040
-0.427555100
0.903989300
0.055465470
-0.449611300
0.893224300
0.055454440
-0.471396700
0.881921300
0.055440530
-0.492898200
0.870087000
0.055424430
-0.514102800
0.857728600
0.055406880
-0.534997600
0.844853600
0.055388580
-0.555570200
0.831469600
0.055370060
-0.575808200
0.817584800
0.055351580
-0.595699300
0.803207500
0.055333130
-0.615231600
0.788346400
0.055314460
-0.634393300
0.773010400
0.055295070
-0.653172900
0.757208800
0.055274420
-0.671559000
0.740951100
0.055251990
-0.689540600
0.724247100
0.055227420
-0.707106800
0.707106800
0.055200550
-0.724247100
0.689540600
0.055171470
-0.740951100
0.671559000
0.055140530
-0.757208800
0.653172900
0.055108300
-0.773010400
0.634393300
0.055075560
-0.788346400
0.615231600
0.055043240
-0.803207500
0.595699300
0.055012330
-0.817584800
0.575808200
0.054983840
-0.831469600
0.555570200
0.054958750
-0.844853600
0.534997600
0.054937930
-0.857728600
0.514102800
0.054922150
-0.870087000
0.492898200
0.054912060
-0.881921300
0.471396700
0.054908100
-0.893224300
0.449611300
0.054910510
-0.903989300
0.427555100
0.054919200
-0.914209800
0.405241300
0.054933700
-0.923879500
0.382683400
0.054953120
-0.932992800
0.359895100
0.054976140
-0.941544100
0.336889900
0.055001110
-0.949528200
0.313681800
0.055026170
-0.956940400
0.290284700
0.055049430
-0.963776100
0.266712800
0.055069160
-0.970031300
0.242980200
0.055083990
-0.975702100
0.219101200
0.055092930
-0.980785300
0.195090300
0.055095490
-0.985277700
0.170961900
0.055091630
-0.989176500
0.146730500
0.055081670
-0.992479600
0.122410700
0.055066230
-0.995184700
0.098017140
0.055046110
-0.997290400
0.073564570
0.055022240
-0.998795400
0.049067680
0.054995530
-0.999698800
0.024541230
0.054966890
-1.000000000
0.000000000
0.054937090
-0.999698800
-0.024541230
0.054906800
-0.998795400
-0.049067680
0.054876560
-0.997290400
-0.073564570
0.054846800
-0.995184700
-0.098017140
0.054817960
-0.992479600
-0.122410700
0.054790540
-0.989176500
-0.146730500
0.054765120
-0.985277700
-0.170961900
0.054742440
-0.980785300
-0.195090300
0.054723340
-0.975702100
-0.219101200
0.054708670
-0.970031300
-0.242980200
0.054699240
-0.963776100
-0.266712800
0.054695740
-0.956940400
-0.290284700
0.054698680
-0.949528200
-0.313681800
0.054708380
-0.941544100
-0.336889900
0.054724990
-0.932992800
-0.359895100
0.054748460
-0.923879500
-0.382683400
0.054778580
-0.914209800
-0.405241300
0.054814930
-0.903989300
-0.427555100
0.054856870
-0.893224300
-0.449611300
0.054903590
-0.881921300
-0.471396700
0.054954130
-0.870087000
-0.492898200
0.055007450
-0.857728600
-0.514102800
0.055062520
-0.844853600
-0.534997600
0.055118370
-0.831469600
-0.555570200
0.055174100
-0.817584800
-0.575808200
0.055228940
-0.803207500
-0.595699300
0.055282160
-0.788346400
-0.615231600
0.055333130
-0.773010400
-0.634393300
0.055381360
-0.757208800
-0.653172900
0.055426470
-0.740951100
-0.671559000
0.055468310
-0.724247100
-0.689540600
0.055506920
-0.707106800
-0.707106800
0.055542580
-0.689540600
-0.724247100
0.055575710
-0.671559000
-0.740951100
0.055606760
-0.653172900
-0.757208800
0.055636210
-0.634393300
-0.773010400
0.055664350
-0.615231600
-0.788346400
0.055691350
-0.595699300
-0.803207500
0.055717200
-0.575808200
-0.817584800
0.055741740
-0.555570200
-0.831469600
0.055764700
-0.534997600
-0.844853600
0.055785830
-0.514102800
-0.857728600
0.055804890
-0.492898200
-0.870087000
0.055821740
-0.471396700
-0.881921300
0.055836400
-0.449611300
-0.893224300
0.055849050
-0.427555100
-0.903989300
0.055860010
-0.405241300
-0.914209800
0.055869700
-0.382683400
-0.923879500
0.055878610
-0.359895100
-0.932992800
0.055887190
-0.336889900
-0.941544100
0.055895850
-0.313681800
-0.949528200
0.055904850
-0.290284700
-0.956940400
0.055914250
-0.266712800
-0.963776100
0.055923930
-0.242980200
-0.970031300
0.055933540
-0.219101200
-0.975702100
0.055942520
-0.195090300
-0.980785300
0.055950150
-0.170961900
-0.985277700
0.055955660
-0.146730500
-0.989176500
0.055958380
-0.122410700
-0.992479600
0.055957830
-0.098017140
-0.995184700
0.055953860
-0.073564570
-0.997290400
0.055946690
-0.049067680
-0.998795400
0.055936870
-0.024541230
-0.999698800
0.055925240
0.000000000
-1.000000000
0.055912730
0.024541230
-0.999698800
0.055900180
0.049067680
-0.998795400
0.055888220
0.073564570
-0.997290400
0.055877150
0.098017140
-0.995184700
0.055866870
0.122410700
-0.992479600
0.055856920
0.146730500
-0.989176500
0.055846520
0.170961900
-0.985277700
0.055834600
0.195090300
-0.980785300
0.055819880
0.219101200
-0.975702100
0.055801050
0.242980200
-0.970031300
0.055777020
0.266712800
-0.963776100
0.055747300
0.290284700
-0.956940400
0.055712230
0.313681800
-0.949528200
0.055672890
0.336889900
-0.941544100
0.055631080
0.359895100
-0.932992800
0.055589470
0.382683400
-0.923879500
0.055552190
0.405241300
-0.914209800
0.055525260
0.427555100
-0.903989300
0.055515790
0.449611300
-0.893224300
0.055529100
0.471396700
-0.881921300
0.055564920
0.492898200
-0.870087000
0.055616140
0.514102800
-0.857728600
0.055672010
0.534997600
-0.844853600
0.055723640
0.555570200
-0.831469600
0.055767500
0.575808200
-0.817584800
0.055804610
0.595699300
-0.803207500
0.055837650
0.615231600
-0.788346400
0.055868870
0.634393300
-0.773010400
0.055899530
0.653172900
-0.757208800
0.055930400
0.671559000
-0.740951100
0.055961980
0.689540600
-0.724247100
0.055994680
0.707106800
-0.707106800
0.056028710
0.724247100
-0.689540600
0.056063960
0.740951100
-0.671559000
0.056099840
0.757208800
-0.653172900
0.056134920
0.773010400
-0.634393300
0.056166580
0.788346400
-0.615231600
0.056190620
0.803207500
-0.595699300
0.056201910
0.817584800
-0.575808200
0.056196810
0.831469600
-0.555570200
0.056176500
0.844853600
-0.534997600
0.056148110
0.857728600
-0.514102800
0.056121570
0.870087000
-0.492898200
0.056104280
0.881921300
-0.471396700
0.056098030
0.893224300
-0.449611300
0.056100070
0.903989300
-0.427555100
0.056106410
0.914209800
-0.405241300
0.056114100
0.923879500
-0.382683400
0.056121640
0.932992800
-0.359895100
0.056128180
0.941544100
-0.336889900
0.056133030
0.949528200
-0.313681800
0.056135440
0.956940400
-0.290284700
0.056134830
0.963776100
-0.266712800
0.056130970
0.970031300
-0.242980200
0.056123780
0.975702100
-0.219101200
0.056113020
0.980785300
-0.195090300
0.056098170
0.985277700
-0.170961900
0.056078890
0.989176500
-0.146730500
0.056055490
0.992479600
-0.122410700
0.056029260
0.995184700
-0.098017140
0.056002240
0.997290400
-0.073564570
0.055976510
0.998795400
-0.049067680
0.055953560
0.999698800
-0.024541230
0.055933980
1.200000000
0.000000000
0.080529440
1.199639000
0.029449480
0.080516540
1.198555000
0.058881210
0.080507490
1.196749000
0.088277480
0.080503570
1.194222000
0.117620600
0.080505600
1.190976000
0.146892800
0.080513520
1.187012000
0.176076600
0.080526420
1.182333000
0.205154300
0.080543010
1.176942000
0.234108400
0.080562000
1.170843000
0.262921500
0.080582350
1.164038000
0.291576200
0.080603460
1.156531000
0.320055300
0.080625120
1.148328000
0.348341600
0.080647470
1.139434000
0.376418100
0.080670850
1.129853000
0.404267800
0.080695760
1.119591000
0.431874100
0.080722780
1.108655000
0.459220100
0.080752450
1.097052000
0.486289600
0.080785320
1.084787000
0.513066100
0.080821760
1.071869000
0.539533600
0.080861950
1.058306000
0.565676100
0.080905780
1.044104000
0.591477900
0.080952810
1.029274000
0.616923300
0.081002270
1.013824000
0.641997200
0.081053170
0.997763600
0.666684300
0.081104420
0.981101800
0.690969800
0.081155040
0.963849100
0.714839200
0.081204290
0.946015700
0.738277900
0.081251760
0.927612500
0.761272000
0.081297360
0.908650600
0.783807500
0.081341160
0.889141400
0.805870800
0.081383210
0.869096600
0.827448700
0.081423210
0.848528100
0.848528100
0.081460420
0.827448700
0.869096600
0.081493410
0.805870800
0.889141400
0.081520160
0.783807500
0.908650600
0.081538100
0.761272000
0.927612500
0.081544500
0.738277900
0.946015700
0.081536670
0.714839200
0.963849100
0.081512450
0.690969800
0.981101800
0.081470530
0.666684300
0.997763600
0.081410680
0.641997200
1.013824000
0.081333850
0.616923300
1.029274000
0.081242160
0.591477900
1.044104000
0.081138600
0.565676100
1.058306000
0.081026810
0.539533600
1.071869000
0.080910640
0.513066100
1.084787000
0.080793840
0.486289600
1.097052000
0.080679800
0.459220100
1.108655000
0.080571290
0.431874100
1.119591000
0.080470400
0.404267800
1.129853000
0.080378440
0.376418100
1.139434000
0.080295970
0.348341600
1.148328000
0.080222900
0.320055300
1.156531000
0.080158620
0.291576200
1.164038000
0.080102120
0.262921500
1.170843000
0.080052340
0.234108400
1.176942000
0.080008250
0.205154300
1.182333000
0.079969180
0.176076600
1.187012000
0.079934780
0.146892800
1.190976000
0.079905070
0.117620600
1.194222000
0.079880290
0.088277480
1.196749000
0.079860700
0.058881210
1.198555000
0.079846460
0.029449480
1.199639000
0.079837490
0.000000000
1.200000000
0.079833510
-0.029449480
1.199639000
0.079834050
-0.058881210
1.198555000
0.079838590
-0.088277480
1.196749000
0.079846580
-0.117620600
1.194222000
0.079857500
-0.146892800
1.190976000
0.079870760
-0.176076600
1.187012000
0.079885660
-0.205154300
1.182333000
0.079901300
-0.234108400
1.176942000
0.079916520
-0.262921500
1.170843000
0.079929990
-0.291576200
1.164038000
0.079940300
-0.320055300
1.156531000
0.079946140
-0.348341600
1.148328000
0.079946390
-0.376418100
1.139434000
0.079940300
-0.404267800
1.129853000
0.079927450
-0.431874100
1.119591000
0.079907780
-0.459220100
1.108655000
0.079881510
-0.486289600
1.097052000
0.079849140
-0.513066100
1.084787000
0.079811390
-0.539533600
1.071869000
0.079769220
-0.565676100
1.058306000
0.079723790
-0.591477900
1.044104000
0.079676380
-0.616923300
1.029274000
0.079628330
-0.641997200
1.013824000
0.079580850
-0.666684300
0.997763600
0.079534900
-0.690969800
0.981101800
0.079491060
-0.714839200
0.963849100
0.079449470
-0.738277900
0.946015700
0.079409830
-0.761272000
0.927612500
0.079371530
-0.783807500
0.908650600
0.079333770
-0.805870800
0.889141400
0.079295720
-0.827448700
0.869096600
0.079256680
-0.848528100
0.848528100
0.079216230
-0.869096600
0.827448700
0.079174280
-0.889141400
0.805870800
0.079131130
-0.908650600
0.783807500
0.079087470
-0.927612500
0.761272000
0.079044330
-0.946015700
0.738277900
0.079003050
-0.963849100
0.714839200
0.078965080
-0.981101800
0.690969800
0.078931890
-0.997763600
0.666684300
0.078904810
-1.013824000
0.641997200
0.078884900
-1.029274000
0.616923300
0.078872950
-1.044104000
0.591477900
0.078869380
-1.058306000
0.565676100
0.078874330
-1.071869000
0.539533600
0.078887600
-1.084787000
0.513066100
0.078908610
-1.097052000
0.486289600
0.078936480
-1.108655000
0.459220100
0.078969870
-1.119591000
0.431874100
0.079007090
-1.129853000
0.404267800
0.079046150
-1.139434000
0.376418100
0.079084870
-1.148328000
0.348341600
0.079121050
-1.156531000
0.320055300
0.079152680
-1.164038000
0.291576200
0.079178120
-1.170843000
0.262921500
0.079196210
-1.176942000
0.234108400
0.079206290
-1.182333000
0.205154300
0.079208250
-1.187012000
0.176076600
0.079202420
-1.190976000
0.146892800
0.079189500
-1.194222000
0.117620600
0.079170440
-1.196749000
0.088277480
0.079146300
-1.198555000
0.058881210
0.079118160
-1.199639000
0.029449480
0.079087090
-1.200000000
0.000000000
0.079054000
-1.199639000
-0.029449480
0.079019640
-1.198555000
-0.058881210
0.078984670
-1.196749000
-0.088277480
0.078949650
-1.194222000
-0.117620600
0.078915150
-1.190976000
-0.146892800
0.078881860
-1.187012000
-0.176076600
0.078850590
-1.182333000
-0.205154300
0.078822300
-1.176942000
-0.234108400
0.078798040
-1.170843000
-0.262921500
0.078778860
-1.164038000
-0.291576200
0.078765720
-1.156531000
-0.320055300
0.078759460
-1.148328000
-0.348341600
0.078760720
-1.139434000
-0.376418100
0.078770000
-1.129853000
-0.404267800
0.078787620
-1.119591000
-0.431874100
0.078813780
-1.108655000
-0.459220100
0.078848480
-1.097052000
-0.486289600
0.078891470
-1.084787000
-0.513066100
0.078942220
-1.071869000
-0.539533600
0.078999900
-1.058306000
-0.565676100
0.079063380
-1.044104000
-0.591477900
0.079131340
-1.029274000
-0.616923300
0.079202370
-1.013824000
-0.641997200
0.079275060
-0.997763600
-0.666684300
0.079348100
-0.981101800
-0.690969800
0.079420290
-0.963849100
-0.714839200
0.079490590
-0.946015700
-0.738277900
0.079558130
-0.927612500
-0.761272000
0.079622250
-0.908650600
-0.783807500
0.079682520
-0.889141400
-0.805870800
0.079738780
-0.869096600
-0.827448700
0.079791200
-0.848528100
-0.848528100
0.079840180
-0.827448700
-0.869096600
0.079886370
-0.805870800
-0.889141400
0.079930480
-0.783807500
-0.908650600
0.079973170
-0.761272000
-0.927612500
0.080014960
-0.738277900
-0.946015700
0.080056050
-0.714839200
-0.963849100
0.080096370
-0.690969800
-0.981101800
0.080135550
-0.666684300
-0.997763600
0.080172980
-0.641997200
-1.013824000
0.080207950
-0.616923300
-1.029274000
0.080239770
-0.591477900
-1.044104000
0.080267880
-0.565676100
-1.058306000
0.080292050
-0.539533600
-1.071869000
0.080312290
-0.513066100
-1.084787000
0.080328980
-0.486289600
-1.097052000
0.080342740
-0.459220100
-1.108655000
0.080354390
-0.431874100
-1.119591000
0.080364810
-0.404267800
-1.129853000
0.080374820
-0.376418100
-1.139434000
0.080385130
-0.348341600
-1.148328000
0.080396160
-0.320055300
-1.156531000
0.080408120
-0.291576200
-1.164038000
0.080420860
-0.262921500
-1.170843000
0.080433970
-0.234108400
-1.176942000
0.080446790
-0.205154300
-1.182333000
0.080458580
-0.176076600
-1.187012000
0.080468630
-0.146892800
-1.190976000
0.080476470
-0.117620600
-1.194222000
0.080481940
-0.088277480
-1.196749000
0.080485310
-0.058881210
-1.198555000
0.080487230
-0.029449480
-1.199639000
0.080488630
0.000000000
-1.200000000
0.080490510
0.029449480
-1.199639000
0.080493770
0.058881210
-1.198555000
0.080499010
0.088277480
-1.196749000
0.080506390
0.117620600
-1.194222000
0.080515610
0.146892800
-1.190976000
0.080525900
0.176076600
-1.187012000
0.080536080
0.205154300
-1.182333000
0.080544610
0.234108400
-1.176942000
0.080549630
0.262921500
-1.170843000
0.080549170
0.291576200
-1.164038000
0.080541540
0.320055300
-1.156531000
0.080525790
0.348341600
-1.148328000
0.080501980
0.376418100
-1.139434000
0.080471170
0.404267800
-1.129853000
0.080435290
0.431874100
-1.119591000
0.080397440
0.459220100
-1.108655000
0.080362740
0.486289600
-1.097052000
0.080339040
0.513066100
-1.084787000
0.080335940
0.539533600
-1.071869000
0.080360610
0.565676100
-1.058306000
0.080412650
0.591477900
-1.044104000
0.080482210
0.616923300
-1.029274000
0.080554520
0.641997200
-1.013824000
0.080617650
0.666684300
-0.997763600
0.080667320
0.690969800
-0.981101800
0.080705690
0.714839200
-0.963849100
0.080737190
0.738277900
-0.946015700
0.080765400
0.761272000
-0.927612500
0.080792440
0.783807500
-0.908650600
0.080819570
0.805870800
-0.889141400
0.080847590
0.827448700
-0.869096600
0.080877110
0.848528100
-0.848528100
0.080908480
0.869096600
-0.827448700
0.080941570
0.889141400
-0.805870800
0.080975550
0.908650600
-0.783807500
0.081008430
0.927612500
-0.761272000
0.081036490
0.946015700
-0.738277900
0.081053780
0.963849100
-0.714839200
0.081052980
0.981101800
-0.690969800
0.081028920
0.997763600
-0.666684300
0.080983230
1.013824000
-0.641997200
0.080925980
1.029274000
-0.616923300
0.080871250
1.044104000
-0.591477900
0.080829570
1.058306000
-0.565676100
0.080803570
1.071869000
-0.539533600
0.080789550
1.084787000
-0.513066100
0.080782140
1.097052000
-0.486289600
0.080777560
1.108655000
-0.459220100
0.080774080
1.119591000
-0.431874100
0.080771000
1.129853000
-0.404267800
0.080767740
1.139434000
-0.376418100
0.080763550
1.148328000
-0.348341600
0.080757830
1.156531000
-0.320055300
0.080750280
1.164038000
-0.291576200
0.080740710
1.170843000
-0.262921500
0.080728550
1.176942000
-0.234108400
0.080712840
1.182333000
-0.205154300
0.080692710
1.187012000
-0.176076600
0.080668260
1.190976000
-0.146892800
0.080640890
1.194222000
-0.117620600
0.080613010
1.196749000
-0.088277480
0.080587020
1.198555000
-0.058881210
0.080564400
1.199639000
-0.029449480
0.080545370
1.400000000
0.000000000
0.109929100
1.399578000
0.034357720
0.109914500
1.398314000
0.068694750
0.109902300
1.396207000
0.102990400
0.109894300
1.393259000
0.137224000
0.109892100
1.389471000
0.171374900
0.109896000
1.384847000
0.205422700
0.109905600
1.379389000
0.239346600
0.109919800
1.373099000
0.273126500
0.109937500
1.365983000
0.306741700
0.109957600
1.358044000
0.340172300
0.109979700
1.349286000
0.373397900
0.110003600
1.339716000
0.406398500
0.110029300
1.329339000
0.439154400
0.110057100
1.318162000
0.471645800
0.110087400
1.306190000
0.503853100
0.110120800
1.293431000
0.535756800
0.110157900
1.279894000
0.567337800
0.110199100
1.265585000
0.598577100
0.110244900
1.250514000
0.629455900
0.110295500
1.234690000
0.659955400
0.110350600
1.218122000
0.690057500
0.110409600
1.200820000
0.719743800
0.110471400
1.182795000
0.748996700
0.110534600
1.164057000
0.777798400
0.110597800
1.144619000
0.806131400
0.110659700
1.124490000
0.833979000
0.110719800
1.103685000
0.861324200
0.110777600
1.082215000
0.888150600
0.110833500
1.060092000
0.914442000
0.110887900
1.037332000
0.940182600
0.110941300
1.013946000
0.965356800
0.110993600
0.989949500
0.989949500
0.111043800
0.965356800
1.013946000
0.111090400
0.940182600
1.037332000
0.111130800
0.914442000
1.060092000
0.111161800
0.888150600
1.082215000
0.111180000
0.861324200
1.103685000
0.111182100
0.833979000
1.124490000
0.111165700
0.806131400
1.144619000
0.111129100
0.777798400
1.164057000
0.111072100
0.748996700
1.182795000
0.110995600
0.719743800
1.200820000
0.110901900
0.690057500
1.218122000
0.110794100
0.659955400
1.234690000
0.110676100
0.629455900
1.250514000
0.110552000
0.598577100
1.265585000
0.110425700
0.567337800
1.279894000
0.110300700
0.535756800
1.293431000
0.110180100
0.503853100
1.306190000
0.110065900
0.471645800
1.318162000
0.109959600
0.439154400
1.329339000
0.109861800
0.406398500
1.339716000
0.109772400
0.373397900
1.349286000
0.109690900
0.340172300
1.358044000
0.109616300
0.306741700
1.365983000
0.109547700
0.273126500
1.373099000
0.109484500
0.239346600
1.379389000
0.109426300
0.205422700
1.384847000
0.109373000
0.171374900
1.389471000
0.109325100
0.137224000
1.393259000
0.109283200
0.102990400
1.396207000
0.109247700
0.068694750
1.398314000
0.109219000
0.034357720
1.399578000
0.109197100
0.000000000
1.400000000
0.109181600
-0.034357720
1.399578000
0.109172100
-0.068694750
1.398314000
0.109168000
-0.102990400
1.396207000
0.109168500
-0.137224000
1.393259000
0.109172800
-0.171374900
1.389471000
0.109180100
-0.205422700
1.384847000
0.109189300
-0.239346600
1.379389000
0.109198800
-0.273126500
1.373099000
0.109206800
-0.306741700
1.365983000
0.109211400
-0.340172300
1.358044000
0.109210400
-0.373397900
1.349286000
0.109202100
-0.406398500
1.339716000
0.109184900
-0.439154400
1.329339000
0.109157900
-0.471645800
1.318162000
0.109120800
-0.503853100
1.306190000
0.109073600
-0.535756800
1.293431000
0.109017100
-0.567337800
1.279894000
0.108952100
-0.598577100
1.265585000
0.108880000
-0.629455900
1.250514000
0.108802300
-0.659955400
1.234690000
0.108721000
-0.690057500
1.218122000
0.108638100
-0.719743800
1.200820000
0.108555700
-0.748996700
1.182795000
0.108475500
-0.777798400
1.164057000
0.108399100
-0.806131400
1.144619000
0.108327400
-0.833979000
1.124490000
0.108260600
-0.861324200
1.103685000
0.108198500
-0.888150600
1.082215000
0.108140000
-0.914442000
1.060092000
0.108084000
-0.940182600
1.037332000
0.108029400
-0.965356800
1.013946000
0.107974900
-0.989949500
0.989949500
0.107919700
-1.013946000
0.965356800
0.107863400
-1.037332000
0.940182600
0.107806100
-1.060092000
0.914442000
0.107748500
-1.082215000
0.888150600
0.107691900
-1.103685000
0.861324200
0.107637800
-1.124490000
0.833979000
0.107588100
-1.144619000
0.806131400
0.107544700
-1.164057000
0.777798400
0.107509200
-1.182795000
0.748996700
0.107482900
-1.200820000
0.719743800
0.107466700
-1.218122000
0.690057500
0.107460700
-1.234690000
0.659955400
0.107465000
-1.250514000
0.629455900
0.107479000
-1.265585000
0.598577100
0.107502000
-1.279894000
0.567337800
0.107532700
-1.293431000
0.535756800
0.107569700
-1.306190000
0.503853100
0.107611000
-1.318162000
0.471645800
0.107654500
-1.329339000
0.439154400
0.107697900
-1.339716000
0.406398500
0.107739000
-1.349286000
0.373397900
0.107775600
-1.358044000
0.340172300
0.107806100
-1.365983000
0.306741700
0.107829400
-1.373099000
0.273126500
0.107844800
-1.379389000
0.239346600
0.107852300
-1.384847000
0.205422700
0.107852300
-1.389471000
0.171374900
0.107845600
-1.393259000
0.137224000
0.107832900
-1.396207000
0.102990400
0.107815400
-1.398314000
0.068694750
0.107793800
-1.399578000
0.034357720
0.107769100
-1.400000000
0.000000000
0.107741800
-1.399578000
-0.034357720
0.107712500
-1.398314000
-0.068694750
0.107681500
-1.396207000
-0.102990400
0.107649300
-1.393259000
-0.137224000
0.107616400
-1.389471000
-0.171374900
0.107583500
-1.384847000
-0.205422700
0.107551600
-1.379389000
-0.239346600
0.107521800
-1.373099000
-0.273126500
0.107495400
-1.365983000
-0.306741700
0.107473500
-1.358044000
-0.340172300
0.107457400
-1.349286000
-0.373397900
0.107447900
-1.339716000
-0.406398500
0.107445700
-1.329339000
-0.439154400
0.107451600
-1.318162000
-0.471645800
0.107465900
-1.306190000
-0.503853100
0.107489200
-1.293431000
-0.535756800
0.107521600
-1.279894000
-0.567337800
0.107563200
-1.265585000
-0.598577100
0.107613800
-1.250514000
-0.629455900
0.107672600
-1.234690000
-0.659955400
0.107738600
-1.218122000
-0.690057500
0.107810300
-1.200820000
-0.719743800
0.107886100
-1.182795000
-0.748996700
0.107964400
-1.164057000
-0.777798400
0.108043400
-1.144619000
-0.806131400
0.108121600
-1.124490000
-0.833979000
0.108197900
-1.103685000
-0.861324200
0.108271100
-1.082215000
-0.888150600
0.108340700
-1.060092000
-0.914442000
0.108406400
-1.037332000
-0.940182600
0.108468300
-1.013946000
-0.965356800
0.108527000
-0.989949500
-0.989949500
0.108583500
-0.965356800
-1.013946000
0.108638800
-0.940182600
-1.037332000
0.108694400
-0.914442000
-1.060092000
0.108751400
-0.888150600
-1.082215000
0.108810500
-0.861324200
-1.103685000
0.108872200
-0.833979000
-1.124490000
0.108936200
-0.806131400
-1.144619000
0.109001800
-0.777798400
-1.164057000
0.109067800
-0.748996700
-1.182795000
0.109132800
-0.719743800
-1.200820000
0.109195200
-0.690057500
-1.218122000
0.109253700
-0.659955400
-1.234690000
0.109307500
-0.629455900
-1.250514000
0.109356000
-0.598577100
-1.265585000
0.109399200
-0.567337800
-1.279894000
0.109437700
-0.535756800
-1.293431000
0.109472000
-0.503853100
-1.306190000
0.109503100
-0.471645800
-1.318162000
0.109531900
-0.439154400
-1.329339000
0.109559000
-0.406398500
-1.339716000
0.109585300
-0.373397900
-1.349286000
0.109611000
-0.340172300
-1.358044000
0.109636400
-0.306741700
-1.365983000
0.109661200
-0.273126500
-1.373099000
0.109685200
-0.239346600
-1.379389000
0.109707900
-0.205422700
-1.384847000
0.109728800
-0.171374900
-1.389471000
0.109747700
-0.137224000
-1.393259000
0.109764600
-0.102990400
-1.396207000
0.109779900
-0.068694750
-1.398314000
0.109794400
-0.034357720
-1.399578000
0.109809400
0.000000000
-1.400000000
0.109825800
0.034357720
-1.399578000
0.109844700
0.068694750
-1.398314000
0.109866700
0.102990400
-1.396207000
0.109891900
0.137224000
-1.393259000
0.109919800
0.171374900
-1.389471000
0.109949300
0.205422700
-1.384847000
0.109978900
0.239346600
-1.379389000
0.110006500
0.273126500
-1.373099000
0.110029500
0.306741700
-1.365983000
0.110045400
0.340172300
-1.358044000
0.110051700
0.373397900
-1.349286000
0.110046800
0.406398500
-1.339716000
0.110030800
0.439154400
-1.329339000
0.110004600
0.471645800
-1.318162000
0.109970300
0.503853100
-1.306190000
0.109931700
0.535756800
-1.293431000
0.109895100
0.567337800
-1.279894000
0.109871000
0.598577100
-1.265585000
0.109872200
0.629455900
-1.250514000
0.109908500
0.659955400
-1.234690000
0.109979400
0.690057500
-1.218122000
0.110071500
0.719743800
-1.200820000
0.110164500
0.748996700
-1.182795000
0.110242700
0.777798400
-1.164057000
0.110300800
0.806131400
-1.144619000
0.110342600
0.833979000
-1.124490000
0.110375000
0.861324200
-1.103685000
0.110403200
0.888150600
-1.082215000
0.110430500
0.914442000
-1.060092000
0.110458200
0.940182600
-1.037332000
0.110487200
0.965356800
-1.013946000
0.110517900
0.989949500
-0.989949500
0.110550500
1.013946000
-0.965356800
0.110584700
1.037332000
-0.940182600
0.110619300
1.060092000
-0.914442000
0.110651500
1.082215000
-0.888150600
0.110676600
1.103685000
-0.861324200
0.110686400
1.124490000
-0.833979000
0.110670800
1.144619000
-0.806131400
0.110622900
1.164057000
-0.777798400
0.110545200
1.182795000
-0.748996700
0.110452200
1.200820000
-0.719743800
0.110363800
1.218122000
-0.690057500
0.110295100
1.234690000
-0.659955400
0.110249800
1.250514000
-0.629455900
0.110222600
1.265585000
-0.598577100
0.110206000
1.279894000
-0.567337800
0.110194500
1.293431000
-0.535756800
0.110185700
1.306190000
-0.503853100
0.110178700
1.318162000
-0.471645800
0.110172600
1.329339000
-0.439154400
0.110166500
1.339716000
-0.406398500
0.110159600
1.349286000
-0.373397900
0.110151500
1.358044000
-0.340172300
0.110141900
1.365983000
-0.306741700
0.110130200
1.373099000
-0.273126500
0.110114700
1.379389000
-0.239346600
0.110094400
1.384847000
-0.205422700
0.110069000
1.389471000
-0.171374900
0.110040500
1.393259000
-0.137224000
0.110011700
1.396207000
-0.102990400
0.109985700
1.398314000
-0.068694750
0.109963600
1.399578000
-0.034357720
0.109945200
1.600000000
0.000000000
0.144223900
1.599518000
0.039265970
0.144201500
1.598073000
0.078508280
0.144180400
1.595665000
0.117703300
0.144163500
1.592296000
0.156827400
0.144153400
1.587967000
0.195857100
0.144151400
1.582682000
0.234768700
0.144157600
1.576444000
0.273539000
0.144171100
1.569256000
0.312144500
0.144191000
1.561123000
0.350562000
0.144216200
1.552050000
0.388768300
0.144245800
1.542042000
0.426740400
0.144279300
1.531105000
0.464455500
0.144316400
1.519245000
0.501890800
0.144357000
1.506471000
0.539023800
0.144401100
1.492789000
0.575832100
0.144448900
1.478207000
0.612293500
0.144500800
1.462736000
0.648386100
0.144557100
1.446383000
0.684088200
0.144618200
1.429159000
0.719378200
0.144684000
1.411074000
0.754234800
0.144754200
1.392139000
0.788637100
0.144828000
1.372366000
0.822564400
0.144903800
1.351766000
0.855996300
0.144980000
1.330351000
0.888912400
0.145054800
1.308136000
0.921293100
0.145127000
1.285132000
0.953118900
0.145195700
1.261354000
0.984370500
0.145260900
1.236817000
1.015029000
0.145323200
1.211534000
1.045077000
0.145383400
1.185522000
1.074494000
0.145442300
1.158795000
1.103265000
0.145499900
1.131371000
1.131371000
0.145555200
1.103265000
1.158795000
0.145606100
1.074494000
1.185522000
0.145649200
1.045077000
1.211534000
0.145680800
1.015029000
1.236817000
0.145696900
0.984370500
1.261354000
0.145693900
0.953118900
1.285132000
0.145669500
0.921293100
1.308136000
0.145622500
0.888912400
1.330351000
0.145553200
0.855996300
1.351766000
0.145463500
0.822564400
1.372366000
0.145356400
0.788637100
1.392139000
0.145235500
0.754234800
1.411074000
0.145104900
0.719378200
1.429159000
0.144968800
0.684088200
1.446383000
0.144831100
0.648386100
1.462736000
0.144694900
0.612293500
1.478207000
0.144563000
0.575832100
1.492789000
0.144437300
0.539023800
1.506471000
0.144318900
0.501890800
1.519245000
0.144208300
0.464455500
1.531105000
0.144105200
0.426740400
1.542042000
0.144009100
0.388768300
1.552050000
0.143919100
0.350562000
1.561123000
0.143834400
0.312144500
1.569256000
0.143754500
0.273539000
1.576444000
0.143679400
0.234768700
1.582682000
0.143609400
0.195857100
1.587967000
0.143545200
0.156827400
1.592296000
0.143487800
0.117703300
1.595665000
0.143437700
0.078508280
1.598073000
0.143395600
0.039265970
1.599518000
0.143361400
0.000000000
1.600000000
0.143335000
-0.039265970
1.599518000
0.143315600
-0.078508280
1.598073000
0.143302400
-0.117703300
1.595665000
0.143294700
-0.156827400
1.592296000
0.143291400
-0.195857100
1.587967000
0.143291300
-0.234768700
1.582682000
0.143292800
-0.273539000
1.576444000
0.143294000
-0.312144500
1.569256000
0.143292500
-0.350562000
1.561123000
0.143286000
-0.388768300
1.552050000
0.143271700
-0.426740400
1.542042000
0.143247700
-0.464455500
1.531105000
0.143212100
-0.501890800
1.519245000
0.143164200
-0.539023800
1.506471000
0.143103600
-0.575832100
1.492789000
0.143030700
-0.612293500
1.478207000
0.142946600
-0.648386100
1.462736000
0.142852500
-0.684088200
1.446383000
0.142750300
-0.719378200
1.429159000
0.142641800
-0.754234800
1.411074000
0.142529600
-0.788637100
1.392139000
0.142416000
-0.822564400
1.372366000
0.142303500
-0.855996300
1.351766000
0.142194300
-0.888912400
1.330351000
0.142090100
-0.921293100
1.308136000
0.141992000
-0.953118900
1.285132000
0.141900200
-0.984370500
1.261354000
0.141814200
-1.015029000
1.236817000
0.141732900
-1.045077000
1.211534000
0.141654600
-1.074494000
1.185522000
0.141577800
-1.103265000
1.158795000
0.141500900
-1.131371000
1.131371000
0.141422900
-1.158795000
1.103265000
0.141343300
-1.185522000
1.074494000
0.141262200
-1.211534000
1.045077000
0.141180500
-1.236817000
1.015029000
0.141099800
-1.261354000
0.984370500
0.141022200
-1.285132000
0.953118900
0.140949900
-1.308136000
0.921293100
0.140885300
-1.330351000
0.888912400
0.140830400
-1.351766000
0.855996300
0.140786600
-1.372366000
0.822564400
0.140754800
-1.392139000
0.788637100
0.140735600
-1.411074000
0.754234800
0.140728600
-1.429159000
0.719378200
0.140733500
-1.446383000
0.684088200
0.140749400
-1.462736000
0.648386100
0.140775100
-1.478207000
0.612293500
0.140808900
-1.492789000
0.575832100
0.140848900
-1.506471000
0.539023800
0.140892900
-1.519245000
0.501890800
0.140938400
-1.531105000
0.464455500
0.140982900
-1.542042000
0.426740400
0.141024300
-1.552050000
0.388768300
0.141060900
-1.561123000
0.350562000
0.141091500
-1.569256000
0.312144500
0.141115400
-1.576444000
0.273539000
0.141132600
-1.582682000
0.234768700
0.141143200
-1.587967000
0.195857100
0.141147900
-1.592296000
0.156827400
0.141147300
-1.595665000
0.117703300
0.141142100
-1.598073000
0.078508280
0.141132600
-1.599518000
0.039265970
0.141119300
-1.600000000
0.000000000
0.141102300
-1.599518000
-0.039265970
0.141081700
-1.598073000
-0.078508280
0.141057600
-1.595665000
-0.117703300
0.141030100
-1.592296000
-0.156827400
0.140999800
-1.587967000
-0.195857100
0.140967300
-1.582682000
-0.234768700
0.140933800
-1.576444000
-0.273539000
0.140900700
-1.569256000
-0.312144500
0.140869400
-1.561123000
-0.350562000
0.140841400
-1.552050000
-0.388768300
0.140818000
-1.542042000
-0.426740400
0.140800100
-1.531105000
-0.464455500
0.140788700
-1.519245000
-0.501890800
0.140784300
-1.506471000
-0.539023800
0.140787700
-1.492789000
-0.575832100
0.140799500
-1.478207000
-0.612293500
0.140820200
-1.462736000
-0.648386100
0.140850400
-1.446383000
-0.684088200
0.140890000
-1.429159000
-0.719378200
0.140938900
-1.411074000
-0.754234800
0.140996200
-1.392139000
-0.788637100
0.141060700
-1.372366000
-0.822564400
0.141130800
-1.351766000
-0.855996300
0.141204600
-1.330351000
-0.888912400
0.141280300
-1.308136000
-0.921293100
0.141356000
-1.285132000
-0.953118900
0.141430300
-1.261354000
-0.984370500
0.141502000
-1.236817000
-1.015029000
0.141570500
-1.211534000
-1.045077000
0.141635700
-1.185522000
-1.074494000
0.141698100
-1.158795000
-1.103265000
0.141758900
-1.131371000
-1.131371000
0.141819900
-1.103265000
-1.158795000
0.141883000
-1.074494000
-1.185522000
0.141950300
-1.045077000
-1.211534000
0.142023500
-1.015029000
-1.236817000
0.142103800
-0.984370500
-1.261354000
0.142191600
-0.953118900
-1.285132000
0.142286500
-0.921293100
-1.308136000
0.142387100
-0.888912400
-1.330351000
0.142491400
-0.855996300
-1.351766000
0.142597000
-0.822564400
-1.372366000
0.142701600
-0.788637100
-1.392139000
0.142802900
-0.754234800
-1.411074000
0.142899300
-0.719378200
-1.429159000
0.142989700
-0.684088200
-1.446383000
0.143073800
-0.648386100
-1.462736000
0.143151400
-0.612293500
-1.478207000
0.143223200
-0.575832100
-1.492789000
0.143289700
-0.539023800
-1.506471000
0.143351600
-0.501890800
-1.519245000
0.143409400
-0.464455500
-1.531105000
0.143463800
-0.426740400
-1.542042000
0.143515100
-0.388768300
-1.552050000
0.143563700
-0.350562000
-1.561123000
0.143609600
-0.312144500
-1.569256000
0.143652600
-0.273539000
-1.576444000
0.143692800
-0.234768700
-1.582682000
0.143729900
-0.195857100
-1.587967000
0.143763800
-0.156827400
-1.592296000
0.143795100
-0.117703300
-1.595665000
0.143824300
-0.078508280
-1.598073000
0.143852500
-0.039265970
-1.599518000
0.143881100
0.000000000
-1.600000000
0.143911500
0.039265970
-1.599518000
0.143944700
0.078508280
-1.598073000
0.143981600
0.117703300
-1.595665000
0.144022200
0.156827400
-1.592296000
0.144066000
0.195857100
-1.587967000
0.144111800
0.234768700
-1.582682000
0.144157700
0.273539000
-1.576444000
0.144201300
0.312144500
-1.569256000
0.144239600
0.350562000
-1.561123000
0.144269200
0.388768300
-1.552050000
0.144287100
0.426740400
-1.542042000
0.144291400
0.464455500
-1.531105000
0.144281800
0.501890800
-1.519245000
0.144259500
0.539023800
-1.506471000
0.144227000
0.575832100
-1.492789000
0.144188600
0.612293500
-1.478207000
0.144152700
0.648386100
-1.462736000
0.144132700
0.684088200
-1.446383000
0.144146000
0.719378200
-1.429159000
0.144205600
0.754234800
-1.411074000
0.144310500
0.788637100
-1.392139000
0.144442000
0.822564400
-1.372366000
0.144572500
0.855996300
-1.351766000
0.144680400
0.888912400
-1.330351000
0.144758900
0.921293100
-1.308136000
0.144813900
0.953118900
-1.285132000
0.144855200
0.984370500
-1.261354000
0.144890500
1.015029000
-1.236817000
0.144923800
1.045077000
-1.211534000
0.144957100
1.074494000
-1.185522000
0.144991200
1.103265000
-1.158795000
0.145026300
1.131371000
-1.131371000
0.145062400
1.158795000
-1.103265000
0.145099300
1.185522000
-1.074494000
0.145135400
1.211534000
-1.045077000
0.145167900
1.236817000
-1.015029000
0.145190400
1.261354000
-0.984370500
0.145192500
1.285132000
-0.953118900
0.145161000
1.308136000
-0.921293100
0.145086500
1.330351000
-0.888912400
0.144973000
1.351766000
-0.855996300
0.144840600
1.372366000
-0.822564400
0.144717100
1.392139000
-0.788637100
0.144623200
1.411074000
-0.754234800
0.144563700
1.429159000
-0.719378200
0.144531200
1.446383000
-0.684088200
0.144514500
1.462736000
-0.648386100
0.144505900
1.478207000
-0.612293500
0.144501400
1.492789000
-0.575832100
0.144499500
1.506471000
-0.539023800
0.144498600
1.519245000
-0.501890800
0.144497300
1.531105000
-0.464455500
0.144494300
1.542042000
-0.426740400
0.144489100
1.552050000
-0.388768300
0.144481500
1.561123000
-0.350562000
0.144470500
1.569256000
-0.312144500
0.144454300
1.576444000
-0.273539000
0.144431100
1.582682000
-0.234768700
0.144400900
1.587967000
-0.195857100
0.144366100
1.592296000
-0.156827400
0.144330700
1.595665000
-0.117703300
0.144298300
1.598073000
-0.078508280
0.144270600
1.599518000
-0.039265970
0.144246600
1.800000000
0.000000000
0.183525000
1.799458000
0.044174210
0.183492400
1.797832000
0.088321810
0.183460600
1.795123000
0.132416200
0.183433500
1.791332000
0.176430900
0.183415100
1.786463000
0.220339200
0.183407700
1.780518000
0.264114800
0.183411900
1.773500000
0.307731400
0.183427100
1.765413000
0.351162600
0.183451800
1.756264000
0.394382200
0.183484800
1.746056000
0.437364300
0.183524700
1.734797000
0.480083000
0.183570400
1.722493000
0.522512400
0.183621000
1.709151000
0.564627100
0.183675700
1.694779000
0.606401700
0.183734200
1.679387000
0.647811100
0.183796400
1.662983000
0.688830100
0.183862400
1.645578000
0.729434300
0.183932600
1.627181000
0.769599100
0.184007300
1.607804000
0.809300400
0.184086900
1.587458000
0.848514100
0.184171100
1.566157000
0.887216700
0.184259100
1.543911000
0.925384900
0.184349600
1.520736000
0.962995700
0.184440700
1.496645000
1.000026000
0.184530600
1.471653000
1.036455000
0.184617600
1.445773000
1.072259000
0.184700700
1.419024000
1.107417000
0.184779700
1.391419000
1.141908000
0.184855000
1.362976000
1.175711000
0.184927200
1.333712000
1.208806000
0.184996800
1.303645000
1.241173000
0.185063500
1.272792000
1.272792000
0.185125600
1.241173000
1.303645000
0.185180200
1.208806000
1.333712000
0.185223100
1.175711000
1.362976000
0.185249500
1.141908000
1.391419000
0.185254900
1.107417000
1.419024000
0.185235400
1.072259000
1.445773000
0.185188800
1.036455000
1.471653000
0.185114600
1.000026000
1.496645000
0.185014500
0.962995700
1.520736000
0.184891600
0.925384900
1.543911000
0.184750300
0.887216700
1.566157000
0.184595700
0.848514100
1.587458000
0.184432800
0.809300400
1.607804000
0.184266500
0.769599100
1.627181000
0.184100800
0.729434300
1.645578000
0.183939100
0.688830100
1.662983000
0.183783900
0.647811100
1.679387000
0.183636800
0.606401700
1.694779000
0.183498700
0.564627100
1.709151000
0.183369900
0.522512400
1.722493000
0.183249900
0.480083000
1.734797000
0.183137800
0.437364300
1.746056000
0.183032700
0.394382200
1.756264000
0.182933600
0.351162600
1.765413000
0.182839900
0.307731400
1.773500000
0.182751600
0.264114800
1.780518000
0.182669100
0.220339200
1.786463000
0.182593100
0.176430900
1.791332000
0.182524800
0.132416200
1.795123000
0.182465100
0.088321810
1.797832000
0.182414600
0.044174210
1.799458000
0.182373300
0.000000000
1.800000000
0.182341000
-0.044174210
1.799458000
0.182316600
-0.088321810
1.797832000
0.182299200
-0.132416200
1.795123000
0.182287400
-0.176430900
1.791332000
0.182279700
-0.220339200
1.786463000
0.182274400
-0.264114800
1.780518000
0.182269500
-0.307731400
1.773500000
0.182262700
-0.351162600
1.765413000
0.182251200
-0.394382200
1.756264000
0.182232400
-0.437364300
1.746056000
0.182203500
-0.480083000
1.734797000
0.182162300
-0.522512400
1.722493000
0.182107200
-0.564627100
1.709151000
0.182037500
-0.606401700
1.694779000
0.181953300
-0.647811100
1.679387000
0.181855400
-0.688830100
1.662983000
0.181745000
-0.729434300
1.645578000
0.181623900
-0.769599100
1.627181000
0.181494100
-0.809300400
1.607804000
0.181357800
-0.848514100
1.587458000
0.181217600
-0.887216700
1.566157000
0.181076000
-0.925384900
1.543911000
0.180935700
-0.962995700
1.520736000
0.180798700
-1.000026000
1.496645000
0.180667000
-1.036455000
1.471653000
0.180541400
-1.072259000
1.445773000
0.180422100
-1.107417000
1.419024000
0.180308400
-1.141908000
1.391419000
0.180198900
-1.175711000
1.362976000
0.180091900
-1.208806000
1.333712000
0.179985400
-1.241173000
1.303645000
0.179878000
-1.272792000
1.272792000
0.179768800
-1.303645000
1.241173000
0.179657400
-1.333712000
1.208806000
0.179544400
-1.362976000
1.175711000
0.179431100
-1.391419000
1.141908000
0.179319600
-1.419024000
1.107417000
0.179212500
-1.445773000
1.072259000
0.179112400
-1.471653000
1.036455000
0.179021900
-1.496645000
1.000026000
0.178943200
-1.520736000
0.962995700
0.178877700
-1.543911000
0.925384900
0.178826400
-1.566157000
0.887216700
0.178789800
-1.587458000
0.848514100
0.178767800
-1.607804000
0.809300400
0.178760200
-1.627181000
0.769599100
0.178766100
-1.645578000
0.729434300
0.178784400
-1.662983000
0.688830100
0.178813700
-1.679387000
0.647811100
0.178851800
-1.694779000
0.606401700
0.178896400
-1.709151000
0.564627100
0.178944500
-1.722493000
0.522512400
0.178993300
-1.734797000
0.480083000
0.179040400
-1.746056000
0.437364300
0.179083500
-1.756264000
0.394382200
0.179121100
-1.765413000
0.351162600
0.179152300
-1.773500000
0.307731400
0.179176700
-1.780518000
0.264114800
0.179194600
-1.786463000
0.220339200
0.179206400
-1.791332000
0.176430900
0.179212600
-1.795123000
0.132416200
0.179213800
-1.797832000
0.088321810
0.179210400
-1.799458000
0.044174210
0.179202600
-1.800000000
0.000000000
0.179190300
-1.799458000
-0.044174210
0.179173600
-1.797832000
-0.088321810
0.179152200
-1.795123000
-0.132416200
0.179126500
-1.791332000
-0.176430900
0.179096700
-1.786463000
-0.220339200
0.179064000
-1.780518000
-0.264114800
0.179029700
-1.773500000
-0.307731400
0.178995400
-1.765413000
-0.351162600
0.178962800
-1.756264000
-0.394382200
0.178933400
-1.746056000
-0.437364300
0.178908500
-1.734797000
-0.480083000
0.178888900
-1.722493000
-0.522512400
0.178875300
-1.709151000
-0.564627100
0.178868100
-1.694779000
-0.606401700
0.178867800
-1.679387000
-0.647811100
0.178875400
-1.662983000
-0.688830100
0.178891500
-1.645578000
-0.729434300
0.178917000
-1.627181000
-0.769599100
0.178952500
-1.607804000
-0.809300400
0.178998200
-1.587458000
-0.848514100
0.179053800
-1.566157000
-0.887216700
0.179118100
-1.543911000
-0.925384900
0.179189600
-1.520736000
-0.962995700
0.179266600
-1.496645000
-1.000026000
0.179346900
-1.471653000
-1.036455000
0.179428500
-1.445773000
-1.072259000
0.179509800
-1.419024000
-1.107417000
0.179589300
-1.391419000
-1.141908000
0.179666400
-1.362976000
-1.175711000
0.179740900
-1.333712000
-1.208806000
0.179813500
-1.303645000
-1.241173000
0.179885600
-1.272792000
-1.272792000
0.179959100
-1.241173000
-1.303645000
0.180036200
-1.208806000
-1.333712000
0.180119400
-1.175711000
-1.362976000
0.180210600
-1.141908000
-1.391419000
0.180311100
-1.107417000
-1.419024000
0.180421200
-1.072259000
-1.445773000
0.180540100
-1.036455000
-1.471653000
0.180666100
-1.000026000
-1.496645000
0.180796400
-0.962995700
-1.520736000
0.180928100
-0.925384900
-1.543911000
0.181058000
-0.887216700
-1.566157000
0.181183700
-0.848514100
-1.587458000
0.181303400
-0.809300400
-1.607804000
0.181416000
-0.769599100
-1.627181000
0.181521500
-0.729434300
-1.645578000
0.181620400
-0.688830100
-1.662983000
0.181713400
-0.647811100
-1.679387000
0.181801500
-0.606401700
-1.694779000
0.181885600
-0.564627100
-1.709151000
0.181966100
-0.522512400
-1.722493000
0.182043500
-0.480083000
-1.734797000
0.182118000
-0.437364300
-1.746056000
0.182189500
-0.394382200
-1.756264000
0.182257700
-0.351162600
-1.765413000
0.182322300
-0.307731400
-1.773500000
0.182382900
-0.264114800
-1.780518000
0.182439300
-0.220339200
-1.786463000
0.182491200
-0.176430900
-1.791332000
0.182539300
-0.132416200
-1.795123000
0.182584200
-0.088321810
-1.797832000
0.182627500
-0.044174210
-1.799458000
0.182670600
0.000000000
-1.800000000
0.182715400
0.044174210
-1.799458000
0.182763400
0.088321810
-1.797832000
0.182815500
0.132416200
-1.795123000
0.182872100
0.176430900
-1.791332000
0.182932600
0.220339200
-1.786463000
0.182996000
0.264114800
-1.780518000
0.183060100
0.307731400
-1.773500000
0.183122500
0.351162600
-1.765413000
0.183179700
0.394382200
-1.756264000
0.183227700
0.437364300
-1.746056000
0.183263100
0.480083000
-1.734797000
0.183283700
0.522512400
-1.722493000
0.183289200
0.564627100
-1.709151000
0.183281000
0.606401700
-1.694779000
0.183262100
0.647811100
-1.679387000
0.183237600
0.688830100
-1.662983000
0.183217800
0.729434300
-1.645578000
0.183220000
0.769599100
-1.627181000
0.183266300
0.809300400
-1.607804000
0.183373600
0.848514100
-1.587458000
0.183539500
0.887216700
-1.566157000
0.183738100
0.925384900
-1.543911000
0.183931600
0.962995700
-1.520736000
0.184090700
1.000026000
-1.496645000
0.184206800
1.036455000
-1.471653000
0.184288000
1.072259000
-1.445773000
0.184348200
1.107417000
-1.419024000
0.184398200
1.141908000
-1.391419000
0.184443800
1.175711000
-1.362976000
0.184487500
1.208806000
-1.333712000
0.184530200
1.241173000
-1.303645000
0.184572400
1.272792000
-1.272792000
0.184614200
1.303645000
-1.241173000
0.184655200
1.333712000
-1.208806000
0.184694200
1.362976000
-1.175711000
0.184727800
1.391419000
-1.141908000
0.184748300
1.419024000
-1.107417000
0.184742300
1.445773000
-1.072259000
0.184692200
1.471653000
-1.036455000
0.184586000
1.496645000
-1.000026000
0.184428900
1.520736000
-0.962995700
0.184248500
1.543911000
-0.925384900
0.184082700
1.566157000
-0.887216700
0.183959300
1.587458000
-0.848514100
0.183884700
1.607804000
-0.809300400
0.183848200
1.627181000
-0.769599100
0.183834200
1.645578000
-0.729434300
0.183831700
1.662983000
-0.688830100
0.183835000
1.679387000
-0.647811100
0.183841300
1.694779000
-0.606401700
0.183848600
1.709151000
-0.564627100
0.183854500
1.722493000
-0.522512400
0.183857300
1.734797000
-0.480083000
0.183856200
1.746056000
-0.437364300
0.183851100
1.756264000
-0.394382200
0.183840700
1.765413000
-0.351162600
0.183822700
1.773500000
-0.307731400
0.183794700
1.780518000
-0.264114800
0.183756900
1.786463000
-0.220339200
0.183712600
1.791332000
-0.176430900
0.183667000
1.795123000
-0.132416200
0.183625100
1.797832000
-0.088321810
0.183588800
1.799458000
-0.044174210
0.183556500
2.000000000
0.000000000
0.228057500
1.999398000
0.049082460
0.228020600
1.997591000
0.098135350
0.227982600
1.994581000
0.147129100
0.227948600
1.990369000
0.196034300
0.227924100
1.984959000
0.244821400
0.227912400
1.978353000
0.293460900
0.227914500
1.970555000
0.341923800
0.227929800
1.961571000
0.390180600
0.227957000
1.951404000
0.438202500
0.227994200
1.940063000
0.485960400
0.228039800
1.927552000
0.533425500
0.228092100
1.913881000
0.580569300
0.228149800
1.899056000
0.627363500
0.228211600
1.883088000
0.673779700
0.228276700
1.865986000
0.719790100
0.228344700
1.847759000
0.765366900
0.228415800
1.828420000
0.810482600
0.228490200
1.807979000
0.855110200
0.228568800
1.786449000
0.899222700
0.228652000
1.763843000
0.942793500
0.228739900
1.740174000
0.985796400
0.228832000
1.715457000
1.028206000
0.228927200
1.689707000
1.069995000
0.229023800
1.662939000
1.111140000
0.229119900
1.635170000
1.151616000
0.229213800
1.606415000
1.191399000
0.229304400
1.576693000
1.230463000
0.229391400
1.546021000
1.268787000
0.229475000
1.514418000
1.306346000
0.229555600
1.481902000
1.343118000
0.229633500
1.448494000
1.379081000
0.229707900
1.414214000
1.414214000
0.229776700
1.379081000
1.448494000
0.229836200
1.343118000
1.481902000
0.229881100
1.306346000
1.514418000
0.229905900
1.268787000
1.546021000
0.229904700
1.230463000
1.576693000
0.229873200
1.191399000
1.606415000
0.229808600
1.151616000
1.635170000
0.229710800
1.111140000
1.662939000
0.229581700
1.069995000
1.689707000
0.229425600
1.028206000
1.715457000
0.229248200
0.985796400
1.740174000
0.229055800
0.942793500
1.763843000
0.228854900
0.899222700
1.786449000
0.228651200
0.855110200
1.807979000
0.228449600
0.810482600
1.828420000
0.228254100
0.765366900
1.847759000
0.228067200
0.719790100
1.865986000
0.227890800
0.673779700
1.883088000
0.227725700
0.627363500
1.899056000
0.227571900
0.580569300
1.913881000
0.227428800
0.533425500
1.927552000
0.227295300
0.485960400
1.940063000
0.227170200
0.438202500
1.951404000
0.227052200
0.390180600
1.961571000
0.226940400
0.341923800
1.970555000
0.226834800
0.293460900
1.978353000
0.226735700
0.244821400
1.984959000
0.226644100
0.196034300
1.990369000
0.226561500
0.147129100
1.994581000
0.226489100
0.098135350
1.997591000
0.226427800
0.049082460
1.999398000
0.226377800
0.000000000
2.000000000
0.226338800
-0.049082460
1.999398000
0.226309600
-0.098135350
1.997591000
0.226288600
-0.147129100
1.994581000
0.226274000
-0.196034300
1.990369000
0.226263500
-0.244821400
1.984959000
0.226254700
-0.293460900
1.978353000
0.226244900
-0.341923800
1.970555000
0.226231100
-0.390180600
1.961571000
0.226210100
-0.438202500
1.951404000
0.226178700
-0.485960400
1.940063000
0.226134100
-0.533425500
1.927552000
0.226073800
-0.580569300
1.913881000
0.225996700
-0.627363500
1.899056000
0.225902400
-0.673779700
1.883088000
0.225791400
-0.719790100
1.865986000
0.225664900
-0.765366900
1.847759000
0.225525000
-0.810482600
1.828420000
0.225373600
-0.855110200
1.807979000
0.225213100
-0.899222700
1.786449000
0.225045900
-0.942793500
1.763843000
0.224874700
-0.985796400
1.740174000
0.224702100
-1.028206000
1.715457000
0.224530600
-1.069995000
1.689707000
0.224362400
-1.111140000
1.662939000
0.224199100
-1.151616000
1.635170000
0.224041600
-1.191399000
1.606415000
0.223890000
-1.230463000
1.576693000
0.223743200
-1.268787000
1.546021000
0.223600000
-1.306346000
1.514418000
0.223458400
-1.343118000
1.481902000
0.223316700
-1.379081000
1.448494000
0.223173600
-1.414214000
1.414214000
0.223028300
-1.448494000
1.379081000
0.222880900
-1.481902000
1.343118000
0.222732300
-1.514418000
1.306346000
0.222584300
-1.546021000
1.268787000
0.222439400
-1.576693000
1.230463000
0.222300400
-1.606415000
1.191399000
0.222170400
-1.635170000
1.151616000
0.222052000
-1.662939000
1.111140000
0.221947400
-1.689707000
1.069995000
0.221858100
-1.715457000
1.028206000
0.221785100
-1.740174000
0.985796400
0.221728800
-1.763843000
0.942793500
0.221689200
-1.786449000
0.899222700
0.221666100
-1.807979000
0.855110200
0.221659000
-1.828420000
0.810482600
0.221666900
-1.847759000
0.765366900
0.221688100
-1.865986000
0.719790100
0.221720700
-1.883088000
0.673779700
0.221761700
-1.899056000
0.627363500
0.221808100
-1.913881000
0.580569300
0.221856500
-1.927552000
0.533425500
0.221903700
-1.940063000
0.485960400
0.221947200
-1.951404000
0.438202500
0.221985200
-1.961571000
0.390180600
0.222016600
-1.970555000
0.341923800
0.222041100
-1.978353000
0.293460900
0.222059000
-1.984959000
0.244821400
0.222071300
-1.990369000
0.196034300
0.222078900
-1.994581000
0.147129100
0.222082600
-1.997591000
0.098135350
0.222083200
-1.999398000
0.049082460
0.222081000
-2.000000000
0.000000000
0.222075800
-1.999398000
-0.049082460
0.222067400
-1.997591000
-0.098135350
0.222055500
-1.994581000
-0.147129100
0.222040000
-1.990369000
-0.196034300
0.222021300
-1.984959000
-0.244821400
0.222000500
-1.978353000
-0.293460900
0.221978900
-1.970555000
-0.341923800
0.221958300
-1.961571000
-0.390180600
0.221940400
-1.951404000
-0.438202500
0.221926600
-1.940063000
-0.485960400
0.221917800
-1.927552000
-0.533425500
0.221914200
-1.913881000
-0.580569300
0.221915900
-1.899056000
-0.627363500
0.221922900
-1.883088000
-0.673779700
0.221935500
-1.865986000
-0.719790100
0.221954200
-1.847759000
-0.765366900
0.221980100
-1.828420000
-0.810482600
0.222014300
-1.807979000
-0.855110200
0.222058300
-1.786449000
-0.899222700
0.222112600
-1.763843000
-0.942793500
0.222177400
-1.740174000
-0.985796400
0.222252200
-1.715457000
-1.028206000
0.222335500
-1.689707000
-1.069995000
0.222425600
-1.662939000
-1.111140000
0.222520300
-1.635170000
-1.151616000
0.222617300
-1.606415000
-1.191399000
0.222714600
-1.576693000
-1.230463000
0.222810700
-1.546021000
-1.268787000
0.222904700
-1.514418000
-1.306346000
0.222996400
-1.481902000
-1.343118000
0.223086200
-1.448494000
-1.379081000
0.223175400
-1.414214000
-1.414214000
0.223265900
-1.379081000
-1.448494000
0.223360000
-1.343118000
-1.481902000
0.223459900
-1.306346000
-1.514418000
0.223567600
-1.268787000
-1.546021000
0.223684400
-1.230463000
-1.576693000
0.223810600
-1.191399000
-1.606415000
0.223945200
-1.151616000
-1.635170000
0.224086200
-1.111140000
-1.662939000
0.224230500
-1.069995000
-1.689707000
0.224374800
-1.028206000
-1.715457000
0.224515700
-0.985796400
-1.740174000
0.224650700
-0.942793500
-1.763843000
0.224777900
-0.899222700
-1.786449000
0.224896800
-0.855110200
-1.807979000
0.225007900
-0.810482600
-1.828420000
0.225112300
-0.765366900
-1.847759000
0.225211400
-0.719790100
-1.865986000
0.225306800
-0.673779700
-1.883088000
0.225399700
-0.627363500
-1.899056000
0.225491000
-0.580569300
-1.913881000
0.225581100
-0.533425500
-1.927552000
0.225669900
-0.485960400
-1.940063000
0.225757100
-0.438202500
-1.951404000
0.225842100
-0.390180600
-1.961571000
0.225924000
-0.341923800
-1.970555000
0.226002200
-0.293460900
-1.978353000
0.226076000
-0.244821400
-1.984959000
0.226145100
-0.196034300
-1.990369000
0.226210000
-0.147129100
-1.994581000
0.226271500
-0.098135350
-1.997591000
0.226331300
-0.049082460
-1.999398000
0.226391400
0.000000000
-2.000000000
0.226454000
0.049082460
-1.999398000
0.226520700
0.098135350
-1.997591000
0.226593000
0.147129100
-1.994581000
0.226671200
0.196034300
-1.990369000
0.226754900
0.244821400
-1.984959000
0.226842600
0.293460900
-1.978353000
0.226932100
0.341923800
-1.970555000
0.227020400
0.390180600
-1.961571000
0.227103300
0.438202500
-1.951404000
0.227176200
0.485960400
-1.940063000
0.227235000
0.533425500
-1.927552000
0.227277100
0.580569300
-1.913881000
0.227302500
0.627363500
-1.899056000
0.227313100
0.673779700
-1.883088000
0.227312400
0.719790100
-1.865986000
0.227307000
0.765366900
-1.847759000
0.227309300
0.810482600
-1.828420000
0.227341700
0.855110200
-1.807979000
0.227432400
0.899222700
-1.786449000
0.227602800
0.942793500
-1.763843000
0.227848800
0.985796400
-1.740174000
0.228135000
1.028206000
-1.715457000
0.228410800
1.069995000
-1.689707000
0.228637100
1.111140000
-1.662939000
0.228803100
1.151616000
-1.635170000
0.228920600
1.191399000
-1.606415000
0.229009000
1.230463000
-1.576693000
0.229083100
1.268787000
-1.546021000
0.229151200
1.306346000
-1.514418000
0.229216700
1.343118000
-1.481902000
0.229280600
1.379081000
-1.448494000
0.229343000
1.414214000
-1.414214000
0.229403600
1.448494000
-1.379081000
0.229462100
1.481902000
-1.343118000
0.229516800
1.514418000
-1.306346000
0.229563200
1.546021000
-1.268787000
0.229591700
1.576693000
-1.230463000
0.229584400
1.606415000
-1.191399000
0.229518100
1.635170000
-1.151616000
0.229376600
1.662939000
-1.111140000
0.229167300
1.689707000
-1.069995000
0.228927300
1.715457000
-1.028206000
0.228707300
1.740174000
-0.985796400
0.228545000
1.763843000
-0.942793500
0.228448700
1.786449000
-0.899222700
0.228403500
1.807979000
-0.855110200
0.228388600
1.828420000
-0.810482600
0.228388700
1.847759000
-0.765366900
0.228396200
1.865986000
-0.719790100
0.228407500
1.883088000
-0.673779700
0.228419600
1.899056000
-0.627363500
0.228429400
1.913881000
-0.580569300
0.228434800
1.927552000
-0.533425500
0.228435000
1.940063000
-0.485960400
0.228429900
1.951404000
-0.438202500
0.228418100
1.961571000
-0.390180600
0.228396800
1.970555000
-0.341923800
0.228363200
1.978353000
-0.293460900
0.228317900
1.984959000
-0.244821400
0.228265200
1.990369000
-0.196034300
0.228212100
1.994581000
-0.147129100
0.228164900
1.997591000
-0.098135350
0.228125700
1.999398000
-0.049082460
0.228091600
2.200000000
0.000000000
0.278254900
2.199337000
0.053990710
0.278222400
2.197350000
0.107948900
0.278184700
2.194039000
0.161842000
0.278147500
2.189406000
0.215637700
0.278117300
2.183455000
0.269303500
0.278098300
2.176188000
0.322807000
0.278091900
2.167611000
0.376116200
0.278098100
2.157727000
0.429198700
0.278115800
2.146545000
0.482022700
0.278143400
2.134069000
0.534556400
0.278179600
2.120307000
0.586768100
0.278223000
2.105269000
0.638626300
0.278272200
2.088962000
0.690099900
0.278326200
2.071397000
0.741157700
0.278383900
2.052584000
0.791769100
0.278444900
2.032535000
0.841903600
0.278509000
2.011261000
0.891530900
0.278576200
1.988777000
0.940621200
0.278646800
1.965093000
0.989145000
0.278721200
1.940227000
1.037073000
0.278799100
1.914191000
1.084376000
0.278879900
1.887003000
1.131026000
0.278962300
1.858678000
1.176995000
0.279044600
1.829233000
1.222255000
0.279124900
1.798687000
1.266778000
0.279201500
1.767057000
1.310539000
0.279273400
1.734362000
1.353510000
0.279340400
1.700623000
1.395665000
0.279403300
1.665859000
1.436980000
0.279463200
1.630093000
1.477430000
0.279521000
1.593344000
1.516989000
0.279576900
1.555635000
1.555635000
0.279629300
1.516989000
1.593344000
0.279674800
1.477430000
1.630093000
0.279707900
1.436980000
1.665859000
0.279722100
1.395665000
1.700623000
0.279710600
1.353510000
1.734362000
0.279667500
1.310539000
1.767057000
0.279588900
1.266778000
1.798687000
0.279473400
1.222255000
1.829233000
0.279322600
1.176995000
1.858678000
0.279140700
1.131026000
1.887003000
0.278933900
1.084376000
1.914191000
0.278709300
1.037073000
1.940227000
0.278474400
0.989145000
1.965093000
0.278236200
0.940621200
1.988777000
0.278000600
0.891530900
2.011261000
0.277772300
0.841903600
2.032535000
0.277554600
0.791769100
2.052584000
0.277349500
0.741157700
2.071397000
0.277157700
0.690099900
2.088962000
0.276979000
0.638626300
2.105269000
0.276812200
0.586768100
2.120307000
0.276655800
0.534556400
2.134069000
0.276507800
0.482022700
2.146545000
0.276366600
0.429198700
2.157727000
0.276230900
0.376116200
2.167611000
0.276100600
0.322807000
2.176188000
0.275976300
0.269303500
2.183455000
0.275859400
0.215637700
2.189406000
0.275751800
0.161842000
2.194039000
0.275655600
0.107948900
2.197350000
0.275572200
0.053990710
2.199337000
0.275502400
0.000000000
2.200000000
0.275446100
-0.053990710
2.199337000
0.275402000
-0.107948900
2.197350000
0.275368500
-0.161842000
2.194039000
0.275343400
-0.215637700
2.189406000
0.275323900
-0.269303500
2.183455000
0.275307000
-0.322807000
2.176188000
0.275289300
-0.376116200
2.167611000
0.275266900
-0.429198700
2.157727000
0.275236000
-0.482022700
2.146545000
0.275192500
-0.534556400
2.134069000
0.275133300
-0.586768100
2.120307000
0.275055800
-0.638626300
2.105269000
0.274958700
-0.690099900
2.088962000
0.274841900
-0.741157700
2.071397000
0.274706400
-0.791769100
2.052584000
0.274554100
-0.841903600
2.032535000
0.274387300
-0.891530900
2.011261000
0.274208600
-0.940621200
1.988777000
0.274020700
-0.989145000
1.965093000
0.273826200
-1.037073000
1.940227000
0.273627800
-1.084376000
1.914191000
0.273428000
-1.131026000
1.887003000
0.273229100
-1.176995000
1.858678000
0.273033000
-1.222255000
1.829233000
0.272841200
-1.266778000
1.798687000
0.272654100
-1.310539000
1.767057000
0.272471600
-1.353510000
1.734362000
0.272292800
-1.395665000
1.700623000
0.272116100
-1.436980000
1.665859000
0.271939900
-1.477430000
1.630093000
0.271762700
-1.516989000
1.593344000
0.271583300
-1.555635000
1.555635000
0.271401300
-1.593344000
1.516989000
0.271216900
-1.630093000
1.477430000
0.271031500
-1.665859000
1.436980000
0.270847100
-1.700623000
1.395665000
0.270666700
-1.734362000
1.353510000
0.270493500
-1.767057000
1.310539000
0.270330900
-1.798687000
1.266778000
0.270182100
-1.829233000
1.222255000
0.270049400
-1.858678000
1.176995000
0.269934700
-1.887003000
1.131026000
0.269839100
-1.914191000
1.084376000
0.269763000
-1.940227000
1.037073000
0.269706400
-1.965093000
0.989145000
0.269669200
-1.988777000
0.940621200
0.269650600
-2.011261000
0.891530900
0.269649400
-2.032535000
0.841903600
0.269663900
-2.052584000
0.791769100
0.269691500
-2.071397000
0.741157700
0.269729000
-2.088962000
0.690099900
0.269772700
-2.105269000
0.638626300
0.269818800
-2.120307000
0.586768100
0.269863500
-2.134069000
0.534556400
0.269903900
-2.146545000
0.482022700
0.269938100
-2.157727000
0.429198700
0.269964900
-2.167611000
0.376116200
0.269984500
-2.176188000
0.322807000
0.269997600
-2.183455000
0.269303500
0.270005600
-2.189406000
0.215637700
0.270010100
-2.194039000
0.161842000
0.270012600
-2.197350000
0.107948900
0.270014300
-2.199337000
0.053990710
0.270015700
-2.200000000
0.000000000
0.270016800
-2.199337000
-0.053990710
0.270017000
-2.197350000
-0.107948900
0.270015700
-2.194039000
-0.161842000
0.270012600
-2.189406000
-0.215637700
0.270007900
-2.183455000
-0.269303500
0.270002400
-2.176188000
-0.322807000
0.269997500
-2.167611000
-0.376116200
0.269995000
-2.157727000
-0.429198700
0.269996700
-2.146545000
-0.482022700
0.270003800
-2.134069000
-0.534556400
0.270016800
-2.120307000
-0.586768100
0.270035900
-2.105269000
-0.638626300
0.270060300
-2.088962000
-0.690099900
0.270089500
-2.071397000
-0.741157700
0.270123500
-2.052584000
-0.791769100
0.270162500
-2.032535000
-0.841903600
0.270207500
-2.011261000
-0.891530900
0.270259900
-1.988777000
-0.940621200
0.270321500
-1.965093000
-0.989145000
0.270393300
-1.940227000
-1.037073000
0.270475900
-1.914191000
-1.084376000
0.270569200
-1.887003000
-1.131026000
0.270672000
-1.858678000
-1.176995000
0.270782300
-1.829233000
-1.222255000
0.270897700
-1.798687000
-1.266778000
0.271015700
-1.767057000
-1.310539000
0.271133800
-1.734362000
-1.353510000
0.271250200
-1.700623000
-1.395665000
0.271363700
-1.665859000
-1.436980000
0.271474000
-1.630093000
-1.477430000
0.271581700
-1.593344000
-1.516989000
0.271688500
-1.555635000
-1.555635000
0.271796400
-1.516989000
-1.593344000
0.271908100
-1.477430000
-1.630093000
0.272026200
-1.436980000
-1.665859000
0.272152900
-1.395665000
-1.700623000
0.272289600
-1.353510000
-1.734362000
0.272436700
-1.310539000
-1.767057000
0.272593000
-1.266778000
-1.798687000
0.272756300
-1.222255000
-1.829233000
0.272923400
-1.176995000
-1.858678000
0.273090800
-1.131026000
-1.887003000
0.273254900
-1.084376000
-1.914191000
0.273412900
-1.037073000
-1.940227000
0.273563300
-0.989145000
-1.965093000
0.273705300
-0.940621200
-1.988777000
0.273839400
-0.891530900
-2.011261000
0.273966600
-0.841903600
-2.032535000
0.274088200
-0.791769100
-2.052584000
0.274205700
-0.741157700
-2.071397000
0.274319800
-0.690099900
-2.088962000
0.274431500
-0.638626300
-2.105269000
0.274540900
-0.586768100
-2.120307000
0.274648100
-0.534556400
-2.134069000
0.274753000
-0.482022700
-2.146545000
0.274855300
-0.429198700
-2.157727000
0.274954700
-0.376116200
-2.167611000
0.275050700
-0.322807000
-2.176188000
0.275143000
-0.269303500
-2.183455000
0.275231700
-0.215637700
-2.189406000
0.275317400
-0.161842000
-2.194039000
0.275401100
-0.107948900
-2.197350000
0.275484500
-0.053990710
-2.199337000
0.275569800
0.000000000
-2.200000000
0.275658900
0.053990710
-2.199337000
0.275753900
0.107948900
-2.197350000
0.275855700
0.161842000
-2.194039000
0.275964600
0.215637700
-2.189406000
0.276079700
0.269303500
-2.183455000
0.276199100
0.322807000
-2.176188000
0.276319900
0.376116200
-2.167611000
0.276438300
0.429198700
-2.157727000
0.276549100
0.482022700
-2.146545000
0.276646700
0.534556400
-2.134069000
0.276725800
0.586768100
-2.120307000
0.276783700
0.638626300
-2.105269000
0.276820700
0.690099900
-2.088962000
0.276839800
0.741157700
-2.071397000
0.276845900
0.791769100
-2.052584000
0.276847600
0.841903600
-2.032535000
0.276861400
0.891530900
-2.011261000
0.276916400
0.940621200
-1.988777000
0.277049700
0.989145000
-1.965093000
0.277288700
1.037073000
-1.940227000
0.277627700
1.084376000
-1.914191000
0.278019400
1.131026000
-1.887003000
0.278396300
1.176995000
-1.858678000
0.278706900
1.222255000
-1.829233000
0.278937400
1.266778000
-1.798687000
0.279104300
1.310539000
-1.767057000
0.279233900
1.353510000
-1.734362000
0.279346300
1.395665000
-1.700623000
0.279452600
1.436980000
-1.665859000
0.279556700
1.477430000
-1.630093000
0.279659500
1.516989000
-1.593344000
0.279760300
1.555635000
-1.555635000
0.279858200
1.593344000
-1.516989000
0.279952000
1.630093000
-1.477430000
0.280039400
1.665859000
-1.436980000
0.280114300
1.700623000
-1.395665000
0.280163800
1.734362000
-1.353510000
0.280164300
1.767057000
-1.310539000
0.280085100
1.798687000
-1.266778000
0.279904500
1.829233000
-1.222255000
0.279632400
1.858678000
-1.176995000
0.279318100
1.887003000
-1.131026000
0.279029400
1.914191000
-1.084376000
0.278816200
1.940227000
-1.037073000
0.278689400
1.965093000
-0.989145000
0.278629400
1.988777000
-0.940621200
0.278608400
2.011261000
-0.891530900
0.278606100
2.032535000
-0.841903600
0.278612700
2.052584000
-0.791769100
0.278623700
2.071397000
-0.741157700
0.278635400
2.088962000
-0.690099900
0.278644000
2.105269000
-0.638626300
0.278647000
2.120307000
-0.586768100
0.278643700
2.134069000
-0.534556400
0.278634300
2.146545000
-0.482022700
0.278617800
2.157727000
-0.429198700
0.278590900
2.167611000
-0.376116200
0.278550800
2.176188000
-0.322807000
0.278498300
2.183455000
-0.269303500
0.278439600
2.189406000
-0.215637700
0.278383800
2.194039000
-0.161842000
0.278338800
2.197350000
-0.107948900
0.278306300
2.199337000
-0.053990710
0.278281100
2.400000000
0.000000000
0.334394200
2.399277000
0.058898950
0.334364400
2.397109000
0.117762400
0.334322100
2.393497000
0.176555000
0.334273000
2.388443000
0.235241100
0.334224800
2.381951000
0.293785600
0.334182800
2.374024000
0.352153100
0.334149400
2.364666000
0.410308500
0.334125600
2.353885000
0.468216800
0.334111800
2.341685000
0.525843000
0.334107900
2.328075000
0.583152500
0.334113900
2.313063000
0.640110600
0.334129500
2.296657000
0.696683200
0.334154300
2.278868000
0.752836200
0.334187400
2.259706000
0.808535700
0.334227900
2.239183000
0.863748100
0.334274500
2.217311000
0.918440300
0.334326400
2.194103000
0.972579200
0.334382800
2.169574000
1.026132000
0.334442800
2.143739000
1.079067000
0.334505800
2.116611000
1.131352000
0.334570800
2.088209000
1.182956000
0.334636400
2.058549000
1.233847000
0.334700700
2.027649000
1.283994000
0.334761600
1.995527000
1.333369000
0.334816500
1.962204000
1.381940000
0.334863300
1.927698000
1.429678000
0.334900800
1.892031000
1.476556000
0.334928800
1.855225000
1.522544000
0.334948500
1.817301000
1.567615000
0.334962200
1.778283000
1.611742000
0.334972600
1.738193000
1.654897000
0.334981400
1.697056000
1.697056000
0.334989200
1.654897000
1.738193000
0.334994000
1.611742000
1.778283000
0.334991300
1.567615000
1.817301000
0.334974600
1.522544000
1.855225000
0.334936100
1.476556000
1.892031000
0.334868600
1.429678000
1.927698000
0.334766200
1.381940000
1.962204000
0.334625800
1.333369000
1.995527000
0.334447600
1.283994000
2.027649000
0.334234800
1.233847000
2.058549000
0.333993300
1.182956000
2.088209000
0.333730900
1.131352000
2.116611000
0.333455900
1.079067000
2.143739000
0.333176700
1.026132000
2.169574000
0.332900900
0.972579200
2.194103000
0.332634300
0.918440300
2.217311000
0.332381400
0.863748100
2.239183000
0.332144700
0.808535700
2.259706000
0.331925000
0.752836200
2.278868000
0.331721500
0.696683200
2.296657000
0.331532300
0.640110600
2.313063000
0.331354600
0.583152500
2.328075000
0.331185300
0.525843000
2.341685000
0.331022000
0.468216800
2.353885000
0.330862800
0.410308500
2.364666000
0.330707100
0.352153100
2.374024000
0.330555800
0.293785600
2.381951000
0.330410700
0.235241100
2.388443000
0.330274300
0.176555000
2.393497000
0.330149400
0.117762400
2.397109000
0.330038100
0.058898950
2.399277000
0.329941500
0.000000000
2.400000000
0.329859800
-0.058898950
2.399277000
0.329792300
-0.117762400
2.397109000
0.329737200
-0.176555000
2.393497000
0.329692400
-0.235241100
2.388443000
0.329655000
-0.293785600
2.381951000
0.329621800
-0.352153100
2.374024000
0.329588900
-0.410308500
2.364666000
0.329552000
-0.468216800
2.353885000
0.329506500
-0.525843000
2.341685000
0.329447900
-0.583152500
2.328075000
0.329372300
-0.640110600
2.313063000
0.329276800
-0.696683200
2.296657000
0.329159800
-0.752836200
2.278868000
0.329021300
-0.808535700
2.259706000
0.328862700
-0.863748100
2.239183000
0.328686100
-0.918440300
2.217311000
0.328494500
-0.972579200
2.194103000
0.328290700
-1.026132000
2.169574000
0.328078000
-1.079067000
2.143739000
0.327859000
-1.131352000
2.116611000
0.327636500
-1.182956000
2.088209000
0.327412800
-1.233847000
2.058549000
0.327189900
-1.283994000
2.027649000
0.326969200
-1.333369000
1.995527000
0.326751800
-1.381940000
1.962204000
0.326537800
-1.429678000
1.927698000
0.326326800
-1.476556000
1.892031000
0.326117800
-1.522544000
1.855225000
0.325909400
-1.567615000
1.817301000
0.325700000
-1.611742000
1.778283000
0.325488300
-1.654897000
1.738193000
0.325273400
-1.697056000
1.697056000
0.325055000
-1.738193000
1.654897000
0.324833700
-1.778283000
1.611742000
0.324611200
-1.817301000
1.567615000
0.324389900
-1.855225000
1.522544000
0.324173300
-1.892031000
1.476556000
0.323965300
-1.927698000
1.429678000
0.323769800
-1.962204000
1.381940000
0.323590600
-1.995527000
1.333369000
0.323430500
-2.027649000
1.283994000
0.323291600
-2.058549000
1.233847000
0.323175100
-2.088209000
1.182956000
0.323081500
-2.116611000
1.131352000
0.323010700
-2.143739000
1.079067000
0.322962000
-2.169574000
1.026132000
0.322934700
-2.194103000
0.972579200
0.322927300
-2.217311000
0.918440300
0.322937600
-2.239183000
0.863748100
0.322962700
-2.259706000
0.808535700
0.322998900
-2.278868000
0.752836200
0.323042000
-2.296657000
0.696683200
0.323087700
-2.313063000
0.640110600
0.323131900
-2.328075000
0.583152500
0.323171300
-2.341685000
0.525843000
0.323203400
-2.353885000
0.468216800
0.323227200
-2.364666000
0.410308500
0.323242700
-2.374024000
0.352153100
0.323250600
-2.381951000
0.293785600
0.323252800
-2.388443000
0.235241100
0.323251100
-2.393497000
0.176555000
0.323247500
-2.397109000
0.117762400
0.323243500
-2.399277000
0.058898950
0.323240000
-2.400000000
0.000000000
0.323237300
-2.399277000
-0.058898950
0.323235200
-2.397109000
-0.117762400
0.323233100
-2.393497000
-0.176555000
0.323230900
-2.388443000
-0.235241100
0.323229100
-2.381951000
-0.293785600
0.323228900
-2.374024000
-0.352153100
0.323231900
-2.364666000
-0.410308500
0.323240400
-2.353885000
-0.468216800
0.323256300
-2.341685000
-0.525843000
0.323280600
-2.328075000
-0.583152500
0.323313800
-2.313063000
-0.640110600
0.323355300
-2.296657000
-0.696683200
0.323404000
-2.278868000
-0.752836200
0.323458500
-2.259706000
-0.808535700
0.323518000
-2.239183000
-0.863748100
0.323582400
-2.217311000
-0.918440300
0.323652400
-2.194103000
-0.972579200
0.323729500
-2.169574000
-1.026132000
0.323815200
-2.143739000
-1.079067000
0.323911100
-2.116611000
-1.131352000
0.324018000
-2.088209000
-1.182956000
0.324136100
-2.058549000
-1.233847000
0.324264200
-2.027649000
-1.283994000
0.324400600
-1.995527000
-1.333369000
0.324542400
-1.962204000
-1.381940000
0.324686800
-1.927698000
-1.429678000
0.324830800
-1.892031000
-1.476556000
0.324972000
-1.855225000
-1.522544000
0.325109000
-1.817301000
-1.567615000
0.325241600
-1.778283000
-1.611742000
0.325370600
-1.738193000
-1.654897000
0.325498300
-1.697056000
-1.697056000
0.325627300
-1.654897000
-1.738193000
0.325761300
-1.611742000
-1.778283000
0.325903300
-1.567615000
-1.817301000
0.326056300
-1.522544000
-1.855225000
0.326221900
-1.476556000
-1.892031000
0.326400600
-1.429678000
-1.927698000
0.326591100
-1.381940000
-1.962204000
0.326790900
-1.333369000
-1.995527000
0.326996500
-1.283994000
-2.027649000
0.327203700
-1.233847000
-2.058549000
0.327408800
-1.182956000
-2.088209000
0.327608700
-1.131352000
-2.116611000
0.327801400
-1.079067000
-2.143739000
0.327986100
-1.026132000
-2.169574000
0.328162700
-0.972579200
-2.194103000
0.328331900
-0.918440300
-2.217311000
0.328494500
-0.863748100
-2.239183000
0.328651000
-0.808535700
-2.259706000
0.328802000
-0.752836200
-2.278868000
0.328947800
-0.696683200
-2.296657000
0.329088700
-0.640110600
-2.313063000
0.329225100
-0.583152500
-2.328075000
0.329357500
-0.525843000
-2.341685000
0.329486300
-0.468216800
-2.353885000
0.329612100
-0.410308500
-2.364666000
0.329735200
-0.352153100
-2.374024000
0.329856100
-0.293785600
-2.381951000
0.329975200
-0.235241100
-2.388443000
0.330093000
-0.176555000
-2.393497000
0.330210500
-0.117762400
-2.397109000
0.330329100
-0.058898950
-2.399277000
0.330450600
0.000000000
-2.400000000
0.330576500
0.058898950
-2.399277000
0.330708200
0.117762400
-2.397109000
0.330846500
0.176555000
-2.393497000
0.330991100
0.235241100
-2.388443000
0.331140900
0.293785600
-2.381951000
0.331293800
0.352153100
-2.374024000
0.331446600
0.410308500
-2.364666000
0.331595000
0.468216800
-2.353885000
0.331733300
0.525843000
-2.341685000
0.331855200
0.583152500
-2.328075000
0.331954700
0.640110600
-2.313063000
0.332029300
0.696683200
-2.296657000
0.332079900
0.752836200
-2.278868000
0.332111200
0.808535700
-2.259706000
0.332129400
0.863748100
-2.239183000
0.332145900
0.918440300
-2.217311000
0.332181800
0.972579200
-2.194103000
0.332273900
1.026132000
-2.169574000
0.332470000
1.079067000
-2.143739000
0.332805200
1.131352000
-2.116611000
0.333271100
1.182956000
-2.088209000
0.333805600
1.233847000
-2.058549000
0.334320000
1.283994000
-2.027649000
0.334747400
1.333369000
-1.995527000
0.335069500
1.381940000
-1.962204000
0.335308300
1.429678000
-1.927698000
0.335498000
1.476556000
-1.892031000
0.335664800
1.522544000
-1.855225000
0.335822300
1.567615000
-1.817301000
0.335975200
1.611742000
-1.778283000
0.336124000
1.654897000
-1.738193000
0.336267600
1.697056000
-1.697056000
0.336404500
1.738193000
-1.654897000
0.336533400
1.778283000
-1.611742000
0.336651500
1.817301000
-1.567615000
0.336751400
1.855225000
-1.522544000
0.336816500
1.892031000
-1.476556000
0.336816500
1.927698000
-1.429678000
0.336711300
1.962204000
-1.381940000
0.336472900
1.995527000
-1.333369000
0.336114600
2.027649000
-1.283994000
0.335701200
2.058549000
-1.233847000
0.335321600
2.088209000
-1.182956000
0.335041100
2.116611000
-1.131352000
0.334874500
2.143739000
-1.079067000
0.334795700
2.169574000
-1.026132000
0.334768300
2.194103000
-0.972579200
0.334765800
2.217311000
-0.918440300
0.334775000
2.239183000
-0.863748100
0.334789600
2.259706000
-0.808535700
0.334804700
2.278868000
-0.752836200
0.334815200
2.296657000
-0.696683200
0.334817600
2.313063000
-0.640110600
0.334811100
2.328075000
-0.583152500
0.334796600
2.341685000
-0.525843000
0.334773300
2.353885000
-0.468216800
0.334737700
2.364666000
-0.410308500
0.334687100
2.374024000
-0.352153100
0.334623600
2.381951000
-0.293785600
0.334555600
2.388443000
-0.235241100
0.334495200
2.393497000
-0.176555000
0.334451900
2.397109000
-0.117762400
0.334427000
2.399277000
-0.058898950
0.334412100
2.600000000
0.000000000
0.396681400
2.599217000
0.063807190
0.396634000
2.596868000
0.127575900
0.396564200
2.592955000
0.191267900
0.396479000
2.587480000
0.254844500
0.396387500
2.580447000
0.318267800
0.396297100
2.571859000
0.381499200
0.396212400
2.561722000
0.444500900
0.396136300
2.550042000
0.507234800
0.396071000
2.536825000
0.569663200
0.396018400
2.522081000
0.631748400
0.395980300
2.505818000
0.693453100
0.395957400
2.488045000
0.754740100
0.395949700
2.468773000
0.815572500
0.395956200
2.448014000
0.875913600
0.395975400
2.425781000
0.935727100
0.396005100
2.402087000
0.994976900
0.396042900
2.376945000
1.053627000
0.396086600
2.350372000
1.111643000
0.396134100
2.322383000
1.168989000
0.396183500
2.292995000
1.225631000
0.396232800
2.262226000
1.281535000
0.396279800
2.230094000
1.336667000
0.396322300
2.196619000
1.390994000
0.396357700
2.161821000
1.444483000
0.396383600
2.125721000
1.497101000
0.396397900
2.088340000
1.548818000
0.396399400
2.049700000
1.599602000
0.396388400
2.009827000
1.649422000
0.396366600
1.968743000
1.698249000
0.396336900
1.926473000
1.746053000
0.396302700
1.883042000
1.792805000
0.396266900
1.838477000
1.838477000
0.396230800
1.792805000
1.883042000
0.396192900
1.746053000
1.926473000
0.396149100
1.698249000
1.968743000
0.396092900
1.649422000
2.009827000
0.396015900
1.599602000
2.049700000
0.395910100
1.548818000
2.088340000
0.395768400
1.497101000
2.125721000
0.395586600
1.444483000
2.161821000
0.395363800
1.390994000
2.196619000
0.395102400
1.336667000
2.230094000
0.394808000
1.281535000
2.262226000
0.394488500
1.225631000
2.292995000
0.394153400
1.168989000
2.322383000
0.393812100
1.111643000
2.350372000
0.393474200
1.053627000
2.376945000
0.393147400
0.994976900
2.402087000
0.392838000
0.935727100
2.425781000
0.392549900
0.875913600
2.448014000
0.392284600
0.815572500
2.468773000
0.392041400
0.754740100
2.488045000
0.391817700
0.693453100
2.505818000
0.391609500
0.631748400
2.522081000
0.391412500
0.569663200
2.536825000
0.391222700
0.507234800
2.550042000
0.391037000
0.444500900
2.561722000
0.390854500
0.381499200
2.571859000
0.390675500
0.318267800
2.580447000
0.390502200
0.254844500
2.587480000
0.390337600
0.191267900
2.592955000
0.390184900
0.127575900
2.596868000
0.390046600
0.063807190
2.599217000
0.389924300
0.000000000
2.600000000
0.389818300
-0.063807190
2.599217000
0.389727700
-0.127575900
2.596868000
0.389650900
-0.191267900
2.592955000
0.389585600
-0.254844500
2.587480000
0.389528800
-0.318267800
2.580447000
0.389477300
-0.381499200
2.571859000
0.389426800
-0.444500900
2.561722000
0.389372900
-0.507234800
2.550042000
0.389310500
-0.569663200
2.536825000
0.389234500
-0.631748400
2.522081000
0.389140400
-0.693453100
2.505818000
0.389025000
-0.754740100
2.488045000
0.388886400
-0.815572500
2.468773000
0.388724600
-0.875913600
2.448014000
0.388541000
-0.935727100
2.425781000
0.388338100
-0.994976900
2.402087000
0.388119300
-1.053627000
2.376945000
0.387888100
-1.111643000
2.350372000
0.387647600
-1.168989000
2.322383000
0.387400900
-1.225631000
2.292995000
0.387150600
-1.281535000
2.262226000
0.386898800
-1.336667000
2.230094000
0.386647400
-1.390994000
2.196619000
0.386397500
-1.444483000
2.161821000
0.386149900
-1.497101000
2.125721000
0.385904600
-1.548818000
2.088340000
0.385661200
-1.599602000
2.049700000
0.385418500
-1.649422000
2.009827000
0.385175100
-1.698249000
1.968743000
0.384929700
-1.746053000
1.926473000
0.384680700
-1.792805000
1.883042000
0.384427400
-1.838477000
1.838477000
0.384169400
-1.883042000
1.792805000
0.383907600
-1.926473000
1.746053000
0.383644000
-1.968743000
1.698249000
0.383381600
-2.009827000
1.649422000
0.383124600
-2.049700000
1.599602000
0.382877600
-2.088340000
1.548818000
0.382645500
-2.125721000
1.497101000
0.382432500
-2.161821000
1.444483000
0.382242100
-2.196619000
1.390994000
0.382076800
-2.230094000
1.336667000
0.381937700
-2.262226000
1.281535000
0.381825200
-2.292995000
1.225631000
0.381739100
-2.322383000
1.168989000
0.381678500
-2.350372000
1.111643000
0.381642300
-2.376945000
1.053627000
0.381628800
-2.402087000
0.994976900
0.381635600
-2.425781000
0.935727100
0.381659600
-2.448014000
0.875913600
0.381696900
-2.468773000
0.815572500
0.381742900
-2.488045000
0.754740100
0.381793100
-2.505818000
0.693453100
0.381842900
-2.522081000
0.631748400
0.381888800
-2.536825000
0.569663200
0.381928200
-2.550042000
0.507234800
0.381959500
-2.561722000
0.444500900
0.381982500
-2.571859000
0.381499200
0.381997800
-2.580447000
0.318267800
0.382007000
-2.587480000
0.254844500
0.382011800
-2.592955000
0.191267900
0.382013900
-2.596868000
0.127575900
0.382014900
-2.599217000
0.063807190
0.382015600
-2.600000000
0.000000000
0.382016500
-2.599217000
-0.063807190
0.382017600
-2.596868000
-0.127575900
0.382018800
-2.592955000
-0.191267900
0.382020600
-2.587480000
-0.254844500
0.382024000
-2.580447000
-0.318267800
0.382030800
-2.571859000
-0.381499200
0.382043500
-2.561722000
-0.444500900
0.382064600
-2.550042000
-0.507234800
0.382096600
-2.536825000
-0.569663200
0.382140600
-2.522081000
-0.631748400
0.382196800
-2.505818000
-0.693453100
0.382263900
-2.488045000
-0.754740100
0.382340400
-2.468773000
-0.815572500
0.382424200
-2.448014000
-0.875913600
0.382514100
-2.425781000
-0.935727100
0.382609700
-2.402087000
-0.994976900
0.382711600
-2.376945000
-1.053627000
0.382821200
-2.350372000
-1.111643000
0.382940200
-2.322383000
-1.168989000
0.383070100
-2.292995000
-1.225631000
0.383212000
-2.262226000
-1.281535000
0.383365700
-2.230094000
-1.336667000
0.383530100
-2.196619000
-1.390994000
0.383702900
-2.161821000
-1.444483000
0.383881400
-2.125721000
-1.497101000
0.384062100
-2.088340000
-1.548818000
0.384241600
-2.049700000
-1.599602000
0.384417300
-2.009827000
-1.649422000
0.384587400
-1.968743000
-1.698249000
0.384751700
-1.926473000
-1.746053000
0.384911200
-1.883042000
-1.792805000
0.385068400
-1.838477000
-1.838477000
0.385226700
-1.792805000
-1.883042000
0.385389900
-1.746053000
-1.926473000
0.385561800
-1.698249000
-1.968743000
0.385745500
-1.649422000
-2.009827000
0.385943000
-1.599602000
-2.049700000
0.386154700
-1.548818000
-2.088340000
0.386379500
-1.497101000
-2.125721000
0.386614600
-1.444483000
-2.161821000
0.386856400
-1.390994000
-2.196619000
0.387100600
-1.336667000
-2.230094000
0.387343100
-1.281535000
-2.262226000
0.387580800
-1.225631000
-2.292995000
0.387811300
-1.168989000
-2.322383000
0.388033600
-1.111643000
-2.350372000
0.388247500
-1.053627000
-2.376945000
0.388453100
-0.994976900
-2.402087000
0.388650900
-0.935727100
-2.425781000
0.388841200
-0.875913600
-2.448014000
0.389024300
-0.815572500
-2.468773000
0.389200800
-0.754740100
-2.488045000
0.389371100
-0.693453100
-2.505818000
0.389536300
-0.631748400
-2.522081000
0.389697700
-0.569663200
-2.536825000
0.389856700
-0.507234800
-2.550042000
0.390014600
-0.444500900
-2.561722000
0.390172500
-0.381499200
-2.571859000
0.390331000
-0.318267800
-2.580447000
0.390490700
-0.254844500
-2.587480000
0.390651600
-0.191267900
-2.592955000
0.390814300
-0.127575900
-2.596868000
0.390979300
-0.063807190
-2.599217000
0.391147300
0.000000000
-2.600000000
0.391319200
0.063807190
-2.599217000
0.391495600
0.127575900
-2.596868000
0.391676600
0.191267900
-2.592955000
0.391861600
0.254844500
-2.587480000
0.392049400
0.318267800
-2.580447000
0.392237800
0.381499200
-2.571859000
0.392423900
0.444500900
-2.561722000
0.392603600
0.507234800
-2.550042000
0.392771300
0.569663200
-2.536825000
0.392920500
0.631748400
-2.522081000
0.393045500
0.693453100
-2.505818000
0.393144200
0.754740100
-2.488045000
0.393219400
0.815572500
-2.468773000
0.393277200
0.875913600
-2.448014000
0.393326300
0.935727100
-2.425781000
0.393380300
0.994976900
-2.402087000
0.393465300
1.053627000
-2.376945000
0.393627500
1.111643000
-2.350372000
0.393926500
1.168989000
-2.322383000
0.394405900
1.225631000
-2.292995000
0.395053200
1.281535000
-2.262226000
0.395786800
1.336667000
-2.230094000
0.396491600
1.390994000
-2.196619000
0.397079700
1.444483000
-2.161821000
0.397527100
1.497101000
-2.125721000
0.397861000
1.548818000
-2.088340000
0.398125100
1.599602000
-2.049700000
0.398353000
1.649422000
-2.009827000
0.398562300
1.698249000
-1.968743000
0.398759400
1.746053000
-1.926473000
0.398945700
1.792805000
-1.883042000
0.399120800
1.838477000
-1.838477000
0.399284200
1.883042000
-1.792805000
0.399435000
1.926473000
-1.746053000
0.399570600
1.968743000
-1.698249000
0.399682400
2.009827000
-1.649422000
0.399749600
2.049700000
-1.599602000
0.399733600
2.088340000
-1.548818000
0.399583300
2.125721000
-1.497101000
0.399263300
2.161821000
-1.444483000
0.398790900
2.196619000
-1.390994000
0.398250000
2.230094000
-1.336667000
0.397755400
2.262226000
-1.281535000
0.397391400
2.292995000
-1.225631000
0.397177100
2.322383000
-1.168989000
0.397079200
2.350372000
-1.111643000
0.397050600
2.376945000
-1.053627000
0.397056600
2.402087000
-0.994976900
0.397080000
2.425781000
-0.935727100
0.397111600
2.448014000
-0.875913600
0.397144300
2.468773000
-0.815572500
0.397170800
2.488045000
-0.754740100
0.397185600
2.505818000
-0.693453100
0.397187400
2.522081000
-0.631748400
0.397176700
2.536825000
-0.569663200
0.397152700
2.550042000
-0.507234800
0.397111300
2.561722000
-0.444500900
0.397049600
2.571859000
-0.381499200
0.396970800
2.580447000
-0.318267800
0.396886200
2.587480000
-0.254844500
0.396811500
2.592955000
-0.191267900
0.396758500
2.596868000
-0.127575900
0.396728100
2.599217000
-0.063807190
0.396708400
2.800000000
0.000000000
0.465659000
2.799157000
0.068715440
0.465591000
2.796627000
0.137389500
0.465490700
2.792413000
0.205980800
0.465366800
2.786517000
0.274448000
0.465231200
2.778943000
0.342749900
0.465093200
2.769694000
0.410845300
0.464958400
2.758777000
0.478693300
0.464830400
2.746199000
0.546252900
0.464712000
2.731966000
0.613483400
0.464605800
2.716088000
0.680344500
0.464513800
2.698573000
0.746795700
0.464437500
2.679433000
0.812797100
0.464377200
2.658679000
0.878308900
0.464332200
2.636323000
0.943291600
0.464300900
2.612380000
1.007706000
0.464280700
2.586863000
1.071514000
0.464268900
2.559787000
1.134676000
0.464262500
2.531170000
1.197154000
0.464258500
2.501028000
1.258912000
0.464254300
2.469380000
1.319911000
0.464247400
2.436244000
1.380115000
0.464236000
2.401640000
1.439488000
0.464218000
2.365590000
1.497993000
0.464191800
2.328115000
1.555597000
0.464155700
2.289237000
1.612263000
0.464108400
2.248981000
1.667958000
0.464049600
2.207370000
1.722648000
0.463980000
2.164429000
1.776301000
0.463901900
2.120185000
1.828884000
0.463818700
2.074663000
1.880365000
0.463733800
2.027892000
1.930714000
0.463650200
1.979899000
1.979899000
0.463568700
1.930714000
2.027892000
0.463487200
1.880365000
2.074663000
0.463400700
1.828884000
2.120185000
0.463301500
1.776301000
2.164429000
0.463180600
1.722648000
2.207370000
0.463028800
1.667958000
2.248981000
0.462838600
1.612263000
2.289237000
0.462605400
1.555597000
2.328115000
0.462327800
1.497993000
2.365590000
0.462008400
1.439488000
2.401640000
0.461652900
1.380115000
2.436244000
0.461269500
1.319911000
2.469380000
0.460868100
1.258912000
2.501028000
0.460459300
1.197154000
2.531170000
0.460053500
1.134676000
2.559787000
0.459660000
1.071514000
2.586863000
0.459286300
1.007706000
2.612380000
0.458937600
0.943291600
2.636323000
0.458616300
0.878308900
2.658679000
0.458322000
0.812797100
2.679433000
0.458052000
0.746795700
2.698573000
0.457801600
0.680344500
2.716088000
0.457565400
0.613483400
2.731966000
0.457338100
0.546252900
2.746199000
0.457115800
0.478693300
2.758777000
0.456896300
0.410845300
2.769694000
0.456679800
0.342749900
2.778943000
0.456468300
0.274448000
2.786517000
0.456265200
0.205980800
2.792413000
0.456074400
0.137389500
2.796627000
0.455899000
0.068715440
2.799157000
0.455741100
0.000000000
2.800000000
0.455601400
-0.068715440
2.799157000
0.455479200
-0.137389500
2.796627000
0.455372900
-0.205980800
2.792413000
0.455280000
-0.274448000
2.786517000
0.455197600
-0.342749900
2.778943000
0.455122200
-0.410845300
2.769694000
0.455049500
-0.478693300
2.758777000
0.454974600
-0.546252900
2.746199000
0.454891900
-0.613483400
2.731966000
0.454795700
-0.680344500
2.716088000
0.454681000
-0.746795700
2.698573000
0.454544100
-0.812797100
2.679433000
0.454382600
-0.878308900
2.658679000
0.454196500
-0.943291600
2.636323000
0.453987300
-1.007706000
2.612380000
0.453757800
-1.071514000
2.586863000
0.453511600
-1.134676000
2.559787000
0.453252500
-1.197154000
2.531170000
0.452984000
-1.258912000
2.501028000
0.452709200
-1.319911000
2.469380000
0.452430600
-1.380115000
2.436244000
0.452150100
-1.439488000
2.401640000
0.451869100
-1.497993000
2.365590000
0.451588500
-1.555597000
2.328115000
0.451308700
-1.612263000
2.289237000
0.451029500
-1.667958000
2.248981000
0.450750400
-1.722648000
2.207370000
0.450470300
-1.776301000
2.164429000
0.450188000
-1.828884000
2.120185000
0.449901800
-1.880365000
2.074663000
0.449610700
-1.930714000
2.027892000
0.449313700
-1.979899000
1.979899000
0.449010600
-2.027892000
1.930714000
0.448702500
-2.074663000
1.880365000
0.448391500
-2.120185000
1.828884000
0.448081200
-2.164429000
1.776301000
0.447776500
-2.207370000
1.722648000
0.447482900
-2.248981000
1.667958000
0.447206200
-2.289237000
1.612263000
0.446951600
-2.328115000
1.555597000
0.446723400
-2.365590000
1.497993000
0.446524400
-2.401640000
1.439488000
0.446356200
-2.436244000
1.380115000
0.446219300
-2.469380000
1.319911000
0.446113400
-2.501028000
1.258912000
0.446037500
-2.531170000
1.197154000
0.445990200
-2.559787000
1.134676000
0.445969600
-2.586863000
1.071514000
0.445972900
-2.612380000
1.007706000
0.445996900
-2.636323000
0.943291600
0.446037200
-2.658679000
0.878308900
0.446089100
-2.679433000
0.812797100
0.446147900
-2.698573000
0.746795700
0.446209100
-2.716088000
0.680344500
0.446269000
-2.731966000
0.613483400
0.446324900
-2.746199000
0.546252900
0.446375500
-2.758777000
0.478693300
0.446420600
-2.769694000
0.410845300
0.446460300
-2.778943000
0.342749900
0.446495800
-2.786517000
0.274448000
0.446528000
-2.792413000
0.205980800
0.446557800
-2.796627000
0.137389500
0.446585600
-2.799157000
0.068715440
0.446611700
-2.800000000
0.000000000
0.446636200
-2.799157000
-0.068715440
0.446659000
-2.796627000
-0.137389500
0.446680700
-2.792413000
-0.205980800
0.446702300
-2.786517000
-0.274448000
0.446725500
-2.778943000
-0.342749900
0.446752900
-2.769694000
-0.410845300
0.446787400
-2.758777000
-0.478693300
0.446831900
-2.746199000
-0.546252900
0.446888400
-2.731966000
-0.613483400
0.446958100
-2.716088000
-0.680344500
0.447040700
-2.698573000
-0.746795700
0.447134800
-2.679433000
-0.812797100
0.447238600
-2.658679000
-0.878308900
0.447350200
-2.636323000
-0.943291600
0.447468700
-2.612380000
-1.007706000
0.447594200
-2.586863000
-1.071514000
0.447727900
-2.559787000
-1.134676000
0.447871700
-2.531170000
-1.197154000
0.448027500
-2.501028000
-1.258912000
0.448196800
-2.469380000
-1.319911000
0.448380100
-2.436244000
-1.380115000
0.448576600
-2.401640000
-1.439488000
0.448784600
-2.365590000
-1.497993000
0.449001100
-2.328115000
-1.555597000
0.449222500
-2.289237000
-1.612263000
0.449445100
-2.248981000
-1.667958000
0.449665100
-2.207370000
-1.722648000
0.449880000
-2.164429000
-1.776301000
0.450088100
-2.120185000
-1.828884000
0.450289400
-2.074663000
-1.880365000
0.450485400
-2.027892000
-1.930714000
0.450678900
-1.979899000
-1.979899000
0.450873500
-1.930714000
-2.027892000
0.451072900
-1.880365000
-2.074663000
0.451280800
-1.828884000
-2.120185000
0.451500200
-1.776301000
-2.164429000
0.451732600
-1.722648000
-2.207370000
0.451978400
-1.667958000
-2.248981000
0.452236400
-1.612263000
-2.289237000
0.452504100
-1.555597000
-2.328115000
0.452777900
-1.497993000
-2.365590000
0.453054100
-1.439488000
-2.401640000
0.453329000
-1.380115000
-2.436244000
0.453599700
-1.319911000
-2.469380000
0.453864100
-1.258912000
-2.501028000
0.454121200
-1.197154000
-2.531170000
0.454370300
-1.134676000
-2.559787000
0.454611400
-1.071514000
-2.586863000
0.454844400
-1.007706000
-2.612380000
0.455069200
-0.943291600
-2.636323000
0.455285700
-0.878308900
-2.658679000
0.455494300
-0.812797100
-2.679433000
0.455696000
-0.746795700
-2.698573000
0.455892200
-0.680344500
-2.716088000
0.456085300
-0.613483400
-2.731966000
0.456277700
-0.546252900
-2.746199000
0.456472000
-0.478693300
-2.758777000
0.456670200
-0.410845300
-2.769694000
0.456873800
-0.342749900
-2.778943000
0.457083600
-0.274448000
-2.786517000
0.457299700
-0.205980800
-2.792413000
0.457522200
-0.137389500
-2.796627000
0.457750600
-0.068715440
-2.799157000
0.457984900
0.000000000
-2.800000000
0.458224500
0.068715440
-2.799157000
0.458469200
0.137389500
-2.796627000
0.458718100
0.205980800
-2.792413000
0.458969900
0.274448000
-2.786517000
0.459222700
0.342749900
-2.778943000
0.459474000
0.410845300
-2.769694000
0.459720300
0.478693300
-2.758777000
0.459957100
0.546252900
-2.746199000
0.460178200
0.613483400
-2.731966000
0.460376200
0.680344500
-2.716088000
0.460545200
0.746795700
-2.698573000
0.460683900
0.812797100
-2.679433000
0.460797000
0.878308900
-2.658679000
0.460893200
0.943291600
-2.636323000
0.460984100
1.007706000
-2.612380000
0.461087500
1.071514000
-2.586863000
0.461236600
1.134676000
-2.559787000
0.461490200
1.197154000
-2.531170000
0.461924400
1.258912000
-2.501028000
0.462593600
1.319911000
-2.469380000
0.463479200
1.380115000
-2.436244000
0.464472100
1.439488000
-2.401640000
0.465419900
1.497993000
-2.365590000
0.466207000
1.555597000
-2.328115000
0.466800800
1.612263000
-2.289237000
0.467237400
1.667958000
-2.248981000
0.467574500
1.722648000
-2.207370000
0.467856900
1.776301000
-2.164429000
0.468109300
1.828884000
-2.120185000
0.468341900
1.880365000
-2.074663000
0.468558300
1.930714000
-2.027892000
0.468759300
1.979899000
-1.979899000
0.468945400
2.027892000
-1.930714000
0.469116600
2.074663000
-1.880365000
0.469270100
2.120185000
-1.828884000
0.469394700
2.164429000
-1.776301000
0.469463700
2.207370000
-1.722648000
0.469427300
2.248981000
-1.667958000
0.469219300
2.289237000
-1.612263000
0.468793800
2.328115000
-1.555597000
0.468173600
2.365590000
-1.497993000
0.467467000
2.401640000
-1.439488000
0.466822600
2.436244000
-1.380115000
0.466349800
2.469380000
-1.319911000
0.466073200
2.501028000
-1.258912000
0.465950200
2.531170000
-1.197154000
0.465919700
2.559787000
-1.134676000
0.465937200
2.586863000
-1.071514000
0.465979600
2.612380000
-1.007706000
0.466035200
2.636323000
-0.943291600
0.466094200
2.658679000
-0.878308900
0.466146400
2.679433000
-0.812797100
0.466184300
2.698573000
-0.746795700
0.466205500
2.716088000
-0.680344500
0.466210200
2.731966000
-0.613483400
0.466196700
2.746199000
-0.546252900
0.466159600
2.758777000
-0.478693300
0.466094900
2.769694000
-0.410845300
0.466006500
2.778943000
-0.342749900
0.465908700
2.786517000
-0.274448000
0.465821200
2.792413000
-0.205980800
0.465759100
2.796627000
-0.137389500
0.465723000
2.799157000
-0.068715440
0.465697400
3.000000000
0.000000000
0.541982300
2.999096000
0.073623690
0.541883200
2.996386000
0.147203000
0.541743000
2.991871000
0.220693700
0.541573700
2.985554000
0.294051400
0.541390700
2.977439000
0.367232000
0.541205700
2.967530000
0.440191400
0.541025500
2.955833000
0.512885700
0.540853400
2.942356000
0.585271000
0.540692000
2.927106000
0.657303700
0.540542700
2.910094000
0.728940500
0.540406800
2.891328000
0.800138200
0.540285000
2.870821000
0.870854000
0.540176900
2.848584000
0.941045300
0.540081100
2.824632000
1.010670000
0.539995300
2.798978000
1.079685000
0.539916500
2.771638000
1.148050000
0.539840900
2.742629000
1.215724000
0.539765100
2.711968000
1.282665000
0.539685500
2.679673000
1.348834000
0.539598900
2.645764000
1.414190000
0.539503200
2.610261000
1.478695000
0.539396300
2.573186000
1.542308000
0.539277000
2.534561000
1.604993000
0.539144100
2.494409000
1.666711000
0.538997100
2.452754000
1.727425000
0.538836000
2.409623000
1.787098000
0.538662000
2.365039000
1.845695000
0.538477500
2.319031000
1.903180000
0.538287000
2.271626000
1.959519000
0.538095300
2.222853000
2.014677000
0.537907400
2.172741000
2.068622000
0.537727100
2.121320000
2.121320000
0.537555300
2.068622000
2.172741000
0.537389800
2.014677000
2.222853000
0.537224700
1.959519000
2.271626000
0.537051500
1.903180000
2.319031000
0.536859400
1.845695000
2.365039000
0.536637800
1.787098000
2.409623000
0.536377600
1.727425000
2.452754000
0.536072500
1.666711000
2.494409000
0.535720300
1.604993000
2.534561000
0.535323000
1.542308000
2.573186000
0.534886200
1.478695000
2.610261000
0.534418900
1.414190000
2.645764000
0.533932400
1.348834000
2.679673000
0.533438700
1.282665000
2.711968000
0.532950000
1.215724000
2.742629000
0.532477400
1.148050000
2.771638000
0.532029600
1.079685000
2.798978000
0.531612800
1.010670000
2.824632000
0.531229600
0.941045300
2.848584000
0.530879100
0.870854000
2.870821000
0.530557900
0.800138200
2.891328000
0.530259900
0.728940500
2.910094000
0.529978000
0.657303700
2.927106000
0.529705200
0.585271000
2.942356000
0.529435900
0.512885700
2.955833000
0.529166600
0.440191400
2.967530000
0.528896900
0.367232000
2.977439000
0.528628800
0.294051400
2.985554000
0.528366300
0.220693700
2.991871000
0.528114400
0.147203000
2.996386000
0.527877900
0.073623690
2.999096000
0.527660300
0.000000000
3.000000000
0.527463700
-0.073623690
2.999096000
0.527288600
-0.147203000
2.996386000
0.527133800
-0.220693700
2.991871000
0.526997400
-0.294051400
2.985554000
0.526876200
-0.367232000
2.977439000
0.526766500
-0.440191400
2.967530000
0.526663400
-0.512885700
2.955833000
0.526561300
-0.585271000
2.942356000
0.526453700
-0.657303700
2.927106000
0.526334300
-0.728940500
2.910094000
0.526197100
-0.800138200
2.891328000
0.526037700
-0.870854000
2.870821000
0.525853500
-0.941045300
2.848584000
0.525644000
-1.010670000
2.824632000
0.525410700
-1.079685000
2.798978000
0.525156700
-1.148050000
2.771638000
0.524885700
-1.215724000
2.742629000
0.524601800
-1.282665000
2.711968000
0.524308400
-1.348834000
2.679673000
0.524008900
-1.414190000
2.645764000
0.523705400
-1.478695000
2.610261000
0.523399400
-1.542308000
2.573186000
0.523091900
-1.604993000
2.534561000
0.522783200
-1.666711000
2.494409000
0.522473500
-1.727425000
2.452754000
0.522162200
-1.787098000
2.409623000
0.521848600
-1.845695000
2.365039000
0.521531900
-1.903180000
2.319031000
0.521210700
-1.959519000
2.271626000
0.520883800
-2.014677000
2.222853000
0.520550300
-2.068622000
2.172741000
0.520209300
-2.121320000
2.121320000
0.519861000
-2.172741000
2.068622000
0.519506700
-2.222853000
2.014677000
0.519148900
-2.271626000
1.959519000
0.518791900
-2.319031000
1.903180000
0.518441100
-2.365039000
1.845695000
0.518103400
-2.409623000
1.787098000
0.517785300
-2.452754000
1.727425000
0.517493200
-2.494409000
1.666711000
0.517232400
-2.534561000
1.604993000
0.517006200
-2.573186000
1.542308000
0.516816600
-2.610261000
1.478695000
0.516663700
-2.645764000
1.414190000
0.516546800
-2.679673000
1.348834000
0.516464300
-2.711968000
1.282665000
0.516413900
-2.742629000
1.215724000
0.516392800
-2.771638000
1.148050000
0.516397900
-2.798978000
1.079685000
0.516425100
-2.824632000
1.010670000
0.516470100
-2.848584000
0.941045300
0.516527800
-2.870821000
0.870854000
0.516593600
-2.891328000
0.800138200
0.516663000
-2.910094000
0.728940500
0.516732600
-2.927106000
0.657303700
0.516800200
-2.942356000
0.585271000
0.516864700
-2.955833000
0.512885700
0.516926100
-2.967530000
0.440191400
0.516984600
-2.977439000
0.367232000
0.517040800
-2.985554000
0.294051400
0.517095000
-2.991871000
0.220693700
0.517147000
-2.996386000
0.147203000
0.517196500
-2.999096000
0.073623690
0.517243200
-3.000000000
0.000000000
0.517287000
-2.999096000
-0.073623690
0.517328500
-2.996386000
-0.147203000
0.517369200
-2.991871000
-0.220693700
0.517411300
-2.985554000
-0.294051400
0.517457800
-2.977439000
-0.367232000
0.517512000
-2.967530000
-0.440191400
0.517577000
-2.955833000
-0.512885700
0.517655200
-2.942356000
-0.585271000
0.517747900
-2.927106000
-0.657303700
0.517854900
-2.910094000
-0.728940500
0.517974800
-2.891328000
-0.800138200
0.518105400
-2.870821000
-0.870854000
0.518244400
-2.848584000
-0.941045300
0.518390100
-2.824632000
-1.010670000
0.518541900
-2.798978000
-1.079685000
0.518701100
-2.771638000
-1.148050000
0.518869900
-2.742629000
-1.215724000
0.519051000
-2.711968000
-1.282665000
0.519247300
-2.679673000
-1.348834000
0.519460400
-2.645764000
-1.414190000
0.519690600
-2.610261000
-1.478695000
0.519936800
-2.573186000
-1.542308000
0.520196000
-2.534561000
-1.604993000
0.520464200
-2.494409000
-1.666711000
0.520737000
-2.452754000
-1.727425000
0.521009700
-2.409623000
-1.787098000
0.521278300
-2.365039000
-1.845695000
0.521540200
-2.319031000
-1.903180000
0.521794000
-2.271626000
-1.959519000
0.522040200
-2.222853000
-2.014677000
0.522280900
-2.172741000
-2.068622000
0.522519200
-2.121320000
-2.121320000
0.522759100
-2.068622000
-2.172741000
0.523004600
-2.014677000
-2.222853000
0.523259200
-1.959519000
-2.271626000
0.523525700
-1.903180000
-2.319031000
0.523805800
-1.845695000
-2.365039000
0.524099800
-1.787098000
-2.409623000
0.524406700
-1.727425000
-2.452754000
0.524724600
-1.666711000
-2.494409000
0.525050600
-1.604993000
-2.534561000
0.525381700
-1.542308000
-2.573186000
0.525714900
-1.478695000
-2.610261000
0.526048100
-1.414190000
-2.645764000
0.526379600
-1.348834000
-2.679673000
0.526708500
-1.282665000
-2.711968000
0.527034000
-1.215724000
-2.742629000
0.527355500
-1.148050000
-2.771638000
0.527671600
-1.079685000
-2.798978000
0.527980700
-1.010670000
-2.824632000
0.528281200
-0.941045300
-2.848584000
0.528571700
-0.870854000
-2.870821000
0.528851900
-0.800138200
-2.891328000
0.529122700
-0.728940500
-2.910094000
0.529386200
-0.657303700
-2.927106000
0.529645600
-0.585271000
-2.942356000
0.529904600
-0.512885700
-2.955833000
0.530166900
-0.440191400
-2.967530000
0.530435700
-0.367232000
-2.977439000
0.530713700
-0.294051400
-2.985554000
0.531002300
-0.220693700
-2.991871000
0.531302500
-0.147203000
-2.996386000
0.531614700
-0.073623690
-2.999096000
0.531939000
0.000000000
-3.000000000
0.532275900
0.073623690
-2.999096000
0.532625000
0.147203000
-2.996386000
0.532986300
0.220693700
-2.991871000
0.533358500
0.294051400
-2.985554000
0.533739400
0.367232000
-2.977439000
0.534125200
0.440191400
-2.967530000
0.534510300
0.512885700
-2.955833000
0.534886400
0.585271000
-2.942356000
0.535242800
0.657303700
-2.927106000
0.535566900
0.728940500
-2.910094000
0.535848000
0.800138200
-2.891328000
0.536081800
0.870854000
-2.870821000
0.536272400
0.941045300
-2.848584000
0.536430500
1.010670000
-2.824632000
0.536571000
1.079685000
-2.798978000
0.536717200
1.148050000
-2.771638000
0.536913500
1.215724000
-2.742629000
0.537236800
1.282665000
-2.711968000
0.537786500
1.348834000
-2.679673000
0.538633500
1.414190000
-2.645764000
0.539754300
1.478695000
-2.610261000
0.541008800
1.542308000
-2.573186000
0.542201000
1.604993000
-2.534561000
0.543182400
1.666711000
-2.494409000
0.543912400
1.727425000
-2.452754000
0.544438400
1.787098000
-2.409623000
0.544836000
1.845695000
-2.365039000
0.545164200
1.903180000
-2.319031000
0.545455500
1.959519000
-2.271626000
0.545724100
2.014677000
-2.222853000
0.545974900
2.068622000
-2.172741000
0.546209500
2.121320000
-2.121320000
0.546428700
2.172741000
-2.068622000
0.546632300
2.222853000
-2.014677000
0.546816500
2.271626000
-1.959519000
0.546966400
2.319031000
-1.903180000
0.547047100
2.365039000
-1.845695000
0.546993600
2.409623000
-1.787098000
0.546720200
2.452754000
-1.727425000
0.546167300
2.494409000
-1.666711000
0.545363800
2.534561000
-1.604993000
0.544449300
2.573186000
-1.542308000
0.543615300
2.610261000
-1.478695000
0.543002800
2.645764000
-1.414190000
0.542643500
2.679673000
-1.348834000
0.542482600
2.711968000
-1.282665000
0.542440800
2.742629000
-1.215724000
0.542460500
2.771638000
-1.148050000
0.542511700
2.798978000
-1.079685000
0.542578700
2.824632000
-1.010670000
0.542648600
2.848584000
-0.941045300
0.542708600
2.870821000
-0.870854000
0.542749300
2.891328000
-0.800138200
0.542767900
2.910094000
-0.728940500
0.542765300
2.927106000
-0.657303700
0.542739700
2.942356000
-0.585271000
0.542685000
2.955833000
-0.512885700
0.542595900
2.967530000
-0.440191400
0.542477300
2.977439000
-0.367232000
0.542346700
2.985554000
-0.294051400
0.542228900
2.991871000
-0.220693700
0.542142000
2.996386000
-0.147203000
0.542086700
2.999096000
-0.073623690
0.542043100
3.200000000
0.000000000
0.625962900
3.199036000
0.078531940
0.625798500
3.196146000
0.157016600
0.625585100
3.191329000
0.235406600
0.625339300
3.184591000
0.313654900
0.625082000
3.175935000
0.391714200
0.624828800
3.165365000
0.469537500
0.624588700
3.152889000
0.547078100
0.624366000
3.138513000
0.624289000
0.624162700
3.122247000
0.701124000
0.623979500
3.104100000
0.777536600
0.623816100
3.084083000
0.853480800
0.623670900
3.062209000
0.928910900
0.623541500
3.038490000
1.003782000
0.623423700
3.012941000
1.078048000
0.623313000
2.985577000
1.151664000
0.623204100
2.956414000
1.224587000
0.623091700
2.925471000
1.296772000
0.622971000
2.892766000
1.368176000
0.622837700
2.858318000
1.438756000
0.622688700
2.822148000
1.508470000
0.622521600
2.784278000
1.577274000
0.622335000
2.744732000
1.645129000
0.622127600
2.703532000
1.711993000
0.621898700
2.660703000
1.777825000
0.621647400
2.616271000
1.842586000
0.621373700
2.570264000
1.906238000
0.621078100
2.522709000
1.968741000
0.620763100
2.473634000
2.030059000
0.620432900
2.423068000
2.090153000
0.620093700
2.371044000
2.148989000
0.619752600
2.317591000
2.206530000
0.619416400
2.262742000
2.262742000
0.619089800
2.206530000
2.317591000
0.618774300
2.148989000
2.371044000
0.618466900
2.090153000
2.423068000
0.618160600
2.030059000
2.473634000
0.617845100
1.968741000
2.522709000
0.617508100
1.906238000
2.570264000
0.617137600
1.842586000
2.616271000
0.616723800
1.777825000
2.660703000
0.616260400
1.711993000
2.703532000
0.615746000
1.645129000
2.744732000
0.615184500
1.577274000
2.784278000
0.614585000
1.508470000
2.822148000
0.613961000
1.438756000
2.858318000
0.613328600
1.368176000
2.892766000
0.612704700
1.296772000
2.925471000
0.612105000
1.224587000
2.956414000
0.611541800
1.151664000
2.985577000
0.611023400
1.078048000
3.012941000
0.610552900
1.003782000
3.038490000
0.610128800
0.928910900
3.062209000
0.609745300
0.853480800
3.084083000
0.609393700
0.777536600
3.104100000
0.609063700
0.701124000
3.122247000
0.608745200
0.624289000
3.138513000
0.608429500
0.547078100
3.152889000
0.608110800
0.469537500
3.165365000
0.607786900
0.391714200
3.175935000
0.607459200
0.313654900
3.184591000
0.607131800
0.235406600
3.191329000
0.606810900
0.157016600
3.196146000
0.606502600
0.078531940
3.199036000
0.606212600
0.000000000
3.200000000
0.605945000
-0.078531940
3.199036000
0.605701700
-0.157016600
3.196146000
0.605483200
-0.235406600
3.191329000
0.605287800
-0.313654900
3.184591000
0.605113000
-0.391714200
3.175935000
0.604954400
-0.469537500
3.165365000
0.604806800
-0.547078100
3.152889000
0.604663800
-0.624289000
3.138513000
0.604518100
-0.701124000
3.122247000
0.604362700
-0.777536600
3.104100000
0.604191100
-0.853480800
3.084083000
0.603998500
-0.928910900
3.062209000
0.603781900
-1.003782000
3.038490000
0.603541000
-1.078048000
3.012941000
0.603277200
-1.151664000
2.985577000
0.602993500
-1.224587000
2.956414000
0.602693700
-1.296772000
2.925471000
0.602381800
-1.368176000
2.892766000
0.602061500
-1.438756000
2.858318000
0.601735500
-1.508470000
2.822148000
0.601405800
-1.577274000
2.784278000
0.601073500
-1.645129000
2.744732000
0.600739100
-1.711993000
2.703532000
0.600402500
-1.777825000
2.660703000
0.600063300
-1.842586000
2.616271000
0.599720800
-1.906238000
2.570264000
0.599373900
-1.968741000
2.522709000
0.599021600
-2.030059000
2.473634000
0.598662900
-2.090153000
2.423068000
0.598296500
-2.148989000
2.371044000
0.597921800
-2.206530000
2.317591000
0.597538400
-2.262742000
2.262742000
0.597146700
-2.317591000
2.206530000
0.596748400
-2.371044000
2.148989000
0.596346700
-2.423068000
2.090153000
0.595946400
-2.473634000
2.030059000
0.595553900
-2.522709000
1.968741000
0.595176600
-2.570264000
1.906238000
0.594822400
-2.616271000
1.842586000
0.594498600
-2.660703000
1.777825000
0.594211100
-2.703532000
1.711993000
0.593963900
-2.744732000
1.645129000
0.593758900
-2.784278000
1.577274000
0.593596100
-2.822148000
1.508470000
0.593473800
-2.858318000
1.438756000
0.593389300
-2.892766000
1.368176000
0.593339500
-2.925471000
1.296772000
0.593320400
-2.956414000
1.224587000
0.593328100
-2.985577000
1.151664000
0.593357700
-3.012941000
1.078048000
0.593404800
-3.038490000
1.003782000
0.593464000
-3.062209000
0.928910900
0.593530800
-3.084083000
0.853480800
0.593600900
-3.104100000
0.777536600
0.593671200
-3.122247000
0.701124000
0.593740200
-3.138513000
0.624289000
0.593807200
-3.152889000
0.547078100
0.593872800
-3.165365000
0.469537500
0.593937500
-3.175935000
0.391714200
0.594001900
-3.184591000
0.313654900
0.594066200
-3.191329000
0.235406600
0.594129600
-3.196146000
0.157016600
0.594191300
-3.199036000
0.078531940
0.594250400
-3.200000000
0.000000000
0.594307100
-3.199036000
-0.078531940
0.594362600
-3.196146000
-0.157016600
0.594419400
-3.191329000
-0.235406600
0.594481200
-3.184591000
-0.313654900
0.594552500
-3.175935000
-0.391714200
0.594637400
-3.165365000
-0.469537500
0.594739700
-3.152889000
-0.547078100
0.594861900
-3.138513000
-0.624289000
0.595004400
-3.122247000
-0.701124000
0.595166000
-3.104100000
-0.777536600
0.595344200
-3.084083000
-0.853480800
0.595535400
-3.062209000
-0.928910900
0.595736300
-3.038490000
-1.003782000
0.595944400
-3.012941000
-1.078048000
0.596159000
-2.985577000
-1.151664000
0.596380900
-2.956414000
-1.224587000
0.596612700
-2.925471000
-1.296772000
0.596857500
-2.892766000
-1.368176000
0.597118300
-2.858318000
-1.438756000
0.597397300
-2.822148000
-1.508470000
0.597694800
-2.784278000
-1.577274000
0.598009300
-2.744732000
-1.645129000
0.598337500
-2.703532000
-1.711993000
0.598674700
-2.660703000
-1.777825000
0.599016000
-2.616271000
-1.842586000
0.599356100
-2.570264000
-1.906238000
0.599690800
-2.522709000
-1.968741000
0.600017500
-2.473634000
-2.030059000
0.600335100
-2.423068000
-2.090153000
0.600644300
-2.371044000
-2.148989000
0.600947500
-2.317591000
-2.206530000
0.601248100
-2.262742000
-2.262742000
0.601550400
-2.206530000
-2.317591000
0.601858500
-2.148989000
-2.371044000
0.602176400
-2.090153000
-2.423068000
0.602507300
-2.030059000
-2.473634000
0.602853700
-1.968741000
-2.522709000
0.603217100
-1.906238000
-2.570264000
0.603597700
-1.842586000
-2.616271000
0.603995400
-1.777825000
-2.660703000
0.604409300
-1.711993000
-2.703532000
0.604837900
-1.645129000
-2.744732000
0.605279800
-1.577274000
-2.784278000
0.605733200
-1.508470000
-2.822148000
0.606196200
-1.438756000
-2.858318000
0.606666300
-1.368176000
-2.892766000
0.607140700
-1.296772000
-2.925471000
0.607615600
-1.224587000
-2.956414000
0.608086500
-1.151664000
-2.985577000
0.608548300
-1.078048000
-3.012941000
0.608996000
-1.003782000
-3.038490000
0.609425800
-0.928910900
-3.062209000
0.609835400
-0.853480800
-3.084083000
0.610225000
-0.777536600
-3.104100000
0.610597000
-0.701124000
-3.122247000
0.610956100
-0.624289000
-3.138513000
0.611307900
-0.547078100
-3.152889000
0.611658500
-0.469537500
-3.165365000
0.612013800
-0.391714200
-3.175935000
0.612378500
-0.313654900
-3.184591000
0.612756600
-0.235406600
-3.191329000
0.613150500
-0.157016600
-3.196146000
0.613562600
-0.078531940
-3.199036000
0.613994600
0.000000000
-3.200000000
0.614447800
0.078531940
-3.199036000
0.614923500
0.157016600
-3.196146000
0.615421600
0.235406600
-3.191329000
0.615941000
0.313654900
-3.184591000
0.616478400
0.391714200
-3.175935000
0.617028100
0.469537500
-3.165365000
0.617581100
0.547078100
-3.152889000
0.618125000
0.624289000
-3.138513000
0.618643600
0.701124000
-3.122247000
0.619117900
0.777536600
-3.104100000
0.619531400
0.853480800
-3.084083000
0.619876000
0.928910900
-3.062209000
0.620154900
1.003782000
-3.038490000
0.620379900
1.078048000
-3.012941000
0.620569300
1.151664000
-2.985577000
0.620752600
1.224587000
-2.956414000
0.620986300
1.296772000
-2.925471000
0.621369200
1.368176000
-2.892766000
0.622028400
1.438756000
-2.858318000
0.623055400
1.508470000
-2.822148000
0.624422500
1.577274000
-2.784278000
0.625954200
1.645129000
-2.744732000
0.627404200
1.711993000
-2.703532000
0.628586200
1.777825000
-2.660703000
0.629450800
1.842586000
-2.616271000
0.630059600
1.906238000
-2.570264000
0.630509400
1.968741000
-2.522709000
0.630875900
2.030059000
-2.473634000
0.631200400
2.090153000
-2.423068000
0.631500800
2.148989000
-2.371044000
0.631782900
2.206530000
-2.317591000
0.632048400
2.262742000
-2.262742000
0.632297400
2.317591000
-2.206530000
0.632529400
2.371044000
-2.148989000
0.632738800
2.423068000
-2.090153000
0.632906900
2.473634000
-2.030059000
0.632989100
2.522709000
-1.968741000
0.632903400
2.570264000
-1.906238000
0.632541700
2.616271000
-1.842586000
0.631828800
2.660703000
-1.777825000
0.630801100
2.703532000
-1.711993000
0.629634900
2.744732000
-1.645129000
0.628571300
2.784278000
-1.577274000
0.627788000
2.822148000
-1.508470000
0.627324300
2.858318000
-1.438756000
0.627110100
2.892766000
-1.368176000
0.627044700
2.925471000
-1.296772000
0.627054500
2.956414000
-1.224587000
0.627100700
2.985577000
-1.151664000
0.627163600
3.012941000
-1.078048000
0.627227300
3.038490000
-1.003782000
0.627276500
3.062209000
-0.928910900
0.627300300
3.084083000
-0.853480800
0.627296200
3.104100000
-0.777536600
0.627266000
3.122247000
-0.701124000
0.627207800
3.138513000
-0.624289000
0.627113300
3.152889000
-0.547078100
0.626975600
3.165365000
-0.469537500
0.626799700
3.175935000
-0.391714200
0.626606900
3.184591000
-0.313654900
0.626426900
3.191329000
-0.235406600
0.626282700
3.196146000
-0.157016600
0.626175200
3.199036000
-0.078531940
0.626080300
3.400000000
0.000000000
0.717682800
3.398976000
0.083440180
0.717441400
3.395905000
0.166830100
0.717145600
3.390788000
0.250119500
0.716816900
3.383628000
0.333258300
0.716482200
3.374431000
0.416196300
0.716161100
3.363200000
0.498883600
0.715864300
3.349944000
0.581270500
0.715596200
3.334670000
0.663307100
0.715357800
3.317387000
0.744944200
0.715147700
3.298106000
0.826132700
0.714963600
3.276839000
0.906823400
0.714801200
3.253597000
0.986967900
0.714655300
3.228396000
1.066518000
0.714519700
3.201250000
1.145426000
0.714387300
3.172176000
1.223643000
0.714251200
3.141190000
1.301124000
0.714104800
3.108313000
1.377820000
0.713942500
3.073564000
1.453687000
0.713759800
3.036963000
1.528679000
0.713553900
2.998533000
1.602749000
0.713323100
2.958296000
1.675854000
0.713066200
2.916277000
1.747949000
0.712782600
2.872502000
1.818992000
0.712471000
2.826997000
1.888939000
0.712130100
2.779788000
1.957748000
0.711758500
2.730906000
2.025378000
0.711355800
2.680378000
2.091787000
0.710923500
2.628236000
2.156937000
0.710465600
2.574510000
2.220788000
0.709988700
2.519234000
2.283301000
0.709501400
2.462440000
2.344438000
0.709013200
2.404163000
2.404163000
0.708531800
2.344438000
2.462440000
0.708061900
2.283301000
2.519234000
0.707603800
2.220788000
2.574510000
0.707152600
2.156937000
2.628236000
0.706699000
2.091787000
2.680378000
0.706230100
2.025378000
2.730906000
0.705732400
1.957748000
2.779788000
0.705193500
1.888939000
2.826997000
0.704604100
1.818992000
2.872502000
0.703960700
1.747949000
2.916277000
0.703265500
1.675854000
2.958296000
0.702527400
1.602749000
2.998533000
0.701761100
1.528679000
3.036963000
0.700985400
1.453687000
3.073564000
0.700221000
1.377820000
3.108313000
0.699488000
1.301124000
3.141190000
0.698803100
1.223643000
3.172176000
0.698177600
1.145426000
3.201250000
0.697616600
1.066518000
3.228396000
0.697118300
0.986967900
3.253597000
0.696675200
0.906823400
3.276839000
0.696275500
0.826132700
3.298106000
0.695905400
0.744944200
3.317387000
0.695550600
0.663307100
3.334670000
0.695199100
0.581270500
3.349944000
0.694842000
0.498883600
3.363200000
0.694474800
0.416196300
3.374431000
0.694097300
0.333258300
3.383628000
0.693713200
0.250119500
3.390788000
0.693328400
0.166830100
3.395905000
0.692950100
0.083440180
3.398976000
0.692585000
0.000000000
3.400000000
0.692238700
-0.083440180
3.398976000
0.691914900
-0.166830100
3.395905000
0.691615500
-0.250119500
3.390788000
0.691340300
-0.333258300
3.383628000
0.691087400
-0.416196300
3.374431000
0.690853300
-0.498883600
3.363200000
0.690632700
-0.581270500
3.349944000
0.690419100
-0.663307100
3.334670000
0.690205000
-0.744944200
3.317387000
0.689983000
-0.826132700
3.298106000
0.689746400
-0.906823400
3.276839000
0.689490500
-0.986967900
3.253597000
0.689212300
-1.066518000
3.228396000
0.688911600
-1.145426000
3.201250000
0.688590200
-1.223643000
3.172176000
0.688251400
-1.301124000
3.141190000
0.687899200
-1.377820000
3.108313000
0.687537700
-1.453687000
3.073564000
0.687170400
-1.528679000
3.036963000
0.686800000
-1.602749000
2.998533000
0.686427900
-1.675854000
2.958296000
0.686054800
-1.747949000
2.916277000
0.685680400
-1.818992000
2.872502000
0.685304100
-1.888939000
2.826997000
0.684924700
-1.957748000
2.779788000
0.684540900
-2.025378000
2.730906000
0.684151200
-2.091787000
2.680378000
0.683754600
-2.156937000
2.628236000
0.683349800
-2.220788000
2.574510000
0.682936000
-2.283301000
2.519234000
0.682512500
-2.344438000
2.462440000
0.682079700
-2.404163000
2.404163000
0.681638400
-2.462440000
2.344438000
0.681190700
-2.519234000
2.283301000
0.680740400
-2.574510000
2.220788000
0.680292700
-2.628236000
2.156937000
0.679854400
-2.680378000
2.091787000
0.679433500
-2.730906000
2.025378000
0.679038300
-2.779788000
1.957748000
0.678676500
-2.826997000
1.888939000
0.678354700
-2.872502000
1.818992000
0.678077100
-2.916277000
1.747949000
0.677846100
-2.958296000
1.675854000
0.677661600
-2.998533000
1.602749000
0.677522200
-3.036963000
1.528679000
0.677424800
-3.073564000
1.453687000
0.677366000
-3.108313000
1.377820000
0.677341300
-3.141190000
1.301124000
0.677346100
-3.172176000
1.223643000
0.677375300
-3.201250000
1.145426000
0.677423600
-3.228396000
1.066518000
0.677485900
-3.253597000
0.986967900
0.677557400
-3.276839000
0.906823400
0.677634400
-3.298106000
0.826132700
0.677714500
-3.317387000
0.744944200
0.677797100
-3.334670000
0.663307100
0.677883000
-3.349944000
0.581270500
0.677974000
-3.363200000
0.498883600
0.678071700
-3.374431000
0.416196300
0.678177100
-3.383628000
0.333258300
0.678289500
-3.390788000
0.250119500
0.678406800
-3.395905000
0.166830100
0.678525900
-3.398976000
0.083440180
0.678643400
-3.400000000
0.000000000
0.678757100
-3.398976000
-0.083440180
0.678866400
-3.395905000
-0.166830100
0.678973300
-3.390788000
-0.250119500
0.679081400
-3.383628000
-0.333258300
0.679196400
-3.374431000
-0.416196300
0.679324200
-3.363200000
-0.498883600
0.679470500
-3.349944000
-0.581270500
0.679639600
-3.334670000
-0.663307100
0.679833500
-3.317387000
-0.744944200
0.680052500
-3.298106000
-0.826132700
0.680294500
-3.276839000
-0.906823400
0.680556400
-3.253597000
-0.986967900
0.680834300
-3.228396000
-1.066518000
0.681125200
-3.201250000
-1.145426000
0.681427400
-3.172176000
-1.223643000
0.681740600
-3.141190000
-1.301124000
0.682066400
-3.108313000
-1.377820000
0.682407000
-3.073564000
-1.453687000
0.682764900
-3.036963000
-1.528679000
0.683141500
-2.998533000
-1.602749000
0.683536600
-2.958296000
-1.675854000
0.683948500
-2.916277000
-1.747949000
0.684373400
-2.872502000
-1.818992000
0.684806500
-2.826997000
-1.888939000
0.685242400
-2.779788000
-1.957748000
0.685676200
-2.730906000
-2.025378000
0.686103500
-2.680378000
-2.091787000
0.686521800
-2.628236000
-2.156937000
0.686930000
-2.574510000
-2.220788000
0.687328800
-2.519234000
-2.283301000
0.687720400
-2.462440000
-2.344438000
0.688108400
-2.404163000
-2.404163000
0.688497200
-2.344438000
-2.462440000
0.688891600
-2.283301000
-2.519234000
0.689296700
-2.220788000
-2.574510000
0.689717100
-2.156937000
-2.628236000
0.690156900
-2.091787000
-2.680378000
0.690619200
-2.025378000
-2.730906000
0.691106000
-1.957748000
-2.779788000
0.691617800
-1.888939000
-2.826997000
0.692154000
-1.818992000
-2.872502000
0.692712800
-1.747949000
-2.916277000
0.693291300
-1.675854000
-2.958296000
0.693886000
-1.602749000
-2.998533000
0.694492800
-1.528679000
-3.036963000
0.695106900
-1.453687000
-3.073564000
0.695722800
-1.377820000
-3.108313000
0.696334500
-1.301124000
-3.141190000
0.696935400
-1.223643000
-3.172176000
0.697519100
-1.145426000
-3.201250000
0.698080200
-1.066518000
-3.228396000
0.698615000
-0.986967900
-3.253597000
0.699122700
-0.906823400
-3.276839000
0.699605500
-0.826132700
-3.298106000
0.700068000
-0.744944200
-3.317387000
0.700517200
-0.663307100
-3.334670000
0.700960900
-0.581270500
-3.349944000
0.701407000
-0.498883600
-3.363200000
0.701862300
-0.416196300
-3.374431000
0.702332100
-0.333258300
-3.383628000
0.702820100
-0.250119500
-3.390788000
0.703328400
-0.166830100
-3.395905000
0.703858300
-0.083440180
-3.398976000
0.704411000
0.000000000
-3.400000000
0.704987200
0.083440180
-3.398976000
0.705588200
0.166830100
-3.395905000
0.706214100
0.250119500
-3.390788000
0.706864300
0.333258300
-3.383628000
0.707535600
0.416196300
-3.374431000
0.708221700
0.498883600
-3.363200000
0.708912600
0.581270500
-3.349944000
0.709593400
0.663307100
-3.334670000
0.710244200
0.744944200
-3.317387000
0.710841600
0.826132700
-3.298106000
0.711364600
0.906823400
-3.276839000
0.711802400
0.986967900
-3.253597000
0.712157400
1.066518000
-3.228396000
0.712442800
1.145426000
-3.201250000
0.712679200
1.223643000
-3.172176000
0.712901500
1.301124000
-3.141190000
0.713177700
1.377820000
-3.108313000
0.713628200
1.453687000
-3.073564000
0.714408200
1.528679000
-3.036963000
0.715630500
1.602749000
-2.998533000
0.717261800
1.675854000
-2.958296000
0.719090100
1.747949000
-2.916277000
0.720818900
1.818992000
-2.872502000
0.722228300
1.888939000
-2.826997000
0.723267700
1.957748000
-2.779788000
0.724019700
2.025378000
-2.730906000
0.724601600
2.091787000
-2.680378000
0.725093400
2.156937000
-2.628236000
0.725528100
2.220788000
-2.574510000
0.725914100
2.283301000
-2.519234000
0.726255400
2.344438000
-2.462440000
0.726558400
2.404163000
-2.404163000
0.726831000
2.462440000
-2.344438000
0.727077800
2.519234000
-2.283301000
0.727294800
2.574510000
-2.220788000
0.727459400
2.628236000
-2.156937000
0.727516000
2.680378000
-2.091787000
0.727360100
2.730906000
-2.025378000
0.726854500
2.779788000
-1.957748000
0.725903700
2.826997000
-1.888939000
0.724554700
2.872502000
-1.818992000
0.723032200
2.916277000
-1.747949000
0.721643900
2.958296000
-1.675854000
0.720615100
2.998533000
-1.602749000
0.719995100
3.036963000
-1.528679000
0.719692600
3.073564000
-1.453687000
0.719578000
3.108313000
-1.377820000
0.719556000
3.141190000
-1.301124000
0.719577400
3.172176000
-1.223643000
0.719617800
3.201250000
-1.145426000
0.719659100
3.228396000
-1.066518000
0.719684100
3.253597000
-0.986967900
0.719681300
3.276839000
-0.906823400
0.719648500
3.298106000
-0.826132700
0.719587900
3.317387000
-0.744944200
0.719496300
3.334670000
-0.663307100
0.719361700
3.349944000
-0.581270500
0.719173400
3.363200000
-0.498883600
0.718935300
3.374431000
-0.416196300
0.718671700
3.383628000
-0.333258300
0.718418500
3.390788000
-0.250119500
0.718203600
3.395905000
-0.166830100
0.718029800
3.398976000
-0.083440180
0.717869700
3.600000000
0.000000000
0.816215600
3.598916000
0.088348420
0.815921500
3.595664000
0.176643600
0.815565500
3.590245000
0.264832400
0.815173100
3.582665000
0.352861700
0.814776200
3.572926000
0.440678400
0.814397900
3.561035000
0.528229700
0.814050100
3.546999000
0.615462800
0.813737600
3.530827000
0.702325200
0.813460600
3.512527000
0.788764400
0.813217000
3.492112000
0.874728600
0.813003200
3.469594000
0.960165900
0.812814200
3.444985000
1.045025000
0.812643500
3.418301000
1.129254000
0.812483800
3.389559000
1.212803000
0.812327100
3.358774000
1.295622000
0.812165300
3.325966000
1.377660000
0.811991000
3.291155000
1.458869000
0.811797900
3.254361000
1.539198000
0.811581900
3.215607000
1.618601000
0.811340200
3.174917000
1.697028000
0.811072200
3.132313000
1.774433000
0.810777600
3.087823000
1.850770000
0.810456300
3.041473000
1.925991000
0.810107500
2.993290000
2.000053000
0.809729400
2.943305000
2.072909000
0.809319700
2.891547000
2.144517000
0.808876500
2.838047000
2.214833000
0.808399900
2.782837000
2.283816000
0.807892600
2.725952000
2.351422000
0.807360400
2.667424000
2.417612000
0.806811700
2.607290000
2.482346000
0.806256000
2.545584000
2.545584000
0.805702400
2.482346000
2.607290000
0.805156700
2.417612000
2.667424000
0.804620600
2.351422000
2.725952000
0.804089900
2.283816000
2.782837000
0.803555500
2.214833000
2.838047000
0.803004500
2.144517000
2.891547000
0.802422400
2.072909000
2.943305000
0.801796400
2.000053000
2.993290000
0.801117200
1.925991000
3.041473000
0.800381900
1.850770000
3.087823000
0.799594300
1.774433000
3.132313000
0.798765100
1.697028000
3.174917000
0.797911000
1.618601000
3.215607000
0.797052600
1.539198000
3.254361000
0.796211900
1.458869000
3.291155000
0.795409400
1.377660000
3.325966000
0.794661900
1.295622000
3.358774000
0.793980400
1.212803000
3.389559000
0.793368900
1.129254000
3.418301000
0.792824400
1.045025000
3.444985000
0.792338000
0.960165900
3.469594000
0.791896300
0.874728600
3.492112000
0.791483600
0.788764400
3.512527000
0.791083800
0.702325200
3.530827000
0.790682600
0.615462800
3.546999000
0.790269100
0.528229700
3.561035000
0.789837100
0.440678400
3.572926000
0.789384600
0.352861700
3.582665000
0.788914300
0.264832400
3.590245000
0.788431500
0.176643600
3.595664000
0.787943900
0.088348420
3.598916000
0.787459400
0.000000000
3.600000000
0.786986000
-0.088348420
3.598916000
0.786530500
-0.176643600
3.595664000
0.786098500
-0.264832400
3.590245000
0.785693900
-0.352861700
3.582665000
0.785318400
-0.440678400
3.572926000
0.784971100
-0.528229700
3.561035000
0.784647900
-0.615462800
3.546999000
0.784342300
-0.702325200
3.530827000
0.784045900
-0.788764400
3.512527000
0.783749000
-0.874728600
3.492112000
0.783442900
-0.960165900
3.469594000
0.783120200
-1.045025000
3.444985000
0.782776600
-1.129254000
3.418301000
0.782410900
-1.212803000
3.389559000
0.782024700
-1.295622000
3.358774000
0.781621800
-1.377660000
3.325966000
0.781207100
-1.458869000
3.291155000
0.780785600
-1.539198000
3.254361000
0.780361400
-1.618601000
3.215607000
0.779937300
-1.697028000
3.174917000
0.779514700
-1.774433000
3.132313000
0.779093400
-1.850770000
3.087823000
0.778672300
-1.925991000
3.041473000
0.778249300
-2.000053000
2.993290000
0.777822100
-2.072909000
2.943305000
0.777388800
-2.144517000
2.891547000
0.776947300
-2.214833000
2.838047000
0.776496100
-2.283816000
2.782837000
0.776034200
-2.351422000
2.725952000
0.775561300
-2.417612000
2.667424000
0.775077500
-2.482346000
2.607290000
0.774583400
-2.545584000
2.545584000
0.774080500
-2.607290000
2.482346000
0.773571300
-2.667424000
2.417612000
0.773059700
-2.725952000
2.351422000
0.772551400
-2.782837000
2.283816000
0.772053500
-2.838047000
2.214833000
0.771574900
-2.891547000
2.144517000
0.771124500
-2.943305000
2.072909000
0.770710800
-2.993290000
2.000053000
0.770340900
-3.041473000
1.925991000
0.770020100
-3.087823000
1.850770000
0.769750800
-3.132313000
1.774433000
0.769533700
-3.174917000
1.697028000
0.769367300
-3.215607000
1.618601000
0.769248700
-3.254361000
1.539198000
0.769174200
-3.291155000
1.458869000
0.769139300
-3.325966000
1.377660000
0.769139000
-3.358774000
1.295622000
0.769168200
-3.389559000
1.212803000
0.769221400
-3.418301000
1.129254000
0.769293400
-3.444985000
1.045025000
0.769379600
-3.469594000
0.960165900
0.769476700
-3.492112000
0.874728600
0.769582900
-3.512527000
0.788764400
0.769698700
-3.530827000
0.702325200
0.769825800
-3.546999000
0.615462800
0.769967200
-3.561035000
0.528229700
0.770125200
-3.572926000
0.440678400
0.770300800
-3.582665000
0.352861700
0.770492500
-3.590245000
0.264832400
0.770696300
-3.595664000
0.176643600
0.770906300
-3.598916000
0.088348420
0.771116000
-3.600000000
0.000000000
0.771319900
-3.598916000
-0.088348420
0.771515000
-3.595664000
-0.176643600
0.771701600
-3.590245000
-0.264832400
0.771883700
-3.582665000
-0.352861700
0.772067500
-3.572926000
-0.440678400
0.772260700
-3.561035000
-0.528229700
0.772470900
-3.546999000
-0.615462800
0.772703900
-3.530827000
-0.702325200
0.772963100
-3.512527000
-0.788764400
0.773249400
-3.492112000
-0.874728600
0.773561100
-3.469594000
-0.960165900
0.773894700
-3.444985000
-1.045025000
0.774246200
-3.418301000
-1.129254000
0.774612100
-3.389559000
-1.212803000
0.774990300
-3.358774000
-1.295622000
0.775380500
-3.325966000
-1.377660000
0.775784100
-3.291155000
-1.458869000
0.776203500
-3.254361000
-1.539198000
0.776641500
-3.215607000
-1.618601000
0.777100000
-3.174917000
-1.697028000
0.777579100
-3.132313000
-1.774433000
0.778077300
-3.087823000
-1.850770000
0.778590900
-3.041473000
-1.925991000
0.779114700
-2.993290000
-2.000053000
0.779642800
-2.943305000
-2.072909000
0.780169200
-2.891547000
-2.144517000
0.780688500
-2.838047000
-2.214833000
0.781196800
-2.782837000
-2.283816000
0.781692100
-2.725952000
-2.351422000
0.782174300
-2.667424000
-2.417612000
0.782645500
-2.607290000
-2.482346000
0.783109700
-2.545584000
-2.545584000
0.783572400
-2.482346000
-2.607290000
0.784039800
-2.417612000
-2.667424000
0.784518700
-2.351422000
-2.725952000
0.785015300
-2.283816000
-2.782837000
0.785535100
-2.214833000
-2.838047000
0.786081900
-2.144517000
-2.891547000
0.786657600
-2.072909000
-2.943305000
0.787262400
-2.000053000
-2.993290000
0.787894700
-1.925991000
-3.041473000
0.788551100
-1.850770000
-3.087823000
0.789227500
-1.774433000
-3.132313000
0.789919100
-1.697028000
-3.174917000
0.790620700
-1.618601000
-3.215607000
0.791326800
-1.539198000
-3.254361000
0.792031500
-1.458869000
-3.291155000
0.792728600
-1.377660000
-3.325966000
0.793412100
-1.295622000
-3.358774000
0.794076400
-1.212803000
-3.389559000
0.794717400
-1.129254000
-3.418301000
0.795333000
-1.045025000
-3.444985000
0.795924200
-0.960165900
-3.469594000
0.796494500
-0.874728600
-3.492112000
0.797049900
-0.788764400
-3.512527000
0.797597800
-0.702325200
-3.530827000
0.798146100
-0.615462800
-3.546999000
0.798701800
-0.528229700
-3.561035000
0.799270500
-0.440678400
-3.572926000
0.799855800
-0.352861700
-3.582665000
0.800459100
-0.264832400
-3.590245000
0.801080800
-0.176643600
-3.595664000
0.801720000
-0.088348420
-3.598916000
0.802376300
0.000000000
-3.600000000
0.803049900
0.088348420
-3.598916000
0.803741900
0.176643600
-3.595664000
0.804453600
0.264832400
-3.590245000
0.805185700
0.352861700
-3.582665000
0.805937000
0.440678400
-3.572926000
0.806702900
0.528229700
-3.561035000
0.807474300
0.615462800
-3.546999000
0.808236200
0.702325200
-3.530827000
0.808967400
0.788764400
-3.512527000
0.809641500
0.874728600
-3.492112000
0.810234800
0.960165900
-3.469594000
0.810734600
1.045025000
-3.444985000
0.811143800
1.129254000
-3.418301000
0.811477500
1.212803000
-3.389559000
0.811760400
1.295622000
-3.358774000
0.812034800
1.377660000
-3.325966000
0.812384600
1.458869000
-3.291155000
0.812958400
1.539198000
-3.254361000
0.813948000
1.618601000
-3.215607000
0.815491400
1.697028000
-3.174917000
0.817546200
1.774433000
-3.132313000
0.819850400
1.850770000
-3.087823000
0.822046500
1.925991000
-3.041473000
0.823887400
2.000053000
-2.993290000
0.825347400
2.072909000
-2.943305000
0.826557100
2.144517000
-2.891547000
0.827650700
2.214833000
-2.838047000
0.828667300
2.283816000
-2.782837000
0.829564700
2.351422000
-2.725952000
0.830293400
2.417612000
-2.667424000
0.830847000
2.482346000
-2.607290000
0.831261300
2.545584000
-2.545584000
0.831584000
2.607290000
-2.482346000
0.831849600
2.667424000
-2.417612000
0.832066900
2.725952000
-2.351422000
0.832209500
2.782837000
-2.283816000
0.832197600
2.838047000
-2.214833000
0.831878500
2.891547000
-2.144517000
0.831051100
2.943305000
-2.072909000
0.829574800
2.993290000
-2.000053000
0.827518600
3.041473000
-1.925991000
0.825213200
3.087823000
-1.850770000
0.823109900
3.132313000
-1.774433000
0.821539200
3.174917000
-1.697028000
0.820570400
3.215607000
-1.618601000
0.820064400
3.254361000
-1.539198000
0.819823000
3.291155000
-1.458869000
0.819696800
3.325966000
-1.377660000
0.819606500
3.358774000
-1.295622000
0.819516500
3.389559000
-1.212803000
0.819411600
3.418301000
-1.129254000
0.819285100
3.444985000
-1.045025000
0.819136800
3.469594000
-0.960165900
0.818972600
3.492112000
-0.874728600
0.818797700
3.512527000
-0.788764400
0.818607200
3.530827000
-0.702325200
0.818384400
3.546999000
-0.615462800
0.818113900
3.561035000
-0.528229700
0.817796900
3.572926000
-0.440678400
0.817458900
3.582665000
-0.352861700
0.817139200
3.590245000
-0.264832400
0.816868800
3.595664000
-0.176643600
0.816649100
3.598916000
-0.088348420
0.816447300
3.800000000
0.000000000
0.922226000
3.798856000
0.093256670
0.921901000
3.795423000
0.186457200
0.921498800
3.789704000
0.279545300
0.921049100
3.781702000
0.372465100
0.920588400
3.771422000
0.465160600
0.920143800
3.758871000
0.557575800
0.919729700
3.744055000
0.649655200
0.919351500
3.726984000
0.741343200
0.919010100
3.707668000
0.832584700
0.918703600
3.686119000
0.923324700
0.918428600
3.662349000
1.013508000
0.918180200
3.636373000
1.103082000
0.917952400
3.608207000
1.191991000
0.917737800
3.577867000
1.280181000
0.917528400
3.545373000
1.367601000
0.917315800
3.510742000
1.454197000
0.917092800
3.473997000
1.539917000
0.916853100
3.435159000
1.624709000
0.916593000
3.394252000
1.708523000
0.916310600
3.351301000
1.791308000
0.916006100
3.306330000
1.873013000
0.915680300
3.259369000
1.953590000
0.915333900
3.210443000
2.032991000
0.914966500
3.159585000
2.111167000
0.914576100
3.106822000
2.188071000
0.914159900
3.052189000
2.263657000
0.913715000
2.995716000
2.337880000
0.913240200
2.937440000
2.410694000
0.912737100
2.877393000
2.482057000
0.912210600
2.815614000
2.551924000
0.911668700
2.752139000
2.620254000
0.911121100
2.687006000
2.687006000
0.910577500
2.620254000
2.752139000
0.910044900
2.551924000
2.815614000
0.909525600
2.482057000
2.877393000
0.909016300
2.410694000
2.937440000
0.908507000
2.337880000
2.995716000
0.907983700
2.263657000
3.052189000
0.907429300
2.188071000
3.106822000
0.906828300
2.111167000
3.159585000
0.906168600
2.032991000
3.210443000
0.905445200
1.953590000
3.259369000
0.904660600
1.873013000
3.306330000
0.903825400
1.791308000
3.351301000
0.902956500
1.708523000
3.394252000
0.902074800
1.624709000
3.435159000
0.901202000
1.539917000
3.473997000
0.900358400
1.454197000
3.510742000
0.899559700
1.367601000
3.545373000
0.898815600
1.280181000
3.577867000
0.898129400
1.191991000
3.608207000
0.897498100
1.103082000
3.636373000
0.896913700
1.013508000
3.662349000
0.896365000
0.923324700
3.686119000
0.895839000
0.832584700
3.707668000
0.895322700
0.741343200
3.726984000
0.894804400
0.649655200
3.744055000
0.894275000
0.557575800
3.758871000
0.893728300
0.465160600
3.771422000
0.893162000
0.372465100
3.781702000
0.892577000
0.279545300
3.789704000
0.891977000
0.186457200
3.795423000
0.891367900
0.093256670
3.798856000
0.890756400
0.000000000
3.800000000
0.890150400
-0.093256670
3.798856000
0.889558300
-0.186457200
3.795423000
0.888988100
-0.279545300
3.789704000
0.888447300
-0.372465100
3.781702000
0.887941500
-0.465160600
3.771422000
0.887473200
-0.557575800
3.758871000
0.887041000
-0.649655200
3.744055000
0.886638900
-0.741343200
3.726984000
0.886257400
-0.832584700
3.707668000
0.885884600
-0.923324700
3.686119000
0.885508400
-1.013508000
3.662349000
0.885118100
-1.103082000
3.636373000
0.884706600
-1.191991000
3.608207000
0.884271000
-1.280181000
3.577867000
0.883812000
-1.367601000
3.545373000
0.883334000
-1.454197000
3.510742000
0.882843100
-1.539917000
3.473997000
0.882345900
-1.624709000
3.435159000
0.881847700
-1.708523000
3.394252000
0.881352700
-1.791308000
3.351301000
0.880862300
-1.873013000
3.306330000
0.880376500
-1.953590000
3.259369000
0.879893300
-2.032991000
3.210443000
0.879410100
-2.111167000
3.159585000
0.878923500
-2.188071000
3.106822000
0.878430500
-2.263657000
3.052189000
0.877928600
-2.337880000
2.995716000
0.877415800
-2.410694000
2.937440000
0.876891300
-2.482057000
2.877393000
0.876354600
-2.551924000
2.815614000
0.875806300
-2.620254000
2.752139000
0.875247300
-2.687006000
2.687006000
0.874679400
-2.752139000
2.620254000
0.874105600
-2.815614000
2.551924000
0.873530000
-2.877393000
2.482057000
0.872958400
-2.937440000
2.410694000
0.872398300
-2.995716000
2.337880000
0.871858800
-3.052189000
2.263657000
0.871349800
-3.106822000
2.188071000
0.870880300
-3.159585000
2.111167000
0.870458600
-3.210443000
2.032991000
0.870090500
-3.259369000
1.953590000
0.869779300
-3.306330000
1.873013000
0.869526100
-3.351301000
1.791308000
0.869329700
-3.394252000
1.708523000
0.869187200
-3.435159000
1.624709000
0.869095000
-3.473997000
1.539917000
0.869048200
-3.510742000
1.454197000
0.869042000
-3.545373000
1.367601000
0.869070600
-3.577867000
1.280181000
0.869128500
-3.608207000
1.191991000
0.869209900
-3.636373000
1.103082000
0.869309900
-3.662349000
1.013508000
0.869424900
-3.686119000
0.923324700
0.869553200
-3.707668000
0.832584700
0.869695700
-3.726984000
0.741343200
0.869854900
-3.744055000
0.649655200
0.870034900
-3.758871000
0.557575800
0.870239000
-3.771422000
0.465160600
0.870468600
-3.781702000
0.372465100
0.870722000
-3.789704000
0.279545300
0.870993900
-3.795423000
0.186457200
0.871276200
-3.798856000
0.093256670
0.871560100
-3.800000000
0.000000000
0.871837900
-3.798856000
-0.093256670
0.872105000
-3.795423000
-0.186457200
0.872361400
-3.789704000
-0.279545300
0.872611400
-3.781702000
-0.372465100
0.872862800
-3.771422000
-0.465160600
0.873124800
-3.758871000
-0.557575800
0.873406500
-3.744055000
-0.649655200
0.873714600
-3.726984000
-0.741343200
0.874052500
-3.707668000
-0.832584700
0.874420500
-3.686119000
-0.923324700
0.874815600
-3.662349000
-1.013508000
0.875233400
-3.636373000
-1.103082000
0.875668500
-3.608207000
-1.191991000
0.876116600
-3.577867000
-1.280181000
0.876575200
-3.545373000
-1.367601000
0.877043900
-3.510742000
-1.454197000
0.877524600
-3.473997000
-1.539917000
0.878020100
-3.435159000
-1.624709000
0.878533800
-3.394252000
-1.708523000
0.879068000
-3.351301000
-1.791308000
0.879623700
-3.306330000
-1.873013000
0.880199300
-3.259369000
-1.953590000
0.880791400
-3.210443000
-2.032991000
0.881395100
-3.159585000
-2.111167000
0.882004100
-3.106822000
-2.188071000
0.882612000
-3.052189000
-2.263657000
0.883212700
-2.995716000
-2.337880000
0.883801400
-2.937440000
-2.410694000
0.884375200
-2.877393000
-2.482057000
0.884933100
-2.815614000
-2.551924000
0.885476800
-2.752139000
-2.620254000
0.886010200
-2.687006000
-2.687006000
0.886539200
-2.620254000
-2.752139000
0.887070800
-2.551924000
-2.815614000
0.887612800
-2.482057000
-2.877393000
0.888172600
-2.410694000
-2.937440000
0.888756000
-2.337880000
-2.995716000
0.889367200
-2.263657000
-3.052189000
0.890008000
-2.188071000
-3.106822000
0.890677800
-2.111167000
-3.159585000
0.891374200
-2.032991000
-3.210443000
0.892093100
-1.953590000
-3.259369000
0.892830200
-1.873013000
-3.306330000
0.893580700
-1.791308000
-3.351301000
0.894339900
-1.708523000
-3.394252000
0.895103500
-1.624709000
-3.435159000
0.895866600
-1.539917000
-3.473997000
0.896624400
-1.454197000
-3.510742000
0.897372200
-1.367601000
-3.545373000
0.898105700
-1.280181000
-3.577867000
0.898821500
-1.191991000
-3.608207000
0.899518300
-1.103082000
-3.636373000
0.900197100
-1.013508000
-3.662349000
0.900861100
-0.923324700
-3.686119000
0.901515600
-0.832584700
-3.707668000
0.902167100
-0.741343200
-3.726984000
0.902821900
-0.649655200
-3.744055000
0.903485800
-0.557575800
-3.758871000
0.904163100
-0.465160600
-3.771422000
0.904855700
-0.372465100
-3.781702000
0.905564000
-0.279545300
-3.789704000
0.906286400
-0.186457200
-3.795423000
0.907021300
-0.093256670
-3.798856000
0.907767400
0.000000000
-3.800000000
0.908524500
0.093256670
-3.798856000
0.909294200
0.186457200
-3.795423000
0.910079200
0.279545300
-3.789704000
0.910882200
0.372465100
-3.781702000
0.911703900
0.465160600
-3.771422000
0.912541800
0.557575800
-3.758871000
0.913388000
0.649655200
-3.744055000
0.914228000
0.741343200
-3.726984000
0.915038500
0.832584700
-3.707668000
0.915790700
0.923324700
-3.686119000
0.916457100
1.013508000
-3.662349000
0.917023100
1.103082000
-3.636373000
0.917491700
1.191991000
-3.608207000
0.917881200
1.280181000
-3.577867000
0.918223500
1.367601000
-3.545373000
0.918578900
1.454197000
-3.510742000
0.919068000
1.539917000
-3.473997000
0.919902100
1.624709000
-3.435159000
0.921351600
1.708523000
-3.394252000
0.923602700
1.791308000
-3.351301000
0.926567000
1.873013000
-3.306330000
0.929817200
1.953590000
-3.259369000
0.932747400
2.032991000
-3.210443000
0.934868000
2.111167000
-3.159585000
0.936019900
2.188071000
-3.106822000
0.936387500
2.263657000
-3.052189000
0.936352100
2.337880000
-2.995716000
0.936286300
2.410694000
-2.937440000
0.936396500
2.482057000
-2.877393000
0.936697600
2.551924000
-2.815614000
0.937101000
2.620254000
-2.752139000
0.937520700
2.687006000
-2.687006000
0.937916700
2.752139000
-2.620254000
0.938280600
2.815614000
-2.551924000
0.938602100
2.877393000
-2.482057000
0.938846500
2.937440000
-2.410694000
0.938935100
2.995716000
-2.337880000
0.938718700
3.052189000
-2.263657000
0.938018900
3.106822000
-2.188071000
0.936749600
3.159585000
-2.111167000
0.935051300
3.210443000
-2.032991000
0.933285800
3.259369000
-1.953590000
0.931835100
3.306330000
-1.873013000
0.930876100
3.351301000
-1.791308000
0.930336100
3.394252000
-1.708523000
0.930021500
3.435159000
-1.624709000
0.929753600
3.473997000
-1.539917000
0.929419300
3.510742000
-1.454197000
0.928964700
3.545373000
-1.367601000
0.928384000
3.577867000
-1.280181000
0.927724100
3.608207000
-1.191991000
0.927056200
3.636373000
-1.103082000
0.926444400
3.662349000
-1.013508000
0.925921900
3.686119000
-0.923324700
0.925486700
3.707668000
-0.832584700
0.925110500
3.726984000
-0.741343200
0.924753000
3.744055000
-0.649655200
0.924380700
3.758871000
-0.557575800
0.923984000
3.771422000
-0.465160600
0.923583900
3.781702000
-0.372465100
0.923219400
3.789704000
-0.279545300
0.922921100
3.795423000
-0.186457200
0.922686700
3.798856000
-0.093256670
0.922474600
4.000000000
0.000000000
1.036169000
3.998795000
0.098164920
1.035840000
3.995182000
0.196270700
1.035407000
3.989162000
0.294258300
1.034904000
3.980739000
0.392068600
1.034374000
3.969918000
0.489642700
1.033847000
3.956706000
0.586921900
1.033340000
3.941111000
0.683847500
1.032857000
3.923141000
0.780361300
1.032401000
3.902808000
0.876404900
1.031971000
3.880125000
0.971920700
1.031565000
3.855104000
1.066851000
1.031180000
3.827761000
1.161139000
1.030813000
3.798113000
1.254727000
1.030461000
3.766176000
1.347559000
1.030119000
3.731971000
1.439580000
1.029781000
3.695518000
1.530734000
1.029444000
3.656839000
1.620965000
1.029103000
3.615957000
1.710220000
1.028756000
3.572897000
1.798445000
1.028402000
3.527685000
1.885587000
1.028041000
3.480348000
1.971593000
1.027674000
3.430914000
2.056411000
1.027301000
3.379414000
2.139991000
1.026921000
3.325878000
2.222281000
1.026530000
3.270339000
2.303233000
1.026124000
3.212830000
2.382797000
1.025700000
3.153386000
2.460926000
1.025256000
3.092042000
2.537573000
1.024791000
3.028835000
2.612691000
1.024310000
2.963804000
2.686236000
1.023820000
2.896988000
2.758162000
1.023330000
2.828427000
2.828427000
1.022850000
2.758162000
2.896988000
1.022385000
2.686236000
2.963804000
1.021937000
2.612691000
3.028835000
1.021502000
2.537573000
3.092042000
1.021069000
2.460926000
3.153386000
1.020619000
2.382797000
3.212830000
1.020134000
2.303233000
3.270339000
1.019594000
2.222281000
3.325878000
1.018987000
2.139991000
3.379414000
1.018304000
2.056411000
3.430914000
1.017549000
1.971593000
3.480348000
1.016731000
1.885587000
3.527685000
1.015867000
1.798445000
3.572897000
1.014979000
1.710220000
3.615957000
1.014089000
1.620965000
3.656839000
1.013216000
1.530734000
3.695518000
1.012375000
1.439580000
3.731971000
1.011575000
1.347559000
3.766176000
1.010817000
1.254727000
3.798113000
1.010099000
1.161139000
3.827761000
1.009412000
1.066851000
3.855104000
1.008747000
0.971920700
3.880125000
1.008096000
0.876404900
3.902808000
1.007450000
0.780361300
3.923141000
1.006803000
0.683847500
3.941111000
1.006150000
0.586921900
3.956706000
1.005488000
0.489642700
3.969918000
1.004816000
0.392068600
3.980739000
1.004134000
0.294258300
3.989162000
1.003445000
0.196270700
3.995182000
1.002752000
0.098164920
3.998795000
1.002061000
0.000000000
4.000000000
1.001376000
-0.098164920
3.998795000
1.000707000
-0.196270700
3.995182000
1.000059000
-0.294258300
3.989162000
0.999442100
-0.392068600
3.980739000
0.998861400
-0.489642700
3.969918000
0.998320600
-0.586921900
3.956706000
0.997818300
-0.683847500
3.941111000
0.997348700
-0.780361300
3.923141000
0.996901200
-0.876404900
3.902808000
0.996462600
-0.971920700
3.880125000
0.996018900
-1.066851000
3.855104000
0.995557500
-1.161139000
3.827761000
0.995069400
-1.254727000
3.798113000
0.994550200
-1.347559000
3.766176000
0.994000100
-1.439580000
3.731971000
0.993423100
-1.530734000
3.695518000
0.992825900
-1.620965000
3.656839000
0.992215900
-1.710220000
3.615957000
0.991600000
-1.798445000
3.572897000
0.990983800
-1.885587000
3.527685000
0.990371000
-1.971593000
3.480348000
0.989763400
-2.056411000
3.430914000
0.989161300
-2.139991000
3.379414000
0.988563500
-2.222281000
3.325878000
0.987967600
-2.303233000
3.270339000
0.987371000
-2.382797000
3.212830000
0.986770900
-2.460926000
3.153386000
0.986165000
-2.537573000
3.092042000
0.985552000
-2.612691000
3.028835000
0.984931600
-2.686236000
2.963804000
0.984304200
-2.758162000
2.896988000
0.983671100
-2.828427000
2.828427000
0.983033700
-2.896988000
2.758162000
0.982394500
-2.963804000
2.686236000
0.981757300
-3.028835000
2.612691000
0.981127200
-3.092042000
2.537573000
0.980511500
-3.153386000
2.460926000
0.979918900
-3.212830000
2.382797000
0.979359300
-3.270339000
2.303233000
0.978842300
-3.325878000
2.222281000
0.978376500
-3.379414000
2.139991000
0.977968300
-3.430914000
2.056411000
0.977621700
-3.480348000
1.971593000
0.977338100
-3.527685000
1.885587000
0.977116400
-3.572897000
1.798445000
0.976954200
-3.615957000
1.710220000
0.976847600
-3.656839000
1.620965000
0.976792000
-3.695518000
1.530734000
0.976782200
-3.731971000
1.439580000
0.976812200
-3.766176000
1.347559000
0.976876100
-3.798113000
1.254727000
0.976967600
-3.827761000
1.161139000
0.977081500
-3.855104000
1.066851000
0.977213400
-3.880125000
0.971920700
0.977361600
-3.902808000
0.876404900
0.977526500
-3.923141000
0.780361300
0.977710800
-3.941111000
0.683847500
0.977919100
-3.956706000
0.586921900
0.978155100
-3.969918000
0.489642700
0.978421000
-3.980739000
0.392068600
0.978715000
-3.989162000
0.294258300
0.979031500
-3.995182000
0.196270700
0.979361500
-3.998795000
0.098164920
0.979694700
-4.000000000
0.000000000
0.980022100
-3.998795000
-0.098164920
0.980338700
-3.995182000
-0.196270700
0.980644300
-3.989162000
-0.294258300
0.980944300
-3.980739000
-0.392068600
0.981247500
-3.969918000
-0.489642700
0.981564700
-3.956706000
-0.586921900
0.981905900
-3.941111000
-0.683847500
0.982278200
-3.923141000
-0.780361300
0.982685500
-3.902808000
-0.876404900
0.983127400
-3.880125000
-0.971920700
0.983600600
-3.855104000
-1.066851000
0.984099600
-3.827761000
-1.161139000
0.984618600
-3.798113000
-1.254727000
0.985152800
-3.766176000
-1.347559000
0.985699100
-3.731971000
-1.439580000
0.986256900
-3.695518000
-1.530734000
0.986827600
-3.656839000
-1.620965000
0.987413700
-3.615957000
-1.710220000
0.988018000
-3.572897000
-1.798445000
0.988641900
-3.527685000
-1.885587000
0.989285400
-3.480348000
-1.971593000
0.989946100
-3.430914000
-2.056411000
0.990619600
-3.379414000
-2.139991000
0.991300500
-3.325878000
-2.222281000
0.991982800
-3.270339000
-2.303233000
0.992660400
-3.212830000
-2.382797000
0.993328300
-3.153386000
-2.460926000
0.993982700
-3.092042000
-2.537573000
0.994621000
-3.028835000
-2.612691000
0.995243000
-2.963804000
-2.686236000
0.995850100
-2.896988000
-2.758162000
0.996446000
-2.828427000
-2.828427000
0.997035900
-2.758162000
-2.896988000
0.997626800
-2.686236000
-2.963804000
0.998226400
-2.612691000
-3.028835000
0.998841900
-2.537573000
-3.092042000
0.999479200
-2.460926000
-3.153386000
1.000143000
-2.382797000
-3.212830000
1.000834000
-2.303233000
-3.270339000
1.001551000
-2.222281000
-3.325878000
1.002293000
-2.139991000
-3.379414000
1.003054000
-2.056411000
-3.430914000
1.003832000
-1.971593000
-3.480348000
1.004622000
-1.885587000
-3.527685000
1.005420000
-1.798445000
-3.572897000
1.006223000
-1.710220000
-3.615957000
1.007028000
-1.620965000
-3.656839000
1.007831000
-1.530734000
-3.695518000
1.008629000
-1.439580000
-3.731971000
1.009417000
-1.347559000
-3.766176000
1.010193000
-1.254727000
-3.798113000
1.010955000
-1.161139000
-3.827761000
1.011704000
-1.066851000
-3.855104000
1.012442000
-0.971920700
-3.880125000
1.013174000
-0.876404900
-3.902808000
1.013906000
-0.780361300
-3.923141000
1.014645000
-0.683847500
-3.941111000
1.015397000
-0.586921900
-3.956706000
1.016165000
-0.489642700
-3.969918000
1.016950000
-0.392068600
-3.980739000
1.017753000
-0.294258300
-3.989162000
1.018571000
-0.196270700
-3.995182000
1.019399000
-0.098164920
-3.998795000
1.020236000
0.000000000
-4.000000000
1.021081000
0.098164920
-3.998795000
1.021938000
0.196270700
-3.995182000
1.022810000
0.294258300
-3.989162000
1.023701000
0.392068600
-3.980739000
1.024615000
0.489642700
-3.969918000
1.025551000
0.586921900
-3.956706000
1.026502000
0.683847500
-3.941111000
1.027452000
0.780361300
-3.923141000
1.028377000
0.876404900
-3.902808000
1.029243000
0.971920700
-3.880125000
1.030020000
1.066851000
-3.855104000
1.030691000
1.161139000
-3.827761000
1.031260000
1.254727000
-3.798113000
1.031755000
1.347559000
-3.766176000
1.032213000
1.439580000
-3.731971000
1.032701000
1.530734000
-3.695518000
1.033319000
1.620965000
-3.656839000
1.034220000
1.710220000
-3.615957000
1.035599000
1.798445000
-3.572897000
1.037629000
1.885587000
-3.527685000
1.040298000
1.971593000
-3.480348000
1.043301000
2.056411000
-3.430914000
1.046108000
2.139991000
-3.379414000
1.048222000
2.222281000
-3.325878000
1.049434000
2.303233000
-3.270339000
1.049889000
2.382797000
-3.212830000
1.049949000
2.460926000
-3.153386000
1.049983000
2.537573000
-3.092042000
1.050195000
2.612691000
-3.028835000
1.050605000
2.686236000
-2.963804000
1.051124000
2.758162000
-2.896988000
1.051665000
2.828427000
-2.828427000
1.052189000
2.896988000
-2.758162000
1.052682000
2.963804000
-2.686236000
1.053133000
3.028835000
-2.612691000
1.053501000
3.092042000
-2.537573000
1.053702000
3.153386000
-2.460926000
1.053583000
3.212830000
-2.382797000
1.052962000
3.270339000
-2.303233000
1.051748000
3.325878000
-2.222281000
1.050082000
3.379414000
-2.139991000
1.048324000
3.430914000
-2.056411000
1.046857000
3.480348000
-1.971593000
1.045860000
3.527685000
-1.885587000
1.045262000
3.572897000
-1.798445000
1.044873000
3.615957000
-1.710220000
1.044509000
3.656839000
-1.620965000
1.044060000
3.695518000
-1.530734000
1.043465000
3.731971000
-1.439580000
1.042720000
3.766176000
-1.347559000
1.041902000
3.798113000
-1.254727000
1.041150000
3.827761000
-1.161139000
1.040583000
3.855104000
-1.066851000
1.040203000
3.880125000
-0.971920700
1.039889000
3.902808000
-0.876404900
1.039503000
3.923141000
-0.780361300
1.038997000
3.941111000
-0.683847500
1.038422000
3.956706000
-0.586921900
1.037862000
3.969918000
-0.489642700
1.037382000
3.980739000
-0.392068600
1.037010000
3.989162000
-0.294258300
1.036748000
3.995182000
-0.196270700
1.036564000
3.998795000
-0.098164920
1.036395000
4.200000000
0.000000000
1.158646000
4.198735000
0.103073200
1.158184000
4.194941000
0.206084200
1.157636000
4.188620000
0.308971200
1.157035000
4.179776000
0.411672000
1.156416000
4.168414000
0.514124800
1.155803000
4.154541000
0.616267900
1.155205000
4.138166000
0.718039900
1.154626000
4.119298000
0.819379300
1.154062000
4.097949000
0.920225100
1.153512000
4.074131000
1.020517000
1.152973000
4.047859000
1.120193000
1.152444000
4.019149000
1.219195000
1.151924000
3.988018000
1.317463000
1.151414000
3.954485000
1.414937000
1.150913000
3.918570000
1.511559000
1.150425000
3.880294000
1.607270000
1.149948000
3.839681000
1.702013000
1.149482000
3.796755000
1.795731000
1.149030000
3.751542000
1.888368000
1.148590000
3.704069000
1.979866000
1.148163000
3.654365000
2.070172000
1.147748000
3.602460000
2.159231000
1.147344000
3.548385000
2.246990000
1.146948000
3.492172000
2.333395000
1.146556000
3.433856000
2.418394000
1.146162000
3.373471000
2.501937000
1.145762000
3.311055000
2.583972000
1.145351000
3.246644000
2.664452000
1.144930000
3.180277000
2.743326000
1.144501000
3.111995000
2.820548000
1.144068000
3.041838000
2.896070000
1.143641000
2.969848000
2.969848000
1.143226000
2.896070000
3.041838000
1.142829000
2.820548000
3.111995000
1.142450000
2.743326000
3.180277000
1.142082000
2.664452000
3.246644000
1.141711000
2.583972000
3.311055000
1.141321000
2.501937000
3.373471000
1.140888000
2.418394000
3.433856000
1.140393000
2.333395000
3.492172000
1.139820000
2.246990000
3.548385000
1.139163000
2.159231000
3.602460000
1.138422000
2.070172000
3.654365000
1.137609000
1.979866000
3.704069000
1.136741000
1.888368000
3.751542000
1.135840000
1.795731000
3.796755000
1.134928000
1.702013000
3.839681000
1.134025000
1.607270000
3.880294000
1.133146000
1.511559000
3.918570000
1.132297000
1.414937000
3.954485000
1.131480000
1.317463000
3.988018000
1.130690000
1.219195000
4.019149000
1.129921000
1.120193000
4.047859000
1.129163000
1.020517000
4.074131000
1.128412000
0.920225100
4.097949000
1.127664000
0.819379300
4.119298000
1.126918000
0.718039900
4.138166000
1.126173000
0.616267900
4.154541000
1.125431000
0.514124800
4.168414000
1.124691000
0.411672000
4.179776000
1.123953000
0.308971200
4.188620000
1.123218000
0.206084200
4.194941000
1.122486000
0.103073200
4.198735000
1.121759000
0.000000000
4.200000000
1.121041000
-0.103073200
4.198735000
1.120337000
-0.206084200
4.194941000
1.119654000
-0.308971200
4.188620000
1.118999000
-0.411672000
4.179776000
1.118376000
-0.514124800
4.168414000
1.117788000
-0.616267900
4.154541000
1.117234000
-0.718039900
4.138166000
1.116708000
-0.819379300
4.119298000
1.116199000
-0.920225100
4.097949000
1.115693000
-1.020517000
4.074131000
1.115177000
-1.120193000
4.047859000
1.114637000
-1.219195000
4.019149000
1.114063000
-1.317463000
3.988018000
1.113450000
-1.414937000
3.954485000
1.112798000
-1.511559000
3.918570000
1.112109000
-1.607270000
3.880294000
1.111390000
-1.702013000
3.839681000
1.110648000
-1.795731000
3.796755000
1.109890000
-1.888368000
3.751542000
1.109122000
-1.979866000
3.704069000
1.108351000
-2.070172000
3.654365000
1.107581000
-2.159231000
3.602460000
1.106816000
-2.246990000
3.548385000
1.106058000
-2.333395000
3.492172000
1.105308000
-2.418394000
3.433856000
1.104566000
-2.501937000
3.373471000
1.103829000
-2.583972000
3.311055000
1.103094000
-2.664452000
3.246644000
1.102361000
-2.743326000
3.180277000
1.101627000
-2.820548000
3.111995000
1.100891000
-2.896070000
3.041838000
1.100155000
-2.969848000
2.969848000
1.099419000
-3.041838000
2.896070000
1.098687000
-3.111995000
2.820548000
1.097961000
-3.180277000
2.743326000
1.097248000
-3.246644000
2.664452000
1.096554000
-3.311055000
2.583972000
1.095888000
-3.373471000
2.501937000
1.095260000
-3.433856000
2.418394000
1.094681000
-3.492172000
2.333395000
1.094161000
-3.548385000
2.246990000
1.093706000
-3.602460000
2.159231000
1.093322000
-3.654365000
2.070172000
1.093009000
-3.704069000
1.979866000
1.092768000
-3.751542000
1.888368000
1.092594000
-3.796755000
1.795731000
1.092483000
-3.839681000
1.702013000
1.092431000
-3.880294000
1.607270000
1.092432000
-3.918570000
1.511559000
1.092480000
-3.954485000
1.414937000
1.092569000
-3.988018000
1.317463000
1.092691000
-4.019149000
1.219195000
1.092843000
-4.047859000
1.120193000
1.093018000
-4.074131000
1.020517000
1.093212000
-4.097949000
0.920225100
1.093426000
-4.119298000
0.819379300
1.093659000
-4.138166000
0.718039900
1.093914000
-4.154541000
0.616267900
1.094195000
-4.168414000
0.514124800
1.094502000
-4.179776000
0.411672000
1.094836000
-4.188620000
0.308971200
1.095190000
-4.194941000
0.206084200
1.095555000
-4.198735000
0.103073200
1.095923000
-4.200000000
0.000000000
1.096284000
-4.198735000
-0.103073200
1.096633000
-4.194941000
-0.206084200
1.096974000
-4.188620000
-0.308971200
1.097311000
-4.179776000
-0.411672000
1.097655000
-4.168414000
-0.514124800
1.098019000
-4.154541000
-0.616267900
1.098414000
-4.138166000
-0.718039900
1.098848000
-4.119298000
-0.819379300
1.099324000
-4.097949000
-0.920225100
1.099844000
-4.074131000
-1.020517000
1.100403000
-4.047859000
-1.120193000
1.100994000
-4.019149000
-1.219195000
1.101611000
-3.988018000
-1.317463000
1.102247000
-3.954485000
-1.414937000
1.102898000
-3.918570000
-1.511559000
1.103562000
-3.880294000
-1.607270000
1.104239000
-3.839681000
-1.702013000
1.104931000
-3.796755000
-1.795731000
1.105639000
-3.751542000
-1.888368000
1.106365000
-3.704069000
-1.979866000
1.107107000
-3.654365000
-2.070172000
1.107863000
-3.602460000
-2.159231000
1.108627000
-3.548385000
-2.246990000
1.109394000
-3.492172000
-2.333395000
1.110158000
-3.433856000
-2.418394000
1.110913000
-3.373471000
-2.501937000
1.111655000
-3.311055000
-2.583972000
1.112381000
-3.246644000
-2.664452000
1.113090000
-3.180277000
-2.743326000
1.113781000
-3.111995000
-2.820548000
1.114455000
-3.041838000
-2.896070000
1.115117000
-2.969848000
-2.969848000
1.115771000
-2.896070000
-3.041838000
1.116423000
-2.820548000
-3.111995000
1.117082000
-2.743326000
-3.180277000
1.117754000
-2.664452000
-3.246644000
1.118447000
-2.583972000
-3.311055000
1.119163000
-2.501937000
-3.373471000
1.119906000
-2.418394000
-3.433856000
1.120674000
-2.333395000
-3.492172000
1.121466000
-2.246990000
-3.548385000
1.122275000
-2.159231000
-3.602460000
1.123100000
-2.070172000
-3.654365000
1.123935000
-1.979866000
-3.704069000
1.124778000
-1.888368000
-3.751542000
1.125625000
-1.795731000
-3.796755000
1.126476000
-1.702013000
-3.839681000
1.127326000
-1.607270000
-3.880294000
1.128173000
-1.511559000
-3.918570000
1.129013000
-1.414937000
-3.954485000
1.129844000
-1.317463000
-3.988018000
1.130663000
-1.219195000
-4.019149000
1.131471000
-1.120193000
-4.047859000
1.132270000
-1.020517000
-4.074131000
1.133066000
-0.920225100
-4.097949000
1.133864000
-0.819379300
-4.119298000
1.134671000
-0.718039900
-4.138166000
1.135494000
-0.616267900
-4.154541000
1.136338000
-0.514124800
-4.168414000
1.137203000
-0.411672000
-4.179776000
1.138089000
-0.308971200
-4.188620000
1.138992000
-0.206084200
-4.194941000
1.139909000
-0.103073200
-4.198735000
1.140838000
0.000000000
-4.200000000
1.141778000
0.103073200
-4.198735000
1.142734000
0.206084200
-4.194941000
1.143710000
0.308971200
-4.188620000
1.144713000
0.411672000
-4.179776000
1.145747000
0.514124800
-4.168414000
1.146812000
0.616267900
-4.154541000
1.147901000
0.718039900
-4.138166000
1.148998000
0.819379300
-4.119298000
1.150075000
0.920225100
-4.097949000
1.151098000
1.020517000
-4.074131000
1.152031000
1.120193000
-4.047859000
1.152847000
1.219195000
-4.019149000
1.153534000
1.317463000
-3.988018000
1.154068000
1.414937000
-3.954485000
1.154419000
1.511559000
-3.918570000
1.154613000
1.607270000
-3.880294000
1.154801000
1.702013000
-3.839681000
1.155277000
1.795731000
-3.796755000
1.156378000
1.888368000
-3.751542000
1.158313000
1.979866000
-3.704069000
1.161013000
2.070172000
-3.654365000
1.164096000
2.159231000
-3.602460000
1.166989000
2.246990000
-3.548385000
1.169185000
2.333395000
-3.492172000
1.170481000
2.418394000
-3.433856000
1.171020000
2.501937000
-3.373471000
1.171171000
2.583972000
-3.311055000
1.171305000
2.664452000
-3.246644000
1.171630000
2.743326000
-3.180277000
1.172163000
2.820548000
-3.111995000
1.172816000
2.896070000
-3.041838000
1.173501000
2.969848000
-2.969848000
1.174174000
3.041838000
-2.896070000
1.174818000
3.111995000
-2.820548000
1.175414000
3.180277000
-2.743326000
1.175918000
3.246644000
-2.664452000
1.176240000
3.311055000
-2.583972000
1.176223000
3.373471000
-2.501937000
1.175681000
3.433856000
-2.418394000
1.174522000
3.492172000
-2.333395000
1.172884000
3.548385000
-2.246990000
1.171127000
3.602460000
-2.159231000
1.169635000
3.654365000
-2.070172000
1.168588000
3.704069000
-1.979866000
1.167916000
3.751542000
-1.888368000
1.167433000
3.796755000
-1.795731000
1.166960000
3.839681000
-1.702013000
1.166389000
3.880294000
-1.607270000
1.165665000
3.918570000
-1.511559000
1.164788000
3.954485000
-1.414937000
1.163835000
3.988018000
-1.317463000
1.162944000
4.019149000
-1.219195000
1.162224000
4.047859000
-1.120193000
1.161676000
4.074131000
-1.020517000
1.161213000
4.097949000
-0.920225100
1.160780000
4.119298000
-0.819379300
1.160421000
4.138166000
-0.718039900
1.160193000
4.154541000
-0.616267900
1.160068000
4.168414000
-0.514124800
1.159955000
4.179776000
-0.411672000
1.159787000
4.188620000
-0.308971200
1.159566000
4.194941000
-0.206084200
1.159310000
4.198735000
-0.103073200
1.159015000
4.400000000
0.000000000
1.288823000
4.398675000
0.107981400
1.287982000
4.394700000
0.215897800
1.287127000
4.388078000
0.323684100
1.286319000
4.378813000
0.431275400
1.285567000
4.366910000
0.538607000
1.284863000
4.352377000
0.645614100
1.284197000
4.335222000
0.752232300
1.283558000
4.315455000
0.858397400
1.282937000
4.293089000
0.964045500
1.282330000
4.268137000
1.069113000
1.281731000
4.240615000
1.173536000
1.281137000
4.210537000
1.277253000
1.280547000
4.177924000
1.380200000
1.279964000
4.142794000
1.482315000
1.279391000
4.105168000
1.583538000
1.278832000
4.065070000
1.683807000
1.278293000
4.022523000
1.783062000
1.277777000
3.977553000
1.881242000
1.277287000
3.930187000
1.978290000
1.276825000
3.880454000
2.074146000
1.276390000
3.828383000
2.168752000
1.275981000
3.774006000
2.262052000
1.275594000
3.717356000
2.353990000
1.275224000
3.658466000
2.444509000
1.274865000
3.597373000
2.533556000
1.274511000
3.534113000
2.621077000
1.274155000
3.468724000
2.707019000
1.273793000
3.401246000
2.791331000
1.273422000
3.331719000
2.873960000
1.273042000
3.260185000
2.954859000
1.272659000
3.186687000
3.033978000
1.272277000
3.111270000
3.111270000
1.271903000
3.033978000
3.186687000
1.271541000
2.954859000
3.260185000
1.271188000
2.873960000
3.331719000
1.270839000
2.791331000
3.401246000
1.270478000
2.707019000
3.468724000
1.270086000
2.621077000
3.534113000
1.269642000
2.533556000
3.597373000
1.269126000
2.444509000
3.658466000
1.268521000
2.353990000
3.717356000
1.267822000
2.262052000
3.774006000
1.267030000
2.168752000
3.828383000
1.266159000
2.074146000
3.880454000
1.265227000
1.978290000
3.930187000
1.264258000
1.881242000
3.977553000
1.263278000
1.783062000
4.022523000
1.262306000
1.683807000
4.065070000
1.261361000
1.583538000
4.105168000
1.260450000
1.482315000
4.142794000
1.259575000
1.380200000
4.177924000
1.258732000
1.277253000
4.210537000
1.257913000
1.173536000
4.240615000
1.257111000
1.069113000
4.268137000
1.256320000
0.964045500
4.293089000
1.255538000
0.858397400
4.315455000
1.254762000
0.752232300
4.335222000
1.253995000
0.645614100
4.352377000
1.253235000
0.538607000
4.366910000
1.252481000
0.431275400
4.378813000
1.251732000
0.323684100
4.388078000
1.250985000
0.215897800
4.394700000
1.250239000
0.107981400
4.398675000
1.249495000
0.000000000
4.400000000
1.248753000
-0.107981400
4.398675000
1.248020000
-0.215897800
4.394700000
1.247300000
-0.323684100
4.388078000
1.246598000
-0.431275400
4.378813000
1.245921000
-0.538607000
4.366910000
1.245269000
-0.645614100
4.352377000
1.244642000
-0.752232300
4.335222000
1.244034000
-0.858397400
4.315455000
1.243436000
-0.964045500
4.293089000
1.242836000
-1.069113000
4.268137000
1.242221000
-1.173536000
4.240615000
1.241577000
-1.277253000
4.210537000
1.240895000
-1.380200000
4.177924000
1.240170000
-1.482315000
4.142794000
1.239398000
-1.583538000
4.105168000
1.238583000
-1.683807000
4.065070000
1.237728000
-1.783062000
4.022523000
1.236841000
-1.881242000
3.977553000
1.235928000
-1.978290000
3.930187000
1.234995000
-2.074146000
3.880454000
1.234049000
-2.168752000
3.828383000
1.233099000
-2.262052000
3.774006000
1.232151000
-2.353990000
3.717356000
1.231213000
-2.444509000
3.658466000
1.230289000
-2.533556000
3.597373000
1.229383000
-2.621077000
3.534113000
1.228494000
-2.707019000
3.468724000
1.227621000
-2.791331000
3.401246000
1.226762000
-2.873960000
3.331719000
1.225915000
-2.954859000
3.260185000
1.225079000
-3.033978000
3.186687000
1.224251000
-3.111270000
3.111270000
1.223432000
-3.186687000
3.033978000
1.222622000
-3.260185000
2.954859000
1.221823000
-3.331719000
2.873960000
1.221039000
-3.401246000
2.791331000
1.220279000
-3.468724000
2.707019000
1.219550000
-3.534113000
2.621077000
1.218866000
-3.597373000
2.533556000
1.218237000
-3.658466000
2.444509000
1.217674000
-3.717356000
2.353990000
1.217183000
-3.774006000
2.262052000
1.216771000
-3.828383000
2.168752000
1.216437000
-3.880454000
2.074146000
1.216182000
-3.930187000
1.978290000
1.216002000
-3.977553000
1.881242000
1.215891000
-4.022523000
1.783062000
1.215845000
-4.065070000
1.683807000
1.215858000
-4.105168000
1.583538000
1.215921000
-4.142794000
1.482315000
1.216030000
-4.177924000
1.380200000
1.216177000
-4.210537000
1.277253000
1.216357000
-4.240615000
1.173536000
1.216566000
-4.268137000
1.069113000
1.216800000
-4.293089000
0.964045500
1.217059000
-4.315455000
0.858397400
1.217341000
-4.335222000
0.752232300
1.217649000
-4.352377000
0.645614100
1.217982000
-4.366910000
0.538607000
1.218341000
-4.378813000
0.431275400
1.218721000
-4.388078000
0.323684100
1.219118000
-4.394700000
0.215897800
1.219522000
-4.398675000
0.107981400
1.219925000
-4.400000000
0.000000000
1.220318000
-4.398675000
-0.107981400
1.220699000
-4.394700000
-0.215897800
1.221072000
-4.388078000
-0.323684100
1.221444000
-4.378813000
-0.431275400
1.221829000
-4.366910000
-0.538607000
1.222241000
-4.352377000
-0.645614100
1.222694000
-4.335222000
-0.752232300
1.223198000
-4.315455000
-0.858397400
1.223757000
-4.293089000
-0.964045500
1.224372000
-4.268137000
-1.069113000
1.225038000
-4.240615000
-1.173536000
1.225748000
-4.210537000
-1.277253000
1.226490000
-4.177924000
-1.380200000
1.227257000
-4.142794000
-1.482315000
1.228040000
-4.105168000
-1.583538000
1.228835000
-4.065070000
-1.683807000
1.229640000
-4.022523000
-1.783062000
1.230454000
-3.977553000
-1.881242000
1.231278000
-3.930187000
-1.978290000
1.232114000
-3.880454000
-2.074146000
1.232962000
-3.828383000
-2.168752000
1.233819000
-3.774006000
-2.262052000
1.234681000
-3.717356000
-2.353990000
1.235543000
-3.658466000
-2.444509000
1.236400000
-3.597373000
-2.533556000
1.237247000
-3.534113000
-2.621077000
1.238078000
-3.468724000
-2.707019000
1.238890000
-3.401246000
-2.791331000
1.239682000
-3.331719000
-2.873960000
1.240452000
-3.260185000
-2.954859000
1.241202000
-3.186687000
-3.033978000
1.241936000
-3.111270000
-3.111270000
1.242658000
-3.033978000
-3.186687000
1.243375000
-2.954859000
-3.260185000
1.244097000
-2.873960000
-3.331719000
1.244831000
-2.791331000
-3.401246000
1.245584000
-2.707019000
-3.468724000
1.246361000
-2.621077000
-3.534113000
1.247166000
-2.533556000
-3.597373000
1.247997000
-2.444509000
-3.658466000
1.248853000
-2.353990000
-3.717356000
1.249728000
-2.262052000
-3.774006000
1.250618000
-2.168752000
-3.828383000
1.251519000
-2.074146000
-3.880454000
1.252426000
-1.978290000
-3.930187000
1.253336000
-1.881242000
-3.977553000
1.254247000
-1.783062000
-4.022523000
1.255156000
-1.683807000
-4.065070000
1.256060000
-1.583538000
-4.105168000
1.256958000
-1.482315000
-4.142794000
1.257845000
-1.380200000
-4.177924000
1.258722000
-1.277253000
-4.210537000
1.259588000
-1.173536000
-4.240615000
1.260446000
-1.069113000
-4.268137000
1.261302000
-0.964045500
-4.293089000
1.262161000
-0.858397400
-4.315455000
1.263031000
-0.752232300
-4.335222000
1.263918000
-0.645614100
-4.352377000
1.264827000
-0.538607000
-4.366910000
1.265760000
-0.431275400
-4.378813000
1.266715000
-0.323684100
-4.388078000
1.267692000
-0.215897800
-4.394700000
1.268686000
-0.107981400
-4.398675000
1.269695000
0.000000000
-4.400000000
1.270722000
0.107981400
-4.398675000
1.271771000
0.215897800
-4.394700000
1.272848000
0.323684100
-4.388078000
1.273960000
0.431275400
-4.378813000
1.275112000
0.538607000
-4.366910000
1.276305000
0.645614100
-4.352377000
1.277531000
0.752232300
-4.335222000
1.278777000
0.858397400
-4.315455000
1.280024000
0.964045500
-4.293089000
1.281246000
1.069113000
-4.268137000
1.282413000
1.173536000
-4.240615000
1.283486000
1.277253000
-4.210537000
1.284395000
1.380200000
-4.177924000
1.285009000
1.482315000
-4.142794000
1.285186000
1.583538000
-4.105168000
1.284932000
1.683807000
-4.065070000
1.284519000
1.783062000
-4.022523000
1.284437000
1.881242000
-3.977553000
1.285160000
1.978290000
-3.930187000
1.286916000
2.074146000
-3.880454000
1.289576000
2.168752000
-3.828383000
1.292692000
2.262052000
-3.774006000
1.295653000
2.353990000
-3.717356000
1.297939000
2.444509000
-3.658466000
1.299335000
2.533556000
-3.597373000
1.299984000
2.621077000
-3.534113000
1.300253000
2.707019000
-3.468724000
1.300511000
2.791331000
-3.401246000
1.300966000
2.873960000
-3.331719000
1.301636000
2.954859000
-3.260185000
1.302435000
3.033978000
-3.186687000
1.303274000
3.111270000
-3.111270000
1.304107000
3.186687000
-3.033978000
1.304917000
3.260185000
-2.954859000
1.305682000
3.331719000
-2.873960000
1.306354000
3.401246000
-2.791331000
1.306838000
3.468724000
-2.707019000
1.306973000
3.534113000
-2.621077000
1.306567000
3.597373000
-2.533556000
1.305523000
3.658466000
-2.444509000
1.303975000
3.717356000
-2.353990000
1.302281000
3.774006000
-2.262052000
1.300821000
3.828383000
-2.168752000
1.299775000
3.880454000
-2.074146000
1.299076000
3.930187000
-1.978290000
1.298538000
3.977553000
-1.881242000
1.297988000
4.022523000
-1.783062000
1.297321000
4.065070000
-1.683807000
1.296487000
4.105168000
-1.583538000
1.295490000
4.142794000
-1.482315000
1.294412000
4.177924000
-1.380200000
1.293393000
4.210537000
-1.277253000
1.292547000
4.240615000
-1.173536000
1.291877000
4.268137000
-1.069113000
1.291294000
4.293089000
-0.964045500
1.290750000
4.315455000
-0.858397400
1.290292000
4.335222000
-0.752232300
1.290000000
4.352377000
-0.645614100
1.289896000
4.366910000
-0.538607000
1.289941000
4.378813000
-0.431275400
1.290058000
4.388078000
-0.323684100
1.290123000
4.394700000
-0.215897800
1.289978000
4.398675000
-0.107981400
1.289533000
4.600000000
0.000000000
1.425759000
4.598615000
0.112889600
1.424850000
4.594459000
0.225711300
1.424060000
4.587536000
0.338397000
1.423315000
4.577849000
0.450878800
1.422572000
4.565406000
0.563089100
1.421837000
4.550212000
0.674960100
1.421127000
4.532277000
0.786424600
1.420444000
4.511612000
0.897415500
1.419789000
4.488230000
1.007866000
1.419156000
4.462144000
1.117709000
1.418538000
4.433370000
1.226879000
1.417930000
4.401926000
1.335309000
1.417329000
4.367829000
1.442936000
1.416740000
4.331102000
1.549693000
1.416166000
4.291767000
1.655517000
1.415615000
4.249846000
1.760344000
1.415096000
4.205365000
1.864110000
1.414615000
4.158351000
1.966753000
1.414175000
4.108832000
2.068212000
1.413778000
4.056838000
2.168425000
1.413423000
4.002400000
2.267332000
1.413106000
3.945551000
2.364873000
1.412819000
3.886326000
2.460989000
1.412555000
3.824760000
2.555623000
1.412306000
3.760890000
2.648717000
1.412059000
3.694755000
2.740217000
1.411807000
3.626393000
2.830065000
1.411541000
3.555848000
2.918209000
1.411257000
3.483160000
3.004595000
1.410954000
3.408375000
3.089171000
1.410635000
3.331537000
3.171886000
1.410304000
3.252691000
3.252691000
1.409969000
3.171886000
3.331537000
1.409631000
3.089171000
3.408375000
1.409290000
3.004595000
3.483160000
1.408938000
2.918209000
3.555848000
1.408560000
2.830065000
3.626393000
1.408136000
2.740217000
3.694755000
1.407643000
2.648717000
3.760890000
1.407059000
2.555623000
3.824760000
1.406369000
2.460989000
3.886326000
1.405566000
2.364873000
3.945551000
1.404655000
2.267332000
4.002400000
1.403651000
2.168425000
4.056838000
1.402581000
2.068212000
4.108832000
1.401472000
1.966753000
4.158351000
1.400356000
1.864110000
4.205365000
1.399258000
1.760344000
4.249846000
1.398200000
1.655517000
4.291767000
1.397192000
1.549693000
4.331102000
1.396237000
1.442936000
4.367829000
1.395328000
1.335309000
4.401926000
1.394457000
1.226879000
4.433370000
1.393614000
1.117709000
4.462144000
1.392789000
1.007866000
4.488230000
1.391976000
0.897415500
4.511612000
1.391173000
0.786424600
4.532277000
1.390378000
0.674960100
4.550212000
1.389589000
0.563089100
4.565406000
1.388806000
0.450878800
4.577849000
1.388024000
0.338397000
4.587536000
1.387243000
0.225711300
4.594459000
1.386459000
0.112889600
4.598615000
1.385672000
0.000000000
4.600000000
1.384884000
-0.112889600
4.598615000
1.384097000
-0.225711300
4.594459000
1.383315000
-0.338397000
4.587536000
1.382543000
-0.450878800
4.577849000
1.381783000
-0.563089100
4.565406000
1.381037000
-0.674960100
4.550212000
1.380302000
-0.786424600
4.532277000
1.379575000
-0.897415500
4.511612000
1.378847000
-1.007866000
4.488230000
1.378107000
-1.117709000
4.462144000
1.377342000
-1.226879000
4.433370000
1.376537000
-1.335309000
4.401926000
1.375680000
-1.442936000
4.367829000
1.374764000
-1.549693000
4.331102000
1.373786000
-1.655517000
4.291767000
1.372754000
-1.760344000
4.249846000
1.371676000
-1.864110000
4.205365000
1.370566000
-1.966753000
4.158351000
1.369436000
-2.068212000
4.108832000
1.368295000
-2.168425000
4.056838000
1.367154000
-2.267332000
4.002400000
1.366020000
-2.364873000
3.945551000
1.364903000
-2.460989000
3.886326000
1.363810000
-2.555623000
3.824760000
1.362746000
-2.648717000
3.760890000
1.361712000
-2.740217000
3.694755000
1.360710000
-2.830065000
3.626393000
1.359735000
-2.918209000
3.555848000
1.358783000
-3.004595000
3.483160000
1.357851000
-3.089171000
3.408375000
1.356934000
-3.171886000
3.331537000
1.356030000
-3.252691000
3.252691000
1.355138000
-3.331537000
3.171886000
1.354258000
-3.408375000
3.089171000
1.353391000
-3.483160000
3.004595000
1.352542000
-3.555848000
2.918209000
1.351720000
-3.626393000
2.830065000
1.350936000
-3.694755000
2.740217000
1.350202000
-3.760890000
2.648717000
1.349532000
-3.824760000
2.555623000
1.348936000
-3.886326000
2.460989000
1.348422000
-3.945551000
2.364873000
1.347996000
-4.002400000
2.267332000
1.347659000
-4.056838000
2.168425000
1.347408000
-4.108832000
2.068212000
1.347240000
-4.158351000
1.966753000
1.347151000
-4.205365000
1.864110000
1.347133000
-4.249846000
1.760344000
1.347180000
-4.291767000
1.655517000
1.347286000
-4.331102000
1.549693000
1.347443000
-4.367829000
1.442936000
1.347643000
-4.401926000
1.335309000
1.347882000
-4.433370000
1.226879000
1.348152000
-4.462144000
1.117709000
1.348451000
-4.488230000
1.007866000
1.348775000
-4.511612000
0.897415500
1.349123000
-4.532277000
0.786424600
1.349496000
-4.550212000
0.674960100
1.349894000
-4.565406000
0.563089100
1.350315000
-4.577849000
0.450878800
1.350757000
-4.587536000
0.338397000
1.351213000
-4.594459000
0.225711300
1.351674000
-4.598615000
0.112889600
1.352133000
-4.600000000
0.000000000
1.352582000
-4.598615000
-0.112889600
1.353019000
-4.594459000
-0.225711300
1.353449000
-4.587536000
-0.338397000
1.353883000
-4.577849000
-0.450878800
1.354335000
-4.565406000
-0.563089100
1.354823000
-4.550212000
-0.674960100
1.355363000
-4.532277000
-0.786424600
1.355965000
-4.511612000
-0.897415500
1.356637000
-4.488230000
-1.007866000
1.357376000
-4.462144000
-1.117709000
1.358178000
-4.433370000
-1.226879000
1.359033000
-4.401926000
-1.335309000
1.359928000
-4.367829000
-1.442936000
1.360852000
-4.331102000
-1.549693000
1.361795000
-4.291767000
-1.655517000
1.362750000
-4.249846000
-1.760344000
1.363711000
-4.205365000
-1.864110000
1.364678000
-4.158351000
-1.966753000
1.365650000
-4.108832000
-2.068212000
1.366629000
-4.056838000
-2.168425000
1.367614000
-4.002400000
-2.267332000
1.368603000
-3.945551000
-2.364873000
1.369594000
-3.886326000
-2.460989000
1.370580000
-3.824760000
-2.555623000
1.371557000
-3.760890000
-2.648717000
1.372519000
-3.694755000
-2.740217000
1.373460000
-3.626393000
-2.830065000
1.374376000
-3.555848000
-2.918209000
1.375266000
-3.483160000
-3.004595000
1.376129000
-3.408375000
-3.089171000
1.376968000
-3.331537000
-3.171886000
1.377786000
-3.252691000
-3.252691000
1.378590000
-3.171886000
-3.331537000
1.379387000
-3.089171000
-3.408375000
1.380187000
-3.004595000
-3.483160000
1.380996000
-2.918209000
-3.555848000
1.381824000
-2.830065000
-3.626393000
1.382674000
-2.740217000
-3.694755000
1.383551000
-2.648717000
-3.760890000
1.384453000
-2.555623000
-3.824760000
1.385379000
-2.460989000
-3.886326000
1.386323000
-2.364873000
-3.945551000
1.387282000
-2.267332000
-4.002400000
1.388249000
-2.168425000
-4.056838000
1.389219000
-2.068212000
-4.108832000
1.390190000
-1.966753000
-4.158351000
1.391158000
-1.864110000
-4.205365000
1.392120000
-1.760344000
-4.249846000
1.393075000
-1.655517000
-4.291767000
1.394019000
-1.549693000
-4.331102000
1.394952000
-1.442936000
-4.367829000
1.395873000
-1.335309000
-4.401926000
1.396783000
-1.226879000
-4.433370000
1.397684000
-1.117709000
-4.462144000
1.398583000
-1.007866000
-4.488230000
1.399484000
-0.897415500
-4.511612000
1.400396000
-0.786424600
-4.532277000
1.401324000
-0.674960100
-4.550212000
1.402274000
-0.563089100
-4.565406000
1.403249000
-0.450878800
-4.577849000
1.404251000
-0.338397000
-4.587536000
1.405277000
-0.225711300
-4.594459000
1.406328000
-0.112889600
-4.598615000
1.407402000
0.000000000
-4.600000000
1.408502000
0.112889600
-4.598615000
1.409633000
0.225711300
-4.594459000
1.410803000
0.338397000
-4.587536000
1.412018000
0.450878800
-4.577849000
1.413283000
0.563089100
-4.565406000
1.414599000
0.674960100
-4.550212000
1.415964000
0.786424600
-4.532277000
1.417377000
0.897415500
-4.511612000
1.418830000
1.007866000
-4.488230000
1.420306000
1.117709000
-4.462144000
1.421731000
1.226879000
-4.433370000
1.422949000
1.335309000
-4.401926000
1.423748000
1.442936000
-4.367829000
1.423942000
1.549693000
-4.331102000
1.423501000
1.655517000
-4.291767000
1.422646000
1.760344000
-4.249846000
1.421807000
1.864110000
-4.205365000
1.421503000
1.966753000
-4.158351000
1.422150000
2.068212000
-4.108832000
1.423906000
2.168425000
-4.056838000
1.426603000
2.267332000
-4.002400000
1.429783000
2.364873000
-3.945551000
1.432827000
2.460989000
-3.886326000
1.435218000
2.555623000
-3.824760000
1.436744000
2.648717000
-3.760890000
1.437547000
2.740217000
-3.694755000
1.437998000
2.830065000
-3.626393000
1.438467000
2.918209000
-3.555848000
1.439161000
3.004595000
-3.483160000
1.440098000
3.089171000
-3.408375000
1.441186000
3.171886000
-3.331537000
1.442332000
3.252691000
-3.252691000
1.443482000
3.331537000
-3.171886000
1.444613000
3.408375000
-3.089171000
1.445698000
3.483160000
-3.004595000
1.446683000
3.555848000
-2.918209000
1.447471000
3.626393000
-2.830065000
1.447898000
3.694755000
-2.740217000
1.447767000
3.760890000
-2.648717000
1.446977000
3.824760000
-2.555623000
1.445655000
3.886326000
-2.460989000
1.444149000
3.945551000
-2.364873000
1.442832000
4.002400000
-2.267332000
1.441875000
4.056838000
-2.168425000
1.441204000
4.108832000
-2.068212000
1.440632000
4.158351000
-1.966753000
1.439987000
4.205365000
-1.864110000
1.439171000
4.249846000
-1.760344000
1.438140000
4.291767000
-1.655517000
1.436912000
4.331102000
-1.549693000
1.435580000
4.367829000
-1.442936000
1.434297000
4.401926000
-1.335309000
1.433189000
4.433370000
-1.226879000
1.432269000
4.462144000
-1.117709000
1.431457000
4.488230000
-1.007866000
1.430712000
4.511612000
-0.897415500
1.430089000
4.532277000
-0.786424600
1.429656000
4.550212000
-0.674960100
1.429416000
4.565406000
-0.563089100
1.429271000
4.577849000
-0.450878800
1.429057000
4.587536000
-0.338397000
1.428601000
4.594459000
-0.225711300
1.427814000
4.598615000
-0.112889600
1.426796000
4.800000000
0.000000000
1.571280000
4.798554000
0.117797900
1.570401000
4.794219000
0.235524800
1.569733000
4.786994000
0.353109900
1.569062000
4.776887000
0.470482300
1.568309000
4.763902000
0.587571300
1.567514000
4.748047000
0.704306200
1.566741000
4.729333000
0.820617100
1.566010000
4.707769000
0.936433600
1.565337000
4.683370000
1.051686000
1.564714000
4.656150000
1.166305000
1.564133000
4.626125000
1.280221000
1.563584000
4.593314000
1.393366000
1.563062000
4.557735000
1.505672000
1.562567000
4.519412000
1.617071000
1.562102000
4.478366000
1.727496000
1.561676000
4.434622000
1.836881000
1.561297000
4.388207000
1.945158000
1.560973000
4.339149000
2.052264000
1.560707000
4.287477000
2.158134000
1.560499000
4.233222000
2.262704000
1.560347000
4.176418000
2.365911000
1.560241000
4.117097000
2.467693000
1.560172000
4.055297000
2.567989000
1.560126000
3.991054000
2.666737000
1.560089000
3.924407000
2.763879000
1.560046000
3.855396000
2.859357000
1.559982000
3.784063000
2.953112000
1.559886000
3.710450000
3.045088000
1.559751000
3.634603000
3.135230000
1.559573000
3.556566000
3.223483000
1.559357000
3.476386000
3.309795000
1.559106000
3.394113000
3.394113000
1.558828000
3.309795000
3.476386000
1.558527000
3.223483000
3.556566000
1.558201000
3.135230000
3.634603000
1.557843000
3.045088000
3.710450000
1.557438000
2.953112000
3.784063000
1.556963000
2.859357000
3.855396000
1.556393000
2.763879000
3.924407000
1.555703000
2.666737000
3.991054000
1.554876000
2.567989000
4.055297000
1.553905000
2.467693000
4.117097000
1.552799000
2.365911000
4.176418000
1.551578000
2.262704000
4.233222000
1.550278000
2.158134000
4.287477000
1.548937000
2.052264000
4.339149000
1.547597000
1.945158000
4.388207000
1.546293000
1.836881000
4.434622000
1.545049000
1.727496000
4.478366000
1.543878000
1.617071000
4.519412000
1.542782000
1.505672000
4.557735000
1.541750000
1.393366000
4.593314000
1.540767000
1.280221000
4.626125000
1.539819000
1.166305000
4.656150000
1.538889000
1.051686000
4.683370000
1.537969000
0.936433600
4.707769000
1.537055000
0.820617100
4.729333000
1.536144000
0.704306200
4.748047000
1.535236000
0.587571300
4.763902000
1.534333000
0.470482300
4.776887000
1.533433000
0.353109900
4.786994000
1.532535000
0.235524800
4.794219000
1.531637000
0.117797900
4.798554000
1.530737000
0.000000000
4.800000000
1.529834000
-0.117797900
4.798554000
1.528926000
-0.235524800
4.794219000
1.528011000
-0.353109900
4.786994000
1.527089000
-0.470482300
4.776887000
1.526157000
-0.587571300
4.763902000
1.525214000
-0.704306200
4.748047000
1.524259000
-0.820617100
4.729333000
1.523290000
-0.936433600
4.707769000
1.522305000
-1.051686000
4.683370000
1.521300000
-1.166305000
4.656150000
1.520267000
-1.280221000
4.626125000
1.519200000
-1.393366000
4.593314000
1.518090000
-1.505672000
4.557735000
1.516934000
-1.617071000
4.519412000
1.515734000
-1.727496000
4.478366000
1.514496000
-1.836881000
4.434622000
1.513230000
-1.945158000
4.388207000
1.511951000
-2.052264000
4.339149000
1.510669000
-2.158134000
4.287477000
1.509398000
-2.262704000
4.233222000
1.508147000
-2.365911000
4.176418000
1.506923000
-2.467693000
4.117097000
1.505734000
-2.567989000
4.055297000
1.504584000
-2.666737000
3.991054000
1.503475000
-2.763879000
3.924407000
1.502407000
-2.859357000
3.855396000
1.501375000
-2.953112000
3.784063000
1.500373000
-3.045088000
3.710450000
1.499395000
-3.135230000
3.634603000
1.498434000
-3.223483000
3.556566000
1.497484000
-3.309795000
3.476386000
1.496542000
-3.394113000
3.394113000
1.495606000
-3.476386000
3.309795000
1.494677000
-3.556566000
3.223483000
1.493758000
-3.634603000
3.135230000
1.492856000
-3.710450000
3.045088000
1.491983000
-3.784063000
2.953112000
1.491153000
-3.855396000
2.859357000
1.490380000
-3.924407000
2.763879000
1.489680000
-3.991054000
2.666737000
1.489065000
-4.055297000
2.567989000
1.488544000
-4.117097000
2.467693000
1.488121000
-4.176418000
2.365911000
1.487798000
-4.233222000
2.262704000
1.487571000
-4.287477000
2.158134000
1.487436000
-4.339149000
2.052264000
1.487387000
-4.388207000
1.945158000
1.487418000
-4.434622000
1.836881000
1.487519000
-4.478366000
1.727496000
1.487683000
-4.519412000
1.617071000
1.487901000
-4.557735000
1.505672000
1.488163000
-4.593314000
1.393366000
1.488460000
-4.626125000
1.280221000
1.488784000
-4.656150000
1.166305000
1.489131000
-4.683370000
1.051686000
1.489496000
-4.707769000
0.936433600
1.489880000
-4.729333000
0.820617100
1.490284000
-4.748047000
0.704306200
1.490710000
-4.763902000
0.587571300
1.491161000
-4.776887000
0.470482300
1.491634000
-4.786994000
0.353109900
1.492125000
-4.794219000
0.235524800
1.492627000
-4.798554000
0.117797900
1.493132000
-4.800000000
0.000000000
1.493634000
-4.798554000
-0.117797900
1.494132000
-4.794219000
-0.235524800
1.494632000
-4.786994000
-0.353109900
1.495146000
-4.776887000
-0.470482300
1.495693000
-4.763902000
-0.587571300
1.496290000
-4.748047000
-0.704306200
1.496955000
-4.729333000
-0.820617100
1.497700000
-4.707769000
-0.936433600
1.498527000
-4.683370000
-1.051686000
1.499436000
-4.656150000
-1.166305000
1.500418000
-4.626125000
-1.280221000
1.501461000
-4.593314000
-1.393366000
1.502552000
-4.557735000
-1.505672000
1.503679000
-4.519412000
-1.617071000
1.504829000
-4.478366000
-1.727496000
1.505995000
-4.434622000
-1.836881000
1.507170000
-4.388207000
-1.945158000
1.508348000
-4.339149000
-2.052264000
1.509530000
-4.287477000
-2.158134000
1.510713000
-4.233222000
-2.262704000
1.511897000
-4.176418000
-2.365911000
1.513080000
-4.117097000
-2.467693000
1.514258000
-4.055297000
-2.567989000
1.515425000
-3.991054000
-2.666737000
1.516574000
-3.924407000
-2.763879000
1.517698000
-3.855396000
-2.859357000
1.518790000
-3.784063000
-2.953112000
1.519848000
-3.710450000
-3.045088000
1.520871000
-3.634603000
-3.135230000
1.521860000
-3.556566000
-3.223483000
1.522820000
-3.476386000
-3.309795000
1.523756000
-3.394113000
-3.394113000
1.524675000
-3.309795000
-3.476386000
1.525586000
-3.223483000
-3.556566000
1.526497000
-3.135230000
-3.634603000
1.527413000
-3.045088000
-3.710450000
1.528343000
-2.953112000
-3.784063000
1.529290000
-2.859357000
-3.855396000
1.530257000
-2.763879000
-3.924407000
1.531241000
-2.666737000
-3.991054000
1.532243000
-2.567989000
-4.055297000
1.533257000
-2.467693000
-4.117097000
1.534279000
-2.365911000
-4.176418000
1.535303000
-2.262704000
-4.233222000
1.536326000
-2.158134000
-4.287477000
1.537344000
-2.052264000
-4.339149000
1.538353000
-1.945158000
-4.388207000
1.539351000
-1.836881000
-4.434622000
1.540336000
-1.727496000
-4.478366000
1.541306000
-1.617071000
-4.519412000
1.542261000
-1.505672000
-4.557735000
1.543202000
-1.393366000
-4.593314000
1.544130000
-1.280221000
-4.626125000
1.545049000
-1.166305000
-4.656150000
1.545964000
-1.051686000
-4.683370000
1.546881000
-0.936433600
-4.707769000
1.547807000
-0.820617100
-4.729333000
1.548750000
-0.704306200
-4.748047000
1.549716000
-0.587571300
-4.763902000
1.550709000
-0.470482300
-4.776887000
1.551734000
-0.353109900
-4.786994000
1.552792000
-0.235524800
-4.794219000
1.553884000
-0.117797900
-4.798554000
1.555013000
0.000000000
-4.800000000
1.556183000
0.117797900
-4.798554000
1.557398000
0.235524800
-4.794219000
1.558668000
0.353109900
-4.786994000
1.559997000
0.470482300
-4.776887000
1.561386000
0.587571300
-4.763902000
1.562817000
0.704306200
-4.748047000
1.564260000
0.820617100
-4.729333000
1.565645000
0.936433600
-4.707769000
1.566882000
1.051686000
-4.683370000
1.567914000
1.166305000
-4.656150000
1.568748000
1.280221000
-4.626125000
1.569421000
1.393366000
-4.593314000
1.569898000
1.505672000
-4.557735000
1.570037000
1.617071000
-4.519412000
1.569726000
1.727496000
-4.478366000
1.569075000
1.836881000
-4.434622000
1.568452000
1.945158000
-4.388207000
1.568362000
2.052264000
-4.339149000
1.569226000
2.158134000
-4.287477000
1.571202000
2.262704000
-4.233222000
1.574129000
2.365911000
-4.176418000
1.577549000
2.467693000
-4.117097000
1.580843000
2.567989000
-4.055297000
1.583493000
2.666737000
-3.991054000
1.585286000
2.763879000
-3.924407000
1.586372000
2.859357000
-3.855396000
1.587120000
2.953112000
-3.784063000
1.587908000
3.045088000
-3.710450000
1.588942000
3.135230000
-3.634603000
1.590238000
3.223483000
-3.556566000
1.591699000
3.309795000
-3.476386000
1.593222000
3.394113000
-3.394113000
1.594742000
3.476386000
-3.309795000
1.596221000
3.556566000
-3.223483000
1.597617000
3.634603000
-3.135230000
1.598866000
3.710450000
-3.045088000
1.599863000
3.784063000
-2.953112000
1.600436000
3.855396000
-2.859357000
1.600391000
3.924407000
-2.763879000
1.599627000
3.991054000
-2.666737000
1.598276000
4.055297000
-2.567989000
1.596694000
4.117097000
-2.467693000
1.595259000
4.176418000
-2.365911000
1.594149000
4.233222000
-2.262704000
1.593299000
4.287477000
-2.158134000
1.592522000
4.339149000
-2.052264000
1.591652000
4.388207000
-1.945158000
1.590591000
4.434622000
-1.836881000
1.589301000
4.478366000
-1.727496000
1.587799000
4.519412000
-1.617071000
1.586183000
4.557735000
-1.505672000
1.584610000
4.593314000
-1.393366000
1.583210000
4.626125000
-1.280221000
1.582002000
4.656150000
-1.166305000
1.580910000
4.683370000
-1.051686000
1.579895000
4.707769000
-0.936433600
1.579014000
4.729333000
-0.820617100
1.578322000
4.748047000
-0.704306200
1.577804000
4.763902000
-0.587571300
1.577314000
4.776887000
-0.470482300
1.576625000
4.786994000
-0.353109900
1.575544000
4.794219000
-0.235524800
1.574085000
4.798554000
-0.117797900
1.572544000
5.000000000
0.000000000
1.722945000
4.998494000
0.122706100
1.721733000
4.993977000
0.245338400
1.720716000
4.986452000
0.367822800
1.719687000
4.975924000
0.490085700
1.718571000
4.962398000
0.612053400
1.717413000
4.945883000
0.733652400
1.716281000
4.926388000
0.854809400
1.715196000
4.903926000
0.975451600
1.714175000
4.878510000
1.095506000
1.713207000
4.850156000
1.214901000
1.712276000
4.818880000
1.333564000
1.711360000
4.784702000
1.451423000
1.710435000
4.747641000
1.568409000
1.709479000
4.707720000
1.684449000
1.708466000
4.664964000
1.799475000
1.707373000
4.619398000
1.913417000
1.706177000
4.571049000
2.026206000
1.704862000
4.519947000
2.137775000
1.703425000
4.466122000
2.248057000
1.701882000
4.409606000
2.356984000
1.700277000
4.350435000
2.464491000
1.698677000
4.288643000
2.570514000
1.697176000
4.224268000
2.674988000
1.695879000
4.157348000
2.777851000
1.694884000
4.087924000
2.879041000
1.694268000
4.016037000
2.978497000
1.694068000
3.941732000
3.076158000
1.694272000
3.865052000
3.171966000
1.694823000
3.786044000
3.265864000
1.695628000
3.704756000
3.357795000
1.696571000
3.621235000
3.447703000
1.697537000
3.535534000
3.535534000
1.698423000
3.447703000
3.621235000
1.699149000
3.357795000
3.704756000
1.699665000
3.265864000
3.786044000
1.699946000
3.171966000
3.865052000
1.699983000
3.076158000
3.941732000
1.699777000
2.978497000
4.016037000
1.699336000
2.879041000
4.087924000
1.698664000
2.777851000
4.157348000
1.697771000
2.674988000
4.224268000
1.696668000
2.570514000
4.288643000
1.695378000
2.464491000
4.350435000
1.693934000
2.356984000
4.409606000
1.692385000
2.248057000
4.466122000
1.690792000
2.137775000
4.519947000
1.689231000
2.026206000
4.571049000
1.687780000
1.913417000
4.619398000
1.686514000
1.799475000
4.664964000
1.685497000
1.684449000
4.707720000
1.684769000
1.568409000
4.747641000
1.684340000
1.451423000
4.784702000
1.684188000
1.333564000
4.818880000
1.684262000
1.214901000
4.850156000
1.684486000
1.095506000
4.878510000
1.684777000
0.975451600
4.903926000
1.685049000
0.854809400
4.926388000
1.685230000
0.733652400
4.945883000
1.685269000
0.612053400
4.962398000
1.685138000
0.490085700
4.975924000
1.684832000
0.367822800
4.986452000
1.684366000
0.245338400
4.993977000
1.683769000
0.122706100
4.998494000
1.683073000
0.000000000
5.000000000
1.682313000
-0.122706100
4.998494000
1.681517000
-0.245338400
4.993977000
1.680705000
-0.367822800
4.986452000
1.679886000
-0.490085700
4.975924000
1.679063000
-0.612053400
4.962398000
1.678231000
-0.733652400
4.945883000
1.677386000
-0.854809400
4.926388000
1.676521000
-0.975451600
4.903926000
1.675632000
-1.095506000
4.878510000
1.674716000
-1.214901000
4.850156000
1.673772000
-1.333564000
4.818880000
1.672801000
-1.451423000
4.784702000
1.671803000
-1.568409000
4.747641000
1.670757000
-1.684449000
4.707720000
1.669637000
-1.799475000
4.664964000
1.668357000
-1.913417000
4.619398000
1.666797000
-2.026206000
4.571049000
1.664885000
-2.137775000
4.519947000
1.662729000
-2.248057000
4.466122000
1.660631000
-2.356984000
4.409606000
1.658883000
-2.464491000
4.350435000
1.657551000
-2.570514000
4.288643000
1.656479000
-2.674988000
4.224268000
1.655481000
-2.777851000
4.157348000
1.654468000
-2.879041000
4.087924000
1.653443000
-2.978497000
4.016037000
1.652431000
-3.076158000
3.941732000
1.651436000
-3.171966000
3.865052000
1.650461000
-3.265864000
3.786044000
1.649499000
-3.357795000
3.704756000
1.648540000
-3.447703000
3.621235000
1.647580000
-3.535534000
3.535534000
1.646615000
-3.621235000
3.447703000
1.645648000
-3.704756000
3.357795000
1.644683000
-3.786044000
3.265864000
1.643734000
-3.865052000
3.171966000
1.642813000
-3.941732000
3.076158000
1.641942000
-4.016037000
2.978497000
1.641138000
-4.087924000
2.879041000
1.640419000
-4.157348000
2.777851000
1.639800000
-4.224268000
2.674988000
1.639288000
-4.288643000
2.570514000
1.638869000
-4.350435000
2.464491000
1.638510000
-4.409606000
2.356984000
1.638132000
-4.466122000
2.248057000
1.637628000
-4.519947000
2.137775000
1.636930000
-4.571049000
2.026206000
1.636103000
-4.619398000
1.913417000
1.635345000
-4.664964000
1.799475000
1.634861000
-4.707720000
1.684449000
1.634727000
-4.747641000
1.568409000
1.634867000
-4.784702000
1.451423000
1.635156000
-4.818880000
1.333564000
1.635507000
-4.850156000
1.214901000
1.635883000
-4.878510000
1.095506000
1.636277000
-4.903926000
0.975451600
1.636685000
-4.926388000
0.854809400
1.637114000
-4.945883000
0.733652400
1.637568000
-4.962398000
0.612053400
1.638053000
-4.975924000
0.490085700
1.638570000
-4.986452000
0.367822800
1.639116000
-4.993977000
0.245338400
1.639688000
-4.998494000
0.122706100
1.640280000
-5.000000000
0.000000000
1.640890000
-4.998494000
-0.122706100
1.641517000
-4.993977000
-0.245338400
1.642169000
-4.986452000
-0.367822800
1.642859000
-4.975924000
-0.490085700
1.643604000
-4.962398000
-0.612053400
1.644421000
-4.945883000
-0.733652400
1.645325000
-4.926388000
-0.854809400
1.646323000
-4.903926000
-0.975451600
1.647418000
-4.878510000
-1.095506000
1.648600000
-4.850156000
-1.214901000
1.649859000
-4.818880000
-1.333564000
1.651177000
-4.784702000
-1.451423000
1.652539000
-4.747641000
-1.568409000
1.653927000
-4.707720000
-1.684449000
1.655328000
-4.664964000
-1.799475000
1.656732000
-4.619398000
-1.913417000
1.658129000
-4.571049000
-2.026206000
1.659514000
-4.519947000
-2.137775000
1.660886000
-4.466122000
-2.248057000
1.662243000
-4.409606000
-2.356984000
1.663585000
-4.350435000
-2.464491000
1.664910000
-4.288643000
-2.570514000
1.666217000
-4.224268000
-2.674988000
1.667500000
-4.157348000
-2.777851000
1.668755000
-4.087924000
-2.879041000
1.669977000
-4.016037000
-2.978497000
1.671162000
-3.941732000
-3.076158000
1.672308000
-3.865052000
-3.171966000
1.673417000
-3.786044000
-3.265864000
1.674490000
-3.704756000
-3.357795000
1.675533000
-3.621235000
-3.447703000
1.676548000
-3.535534000
-3.535534000
1.677543000
-3.447703000
-3.621235000
1.678521000
-3.357795000
-3.704756000
1.679488000
-3.265864000
-3.786044000
1.680448000
-3.171966000
-3.865052000
1.681407000
-3.076158000
-3.941732000
1.682366000
-2.978497000
-4.016037000
1.683329000
-2.879041000
-4.087924000
1.684296000
-2.777851000
-4.157348000
1.685268000
-2.674988000
-4.224268000
1.686246000
-2.570514000
-4.288643000
1.687229000
-2.464491000
-4.350435000
1.688217000
-2.356984000
-4.409606000
1.689210000
-2.248057000
-4.466122000
1.690208000
-2.137775000
-4.519947000
1.691208000
-2.026206000
-4.571049000
1.692209000
-1.913417000
-4.619398000
1.693207000
-1.799475000
-4.664964000
1.694199000
-1.684449000
-4.707720000
1.695182000
-1.568409000
-4.747641000
1.696153000
-1.451423000
-4.784702000
1.697113000
-1.333564000
-4.818880000
1.698066000
-1.214901000
-4.850156000
1.699015000
-1.095506000
-4.878510000
1.699970000
-0.975451600
-4.903926000
1.700936000
-0.854809400
-4.926388000
1.701920000
-0.733652400
-4.945883000
1.702927000
-0.612053400
-4.962398000
1.703960000
-0.490085700
-4.975924000
1.705021000
-0.367822800
-4.986452000
1.706109000
-0.245338400
-4.993977000
1.707225000
-0.122706100
-4.998494000
1.708374000
0.000000000
-5.000000000
1.709564000
0.122706100
-4.998494000
1.710806000
0.245338400
-4.993977000
1.712114000
0.367822800
-4.986452000
1.713503000
0.490085700
-4.975924000
1.714977000
0.612053400
-4.962398000
1.716524000
0.733652400
-4.945883000
1.718114000
0.854809400
-4.926388000
1.719676000
0.975451600
-4.903926000
1.721115000
1.095506000
-4.878510000
1.722366000
1.214901000
-4.850156000
1.723430000
1.333564000
-4.818880000
1.724335000
1.451423000
-4.784702000
1.725040000
1.568409000
-4.747641000
1.725400000
1.684449000
-4.707720000
1.725303000
1.799475000
-4.664964000
1.724861000
1.913417000
-4.619398000
1.724448000
2.026206000
-4.571049000
1.724572000
2.137775000
-4.519947000
1.725656000
2.248057000
-4.466122000
1.727858000
2.356984000
-4.409606000
1.731012000
2.464491000
-4.350435000
1.734651000
2.570514000
-4.288643000
1.738147000
2.674988000
-4.224268000
1.740971000
2.777851000
-4.157348000
1.742905000
2.879041000
-4.087924000
1.744089000
2.978497000
-4.016037000
1.744895000
3.076158000
-3.941732000
1.745700000
3.171966000
-3.865052000
1.746714000
3.265864000
-3.786044000
1.747960000
3.357795000
-3.704756000
1.749346000
3.447703000
-3.621235000
1.750773000
3.535534000
-3.535534000
1.752182000
3.621235000
-3.447703000
1.753538000
3.704756000
-3.357795000
1.754802000
3.786044000
-3.265864000
1.755911000
3.865052000
-3.171966000
1.756761000
3.941732000
-3.076158000
1.757184000
4.016037000
-2.978497000
1.756985000
4.087924000
-2.879041000
1.756066000
4.157348000
-2.777851000
1.754559000
4.224268000
-2.674988000
1.752822000
4.288643000
-2.570514000
1.751234000
4.350435000
-2.464491000
1.749974000
4.409606000
-2.356984000
1.748972000
4.466122000
-2.248057000
1.748045000
4.519947000
-2.137775000
1.747021000
4.571049000
-2.026206000
1.745802000
4.619398000
-1.913417000
1.744348000
4.664964000
-1.799475000
1.742676000
4.707720000
-1.684449000
1.740883000
4.747641000
-1.568409000
1.739130000
4.784702000
-1.451423000
1.737548000
4.818880000
-1.333564000
1.736156000
4.850156000
-1.214901000
1.734881000
4.878510000
-1.095506000
1.733685000
4.903926000
-0.975451600
1.732620000
4.926388000
-0.854809400
1.731741000
4.945883000
-0.733652400
1.731027000
4.962398000
-0.612053400
1.730329000
4.975924000
-0.490085700
1.729413000
4.986452000
-0.367822800
1.728086000
4.993977000
-0.245338400
1.726357000
4.998494000
-0.122706100
1.724524000
5.200000000
0.000000000
1.879357000
5.198434000
0.127614400
1.877536000
5.193736000
0.255151900
1.875876000
5.185910000
0.382535700
1.874161000
5.174960000
0.509689100
1.872303000
5.160893000
0.636535500
1.870324000
5.143718000
0.762998400
1.868268000
5.123444000
0.889001800
1.866130000
5.100083000
1.014470000
1.863900000
5.073651000
1.139326000
1.861557000
5.044162000
1.263497000
1.859087000
5.011635000
1.386906000
1.856490000
4.976089000
1.509480000
1.853791000
4.937546000
1.631145000
1.851029000
4.896029000
1.751827000
1.848262000
4.851563000
1.871454000
1.845553000
4.804173000
1.989954000
1.842965000
4.753891000
2.107255000
1.840551000
4.700744000
2.223286000
1.838352000
4.644766000
2.337979000
1.836395000
4.585990000
2.451263000
1.834690000
4.524452000
2.563071000
1.833240000
4.460188000
2.673334000
1.832035000
4.393239000
2.781988000
1.831063000
4.323642000
2.888965000
1.830303000
4.251441000
2.994202000
1.829733000
4.176679000
3.097636000
1.829326000
4.099401000
3.199204000
1.829058000
4.019654000
3.298845000
1.828908000
3.937486000
3.396499000
1.828863000
3.852946000
3.492106000
1.828921000
3.766085000
3.585611000
1.829090000
3.676955000
3.676955000
1.829382000
3.585611000
3.766085000
1.829807000
3.492106000
3.852946000
1.830360000
3.396499000
3.937486000
1.831012000
3.298845000
4.019654000
1.831707000
3.199204000
4.099401000
1.832356000
3.097636000
4.176679000
1.832856000
2.994202000
4.251441000
1.833102000
2.888965000
4.323642000
1.833013000
2.781988000
4.393239000
1.832557000
2.673334000
4.460188000
1.831760000
2.563071000
4.524452000
1.830714000
2.451263000
4.585990000
1.829567000
2.337979000
4.644766000
1.828495000
2.223286000
4.700744000
1.827682000
2.107255000
4.753891000
1.827286000
1.989954000
4.804173000
1.827415000
1.871454000
4.851563000
1.828113000
1.751827000
4.896029000
1.829354000
1.631145000
4.937546000
1.831048000
1.509480000
4.976089000
1.833055000
1.386906000
5.011635000
1.835205000
1.263497000
5.044162000
1.837316000
1.139326000
5.073651000
1.839218000
1.014470000
5.100083000
1.840765000
0.889001800
5.123444000
1.841845000
0.762998400
5.143718000
1.842386000
0.636535500
5.160893000
1.842355000
0.509689100
5.174960000
1.841750000
0.382535700
5.185910000
1.840594000
0.255151900
5.193736000
1.838928000
0.127614400
5.198434000
1.836802000
0.000000000
5.200000000
1.834272000
-0.127614400
5.198434000
1.831401000
-0.255151900
5.193736000
1.828264000
-0.382535700
5.185910000
1.824943000
-0.509689100
5.174960000
1.821538000
-0.636535500
5.160893000
1.818164000
-0.762998400
5.143718000
1.814949000
-0.889001800
5.123444000
1.812025000
-1.014470000
5.100083000
1.809520000
-1.139326000
5.073651000
1.807545000
-1.263497000
5.044162000
1.806181000
-1.386906000
5.011635000
1.805472000
-1.509480000
4.976089000
1.805414000
-1.631145000
4.937546000
1.805938000
-1.751827000
4.896029000
1.806921000
-1.871454000
4.851563000
1.808153000
-1.989954000
4.804173000
1.809363000
-2.107255000
4.753891000
1.810326000
-2.223286000
4.700744000
1.811011000
-2.337979000
4.644766000
1.811599000
-2.451263000
4.585990000
1.812297000
-2.563071000
4.524452000
1.813116000
-2.673334000
4.460188000
1.813877000
-2.781988000
4.393239000
1.814396000
-2.888965000
4.323642000
1.814600000
-2.994202000
4.251441000
1.814517000
-3.097636000
4.176679000
1.814198000
-3.199204000
4.099401000
1.813673000
-3.298845000
4.019654000
1.812965000
-3.396499000
3.937486000
1.812088000
-3.492106000
3.852946000
1.811052000
-3.585611000
3.766085000
1.809870000
-3.676955000
3.676955000
1.808558000
-3.766085000
3.585611000
1.807141000
-3.852946000
3.492106000
1.805647000
-3.937486000
3.396499000
1.804110000
-4.019654000
3.298845000
1.802573000
-4.099401000
3.199204000
1.801076000
-4.176679000
3.097636000
1.799664000
-4.251441000
2.994202000
1.798372000
-4.323642000
2.888965000
1.797233000
-4.393239000
2.781988000
1.796265000
-4.460188000
2.673334000
1.795462000
-4.524452000
2.563071000
1.794795000
-4.585990000
2.451263000
1.794182000
-4.644766000
2.337979000
1.793509000
-4.700744000
2.223286000
1.792702000
-4.753891000
2.107255000
1.791812000
-4.804173000
1.989954000
1.791026000
-4.851563000
1.871454000
1.790542000
-4.896029000
1.751827000
1.790423000
-4.937546000
1.631145000
1.790587000
-4.976089000
1.509480000
1.790904000
-5.011635000
1.386906000
1.791285000
-5.044162000
1.263497000
1.791688000
-5.073651000
1.139326000
1.792107000
-5.100083000
1.014470000
1.792536000
-5.123444000
0.889001800
1.792984000
-5.143718000
0.762998400
1.793454000
-5.160893000
0.636535500
1.793954000
-5.174960000
0.509689100
1.794487000
-5.185910000
0.382535700
1.795056000
-5.193736000
0.255151900
1.795662000
-5.198434000
0.127614400
1.796304000
-5.200000000
0.000000000
1.796985000
-5.198434000
-0.127614400
1.797710000
-5.193736000
-0.255151900
1.798490000
-5.185910000
-0.382535700
1.799340000
-5.174960000
-0.509689100
1.800278000
-5.160893000
-0.636535500
1.801320000
-5.143718000
-0.762998400
1.802479000
-5.123444000
-0.889001800
1.803757000
-5.100083000
-1.014470000
1.805149000
-5.073651000
-1.139326000
1.806642000
-5.044162000
-1.263497000
1.808214000
-5.011635000
-1.386906000
1.809840000
-4.976089000
-1.509480000
1.811494000
-4.937546000
-1.631145000
1.813151000
-4.896029000
-1.751827000
1.814793000
-4.851563000
-1.871454000
1.816405000
-4.804173000
-1.989954000
1.817980000
-4.753891000
-2.107255000
1.819516000
-4.700744000
-2.223286000
1.821019000
-4.644766000
-2.337979000
1.822495000
-4.585990000
-2.451263000
1.823952000
-4.524452000
-2.563071000
1.825398000
-4.460188000
-2.673334000
1.826835000
-4.393239000
-2.781988000
1.828260000
-4.323642000
-2.888965000
1.829671000
-4.251441000
-2.994202000
1.831062000
-4.176679000
-3.097636000
1.832428000
-4.099401000
-3.199204000
1.833768000
-4.019654000
-3.298845000
1.835082000
-3.937486000
-3.396499000
1.836372000
-3.852946000
-3.492106000
1.837641000
-3.766085000
-3.585611000
1.838890000
-3.676955000
-3.676955000
1.840121000
-3.585611000
-3.766085000
1.841331000
-3.492106000
-3.852946000
1.842518000
-3.396499000
-3.937486000
1.843678000
-3.298845000
-4.019654000
1.844810000
-3.199204000
-4.099401000
1.845913000
-3.097636000
-4.176679000
1.846988000
-2.994202000
-4.251441000
1.848038000
-2.888965000
-4.323642000
1.849068000
-2.781988000
-4.393239000
1.850082000
-2.673334000
-4.460188000
1.851083000
-2.563071000
-4.524452000
1.852074000
-2.451263000
-4.585990000
1.853056000
-2.337979000
-4.644766000
1.854028000
-2.223286000
-4.700744000
1.854989000
-2.107255000
-4.753891000
1.855937000
-1.989954000
-4.804173000
1.856869000
-1.871454000
-4.851563000
1.857786000
-1.751827000
-4.896029000
1.858689000
-1.631145000
-4.937546000
1.859581000
-1.509480000
-4.976089000
1.860468000
-1.386906000
-5.011635000
1.861360000
-1.263497000
-5.044162000
1.862267000
-1.139326000
-5.073651000
1.863196000
-1.014470000
-5.100083000
1.864156000
-0.889001800
-5.123444000
1.865152000
-0.762998400
-5.143718000
1.866184000
-0.636535500
-5.160893000
1.867250000
-0.509689100
-5.174960000
1.868347000
-0.382535700
-5.185910000
1.869470000
-0.255151900
-5.193736000
1.870619000
-0.127614400
-5.198434000
1.871799000
0.000000000
-5.200000000
1.873021000
0.127614400
-5.198434000
1.874304000
0.255151900
-5.193736000
1.875669000
0.382535700
-5.185910000
1.877137000
0.509689100
-5.174960000
1.878721000
0.636535500
-5.160893000
1.880412000
0.762998400
-5.143718000
1.882180000
0.889001800
-5.123444000
1.883951000
1.014470000
-5.100083000
1.885624000
1.139326000
-5.073651000
1.887124000
1.263497000
-5.044162000
1.888440000
1.386906000
-5.011635000
1.889587000
1.509480000
-4.976089000
1.890515000
1.631145000
-4.937546000
1.891069000
1.751827000
-4.896029000
1.891133000
1.871454000
-4.851563000
1.890819000
1.989954000
-4.804173000
1.890503000
2.107255000
-4.753891000
1.890699000
2.223286000
-4.700744000
1.891834000
2.337979000
-4.644766000
1.894070000
2.451263000
-4.585990000
1.897244000
2.563071000
-4.524452000
1.900891000
2.673334000
-4.460188000
1.904382000
2.781988000
-4.393239000
1.907185000
2.888965000
-4.323642000
1.909080000
2.994202000
-4.251441000
1.910209000
3.097636000
-4.176679000
1.910939000
3.199204000
-4.099401000
1.911649000
3.298845000
-4.019654000
1.912551000
3.396499000
-3.937486000
1.913665000
3.492106000
-3.852946000
1.914900000
3.585611000
-3.766085000
1.916158000
3.676955000
-3.676955000
1.917377000
3.766085000
-3.585611000
1.918525000
3.852946000
-3.492106000
1.919562000
3.937486000
-3.396499000
1.920427000
4.019654000
-3.298845000
1.921020000
4.099401000
-3.199204000
1.921176000
4.176679000
-3.097636000
1.920706000
4.251441000
-2.994202000
1.919517000
4.323642000
-2.888965000
1.917749000
4.393239000
-2.781988000
1.915763000
4.460188000
-2.673334000
1.913943000
4.524452000
-2.563071000
1.912468000
4.585990000
-2.451263000
1.911269000
4.644766000
-2.337979000
1.910158000
4.700744000
-2.223286000
1.908961000
4.753891000
-2.107255000
1.907574000
4.804173000
-1.989954000
1.905951000
4.851563000
-1.871454000
1.904106000
4.896029000
-1.751827000
1.902134000
4.937546000
-1.631145000
1.900191000
4.976089000
-1.509480000
1.898408000
5.011635000
-1.386906000
1.896805000
5.044162000
-1.263497000
1.895303000
5.073651000
-1.139326000
1.893862000
5.100083000
-1.014470000
1.892530000
5.123444000
-0.889001800
1.891353000
5.143718000
-0.762998400
1.890307000
5.160893000
-0.636535500
1.889234000
5.174960000
-0.509689100
1.887902000
5.185910000
-0.382535700
1.886115000
5.193736000
-0.255151900
1.883884000
5.198434000
-0.127614400
1.881511000
5.400000000
0.000000000
2.036281000
5.398374000
0.132522600
2.033391000
5.393496000
0.264965400
2.030651000
5.385368000
0.397248700
2.027885000
5.373998000
0.529292600
2.025046000
5.359390000
0.661017700
2.022202000
5.341553000
0.792344500
2.019436000
5.320499000
0.923194200
2.016777000
5.296240000
1.053488000
2.014242000
5.268792000
1.183147000
2.011816000
5.238169000
1.312093000
2.009475000
5.204391000
1.440249000
2.007193000
5.167478000
1.567537000
2.004943000
5.127452000
1.693882000
2.002709000
5.084338000
1.819205000
2.000483000
5.038161000
1.943433000
1.998265000
4.988949000
2.066491000
1.996068000
4.936733000
2.188303000
1.993912000
4.881542000
2.308798000
1.991827000
4.823411000
2.427901000
1.989843000
4.762375000
2.545542000
1.987997000
4.698470000
2.661650000
1.986323000
4.631734000
2.776155000
1.984851000
4.562210000
2.888987000
1.983604000
4.489936000
3.000079000
1.982593000
4.414958000
3.109364000
1.981818000
4.337321000
3.216776000
1.981263000
4.257071000
3.322251000
1.980904000
4.174256000
3.425724000
1.980713000
4.088928000
3.527133000
1.980663000
4.001136000
3.626419000
1.980735000
3.910934000
3.723519000
1.980919000
3.818377000
3.818377000
1.981217000
3.723519000
3.910934000
1.981629000
3.626419000
4.001136000
1.982147000
3.527133000
4.088928000
1.982748000
3.425724000
4.174256000
1.983380000
3.322251000
4.257071000
1.983967000
3.216776000
4.337321000
1.984415000
3.109364000
4.414958000
1.984634000
3.000079000
4.489936000
1.984555000
2.888987000
4.562210000
1.984160000
2.776155000
4.631734000
1.983490000
2.661650000
4.698470000
1.982649000
2.545542000
4.762375000
1.981798000
2.427901000
4.823411000
1.981124000
2.308798000
4.881542000
1.980821000
2.188303000
4.936733000
1.981048000
2.066491000
4.988949000
1.981911000
1.943433000
5.038161000
1.983441000
1.819205000
5.084338000
1.985589000
1.693882000
5.127452000
1.988228000
1.567537000
5.167478000
1.991170000
1.440249000
5.204391000
1.994186000
1.312093000
5.238169000
1.997028000
1.183147000
5.268792000
1.999459000
1.053488000
5.296240000
2.001269000
0.923194200
5.320499000
2.002296000
0.792344500
5.341553000
2.002439000
0.661017700
5.359390000
2.001661000
0.529292600
5.373998000
1.999989000
0.397248700
5.385368000
1.997509000
0.264965400
5.393496000
1.994353000
0.132522600
5.398374000
1.990685000
0.000000000
5.400000000
1.986682000
-0.132522600
5.398374000
1.982518000
-0.264965400
5.393496000
1.978350000
-0.397248700
5.385368000
1.974304000
-0.529292600
5.373998000
1.970476000
-0.661017700
5.359390000
1.966927000
-0.792344500
5.341553000
1.963696000
-0.923194200
5.320499000
1.960805000
-1.053488000
5.296240000
1.958272000
-1.183147000
5.268792000
1.956118000
-1.312093000
5.238169000
1.954374000
-1.440249000
5.204391000
1.953075000
-1.567537000
5.167478000
1.952266000
-1.693882000
5.127452000
1.951967000
-1.819205000
5.084338000
1.952182000
-1.943433000
5.038161000
1.952841000
-2.066491000
4.988949000
1.953811000
-2.188303000
4.936733000
1.954978000
-2.308798000
4.881542000
1.956376000
-2.427901000
4.823411000
1.958197000
-2.545542000
4.762375000
1.960605000
-2.661650000
4.698470000
1.963519000
-2.776155000
4.631734000
1.966636000
-2.888987000
4.562210000
1.969632000
-3.000079000
4.489936000
1.972305000
-3.109364000
4.414958000
1.974570000
-3.216776000
4.337321000
1.976402000
-3.322251000
4.257071000
1.977777000
-3.425724000
4.174256000
1.978701000
-3.527133000
4.088928000
1.979185000
-3.626419000
4.001136000
1.979251000
-3.723519000
3.910934000
1.978930000
-3.818377000
3.818377000
1.978260000
-3.910934000
3.723519000
1.977286000
-4.001136000
3.626419000
1.976055000
-4.088928000
3.527133000
1.974623000
-4.174256000
3.425724000
1.973050000
-4.257071000
3.322251000
1.971399000
-4.337321000
3.216776000
1.969732000
-4.414958000
3.109364000
1.968108000
-4.489936000
3.000079000
1.966578000
-4.562210000
2.888987000
1.965181000
-4.631734000
2.776155000
1.963932000
-4.698470000
2.661650000
1.962816000
-4.762375000
2.545542000
1.961768000
-4.823411000
2.427901000
1.960689000
-4.881542000
2.308798000
1.959514000
-4.936733000
2.188303000
1.958302000
-4.988949000
2.066491000
1.957243000
-5.038161000
1.943433000
1.956534000
-5.084338000
1.819205000
1.956234000
-5.127452000
1.693882000
1.956255000
-5.167478000
1.567537000
1.956459000
-5.204391000
1.440249000
1.956746000
-5.238169000
1.312093000
1.957070000
-5.268792000
1.183147000
1.957418000
-5.296240000
1.053488000
1.957785000
-5.320499000
0.923194200
1.958179000
-5.341553000
0.792344500
1.958608000
-5.359390000
0.661017700
1.959084000
-5.373998000
0.529292600
1.959613000
-5.385368000
0.397248700
1.960203000
-5.393496000
0.264965400
1.960856000
-5.398374000
0.132522600
1.961573000
-5.400000000
0.000000000
1.962354000
-5.398374000
-0.132522600
1.963205000
-5.393496000
-0.264965400
1.964134000
-5.385368000
-0.397248700
1.965153000
-5.373998000
-0.529292600
1.966278000
-5.359390000
-0.661017700
1.967520000
-5.341553000
-0.792344500
1.968888000
-5.320499000
-0.923194200
1.970384000
-5.296240000
-1.053488000
1.972001000
-5.268792000
-1.183147000
1.973728000
-5.238169000
-1.312093000
1.975547000
-5.204391000
-1.440249000
1.977445000
-5.167478000
-1.567537000
1.979406000
-5.127452000
-1.693882000
1.981421000
-5.084338000
-1.819205000
1.983484000
-5.038161000
-1.943433000
1.985589000
-4.988949000
-2.066491000
1.987734000
-4.936733000
-2.188303000
1.989914000
-4.881542000
-2.308798000
1.992125000
-4.823411000
-2.427901000
1.994358000
-4.762375000
-2.545542000
1.996599000
-4.698470000
-2.661650000
1.998834000
-4.631734000
-2.776155000
2.001044000
-4.562210000
-2.888987000
2.003208000
-4.489936000
-3.000079000
2.005308000
-4.414958000
-3.109364000
2.007330000
-4.337321000
-3.216776000
2.009268000
-4.257071000
-3.322251000
2.011120000
-4.174256000
-3.425724000
2.012893000
-4.088928000
-3.527133000
2.014595000
-4.001136000
-3.626419000
2.016235000
-3.910934000
-3.723519000
2.017818000
-3.818377000
-3.818377000
2.019346000
-3.723519000
-3.910934000
2.020812000
-3.626419000
-4.001136000
2.022204000
-3.527133000
-4.088928000
2.023508000
-3.425724000
-4.174256000
2.024706000
-3.322251000
-4.257071000
2.025782000
-3.216776000
-4.337321000
2.026726000
-3.109364000
-4.414958000
2.027534000
-3.000079000
-4.489936000
2.028211000
-2.888987000
-4.562210000
2.028769000
-2.776155000
-4.631734000
2.029233000
-2.661650000
-4.698470000
2.029628000
-2.545542000
-4.762375000
2.029989000
-2.427901000
-4.823411000
2.030345000
-2.308798000
-4.881542000
2.030725000
-2.188303000
-4.936733000
2.031151000
-2.066491000
-4.988949000
2.031636000
-1.943433000
-5.038161000
2.032187000
-1.819205000
-5.084338000
2.032803000
-1.693882000
-5.127452000
2.033484000
-1.567537000
-5.167478000
2.034225000
-1.440249000
-5.204391000
2.035028000
-1.312093000
-5.238169000
2.035890000
-1.183147000
-5.268792000
2.036814000
-1.053488000
-5.296240000
2.037800000
-0.923194200
-5.320499000
2.038844000
-0.792344500
-5.341553000
2.039942000
-0.661017700
-5.359390000
2.041083000
-0.529292600
-5.373998000
2.042257000
-0.397248700
-5.385368000
2.043456000
-0.264965400
-5.393496000
2.044675000
-0.132522600
-5.398374000
2.045920000
0.000000000
-5.400000000
2.047205000
0.132522600
-5.398374000
2.048551000
0.264965400
-5.393496000
2.049988000
0.397248700
-5.385368000
2.051543000
0.529292600
-5.373998000
2.053235000
0.661017700
-5.359390000
2.055059000
0.792344500
-5.341553000
2.056990000
0.923194200
-5.320499000
2.058950000
1.053488000
-5.296240000
2.060834000
1.183147000
-5.268792000
2.062561000
1.312093000
-5.238169000
2.064106000
1.440249000
-5.204391000
2.065476000
1.567537000
-5.167478000
2.066607000
1.693882000
-5.127452000
2.067335000
1.819205000
-5.084338000
2.067535000
1.943433000
-5.038161000
2.067313000
2.066491000
-4.988949000
2.067043000
2.188303000
-4.936733000
2.067238000
2.308798000
-4.881542000
2.068329000
2.427901000
-4.823411000
2.070481000
2.545542000
-4.762375000
2.073536000
2.661650000
-4.698470000
2.077034000
2.776155000
-4.631734000
2.080346000
2.888987000
-4.562210000
2.082945000
3.000079000
-4.489936000
2.084608000
3.109364000
-4.414958000
2.085473000
3.216776000
-4.337321000
2.085906000
3.322251000
-4.257071000
2.086277000
3.425724000
-4.174256000
2.086794000
3.527133000
-4.088928000
2.087475000
3.626419000
-4.001136000
2.088223000
3.723519000
-3.910934000
2.088942000
3.818377000
-3.818377000
2.089572000
3.910934000
-3.723519000
2.090083000
4.001136000
-3.626419000
2.090444000
4.088928000
-3.527133000
2.090605000
4.174256000
-3.425724000
2.090477000
4.257071000
-3.322251000
2.089909000
4.337321000
-3.216776000
2.088727000
4.414958000
-3.109364000
2.086855000
4.489936000
-3.000079000
2.084447000
4.562210000
-2.888987000
2.081877000
4.631734000
-2.776155000
2.079539000
4.698470000
-2.661650000
2.077618000
4.762375000
-2.545542000
2.076044000
4.823411000
-2.427901000
2.074626000
4.881542000
-2.308798000
2.073180000
4.936733000
-2.188303000
2.071591000
4.988949000
-2.066491000
2.069800000
5.038161000
-1.943433000
2.067808000
5.084338000
-1.819205000
2.065699000
5.127452000
-1.693882000
2.063622000
5.167478000
-1.567537000
2.061698000
5.204391000
-1.440249000
2.059938000
5.238169000
-1.312093000
2.058255000
5.268792000
-1.183147000
2.056593000
5.296240000
-1.053488000
2.054987000
5.320499000
-0.923194200
2.053466000
5.341553000
-0.792344500
2.051990000
5.359390000
-0.661017700
2.050387000
5.373998000
-0.529292600
2.048415000
5.385368000
-0.397248700
2.045876000
5.393496000
-0.264965400
2.042786000
5.398374000
-0.132522600
2.039460000
5.600000000
0.000000000
2.202126000
5.598313000
0.137430900
2.199052000
5.593255000
0.274779000
2.196067000
5.584826000
0.411961600
2.192980000
5.573034000
0.548896000
2.189739000
5.557886000
0.685499800
2.186417000
5.539388000
0.821690600
2.183107000
5.517555000
0.957386600
2.179851000
5.492397000
1.092506000
2.176677000
5.463932000
1.226967000
2.173581000
5.432175000
1.360689000
2.170542000
5.397146000
1.493591000
2.167537000
5.358866000
1.625594000
2.164538000
5.317358000
1.756618000
2.161527000
5.272646000
1.886583000
2.158492000
5.224760000
2.015412000
2.155438000
5.173725000
2.143027000
2.152381000
5.119575000
2.269351000
2.149353000
5.062340000
2.394308000
2.146397000
5.002056000
2.517823000
2.143566000
4.938759000
2.639822000
2.140918000
4.872487000
2.760230000
2.138513000
4.803280000
2.878975000
2.136404000
4.731180000
2.995987000
2.134632000
4.656229000
3.111193000
2.133221000
4.578475000
3.224526000
2.132174000
4.497962000
3.335916000
2.131471000
4.414740000
3.445297000
2.131075000
4.328858000
3.552602000
2.130936000
4.240369000
3.657768000
2.131005000
4.149326000
3.760730000
2.131236000
4.055784000
3.861427000
2.131601000
3.959798000
3.959798000
2.132082000
3.861427000
4.055784000
2.132671000
3.760730000
4.149326000
2.133358000
3.657768000
4.240369000
2.134122000
3.552602000
4.328858000
2.134917000
3.445297000
4.414740000
2.135674000
3.335916000
4.497962000
2.136312000
3.224526000
4.578475000
2.136749000
3.111193000
4.656229000
2.136928000
2.995987000
4.731180000
2.136843000
2.878975000
4.803280000
2.136549000
2.760230000
4.872487000
2.136163000
2.639822000
4.938759000
2.135854000
2.517823000
5.002056000
2.135817000
2.394308000
5.062340000
2.136241000
2.269351000
5.119575000
2.137274000
2.143027000
5.173725000
2.139000000
2.015412000
5.224760000
2.141425000
1.886583000
5.272646000
2.144470000
1.756618000
5.317358000
2.147983000
1.625594000
5.358866000
2.151753000
1.493591000
5.397146000
2.155538000
1.360689000
5.432175000
2.159083000
1.226967000
5.463932000
2.162146000
1.092506000
5.492397000
2.164514000
0.957386600
5.517555000
2.166018000
0.821690600
5.539388000
2.166544000
0.685499800
5.557886000
2.166040000
0.548896000
5.573034000
2.164514000
0.411961600
5.584826000
2.162038000
0.274779000
5.593255000
2.158733000
0.137430900
5.598313000
2.154764000
0.000000000
5.600000000
2.150318000
-0.137430900
5.598313000
2.145590000
-0.274779000
5.593255000
2.140762000
-0.411961600
5.584826000
2.135991000
-0.548896000
5.573034000
2.131401000
-0.685499800
5.557886000
2.127082000
-0.821690600
5.539388000
2.123096000
-0.957386600
5.517555000
2.119485000
-1.092506000
5.492397000
2.116284000
-1.226967000
5.463932000
2.113525000
-1.360689000
5.432175000
2.111239000
-1.493591000
5.397146000
2.109453000
-1.625594000
5.358866000
2.108186000
-1.756618000
5.317358000
2.107419000
-1.886583000
5.272646000
2.107104000
-2.015412000
5.224760000
2.107109000
-2.143027000
5.173725000
2.107244000
-2.269351000
5.119575000
2.107349000
-2.394308000
5.062340000
2.107441000
-2.517823000
5.002056000
2.107728000
-2.639822000
4.938759000
2.108422000
-2.760230000
4.872487000
2.109521000
-2.878975000
4.803280000
2.110826000
-2.995987000
4.731180000
2.112123000
-3.111193000
4.656229000
2.113322000
-3.224526000
4.578475000
2.114435000
-3.335916000
4.497962000
2.115522000
-3.445297000
4.414740000
2.116623000
-3.552602000
4.328858000
2.117794000
-3.657768000
4.240369000
2.119076000
-3.760730000
4.149326000
2.120508000
-3.861427000
4.055784000
2.122115000
-3.959798000
3.959798000
2.123903000
-4.055784000
3.861427000
2.125854000
-4.149326000
3.760730000
2.127922000
-4.240369000
3.657768000
2.130035000
-4.328858000
3.552602000
2.132108000
-4.414740000
3.445297000
2.134047000
-4.497962000
3.335916000
2.135767000
-4.578475000
3.224526000
2.137198000
-4.656229000
3.111193000
2.138301000
-4.731180000
2.995987000
2.139060000
-4.803280000
2.878975000
2.139477000
-4.872487000
2.760230000
2.139558000
-4.938759000
2.639822000
2.139283000
-5.002056000
2.517823000
2.138616000
-5.062340000
2.394308000
2.137557000
-5.119575000
2.269351000
2.136232000
-5.173725000
2.143027000
2.134893000
-5.224760000
2.015412000
2.133788000
-5.272646000
1.886583000
2.133020000
-5.317358000
1.756618000
2.132535000
-5.358866000
1.625594000
2.132222000
-5.397146000
1.493591000
2.132005000
-5.432175000
1.360689000
2.131855000
-5.463932000
1.226967000
2.131773000
-5.492397000
1.092506000
2.131764000
-5.517555000
0.957386600
2.131846000
-5.539388000
0.821690600
2.132034000
-5.557886000
0.685499800
2.132339000
-5.573034000
0.548896000
2.132771000
-5.584826000
0.411961600
2.133332000
-5.593255000
0.274779000
2.134019000
-5.598313000
0.137430900
2.134827000
-5.600000000
0.000000000
2.135751000
-5.598313000
-0.137430900
2.136791000
-5.593255000
-0.274779000
2.137954000
-5.584826000
-0.411961600
2.139255000
-5.573034000
-0.548896000
2.140716000
-5.557886000
-0.685499800
2.142359000
-5.539388000
-0.821690600
2.144207000
-5.517555000
-0.957386600
2.146275000
-5.492397000
-1.092506000
2.148568000
-5.463932000
-1.226967000
2.151080000
-5.432175000
-1.360689000
2.153797000
-5.397146000
-1.493591000
2.156693000
-5.358866000
-1.625594000
2.159734000
-5.317358000
-1.756618000
2.162885000
-5.272646000
-1.886583000
2.166104000
-5.224760000
-2.015412000
2.169350000
-5.173725000
-2.143027000
2.172585000
-5.119575000
-2.269351000
2.175773000
-5.062340000
-2.394308000
2.178884000
-5.002056000
-2.517823000
2.181890000
-4.938759000
-2.639822000
2.184772000
-4.872487000
-2.760230000
2.187511000
-4.803280000
-2.878975000
2.190093000
-4.731180000
-2.995987000
2.192509000
-4.656229000
-3.111193000
2.194752000
-4.578475000
-3.224526000
2.196822000
-4.497962000
-3.335916000
2.198726000
-4.414740000
-3.445297000
2.200474000
-4.328858000
-3.552602000
2.202082000
-4.240369000
-3.657768000
2.203567000
-4.149326000
-3.760730000
2.204942000
-4.055784000
-3.861427000
2.206220000
-3.959798000
-3.959798000
2.207406000
-3.861427000
-4.055784000
2.208501000
-3.760730000
-4.149326000
2.209500000
-3.657768000
-4.240369000
2.210397000
-3.552602000
-4.328858000
2.211186000
-3.445297000
-4.414740000
2.211863000
-3.335916000
-4.497962000
2.212429000
-3.224526000
-4.578475000
2.212891000
-3.111193000
-4.656229000
2.213264000
-2.995987000
-4.731180000
2.213570000
-2.878975000
-4.803280000
2.213834000
-2.760230000
-4.872487000
2.214085000
-2.639822000
-4.938759000
2.214354000
-2.517823000
-5.002056000
2.214666000
-2.394308000
-5.062340000
2.215039000
-2.269351000
-5.119575000
2.215488000
-2.143027000
-5.173725000
2.216014000
-2.015412000
-5.224760000
2.216616000
-1.886583000
-5.272646000
2.217289000
-1.756618000
-5.317358000
2.218026000
-1.625594000
-5.358866000
2.218826000
-1.493591000
-5.397146000
2.219688000
-1.360689000
-5.432175000
2.220619000
-1.226967000
-5.463932000
2.221622000
-1.092506000
-5.492397000
2.222701000
-0.957386600
-5.517555000
2.223853000
-0.821690600
-5.539388000
2.225069000
-0.685499800
-5.557886000
2.226333000
-0.548896000
-5.573034000
2.227628000
-0.411961600
-5.584826000
2.228936000
-0.274779000
-5.593255000
2.230249000
-0.137430900
-5.598313000
2.231567000
0.000000000
-5.600000000
2.232905000
0.137430900
-5.598313000
2.234290000
0.274779000
-5.593255000
2.235758000
0.411961600
-5.584826000
2.237347000
0.548896000
-5.573034000
2.239087000
0.685499800
-5.557886000
2.240983000
0.821690600
-5.539388000
2.243014000
0.957386600
-5.517555000
2.245108000
1.092506000
-5.492397000
2.247155000
1.226967000
-5.463932000
2.249067000
1.360689000
-5.432175000
2.250808000
1.493591000
-5.397146000
2.252368000
1.625594000
-5.358866000
2.253664000
1.756618000
-5.317358000
2.254514000
1.886583000
-5.272646000
2.254776000
2.015412000
-5.224760000
2.254542000
2.143027000
-5.173725000
2.254176000
2.269351000
-5.119575000
2.254187000
2.394308000
-5.062340000
2.255005000
2.517823000
-5.002056000
2.256803000
2.639822000
-4.938759000
2.259428000
2.760230000
-4.872487000
2.262429000
2.878975000
-4.803280000
2.265187000
2.995987000
-4.731180000
2.267179000
3.111193000
-4.656229000
2.268185000
3.224526000
-4.578475000
2.268342000
3.335916000
-4.497962000
2.268016000
3.445297000
-4.414740000
2.267577000
3.552602000
-4.328858000
2.267238000
3.657768000
-4.240369000
2.267026000
3.760730000
-4.149326000
2.266863000
3.861427000
-4.055784000
2.266671000
3.959798000
-3.959798000
2.266416000
4.055784000
-3.861427000
2.266089000
4.149326000
-3.760730000
2.265680000
4.240369000
-3.657768000
2.265150000
4.328858000
-3.552602000
2.264416000
4.414740000
-3.445297000
2.263329000
4.497962000
-3.335916000
2.261713000
4.578475000
-3.224526000
2.259487000
4.656229000
-3.111193000
2.256801000
4.731180000
-2.995987000
2.254028000
4.803280000
-2.878975000
2.251556000
4.872487000
-2.760230000
2.249565000
4.938759000
-2.639822000
2.247976000
5.002056000
-2.517823000
2.246579000
5.062340000
-2.394308000
2.245171000
5.119575000
-2.269351000
2.243609000
5.173725000
-2.143027000
2.241803000
5.224760000
-2.015412000
2.239727000
5.272646000
-1.886583000
2.237439000
5.317358000
-1.756618000
2.235070000
5.358866000
-1.625594000
2.232736000
5.397146000
-1.493591000
2.230458000
5.432175000
-1.360689000
2.228170000
5.463932000
-1.226967000
2.225853000
5.492397000
-1.092506000
2.223583000
5.517555000
-0.957386600
2.221432000
5.539388000
-0.821690600
2.219398000
5.557886000
-0.685499800
2.217334000
5.573034000
-0.548896000
2.215006000
5.584826000
-0.411961600
2.212208000
5.593255000
-0.274779000
2.208931000
5.598313000
-0.137430900
2.205455000
4.200634000
3.999336000
2.299583000
4.101219000
4.101219000
2.294876000
3.999336000
4.200634000
2.291328000
3.895042000
4.297517000
2.288952000
3.788403000
4.391811000
2.287657000
3.679481000
4.483460000
2.287260000
3.568343000
4.572409000
2.287514000
3.455056000
4.658604000
2.288148000
3.339688000
4.741992000
2.288912000
3.222307000
4.822524000
2.289624000
3.102986000
4.900151000
2.290211000
2.981796000
4.974826000
2.290726000
2.858810000
5.046504000
2.291351000
2.734101000
5.115144000
2.292364000
2.607746000
5.180701000
2.294101000
2.479820000
5.243138000
2.296893000
2.350400000
5.302417000
2.301000000
2.219564000
5.358501000
2.306563000
2.087391000
5.411358000
2.313555000
1.953961000
5.460956000
2.321763000
1.819354000
5.507264000
2.330796000
1.683651000
5.550254000
2.340109000
1.546934000
5.589901000
2.349063000
1.409285000
5.626182000
2.356992000
1.270787000
5.659072000
2.363282000
1.131524000
5.688555000
2.367444000
0.284592500
5.793014000
2.344739000
0.142339100
5.798254000
2.335926000
0.000000000
5.800000000
2.326907000
-0.142339100
5.798254000
2.318061000
-0.284592500
5.793014000
2.309669000
-0.426674500
5.784285000
2.301913000
-0.568499400
5.772071000
2.294890000
-0.709982000
5.756382000
2.288636000
-0.851036700
5.737224000
2.283144000
-0.991579000
5.714611000
2.278397000
-1.131524000
5.688555000
2.274376000
-1.270787000
5.659072000
2.271075000
-1.409285000
5.626182000
2.268504000
-1.546934000
5.589901000
2.266676000
-1.683651000
5.550254000
2.265599000
-1.819354000
5.507264000
2.265244000
-1.953961000
5.460956000
2.265543000
-2.087391000
5.411358000
2.266336000
-2.219564000
5.358501000
2.267397000
-2.350400000
5.302417000
2.268523000
-2.479820000
5.243138000
2.269683000
-2.607746000
5.180701000
2.271043000
-2.734101000
5.115144000
2.272776000
-2.858810000
5.046504000
2.274852000
-2.981796000
4.974826000
2.277050000
-3.102986000
4.900151000
2.279152000
-3.222307000
4.822524000
2.281067000
-3.339688000
4.741992000
2.282820000
-3.455056000
4.658604000
2.284484000
-3.568343000
4.572409000
2.286125000
-3.679481000
4.483460000
2.287817000
-3.788403000
4.391811000
2.289626000
-3.895042000
4.297517000
2.291609000
-3.999336000
4.200634000
2.293805000
-4.101219000
4.101219000
2.296230000
-4.200634000
3.999336000
2.298868000
-4.297517000
3.895042000
2.301669000
-4.391811000
3.788403000
2.304554000
-4.483460000
3.679481000
2.307424000
-4.572409000
3.568343000
2.310171000
-4.658604000
3.455056000
2.312695000
-4.741992000
3.339688000
2.314914000
-4.822524000
3.222307000
2.316774000
-4.900151000
3.102986000
2.318254000
-4.974826000
2.981796000
2.319346000
-5.046504000
2.858810000
2.320053000
-5.115144000
2.734101000
2.320353000
-5.180701000
2.607746000
2.320204000
-5.243138000
2.479820000
2.319606000
-5.302417000
2.350400000
2.318679000
-5.358501000
2.219564000
2.317671000
-5.411358000
2.087391000
2.316828000
-5.460956000
1.953961000
2.316252000
-5.507264000
1.819354000
2.315888000
-5.550254000
1.683651000
2.315631000
-5.589901000
1.546934000
2.315412000
-5.626182000
1.409285000
2.315212000
-5.659072000
1.270787000
2.315048000
-5.688555000
1.131524000
2.314944000
-5.714611000
0.991579000
2.314934000
-5.737224000
0.851036700
2.315051000
-5.756382000
0.709982000
2.315327000
-5.772071000
0.568499400
2.315783000
-5.784285000
0.426674500
2.316433000
-5.793014000
0.284592500
2.317281000
-5.798254000
0.142339100
2.318324000
-5.800000000
0.000000000
2.319556000
-5.798254000
-0.142339100
2.320974000
-5.793014000
-0.284592500
2.322577000
-5.784285000
-0.426674500
2.324373000
-5.772071000
-0.568499400
2.326375000
-5.756382000
-0.709982000
2.328595000
-5.737224000
-0.851036700
2.331046000
-5.714611000
-0.991579000
2.333734000
-5.688555000
-1.131524000
2.336657000
-5.659072000
-1.270787000
2.339800000
-5.626182000
-1.409285000
2.343143000
-5.589901000
-1.546934000
2.346653000
-5.550254000
-1.683651000
2.350293000
-5.507264000
-1.819354000
2.354020000
-5.460956000
-1.953961000
2.357791000
-5.411358000
-2.087391000
2.361561000
-5.358501000
-2.219564000
2.365286000
-5.302417000
-2.350400000
2.368928000
-5.243138000
-2.479820000
2.372452000
-5.180701000
-2.607746000
2.375830000
-5.115144000
-2.734101000
2.379038000
-5.046504000
-2.858810000
2.382058000
-4.974826000
-2.981796000
2.384877000
-4.900151000
-3.102986000
2.387485000
-4.822524000
-3.222307000
2.389880000
-4.741992000
-3.339688000
2.392063000
-4.658604000
-3.455056000
2.394044000
-4.572409000
-3.568343000
2.395835000
-4.483460000
-3.679481000
2.397452000
-4.391811000
-3.788403000
2.398914000
-4.297517000
-3.895042000
2.400236000
-4.200634000
-3.999336000
2.401431000
-4.101219000
-4.101219000
2.402508000
-3.999336000
-4.200634000
2.403471000
-3.895042000
-4.297517000
2.404324000
-3.788403000
-4.391811000
2.405069000
-3.679481000
-4.483460000
2.405713000
-3.568343000
-4.572409000
2.406262000
-3.455056000
-4.658604000
2.406732000
-3.339688000
-4.741992000
2.407141000
-3.222307000
-4.822524000
2.407513000
-3.102986000
-4.900151000
2.407873000
-2.981796000
-4.974826000
2.408248000
-2.858810000
-5.046504000
2.408661000
-2.734101000
-5.115144000
2.409132000
-2.607746000
-5.180701000
2.409671000
-2.479820000
-5.243138000
2.410284000
-2.350400000
-5.302417000
2.410968000
-2.219564000
-5.358501000
2.411716000
-2.087391000
-5.411358000
2.412522000
-1.953961000
-5.460956000
2.413382000
-1.819354000
-5.507264000
2.414304000
-1.683651000
-5.550254000
2.415311000
-1.546934000
-5.589901000
2.416440000
-1.409285000
-5.626182000
2.417743000
-1.270787000
-5.659072000
2.419281000
-1.131524000
-5.688555000
2.421121000
-0.991579000
-5.714611000
2.423323000
-0.851036700
-5.737224000
2.425933000
-0.709982000
-5.756382000
2.428976000
-0.568499400
-5.772071000
2.432449000
-0.426674500
-5.784285000
2.436320000
-0.284592500
-5.793014000
2.440526000
-0.142339100
-5.798254000
2.444981000
0.000000000
-5.800000000
2.449588000
0.142339100
-5.798254000
2.454242000
0.284592500
-5.793014000
2.458841000
2.479820000
-5.243138000
2.460935000
2.607746000
-5.180701000
2.459188000
2.734101000
-5.115144000
2.458726000
2.858810000
-5.046504000
2.459239000
2.981796000
-4.974826000
2.460238000
3.102986000
-4.900151000
2.461316000
3.222307000
-4.822524000
2.462352000
3.339688000
-4.741992000
2.463562000
3.455056000
-4.658604000
2.465346000
3.568343000
-4.572409000
2.468060000
3.679481000
-4.483460000
2.471829000
3.788403000
-4.391811000
2.476518000
3.895042000
-4.297517000
2.481818000
3.999336000
-4.200634000
2.487371000
4.101219000
-4.101219000
2.492843000
4.200634000
-3.999336000
2.497944000
1.741708000
5.741642000
2.574257000
1.600276000
5.782656000
2.583646000
1.457881000
5.820188000
2.592248000
1.314607000
5.854213000
2.599255000
1.170542000
5.884711000
2.603916000
-0.441387400
5.983743000
2.482467000
-0.588102800
5.971108000
2.468508000
-0.734464000
5.954877000
2.456313000
-0.880382800
5.935059000
2.445978000
-1.025771000
5.911666000
2.437481000
-1.170542000
5.884711000
2.430730000
-1.314607000
5.854213000
2.425605000
-1.457881000
5.820188000
2.421985000
-1.600276000
5.782656000
2.419760000
-1.741708000
5.741642000
2.418826000
-1.882091000
5.697169000
2.419054000
-2.021339000
5.649264000
2.420289000
-2.159370000
5.597957000
2.422292000
-2.296101000
5.543277000
2.424760000
-2.431448000
5.485259000
2.427419000
-2.565331000
5.423936000
2.430173000
-2.697668000
5.359346000
2.433126000
-2.828381000
5.291528000
2.436404000
-2.957389000
5.220522000
2.439936000
-3.084617000
5.146372000
2.443476000
-3.209986000
5.069121000
2.446787000
-3.333421000
4.988818000
2.449768000
-3.454849000
4.905509000
2.452440000
-3.574196000
4.819245000
2.454871000
-3.691390000
4.730079000
2.457121000
-3.806360000
4.638062000
2.459258000
-3.919037000
4.543253000
2.461341000
-4.029354000
4.445707000
2.463424000
-4.137243000
4.345483000
2.465557000
-4.242640000
4.242640000
2.467779000
-4.345483000
4.137243000
2.470127000
-4.445707000
4.029354000
2.472625000
-4.543253000
3.919037000
2.475287000
-4.638062000
3.806360000
2.478119000
-4.730079000
3.691390000
2.481107000
-4.819245000
3.574196000
2.484225000
-4.905509000
3.454849000
2.487426000
-4.988818000
3.333421000
2.490645000
-5.069121000
3.209986000
2.493807000
-5.146372000
3.084617000
2.496815000
-5.220522000
2.957389000
2.499561000
-5.291528000
2.828381000
2.501910000
-5.359346000
2.697668000
2.503719000
-5.423936000
2.565331000
2.504910000
-5.485259000
2.431448000
2.505556000
-5.543277000
2.296101000
2.505883000
-5.597957000
2.159370000
2.506140000
-5.649264000
2.021339000
2.506448000
-5.697169000
1.882091000
2.506782000
-5.741642000
1.741708000
2.507067000
-5.782656000
1.600276000
2.507265000
-5.820188000
1.457881000
2.507385000
-5.854213000
1.314607000
2.507467000
-5.884711000
1.170542000
2.507555000
-5.911666000
1.025771000
2.507703000
-5.935059000
0.880382800
2.507958000
-5.954877000
0.734464000
2.508369000
-5.971108000
0.588102800
2.508974000
-5.983743000
0.441387400
2.509804000
-5.992773000
0.294406100
2.510880000
-5.998193000
0.147247400
2.512215000
-6.000000000
0.000000000
2.513817000
-5.998193000
-0.147247400
2.515690000
-5.992773000
-0.294406100
2.517838000
-5.983743000
-0.441387400
2.520265000
-5.971108000
-0.588102800
2.522973000
-5.954877000
-0.734464000
2.525960000
-5.935059000
-0.880382800
2.529218000
-5.911666000
-1.025771000
2.532729000
-5.884711000
-1.170542000
2.536465000
-5.854213000
-1.314607000
2.540390000
-5.820188000
-1.457881000
2.544462000
-5.782656000
-1.600276000
2.548637000
-5.741642000
-1.741708000
2.552869000
-5.697169000
-1.882091000
2.557113000
-5.649264000
-2.021339000
2.561327000
-5.597957000
-2.159370000
2.565472000
-5.543277000
-2.296101000
2.569512000
-5.485259000
-2.431448000
2.573412000
-5.423936000
-2.565331000
2.577146000
-5.359346000
-2.697668000
2.580687000
-5.291528000
-2.828381000
2.584015000
-5.220522000
-2.957389000
2.587117000
-5.146372000
-3.084617000
2.589982000
-5.069121000
-3.209986000
2.592603000
-4.988818000
-3.333421000
2.594980000
-4.905509000
-3.454849000
2.597114000
-4.819245000
-3.574196000
2.599013000
-4.730079000
-3.691390000
2.600685000
-4.638062000
-3.806360000
2.602142000
-4.543253000
-3.919037000
2.603396000
-4.445707000
-4.029354000
2.604460000
-4.345483000
-4.137243000
2.605349000
-4.242640000
-4.242640000
2.606080000
-4.137243000
-4.345483000
2.606672000
-4.029354000
-4.445707000
2.607152000
-3.919037000
-4.543253000
2.607549000
-3.806360000
-4.638062000
2.607900000
-3.691390000
-4.730079000
2.608247000
-3.574196000
-4.819245000
2.608634000
-3.454849000
-4.905509000
2.609107000
-3.333421000
-4.988818000
2.609713000
-3.209986000
-5.069121000
2.610495000
-3.084617000
-5.146372000
2.611493000
-2.957389000
-5.220522000
2.612741000
-2.828381000
-5.291528000
2.614276000
-2.697668000
-5.359346000
2.616130000
-2.565331000
-5.423936000
2.618336000
-2.431448000
-5.485259000
2.620924000
-2.296101000
-5.543277000
2.623920000
-2.159370000
-5.597957000
2.627337000
-2.021339000
-5.649264000
2.631166000
-1.882091000
-5.697169000
2.635381000
-1.741708000
-5.741642000
2.639924000
-1.600276000
-5.782656000
2.644715000
-1.457881000
-5.820188000
2.649660000
-1.314607000
-5.854213000
2.654660000
-1.170542000
-5.884711000
2.659624000
