# Supplementary material for: Customized Finite Element Modelling of the Human Cornea
Source: PLoS One. 2015 Jun 22;10(6):e0130426. doi: 10.1371/journal.pone.0130426 (PMC4476710; doi:10.1371/journal.pone.0130426)
Supplement: S1 Dataset — The.xyz files contain the coordinates lying on the anterior surface of th e cornea and.csv files contain the thicknesses associated to these points. (ZIP) [file pone.0130426.s001.zip › SupplementaryFiles/S5_Dataset.csv.csv]

Radii [mm]
0.000000000; 0.200000000; 0.400000000; 0.600000000; 0.800000000; 1.000000000; 1.200000000; 1.400000000; 1.600000000; 1.800000000; 2.000000000; 2.200000000; 2.400000000; 2.600000000; 2.800000000; 3.000000000; 3.200000000; 3.400000000; 3.600000000; 3.800000000; 4.000000000; 4.200000000; 4.400000000; 4.600000000; 4.800000000; 5.000000000; 5.200000000; 5.400000000; 5.600000000; 5.800000000; 6.0000000…
CornealThickness [um]
578.620100000; 578.620100000; 578.620100000; 578.620100000; 578.620100000; 578.620100000; 578.620100000; 578.620100000; 578.620100000; 578.620100000; 578.620100000; 578.620100000; 578.620100000; 578.620100000; 578.620100000; 578.620100000; 578.620100000; 578.620100000; 578.620100000; 578.620100000; 578.620100000; 578.620100000; 578.620100000; 578.620100000; 578.620100000; 578.620100000; 578.62010…
580.230700000; 580.240700000; 580.249000000; 580.255600000; 580.260300000; 580.263200000; 580.264200000; 580.263300000; 580.260500000; 580.255700000; 580.249000000; 580.240500000; 580.230000000; 580.217800000; 580.203900000; 580.188100000; 580.170800000; 580.151900000; 580.131600000; 580.109800000; 580.086700000; 580.062400000; 580.036900000; 580.010300000; 579.982800000; 579.954300000; 579.92490…
582.467200000; 582.480900000; 582.490800000; 582.496600000; 582.498400000; 582.496000000; 582.489400000; 582.478600000; 582.463700000; 582.444600000; 582.421400000; 582.394300000; 582.363400000; 582.328800000; 582.290700000; 582.249300000; 582.204800000; 582.157400000; 582.107300000; 582.054800000; 582.000100000; 581.943400000; 581.884900000; 581.825000000; 581.763700000; 581.701200000; 581.63790…
585.039600000; 585.052100000; 585.058900000; 585.059900000; 585.055200000; 585.044600000; 585.028100000; 585.005900000; 584.977900000; 584.944300000; 584.905300000; 584.861000000; 584.811700000; 584.757600000; 584.699000000; 584.636300000; 584.569700000; 584.499600000; 584.426300000; 584.350200000; 584.271500000; 584.190800000; 584.108300000; 584.024200000; 583.938900000; 583.852600000; 583.76570…
588.081200000; 588.088900000; 588.089700000; 588.083600000; 588.070400000; 588.050200000; 588.022900000; 587.988600000; 587.947500000; 587.899700000; 587.845300000; 587.784600000; 587.718000000; 587.645700000; 587.568000000; 587.485400000; 587.398100000; 587.306600000; 587.211200000; 587.112500000; 587.010800000; 586.906500000; 586.799900000; 586.691400000; 586.581300000; 586.470000000; 586.35770…
591.653000000; 591.647200000; 591.633500000; 591.612100000; 591.582500000; 591.545000000; 591.499500000; 591.446000000; 591.384700000; 591.315700000; 591.239300000; 591.155700000; 591.065200000; 590.968100000; 590.864900000; 590.756000000; 590.641700000; 590.522500000; 590.398900000; 590.271400000; 590.140400000; 590.006600000; 589.870300000; 589.732000000; 589.592100000; 589.451000000; 589.30920…
595.794300000; 595.775600000; 595.748600000; 595.713100000; 595.669100000; 595.616400000; 595.555100000; 595.485200000; 595.406700000; 595.319800000; 595.224700000; 595.121500000; 595.010600000; 594.892200000; 594.766700000; 594.634600000; 594.496200000; 594.351900000; 594.202500000; 594.048200000; 593.889700000; 593.727500000; 593.562300000; 593.394300000; 593.224400000; 593.052800000; 592.88010…
600.439300000; 600.416100000; 600.384900000; 600.345300000; 600.297500000; 600.241100000; 600.176200000; 600.102700000; 600.020400000; 599.929500000; 599.830000000; 599.722000000; 599.605600000; 599.481100000; 599.348500000; 599.208400000; 599.060900000; 598.906400000; 598.745500000; 598.578400000; 598.405800000; 598.228100000; 598.045800000; 597.859500000; 597.669700000; 597.476800000; 597.28140…
605.636900000; 605.592000000; 605.538600000; 605.476600000; 605.406000000; 605.326800000; 605.239300000; 605.143100000; 605.038500000; 604.925500000; 604.804200000; 604.674600000; 604.536900000; 604.391300000; 604.237900000; 604.077000000; 603.908800000; 603.733600000; 603.551800000; 603.363800000; 603.169900000; 602.970600000; 602.766400000; 602.557600000; 602.344800000; 602.128400000; 601.90880…
611.857600000; 611.792800000; 611.718100000; 611.633700000; 611.539600000; 611.436000000; 611.322900000; 611.200600000; 611.069000000; 610.928200000; 610.778300000; 610.619400000; 610.451700000; 610.275100000; 610.089800000; 609.896000000; 609.693800000; 609.483600000; 609.265400000; 609.039600000; 608.806500000; 608.566500000; 608.319900000; 608.067200000; 607.808800000; 607.545200000; 607.27690…
618.698100000; 618.616600000; 618.523800000; 618.420200000; 618.305800000; 618.181100000; 618.046100000; 617.901200000; 617.746300000; 617.581700000; 617.407300000; 617.223400000; 617.029800000; 616.826900000; 616.614600000; 616.393000000; 616.162400000; 615.922800000; 615.674600000; 615.418000000; 615.153400000; 614.881300000; 614.601900000; 614.316000000; 614.024100000; 613.726700000; 613.42460…
626.031600000; 625.926900000; 625.809700000; 625.680500000; 625.539700000; 625.387900000; 625.225500000; 625.052900000; 624.870400000; 624.678400000; 624.477100000; 624.266700000; 624.047600000; 623.819800000; 623.583700000; 623.339500000; 623.087300000; 622.827600000; 622.560500000; 622.286400000; 622.005600000; 621.718700000; 621.426000000; 621.128100000; 620.825600000; 620.518900000; 620.20880…
634.674000000; 634.571100000; 634.453800000; 634.322900000; 634.179200000; 634.023600000; 633.856900000; 633.679900000; 633.493100000; 633.297200000; 633.092800000; 632.880200000; 632.660100000; 632.432600000; 632.198000000; 631.956700000; 631.708900000; 631.454900000; 631.194800000; 630.929000000; 630.657500000; 630.380800000; 630.099100000; 629.812600000; 629.521900000; 629.227100000; 628.92860…
643.542000000; 643.413900000; 643.272200000; 643.118000000; 642.953100000; 642.778600000; 642.595800000; 642.405600000; 642.209300000; 642.007400000; 641.800700000; 641.589600000; 641.374500000; 641.155600000; 640.933100000; 640.706900000; 640.477100000; 640.243500000; 640.006000000; 639.764500000; 639.519000000; 639.269500000; 639.015800000; 638.758100000; 638.496500000; 638.231000000; 637.96190…
653.975000000; 653.863800000; 653.748500000; 653.630200000; 653.509700000; 653.387800000; 653.265100000; 653.141800000; 653.018200000; 652.894000000; 652.769000000; 652.642600000; 652.514200000; 652.383100000; 652.248300000; 652.108900000; 651.964000000; 651.812600000; 651.654000000; 651.487200000; 651.311800000; 651.127100000; 650.932900000; 650.728800000; 650.514700000; 650.290900000; 650.05740…
669.780700000; 669.685600000; 669.586100000; 669.483000000; 669.376800000; 669.268300000; 669.157600000; 669.044800000; 668.929800000; 668.812300000; 668.691700000; 668.567400000; 668.438600000; 668.304200000; 668.163300000; 668.014900000; 667.857900000; 667.691300000; 667.514200000; 667.325900000; 667.125600000; 666.912900000; 666.687400000; 666.448900000; 666.197200000; 665.932600000; 665.65500…
688.581800000; 688.461100000; 688.332000000; 688.195700000; 688.053300000; 687.905800000; 687.753700000; 687.597700000; 687.438000000; 687.274800000; 687.107800000; 686.936600000; 686.760600000; 686.579100000; 686.391200000; 686.195900000; 685.992000000; 685.778700000; 685.554700000; 685.319400000; 685.071700000; 684.810900000; 684.536400000; 684.247700000; 683.944400000; 683.626100000; 683.29260…
709.566700000; 709.425800000; 709.270200000; 709.101200000; 708.920200000; 708.728500000; 708.527200000; 708.317300000; 708.099700000; 707.874800000; 707.642900000; 707.404100000; 707.158200000; 706.904900000; 706.643600000; 706.373500000; 706.093900000; 705.804000000; 705.502800000; 705.189600000; 704.863600000; 704.524000000; 704.170200000; 703.801600000; 703.417500000; 703.017500000; 702.60100…
732.243300000; 732.062400000; 731.861500000; 731.642400000; 731.406800000; 731.156500000; 730.892900000; 730.617400000; 730.331200000; 730.035200000; 729.730100000; 729.416100000; 729.093300000; 728.761600000; 728.420400000; 728.069200000; 727.707300000; 727.333600000; 726.947500000; 726.548000000; 726.134100000; 725.705100000; 725.259900000; 724.797900000; 724.318100000; 723.819500000; 723.30100…
756.390600000; 756.165200000; 755.912400000; 755.634600000; 755.333800000; 755.012300000; 754.671900000; 754.314800000; 753.942300000; 753.555900000; 753.156600000; 752.745100000; 752.321700000; 751.886300000; 751.438600000; 750.978000000; 750.503700000; 750.014700000; 749.510000000; 748.988500000; 748.449200000; 747.890900000; 747.312600000; 746.713000000; 746.091100000; 745.445600000; 744.77510…
781.603900000; 781.316400000; 780.987900000; 780.620800000; 780.217500000; 779.780800000; 779.313200000; 778.817400000; 778.295800000; 777.750700000; 777.183900000; 776.597100000; 775.991500000; 775.368000000; 774.727100000; 774.069200000; 773.394200000; 772.702300000; 771.993100000; 771.266500000; 770.522000000; 769.759400000; 768.977900000; 768.176900000; 767.355300000; 766.511800000; 765.64480…
805.256000000; 804.830100000; 804.347100000; 803.810000000; 803.221900000; 802.586100000; 801.906000000; 801.185000000; 800.426500000; 799.633300000; 798.808300000; 797.953900000; 797.071800000; 796.163800000; 795.230700000; 794.273600000; 793.292800000; 792.288800000; 791.262000000; 790.212600000; 789.140800000; 788.046700000; 786.930200000; 785.790900000; 784.628300000; 783.441300000; 782.22860…
825.849400000; 825.256200000; 824.581800000; 823.831000000; 823.008900000; 822.120700000; 821.172100000; 820.168500000; 819.114900000; 818.015900000; 816.875400000; 815.696300000; 814.480900000; 813.230600000; 811.946100000; 810.627700000; 809.275600000; 807.889600000; 806.470300000; 805.018200000; 803.534800000; 802.021800000; 800.481600000; 798.917200000; 797.332200000; 795.730200000; 794.11570…
844.552000000; 843.812900000; 842.942200000; 841.945300000; 840.829800000; 839.604200000; 838.278700000; 836.863500000; 835.369100000; 833.805400000; 832.181600000; 830.505200000; 828.782700000; 827.018400000; 825.216000000; 823.377700000; 821.505200000; 819.600100000; 817.663800000; 815.698500000; 813.706700000; 811.691700000; 809.657200000; 807.607800000; 805.548300000; 803.484200000; 801.42150…
859.686700000; 858.798600000; 857.658500000; 856.279400000; 854.680700000; 852.887100000; 850.926600000; 848.827600000; 846.617700000; 844.321000000; 841.957000000; 839.539300000; 837.075500000; 834.567500000; 832.012500000; 829.404200000; 826.734400000; 823.994800000; 821.178500000; 818.281100000; 815.301700000; 812.243700000; 809.114400000; 805.925500000; 802.692600000; 799.434200000; 796.17250…
851.366600000; 850.481300000; 849.358300000; 848.007400000; 846.444300000; 844.689100000; 842.764600000; 840.693700000; 838.497200000; 836.191300000; 833.785600000; 831.281600000; 828.671900000; 825.941500000; 823.067900000; 820.025100000; 816.785300000; 813.323500000; 809.620800000; 805.667400000; 801.465100000; 797.029100000; 792.387500000; 787.581200000; 782.661000000; 777.685500000; 772.71800…
815.650400000; 814.691400000; 813.800300000; 812.983200000; 812.254300000; 811.633500000; 811.142800000; 810.802600000; 810.627400000; 810.620700000; 810.771700000; 811.052400000; 811.416300000; 811.798400000; 812.118000000; 812.283100000; 812.195600000; 811.759100000; 810.886000000; 809.504900000; 807.567200000; -1000.000000000; -1000.000000000; -1000.000000000; -1000.000000000; -1000.000000000;…
891.602800000; 890.631500000; 889.738200000; 888.921900000; 888.189200000; 887.552500000; -1000.000000000; -1000.000000000; -1000.000000000; -1000.000000000; -1000.000000000; -1000.000000000; -1000.000000000; -1000.000000000; -1000.000000000; -1000.000000000; -1000.000000000; -1000.000000000; -1000.000000000; -1000.000000000; -1000.000000000; -1000.000000000; -1000.000000000; -1000.000000000; -10…
-1000.000000000; -1000.000000000; -1000.000000000; -1000.000000000; -1000.000000000; -1000.000000000; -1000.000000000; -1000.000000000; -1000.000000000; -1000.000000000; -1000.000000000; -1000.000000000; -1000.000000000; -1000.000000000; -1000.000000000; -1000.000000000; -1000.000000000; -1000.000000000; -1000.000000000; -1000.000000000; -1000.000000000; -1000.000000000; -1000.000000000; -1000.00…
-1000.000000000; -1000.000000000; -1000.000000000; -1000.000000000; -1000.000000000; -1000.000000000; -1000.000000000; -1000.000000000; -1000.000000000; -1000.000000000; -1000.000000000; -1000.000000000; -1000.000000000; -1000.000000000; -1000.000000000; -1000.000000000; -1000.000000000; -1000.000000000; -1000.000000000; -1000.000000000; -1000.000000000; -1000.000000000; -1000.000000000; -1000.00…
-1000.000000000; -1000.000000000; -1000.000000000; -1000.000000000; -1000.000000000; -1000.000000000; -1000.000000000; -1000.000000000; -1000.000000000; -1000.000000000; -1000.000000000; -1000.000000000; -1000.000000000; -1000.000000000; -1000.000000000; -1000.000000000; -1000.000000000; -1000.000000000; -1000.000000000; -1000.000000000; -1000.000000000; -1000.000000000; -1000.000000000; -1000.00…
ElevationAnterior [um]
0.000000000; 0.000000000; 0.000000000; 0.000000000; 0.000000000; 0.000000000; 0.000000000; 0.000000000; 0.000000000; 0.000000000; 0.000000000; 0.000000000; 0.000000000; 0.000000000; 0.000000000; 0.000000000; 0.000000000; 0.000000000; 0.000000000; 0.000000000; 0.000000000; 0.000000000; 0.000000000; 0.000000000; 0.000000000; 0.000000000; 0.000000000; 0.000000000; 0.000000000; 0.000000000; 0.0000000…
0.002600628; 0.002600813; 0.002600850; 0.002600827; 0.002600831; 0.002600935; 0.002601188; 0.002601614; 0.002602210; 0.002602950; 0.002603793; 0.002604690; 0.002605592; 0.002606456; 0.002607254; 0.002607965; 0.002608584; 0.002609111; 0.002609550; 0.002609905; 0.002610177; 0.002610371; 0.002610494; 0.002610564; 0.002610597; 0.002610601; 0.002610572; 0.002610503; 0.002610387; 0.002610213; 0.0026099…
0.010407800; 0.010408540; 0.010408680; 0.010408590; 0.010408610; 0.010409020; 0.010410040; 0.010411740; 0.010414130; 0.010417100; 0.010420480; 0.010424070; 0.010427680; 0.010431140; 0.010434340; 0.010437190; 0.010439670; 0.010441780; 0.010443540; 0.010444960; 0.010446050; 0.010446830; 0.010447320; 0.010447600; 0.010447730; 0.010447750; 0.010447630; 0.010447360; 0.010446890; 0.010446190; 0.0104452…
0.023437410; 0.023439080; 0.023439410; 0.023439200; 0.023439240; 0.023440180; 0.023442460; 0.023446310; 0.023451700; 0.023458390; 0.023466010; 0.023474110; 0.023482260; 0.023490070; 0.023497280; 0.023503710; 0.023509300; 0.023514060; 0.023518030; 0.023521240; 0.023523700; 0.023525450; 0.023526560; 0.023527200; 0.023527500; 0.023527520; 0.023527260; 0.023526650; 0.023525600; 0.023524020; 0.0235217…
0.041288000; 0.041309870; 0.041329000; 0.041345060; 0.041358000; 0.041368100; 0.041375930; 0.041382330; 0.041388240; 0.041394640; 0.041402350; 0.041411930; 0.041423650; 0.041437490; 0.041453170; 0.041470260; 0.041488260; 0.041506660; 0.041525000; 0.041542850; 0.041559890; 0.041575900; 0.041590840; 0.041604910; 0.041618380; 0.041631520; 0.041644490; 0.041657460; 0.041670530; 0.041683710; 0.0416969…
0.064777240; 0.064805810; 0.064830460; 0.064851020; 0.064867610; 0.064880710; 0.064891130; 0.064899940; 0.064908310; 0.064917360; 0.064928020; 0.064940860; 0.064956130; 0.064973690; 0.064993130; 0.065013860; 0.065035260; 0.065056700; 0.065077610; 0.065097530; 0.065116040; 0.065132970; 0.065148370; 0.065162600; 0.065176140; 0.065189400; 0.065202630; 0.065216000; 0.065229610; 0.065243420; 0.0652572…
0.093678580; 0.093712560; 0.093741480; 0.093765360; 0.093784540; 0.093799770; 0.093812110; 0.093822810; 0.093833180; 0.093844430; 0.093857490; 0.093872920; 0.093890860; 0.093911080; 0.093933060; 0.093956110; 0.093979470; 0.094002420; 0.094024300; 0.094044510; 0.094062590; 0.094078270; 0.094091710; 0.094103470; 0.094114270; 0.094124710; 0.094135200; 0.094145950; 0.094157080; 0.094168530; 0.0941799…
0.128057000; 0.128099500; 0.128135400; 0.128164700; 0.128188000; 0.128206000; 0.128220000; 0.128231300; 0.128241500; 0.128251700; 0.128263000; 0.128276100; 0.128291200; 0.128308100; 0.128326400; 0.128345500; 0.128364700; 0.128383500; 0.128401000; 0.128416800; 0.128430300; 0.128441200; 0.128449800; 0.128456800; 0.128463200; 0.128469800; 0.128477000; 0.128485100; 0.128494100; 0.128503800; 0.1285137…
0.167919900; 0.167976800; 0.168025400; 0.168065800; 0.168098300; 0.168123900; 0.168143600; 0.168158900; 0.168171200; 0.168181700; 0.168191500; 0.168201400; 0.168211400; 0.168221600; 0.168231700; 0.168241000; 0.168249400; 0.168256200; 0.168261300; 0.168264300; 0.168264900; 0.168263100; 0.168259400; 0.168255100; 0.168251600; 0.168250000; 0.168250900; 0.168254300; 0.168260200; 0.168268200; 0.1682770…
0.213307100; 0.213381000; 0.213445300; 0.213500000; 0.213545400; 0.213582500; 0.213612300; 0.213636300; 0.213655800; 0.213672200; 0.213686300; 0.213698800; 0.213709700; 0.213718600; 0.213725100; 0.213728500; 0.213728300; 0.213724100; 0.213715600; 0.213702600; 0.213685000; 0.213663200; 0.213638400; 0.213612700; 0.213588700; 0.213568400; 0.213552700; 0.213542200; 0.213536900; 0.213535900; 0.2135378…
0.264278800; 0.264375000; 0.264460400; 0.264535100; 0.264599200; 0.264653700; 0.264699800; 0.264738700; 0.264772000; 0.264801000; 0.264826400; 0.264848600; 0.264867600; 0.264882600; 0.264892700; 0.264896900; 0.264894300; 0.264884300; 0.264866300; 0.264839900; 0.264804900; 0.264761800; 0.264712500; 0.264660000; 0.264608200; 0.264560000; 0.264517400; 0.264481800; 0.264453400; 0.264431700; 0.2644149…
0.320900300; 0.321021800; 0.321131600; 0.321229400; 0.321315700; 0.321391300; 0.321457300; 0.321515300; 0.321566700; 0.321612700; 0.321654100; 0.321690900; 0.321722600; 0.321748200; 0.321766500; 0.321776000; 0.321775600; 0.321764200; 0.321741300; 0.321705900; 0.321657800; 0.321597300; 0.321526200; 0.321448600; 0.321369000; 0.321291400; 0.321218800; 0.321153200; 0.321095700; 0.321046200; 0.3210027…
0.382833900; 0.382969700; 0.383092600; 0.383203000; 0.383302100; 0.383392000; 0.383475800; 0.383556700; 0.383637800; 0.383720900; 0.383805800; 0.383890700; 0.383972600; 0.384048700; 0.384116000; 0.384172000; 0.384214600; 0.384242000; 0.384252800; 0.384245300; 0.384218300; 0.384171200; 0.384106000; 0.384026700; 0.383938700; 0.383846800; 0.383754400; 0.383664500; 0.383579000; 0.383498600; 0.3834224…
0.450551400; 0.450698300; 0.450830600; 0.450949200; 0.451056100; 0.451155000; 0.451250900; 0.451350100; 0.451457700; 0.451576700; 0.451705900; 0.451841300; 0.451977300; 0.452108400; 0.452230200; 0.452339000; 0.452431800; 0.452506200; 0.452559900; 0.452590400; 0.452595100; 0.452572800; 0.452524700; 0.452454900; 0.452369100; 0.452272300; 0.452168500; 0.452061000; 0.451952900; 0.451846200; 0.4517409…
0.524720400; 0.524880100; 0.525023200; 0.525150600; 0.525264700; 0.525369600; 0.525471200; 0.525576700; 0.525692300; 0.525820900; 0.525961000; 0.526107100; 0.526252500; 0.526391000; 0.526517700; 0.526629400; 0.526723400; 0.526797600; 0.526849800; 0.526877500; 0.526877500; 0.526848100; 0.526790200; 0.526708500; 0.526609400; 0.526498600; 0.526380700; 0.526259500; 0.526139000; 0.526021800; 0.5259082…
0.605148300; 0.605328100; 0.605490000; 0.605634800; 0.605764300; 0.605882000; 0.605993100; 0.606104100; 0.606220400; 0.606344900; 0.606475700; 0.606607900; 0.606735300; 0.606852700; 0.606956300; 0.607043800; 0.607113500; 0.607164000; 0.607193400; 0.607198700; 0.607176300; 0.607123500; 0.607041200; 0.606934600; 0.606811100; 0.606677700; 0.606539400; 0.606401300; 0.606268000; 0.606142800; 0.6060259…
0.691456800; 0.691661500; 0.691848500; 0.692017900; 0.692171000; 0.692310700; 0.692441300; 0.692568900; 0.692698800; 0.692833700; 0.692971700; 0.693108100; 0.693237200; 0.693353900; 0.693455000; 0.693538500; 0.693603200; 0.693647700; 0.693669800; 0.693665700; 0.693630500; 0.693560100; 0.693454900; 0.693320300; 0.693164900; 0.692996900; 0.692822800; 0.692649400; 0.692483600; 0.692330300; 0.6921908…
0.783668000; 0.783891900; 0.784098400; 0.784287800; 0.784461000; 0.784620500; 0.784771000; 0.784918400; 0.785068300; 0.785223100; 0.785381400; 0.785538000; 0.785686700; 0.785822500; 0.785941600; 0.786042100; 0.786122400; 0.786180700; 0.786214400; 0.786218500; 0.786186700; 0.786114000; 0.786000000; 0.785850700; 0.785675700; 0.785484100; 0.785283700; 0.785082300; 0.784888400; 0.784709000; 0.7845470…
0.881746800; 0.881991700; 0.882219700; 0.882431000; 0.882626800; 0.882810100; 0.882985500; 0.883159300; 0.883337200; 0.883521400; 0.883709800; 0.883896800; 0.884075300; 0.884239600; 0.884385800; 0.884511600; 0.884615400; 0.884695600; 0.884749200; 0.884771000; 0.884754200; 0.884693300; 0.884589600; 0.884452600; 0.884296600; 0.884133900; 0.883970600; 0.883808300; 0.883647800; 0.883490900; 0.8833407…
0.985757400; 0.986009200; 0.986246200; 0.986468500; 0.986677600; 0.986876200; 0.987069400; 0.987263200; 0.987463500; 0.987672500; 0.987888000; 0.988104000; 0.988313300; 0.988509400; 0.988688100; 0.988846500; 0.988982900; 0.989095500; 0.989181800; 0.989237500; 0.989257900; 0.989240600; 0.989190900; 0.989123500; 0.989058700; 0.989011300; 0.988981100; 0.988952900; 0.988906700; 0.988831000; 0.9887285…
1.095544000; 1.095777000; 1.096001000; 1.096215000; 1.096423000; 1.096624000; 1.096824000; 1.097030000; 1.097246000; 1.097477000; 1.097719000; 1.097967000; 1.098215000; 1.098455000; 1.098683000; 1.098893000; 1.099085000; 1.099255000; 1.099404000; 1.099535000; 1.099650000; 1.099753000; 1.099842000; 1.099915000; 1.099976000; 1.100038000; 1.100109000; 1.100175000; 1.100198000; 1.100152000; 1.1000380…
1.211463000; 1.211655000; 1.211846000; 1.212038000; 1.212230000; 1.212425000; 1.212626000; 1.212838000; 1.213069000; 1.213321000; 1.213593000; 1.213882000; 1.214180000; 1.214480000; 1.214775000; 1.215060000; 1.215328000; 1.215581000; 1.215829000; 1.216110000; 1.216496000; 1.217060000; 1.217807000; 1.218625000; 1.219348000; 1.219866000; 1.220175000; 1.220325000; 1.220354000; 1.220282000; 1.2201320…
1.337011000; 1.336468000; 1.335826000; 1.335369000; 1.335357000; 1.335903000; 1.336927000; 1.338184000; 1.339374000; 1.340307000; 1.340960000; 1.341425000; 1.341803000; 1.342152000; 1.342493000; 1.342836000; 1.343175000; 1.343513000; 1.343856000; 1.344242000; 1.344736000; 1.345412000; 1.346273000; 1.347209000; 1.348054000; 1.348703000; 1.349152000; 1.349452000; 1.349638000; 1.349720000; 1.3497100…
1.467622000; 1.467100000; 1.466543000; 1.466235000; 1.466429000; 1.467231000; 1.468554000; 1.470141000; 1.471684000; 1.472981000; 1.473999000; 1.474820000; 1.475536000; 1.476198000; 1.476822000; 1.477415000; 1.477968000; 1.478484000; 1.478969000; 1.479459000; 1.480020000; 1.480723000; 1.481569000; 1.482449000; 1.483203000; 1.483733000; 1.484056000; 1.484247000; 1.484369000; 1.484467000; 1.4845780…
1.590621000; 1.590241000; 1.590150000; 1.590583000; 1.591724000; 1.593598000; 1.596038000; 1.598718000; 1.601281000; 1.603495000; 1.605315000; 1.606827000; 1.608135000; 1.609311000; 1.610394000; 1.611415000; 1.612390000; 1.613345000; 1.614309000; 1.615334000; 1.616498000; 1.617877000; 1.619470000; 1.621163000; 1.622784000; 1.624227000; 1.625498000; 1.626665000; 1.627785000; 1.628896000; 1.6300250…
1.715467000; 1.714897000; 1.714491000; 1.714521000; 1.715219000; 1.716661000; 1.718724000; 1.721117000; 1.723498000; 1.725639000; 1.727484000; 1.729105000; 1.730594000; 1.732018000; 1.733423000; 1.734866000; 1.736403000; 1.738111000; 1.740073000; 1.742389000; 1.745166000; 1.748485000; 1.752321000; 1.756501000; 1.760772000; 1.764926000; 1.768865000; 1.772557000; 1.775978000; 1.779111000; 1.7819580…
1.850131000; 1.849558000; 1.849262000; 1.849508000; 1.850517000; 1.852347000; 1.854856000; 1.857733000; 1.860617000; 1.863263000; 1.865601000; 1.867694000; 1.869627000; 1.871467000; 1.873270000; 1.875105000; 1.877054000; 1.879223000; 1.881729000; 1.884705000; 1.888288000; 1.892577000; 1.897550000; 1.903017000; 1.908690000; 1.914305000; 1.919696000; 1.924757000; 1.929397000; 1.933550000; 1.9372040…
1.984029000; 1.983415000; 1.983231000; 1.983734000; 1.985126000; 1.987441000; 1.990512000; 1.994000000; 1.997520000; 2.000802000; 2.003758000; 2.006433000; 2.008903000; 2.011230000; 2.013475000; 2.015722000; 2.018080000; 2.020695000; 2.023734000; 2.027386000; 2.031847000; 2.037266000; 2.043660000; 2.050856000; 2.058554000; 2.066451000; 2.074308000; 2.081926000; 2.089112000; 2.095700000; 2.1016010…
-1000.000000000; -1000.000000000; -1000.000000000; -1000.000000000; -1000.000000000; -1000.000000000; -1000.000000000; -1000.000000000; -1000.000000000; -1000.000000000; -1000.000000000; -1000.000000000; -1000.000000000; -1000.000000000; -1000.000000000; -1000.000000000; 2.166174000; 2.167155000; 2.169289000; 2.172856000; 2.178099000; 2.185172000; 2.194051000; 2.204475000; 2.216006000; 2.22815300…
-1000.000000000; -1000.000000000; -1000.000000000; -1000.000000000; -1000.000000000; -1000.000000000; -1000.000000000; -1000.000000000; -1000.000000000; -1000.000000000; -1000.000000000; -1000.000000000; -1000.000000000; -1000.000000000; -1000.000000000; -1000.000000000; -1000.000000000; -1000.000000000; -1000.000000000; -1000.000000000; -1000.000000000; -1000.000000000; -1000.000000000; -1000.00…
-1000.000000000; -1000.000000000; -1000.000000000; -1000.000000000; -1000.000000000; -1000.000000000; -1000.000000000; -1000.000000000; -1000.000000000; -1000.000000000; -1000.000000000; -1000.000000000; -1000.000000000; -1000.000000000; -1000.000000000; -1000.000000000; -1000.000000000; -1000.000000000; -1000.000000000; -1000.000000000; -1000.000000000; -1000.000000000; -1000.000000000; -1000.00…
ElevationPosterior [um]
0.578426900; 0.578426900; 0.578426900; 0.578426900; 0.578426900; 0.578426900; 0.578426900; 0.578426900; 0.578426900; 0.578426900; 0.578426900; 0.578426900; 0.578426900; 0.578426900; 0.578426900; 0.578426900; 0.578426900; 0.578426900; 0.578426900; 0.578426900; 0.578426900; 0.578426900; 0.578426900; 0.578426900; 0.578426900; 0.578426900; 0.578426900; 0.578426900; 0.578426900; 0.578426900; 0.5784269…
0.582904600; 0.582927800; 0.582946900; 0.582961700; 0.582972000; 0.582977700; 0.582978900; 0.582975700; 0.582968400; 0.582957100; 0.582942200; 0.582923900; 0.582902700; 0.582878900; 0.582853100; 0.582825700; 0.582797000; 0.582767500; 0.582737600; 0.582707300; 0.582677100; 0.582647100; 0.582617100; 0.582587300; 0.582557700; 0.582528200; 0.582498700; 0.582469300; 0.582440000; 0.582410500; 0.5823809…
0.593410700; 0.593451700; 0.593485200; 0.593510700; 0.593528200; 0.593537500; 0.593538600; 0.593531900; 0.593517500; 0.593495800; 0.593467100; 0.593432000; 0.593390900; 0.593344300; 0.593292900; 0.593237300; 0.593178000; 0.593115800; 0.593051100; 0.592984400; 0.592916400; 0.592847300; 0.592777600; 0.592707700; 0.592638000; 0.592568800; 0.592500500; 0.592433500; 0.592368200; 0.592304700; 0.5922434…
0.609692500; 0.609738500; 0.609774700; 0.609800600; 0.609816100; 0.609821100; 0.609815800; 0.609800600; 0.609776000; 0.609742200; 0.609699800; 0.609649600; 0.609592000; 0.609527900; 0.609457900; 0.609383000; 0.609304100; 0.609221800; 0.609137100; 0.609050800; 0.608963700; 0.608876600; 0.608790100; 0.608704800; 0.608621400; 0.608540400; 0.608462300; 0.608387700; 0.608317100; 0.608250600; 0.6081885…
0.632029100; 0.632083900; 0.632127300; 0.632158900; 0.632178500; 0.632185900; 0.632181500; 0.632165700; 0.632138800; 0.632101500; 0.632054300; 0.631997800; 0.631932600; 0.631859400; 0.631779300; 0.631693100; 0.631601800; 0.631506400; 0.631408000; 0.631307600; 0.631206200; 0.631104800; 0.631004300; 0.630905600; 0.630809500; 0.630716700; 0.630627900; 0.630543800; 0.630464600; 0.630390800; 0.6303223…
0.660389600; 0.660464800; 0.660527900; 0.660578000; 0.660614700; 0.660637500; 0.660646300; 0.660641500; 0.660623100; 0.660591600; 0.660547400; 0.660491300; 0.660423700; 0.660345400; 0.660257500; 0.660161200; 0.660057600; 0.659948000; 0.659833800; 0.659716300; 0.659596900; 0.659476800; 0.659357400; 0.659239900; 0.659125300; 0.659014700; 0.658909000; 0.658808800; 0.658714800; 0.658627300; 0.6585466…
0.695151300; 0.695240500; 0.695317300; 0.695380500; 0.695429400; 0.695463200; 0.695481700; 0.695485100; 0.695473400; 0.695447000; 0.695406200; 0.695351700; 0.695283900; 0.695203700; 0.695112200; 0.695010500; 0.694900200; 0.694782300; 0.694658500; 0.694530200; 0.694399000; 0.694266300; 0.694133400; 0.694001700; 0.693872700; 0.693747300; 0.693626900; 0.693512100; 0.693403800; 0.693302500; 0.6932085…
0.736316400; 0.736425400; 0.736522400; 0.736606100; 0.736675500; 0.736729900; 0.736768800; 0.736792600; 0.736801000; 0.736794300; 0.736772800; 0.736737000; 0.736686900; 0.736623600; 0.736547800; 0.736460600; 0.736363100; 0.736256500; 0.736142200; 0.736021500; 0.735895700; 0.735766200; 0.735634400; 0.735501700; 0.735369400; 0.735238900; 0.735111300; 0.734987500; 0.734868300; 0.734754600; 0.7346466…
0.784028800; 0.784150100; 0.784258400; 0.784352500; 0.784431500; 0.784494600; 0.784541200; 0.784571900; 0.784586400; 0.784584900; 0.784567800; 0.784535800; 0.784488700; 0.784427600; 0.784353100; 0.784266300; 0.784168100; 0.784059900; 0.783942600; 0.783817700; 0.783686400; 0.783550000; 0.783409900; 0.783267500; 0.783124100; 0.782981200; 0.782839800; 0.782701000; 0.782565500; 0.782434200; 0.7823074…
0.838857800; 0.839007400; 0.839142800; 0.839262400; 0.839365100; 0.839449900; 0.839516300; 0.839564400; 0.839593900; 0.839605000; 0.839597800; 0.839572800; 0.839530200; 0.839470500; 0.839394600; 0.839303300; 0.839197500; 0.839078000; 0.838946000; 0.838802400; 0.838648400; 0.838484900; 0.838313600; 0.838135700; 0.837952500; 0.837765200; 0.837575000; 0.837382600; 0.837188500; 0.836993900; 0.8367991…
0.900512500; 0.900700000; 0.900870800; 0.901023100; 0.901155700; 0.901267000; 0.901356600; 0.901424300; 0.901469700; 0.901492600; 0.901493000; 0.901471000; 0.901426600; 0.901360100; 0.901272200; 0.901163800; 0.901035500; 0.900888500; 0.900723800; 0.900542800; 0.900346900; 0.900137500; 0.899916600; 0.899686200; 0.899448000; 0.899204300; 0.898956800; 0.898707300; 0.898457100; 0.898208000; 0.8979614…
0.969108300; 0.969329400; 0.969528900; 0.969704800; 0.969855800; 0.969980900; 0.970079400; 0.970151500; 0.970197000; 0.970216200; 0.970209100; 0.970176400; 0.970118000; 0.970034800; 0.969927400; 0.969797000; 0.969644400; 0.969470900; 0.969277700; 0.969066600; 0.968839300; 0.968597800; 0.968344400; 0.968081600; 0.967811900; 0.967537900; 0.967262400; 0.966987500; 0.966715500; 0.966448600; 0.9661887…
1.045566000; 1.045853000; 1.046112000; 1.046340000; 1.046536000; 1.046700000; 1.046830000; 1.046928000; 1.046994000; 1.047029000; 1.047033000; 1.047008000; 1.046955000; 1.046876000; 1.046771000; 1.046642000; 1.046492000; 1.046320000; 1.046130000; 1.045923000; 1.045701000; 1.045466000; 1.045220000; 1.044966000; 1.044705000; 1.044441000; 1.044175000; 1.043910000; 1.043648000; 1.043389000; 1.0431370…
1.128739000; 1.129064000; 1.129357000; 1.129616000; 1.129841000; 1.130031000; 1.130186000; 1.130309000; 1.130399000; 1.130459000; 1.130490000; 1.130494000; 1.130470000; 1.130420000; 1.130347000; 1.130251000; 1.130133000; 1.129995000; 1.129837000; 1.129662000; 1.129470000; 1.129264000; 1.129045000; 1.128814000; 1.128575000; 1.128329000; 1.128079000; 1.127827000; 1.127576000; 1.127328000; 1.1270850…
1.219720000; 1.220172000; 1.220601000; 1.221004000; 1.221379000; 1.221724000; 1.222038000; 1.222323000; 1.222578000; 1.222805000; 1.223002000; 1.223171000; 1.223312000; 1.223424000; 1.223508000; 1.223563000; 1.223590000; 1.223587000; 1.223556000; 1.223497000; 1.223410000; 1.223295000; 1.223154000; 1.222988000; 1.222799000; 1.222589000; 1.222363000; 1.222122000; 1.221869000; 1.221609000; 1.2213450…
1.323804000; 1.324366000; 1.324906000; 1.325418000; 1.325899000; 1.326346000; 1.326757000; 1.327130000; 1.327465000; 1.327762000; 1.328018000; 1.328236000; 1.328413000; 1.328550000; 1.328648000; 1.328707000; 1.328727000; 1.328710000; 1.328657000; 1.328570000; 1.328449000; 1.328299000; 1.328118000; 1.327911000; 1.327680000; 1.327427000; 1.327155000; 1.326867000; 1.326566000; 1.326256000; 1.3259370…
1.438527000; 1.439124000; 1.439687000; 1.440213000; 1.440698000; 1.441139000; 1.441533000; 1.441882000; 1.442184000; 1.442440000; 1.442651000; 1.442818000; 1.442941000; 1.443023000; 1.443064000; 1.443066000; 1.443033000; 1.442964000; 1.442863000; 1.442730000; 1.442570000; 1.442382000; 1.442169000; 1.441931000; 1.441670000; 1.441388000; 1.441085000; 1.440764000; 1.440425000; 1.440069000; 1.4396980…
1.563034000; 1.563684000; 1.564289000; 1.564843000; 1.565342000; 1.565785000; 1.566170000; 1.566498000; 1.566770000; 1.566987000; 1.567151000; 1.567266000; 1.567332000; 1.567353000; 1.567332000; 1.567272000; 1.567175000; 1.567045000; 1.566883000; 1.566692000; 1.566474000; 1.566231000; 1.565963000; 1.565670000; 1.565353000; 1.565012000; 1.564647000; 1.564258000; 1.563844000; 1.563407000; 1.5629440…
1.696815000; 1.697493000; 1.698117000; 1.698682000; 1.699183000; 1.699618000; 1.699986000; 1.700288000; 1.700525000; 1.700699000; 1.700812000; 1.700869000; 1.700873000; 1.700827000; 1.700736000; 1.700603000; 1.700433000; 1.700229000; 1.699995000; 1.699733000; 1.699446000; 1.699136000; 1.698803000; 1.698446000; 1.698065000; 1.697659000; 1.697227000; 1.696767000; 1.696276000; 1.695754000; 1.6951970…
1.839634000; 1.840324000; 1.840954000; 1.841517000; 1.842009000; 1.842428000; 1.842773000; 1.843044000; 1.843242000; 1.843370000; 1.843432000; 1.843431000; 1.843371000; 1.843259000; 1.843098000; 1.842893000; 1.842650000; 1.842372000; 1.842062000; 1.841724000; 1.841359000; 1.840971000; 1.840558000; 1.840120000; 1.839654000; 1.839160000; 1.838633000; 1.838069000; 1.837464000; 1.836814000; 1.8361140…
1.991074000; 1.991759000; 1.992373000; 1.992911000; 1.993368000; 1.993740000; 1.994028000; 1.994231000; 1.994350000; 1.994389000; 1.994354000; 1.994248000; 1.994077000; 1.993849000; 1.993570000; 1.993245000; 1.992881000; 1.992482000; 1.992051000; 1.991592000; 1.991108000; 1.990598000; 1.990064000; 1.989503000; 1.988911000; 1.988285000; 1.987620000; 1.986907000; 1.986140000; 1.985312000; 1.9844160…
2.148674000; 2.149287000; 2.149826000; 2.150284000; 2.150657000; 2.150944000; 2.151142000; 2.151252000; 2.151277000; 2.151219000; 2.151084000; 2.150878000; 2.150607000; 2.150276000; 2.149893000; 2.149465000; 2.148995000; 2.148485000; 2.147939000; 2.147358000; 2.146741000; 2.146086000; 2.145394000; 2.144663000; 2.143887000; 2.143058000; 2.142169000; 2.141210000; 2.140168000; 2.139035000; 2.1378020…
2.309457000; 2.309968000; 2.310401000; 2.310751000; 2.311016000; 2.311193000; 2.311282000; 2.311284000; 2.311200000; 2.311036000; 2.310795000; 2.310483000; 2.310106000; 2.309669000; 2.309180000; 2.308641000; 2.308058000; 2.307432000; 2.306767000; 2.306064000; 2.305321000; 2.304538000; 2.303711000; 2.302839000; 2.301915000; 2.300933000; 2.299889000; 2.298773000; 2.297579000; 2.296300000; 2.2949330…
2.468305000; 2.468687000; 2.468993000; 2.469220000; 2.469365000; 2.469428000; 2.469410000; 2.469310000; 2.469130000; 2.468874000; 2.468545000; 2.468148000; 2.467690000; 2.467179000; 2.466618000; 2.466012000; 2.465365000; 2.464674000; 2.463943000; 2.463170000; 2.462357000; 2.461503000; 2.460610000; 2.459679000; 2.458709000; 2.457701000; 2.456654000; 2.455567000; 2.454441000; 2.453275000; 2.4520710…
2.617099000; 2.617320000; 2.617472000; 2.617554000; 2.617568000; 2.617515000; 2.617397000; 2.617215000; 2.616970000; 2.616665000; 2.616301000; 2.615879000; 2.615408000; 2.614889000; 2.614325000; 2.613716000; 2.613064000; 2.612360000; 2.611604000; 2.610794000; 2.609931000; 2.609017000; 2.608058000; 2.607060000; 2.606032000; 2.604983000; 2.603924000; 2.602866000; 2.601822000; 2.600807000; 2.5998330…
2.742044000; 2.742108000; 2.742117000; 2.742077000; 2.741992000; 2.741870000; 2.741714000; 2.741527000; 2.741311000; 2.741066000; 2.740789000; 2.740477000; 2.740138000; 2.739767000; 2.739360000; 2.738913000; 2.738422000; 2.737869000; 2.737248000; 2.736556000; 2.735794000; 2.734966000; 2.734085000; 2.733170000; 2.732240000; 2.731323000; 2.730448000; 2.729648000; 2.728958000; 2.728415000; 2.7280550…
2.835889000; 2.835858000; 2.836259000; 2.837095000; 2.838368000; 2.840072000; 2.842206000; 2.844783000; 2.847790000; 2.851205000; 2.854995000; 2.859126000; 2.863544000; 2.868187000; 2.872983000; 2.877853000; 2.882714000; 2.887463000; 2.892017000; 2.896299000; 2.900239000; -1000.000000000; -1000.000000000; -1000.000000000; -1000.000000000; -1000.000000000; -1000.000000000; -1000.000000000; -1000.0…
3.064154000; 3.064159000; 3.064878000; 3.066293000; 3.068373000; 3.071071000; -1000.000000000; -1000.000000000; -1000.000000000; -1000.000000000; -1000.000000000; -1000.000000000; -1000.000000000; -1000.000000000; -1000.000000000; -1000.000000000; -1000.000000000; -1000.000000000; -1000.000000000; -1000.000000000; -1000.000000000; -1000.000000000; -1000.000000000; -1000.000000000; -1000.000000000…
-1000.000000000; -1000.000000000; -1000.000000000; -1000.000000000; -1000.000000000; -1000.000000000; -1000.000000000; -1000.000000000; -1000.000000000; -1000.000000000; -1000.000000000; -1000.000000000; -1000.000000000; -1000.000000000; -1000.000000000; -1000.000000000; -1000.000000000; -1000.000000000; -1000.000000000; -1000.000000000; -1000.000000000; -1000.000000000; -1000.000000000; -1000.00…
-1000.000000000; -1000.000000000; -1000.000000000; -1000.000000000; -1000.000000000; -1000.000000000; -1000.000000000; -1000.000000000; -1000.000000000; -1000.000000000; -1000.000000000; -1000.000000000; -1000.000000000; -1000.000000000; -1000.000000000; -1000.000000000; -1000.000000000; -1000.000000000; -1000.000000000; -1000.000000000; -1000.000000000; -1000.000000000; -1000.000000000; -1000.00…
-1000.000000000; -1000.000000000; -1000.000000000; -1000.000000000; -1000.000000000; -1000.000000000; -1000.000000000; -1000.000000000; -1000.000000000; -1000.000000000; -1000.000000000; -1000.000000000; -1000.000000000; -1000.000000000; -1000.000000000; -1000.000000000; -1000.000000000; -1000.000000000; -1000.000000000; -1000.000000000; -1000.000000000; -1000.000000000; -1000.000000000; -1000.00…
RefractiveEquivalentPower [D]
42.907310000; 42.918890000; 42.927290000; 42.934310000; 42.941810000; 42.951420000; 42.964350000; 42.981240000; 43.002160000; 43.026700000; 43.054090000; 43.083430000; 43.113820000; 43.144560000; 43.175170000; 43.205440000; 43.235320000; 43.264880000; 43.294190000; 43.323170000; 43.351590000; 43.379120000; 43.405490000; 43.430540000; 43.454140000; 43.475940000; 43.495410000; 43.512040000; 43.5254…
42.439720000; 42.432830000; 42.424610000; 42.416840000; 42.411270000; 42.409400000; 42.412300000; 42.420500000; 42.434000000; 42.452330000; 42.474660000; 42.499970000; 42.527180000; 42.555310000; 42.583540000; 42.611280000; 42.638160000; 42.663990000; 42.688600000; 42.711930000; 42.733850000; 42.754250000; 42.773240000; 42.791220000; 42.808640000; 42.825600000; 42.841800000; 42.856800000; 42.8702…
42.466100000; 42.459080000; 42.450700000; 42.442770000; 42.437080000; 42.435120000; 42.437990000; 42.446210000; 42.459770000; 42.478190000; 42.500640000; 42.526070000; 42.553400000; 42.581630000; 42.609940000; 42.637740000; 42.664670000; 42.690530000; 42.715170000; 42.738540000; 42.760490000; 42.780900000; 42.799850000; 42.817800000; 42.835220000; 42.852220000; 42.868460000; 42.883500000; 42.8969…
42.771580000; 42.772320000; 42.770710000; 42.768640000; 42.767910000; 42.770030000; 42.775980000; 42.786160000; 42.800420000; 42.818110000; 42.838280000; 42.859820000; 42.881670000; 42.902920000; 42.922930000; 42.941330000; 42.957980000; 42.972900000; 42.986160000; 42.997790000; 43.007710000; 43.015750000; 43.021950000; 43.026700000; 43.030510000; 43.033490000; 43.035360000; 43.035860000; 43.0349…
42.664590000; 42.679490000; 42.691780000; 42.701530000; 42.709020000; 42.714700000; 42.719210000; 42.723270000; 42.727670000; 42.733100000; 42.740070000; 42.748860000; 42.759490000; 42.771730000; 42.785210000; 42.799440000; 42.813960000; 42.828380000; 42.842330000; 42.855550000; 42.867750000; 42.878700000; 42.888400000; 42.897300000; 42.905940000; 42.914640000; 42.923360000; 42.932080000; 42.9408…
42.980140000; 42.987190000; 42.992230000; 42.995660000; 42.998020000; 42.999880000; 43.001820000; 43.004350000; 43.007890000; 43.012670000; 43.018800000; 43.026200000; 43.034660000; 43.043890000; 43.053550000; 43.063270000; 43.072730000; 43.081630000; 43.089680000; 43.096660000; 43.102260000; 43.106200000; 43.108480000; 43.109610000; 43.110290000; 43.110890000; 43.111400000; 43.111860000; 43.1124…
43.222410000; 43.230560000; 43.236230000; 43.239720000; 43.241390000; 43.241620000; 43.240820000; 43.239370000; 43.237590000; 43.235750000; 43.234020000; 43.232540000; 43.231350000; 43.230470000; 43.229870000; 43.229500000; 43.229260000; 43.229070000; 43.228810000; 43.228290000; 43.227250000; 43.225290000; 43.222340000; 43.218900000; 43.215760000; 43.213260000; 43.211270000; 43.209760000; 43.2089…
43.435600000; 43.450410000; 43.462810000; 43.472720000; 43.480110000; 43.484900000; 43.487080000; 43.486670000; 43.483740000; 43.478420000; 43.470870000; 43.461300000; 43.449950000; 43.437110000; 43.423120000; 43.408360000; 43.393250000; 43.378250000; 43.363830000; 43.350260000; 43.337680000; 43.325930000; 43.315060000; 43.305610000; 43.298420000; 43.293670000; 43.290870000; 43.289700000; 43.2902…
43.526430000; 43.543760000; 43.559430000; 43.573350000; 43.585480000; 43.595740000; 43.604050000; 43.610340000; 43.614560000; 43.616610000; 43.616420000; 43.613830000; 43.608720000; 43.600980000; 43.590580000; 43.577630000; 43.562400000; 43.545310000; 43.526910000; 43.507710000; 43.488110000; 43.468240000; 43.448500000; 43.430030000; 43.414380000; 43.402150000; 43.393080000; 43.387050000; 43.3843…
43.571180000; 43.586570000; 43.600810000; 43.613950000; 43.626070000; 43.637220000; 43.647490000; 43.656940000; 43.665620000; 43.673530000; 43.680620000; 43.686690000; 43.691460000; 43.694560000; 43.695580000; 43.694110000; 43.689790000; 43.682330000; 43.671610000; 43.657540000; 43.640090000; 43.619190000; 43.595300000; 43.570190000; 43.546280000; 43.525000000; 43.506620000; 43.491570000; 43.4806…
43.695270000; 43.715060000; 43.734240000; 43.752720000; 43.770420000; 43.787300000; 43.803310000; 43.818470000; 43.832810000; 43.846360000; 43.859110000; 43.870870000; 43.881340000; 43.890110000; 43.896700000; 43.900650000; 43.901560000; 43.899120000; 43.893180000; 43.883580000; 43.870010000; 43.851960000; 43.829330000; 43.803570000; 43.777070000; 43.751050000; 43.725480000; 43.700890000; 43.6785…
43.738080000; 43.754890000; 43.760820000; 43.737390000; 43.670650000; 43.580180000; 43.510190000; 43.483330000; 43.489970000; 43.514120000; 43.546720000; 43.582350000; 43.618750000; 43.654660000; 43.689320000; 43.722080000; 43.752400000; 43.779760000; 43.803750000; 43.823860000; 43.839680000; 43.850850000; 43.858230000; 43.863170000; 43.863820000; 43.855230000; 43.835920000; 43.810150000; 43.7832…
43.413650000; 43.419990000; 43.425850000; 43.431420000; 43.437180000; 43.444020000; 43.453310000; 43.467510000; 43.490320000; 43.523750000; 43.565610000; 43.611600000; 43.658600000; 43.705030000; 43.749940000; 43.792580000; 43.832230000; 43.868240000; 43.900070000; 43.927080000; 43.948340000; 43.962340000; 43.967810000; 43.965640000; 43.958210000; 43.946100000; 43.928200000; 43.904890000; 43.8783…
43.901850000; 43.907700000; 43.912250000; 43.915530000; 43.917560000; 43.918370000; 43.918240000; 43.918230000; 43.920100000; 43.924760000; 43.931000000; 43.936780000; 43.940880000; 43.943010000; 43.943280000; 43.941990000; 43.939530000; 43.936290000; 43.932590000; 43.928540000; 43.923790000; 43.917060000; 43.907120000; 43.895010000; 43.883510000; 43.873040000; 43.861830000; 43.849880000; 43.8393…
44.017670000; 44.016320000; 44.013110000; 44.008220000; 44.001750000; 43.993660000; 43.984300000; 43.974900000; 43.967630000; 43.963640000; 43.961410000; 43.958540000; 43.953760000; 43.946880000; 43.938300000; 43.928610000; 43.918430000; 43.908390000; 43.897340000; 43.881830000; 43.858660000; 43.833840000; 43.821320000; 43.823050000; 43.826740000; 43.824360000; 43.815960000; 43.805320000; 43.7967…
43.688760000; 43.696790000; 43.704940000; 43.713220000; 43.721390000; 43.728800000; 43.734850000; 43.739560000; 43.743360000; 43.746500000; 43.748840000; 43.750200000; 43.750640000; 43.750400000; 43.749800000; 43.749060000; 43.748360000; 43.747740000; 43.747130000; 43.746300000; 43.744330000; 43.739320000; 43.728890000; 43.714120000; 43.698920000; 43.683940000; 43.666660000; 43.647800000; 43.6312…
43.747190000; 43.759270000; 43.772430000; 43.786630000; 43.801430000; 43.815770000; 43.828590000; 43.839600000; 43.848870000; 43.856300000; 43.861810000; 43.865430000; 43.867390000; 43.865730000; 43.853340000; 43.820180000; 43.776020000; 43.748250000; 43.743390000; 43.748220000; 43.754850000; 43.763140000; 43.776300000; 43.790020000; 43.793370000; 43.783160000; 43.763710000; 43.740860000; 43.7210…
43.354610000; 43.362320000; 43.370590000; 43.379530000; 43.389240000; 43.399830000; 43.411400000; 43.424150000; 43.438380000; 43.454170000; 43.470980000; 43.488070000; 43.504860000; 43.520980000; 43.536200000; 43.550400000; 43.563630000; 43.576010000; 43.587750000; 43.599020000; 43.609580000; 43.617810000; 43.620910000; 43.620440000; 43.623680000; 43.636460000; 43.662930000; 43.696270000; 43.7187…
43.412220000; 43.420490000; 43.429320000; 43.438840000; 43.449200000; 43.460610000; 43.473210000; 43.487140000; 43.502550000; 43.519390000; 43.537190000; 43.555340000; 43.573300000; 43.590690000; 43.607250000; 43.622880000; 43.637630000; 43.651710000; 43.665330000; 43.678750000; 43.691800000; 43.702780000; 43.708220000; 43.709650000; 43.715680000; 43.733310000; 43.769440000; 43.815740000; 43.8464…
43.193110000; 43.193540000; 43.195720000; 43.199700000; 43.205360000; 43.212510000; 43.221020000; 43.230860000; 43.242290000; 43.255530000; 43.270440000; 43.286760000; 43.304310000; 43.322860000; 43.342110000; 43.361690000; 43.381240000; 43.400520000; 43.419400000; 43.437980000; 43.456900000; 43.479100000; 43.511010000; 43.551490000; 43.591430000; 43.644990000; 43.752510000; 43.895710000; 43.9874…
42.940750000; 42.925860000; 42.915420000; 42.909430000; 42.907260000; 42.908100000; 42.911230000; 42.916380000; 42.923920000; 42.934540000; 42.948760000; 42.967000000; 42.989660000; 43.016720000; 43.047550000; 43.081040000; 43.115750000; 43.150240000; 43.183430000; 43.214700000; 43.246010000; 43.294680000; 43.407410000; 43.572780000; 43.693430000; 43.780170000; 43.940530000; 44.170110000; 44.3271…
43.010350000; 42.992370000; 42.979660000; 42.972140000; 42.969010000; 42.969240000; 42.971960000; 42.976730000; 42.983800000; 42.993880000; 43.007760000; 43.026230000; 43.049920000; 43.078900000; 43.112520000; 43.149490000; 43.188140000; 43.226850000; 43.264310000; 43.299820000; 43.333310000; 43.414490000; 43.679720000; 44.111490000; 44.403030000; 44.522420000; 44.595590000; 44.669310000; 44.7429…
42.681260000; 42.793600000; 42.983120000; 43.085300000; 43.100330000; 43.092490000; 43.061420000; 43.021720000; 43.039500000; 43.104580000; 43.181350000; 43.259900000; 43.339530000; 43.419990000; 43.501400000; 43.584210000; 43.669090000; 43.756780000; 43.848050000; 43.943480000; 44.043480000; 44.148270000; 44.257920000; 44.372280000; 44.491000000; 44.613370000; 44.738410000; 44.864900000; 44.9914…
41.496670000; 41.509670000; 41.537400000; 41.579140000; 41.633690000; 41.699540000; 41.775090000; 41.858830000; 41.949300000; 42.045190000; 42.145360000; 42.249030000; 42.355900000; 42.466220000; 42.580850000; 42.701070000; 42.828450000; 42.964660000; 43.111170000; 43.269020000; 43.438590000; 43.619590000; 43.811040000; 44.011240000; 44.217880000; 44.428120000; 44.638840000; 44.846800000; 45.0489…
40.656040000; 40.662060000; 40.681570000; 40.714500000; 40.760390000; 40.818440000; 40.887690000; 40.967110000; 41.055640000; 41.152250000; 41.256070000; 41.366560000; 41.483650000; 41.607970000; 41.740760000; 41.883960000; 42.039970000; 42.211420000; 42.400790000; 42.610110000; 42.840430000; 43.091690000; 43.362610000; 43.650640000; 43.952020000; 44.262050000; 44.575520000; 44.887070000; 45.1916…
40.929990000; 40.938310000; 40.965580000; 41.011070000; 41.073330000; 41.150390000; 41.239950000; 41.339690000; 41.447410000; 41.561260000; 41.679810000; 41.802250000; 41.928510000; 42.059350000; 42.196330000; 42.341930000; 42.499250000; 42.671750000; 42.862920000; 43.075850000; 43.312600000; 43.573940000; 43.859210000; 44.166240000; 44.491420000; 44.829980000; 45.176450000; 45.525320000; 45.8713…
41.304160000; 41.304780000; 41.315410000; 41.335630000; 41.364090000; 41.398610000; 41.436420000; 41.474470000; 41.510190000; 41.541710000; 41.567770000; 41.588010000; 41.603440000; 41.616250000; 41.629790000; 41.648920000; 41.679660000; 41.728750000; 41.803260000; 41.910120000; 42.055130000; -1000.000000000; -1000.000000000; -1000.000000000; -1000.000000000; -1000.000000000; -1000.000000000; -10…
37.103650000; 37.095550000; 37.104640000; 37.130190000; 37.170740000; 37.224600000; -1000.000000000; -1000.000000000; -1000.000000000; -1000.000000000; -1000.000000000; -1000.000000000; -1000.000000000; -1000.000000000; -1000.000000000; -1000.000000000; -1000.000000000; -1000.000000000; -1000.000000000; -1000.000000000; -1000.000000000; -1000.000000000; -1000.000000000; -1000.000000000; -1000.000…
-1000.000000000; -1000.000000000; -1000.000000000; -1000.000000000; -1000.000000000; -1000.000000000; -1000.000000000; -1000.000000000; -1000.000000000; -1000.000000000; -1000.000000000; -1000.000000000; -1000.000000000; -1000.000000000; -1000.000000000; -1000.000000000; -1000.000000000; -1000.000000000; -1000.000000000; -1000.000000000; -1000.000000000; -1000.000000000; -1000.000000000; -1000.00…
-1000.000000000; -1000.000000000; -1000.000000000; -1000.000000000; -1000.000000000; -1000.000000000; -1000.000000000; -1000.000000000; -1000.000000000; -1000.000000000; -1000.000000000; -1000.000000000; -1000.000000000; -1000.000000000; -1000.000000000; -1000.000000000; -1000.000000000; -1000.000000000; -1000.000000000; -1000.000000000; -1000.000000000; -1000.000000000; -1000.000000000; -1000.00…
-1000.000000000; -1000.000000000; -1000.000000000; -1000.000000000; -1000.000000000; -1000.000000000; -1000.000000000; -1000.000000000; -1000.000000000; -1000.000000000; -1000.000000000; -1000.000000000; -1000.000000000; -1000.000000000; -1000.000000000; -1000.000000000; -1000.000000000; -1000.000000000; -1000.000000000; -1000.000000000; -1000.000000000; -1000.000000000; -1000.000000000; -1000.00…
RefractiveFrontalPowerAnterior [D]
48.615950000; 48.619420000; 48.619850000; 48.619820000; 48.622080000; 48.628780000; 48.641330000; 48.660610000; 48.686130000; 48.717140000; 48.752010000; 48.789480000; 48.827960000; 48.866260000; 48.903770000; 48.940170000; 48.975460000; 49.009740000; 49.043080000; 49.075420000; 49.106730000; 49.136810000; 49.165400000; 49.182820000; 49.207710000; 49.230030000; 49.249410000; 49.259080000; 49.2718…
48.904420000; 48.903360000; 48.898990000; 48.893680000; 48.889780000; 48.889140000; 48.892800000; 48.901340000; 48.914210000; 48.930720000; 48.949400000; 48.969030000; 48.988240000; 49.005950000; 49.021640000; 49.035070000; 49.046360000; 49.055760000; 49.063560000; 49.070030000; 49.075450000; 49.080070000; 49.084080000; 49.075760000; 49.079160000; 49.082080000; 49.084300000; 49.077420000; 49.0776…
48.930660000; 48.929600000; 48.925230000; 48.919900000; 48.916000000; 48.915360000; 48.919020000; 48.927580000; 48.940470000; 48.957010000; 48.975720000; 48.995380000; 49.014620000; 49.032360000; 49.048070000; 49.061520000; 49.072830000; 49.082250000; 49.090060000; 49.096550000; 49.101970000; 49.106600000; 49.110610000; 49.102280000; 49.105690000; 49.108620000; 49.110840000; 49.103940000; 49.1041…
48.974510000; 48.973450000; 48.969070000; 48.963730000; 48.959810000; 48.959160000; 48.962840000; 48.971430000; 48.984340000; 49.000930000; 49.019690000; 49.039410000; 49.058700000; 49.076480000; 49.092240000; 49.105730000; 49.117070000; 49.126510000; 49.134340000; 49.140840000; 49.146290000; 49.150930000; 49.154950000; 49.146600000; 49.150010000; 49.152950000; 49.155180000; 49.148260000; 49.1484…
48.756210000; 48.774620000; 48.789930000; 48.802070000; 48.811250000; 48.817910000; 48.822740000; 48.826600000; 48.830400000; 48.835130000; 48.841390000; 48.849490000; 48.859390000; 48.870690000; 48.882860000; 48.895350000; 48.907620000; 48.919260000; 48.929990000; 48.939700000; 48.948540000; 48.956430000; 48.963650000; 48.961540000; 48.968350000; 48.975240000; 48.982280000; 48.983510000; 48.9911…
49.020610000; 49.030720000; 49.038530000; 49.044390000; 49.048810000; 49.052410000; 49.055860000; 49.059700000; 49.064300000; 49.070000000; 49.076810000; 49.084590000; 49.093090000; 49.101930000; 49.110710000; 49.119110000; 49.126780000; 49.133440000; 49.138880000; 49.142970000; 49.145780000; 49.147260000; 49.147630000; 49.137370000; 49.136540000; 49.135480000; 49.134350000; 49.126690000; 49.1259…
49.260540000; 49.270850000; 49.278610000; 49.284060000; 49.287560000; 49.289510000; 49.290420000; 49.290600000; 49.290390000; 49.290090000; 49.289860000; 49.289720000; 49.289730000; 49.289900000; 49.290140000; 49.290410000; 49.290620000; 49.290630000; 49.290320000; 49.289620000; 49.288490000; 49.286880000; 49.284900000; 49.271400000; 49.269260000; 49.267220000; 49.265410000; 49.256290000; 49.2554…
49.459180000; 49.476220000; 49.490920000; 49.503150000; 49.512860000; 49.519900000; 49.524350000; 49.526060000; 49.525150000; 49.521810000; 49.516170000; 49.508410000; 49.498750000; 49.487460000; 49.474830000; 49.461240000; 49.447090000; 49.432860000; 49.419030000; 49.406050000; 49.394390000; 49.384300000; 49.376020000; 49.357120000; 49.352760000; 49.350160000; 49.349120000; 49.340980000; 49.3426…
49.568340000; 49.587430000; 49.604760000; 49.620260000; 49.633850000; 49.645420000; 49.654980000; 49.662300000; 49.667390000; 49.670310000; 49.670880000; 49.668990000; 49.664390000; 49.656940000; 49.646510000; 49.633200000; 49.617180000; 49.598930000; 49.579060000; 49.558290000; 49.537370000; 49.516980000; 49.497810000; 49.466240000; 49.451420000; 49.439270000; 49.429950000; 49.413960000; 49.4106…
49.649940000; 49.668510000; 49.685750000; 49.701730000; 49.716480000; 49.730030000; 49.742510000; 49.753860000; 49.764150000; 49.773540000; 49.781890000; 49.789050000; 49.794640000; 49.798220000; 49.799370000; 49.797610000; 49.792420000; 49.783540000; 49.770720000; 49.753990000; 49.733580000; 49.710010000; 49.684190000; 49.641520000; 49.615280000; 49.590640000; 49.568670000; 49.539520000; 49.5249…
49.763560000; 49.786520000; 49.808640000; 49.829810000; 49.849860000; 49.868700000; 49.886320000; 49.902710000; 49.917800000; 49.931930000; 49.945010000; 49.956910000; 49.967280000; 49.975540000; 49.981210000; 49.983760000; 49.982680000; 49.977660000; 49.968610000; 49.955540000; 49.938590000; 49.917980000; 49.894100000; 49.849730000; 49.821960000; 49.793590000; 49.765590000; 49.727060000; 49.7030…
49.822610000; 49.845250000; 49.867190000; 49.888270000; 49.908270000; 49.541790000; 49.552770000; 49.563270000; 49.573310000; 49.608400000; 49.644260000; 49.680400000; 49.716310000; 49.751420000; 49.785090000; 49.816710000; 49.845640000; 49.871430000; 49.893750000; 49.912310000; 49.926740000; 49.936820000; 49.942360000; 49.923610000; 49.965700000; 49.941730000; 49.916000000; 49.876600000; 49.8511…
49.537220000; 49.547790000; 49.557380000; 49.566040000; 49.573830000; 49.580760000; 49.592360000; 49.603800000; 49.614960000; 49.661180000; 49.708640000; 49.756660000; 49.804600000; 49.851780000; 49.897420000; 49.940800000; 49.981140000; 50.017870000; 50.050500000; 50.078600000; 50.101550000; 50.119000000; 50.130520000; 50.113800000; 50.112800000; 50.105420000; 50.091890000; 50.058360000; 50.0357…
49.966740000; 49.975740000; 49.983370000; 49.989730000; 49.994880000; 49.998860000; 50.001420000; 50.002720000; 50.002710000; 50.016250000; 50.028140000; 50.038110000; 50.046010000; 50.051820000; 50.055740000; 50.058080000; 50.059210000; 50.059580000; 50.059470000; 50.059170000; 50.058530000; 50.057480000; 50.055770000; 50.030160000; 50.026680000; 50.021900000; 50.015950000; 49.993840000; 49.9875…
50.147720000; 50.154420000; 50.159850000; 50.164190000; 50.167480000; 50.169750000; 50.170150000; 50.169240000; 50.166850000; 50.179460000; 50.189870000; 50.197730000; 50.202950000; 50.205630000; 50.206150000; 50.205090000; 50.203050000; 50.200700000; 50.198490000; 50.196780000; 50.195400000; 50.124620000; 50.115090000; 50.165650000; 50.163180000; 50.159460000; 50.154570000; 50.131900000; 50.1267…
50.120940000; 50.134320000; 50.147790000; 50.161420000; 50.175190000; 50.188940000; 50.198700000; 50.207150000; 50.213860000; 50.220680000; 50.225500000; 50.228420000; 50.229720000; 50.229730000; 50.228820000; 50.227310000; 50.225390000; 50.223240000; 50.220920000; 50.218170000; 50.214770000; 50.210240000; 50.204050000; 50.168670000; 50.157810000; 50.144100000; 50.128130000; 50.093150000; 50.0774…
50.267040000; 50.280170000; 50.293870000; 50.308220000; 50.323180000; 50.338540000; 50.348950000; 50.358010000; 50.365150000; 50.370050000; 50.372570000; 50.372860000; 50.371320000; 50.368440000; 50.364750000; 50.360700000; 50.215280000; 50.222480000; 50.228660000; 50.233640000; 50.237420000; 50.239660000; 50.239910000; 50.289450000; 50.277290000; 50.261810000; 50.243680000; 50.204650000; 50.1868…
49.907320000; 49.917280000; 49.927140000; 49.936990000; 49.947010000; 49.957380000; 49.968120000; 49.979420000; 49.991230000; 50.005750000; 50.020440000; 50.034980000; 50.048960000; 50.062080000; 50.074120000; 50.085060000; 50.094970000; 50.104060000; 50.112610000; 50.120790000; 50.128800000; 50.136730000; 50.144570000; 50.121540000; 50.128550000; 50.134400000; 50.139190000; 50.223850000; 50.2219…
49.950540000; 49.959610000; 49.968810000; 49.978280000; 49.988220000; 49.998850000; 50.010280000; 50.022670000; 50.035980000; 50.051090000; 50.066640000; 50.082180000; 50.097290000; 50.111570000; 50.124800000; 50.136940000; 50.148120000; 50.158590000; 50.168690000; 50.178650000; 50.188750000; 50.199130000; 50.209820000; 50.187360000; 50.197860000; 50.207340000; 50.215770000; 50.328530000; 50.3286…
49.698720000; 49.699260000; 49.701370000; 49.705140000; 49.710320000; 49.716710000; 49.724110000; 49.732400000; 49.741620000; 49.753140000; 49.765760000; 49.779550000; 49.794430000; 49.810230000; 49.826640000; 49.843320000; 49.859870000; 49.876000000; 49.891590000; 49.906760000; 49.921750000; 49.936990000; 49.953030000; 50.019520000; 50.041550000; 50.067060000; 50.096060000; 50.440590000; 50.4427…
49.393380000; 49.378110000; 49.367280000; 49.360800000; 49.357790000; 49.357250000; 49.358430000; 49.360810000; 49.364520000; 49.371700000; 49.381640000; 49.395350000; 49.413430000; 49.436040000; 49.462540000; 49.491800000; 49.522220000; 49.552280000; 49.580780000; 49.607150000; 49.631410000; 49.653930000; 49.675430000; 50.044470000; 50.071770000; 50.104060000; 50.141700000; 50.669720000; 50.6996…
49.322520000; 49.302100000; 49.287120000; 49.277440000; 49.272030000; 49.269660000; 49.269500000; 49.270880000; 49.273990000; 49.280200000; 49.289790000; 49.303980000; 49.323510000; 49.348560000; 49.378450000; 49.411820000; 49.446780000; 49.481530000; 49.514620000; 49.545390000; 49.573860000; 49.600570000; 49.626700000; 50.565730000; 50.636220000; 50.707110000; 50.777710000; 50.847650000; 50.9168…
48.619480000; 48.627070000; 49.203490000; 49.190140000; 49.182140000; 49.177930000; 49.176610000; 48.980970000; 49.067890000; 49.155260000; 49.240820000; 49.322750000; 49.399900000; 49.471860000; 49.539010000; 49.602800000; 49.665570000; 49.730340000; 49.800410000; 49.878850000; 49.967930000; 50.068640000; 50.180480000; 50.301580000; 50.429210000; 50.560250000; 50.692030000; 50.822730000; 50.9514…
47.083680000; 47.089320000; 47.120490000; 47.175300000; 47.250500000; 47.341850000; 47.444840000; 47.555000000; 47.668190000; 47.780990000; 47.890640000; 47.995030000; 48.093030000; 48.184650000; 48.271190000; 48.355790000; 48.443240000; 48.539640000; 48.651740000; 48.785800000; 48.946380000; 49.135480000; 49.351840000; 49.590880000; 49.845360000; 50.106540000; 50.365170000; 50.612850000; 50.8430…
45.786910000; 45.777570000; 45.788270000; 45.819560000; 45.871210000; 45.942070000; 46.030170000; 46.132590000; 46.245550000; 46.364840000; 46.486190000; 46.605430000; 46.719280000; 46.826040000; 46.926220000; 47.023170000; 47.123210000; 47.235250000; 47.369880000; 47.537580000; 47.746890000; 48.003120000; 48.306850000; 48.653420000; 49.033280000; 49.433440000; 49.838300000; 50.231840000; 50.5996…
45.161820000; 45.160510000; 45.192220000; 45.254490000; 45.342960000; 45.452000000; 45.575630000; 45.708020000; 45.843770000; 45.978290000; 46.107730000; 46.228850000; 46.339350000; 46.438320000; 46.526730000; 46.608410000; 46.689930000; 46.780590000; 46.891880000; 47.036030000; 47.223960000; 47.464590000; 47.762710000; 48.117620000; 48.522500000; 48.965210000; 49.427590000; 49.888000000; 50.3242…
43.985340000; 43.973660000; 44.002930000; 44.070160000; 44.169830000; 44.294830000; 44.437750000; 44.591490000; 44.749650000; 44.906810000; 45.058210000; 45.199600000; 45.327490000; 45.439530000; 45.535290000; 45.617750000; 45.693020000; 45.770890000; 45.864690000; 45.989910000; 46.162110000; 46.396410000; 46.704590000; 47.092860000; 47.559970000; 48.096790000; 48.684600000; 49.297170000; 49.9042…
42.397930000; 42.380420000; 42.411390000; 42.487020000; 42.600440000; 42.742970000; 42.905680000; 43.080210000; 43.259110000; 43.436430000; 43.607220000; 43.767240000; 43.913500000; 44.044990000; 44.163590000; 44.275870000; 44.393060000; 44.531030000; 44.709140000; 44.947580000; 45.263660000; 45.670310000; 46.172660000; 46.766120000; 47.435940000; 48.159180000; 48.904430000; 49.636200000; 50.3196…
-1000.000000000; -1000.000000000; -1000.000000000; -1000.000000000; -1000.000000000; -1000.000000000; -1000.000000000; -1000.000000000; -1000.000000000; -1000.000000000; -1000.000000000; -1000.000000000; -1000.000000000; -1000.000000000; -1000.000000000; -1000.000000000; 43.650320000; 43.485560000; 43.456080000; 43.590100000; 43.908330000; 44.426380000; 45.150090000; 46.071900000; 47.167810000; 4…
-1000.000000000; -1000.000000000; -1000.000000000; -1000.000000000; -1000.000000000; -1000.000000000; -1000.000000000; -1000.000000000; -1000.000000000; -1000.000000000; -1000.000000000; -1000.000000000; -1000.000000000; -1000.000000000; -1000.000000000; -1000.000000000; -1000.000000000; -1000.000000000; -1000.000000000; -1000.000000000; -1000.000000000; -1000.000000000; -1000.000000000; -1000.00…
-1000.000000000; -1000.000000000; -1000.000000000; -1000.000000000; -1000.000000000; -1000.000000000; -1000.000000000; -1000.000000000; -1000.000000000; -1000.000000000; -1000.000000000; -1000.000000000; -1000.000000000; -1000.000000000; -1000.000000000; -1000.000000000; -1000.000000000; -1000.000000000; -1000.000000000; -1000.000000000; -1000.000000000; -1000.000000000; -1000.000000000; -1000.00…
RefractiveFrontalPowerPosterior [D]
-5.974525000; -5.968929000; -5.963852000; -5.959544000; -5.956178000; -5.953856000; -5.952608000; -5.952407000; -5.953186000; -5.954834000; -5.957214000; -5.960175000; -5.963548000; -5.967147000; -5.970782000; -5.974290000; -5.977473000; -5.980154000; -5.982187000; -5.983500000; -5.983996000; -5.983659000; -5.982512000; -5.980623000; -5.978040000; -5.974918000; -5.971445000; -5.967860000; -5.9644…
-5.770493000; -5.754851000; -5.744625000; -5.740206000; -5.741799000; -5.749383000; -5.762760000; -5.781517000; -5.805011000; -5.832409000; -5.862766000; -5.894989000; -5.927958000; -5.960603000; -5.991969000; -6.021250000; -6.047865000; -6.071446000; -6.091832000; -6.109052000; -6.123228000; -6.134583000; -6.143364000; -6.149820000; -6.154155000; -6.156567000; -6.157269000; -6.156498000; -6.1545…
-5.866514000; -5.857646000; -5.851570000; -5.848494000; -5.848533000; -5.851701000; -5.857943000; -5.867106000; -5.878926000; -5.893041000; -5.909031000; -5.926377000; -5.944522000; -5.962907000; -5.981003000; -5.998320000; -6.014452000; -6.029084000; -6.041997000; -6.053076000; -6.062265000; -6.069588000; -6.075123000; -6.078995000; -6.081337000; -6.082344000; -6.082254000; -6.081351000; -6.0799…
-5.911860000; -5.905582000; -5.901043000; -5.898372000; -5.897666000; -5.898973000; -5.902314000; -5.907660000; -5.914915000; -5.923916000; -5.934453000; -5.946248000; -5.958977000; -5.972295000; -5.985855000; -5.999327000; -6.012421000; -6.024896000; -6.036572000; -6.047335000; -6.057099000; -6.065826000; -6.073507000; -6.080148000; -6.085755000; -6.090372000; -6.094061000; -6.096920000; -6.0990…
-5.955047000; -5.951302000; -5.948957000; -5.948061000; -5.948644000; -5.950705000; -5.954229000; -5.959176000; -5.965457000; -5.972938000; -5.981452000; -5.990786000; -6.000696000; -6.010930000; -6.021241000; -6.031404000; -6.041240000; -6.050612000; -6.059433000; -6.067663000; -6.075269000; -6.082245000; -6.088581000; -6.094258000; -6.099236000; -6.103494000; -6.107011000; -6.109791000; -6.1118…
-6.011642000; -6.009222000; -6.007846000; -6.007587000; -6.008523000; -6.010726000; -6.014258000; -6.019164000; -6.025440000; -6.033028000; -6.041818000; -6.051630000; -6.062228000; -6.073330000; -6.084631000; -6.095822000; -6.106610000; -6.116742000; -6.126016000; -6.134288000; -6.141458000; -6.147480000; -6.152349000; -6.156087000; -6.158740000; -6.160390000; -6.161134000; -6.161094000; -6.1604…
-6.073551000; -6.072075000; -6.071400000; -6.071576000; -6.072664000; -6.074739000; -6.077884000; -6.082177000; -6.087667000; -6.094363000; -6.102219000; -6.111124000; -6.120896000; -6.131297000; -6.142043000; -6.152822000; -6.163327000; -6.173268000; -6.182398000; -6.190533000; -6.197531000; -6.203327000; -6.207907000; -6.211308000; -6.213597000; -6.214891000; -6.215318000; -6.215024000; -6.2141…
-6.157158000; -6.155750000; -6.154997000; -6.154960000; -6.155711000; -6.157339000; -6.159941000; -6.163609000; -6.168410000; -6.174373000; -6.181469000; -6.189594000; -6.198575000; -6.208171000; -6.218091000; -6.228012000; -6.237615000; -6.246604000; -6.254726000; -6.261799000; -6.267699000; -6.272379000; -6.275856000; -6.278198000; -6.279509000; -6.279931000; -6.279607000; -6.278689000; -6.2773…
-6.231041000; -6.230713000; -6.231101000; -6.232263000; -6.234250000; -6.237115000; -6.240908000; -6.245659000; -6.251376000; -6.258028000; -6.265541000; -6.273781000; -6.282570000; -6.291683000; -6.300865000; -6.309852000; -6.318395000; -6.326272000; -6.333310000; -6.339395000; -6.344465000; -6.348517000; -6.351598000; -6.353786000; -6.355179000; -6.355889000; -6.356022000; -6.355673000; -6.3549…
-6.340846000; -6.341166000; -6.341945000; -6.343243000; -6.345123000; -6.347651000; -6.350894000; -6.354901000; -6.359699000; -6.365286000; -6.371612000; -6.378581000; -6.386049000; -6.393830000; -6.401702000; -6.409431000; -6.416786000; -6.423553000; -6.429551000; -6.434661000; -6.438804000; -6.441959000; -6.444157000; -6.445471000; -6.446002000; -6.445877000; -6.445233000; -6.444208000; -6.4429…
-6.456663000; -6.457829000; -6.459275000; -6.461046000; -6.463200000; -6.465805000; -6.468946000; -6.472698000; -6.477122000; -6.482259000; -6.488108000; -6.494615000; -6.501679000; -6.509153000; -6.516844000; -6.524535000; -6.532004000; -6.539038000; -6.545448000; -6.551095000; -6.555884000; -6.559774000; -6.562778000; -6.564954000; -6.566390000; -6.567205000; -6.567530000; -6.567494000; -6.5672…
-6.606454000; -6.608420000; -6.610561000; -6.612899000; -6.615465000; -6.618305000; -6.621480000; -6.625050000; -6.629076000; -6.633606000; -6.638664000; -6.644238000; -6.650286000; -6.656733000; -6.663462000; -6.670359000; -6.677305000; -6.684193000; -6.690929000; -6.697457000; -6.703728000; -6.709713000; -6.715393000; -6.720742000; -6.725723000; -6.730287000; -6.734360000; -6.737854000; -6.7406…
-6.773565000; -6.775431000; -6.777325000; -6.779303000; -6.781442000; -6.783832000; -6.786582000; -6.789790000; -6.793542000; -6.797897000; -6.802876000; -6.808452000; -6.814562000; -6.821102000; -6.827932000; -6.834915000; -6.841923000; -6.848842000; -6.855582000; -6.862092000; -6.868328000; -6.874250000; -6.879819000; -6.884984000; -6.889661000; -6.893761000; -6.897174000; -6.899787000; -6.9014…
-6.991125000; -6.995644000; -7.000098000; -7.004473000; -7.008768000; -7.012990000; -7.017166000; -7.021327000; -7.025498000; -7.029705000; -7.033964000; -7.038278000; -7.042649000; -7.047069000; -7.051522000; -7.056000000; -7.060505000; -7.065044000; -7.069626000; -7.074265000; -7.078967000; -7.083720000; -7.088490000; -7.093221000; -7.097809000; -7.102133000; -7.106050000; -7.109395000; -7.1120…
-7.267474000; -7.272737000; -7.277967000; -7.282939000; -7.287405000; -7.291123000; -7.293900000; -7.295592000; -7.296124000; -7.295497000; -7.293786000; -7.291111000; -7.287649000; -7.283617000; -7.279258000; -7.274829000; -7.270592000; -7.266801000; -7.263690000; -7.261437000; -7.260189000; -7.260069000; -7.261141000; -7.263407000; -7.266800000; -7.271197000; -7.276379000; -7.282054000; -7.2878…
-7.472825000; -7.478143000; -7.482827000; -7.486694000; -7.489568000; -7.491285000; -7.491735000; -7.490850000; -7.488612000; -7.485062000; -7.480305000; -7.474480000; -7.467779000; -7.460443000; -7.452759000; -7.445027000; -7.437577000; -7.430743000; -7.424837000; -7.420104000; -7.416767000; -7.414984000; -7.414834000; -7.416313000; -7.419332000; -7.423715000; -7.429187000; -7.435391000; -7.4418…
-7.643928000; -7.647965000; -7.651325000; -7.653821000; -7.655265000; -7.655486000; -7.654366000; -7.651837000; -7.647882000; -7.642547000; -7.635953000; -7.628262000; -7.619690000; -7.610518000; -7.601076000; -7.591707000; -7.582790000; -7.574697000; -7.567773000; -7.562274000; -7.558426000; -7.556374000; -7.556170000; -7.557773000; -7.561055000; -7.565793000; -7.571669000; -7.578281000; -7.5851…
-7.791322000; -7.794006000; -7.796029000; -7.797208000; -7.797364000; -7.796320000; -7.793955000; -7.790194000; -7.785008000; -7.778431000; -7.770576000; -7.761595000; -7.751705000; -7.741188000; -7.730392000; -7.719676000; -7.709439000; -7.700079000; -7.691962000; -7.685358000; -7.680507000; -7.677564000; -7.676588000; -7.677536000; -7.680287000; -7.684615000; -7.690197000; -7.696629000; -7.7034…
-7.898208000; -7.899491000; -7.900215000; -7.900186000; -7.899208000; -7.897089000; -7.893693000; -7.888941000; -7.882797000; -7.875295000; -7.866556000; -7.856741000; -7.846078000; -7.834859000; -7.823445000; -7.812199000; -7.801510000; -7.791766000; -7.783311000; -7.776377000; -7.771169000; -7.767809000; -7.766327000; -7.766659000; -7.768672000; -7.772149000; -7.776776000; -7.782171000; -7.7878…
-7.951513000; -7.950896000; -7.949754000; -7.947901000; -7.945151000; -7.941323000; -7.936293000; -7.929992000; -7.922402000; -7.913563000; -7.903608000; -7.892711000; -7.881101000; -7.869073000; -7.856992000; -7.845209000; -7.834096000; -7.824015000; -7.815279000; -7.808074000; -7.802561000; -7.798818000; -7.796832000; -7.796504000; -7.797685000; -7.800146000; -7.803581000; -7.807625000; -7.8118…
-7.907467000; -7.902693000; -7.897545000; -7.891965000; -7.885904000; -7.879315000; -7.872188000; -7.864544000; -7.856422000; -7.847874000; -7.839009000; -7.829944000; -7.820812000; -7.811780000; -7.803062000; -7.794842000; -7.787309000; -7.780640000; -7.774970000; -7.770326000; -7.766720000; -7.764108000; -7.762383000; -7.761384000; -7.760935000; -7.760823000; -7.760798000; -7.760589000; -7.7599…
-7.738911000; -7.730980000; -7.722526000; -7.713655000; -7.704503000; -7.695213000; -7.685948000; -7.676888000; -7.668194000; -7.660002000; -7.652455000; -7.645669000; -7.639722000; -7.634668000; -7.630559000; -7.627376000; -7.625049000; -7.623475000; -7.622501000; -7.621876000; -7.621364000; -7.620715000; -7.619674000; -7.617998000; -7.615505000; -7.612035000; -7.607454000; -7.601655000; -7.5945…
-7.370903000; -7.359327000; -7.347750000; -7.336448000; -7.325709000; -7.315814000; -7.307019000; -7.299555000; -7.293593000; -7.289232000; -7.286513000; -7.285416000; -7.285829000; -7.287564000; -7.290382000; -7.293960000; -7.297891000; -7.301734000; -7.305032000; -7.307292000; -7.308075000; -7.307023000; -7.303849000; -7.298364000; -7.290497000; -7.280273000; -7.267793000; -7.253217000; -7.2367…
-6.746222000; -6.730404000; -6.714901000; -6.700288000; -6.687158000; -6.676088000; -6.667569000; -6.661996000; -6.659636000; -6.660591000; -6.664789000; -6.672027000; -6.681917000; -6.693907000; -6.707310000; -6.721342000; -6.735095000; -6.747637000; -6.758071000; -6.765571000; -6.769435000; -6.769137000; -6.764345000; -6.754944000; -6.741307000; -6.723887000; -6.703399000; -6.680807000; -6.6573…
-5.742083000; -5.718075000; -5.694963000; -5.673928000; -5.656134000; -5.642671000; -5.634390000; -5.631898000; -5.635534000; -5.645319000; -5.660904000; -5.681713000; -5.706868000; -5.735212000; -5.765351000; -5.795831000; -5.825041000; -5.851397000; -5.873434000; -5.889976000; -5.900024000; -5.902890000; -5.898214000; -5.885983000; -5.866860000; -5.841640000; -5.811526000; -5.778115000; -5.7434…
-4.206645000; -4.177644000; -4.149865000; -4.125231000; -4.105635000; -4.092840000; -4.088186000; -4.092581000; -4.106508000; -4.129949000; -4.162245000; -4.202416000; -4.249043000; -4.300277000; -4.353868000; -4.407625000; -4.459166000; -4.506202000; -4.546693000; -4.579165000; -4.602334000; -4.615334000; -4.617712000; -4.609422000; -4.591258000; -4.564077000; -4.529262000; -4.488723000; -4.4449…
-1.956818000; -1.932621000; -1.915710000; -1.909428000; -1.917543000; -1.944321000; -1.994373000; -2.072074000; -2.181315000; -2.325216000; -2.505865000; -2.724427000; -2.980581000; -3.272048000; -3.594151000; -3.940732000; -4.303413000; -4.672041000; -5.035333000; -5.382596000; -5.702056000; -1000.000000000; -1000.000000000; -1000.000000000; -1000.000000000; -1000.000000000; -1000.000000000; -10…
-5.272718000; -5.276036000; -5.325739000; -5.417717000; -5.545270000; -5.699980000; -1000.000000000; -1000.000000000; -1000.000000000; -1000.000000000; -1000.000000000; -1000.000000000; -1000.000000000; -1000.000000000; -1000.000000000; -1000.000000000; -1000.000000000; -1000.000000000; -1000.000000000; -1000.000000000; -1000.000000000; -1000.000000000; -1000.000000000; -1000.000000000; -1000.000…
-1000.000000000; -1000.000000000; -1000.000000000; -1000.000000000; -1000.000000000; -1000.000000000; -1000.000000000; -1000.000000000; -1000.000000000; -1000.000000000; -1000.000000000; -1000.000000000; -1000.000000000; -1000.000000000; -1000.000000000; -1000.000000000; -1000.000000000; -1000.000000000; -1000.000000000; -1000.000000000; -1000.000000000; -1000.000000000; -1000.000000000; -1000.00…
-1000.000000000; -1000.000000000; -1000.000000000; -1000.000000000; -1000.000000000; -1000.000000000; -1000.000000000; -1000.000000000; -1000.000000000; -1000.000000000; -1000.000000000; -1000.000000000; -1000.000000000; -1000.000000000; -1000.000000000; -1000.000000000; -1000.000000000; -1000.000000000; -1000.000000000; -1000.000000000; -1000.000000000; -1000.000000000; -1000.000000000; -1000.00…
-1000.000000000; -1000.000000000; -1000.000000000; -1000.000000000; -1000.000000000; -1000.000000000; -1000.000000000; -1000.000000000; -1000.000000000; -1000.000000000; -1000.000000000; -1000.000000000; -1000.000000000; -1000.000000000; -1000.000000000; -1000.000000000; -1000.000000000; -1000.000000000; -1000.000000000; -1000.000000000; -1000.000000000; -1000.000000000; -1000.000000000; -1000.00…
SagittalAnterior [mm]
7.737204000; 7.736023000; 7.735219000; 7.734480000; 7.733494000; 7.731989000; 7.729772000; 7.726744000; 7.722908000; 7.718349000; 7.713216000; 7.707681000; 7.701921000; 7.696084000; 7.690282000; 7.684589000; 7.679042000; 7.673663000; 7.668466000; 7.663477000; 7.658741000; 7.654309000; 7.650216000; 7.646469000; 7.643064000; 7.640024000; 7.637393000; 7.635209000; 7.633489000; 7.632243000; 7.6314950…
7.706575000; 7.705933000; 7.705725000; 7.705653000; 7.705424000; 7.704794000; 7.703591000; 7.701737000; 7.699246000; 7.696208000; 7.692765000; 7.689085000; 7.685331000; 7.681643000; 7.678119000; 7.674816000; 7.671756000; 7.668934000; 7.666348000; 7.663990000; 7.661878000; 7.660029000; 7.658447000; 7.657086000; 7.655896000; 7.654868000; 7.654034000; 7.653430000; 7.653072000; 7.652975000; 7.6531850…
7.698678000; 7.698036000; 7.697850000; 7.697848000; 7.697765000; 7.697379000; 7.696533000; 7.695154000; 7.693247000; 7.690889000; 7.688203000; 7.685339000; 7.682442000; 7.679639000; 7.677020000; 7.674638000; 7.672512000; 7.670635000; 7.668999000; 7.667591000; 7.666420000; 7.665497000; 7.664811000; 7.664296000; 7.663879000; 7.663538000; 7.663301000; 7.663199000; 7.663245000; 7.663455000; 7.6638800…
7.703215000; 7.702127000; 7.701491000; 7.701101000; 7.700754000; 7.700268000; 7.699508000; 7.698395000; 7.696908000; 7.695081000; 7.692988000; 7.690731000; 7.688419000; 7.686151000; 7.684009000; 7.682044000; 7.680286000; 7.678741000; 7.677410000; 7.676291000; 7.675396000; 7.674742000; 7.674313000; 7.674035000; 7.673819000; 7.673631000; 7.673492000; 7.673426000; 7.673432000; 7.673525000; 7.6737540…
7.708512000; 7.706899000; 7.705707000; 7.704817000; 7.704100000; 7.703429000; 7.702694000; 7.701814000; 7.700736000; 7.699447000; 7.697962000; 7.696326000; 7.694598000; 7.692846000; 7.691131000; 7.689507000; 7.688011000; 7.686667000; 7.685495000; 7.684507000; 7.683728000; 7.683184000; 7.682865000; 7.682692000; 7.682566000; 7.682439000; 7.682324000; 7.682230000; 7.682146000; 7.682074000; 7.6820640…
7.703087000; 7.701174000; 7.699648000; 7.698457000; 7.697532000; 7.696795000; 7.696168000; 7.695579000; 7.694969000; 7.694295000; 7.693539000; 7.692699000; 7.691797000; 7.690863000; 7.689932000; 7.689042000; 7.688222000; 7.687499000; 7.686891000; 7.686418000; 7.686110000; 7.686003000; 7.686091000; 7.686294000; 7.686500000; 7.686656000; 7.686774000; 7.686856000; 7.686880000; 7.686845000; 7.6868070…
7.689293000; 7.687216000; 7.685500000; 7.684120000; 7.683043000; 7.682226000; 7.681625000; 7.681192000; 7.680887000; 7.680674000; 7.680531000; 7.680446000; 7.680418000; 7.680452000; 7.680556000; 7.680737000; 7.680999000; 7.681340000; 7.681757000; 7.682250000; 7.682839000; 7.683558000; 7.684399000; 7.685273000; 7.686053000; 7.686686000; 7.687196000; 7.687592000; 7.687848000; 7.687972000; 7.6880340…
7.679108000; 7.676753000; 7.674725000; 7.673017000; 7.671615000; 7.670503000; 7.669662000; 7.669075000; 7.668722000; 7.668587000; 7.668661000; 7.668938000; 7.669417000; 7.670096000; 7.670972000; 7.672035000; 7.673268000; 7.674644000; 7.676129000; 7.677706000; 7.679369000; 7.681137000; 7.682989000; 7.684808000; 7.686425000; 7.687770000; 7.688876000; 7.689755000; 7.690372000; 7.690746000; 7.6909750…
7.679026000; 7.676305000; 7.673857000; 7.671686000; 7.669792000; 7.668175000; 7.666835000; 7.665766000; 7.664965000; 7.664427000; 7.664152000; 7.664149000; 7.664429000; 7.665008000; 7.665897000; 7.667100000; 7.668610000; 7.670405000; 7.672450000; 7.674720000; 7.677200000; 7.679904000; 7.682790000; 7.685695000; 7.688381000; 7.690739000; 7.692785000; 7.694515000; 7.695860000; 7.696835000; 7.6975550…
7.686646000; 7.683698000; 7.681105000; 7.679071000; 7.677718000; 7.676825000; 7.675940000; 7.674806000; 7.673492000; 7.672169000; 7.670956000; 7.669948000; 7.669200000; 7.668763000; 7.668683000; 7.668996000; 7.669729000; 7.670891000; 7.672473000; 7.674471000; 7.676884000; 7.679733000; 7.682973000; 7.686402000; 7.689763000; 7.692959000; 7.696004000; 7.698818000; 7.701240000; 7.703231000; 7.7048970…
7.703938000; 7.701012000; 7.698660000; 7.697520000; 7.698012000; 7.699433000; 7.700288000; 7.699745000; 7.698035000; 7.695687000; 7.693064000; 7.690440000; 7.687963000; 7.685733000; 7.683833000; 7.682327000; 7.681276000; 7.680722000; 7.680692000; 7.681215000; 7.682323000; 7.684072000; 7.686423000; 7.689176000; 7.692134000; 7.695324000; 7.698799000; 7.702367000; 7.705715000; 7.708716000; 7.7114390…
7.729817000; 7.727232000; 7.725306000; 7.724927000; 7.726760000; 7.729817000; 7.731891000; 7.731775000; 7.729787000; 7.726626000; 7.722820000; 7.718808000; 7.714841000; 7.711060000; 7.707559000; 7.704411000; 7.701681000; 7.699426000; 7.697685000; 7.696511000; 7.695967000; 7.696159000; 7.697095000; 7.698588000; 7.700493000; 7.702955000; 7.706094000; 7.709661000; 7.713239000; 7.716631000; 7.7198740…
7.753860000; 7.751863000; 7.750375000; 7.750091000; 7.751591000; 7.754095000; 7.755754000; 7.755545000; 7.753642000; 7.750518000; 7.746656000; 7.742543000; 7.738475000; 7.734590000; 7.730958000; 7.727626000; 7.724634000; 7.722017000; 7.719817000; 7.718118000; 7.717020000; 7.716594000; 7.716780000; 7.717399000; 7.718393000; 7.719992000; 7.722367000; 7.725281000; 7.728297000; 7.731200000; 7.7340180…
7.770698000; 7.769180000; 7.767927000; 7.767173000; 7.767140000; 7.767550000; 7.767693000; 7.767095000; 7.765635000; 7.763364000; 7.760579000; 7.757684000; 7.754923000; 7.752385000; 7.750093000; 7.748048000; 7.746244000; 7.744682000; 7.743404000; 7.742553000; 7.742296000; 7.742565000; 7.743051000; 7.743572000; 7.744266000; 7.745435000; 7.747251000; 7.749505000; 7.751766000; 7.753825000; 7.7557290…
7.785836000; 7.784393000; 7.783067000; 7.781852000; 7.780757000; 7.779814000; 7.779011000; 7.778233000; 7.777246000; 7.775928000; 7.774437000; 7.773029000; 7.771843000; 7.770948000; 7.770395000; 7.770231000; 7.770309000; 7.770341000; 7.770300000; 7.770473000; 7.771152000; 7.772205000; 7.773103000; 7.773711000; 7.774446000; 7.775671000; 7.777510000; 7.779686000; 7.781698000; 7.783318000; 7.7846130…
7.813696000; 7.812099000; 7.810546000; 7.809038000; 7.807603000; 7.806311000; 7.805213000; 7.804265000; 7.803338000; 7.802367000; 7.801444000; 7.800702000; 7.800193000; 7.800004000; 7.800342000; 7.801461000; 7.802994000; 7.804066000; 7.804474000; 7.804745000; 7.805329000; 7.806163000; 7.806767000; 7.807133000; 7.807783000; 7.809024000; 7.810811000; 7.812855000; 7.814751000; 7.816298000; 7.8174980…
7.859400000; 7.857735000; 7.856062000; 7.854382000; 7.852715000; 7.851132000; 7.849694000; 7.848389000; 7.847156000; 7.845969000; 7.844880000; 7.843953000; 7.843209000; 7.842744000; 7.842871000; 7.844031000; 7.845760000; 7.846792000; 7.846829000; 7.846509000; 7.846292000; 7.846257000; 7.846260000; 7.846364000; 7.846772000; 7.847435000; 7.848073000; 7.848688000; 7.849570000; 7.850714000; 7.8518200…
7.916810000; 7.915356000; 7.913867000; 7.912335000; 7.910768000; 7.909201000; 7.907670000; 7.906164000; 7.904648000; 7.903114000; 7.901603000; 7.900168000; 7.898839000; 7.897691000; 7.896981000; 7.897112000; 7.897748000; 7.897835000; 7.897145000; 7.896172000; 7.895209000; 7.894362000; 7.893708000; 7.893278000; 7.892882000; 7.891960000; 7.889677000; 7.886653000; 7.884955000; 7.884986000; 7.8856650…
7.984231000; 7.983405000; 7.982472000; 7.981425000; 7.980267000; 7.979012000; 7.977674000; 7.976243000; 7.974683000; 7.972976000; 7.971157000; 7.969276000; 7.967372000; 7.965490000; 7.963742000; 7.962307000; 7.961101000; 7.959743000; 7.958165000; 7.956546000; 7.954925000; 7.953106000; 7.950704000; 7.947872000; 7.945185000; 7.941659000; 7.934796000; 7.925870000; 7.920214000; 7.918779000; 7.9189510…
8.058441000; 8.058667000; 8.058627000; 8.058317000; 8.057765000; 8.057009000; 8.056081000; 8.054987000; 8.053690000; 8.052145000; 8.050353000; 8.048326000; 8.046077000; 8.043628000; 8.041027000; 8.038344000; 8.035656000; 8.033028000; 8.030504000; 8.028097000; 8.025655000; 8.022250000; 8.015809000; 8.006992000; 7.999838000; 7.993235000; 7.981167000; 7.965124000; 7.955060000; 7.952367000; 7.9522050…
8.134528000; 8.136057000; 8.137145000; 8.137731000; 8.137869000; 8.137666000; 8.137177000; 8.136442000; 8.135488000; 8.134247000; 8.132641000; 8.130612000; 8.128125000; 8.125187000; 8.121865000; 8.118282000; 8.114589000; 8.110931000; 8.107420000; 8.104107000; 8.100787000; 8.095711000; 8.084188000; 8.067323000; 8.055114000; 8.049039000; 8.045459000; 7.973855000; 7.969947000; 7.966126000; 7.9623110…
8.208920000; 8.211210000; 8.212523000; 8.213407000; 8.214028000; 8.214405000; 8.214848000; 8.215364000; 8.215281000; 8.214433000; 8.212981000; 8.210917000; 8.208156000; 8.204690000; 8.200610000; 8.196092000; 8.191363000; 8.186654000; 8.182139000; 8.177913000; 8.173983000; 8.170318000; 8.166929000; 8.041586000; 8.032410000; 8.023220000; 8.014110000; 8.005128000; 7.996285000; 7.987582000; 7.9790390…
8.359940000; 8.358697000; 8.279413000; 8.281945000; 8.283178000; 8.283613000; 8.282792000; 8.308901000; 8.296838000; 8.284766000; 8.273001000; 8.261791000; 8.251293000; 8.241551000; 8.232504000; 8.223949000; 8.215567000; 8.206950000; 8.197666000; 8.187315000; 8.175604000; 8.162413000; 8.147817000; 8.132068000; 8.115533000; 8.098627000; 8.081706000; 8.065018000; 8.048676000; 8.032683000; 8.0170140…
8.636432000; 8.635401000; 8.630617000; 8.622360000; 8.611122000; 8.597532000; 8.582273000; 8.566011000; 8.549371000; 8.532864000; 8.516901000; 8.501789000; 8.487696000; 8.474616000; 8.462368000; 8.450520000; 8.438416000; 8.425228000; 8.410051000; 8.392050000; 8.370625000; 8.345525000; 8.316942000; 8.285506000; 8.252197000; 8.218184000; 8.184687000; 8.152792000; 8.123325000; 8.096766000; 8.0732650…
8.891789000; 8.893012000; 8.891049000; 8.885836000; 8.877433000; 8.866053000; 8.852037000; 8.835873000; 8.818172000; 8.799603000; 8.780838000; 8.762522000; 8.745157000; 8.729008000; 8.714017000; 8.699720000; 8.685230000; 8.669299000; 8.650460000; 8.627272000; 8.598577000; 8.563698000; 8.522617000; 8.476049000; 8.425356000; 8.372341000; 8.319100000; 8.267731000; 8.220066000; 8.177440000; 8.1405750…
9.050500000; 9.050489000; 9.045221000; 9.035096000; 9.020828000; 9.003334000; 8.983588000; 8.962541000; 8.941062000; 8.919885000; 8.899620000; 8.880767000; 8.863670000; 8.848457000; 8.834988000; 8.822701000; 8.810645000; 8.797497000; 8.781639000; 8.761390000; 8.735280000; 8.702176000; 8.661551000; 8.613644000; 8.559500000; 8.500847000; 8.440111000; 8.380092000; 8.323590000; 8.272948000; 8.2296510…
9.302559000; 9.304203000; 9.298994000; 9.287452000; 9.270533000; 9.249457000; 9.225501000; 9.199880000; 9.173681000; 9.147809000; 9.123042000; 9.100052000; 9.079374000; 9.061351000; 9.046038000; 9.032984000; 9.021272000; 9.009463000; 8.995649000; 8.977654000; 8.953353000; 8.920778000; 8.878491000; 8.825861000; 8.763250000; 8.692042000; 8.614778000; 8.534865000; 8.456154000; 8.382318000; 8.3163820…
9.639470000; 9.642198000; 9.636197000; 9.622189000; 9.601456000; 9.575608000; 9.546305000; 9.515090000; 9.483321000; 9.452068000; 9.422211000; 9.394476000; 9.369370000; 9.347075000; 9.327340000; 9.309179000; 9.290900000; 9.270124000; 9.243993000; 9.209579000; 9.164447000; 9.106929000; 9.036579000; 8.954371000; 8.862675000; 8.764912000; 8.665426000; 8.568885000; 8.479679000; 8.401266000; 8.3358250…
-1000.000000000; -1000.000000000; -1000.000000000; -1000.000000000; -1000.000000000; -1000.000000000; -1000.000000000; -1000.000000000; -1000.000000000; -1000.000000000; -1000.000000000; -1000.000000000; -1000.000000000; -1000.000000000; -1000.000000000; -1000.000000000; 9.489564000; 9.518492000; 9.527323000; 9.512402000; 9.471452000; 9.403391000; 9.308758000; 9.189937000; 9.051222000; 8.89870900…
-1000.000000000; -1000.000000000; -1000.000000000; -1000.000000000; -1000.000000000; -1000.000000000; -1000.000000000; -1000.000000000; -1000.000000000; -1000.000000000; -1000.000000000; -1000.000000000; -1000.000000000; -1000.000000000; -1000.000000000; -1000.000000000; -1000.000000000; -1000.000000000; -1000.000000000; -1000.000000000; -1000.000000000; -1000.000000000; -1000.000000000; -1000.00…
-1000.000000000; -1000.000000000; -1000.000000000; -1000.000000000; -1000.000000000; -1000.000000000; -1000.000000000; -1000.000000000; -1000.000000000; -1000.000000000; -1000.000000000; -1000.000000000; -1000.000000000; -1000.000000000; -1000.000000000; -1000.000000000; -1000.000000000; -1000.000000000; -1000.000000000; -1000.000000000; -1000.000000000; -1000.000000000; -1000.000000000; -1000.00…
SagittalPosterior [mm]
6.731737000; 6.738122000; 6.743858000; 6.748651000; 6.752293000; 6.754665000; 6.755739000; 6.755550000; 6.754189000; 6.751798000; 6.748547000; 6.744627000; 6.740245000; 6.735627000; 6.731001000; 6.726566000; 6.722553000; 6.719168000; 6.716582000; 6.714875000; 6.714157000; 6.714440000; 6.715691000; 6.717825000; 6.720774000; 6.724355000; 6.728343000; 6.732457000; 6.736375000; 6.739689000; 6.7420200…
6.962663000; 6.980919000; 6.992974000; 6.998363000; 6.996840000; 6.988421000; 6.973335000; 6.952056000; 6.925325000; 6.894101000; 6.859470000; 6.822681000; 6.785014000; 6.747691000; 6.711801000; 6.678262000; 6.647740000; 6.620661000; 6.597214000; 6.577370000; 6.560993000; 6.547830000; 6.537590000; 6.529984000; 6.524765000; 6.521698000; 6.520535000; 6.521001000; 6.522794000; 6.525608000; 6.5291160…
6.854407000; 6.864575000; 6.871575000; 6.875167000; 6.875216000; 6.871706000; 6.864697000; 6.854363000; 6.841002000; 6.825025000; 6.806909000; 6.787242000; 6.766655000; 6.745785000; 6.725234000; 6.705557000; 6.687216000; 6.670572000; 6.655876000; 6.643255000; 6.632774000; 6.624401000; 6.618044000; 6.613557000; 6.610785000; 6.609507000; 6.609452000; 6.610308000; 6.611723000; 6.613329000; 6.6147760…
6.818243000; 6.825463000; 6.830714000; 6.833848000; 6.834755000; 6.833376000; 6.829688000; 6.823722000; 6.815584000; 6.805456000; 6.793574000; 6.780254000; 6.765861000; 6.750790000; 6.735436000; 6.720179000; 6.705352000; 6.691232000; 6.678028000; 6.665869000; 6.654855000; 6.645023000; 6.636381000; 6.628914000; 6.622607000; 6.617406000; 6.613236000; 6.609988000; 6.607515000; 6.605644000; 6.6041920…
6.792761000; 6.797102000; 6.799865000; 6.800998000; 6.800466000; 6.798267000; 6.794418000; 6.788963000; 6.781997000; 6.773668000; 6.764160000; 6.753711000; 6.742592000; 6.731090000; 6.719482000; 6.708028000; 6.696936000; 6.686364000; 6.676415000; 6.667141000; 6.658577000; 6.650732000; 6.643612000; 6.637233000; 6.631629000; 6.626820000; 6.622824000; 6.619634000; 6.617204000; 6.615452000; 6.6142750…
6.759945000; 6.762834000; 6.764554000; 6.765026000; 6.764165000; 6.761893000; 6.758142000; 6.752861000; 6.746052000; 6.737778000; 6.728158000; 6.717387000; 6.705725000; 6.693485000; 6.681001000; 6.668621000; 6.656668000; 6.645424000; 6.635117000; 6.625904000; 6.617899000; 6.611149000; 6.605658000; 6.601395000; 6.598309000; 6.596305000; 6.595278000; 6.595093000; 6.595590000; 6.596593000; 6.5979300…
6.729487000; 6.731345000; 6.732306000; 6.732316000; 6.731308000; 6.729204000; 6.725915000; 6.721360000; 6.715485000; 6.708284000; 6.699805000; 6.690171000; 6.679580000; 6.668292000; 6.656616000; 6.644891000; 6.633452000; 6.622612000; 6.612637000; 6.603727000; 6.596032000; 6.589621000; 6.584506000; 6.580646000; 6.577963000; 6.576334000; 6.575623000; 6.575675000; 6.576324000; 6.577403000; 6.5787650…
6.684876000; 6.686650000; 6.687691000; 6.687935000; 6.687308000; 6.685719000; 6.683067000; 6.679258000; 6.674224000; 6.667939000; 6.660434000; 6.651821000; 6.642286000; 6.632084000; 6.621525000; 6.610948000; 6.600689000; 6.591062000; 6.582331000; 6.574687000; 6.568259000; 6.563096000; 6.559179000; 6.556435000; 6.554759000; 6.554001000; 6.554016000; 6.554651000; 6.555756000; 6.557194000; 6.5588510…
6.659518000; 6.660209000; 6.660111000; 6.659171000; 6.657333000; 6.654548000; 6.650767000; 6.645960000; 6.640124000; 6.633289000; 6.625536000; 6.617003000; 6.607879000; 6.598393000; 6.588814000; 6.579413000; 6.570449000; 6.562150000; 6.554698000; 6.548210000; 6.542750000; 6.538321000; 6.534876000; 6.532335000; 6.530600000; 6.529555000; 6.529097000; 6.529129000; 6.529566000; 6.530335000; 6.5313840…
6.608622000; 6.608718000; 6.608290000; 6.607278000; 6.605622000; 6.603259000; 6.600127000; 6.596179000; 6.591393000; 6.585777000; 6.579383000; 6.572312000; 6.564713000; 6.556774000; 6.548722000; 6.540793000; 6.533220000; 6.526217000; 6.519962000; 6.514575000; 6.510133000; 6.506655000; 6.504111000; 6.502428000; 6.501509000; 6.501229000; 6.501461000; 6.502072000; 6.502936000; 6.503926000; 6.5049320…
6.563834000; 6.563215000; 6.562245000; 6.560877000; 6.559061000; 6.556731000; 6.553814000; 6.550243000; 6.545965000; 6.540949000; 6.535204000; 6.528789000; 6.521808000; 6.514412000; 6.506792000; 6.499159000; 6.491732000; 6.484715000; 6.478288000; 6.472582000; 6.467687000; 6.463638000; 6.460423000; 6.457983000; 6.456238000; 6.455075000; 6.454378000; 6.454028000; 6.453915000; 6.453927000; 6.4539800…
6.501605000; 6.500407000; 6.498946000; 6.497202000; 6.495147000; 6.492741000; 6.489932000; 6.486670000; 6.482906000; 6.478605000; 6.473755000; 6.468380000; 6.462533000; 6.456296000; 6.449789000; 6.443133000; 6.436448000; 6.429844000; 6.423413000; 6.417213000; 6.411292000; 6.405672000; 6.400368000; 6.395392000; 6.390771000; 6.386537000; 6.382744000; 6.379461000; 6.376764000; 6.374713000; 6.3733670…
6.440166000; 6.439201000; 6.438089000; 6.436784000; 6.435222000; 6.433330000; 6.431021000; 6.428216000; 6.424851000; 6.420885000; 6.416308000; 6.411157000; 6.405500000; 6.399442000; 6.393118000; 6.386662000; 6.380199000; 6.373840000; 6.367671000; 6.361746000; 6.356103000; 6.350776000; 6.345792000; 6.341183000; 6.337006000; 6.333324000; 6.330216000; 6.327765000; 6.326050000; 6.325121000; 6.3250120…
6.357042000; 6.354267000; 6.351405000; 6.348464000; 6.345440000; 6.342329000; 6.339109000; 6.335759000; 6.332262000; 6.328607000; 6.324791000; 6.320827000; 6.316735000; 6.312543000; 6.308290000; 6.304008000; 6.299720000; 6.295443000; 6.291186000; 6.286949000; 6.282736000; 6.278554000; 6.274423000; 6.270378000; 6.266488000; 6.262829000; 6.259504000; 6.256624000; 6.254313000; 6.252669000; 6.2517940…
6.255053000; 6.252172000; 6.249161000; 6.246162000; 6.243338000; 6.240850000; 6.238827000; 6.237366000; 6.236522000; 6.236303000; 6.236672000; 6.237565000; 6.238889000; 6.240524000; 6.242336000; 6.244182000; 6.245914000; 6.247383000; 6.248449000; 6.249006000; 6.248959000; 6.248228000; 6.246764000; 6.244562000; 6.241661000; 6.238137000; 6.234133000; 6.229845000; 6.225510000; 6.221383000; 6.2177590…
6.222907000; 6.220279000; 6.217887000; 6.215838000; 6.214240000; 6.213190000; 6.212758000; 6.212986000; 6.213892000; 6.215456000; 6.217626000; 6.220335000; 6.223486000; 6.226958000; 6.230601000; 6.234258000; 6.237751000; 6.240892000; 6.243507000; 6.245450000; 6.246591000; 6.246830000; 6.246114000; 6.244439000; 6.241857000; 6.238473000; 6.234457000; 6.230032000; 6.225471000; 6.221067000; 6.2171470…
6.227778000; 6.226156000; 6.224758000; 6.223690000; 6.223053000; 6.222950000; 6.223448000; 6.224588000; 6.226387000; 6.228825000; 6.231846000; 6.235376000; 6.239314000; 6.243524000; 6.247845000; 6.252107000; 6.256116000; 6.259676000; 6.262604000; 6.264760000; 6.266018000; 6.266292000; 6.265547000; 6.263803000; 6.261131000; 6.257656000; 6.253565000; 6.249097000; 6.244530000; 6.240166000; 6.2363380…
6.258883000; 6.258184000; 6.257670000; 6.257432000; 6.257569000; 6.258174000; 6.259315000; 6.261036000; 6.263359000; 6.266275000; 6.269738000; 6.273684000; 6.278021000; 6.282624000; 6.287333000; 6.291982000; 6.296379000; 6.300327000; 6.303641000; 6.306184000; 6.307827000; 6.308484000; 6.308119000; 6.306749000; 6.304439000; 6.301309000; 6.297538000; 6.293354000; 6.289027000; 6.284856000; 6.2811740…
6.321941000; 6.322085000; 6.322333000; 6.322780000; 6.323526000; 6.324671000; 6.326284000; 6.328413000; 6.331080000; 6.334281000; 6.337966000; 6.342075000; 6.346515000; 6.351164000; 6.355866000; 6.360465000; 6.364783000; 6.368643000; 6.371880000; 6.374383000; 6.376051000; 6.376819000; 6.376667000; 6.375623000; 6.373752000; 6.371167000; 6.368032000; 6.364554000; 6.360977000; 6.357588000; 6.3547060…
6.419833000; 6.420992000; 6.422223000; 6.423612000; 6.425251000; 6.427230000; 6.429614000; 6.432440000; 6.435725000; 6.439460000; 6.443594000; 6.448064000; 6.452781000; 6.457627000; 6.462452000; 6.467110000; 6.471442000; 6.475288000; 6.478507000; 6.481013000; 6.482734000; 6.483626000; 6.483692000; 6.482978000; 6.481557000; 6.479539000; 6.477085000; 6.474384000; 6.471659000; 6.469203000; 6.4673310…
6.571067000; 6.574329000; 6.577580000; 6.580845000; 6.584143000; 6.587496000; 6.590911000; 6.594379000; 6.597888000; 6.601420000; 6.604939000; 6.608409000; 6.611792000; 6.615036000; 6.618070000; 6.620836000; 6.623271000; 6.625312000; 6.626911000; 6.628068000; 6.628785000; 6.629084000; 6.629013000; 6.628651000; 6.628079000; 6.627403000; 6.626750000; 6.626260000; 6.626090000; 6.626507000; 6.6277820…
6.788590000; 6.793587000; 6.798655000; 6.803730000; 6.808739000; 6.813605000; 6.818242000; 6.822557000; 6.826470000; 6.829920000; 6.832847000; 6.835213000; 6.837008000; 6.838240000; 6.838920000; 6.839099000; 6.838850000; 6.838259000; 6.837432000; 6.836519000; 6.835657000; 6.834976000; 6.834608000; 6.834673000; 6.835260000; 6.836447000; 6.838303000; 6.840884000; 6.844249000; 6.848696000; 6.8544840…
7.121088000; 7.128551000; 7.135816000; 7.142719000; 7.149090000; 7.154766000; 7.159595000; 7.163445000; 7.166219000; 7.167865000; 7.168375000; 7.167781000; 7.166180000; 7.163715000; 7.160568000; 7.156967000; 7.153189000; 7.149523000; 7.146264000; 7.143719000; 7.142154000; 7.141782000; 7.142766000; 7.145211000; 7.149150000; 7.154563000; 7.161392000; 7.169549000; 7.178934000; 7.189365000; 7.2007280…
7.644979000; 7.656737000; 7.668093000; 7.678643000; 7.687970000; 7.695668000; 7.701394000; 7.704868000; 7.705905000; 7.704442000; 7.700538000; 7.694359000; 7.686203000; 7.676492000; 7.665742000; 7.654543000; 7.643564000; 7.633485000; 7.624959000; 7.618581000; 7.614853000; 7.614150000; 7.616708000; 7.622612000; 7.631630000; 7.643466000; 7.657651000; 7.673559000; 7.690401000; 7.707422000; 7.7236750…
8.611807000; 8.636307000; 8.659769000; 8.681016000; 8.698887000; 8.712299000; 8.720407000; 8.722613000; 8.718594000; 8.708351000; 8.692258000; 8.670918000; 8.645236000; 8.616388000; 8.585788000; 8.554890000; 8.525290000; 8.498549000; 8.476109000; 8.459107000; 8.448537000; 8.445102000; 8.449203000; 8.460925000; 8.479830000; 8.505307000; 8.536369000; 8.571678000; 8.609534000; 8.648163000; 8.6853310…
10.954140000; 11.011100000; 11.065810000; 11.114430000; 11.153230000; 11.178750000; 11.188410000; 11.180520000; 11.154290000; 11.109960000; 11.049030000; 10.973560000; 10.886440000; 10.791280000; 10.692480000; 10.594130000; 10.500650000; 10.416270000; 10.344740000; 10.288660000; 10.250490000; 10.232110000; 10.234740000; 10.258980000; 10.304600000; 10.370930000; 10.456330000; 10.558140000; 10.6725…
23.217370000; 23.414590000; 23.600530000; 23.744340000; 23.814440000; 23.781620000; 23.623160000; 23.323860000; 22.877080000; 22.285560000; 21.561230000; 20.719150000; 19.779810000; 18.778300000; 17.775650000; 16.824660000; 15.993640000; 15.367590000; 15.040510000; 15.071780000; 15.573530000; -1000.000000000; -1000.000000000; -1000.000000000; -1000.000000000; -1000.000000000; -1000.000000000; -10…
15.786440000; 15.700510000; 15.426930000; 14.985650000; 14.407490000; 13.730550000; -1000.000000000; -1000.000000000; -1000.000000000; -1000.000000000; -1000.000000000; -1000.000000000; -1000.000000000; -1000.000000000; -1000.000000000; -1000.000000000; -1000.000000000; -1000.000000000; -1000.000000000; -1000.000000000; -1000.000000000; -1000.000000000; -1000.000000000; -1000.000000000; -1000.000…
-1000.000000000; -1000.000000000; -1000.000000000; -1000.000000000; -1000.000000000; -1000.000000000; -1000.000000000; -1000.000000000; -1000.000000000; -1000.000000000; -1000.000000000; -1000.000000000; -1000.000000000; -1000.000000000; -1000.000000000; -1000.000000000; -1000.000000000; -1000.000000000; -1000.000000000; -1000.000000000; -1000.000000000; -1000.000000000; -1000.000000000; -1000.00…
-1000.000000000; -1000.000000000; -1000.000000000; -1000.000000000; -1000.000000000; -1000.000000000; -1000.000000000; -1000.000000000; -1000.000000000; -1000.000000000; -1000.000000000; -1000.000000000; -1000.000000000; -1000.000000000; -1000.000000000; -1000.000000000; -1000.000000000; -1000.000000000; -1000.000000000; -1000.000000000; -1000.000000000; -1000.000000000; -1000.000000000; -1000.00…
-1000.000000000; -1000.000000000; -1000.000000000; -1000.000000000; -1000.000000000; -1000.000000000; -1000.000000000; -1000.000000000; -1000.000000000; -1000.000000000; -1000.000000000; -1000.000000000; -1000.000000000; -1000.000000000; -1000.000000000; -1000.000000000; -1000.000000000; -1000.000000000; -1000.000000000; -1000.000000000; -1000.000000000; -1000.000000000; -1000.000000000; -1000.00…
TangentialAnterior [mm]
7.736135000; 7.735402000; 7.735122000; 7.734909000; 7.734370000; 7.733180000; 7.731110000; 7.728058000; 7.724055000; 7.719235000; 7.713801000; 7.707975000; 7.701973000; 7.695971000; 7.690077000; 7.684346000; 7.678792000; 7.673409000; 7.668192000; 7.663144000; 7.658283000; 7.653702000; 7.649637000; 7.646082000; 7.642631000; 7.639347000; 7.636629000; 7.634556000; 7.632848000; 7.631507000; 7.6306910…
7.697910000; 7.697787000; 7.698161000; 7.698673000; 7.698977000; 7.698792000; 7.697935000; 7.696334000; 7.694032000; 7.691154000; 7.687888000; 7.684437000; 7.680995000; 7.677720000; 7.674707000; 7.671995000; 7.669583000; 7.667444000; 7.665542000; 7.663840000; 7.662316000; 7.661022000; 7.660186000; 7.659734000; 7.659110000; 7.658338000; 7.657875000; 7.657801000; 7.657779000; 7.657831000; 7.6581810…
7.683747000; 7.683903000; 7.684540000; 7.685310000; 7.685883000; 7.685995000; 7.685482000; 7.684288000; 7.682465000; 7.680148000; 7.677521000; 7.674786000; 7.672131000; 7.669703000; 7.667591000; 7.665826000; 7.664398000; 7.663274000; 7.662408000; 7.661756000; 7.661281000; 7.661027000; 7.661220000; 7.661767000; 7.662064000; 7.662127000; 7.662426000; 7.663045000; 7.663628000; 7.664203000; 7.6650120…
7.661800000; 7.662408000; 7.663419000; 7.664504000; 7.665360000; 7.665757000; 7.665563000; 7.664758000; 7.663422000; 7.661710000; 7.659817000; 7.657940000; 7.656253000; 7.654880000; 7.653884000; 7.653277000; 7.653033000; 7.653107000; 7.653446000; 7.653998000; 7.654722000; 7.655658000; 7.657039000; 7.658758000; 7.660161000; 7.661254000; 7.662529000; 7.664065000; 7.665482000; 7.666811000; 7.6683180…
7.629627000; 7.630505000; 7.631670000; 7.632854000; 7.633824000; 7.634417000; 7.634563000; 7.634296000; 7.633736000; 7.633054000; 7.632444000; 7.632082000; 7.632099000; 7.632567000; 7.633502000; 7.634870000; 7.636609000; 7.638647000; 7.640912000; 7.643335000; 7.645864000; 7.648538000; 7.651608000; 7.654955000; 7.657857000; 7.660309000; 7.662841000; 7.665531000; 7.667952000; 7.670139000; 7.6723980…
7.607725000; 7.607827000; 7.608118000; 7.608442000; 7.608679000; 7.608769000; 7.608722000; 7.608625000; 7.608617000; 7.608860000; 7.609517000; 7.610713000; 7.612524000; 7.614962000; 7.617984000; 7.621513000; 7.625442000; 7.629658000; 7.634046000; 7.638501000; 7.642941000; 7.647389000; 7.652119000; 7.656993000; 7.661199000; 7.664723000; 7.668151000; 7.671556000; 7.674456000; 7.676895000; 7.6792360…
7.615856000; 7.614006000; 7.612270000; 7.610621000; 7.609066000; 7.607643000; 7.606431000; 7.605542000; 7.605102000; 7.605228000; 7.606029000; 7.607584000; 7.609932000; 7.613070000; 7.616951000; 7.621496000; 7.626600000; 7.632132000; 7.637948000; 7.643903000; 7.649872000; 7.655850000; 7.662108000; 7.668455000; 7.673924000; 7.678460000; 7.682683000; 7.686640000; 7.689771000; 7.692128000; 7.6941400…
7.655173000; 7.651262000; 7.647369000; 7.643554000; 7.639896000; 7.636478000; 7.633389000; 7.630742000; 7.628629000; 7.627119000; 7.626272000; 7.626146000; 7.626801000; 7.628282000; 7.630618000; 7.633814000; 7.637846000; 7.642649000; 7.648119000; 7.654134000; 7.660570000; 7.667420000; 7.674969000; 7.682933000; 7.690115000; 7.696351000; 7.702251000; 7.707779000; 7.712223000; 7.715598000; 7.7183820…
7.719616000; 7.714932000; 7.710152000; 7.705350000; 7.700596000; 7.695896000; 7.691246000; 7.686728000; 7.682333000; 7.677999000; 7.673855000; 7.670083000; 7.666816000; 7.664185000; 7.662323000; 7.661363000; 7.661417000; 7.662554000; 7.664798000; 7.668139000; 7.672551000; 7.678127000; 7.685259000; 7.693638000; 7.701857000; 7.709655000; 7.717635000; 7.725630000; 7.732687000; 7.738708000; 7.7441370…
7.815296000; 7.811983000; 7.808535000; 7.804985000; 7.801314000; 7.797317000; 7.792776000; 7.787671000; 7.781490000; 7.773663000; 7.764798000; 7.755693000; 7.746680000; 7.737956000; 7.729718000; 7.722181000; 7.715554000; 7.710022000; 7.705739000; 7.702837000; 7.701458000; 7.701882000; 7.704734000; 7.709841000; 7.715759000; 7.722290000; 7.730149000; 7.739099000; 7.747938000; 7.756384000; 7.7647380…
7.930971000; 7.930920000; 7.930833000; 7.930680000; 7.930326000; 7.929329000; 7.927248000; 7.923835000; 7.917529000; 7.906799000; 7.893236000; 7.878842000; 7.864285000; 7.849792000; 7.835545000; 7.821730000; 7.808533000; 7.796133000; 7.784708000; 7.774457000; 7.765627000; 7.758663000; 7.754439000; 7.753006000; 7.753040000; 7.754581000; 7.758622000; 7.765008000; 7.772399000; 7.780354000; 7.7889800…
8.010037000; 8.013203000; 8.016465000; 8.019743000; 8.022855000; 8.025356000; 8.026812000; 8.026732000; 8.022692000; 8.012491000; 7.998524000; 7.983714000; 7.968957000; 7.954428000; 7.940184000; 7.926243000; 7.912611000; 7.899297000; 7.886348000; 7.873876000; 7.862090000; 7.851459000; 7.842980000; 7.836821000; 7.831709000; 7.827907000; 7.826723000; 7.828181000; 7.830935000; 7.834526000; 7.8390040…
8.009974000; 8.013763000; 8.017604000; 8.021407000; 8.025085000; 8.028584000; 8.031869000; 8.034437000; 8.034140000; 8.029277000; 8.022020000; 8.014875000; 8.008534000; 8.002994000; 7.998079000; 7.993535000; 7.989069000; 7.984414000; 7.979373000; 7.973851000; 7.967896000; 7.961870000; 7.956743000; 7.952600000; 7.947980000; 7.943163000; 7.939618000; 7.937465000; 7.935378000; 7.933014000; 7.9306090…
7.998538000; 7.999899000; 8.000986000; 8.001747000; 8.002274000; 8.003074000; 8.004701000; 8.006859000; 8.008607000; 8.009573000; 8.010885000; 8.013614000; 8.017962000; 8.023734000; 8.030570000; 8.038006000; 8.045535000; 8.052674000; 8.059028000; 8.064310000; 8.068387000; 8.071490000; 8.074521000; 8.077385000; 8.078281000; 8.077305000; 8.075849000; 8.073963000; 8.070334000; 8.064713000; 8.0575430…
8.107739000; 8.106086000; 8.103722000; 8.100633000; 8.097011000; 8.093649000; 8.091393000; 8.090091000; 8.089597000; 8.090343000; 8.092726000; 8.096893000; 8.102819000; 8.110330000; 8.119131000; 8.128847000; 8.139045000; 8.149270000; 8.159104000; 8.168197000; 8.176316000; 8.183609000; 8.190955000; 8.198174000; 8.203206000; 8.205814000; 8.206751000; 8.206102000; 8.203731000; 8.199407000; 8.1930020…
8.382454000; 8.380280000; 8.377123000; 8.372970000; 8.367947000; 8.362610000; 8.357533000; 8.352489000; 8.347096000; 8.341466000; 8.336113000; 8.331484000; 8.327793000; 8.325146000; 8.323585000; 8.323102000; 8.323616000; 8.324928000; 8.326769000; 8.328839000; 8.330855000; 8.332698000; 8.334588000; 8.336435000; 8.337383000; 8.336264000; 8.330111000; 8.319909000; 8.313199000; 8.310303000; 8.3074760…
8.743305000; 8.744513000; 8.744588000; 8.743495000; 8.741228000; 8.737821000; 8.733259000; 8.727242000; 8.718932000; 8.707761000; 8.694554000; 8.680341000; 8.665645000; 8.650862000; 8.636400000; 8.622666000; 8.609993000; 8.598534000; 8.588247000; 8.578946000; 8.570235000; 8.560887000; 8.547880000; 8.531511000; 8.517239000; 8.501632000; 8.470172000; 8.426082000; 8.398464000; 8.389797000; 8.3868920…
9.097046000; 9.105423000; 9.112176000; 9.117273000; 9.120719000; 9.122245000; 9.121489000; 9.118309000; 9.111967000; 9.101647000; 9.087934000; 9.071689000; 9.053341000; 9.033322000; 9.012225000; 8.990768000; 8.969677000; 8.949513000; 8.930570000; 8.912840000; 8.895706000; 8.875227000; 8.840116000; 8.791679000; 8.751883000; 8.713634000; 8.639349000; 8.534964000; 8.467198000; 8.442849000; 8.4328920…
9.422397000; 9.440886000; 9.456516000; 9.469299000; 9.479496000; 9.487076000; 9.491859000; 9.494055000; 9.493359000; 9.489017000; 9.480860000; 9.468868000; 9.452948000; 9.433293000; 9.410545000; 9.385725000; 9.360049000; 9.334671000; 9.310414000; 9.287627000; 9.265448000; 9.235803000; 9.174548000; 9.084641000; 9.014059000; 8.951048000; 8.825315000; 8.644863000; 8.524961000; 8.478539000; 8.4566090…
9.725224000; 9.755255000; 9.780553000; 9.801196000; 9.817886000; 9.831259000; 9.841752000; 9.849900000; 9.855625000; 9.858098000; 9.856317000; 9.849263000; 9.836161000; 9.816869000; 9.792076000; 9.763222000; 9.732217000; 9.701014000; 9.671173000; 9.643579000; 9.617274000; 9.580283000; 9.495993000; 9.368828000; 9.271722000; 9.188057000; 9.015940000; 8.766909000; 8.604249000; 8.544080000; 8.5150520…
10.000970000; 10.042450000; 10.077130000; 10.105160000; 10.127730000; 10.146250000; 10.161880000; 10.175390000; 10.186630000; 10.194460000; 10.197220000; 10.193060000; 10.180600000; 10.159390000; 10.130210000; 10.095050000; 10.056600000; 10.017720000; 9.980795000; 9.947335000; 9.914512000; 9.847625000; 9.639006000; 9.304201000; 9.071178000; 8.943416000; 8.752990000; 8.484648000; 8.293273000; 8.19…
10.579500000; 10.531780000; 10.439350000; 10.396490000; 10.407340000; 10.427400000; 10.437670000; 10.428180000; 10.399540000; 10.362390000; 10.323710000; 10.284350000; 10.243660000; 10.201240000; 10.157250000; 10.112150000; 10.066400000; 10.020100000; 9.972750000; 9.923224000; 9.868185000; 9.786947000; 9.617217000; 9.359880000; 9.136265000; 8.967888000; 8.809282000; 8.647758000; 8.485343000; 8.32…
17.199840000; 16.452860000; 15.066130000; 14.160230000; 13.869950000; 13.838740000; 14.266360000; 15.026360000; 15.286100000; 15.013430000; 14.619570000; 14.242730000; 13.903860000; 13.608710000; 13.359240000; 13.152340000; 12.979420000; 12.826930000; 12.678030000; 12.515150000; 12.323080000; 12.091730000; 11.817830000; 11.505230000; 11.163520000; 10.805710000; 10.445450000; 10.094460000; 9.76089…
55.237670000; 55.389380000; 54.544950000; 52.833740000; 50.464990000; 47.685760000; 44.738390000; 41.827660000; 39.102760000; 36.655240000; 34.529050000; 32.733720000; 31.256150000; 30.069210000; 29.133680000; 28.394460000; 27.780530000; 27.208640000; 26.589810000; 25.840330000; 24.895610000; 23.721410000; 22.320110000; 20.730430000; 19.020270000; 17.274250000; 15.579390000; 14.011830000; 12.6275…
60.754790000; 65.734910000; 71.485210000; 77.402540000; 82.810340000; 87.089230000; 89.795670000; 90.742840000; 90.024060000; 87.976100000; 85.102810000; 81.980050000; 79.152380000; 77.038480000; 75.864930000; 75.632430000; 76.108760000; 76.863460000; 77.347610000; 76.998630000; 75.348450000; 72.121010000; 67.292130000; 61.091620000; 53.950820000; 46.413480000; 39.033220000; 32.281970000; 26.4882…
15.104100000; 15.129550000; 15.112310000; 15.056150000; 14.967260000; 14.853190000; 14.721600000; 14.579630000; 14.433770000; 14.290500000; 14.156970000; 14.041820000; 13.956090000; 13.913700000; 13.930740000; 14.024490000; 14.211660000; 14.504710000; 14.907090000; 15.408890000; 15.983320000; 16.585470000; 17.156720000; 17.634630000; 17.965780000; 18.119740000; 18.100540000; 17.949100000; 17.7344…
17.008950000; 17.052240000; 17.034890000; 16.962020000; 16.842550000; 16.687480000; 16.508010000; 16.314640000; 16.117660000; 15.929070000; 15.764460000; 15.645150000; 15.601360000; 15.674250000; 15.915020000; 16.382960000; 17.140690000; 18.242120000; 19.714860000; 21.541650000; 23.644030000; 25.873820000; 28.020570000; 29.837120000; 31.079320000; 31.552270000; 31.151420000; 29.886800000; 27.8828…
20.006450000; 20.065810000; 20.037510000; 19.929490000; 19.755340000; 19.531680000; 19.275330000; 19.001450000; 18.722480000; 18.448120000; 18.185960000; 17.942140000; 17.721280000; 17.525790000; 17.354560000; 17.201310000; 17.053820000; 16.894390000; 16.701650000; 16.453790000; 16.132390000; 15.725900000; 15.232340000; 14.660410000; 14.028690000; 13.363390000; 12.695210000; 12.055430000; 11.4719…
-1000.000000000; -1000.000000000; -1000.000000000; -1000.000000000; -1000.000000000; -1000.000000000; -1000.000000000; -1000.000000000; -1000.000000000; -1000.000000000; -1000.000000000; -1000.000000000; -1000.000000000; -1000.000000000; -1000.000000000; -1000.000000000; 18.730190000; 19.059510000; 19.211790000; 19.156850000; 18.876680000; 18.367100000; 17.639180000; 16.719870000; 15.651220000; 1…
-1000.000000000; -1000.000000000; -1000.000000000; -1000.000000000; -1000.000000000; -1000.000000000; -1000.000000000; -1000.000000000; -1000.000000000; -1000.000000000; -1000.000000000; -1000.000000000; -1000.000000000; -1000.000000000; -1000.000000000; -1000.000000000; -1000.000000000; -1000.000000000; -1000.000000000; -1000.000000000; -1000.000000000; -1000.000000000; -1000.000000000; -1000.00…
-1000.000000000; -1000.000000000; -1000.000000000; -1000.000000000; -1000.000000000; -1000.000000000; -1000.000000000; -1000.000000000; -1000.000000000; -1000.000000000; -1000.000000000; -1000.000000000; -1000.000000000; -1000.000000000; -1000.000000000; -1000.000000000; -1000.000000000; -1000.000000000; -1000.000000000; -1000.000000000; -1000.000000000; -1000.000000000; -1000.000000000; -1000.00…
TangentialPosterior [mm]
6.797790000; 6.802421000; 6.806166000; 6.808760000; 6.809995000; 6.809738000; 6.807920000; 6.804553000; 6.799726000; 6.793607000; 6.786417000; 6.778421000; 6.769914000; 6.761199000; 6.752566000; 6.744268000; 6.736547000; 6.729593000; 6.723539000; 6.718449000; 6.714365000; 6.711262000; 6.709078000; 6.707711000; 6.707058000; 6.706955000; 6.707201000; 6.707563000; 6.707779000; 6.707555000; 6.7066240…
6.800667000; 6.809235000; 6.816150000; 6.821162000; 6.824113000; 6.824926000; 6.823585000; 6.820149000; 6.814753000; 6.807601000; 6.798954000; 6.789149000; 6.778573000; 6.767642000; 6.756774000; 6.746377000; 6.736838000; 6.728484000; 6.721559000; 6.716189000; 6.712437000; 6.710220000; 6.709360000; 6.709587000; 6.710595000; 6.711984000; 6.713326000; 6.714180000; 6.714111000; 6.712705000; 6.7096380…
6.813360000; 6.820415000; 6.825396000; 6.828201000; 6.828831000; 6.827367000; 6.823937000; 6.818722000; 6.811943000; 6.803851000; 6.794720000; 6.784862000; 6.774603000; 6.764268000; 6.754165000; 6.744553000; 6.735657000; 6.727629000; 6.720538000; 6.714348000; 6.708996000; 6.704306000; 6.700058000; 6.696009000; 6.691957000; 6.687659000; 6.682915000; 6.677555000; 6.671443000; 6.664455000; 6.6565550…
6.759058000; 6.759929000; 6.759517000; 6.757920000; 6.755231000; 6.751528000; 6.746856000; 6.741241000; 6.734706000; 6.727286000; 6.719041000; 6.710093000; 6.700617000; 6.690836000; 6.681007000; 6.671408000; 6.662295000; 6.653892000; 6.646359000; 6.639785000; 6.634206000; 6.629566000; 6.625756000; 6.622625000; 6.620032000; 6.617779000; 6.615702000; 6.613652000; 6.611498000; 6.609119000; 6.6064700…
6.695288000; 6.691951000; 6.688059000; 6.683824000; 6.679392000; 6.674832000; 6.670147000; 6.665279000; 6.660131000; 6.654596000; 6.648603000; 6.642125000; 6.635197000; 6.627929000; 6.620496000; 6.613103000; 6.605951000; 6.599221000; 6.593051000; 6.587522000; 6.582671000; 6.578474000; 6.574879000; 6.571826000; 6.569257000; 6.567119000; 6.565426000; 6.564221000; 6.563569000; 6.563541000; 6.5642260…
6.590837000; 6.589858000; 6.589076000; 6.588526000; 6.588162000; 6.587859000; 6.587436000; 6.586670000; 6.585327000; 6.583188000; 6.580088000; 6.575919000; 6.570662000; 6.564383000; 6.557241000; 6.549459000; 6.541293000; 6.533023000; 6.524924000; 6.517251000; 6.510224000; 6.504023000; 6.498791000; 6.494636000; 6.491613000; 6.489758000; 6.489098000; 6.489641000; 6.491372000; 6.494257000; 6.4982440…
6.506716000; 6.505147000; 6.504255000; 6.504014000; 6.504333000; 6.505032000; 6.505871000; 6.506575000; 6.506833000; 6.506334000; 6.504821000; 6.502101000; 6.498074000; 6.492751000; 6.486275000; 6.478898000; 6.470955000; 6.462846000; 6.454995000; 6.447816000; 6.441646000; 6.436746000; 6.433269000; 6.431262000; 6.430656000; 6.431328000; 6.433125000; 6.435888000; 6.439486000; 6.443832000; 6.4488760…
6.413178000; 6.410412000; 6.408766000; 6.408194000; 6.408611000; 6.409867000; 6.411771000; 6.414102000; 6.416607000; 6.419018000; 6.421107000; 6.422682000; 6.423612000; 6.423850000; 6.423447000; 6.422526000; 6.421281000; 6.419957000; 6.418811000; 6.418094000; 6.417994000; 6.418643000; 6.420088000; 6.422311000; 6.425210000; 6.428673000; 6.432596000; 6.436902000; 6.441561000; 6.446603000; 6.4520950…
6.314103000; 6.308183000; 6.303363000; 6.299576000; 6.296767000; 6.294872000; 6.293819000; 6.293543000; 6.293959000; 6.294955000; 6.296419000; 6.298229000; 6.300256000; 6.302388000; 6.304548000; 6.306685000; 6.308800000; 6.310937000; 6.313180000; 6.315641000; 6.318415000; 6.321597000; 6.325251000; 6.329410000; 6.334041000; 6.339133000; 6.344662000; 6.350614000; 6.357000000; 6.363863000; 6.3712280…
6.264719000; 6.257835000; 6.252635000; 6.249034000; 6.246916000; 6.246121000; 6.246459000; 6.247732000; 6.249715000; 6.252172000; 6.254893000; 6.257687000; 6.260393000; 6.262906000; 6.265194000; 6.267269000; 6.269209000; 6.271138000; 6.273204000; 6.275529000; 6.278216000; 6.281336000; 6.284896000; 6.288835000; 6.293043000; 6.297365000; 6.301613000; 6.305592000; 6.309115000; 6.311979000; 6.3139970…
6.180630000; 6.173115000; 6.167667000; 6.164271000; 6.162843000; 6.163222000; 6.165170000; 6.168403000; 6.172588000; 6.177361000; 6.182362000; 6.187246000; 6.191697000; 6.195451000; 6.198318000; 6.200164000; 6.200917000; 6.200572000; 6.199172000; 6.196782000; 6.193487000; 6.189401000; 6.184632000; 6.179284000; 6.173462000; 6.167261000; 6.160779000; 6.154114000; 6.147370000; 6.140625000; 6.1339480…
6.070846000; 6.061766000; 6.053876000; 6.047244000; 6.041888000; 6.037789000; 6.034889000; 6.033102000; 6.032309000; 6.032359000; 6.033094000; 6.034331000; 6.035855000; 6.037439000; 6.038857000; 6.039839000; 6.040086000; 6.039299000; 6.037194000; 6.033515000; 6.028060000; 6.020734000; 6.011553000; 6.000654000; 5.988318000; 5.974954000; 5.961073000; 5.947272000; 5.934188000; 5.922416000; 5.9125080…
6.009325000; 6.003718000; 5.998183000; 5.992738000; 5.987380000; 5.982121000; 5.976986000; 5.972029000; 5.967338000; 5.963030000; 5.959231000; 5.956054000; 5.953568000; 5.951784000; 5.950646000; 5.949989000; 5.949531000; 5.948925000; 5.947791000; 5.945735000; 5.942441000; 5.937731000; 5.931581000; 5.924130000; 5.915729000; 5.906845000; 5.898032000; 5.889884000; 5.882983000; 5.877800000; 5.8747190…
5.809600000; 5.798813000; 5.787530000; 5.776019000; 5.764599000; 5.753663000; 5.743608000; 5.734845000; 5.727766000; 5.722717000; 5.719940000; 5.719548000; 5.721513000; 5.725642000; 5.731573000; 5.738830000; 5.746835000; 5.754956000; 5.762566000; 5.769132000; 5.774187000; 5.777387000; 5.778539000; 5.777611000; 5.774752000; 5.770248000; 5.764506000; 5.758048000; 5.751496000; 5.745485000; 5.7407290…
5.585293000; 5.585906000; 5.584892000; 5.582785000; 5.580362000; 5.578613000; 5.578579000; 5.581274000; 5.587601000; 5.598253000; 5.613597000; 5.633712000; 5.658327000; 5.686811000; 5.718187000; 5.751272000; 5.784743000; 5.817216000; 5.847362000; 5.874092000; 5.896516000; 5.913937000; 5.925974000; 5.932565000; 5.933937000; 5.930575000; 5.923232000; 5.912862000; 5.900585000; 5.887640000; 5.8753560…
5.778940000; 5.791252000; 5.805499000; 5.821742000; 5.840047000; 5.860504000; 5.883148000; 5.907960000; 5.934879000; 5.963772000; 5.994346000; 6.026238000; 6.058959000; 6.091880000; 6.124218000; 6.155184000; 6.183947000; 6.209708000; 6.231784000; 6.249766000; 6.263342000; 6.272441000; 6.277220000; 6.278047000; 6.275412000; 6.269988000; 6.262559000; 6.253994000; 6.245222000; 6.237300000; 6.2312940…
6.323270000; 6.337265000; 6.352817000; 6.369757000; 6.387938000; 6.407278000; 6.427691000; 6.449104000; 6.471479000; 6.494796000; 6.518950000; 6.543797000; 6.569139000; 6.594671000; 6.619936000; 6.644493000; 6.667886000; 6.689660000; 6.709429000; 6.727034000; 6.742327000; 6.755283000; 6.766004000; 6.774689000; 6.781528000; 6.786811000; 6.790867000; 6.794055000; 6.796784000; 6.799751000; 6.8036760…
7.225000000; 7.243196000; 7.260585000; 7.277273000; 7.293427000; 7.309276000; 7.325047000; 7.340937000; 7.357133000; 7.373799000; 7.390996000; 7.408747000; 7.427041000; 7.445783000; 7.464762000; 7.483810000; 7.502764000; 7.521446000; 7.539705000; 7.557553000; 7.574945000; 7.591806000; 7.608076000; 7.623697000; 7.638497000; 7.652336000; 7.665111000; 7.676758000; 7.687288000; 7.697421000; 7.7078810…
8.614318000; 8.645222000; 8.674511000; 8.702024000; 8.727613000; 8.751133000; 8.772437000; 8.791336000; 8.807671000; 8.821340000; 8.832241000; 8.840359000; 8.845833000; 8.848937000; 8.850024000; 8.849716000; 8.848849000; 8.848372000; 8.849314000; 8.852830000; 8.859933000; 8.871384000; 8.887701000; 8.909107000; 8.935356000; 8.965916000; 9.000020000; 9.036702000; 9.074899000; 9.116352000; 9.1621790…
11.254240000; 11.324430000; 11.391890000; 11.455060000; 11.512270000; 11.561820000; 11.602240000; 11.632160000; 11.650610000; 11.657100000; 11.651590000; 11.634530000; 11.607050000; 11.570890000; 11.528300000; 11.482060000; 11.435510000; 11.392170000; 11.355580000; 11.329170000; 11.315960000; 11.318270000; 11.337720000; 11.375070000; 11.430000000; 11.501360000; 11.587260000; 11.685130000; 11.7919…
19.326120000; 19.659010000; 19.977620000; 20.268720000; 20.518640000; 20.714170000; 20.844200000; 20.900100000; 20.876580000; 20.772460000; 20.590790000; 20.338140000; 20.025060000; 19.665790000; 19.277550000; 18.878870000; 18.489960000; 18.130970000; 17.820860000; 17.575540000; 17.409230000; 17.332970000; 17.354300000; 17.476950000; 17.701070000; 18.022870000; 18.434420000; 18.924130000; 19.4770…
71.270360000; 46.141680000; 22.614490000; 1.160423000; -17.808760000; -33.937690000; -46.884210000; -56.407080000; -62.390460000; -64.836980000; -63.858840000; -59.841540000; -53.280230000; -44.756030000; -34.909830000; -24.409360000; -13.788170000; -3.505156000; 6.071882000; 14.646020000; 22.059070000; 28.163170000; 32.840090000; 35.969220000; 37.526870000; 37.355590000; 35.288400000; 31.1451300…
-19.234790000; -19.214040000; -19.635030000; -20.626010000; -22.333750000; -24.976340000; -28.786740000; -33.998100000; -40.846630000; -49.538880000; -60.167780000; -72.705890000; -86.967700000; -102.586700000; -119.010400000; -135.521200000; -151.274800000; -165.369300000; -176.929000000; -185.195000000; -189.604000000; -189.854700000; -185.941500000; -178.153900000; -167.041200000; -153.3486000…
-6.438684000; -6.338684000; -6.253572000; -6.191011000; -6.158666000; -6.164624000; -6.215690000; -6.317322000; -6.473641000; -6.686799000; -6.955529000; -7.276039000; -7.641096000; -8.039788000; -8.457591000; -8.877900000; -9.281755000; -9.649699000; -9.963391000; -10.207810000; -10.371090000; -10.446390000; -10.432220000; -10.332360000; -10.152640000; -9.903682000; -9.598101000; -9.248792000; -…
-2.994742000; -2.959175000; -2.927956000; -2.903997000; -2.890141000; -2.889177000; -2.903315000; -2.934150000; -2.982713000; -3.049326000; -3.133155000; -3.232683000; -3.345483000; -3.468140000; -3.596238000; -3.725193000; -3.849904000; -3.965310000; -4.066805000; -4.150963000; -4.214967000; -4.257168000; -4.277104000; -4.275350000; -4.251479000; -4.206493000; -4.141414000; -4.056798000; -3.9523…
-1.467675000; -1.456267000; -1.446497000; -1.439678000; -1.437126000; -1.440161000; -1.449831000; -1.466911000; -1.491962000; -1.525263000; -1.566521000; -1.615174000; -1.670281000; -1.730441000; -1.793728000; -1.858304000; -1.922146000; -1.983281000; -2.039965000; -2.091035000; -2.135451000; -2.172537000; -2.201924000; -2.223401000; -2.235344000; -2.236709000; -2.225988000; -2.201010000; -2.1588…
-0.692168800; -0.683652500; -0.662834000; -0.628116700; -0.576805500; -0.504168600; -0.403036600; -0.265049600; -0.080937020; 0.158915000; 0.463560000; 0.840533700; 1.294910000; 1.827785000; 2.434862000; 3.107716000; 3.832853000; 4.591995000; 5.363464000; 6.125709000; 6.854426000; -1000.000000000; -1000.000000000; -1000.000000000; -1000.000000000; -1000.000000000; -1000.000000000; -1000.000000000…
10.116220000; 10.301340000; 10.600460000; 10.996270000; 11.464210000; 11.974880000; -1000.000000000; -1000.000000000; -1000.000000000; -1000.000000000; -1000.000000000; -1000.000000000; -1000.000000000; -1000.000000000; -1000.000000000; -1000.000000000; -1000.000000000; -1000.000000000; -1000.000000000; -1000.000000000; -1000.000000000; -1000.000000000; -1000.000000000; -1000.000000000; -1000.000…
-1000.000000000; -1000.000000000; -1000.000000000; -1000.000000000; -1000.000000000; -1000.000000000; -1000.000000000; -1000.000000000; -1000.000000000; -1000.000000000; -1000.000000000; -1000.000000000; -1000.000000000; -1000.000000000; -1000.000000000; -1000.000000000; -1000.000000000; -1000.000000000; -1000.000000000; -1000.000000000; -1000.000000000; -1000.000000000; -1000.000000000; -1000.00…
-1000.000000000; -1000.000000000; -1000.000000000; -1000.000000000; -1000.000000000; -1000.000000000; -1000.000000000; -1000.000000000; -1000.000000000; -1000.000000000; -1000.000000000; -1000.000000000; -1000.000000000; -1000.000000000; -1000.000000000; -1000.000000000; -1000.000000000; -1000.000000000; -1000.000000000; -1000.000000000; -1000.000000000; -1000.000000000; -1000.000000000; -1000.00…
-1000.000000000; -1000.000000000; -1000.000000000; -1000.000000000; -1000.000000000; -1000.000000000; -1000.000000000; -1000.000000000; -1000.000000000; -1000.000000000; -1000.000000000; -1000.000000000; -1000.000000000; -1000.000000000; -1000.000000000; -1000.000000000; -1000.000000000; -1000.000000000; -1000.000000000; -1000.000000000; -1000.000000000; -1000.000000000; -1000.000000000; -1000.00…
