# Supplementary material for: Customized Finite Element Modelling of the Human Cornea
Source: PLoS One. 2015 Jun 22;10(6):e0130426. doi: 10.1371/journal.pone.0130426 (PMC4476710; doi:10.1371/journal.pone.0130426)
Supplement: S1 Dataset — The.xyz files contain the coordinates lying on the anterior surface of th e cornea and.csv files contain the thicknesses associated to these points. (ZIP) [file pone.0130426.s001.zip › SupplementaryFiles/S5_Dataset.xyz.xyz]

0.000000000
0.000000000
0.000000000
0.000000000
0.000000000
0.000000000
0.000000000
0.000000000
0.000000000
0.000000000
0.000000000
0.000000000
0.000000000
0.000000000
0.000000000
0.000000000
0.000000000
0.000000000
0.000000000
0.000000000
0.000000000
0.000000000
0.000000000
0.000000000
0.000000000
0.000000000
0.000000000
0.000000000
0.000000000
0.000000000
0.000000000
0.000000000
0.000000000
0.000000000
0.000000000
0.000000000
0.000000000
0.000000000
0.000000000
0.000000000
0.000000000
0.000000000
0.000000000
0.000000000
0.000000000
0.000000000
0.000000000
0.000000000
0.000000000
0.000000000
0.000000000
0.000000000
0.000000000
0.000000000
0.000000000
0.000000000
0.000000000
0.000000000
0.000000000
0.000000000
0.000000000
0.000000000
0.000000000
0.000000000
0.000000000
0.000000000
0.000000000
0.000000000
0.000000000
0.000000000
0.000000000
0.000000000
0.000000000
0.000000000
0.000000000
0.000000000
0.000000000
0.000000000
0.000000000
0.000000000
0.000000000
0.000000000
0.000000000
0.000000000
0.000000000
0.000000000
0.000000000
0.000000000
0.000000000
0.000000000
0.000000000
0.000000000
0.000000000
0.000000000
0.000000000
0.000000000
0.000000000
0.000000000
0.000000000
0.000000000
0.000000000
0.000000000
0.000000000
0.000000000
0.000000000
0.000000000
0.000000000
0.000000000
0.000000000
0.000000000
0.000000000
0.000000000
0.000000000
0.000000000
0.000000000
0.000000000
0.000000000
0.000000000
0.000000000
0.000000000
0.000000000
0.000000000
0.000000000
0.000000000
0.000000000
0.000000000
0.000000000
0.000000000
0.000000000
0.000000000
0.000000000
0.000000000
0.000000000
0.000000000
0.000000000
0.000000000
0.000000000
0.000000000
0.000000000
0.000000000
0.000000000
0.000000000
0.000000000
0.000000000
0.000000000
0.000000000
0.000000000
0.000000000
0.000000000
0.000000000
0.000000000
0.000000000
0.000000000
0.000000000
0.000000000
0.000000000
0.000000000
0.000000000
0.000000000
0.000000000
0.000000000
0.000000000
0.000000000
0.000000000
0.000000000
0.000000000
0.000000000
0.000000000
0.000000000
0.000000000
0.000000000
0.000000000
0.000000000
0.000000000
0.000000000
0.000000000
0.000000000
0.000000000
0.000000000
0.000000000
0.000000000
0.000000000
0.000000000
0.000000000
0.000000000
0.000000000
0.000000000
0.000000000
0.000000000
0.000000000
0.000000000
0.000000000
0.000000000
0.000000000
0.000000000
0.000000000
0.000000000
0.000000000
0.000000000
0.000000000
0.000000000
0.000000000
0.000000000
0.000000000
0.000000000
0.000000000
0.000000000
0.000000000
0.000000000
0.000000000
0.000000000
0.000000000
0.000000000
0.000000000
0.000000000
0.000000000
0.000000000
0.000000000
0.000000000
0.000000000
0.000000000
0.000000000
0.000000000
0.000000000
0.000000000
0.000000000
0.000000000
0.000000000
0.000000000
0.000000000
0.000000000
0.000000000
0.000000000
0.000000000
0.000000000
0.000000000
0.000000000
0.000000000
0.000000000
0.000000000
0.000000000
0.000000000
0.000000000
0.000000000
0.000000000
0.000000000
0.000000000
0.000000000
0.000000000
0.000000000
0.000000000
0.000000000
0.000000000
0.000000000
0.000000000
0.000000000
0.000000000
0.000000000
0.000000000
0.000000000
0.000000000
0.000000000
0.000000000
0.000000000
0.000000000
0.000000000
0.000000000
0.000000000
0.000000000
0.000000000
0.000000000
0.000000000
0.000000000
0.000000000
0.000000000
0.000000000
0.000000000
0.000000000
0.000000000
0.000000000
0.000000000
0.000000000
0.000000000
0.000000000
0.000000000
0.000000000
0.000000000
0.000000000
0.000000000
0.000000000
0.000000000
0.000000000
0.000000000
0.000000000
0.000000000
0.000000000
0.000000000
0.000000000
0.000000000
0.000000000
0.000000000
0.000000000
0.000000000
0.000000000
0.000000000
0.000000000
0.000000000
0.000000000
0.000000000
0.000000000
0.000000000
0.000000000
0.000000000
0.000000000
0.000000000
0.000000000
0.000000000
0.000000000
0.000000000
0.000000000
0.000000000
0.000000000
0.000000000
0.000000000
0.000000000
0.000000000
0.000000000
0.000000000
0.000000000
0.000000000
0.000000000
0.000000000
0.000000000
0.000000000
0.000000000
0.000000000
0.000000000
0.000000000
0.000000000
0.000000000
0.000000000
0.000000000
0.000000000
0.000000000
0.000000000
0.000000000
0.000000000
0.000000000
0.000000000
0.000000000
0.000000000
0.000000000
0.000000000
0.000000000
0.000000000
0.000000000
0.000000000
0.000000000
0.000000000
0.000000000
0.000000000
0.000000000
0.000000000
0.000000000
0.000000000
0.000000000
0.000000000
0.000000000
0.000000000
0.000000000
0.000000000
0.000000000
0.000000000
0.000000000
0.000000000
0.000000000
0.000000000
0.000000000
0.000000000
0.000000000
0.000000000
0.000000000
0.000000000
0.000000000
0.000000000
0.000000000
0.000000000
0.000000000
0.000000000
0.000000000
0.000000000
0.000000000
0.000000000
0.000000000
0.000000000
0.000000000
0.000000000
0.000000000
0.000000000
0.000000000
0.000000000
0.000000000
0.000000000
0.000000000
0.000000000
0.000000000
0.000000000
0.000000000
0.000000000
0.000000000
0.000000000
0.000000000
0.000000000
0.000000000
0.000000000
0.000000000
0.000000000
0.000000000
0.000000000
0.000000000
0.000000000
0.000000000
0.000000000
0.000000000
0.000000000
0.000000000
0.000000000
0.000000000
0.000000000
0.000000000
0.000000000
0.000000000
0.000000000
0.000000000
0.000000000
0.000000000
0.000000000
0.000000000
0.000000000
0.000000000
0.000000000
0.000000000
0.000000000
0.000000000
0.000000000
0.000000000
0.000000000
0.000000000
0.000000000
0.000000000
0.000000000
0.000000000
0.000000000
0.000000000
0.000000000
0.000000000
0.000000000
0.000000000
0.000000000
0.000000000
0.000000000
0.000000000
0.000000000
0.000000000
0.000000000
0.000000000
0.000000000
0.000000000
0.000000000
0.000000000
0.000000000
0.000000000
0.000000000
0.000000000
0.000000000
0.000000000
0.000000000
0.000000000
0.000000000
0.000000000
0.000000000
0.000000000
0.000000000
0.000000000
0.000000000
0.000000000
0.000000000
0.000000000
0.000000000
0.000000000
0.000000000
0.000000000
0.000000000
0.000000000
0.000000000
0.000000000
0.000000000
0.000000000
0.000000000
0.000000000
0.000000000
0.000000000
0.000000000
0.000000000
0.000000000
0.000000000
0.000000000
0.000000000
0.000000000
0.000000000
0.000000000
0.000000000
0.000000000
0.000000000
0.000000000
0.000000000
0.000000000
0.000000000
0.000000000
0.000000000
0.000000000
0.000000000
0.000000000
0.000000000
0.000000000
0.000000000
0.000000000
0.000000000
0.000000000
0.000000000
0.000000000
0.000000000
0.000000000
0.000000000
0.000000000
0.000000000
0.000000000
0.000000000
0.000000000
0.000000000
0.000000000
0.000000000
0.000000000
0.000000000
0.000000000
0.000000000
0.000000000
0.000000000
0.000000000
0.000000000
0.000000000
0.000000000
0.000000000
0.000000000
0.000000000
0.000000000
0.000000000
0.000000000
0.000000000
0.000000000
0.000000000
0.000000000
0.000000000
0.000000000
0.000000000
0.000000000
0.000000000
0.000000000
0.000000000
0.000000000
0.000000000
0.000000000
0.000000000
0.000000000
0.000000000
0.000000000
0.000000000
0.000000000
0.000000000
0.000000000
0.000000000
0.000000000
0.000000000
0.000000000
0.000000000
0.000000000
0.000000000
0.000000000
0.000000000
0.000000000
0.000000000
0.000000000
0.000000000
0.000000000
0.000000000
0.000000000
0.000000000
0.000000000
0.000000000
0.000000000
0.000000000
0.000000000
0.000000000
0.000000000
0.000000000
0.000000000
0.000000000
0.000000000
0.000000000
0.000000000
0.000000000
0.000000000
0.000000000
0.000000000
0.000000000
0.000000000
0.000000000
0.000000000
0.000000000
0.000000000
0.000000000
0.000000000
0.000000000
0.000000000
0.000000000
0.000000000
0.000000000
0.000000000
0.000000000
0.000000000
0.000000000
0.000000000
0.000000000
0.000000000
0.000000000
0.000000000
0.000000000
0.000000000
0.000000000
0.000000000
0.000000000
0.000000000
0.000000000
0.000000000
0.000000000
0.000000000
0.000000000
0.000000000
0.000000000
0.000000000
0.000000000
0.000000000
0.000000000
0.000000000
0.000000000
0.000000000
0.000000000
0.000000000
0.000000000
0.000000000
0.000000000
0.000000000
0.000000000
0.000000000
0.000000000
0.000000000
0.000000000
0.000000000
0.000000000
0.000000000
0.000000000
0.000000000
0.000000000
0.000000000
0.000000000
0.000000000
0.000000000
0.000000000
0.000000000
0.000000000
0.000000000
0.000000000
0.000000000
0.000000000
0.000000000
0.000000000
0.000000000
0.000000000
0.000000000
0.000000000
0.000000000
0.000000000
0.000000000
0.000000000
0.000000000
0.000000000
0.000000000
0.000000000
0.000000000
0.000000000
0.000000000
0.000000000
0.000000000
0.000000000
0.000000000
0.000000000
0.000000000
0.000000000
0.000000000
0.000000000
0.000000000
0.000000000
0.000000000
0.000000000
0.000000000
0.000000000
0.000000000
0.000000000
0.000000000
0.000000000
0.000000000
0.000000000
0.000000000
0.000000000
0.000000000
0.000000000
0.000000000
0.000000000
0.000000000
0.000000000
0.000000000
0.000000000
0.000000000
0.000000000
0.000000000
0.000000000
0.000000000
0.000000000
0.000000000
0.000000000
0.000000000
0.000000000
0.000000000
0.000000000
0.000000000
0.000000000
0.000000000
0.000000000
0.000000000
0.000000000
0.000000000
0.000000000
0.000000000
0.000000000
0.000000000
0.000000000
0.000000000
0.000000000
0.000000000
0.000000000
0.000000000
0.000000000
0.000000000
0.000000000
0.000000000
0.000000000
0.000000000
0.000000000
0.200000000
0.000000000
0.002600628
0.199939800
0.004908246
0.002600813
0.199759100
0.009813535
0.002600850
0.199458100
0.014712910
0.002600827
0.199036900
0.019603430
0.002600831
0.198495900
0.024482140
0.002600935
0.197835300
0.029346090
0.002601188
0.197055500
0.034192380
0.002601614
0.196157100
0.039018060
0.002602210
0.195140400
0.043820250
0.002602950
0.194006200
0.048596040
0.002603793
0.192755200
0.053342550
0.002604690
0.191388100
0.058056930
0.002605592
0.189905600
0.062736350
0.002606456
0.188308800
0.067377980
0.002607254
0.186598600
0.071979010
0.002607965
0.184775900
0.076536690
0.002608584
0.182842000
0.081048270
0.002609111
0.180797900
0.085511020
0.002609550
0.178644900
0.089922270
0.002609905
0.176384300
0.094279350
0.002610177
0.174017400
0.098579640
0.002610371
0.171545700
0.102820600
0.002610494
0.168970700
0.106999500
0.002610564
0.166293900
0.111114000
0.002610597
0.163517000
0.115161600
0.002610601
0.160641500
0.119139900
0.002610572
0.157669300
0.123046300
0.002610503
0.154602100
0.126878700
0.002610387
0.151441800
0.130634600
0.002610213
0.148190200
0.134311800
0.002609966
0.144849400
0.137908100
0.002609629
0.141421400
0.141421400
0.002609185
0.137908100
0.144849400
0.002608620
0.134311800
0.148190200
0.002607919
0.130634600
0.151441800
0.002607066
0.126878700
0.154602100
0.002606050
0.123046300
0.157669300
0.002604864
0.119139900
0.160641500
0.002603513
0.115161600
0.163517000
0.002602021
0.111114000
0.166293900
0.002600430
0.106999500
0.168970700
0.002598800
0.102820600
0.171545700
0.002597203
0.098579640
0.174017400
0.002595715
0.094279350
0.176384300
0.002594401
0.089922270
0.178644900
0.002593311
0.085511020
0.180797900
0.002592473
0.081048270
0.182842000
0.002591887
0.076536690
0.184775900
0.002591536
0.071979010
0.186598600
0.002591385
0.067377980
0.188308800
0.002591395
0.062736350
0.189905600
0.002591528
0.058056930
0.191388100
0.002591757
0.053342550
0.192755200
0.002592068
0.048596040
0.194006200
0.002592458
0.043820250
0.195140400
0.002592932
0.039018060
0.196157100
0.002593497
0.034192380
0.197055500
0.002594152
0.029346090
0.197835300
0.002594888
0.024482140
0.198495900
0.002595680
0.019603430
0.199036900
0.002596491
0.014712910
0.199458100
0.002597273
0.009813535
0.199759100
0.002597971
0.004908246
0.199939800
0.002598533
0.000000000
0.200000000
0.002598907
-0.004908246
0.199939800
0.002599045
-0.009813535
0.199759100
0.002598905
-0.014712910
0.199458100
0.002598448
-0.019603430
0.199036900
0.002597640
-0.024482140
0.198495900
0.002596450
-0.029346090
0.197835300
0.002594855
-0.034192380
0.197055500
0.002592844
-0.039018060
0.196157100
0.002590422
-0.043820250
0.195140400
0.002587608
-0.048596040
0.194006200
0.002584443
-0.053342550
0.192755200
0.002580983
-0.058056930
0.191388100
0.002577300
-0.062736350
0.189905600
0.002573470
-0.067377980
0.188308800
0.002569570
-0.071979010
0.186598600
0.002565671
-0.076536690
0.184775900
0.002561835
-0.081048270
0.182842000
0.002558118
-0.085511020
0.180797900
0.002554576
-0.089922270
0.178644900
0.002551266
-0.094279350
0.176384300
0.002548245
-0.098579640
0.174017400
0.002545572
-0.102820600
0.171545700
0.002543292
-0.106999500
0.168970700
0.002541439
-0.111114000
0.166293900
0.002540017
-0.115161600
0.163517000
0.002539008
-0.119139900
0.160641500
0.002538359
-0.123046300
0.157669300
0.002537999
-0.126878700
0.154602100
0.002537845
-0.130634600
0.151441800
0.002537822
-0.134311800
0.148190200
0.002537869
-0.137908100
0.144849400
0.002537956
-0.141421400
0.141421400
0.002538084
-0.144849400
0.137908100
0.002538283
-0.148190200
0.134311800
0.002538596
-0.151441800
0.130634600
0.002539069
-0.154602100
0.126878700
0.002539732
-0.157669300
0.123046300
0.002540593
-0.160641500
0.119139900
0.002541637
-0.163517000
0.115161600
0.002542830
-0.166293900
0.111114000
0.002544122
-0.168970700
0.106999500
0.002545457
-0.171545700
0.102820600
0.002546774
-0.174017400
0.098579640
0.002548017
-0.176384300
0.094279350
0.002549141
-0.178644900
0.089922270
0.002550115
-0.180797900
0.085511020
0.002550926
-0.182842000
0.081048270
0.002551578
-0.184775900
0.076536690
0.002552097
-0.186598600
0.071979010
0.002552524
-0.188308800
0.067377980
0.002552919
-0.189905600
0.062736350
0.002553353
-0.191388100
0.058056930
0.002553903
-0.192755200
0.053342550
0.002554636
-0.194006200
0.048596040
0.002555603
-0.195140400
0.043820250
0.002556826
-0.196157100
0.039018060
0.002558288
-0.197055500
0.034192380
0.002559943
-0.197835300
0.029346090
0.002561711
-0.198495900
0.024482140
0.002563500
-0.199036900
0.019603430
0.002565212
-0.199458100
0.014712910
0.002566763
-0.199759100
0.009813535
0.002568093
-0.199939800
0.004908246
0.002569179
-0.200000000
0.000000000
0.002570036
-0.199939800
-0.004908246
0.002570720
-0.199759100
-0.009813535
0.002571315
-0.199458100
-0.014712910
0.002571927
-0.199036900
-0.019603430
0.002572664
-0.198495900
-0.024482140
0.002573624
-0.197835300
-0.029346090
0.002574879
-0.197055500
-0.034192380
0.002576473
-0.196157100
-0.039018060
0.002578412
-0.195140400
-0.043820250
0.002580675
-0.194006200
-0.048596040
0.002583214
-0.192755200
-0.053342550
0.002585974
-0.191388100
-0.058056930
0.002588894
-0.189905600
-0.062736350
0.002591920
-0.188308800
-0.067377980
0.002595010
-0.186598600
-0.071979010
0.002598129
-0.184775900
-0.076536690
0.002601256
-0.182842000
-0.081048270
0.002604370
-0.180797900
-0.085511020
0.002607452
-0.178644900
-0.089922270
0.002610478
-0.176384300
-0.094279350
0.002613419
-0.174017400
-0.098579640
0.002616243
-0.171545700
-0.102820600
0.002618919
-0.168970700
-0.106999500
0.002621419
-0.166293900
-0.111114000
0.002623718
-0.163517000
-0.115161600
0.002625794
-0.160641500
-0.119139900
0.002627625
-0.157669300
-0.123046300
0.002629196
-0.154602100
-0.126878700
0.002630497
-0.151441800
-0.130634600
0.002631528
-0.148190200
-0.134311800
0.002632283
-0.144849400
-0.137908100
0.002632757
-0.141421400
-0.141421400
0.002632937
-0.137908100
-0.144849400
0.002632806
-0.134311800
-0.148190200
0.002632343
-0.130634600
-0.151441800
0.002631525
-0.126878700
-0.154602100
0.002630342
-0.123046300
-0.157669300
0.002628797
-0.119139900
-0.160641500
0.002626919
-0.115161600
-0.163517000
0.002624768
-0.111114000
-0.166293900
0.002622425
-0.106999500
-0.168970700
0.002619993
-0.102820600
-0.171545700
0.002617580
-0.098579640
-0.174017400
0.002615286
-0.094279350
-0.176384300
0.002613192
-0.089922270
-0.178644900
0.002611346
-0.085511020
-0.180797900
0.002609764
-0.081048270
-0.182842000
0.002608427
-0.076536690
-0.184775900
0.002607291
-0.071979010
-0.186598600
0.002606295
-0.067377980
-0.188308800
0.002605375
-0.062736350
-0.189905600
0.002604478
-0.058056930
-0.191388100
0.002603566
-0.053342550
-0.192755200
0.002602623
-0.048596040
-0.194006200
0.002601658
-0.043820250
-0.195140400
0.002600692
-0.039018060
-0.196157100
0.002599758
-0.034192380
-0.197055500
0.002598883
-0.029346090
-0.197835300
0.002598086
-0.024482140
-0.198495900
0.002597370
-0.019603430
-0.199036900
0.002596724
-0.014712910
-0.199458100
0.002596126
-0.009813535
-0.199759100
0.002595551
-0.004908246
-0.199939800
0.002594974
0.000000000
-0.200000000
0.002594371
0.004908246
-0.199939800
0.002593723
0.009813535
-0.199759100
0.002593005
0.014712910
-0.199458100
0.002592186
0.019603430
-0.199036900
0.002591224
0.024482140
-0.198495900
0.002590066
0.029346090
-0.197835300
0.002588656
0.034192380
-0.197055500
0.002586943
0.039018060
-0.196157100
0.002584894
0.043820250
-0.195140400
0.002582506
0.048596040
-0.194006200
0.002579807
0.053342550
-0.192755200
0.002576861
0.058056930
-0.191388100
0.002573762
0.062736350
-0.189905600
0.002570619
0.067377980
-0.188308800
0.002567546
0.071979010
-0.186598600
0.002564641
0.076536690
-0.184775900
0.002561985
0.081048270
-0.182842000
0.002559630
0.085511020
-0.180797900
0.002557605
0.089922270
-0.178644900
0.002555921
0.094279350
-0.176384300
0.002554573
0.098579640
-0.174017400
0.002553544
0.102820600
-0.171545700
0.002552807
0.106999500
-0.168970700
0.002552325
0.111114000
-0.166293900
0.002552059
0.115161600
-0.163517000
0.002551967
0.119139900
-0.160641500
0.002552008
0.123046300
-0.157669300
0.002552143
0.126878700
-0.154602100
0.002552342
0.130634600
-0.151441800
0.002552591
0.134311800
-0.148190200
0.002552887
0.137908100
-0.144849400
0.002553247
0.141421400
-0.141421400
0.002553699
0.144849400
-0.137908100
0.002554283
0.148190200
-0.134311800
0.002555039
0.151441800
-0.130634600
0.002555999
0.154602100
-0.126878700
0.002557181
0.157669300
-0.123046300
0.002558588
0.160641500
-0.119139900
0.002560211
0.163517000
-0.115161600
0.002562034
0.166293900
-0.111114000
0.002564034
0.168970700
-0.106999500
0.002566174
0.171545700
-0.102820600
0.002568407
0.174017400
-0.098579640
0.002570672
0.176384300
-0.094279350
0.002572903
0.178644900
-0.089922270
0.002575038
0.180797900
-0.085511020
0.002577020
0.182842000
-0.081048270
0.002578813
0.184775900
-0.076536690
0.002580400
0.186598600
-0.071979010
0.002581792
0.188308800
-0.067377980
0.002583024
0.189905600
-0.062736350
0.002584156
0.191388100
-0.058056930
0.002585263
0.192755200
-0.053342550
0.002586423
0.194006200
-0.048596040
0.002587698
0.195140400
-0.043820250
0.002589124
0.196157100
-0.039018060
0.002590697
0.197055500
-0.034192380
0.002592378
0.197835300
-0.029346090
0.002594093
0.198495900
-0.024482140
0.002595752
0.199036900
-0.019603430
0.002597259
0.199458100
-0.014712910
0.002598535
0.199759100
-0.009813535
0.002599527
0.199939800
-0.004908246
0.002600217
0.400000000
0.000000000
0.010407800
0.399879500
0.009816492
0.010408540
0.399518200
0.019627070
0.010408680
0.398916200
0.029425830
0.010408590
0.398073900
0.039206860
0.010408610
0.396991800
0.048964270
0.010409020
0.395670600
0.058692190
0.010410040
0.394111100
0.068384760
0.010411740
0.392314100
0.078036130
0.010414130
0.390280800
0.087640490
0.010417100
0.388012500
0.097192070
0.010420480
0.385510400
0.106685100
0.010424070
0.382776100
0.116113900
0.010427680
0.379811300
0.125472700
0.010431140
0.376617600
0.134756000
0.010434340
0.373197100
0.143958000
0.010437190
0.369551800
0.153073400
0.010439670
0.365683900
0.162096500
0.010441780
0.361595700
0.171022000
0.010443540
0.357289700
0.179844500
0.010444960
0.352768500
0.188558700
0.010446050
0.348034800
0.197159300
0.010446830
0.343091500
0.205641100
0.010447320
0.337941400
0.213999100
0.010447600
0.332587800
0.222228100
0.010447730
0.327033900
0.230323300
0.010447750
0.321283000
0.238279700
0.010447630
0.315338600
0.246092600
0.010447360
0.309204200
0.253757300
0.010446890
0.302883500
0.261269200
0.010446190
0.296380500
0.268623600
0.010445200
0.289698800
0.275816200
0.010443850
0.282842700
0.282842700
0.010442080
0.275816200
0.289698800
0.010439810
0.268623600
0.296380500
0.010437000
0.261269200
0.302883500
0.010433590
0.253757300
0.309204200
0.010429520
0.246092600
0.315338600
0.010424760
0.238279700
0.321283000
0.010419350
0.230323300
0.327033900
0.010413370
0.222228100
0.332587800
0.010407000
0.213999100
0.337941400
0.010400470
0.205641100
0.343091500
0.010394080
0.197159300
0.348034800
0.010388110
0.188558700
0.352768500
0.010382850
0.179844500
0.357289700
0.010378480
0.171022000
0.361595700
0.010375130
0.162096500
0.365683900
0.010372780
0.153073400
0.369551800
0.010371370
0.143958000
0.373197100
0.010370770
0.134756000
0.376617600
0.010370800
0.125472700
0.379811300
0.010371340
0.116113900
0.382776100
0.010372260
0.106685100
0.385510400
0.010373500
0.097192070
0.388012500
0.010375070
0.087640490
0.390280800
0.010376960
0.078036130
0.392314100
0.010379230
0.068384760
0.394111100
0.010381850
0.058692190
0.395670600
0.010384800
0.048964270
0.396991800
0.010387970
0.039206860
0.398073900
0.010391220
0.029425830
0.398916200
0.010394350
0.019627070
0.399518200
0.010397150
0.009816492
0.399879500
0.010399400
0.000000000
0.400000000
0.010400900
-0.009816492
0.399879500
0.010401450
-0.019627070
0.399518200
0.010400890
-0.029425830
0.398916200
0.010399060
-0.039206860
0.398073900
0.010395820
-0.048964270
0.396991800
0.010391060
-0.058692190
0.395670600
0.010384670
-0.068384760
0.394111100
0.010376610
-0.078036130
0.392314100
0.010366910
-0.087640490
0.390280800
0.010355630
-0.097192070
0.388012500
0.010342960
-0.106685100
0.385510400
0.010329100
-0.116113900
0.382776100
0.010314340
-0.125472700
0.379811300
0.010299000
-0.134756000
0.376617600
0.010283380
-0.143958000
0.373197100
0.010267760
-0.153073400
0.369551800
0.010252390
-0.162096500
0.365683900
0.010237500
-0.171022000
0.361595700
0.010223310
-0.179844500
0.357289700
0.010210050
-0.188558700
0.352768500
0.010197950
-0.197159300
0.348034800
0.010187240
-0.205641100
0.343091500
0.010178110
-0.213999100
0.337941400
0.010170680
-0.222228100
0.332587800
0.010164990
-0.230323300
0.327033900
0.010160950
-0.238279700
0.321283000
0.010158350
-0.246092600
0.315338600
0.010156910
-0.253757300
0.309204200
0.010156290
-0.261269200
0.302883500
0.010156200
-0.268623600
0.296380500
0.010156380
-0.275816200
0.289698800
0.010156730
-0.282842700
0.282842700
0.010157250
-0.289698800
0.275816200
0.010158040
-0.296380500
0.268623600
0.010159300
-0.302883500
0.261269200
0.010161190
-0.309204200
0.253757300
0.010163850
-0.315338600
0.246092600
0.010167300
-0.321283000
0.238279700
0.010171480
-0.327033900
0.230323300
0.010176260
-0.332587800
0.222228100
0.010181440
-0.337941400
0.213999100
0.010186780
-0.343091500
0.205641100
0.010192060
-0.348034800
0.197159300
0.010197040
-0.352768500
0.188558700
0.010201540
-0.357289700
0.179844500
0.010205440
-0.361595700
0.171022000
0.010208690
-0.365683900
0.162096500
0.010211300
-0.369551800
0.153073400
0.010213380
-0.373197100
0.143958000
0.010215090
-0.376617600
0.134756000
0.010216670
-0.379811300
0.125472700
0.010218410
-0.382776100
0.116113900
0.010220610
-0.385510400
0.106685100
0.010223550
-0.388012500
0.097192070
0.010227430
-0.390280800
0.087640490
0.010232320
-0.392314100
0.078036130
0.010238180
-0.394111100
0.068384760
0.010244810
-0.395670600
0.058692190
0.010251890
-0.396991800
0.048964270
0.010259060
-0.398073900
0.039206860
0.010265920
-0.398916200
0.029425830
0.010272130
-0.399518200
0.019627070
0.010277460
-0.399879500
0.009816492
0.010281810
-0.400000000
0.000000000
0.010285240
-0.399879500
-0.009816492
0.010287980
-0.399518200
-0.019627070
0.010290370
-0.398916200
-0.029425830
0.010292820
-0.398073900
-0.039206860
0.010295770
-0.396991800
-0.048964270
0.010299610
-0.395670600
-0.058692190
0.010304640
-0.394111100
-0.068384760
0.010311030
-0.392314100
-0.078036130
0.010318800
-0.390280800
-0.087640490
0.010327860
-0.388012500
-0.097192070
0.010338030
-0.385510400
-0.106685100
0.010349090
-0.382776100
-0.116113900
0.010360790
-0.379811300
-0.125472700
0.010372910
-0.376617600
-0.134756000
0.010385290
-0.373197100
-0.143958000
0.010397780
-0.369551800
-0.153073400
0.010410310
-0.365683900
-0.162096500
0.010422780
-0.361595700
-0.171022000
0.010435130
-0.357289700
-0.179844500
0.010447260
-0.352768500
-0.188558700
0.010459040
-0.348034800
-0.197159300
0.010470350
-0.343091500
-0.205641100
0.010481070
-0.337941400
-0.213999100
0.010491090
-0.332587800
-0.222228100
0.010500300
-0.327033900
-0.230323300
0.010508620
-0.321283000
-0.238279700
0.010515950
-0.315338600
-0.246092600
0.010522240
-0.309204200
-0.253757300
0.010527460
-0.302883500
-0.261269200
0.010531580
-0.296380500
-0.268623600
0.010534610
-0.289698800
-0.275816200
0.010536510
-0.282842700
-0.282842700
0.010537230
-0.275816200
-0.289698800
0.010536710
-0.268623600
-0.296380500
0.010534850
-0.261269200
-0.302883500
0.010531570
-0.253757300
-0.309204200
0.010526830
-0.246092600
-0.315338600
0.010520640
-0.238279700
-0.321283000
0.010513120
-0.230323300
-0.327033900
0.010504500
-0.222228100
-0.332587800
0.010495120
-0.213999100
-0.337941400
0.010485370
-0.205641100
-0.343091500
0.010475710
-0.197159300
-0.348034800
0.010466520
-0.188558700
-0.352768500
0.010458130
-0.179844500
-0.357289700
0.010450730
-0.171022000
-0.361595700
0.010444400
-0.162096500
-0.365683900
0.010439040
-0.153073400
-0.369551800
0.010434490
-0.143958000
-0.373197100
0.010430500
-0.134756000
-0.376617600
0.010426810
-0.125472700
-0.379811300
0.010423220
-0.116113900
-0.382776100
0.010419560
-0.106685100
-0.385510400
0.010415790
-0.097192070
-0.388012500
0.010411920
-0.087640490
-0.390280800
0.010408050
-0.078036130
-0.392314100
0.010404310
-0.068384760
-0.394111100
0.010400800
-0.058692190
-0.395670600
0.010397610
-0.048964270
-0.396991800
0.010394740
-0.039206860
-0.398073900
0.010392160
-0.029425830
-0.398916200
0.010389760
-0.019627070
-0.399518200
0.010387460
-0.009816492
-0.399879500
0.010385140
0.000000000
-0.400000000
0.010382730
0.009816492
-0.399879500
0.010380130
0.019627070
-0.399518200
0.010377260
0.029425830
-0.398916200
0.010373980
0.039206860
-0.398073900
0.010370120
0.048964270
-0.396991800
0.010365480
0.058692190
-0.395670600
0.010359830
0.068384760
-0.394111100
0.010352970
0.078036130
-0.392314100
0.010344770
0.087640490
-0.390280800
0.010335200
0.097192070
-0.388012500
0.010324380
0.106685100
-0.385510400
0.010312580
0.116113900
-0.382776100
0.010300170
0.125472700
-0.379811300
0.010287580
0.134756000
-0.376617600
0.010275270
0.143958000
-0.373197100
0.010263630
0.153073400
-0.369551800
0.010252990
0.162096500
-0.365683900
0.010243560
0.171022000
-0.361595700
0.010235450
0.179844500
-0.357289700
0.010228700
0.188558700
-0.352768500
0.010223300
0.197159300
-0.348034800
0.010219180
0.205641100
-0.343091500
0.010216220
0.213999100
-0.337941400
0.010214290
0.222228100
-0.332587800
0.010213230
0.230323300
-0.327033900
0.010212860
0.238279700
-0.321283000
0.010213020
0.246092600
-0.315338600
0.010213560
0.253757300
-0.309204200
0.010214360
0.261269200
-0.302883500
0.010215360
0.268623600
-0.296380500
0.010216550
0.275816200
-0.289698800
0.010217990
0.282842700
-0.282842700
0.010219800
0.289698800
-0.275816200
0.010222140
0.296380500
-0.268623600
0.010225160
0.302883500
-0.261269200
0.010229010
0.309204200
-0.253757300
0.010233750
0.315338600
-0.246092600
0.010239380
0.321283000
-0.238279700
0.010245880
0.327033900
-0.230323300
0.010253190
0.332587800
-0.222228100
0.010261200
0.337941400
-0.213999100
0.010269770
0.343091500
-0.205641100
0.010278710
0.348034800
-0.197159300
0.010287790
0.352768500
-0.188558700
0.010296730
0.357289700
-0.179844500
0.010305280
0.361595700
-0.171022000
0.010313220
0.365683900
-0.162096500
0.010320400
0.369551800
-0.153073400
0.010326760
0.373197100
-0.143958000
0.010332340
0.376617600
-0.134756000
0.010337270
0.379811300
-0.125472700
0.010341810
0.382776100
-0.116113900
0.010346240
0.385510400
-0.106685100
0.010350890
0.388012500
-0.097192070
0.010356000
0.390280800
-0.087640490
0.010361710
0.392314100
-0.078036130
0.010368010
0.394111100
-0.068384760
0.010374740
0.395670600
-0.058692190
0.010381620
0.396991800
-0.048964270
0.010388260
0.398073900
-0.039206860
0.010394300
0.398916200
-0.029425830
0.010399410
0.399518200
-0.019627070
0.010403380
0.399879500
-0.009816492
0.010406150
0.600000000
0.000000000
0.023437410
0.599819300
0.014724740
0.023439080
0.599277300
0.029440610
0.023439410
0.598374300
0.044138740
0.023439200
0.597110900
0.058810290
0.023439240
0.595487800
0.073446410
0.023440180
0.593505900
0.088038280
0.023442460
0.591166600
0.102577100
0.023446310
0.588471200
0.117054200
0.023451700
0.585421300
0.131460700
0.023458390
0.582018800
0.145788100
0.023466010
0.578265700
0.160027700
0.023474110
0.574164200
0.174170800
0.023482260
0.569716900
0.188209100
0.023490070
0.564926400
0.202133900
0.023497280
0.559795700
0.215937000
0.023503710
0.554327700
0.229610100
0.023509300
0.548525900
0.243144800
0.023514060
0.542393600
0.256533100
0.023518030
0.535934600
0.269766800
0.023521240
0.529152800
0.282838000
0.023523700
0.522052200
0.295738900
0.023525450
0.514637200
0.308461700
0.023526560
0.506912200
0.320998600
0.023527200
0.498881800
0.333342200
0.023527500
0.490550900
0.345484900
0.023527520
0.481924500
0.357419600
0.023527260
0.473007900
0.369139000
0.023526650
0.463806300
0.380636000
0.023525600
0.454325300
0.391903700
0.023524020
0.444570700
0.402935400
0.023521790
0.434548300
0.413724400
0.023518740
0.424264100
0.424264100
0.023514730
0.413724400
0.434548300
0.023509630
0.402935400
0.444570700
0.023503290
0.391903700
0.454325300
0.023495590
0.380636000
0.463806300
0.023486400
0.369139000
0.473007900
0.023475680
0.357419600
0.481924500
0.023463470
0.345484900
0.490550900
0.023449990
0.333342200
0.498881800
0.023435610
0.320998600
0.506912200
0.023420890
0.308461700
0.514637200
0.023406460
0.295738900
0.522052200
0.023393010
0.282838000
0.529152800
0.023381130
0.269766800
0.535934600
0.023371290
0.256533100
0.542393600
0.023363710
0.243144800
0.548525900
0.023358420
0.229610100
0.554327700
0.023355250
0.215937000
0.559795700
0.023353880
0.202133900
0.564926400
0.023353970
0.188209100
0.569716900
0.023355170
0.174170800
0.574164200
0.023357240
0.160027700
0.578265700
0.023360050
0.145788100
0.582018800
0.023363580
0.131460700
0.585421300
0.023367860
0.117054200
0.588471200
0.023372960
0.102577100
0.591166600
0.023378880
0.088038280
0.593505900
0.023385530
0.073446410
0.595487800
0.023392690
0.058810290
0.597110900
0.023400020
0.044138740
0.598374300
0.023407080
0.029440610
0.599277300
0.023413400
0.014724740
0.599819300
0.023418480
0.000000000
0.600000000
0.023421850
-0.014724740
0.599819300
0.023423100
-0.029440610
0.599277300
0.023421840
-0.044138740
0.598374300
0.023417710
-0.058810290
0.597110900
0.023410400
-0.073446410
0.595487800
0.023399650
-0.088038280
0.593505900
0.023385230
-0.102577100
0.591166600
0.023367070
-0.117054200
0.588471200
0.023345170
-0.131460700
0.585421300
0.023319750
-0.145788100
0.582018800
0.023291150
-0.160027700
0.578265700
0.023259890
-0.174170800
0.574164200
0.023226600
-0.188209100
0.569716900
0.023192000
-0.202133900
0.564926400
0.023156760
-0.215937000
0.559795700
0.023121530
-0.229610100
0.554327700
0.023086860
-0.243144800
0.548525900
0.023053280
-0.256533100
0.542393600
0.023021280
-0.269766800
0.535934600
0.022991370
-0.282838000
0.529152800
0.022964080
-0.295738900
0.522052200
0.022939920
-0.308461700
0.514637200
0.022919330
-0.320998600
0.506912200
0.022902580
-0.333342200
0.498881800
0.022889740
-0.345484900
0.490550900
0.022880610
-0.357419600
0.481924500
0.022874750
-0.369139000
0.473007900
0.022871500
-0.380636000
0.463806300
0.022870110
-0.391903700
0.454325300
0.022869900
-0.402935400
0.444570700
0.022870320
-0.413724400
0.434548300
0.022871110
-0.424264100
0.424264100
0.022872270
-0.434548300
0.413724400
0.022874060
-0.444570700
0.402935400
0.022876890
-0.454325300
0.391903700
0.022881170
-0.463806300
0.380636000
0.022887160
-0.473007900
0.369139000
0.022894940
-0.481924500
0.357419600
0.022904370
-0.490550900
0.345484900
0.022915150
-0.498881800
0.333342200
0.022926830
-0.506912200
0.320998600
0.022938880
-0.514637200
0.308461700
0.022950780
-0.522052200
0.295738900
0.022962020
-0.529152800
0.282838000
0.022972170
-0.535934600
0.269766800
0.022980970
-0.542393600
0.256533100
0.022988290
-0.548525900
0.243144800
0.022994190
-0.554327700
0.229610100
0.022998870
-0.559795700
0.215937000
0.023002730
-0.564926400
0.202133900
0.023006300
-0.569716900
0.188209100
0.023010230
-0.574164200
0.174170800
0.023015190
-0.578265700
0.160027700
0.023021820
-0.582018800
0.145788100
0.023030560
-0.585421300
0.131460700
0.023041600
-0.588471200
0.117054200
0.023054820
-0.591166600
0.102577100
0.023069770
-0.593505900
0.088038280
0.023085750
-0.595487800
0.073446410
0.023101910
-0.597110900
0.058810290
0.023117380
-0.598374300
0.044138740
0.023131390
-0.599277300
0.029440610
0.023143410
-0.599819300
0.014724740
0.023153220
-0.600000000
0.000000000
0.023160970
-0.599819300
-0.014724740
0.023167140
-0.599277300
-0.029440610
0.023172530
-0.598374300
-0.044138740
0.023178050
-0.597110900
-0.058810290
0.023184710
-0.595487800
-0.073446410
0.023193380
-0.593505900
-0.088038280
0.023204730
-0.591166600
-0.102577100
0.023219130
-0.588471200
-0.117054200
0.023236660
-0.585421300
-0.131460700
0.023257100
-0.582018800
-0.145788100
0.023280050
-0.578265700
-0.160027700
0.023304980
-0.574164200
-0.174170800
0.023331370
-0.569716900
-0.188209100
0.023358720
-0.564926400
-0.202133900
0.023386630
-0.559795700
-0.215937000
0.023414820
-0.554327700
-0.229610100
0.023443080
-0.548525900
-0.243144800
0.023471220
-0.542393600
-0.256533100
0.023499070
-0.535934600
-0.269766800
0.023526420
-0.529152800
-0.282838000
0.023553000
-0.522052200
-0.295738900
0.023578520
-0.514637200
-0.308461700
0.023602700
-0.506912200
-0.320998600
0.023625290
-0.498881800
-0.333342200
0.023646070
-0.490550900
-0.345484900
0.023664830
-0.481924500
-0.357419600
0.023681380
-0.473007900
-0.369139000
0.023695570
-0.463806300
-0.380636000
0.023707340
-0.454325300
-0.391903700
0.023716650
-0.444570700
-0.402935400
0.023723480
-0.434548300
-0.413724400
0.023727760
-0.424264100
-0.424264100
0.023729390
-0.413724400
-0.434548300
0.023728200
-0.402935400
-0.444570700
0.023724010
-0.391903700
-0.454325300
0.023716620
-0.380636000
-0.463806300
0.023705930
-0.369139000
-0.473007900
0.023691970
-0.357419600
-0.481924500
0.023675000
-0.345484900
-0.490550900
0.023655560
-0.333342200
-0.498881800
0.023634390
-0.320998600
-0.506912200
0.023612400
-0.308461700
-0.514637200
0.023590600
-0.295738900
-0.522052200
0.023569870
-0.282838000
-0.529152800
0.023550940
-0.269766800
-0.535934600
0.023534260
-0.256533100
-0.542393600
0.023519970
-0.243144800
-0.548525900
0.023507890
-0.229610100
-0.554327700
0.023497620
-0.215937000
-0.559795700
0.023488610
-0.202133900
-0.564926400
0.023480310
-0.188209100
-0.569716900
0.023472200
-0.174170800
-0.574164200
0.023463960
-0.160027700
-0.578265700
0.023455440
-0.145788100
-0.582018800
0.023446710
-0.131460700
-0.585421300
0.023437980
-0.117054200
-0.588471200
0.023429540
-0.102577100
-0.591166600
0.023421630
-0.088038280
-0.593505900
0.023414430
-0.073446410
-0.595487800
0.023407960
-0.058810290
-0.597110900
0.023402120
-0.044138740
-0.598374300
0.023396720
-0.029440610
-0.599277300
0.023391530
-0.014724740
-0.599819300
0.023386310
0.000000000
-0.600000000
0.023380860
0.014724740
-0.599819300
0.023375000
0.029440610
-0.599277300
0.023368520
0.044138740
-0.598374300
0.023361120
0.058810290
-0.597110900
0.023352420
0.073446410
-0.595487800
0.023341960
0.088038280
-0.593505900
0.023329220
0.102577100
-0.591166600
0.023313740
0.117054200
-0.588471200
0.023295230
0.131460700
-0.585421300
0.023273650
0.145788100
-0.582018800
0.023249260
0.160027700
-0.578265700
0.023222640
0.174170800
-0.574164200
0.023194640
0.188209100
-0.569716900
0.023166240
0.202133900
-0.564926400
0.023138470
0.215937000
-0.559795700
0.023112220
0.229610100
-0.554327700
0.023088220
0.243144800
-0.548525900
0.023066940
0.256533100
-0.542393600
0.023048640
0.269766800
-0.535934600
0.023033430
0.282838000
-0.529152800
0.023021250
0.295738900
-0.522052200
0.023011960
0.308461700
-0.514637200
0.023005290
0.320998600
-0.506912200
0.023000940
0.333342200
-0.498881800
0.022998530
0.345484900
-0.490550900
0.022997700
0.357419600
-0.481924500
0.022998070
0.369139000
-0.473007900
0.022999290
0.380636000
-0.463806300
0.023001090
0.391903700
-0.454325300
0.023003340
0.402935400
-0.444570700
0.023006020
0.413724400
-0.434548300
0.023009270
0.424264100
-0.424264100
0.023013350
0.434548300
-0.413724400
0.023018630
0.444570700
-0.402935400
0.023025450
0.454325300
-0.391903700
0.023034130
0.463806300
-0.380636000
0.023044810
0.473007900
-0.369139000
0.023057520
0.481924500
-0.357419600
0.023072190
0.490550900
-0.345484900
0.023088670
0.498881800
-0.333342200
0.023106730
0.506912200
-0.320998600
0.023126070
0.514637200
-0.308461700
0.023146240
0.522052200
-0.295738900
0.023166710
0.529152800
-0.282838000
0.023186880
0.535934600
-0.269766800
0.023206160
0.542393600
-0.256533100
0.023224070
0.548525900
-0.243144800
0.023240270
0.554327700
-0.229610100
0.023254620
0.559795700
-0.215937000
0.023267190
0.564926400
-0.202133900
0.023278320
0.569716900
-0.188209100
0.023288560
0.574164200
-0.174170800
0.023298560
0.578265700
-0.160027700
0.023309040
0.582018800
-0.145788100
0.023320570
0.585421300
-0.131460700
0.023333440
0.588471200
-0.117054200
0.023347660
0.591166600
-0.102577100
0.023362850
0.593505900
-0.088038280
0.023378350
0.595487800
-0.073446410
0.023393340
0.597110900
-0.058810290
0.023406960
0.598374300
-0.044138740
0.023418490
0.599277300
-0.029440610
0.023427450
0.599819300
-0.014724740
0.023433690
0.800000000
0.000000000
0.041288000
0.799759100
0.019632980
0.041309870
0.799036400
0.039254140
0.041329000
0.797832400
0.058851660
0.041345060
0.796147800
0.078413720
0.041358000
0.793983600
0.097928550
0.041368100
0.791341200
0.117384400
0.041375930
0.788222100
0.136769500
0.041382330
0.784628200
0.156072300
0.041388240
0.780561700
0.175281000
0.041394640
0.776025000
0.194384100
0.041402350
0.771020800
0.213370200
0.041411930
0.765552300
0.232227700
0.041423650
0.759622500
0.250945400
0.041437490
0.753235300
0.269511900
0.041453170
0.746394300
0.287916000
0.041470260
0.739103600
0.306146700
0.041488260
0.731367800
0.324193100
0.041506660
0.723191400
0.342044100
0.041525000
0.714579500
0.359689100
0.041542850
0.705537000
0.377117400
0.041559890
0.696069600
0.394318600
0.041575900
0.686182900
0.411282200
0.041590840
0.675882900
0.427998100
0.041604910
0.665175700
0.444456200
0.041618380
0.654067900
0.460646500
0.041631520
0.642566000
0.476559500
0.041644490
0.630677200
0.492185300
0.041657460
0.618408400
0.507514700
0.041670530
0.605767100
0.522538300
0.041683710
0.592760900
0.537247200
0.041696910
0.579397700
0.551632500
0.041709900
0.565685500
0.565685500
0.041722410
0.551632500
0.579397700
0.041734160
0.537247200
0.592760900
0.041744860
0.522538300
0.605767100
0.041754250
0.507514700
0.618408400
0.041762110
0.492185300
0.630677200
0.041768250
0.476559500
0.642566000
0.041772570
0.460646500
0.654067900
0.041775050
0.444456200
0.665175700
0.041775730
0.427998100
0.675882900
0.041774730
0.411282200
0.686182900
0.041772210
0.394318600
0.696069600
0.041768340
0.377117400
0.705537000
0.041763310
0.359689100
0.714579500
0.041757290
0.342044100
0.723191400
0.041750450
0.324193100
0.731367800
0.041742910
0.306146700
0.739103600
0.041734840
0.287916000
0.746394300
0.041726380
0.269511900
0.753235300
0.041717700
0.250945400
0.759622500
0.041708950
0.232227700
0.765552300
0.041700250
0.213370200
0.771020800
0.041691680
0.194384100
0.776025000
0.041683260
0.175281000
0.780561700
0.041674870
0.156072300
0.784628200
0.041666300
0.136769500
0.788222100
0.041657210
0.117384400
0.791341200
0.041647210
0.097928550
0.793983600
0.041635820
0.078413720
0.796147800
0.041622560
0.058851660
0.797832400
0.041607010
0.039254140
0.799036400
0.041588820
0.019632980
0.799759100
0.041567750
0.000000000
0.800000000
0.041543690
-0.019632980
0.799759100
0.041516690
-0.039254140
0.799036400
0.041486900
-0.058851660
0.797832400
0.041454600
-0.078413720
0.796147800
0.041420140
-0.097928550
0.793983600
0.041383950
-0.117384400
0.791341200
0.041346440
-0.136769500
0.788222100
0.041308060
-0.156072300
0.784628200
0.041269210
-0.175281000
0.780561700
0.041230280
-0.194384100
0.776025000
0.041191590
-0.213370200
0.771020800
0.041153480
-0.232227700
0.765552300
0.041116250
-0.250945400
0.759622500
0.041080190
-0.269511900
0.753235300
0.041045570
-0.287916000
0.746394300
0.041012690
-0.306146700
0.739103600
0.040981840
-0.324193100
0.731367800
0.040953360
-0.342044100
0.723191400
0.040927550
-0.359689100
0.714579500
0.040904720
-0.377117400
0.705537000
0.040885030
-0.394318600
0.696069600
0.040868580
-0.411282200
0.686182900
0.040855310
-0.427998100
0.675882900
0.040845100
-0.444456200
0.665175700
0.040837770
-0.460646500
0.654067900
0.040833120
-0.476559500
0.642566000
0.040830960
-0.492185300
0.630677200
0.040831100
-0.507514700
0.618408400
0.040833330
-0.522538300
0.605767100
0.040837400
-0.537247200
0.592760900
0.040842950
-0.551632500
0.579397700
0.040849600
-0.565685500
0.565685500
0.040856940
-0.579397700
0.551632500
0.040864580
-0.592760900
0.537247200
0.040872300
-0.605767100
0.522538300
0.040879980
-0.618408400
0.507514700
0.040887640
-0.630677200
0.492185300
0.040895420
-0.642566000
0.476559500
0.040903510
-0.654067900
0.460646500
0.040912110
-0.665175700
0.444456200
0.040921370
-0.675882900
0.427998100
0.040931350
-0.686182900
0.411282200
0.040942040
-0.696069600
0.394318600
0.040953320
-0.705537000
0.377117400
0.040965020
-0.714579500
0.359689100
0.040976920
-0.723191400
0.342044100
0.040988780
-0.731367800
0.324193100
0.041000400
-0.739103600
0.306146700
0.041011590
-0.746394300
0.287916000
0.041022230
-0.753235300
0.269511900
0.041032220
-0.759622500
0.250945400
0.041041550
-0.765552300
0.232227700
0.041050230
-0.771020800
0.213370200
0.041058320
-0.776025000
0.194384100
0.041065960
-0.780561700
0.175281000
0.041073310
-0.784628200
0.156072300
0.041080560
-0.788222100
0.136769500
0.041087890
-0.791341200
0.117384400
0.041095440
-0.793983600
0.097928550
0.041103310
-0.796147800
0.078413720
0.041111470
-0.797832400
0.058851660
0.041119870
-0.799036400
0.039254140
0.041128380
-0.799759100
0.019632980
0.041136910
-0.800000000
0.000000000
0.041145410
-0.799759100
-0.019632980
0.041153910
-0.799036400
-0.039254140
0.041162480
-0.797832400
-0.058851660
0.041171200
-0.796147800
-0.078413720
0.041180110
-0.793983600
-0.097928550
0.041189130
-0.791341200
-0.117384400
0.041198060
-0.788222100
-0.136769500
0.041206610
-0.784628200
-0.156072300
0.041214410
-0.780561700
-0.175281000
0.041221100
-0.776025000
-0.194384100
0.041226360
-0.771020800
-0.213370200
0.041229980
-0.765552300
-0.232227700
0.041231870
-0.759622500
-0.250945400
0.041232060
-0.753235300
-0.269511900
0.041230680
-0.746394300
-0.287916000
0.041227920
-0.739103600
-0.306146700
0.041224010
-0.731367800
-0.324193100
0.041219220
-0.723191400
-0.342044100
0.041213800
-0.714579500
-0.359689100
0.041208010
-0.705537000
-0.377117400
0.041202100
-0.696069600
-0.394318600
0.041196340
-0.686182900
-0.411282200
0.041190980
-0.675882900
-0.427998100
0.041186260
-0.665175700
-0.444456200
0.041182440
-0.654067900
-0.460646500
0.041179740
-0.642566000
-0.476559500
0.041178410
-0.630677200
-0.492185300
0.041178620
-0.618408400
-0.507514700
0.041180570
-0.605767100
-0.522538300
0.041184360
-0.592760900
-0.537247200
0.041190100
-0.579397700
-0.551632500
0.041197830
-0.565685500
-0.565685500
0.041207520
-0.551632500
-0.579397700
0.041219120
-0.537247200
-0.592760900
0.041232490
-0.522538300
-0.605767100
0.041247460
-0.507514700
-0.618408400
0.041263800
-0.492185300
-0.630677200
0.041281250
-0.476559500
-0.642566000
0.041299510
-0.460646500
-0.654067900
0.041318330
-0.444456200
-0.665175700
0.041337460
-0.427998100
-0.675882900
0.041356690
-0.411282200
-0.686182900
0.041375880
-0.394318600
-0.696069600
0.041394920
-0.377117400
-0.705537000
0.041413710
-0.359689100
-0.714579500
0.041432170
-0.342044100
-0.723191400
0.041450190
-0.324193100
-0.731367800
0.041467650
-0.306146700
-0.739103600
0.041484390
-0.287916000
-0.746394300
0.041500220
-0.269511900
-0.753235300
0.041514970
-0.250945400
-0.759622500
0.041528460
-0.232227700
-0.765552300
0.041540560
-0.213370200
-0.771020800
0.041551140
-0.194384100
-0.776025000
0.041560160
-0.175281000
-0.780561700
0.041567560
-0.156072300
-0.784628200
0.041573370
-0.136769500
-0.788222100
0.041577620
-0.117384400
-0.791341200
0.041580380
-0.097928550
-0.793983600
0.041581780
-0.078413720
-0.796147800
0.041581980
-0.058851660
-0.797832400
0.041581170
-0.039254140
-0.799036400
0.041579570
-0.019632980
-0.799759100
0.041577390
0.000000000
-0.800000000
0.041574800
0.019632980
-0.799759100
0.041571890
0.039254140
-0.799036400
0.041568640
0.058851660
-0.797832400
0.041564920
0.078413720
-0.796147800
0.041560520
0.097928550
-0.793983600
0.041555220
0.117384400
-0.791341200
0.041548860
0.136769500
-0.788222100
0.041541410
0.156072300
-0.784628200
0.041532960
0.175281000
-0.780561700
0.041523800
0.194384100
-0.776025000
0.041514270
0.213370200
-0.771020800
0.041504750
0.232227700
-0.765552300
0.041495570
0.250945400
-0.759622500
0.041486890
0.269511900
-0.753235300
0.041478670
0.287916000
-0.746394300
0.041470680
0.306146700
-0.739103600
0.041462520
0.324193100
-0.731367800
0.041453710
0.342044100
-0.723191400
0.041443860
0.359689100
-0.714579500
0.041432710
0.377117400
-0.705537000
0.041420240
0.394318600
-0.696069600
0.041406580
0.411282200
-0.686182900
0.041392000
0.427998100
-0.675882900
0.041376890
0.444456200
-0.665175700
0.041361660
0.460646500
-0.654067900
0.041346740
0.476559500
-0.642566000
0.041332450
0.492185300
-0.630677200
0.041318980
0.507514700
-0.618408400
0.041306380
0.522538300
-0.605767100
0.041294540
0.537247200
-0.592760900
0.041283240
0.551632500
-0.579397700
0.041272140
0.565685500
-0.565685500
0.041260900
0.579397700
-0.551632500
0.041249220
0.592760900
-0.537247200
0.041236930
0.605767100
-0.522538300
0.041223990
0.618408400
-0.507514700
0.041210540
0.630677200
-0.492185300
0.041196840
0.642566000
-0.476559500
0.041183350
0.654067900
-0.460646500
0.041170570
0.665175700
-0.444456200
0.041158980
0.675882900
-0.427998100
0.041148820
0.686182900
-0.411282200
0.041140020
0.696069600
-0.394318600
0.041132230
0.705537000
-0.377117400
0.041124930
0.714579500
-0.359689100
0.041117600
0.723191400
-0.342044100
0.041109930
0.731367800
-0.324193100
0.041101860
0.739103600
-0.306146700
0.041093630
0.746394300
-0.287916000
0.041085770
0.753235300
-0.269511900
0.041078980
0.759622500
-0.250945400
0.041074080
0.765552300
-0.232227700
0.041071860
0.771020800
-0.213370200
0.041073010
0.776025000
-0.194384100
0.041078020
0.780561700
-0.175281000
0.041087140
0.784628200
-0.156072300
0.041100360
0.788222100
-0.136769500
0.041117430
0.791341200
-0.117384400
0.041137840
0.793983600
-0.097928550
0.041160960
0.796147800
-0.078413720
0.041185980
0.797832400
-0.058851660
0.041212070
0.799036400
-0.039254140
0.041238330
0.799759100
-0.019632980
0.041263910
1.000000000
0.000000000
0.064777240
0.999698800
0.024541230
0.064805810
0.998795400
0.049067680
0.064830460
0.997290400
0.073564570
0.064851020
0.995184700
0.098017140
0.064867610
0.992479600
0.122410700
0.064880710
0.989176500
0.146730500
0.064891130
0.985277700
0.170961900
0.064899940
0.980785300
0.195090300
0.064908310
0.975702100
0.219101200
0.064917360
0.970031300
0.242980200
0.064928020
0.963776100
0.266712800
0.064940860
0.956940400
0.290284700
0.064956130
0.949528200
0.313681800
0.064973690
0.941544100
0.336889900
0.064993130
0.932992800
0.359895100
0.065013860
0.923879500
0.382683400
0.065035260
0.914209800
0.405241300
0.065056700
0.903989300
0.427555100
0.065077610
0.893224300
0.449611300
0.065097530
0.881921300
0.471396700
0.065116040
0.870087000
0.492898200
0.065132970
0.857728600
0.514102800
0.065148370
0.844853600
0.534997600
0.065162600
0.831469600
0.555570200
0.065176140
0.817584800
0.575808200
0.065189400
0.803207500
0.595699300
0.065202630
0.788346400
0.615231600
0.065216000
0.773010400
0.634393300
0.065229610
0.757208800
0.653172900
0.065243420
0.740951100
0.671559000
0.065257210
0.724247100
0.689540600
0.065270650
0.707106800
0.707106800
0.065283320
0.689540600
0.724247100
0.065294820
0.671559000
0.740951100
0.065304800
0.653172900
0.757208800
0.065312900
0.634393300
0.773010400
0.065318820
0.615231600
0.788346400
0.065322330
0.595699300
0.803207500
0.065323280
0.575808200
0.817584800
0.065321650
0.555570200
0.831469600
0.065317530
0.534997600
0.844853600
0.065311190
0.514102800
0.857728600
0.065302940
0.492898200
0.870087000
0.065293200
0.471396700
0.881921300
0.065282400
0.449611300
0.893224300
0.065270930
0.427555100
0.903989300
0.065259150
0.405241300
0.914209800
0.065247370
0.382683400
0.923879500
0.065235820
0.359895100
0.932992800
0.065224730
0.336889900
0.941544100
0.065214260
0.313681800
0.949528200
0.065204570
0.290284700
0.956940400
0.065195780
0.266712800
0.963776100
0.065187920
0.242980200
0.970031300
0.065180960
0.219101200
0.975702100
0.065174670
0.195090300
0.980785300
0.065168660
0.170961900
0.985277700
0.065162380
0.146730500
0.989176500
0.065155060
0.122410700
0.992479600
0.065145870
0.098017140
0.995184700
0.065133910
0.073564570
0.997290400
0.065118340
0.049067680
0.998795400
0.065098390
0.024541230
0.999698800
0.065073530
0.000000000
1.000000000
0.065043390
-0.024541230
0.999698800
0.065007870
-0.049067680
0.998795400
0.064967080
-0.073564570
0.997290400
0.064921330
-0.098017140
0.995184700
0.064871080
-0.122410700
0.992479600
0.064816920
-0.146730500
0.989176500
0.064759500
-0.170961900
0.985277700
0.064699510
-0.195090300
0.980785300
0.064637620
-0.219101200
0.975702100
0.064574470
-0.242980200
0.970031300
0.064510660
-0.266712800
0.963776100
0.064446760
-0.290284700
0.956940400
0.064383340
-0.313681800
0.949528200
0.064320880
-0.336889900
0.941544100
0.064259940
-0.359895100
0.932992800
0.064201000
-0.382683400
0.923879500
0.064144670
-0.405241300
0.914209800
0.064091560
-0.427555100
0.903989300
0.064042350
-0.449611300
0.893224300
0.063997730
-0.471396700
0.881921300
0.063958300
-0.492898200
0.870087000
0.063924510
-0.514102800
0.857728600
0.063896650
-0.534997600
0.844853600
0.063874790
-0.555570200
0.831469600
0.063858830
-0.575808200
0.817584800
0.063848480
-0.595699300
0.803207500
0.063843290
-0.615231600
0.788346400
0.063842710
-0.634393300
0.773010400
0.063846060
-0.653172900
0.757208800
0.063852560
-0.671559000
0.740951100
0.063861370
-0.689540600
0.724247100
0.063871700
-0.707106800
0.707106800
0.063882830
-0.724247100
0.689540600
0.063894250
-0.740951100
0.671559000
0.063905680
-0.757208800
0.653172900
0.063917060
-0.773010400
0.634393300
0.063928540
-0.788346400
0.615231600
0.063940320
-0.803207500
0.595699300
0.063952660
-0.817584800
0.575808200
0.063965720
-0.831469600
0.555570200
0.063979530
-0.844853600
0.534997600
0.063994040
-0.857728600
0.514102800
0.064009050
-0.870087000
0.492898200
0.064024310
-0.881921300
0.471396700
0.064039550
-0.893224300
0.449611300
0.064054500
-0.903989300
0.427555100
0.064068940
-0.914209800
0.405241300
0.064082750
-0.923879500
0.382683400
0.064095880
-0.932992800
0.359895100
0.064108380
-0.941544100
0.336889900
0.064120360
-0.949528200
0.313681800
0.064132000
-0.956940400
0.290284700
0.064143520
-0.963776100
0.266712800
0.064155120
-0.970031300
0.242980200
0.064167050
-0.975702100
0.219101200
0.064179480
-0.980785300
0.195090300
0.064192540
-0.985277700
0.170961900
0.064206280
-0.989176500
0.146730500
0.064220650
-0.992479600
0.122410700
0.064235500
-0.995184700
0.098017140
0.064250620
-0.997290400
0.073564570
0.064265740
-0.998795400
0.049067680
0.064280690
-0.999698800
0.024541230
0.064295390
-1.000000000
0.000000000
0.064309950
-0.999698800
-0.024541230
0.064324700
-0.998795400
-0.049067680
0.064340050
-0.997290400
-0.073564570
0.064356500
-0.995184700
-0.098017140
0.064374380
-0.992479600
-0.122410700
0.064393860
-0.989176500
-0.146730500
0.064414800
-0.985277700
-0.170961900
0.064436820
-0.980785300
-0.195090300
0.064459310
-0.975702100
-0.219101200
0.064481600
-0.970031300
-0.242980200
0.064503050
-0.963776100
-0.266712800
0.064523140
-0.956940400
-0.290284700
0.064541530
-0.949528200
-0.313681800
0.064558110
-0.941544100
-0.336889900
0.064572930
-0.932992800
-0.359895100
0.064586180
-0.923879500
-0.382683400
0.064598120
-0.914209800
-0.405241300
0.064609020
-0.903989300
-0.427555100
0.064619180
-0.893224300
-0.449611300
0.064628850
-0.881921300
-0.471396700
0.064638260
-0.870087000
-0.492898200
0.064647570
-0.857728600
-0.514102800
0.064656950
-0.844853600
-0.534997600
0.064666510
-0.831469600
-0.555570200
0.064676350
-0.817584800
-0.575808200
0.064686560
-0.803207500
-0.595699300
0.064697220
-0.788346400
-0.615231600
0.064708450
-0.773010400
-0.634393300
0.064720350
-0.757208800
-0.653172900
0.064733080
-0.740951100
-0.671559000
0.064746720
-0.724247100
-0.689540600
0.064761340
-0.707106800
-0.707106800
0.064776940
-0.689540600
-0.724247100
0.064793410
-0.671559000
-0.740951100
0.064810550
-0.653172900
-0.757208800
0.064828100
-0.634393300
-0.773010400
0.064845730
-0.615231600
-0.788346400
0.064863160
-0.595699300
-0.803207500
0.064880130
-0.575808200
-0.817584800
0.064896520
-0.555570200
-0.831469600
0.064912300
-0.534997600
-0.844853600
0.064927590
-0.514102800
-0.857728600
0.064942570
-0.492898200
-0.870087000
0.064957490
-0.471396700
-0.881921300
0.064972570
-0.449611300
-0.893224300
0.064987950
-0.427555100
-0.903989300
0.065003630
-0.405241300
-0.914209800
0.065019480
-0.382683400
-0.923879500
0.065035190
-0.359895100
-0.932992800
0.065050330
-0.336889900
-0.941544100
0.065064440
-0.313681800
-0.949528200
0.065077010
-0.290284700
-0.956940400
0.065087640
-0.266712800
-0.963776100
0.065096000
-0.242980200
-0.970031300
0.065101930
-0.219101200
-0.975702100
0.065105390
-0.195090300
-0.980785300
0.065106470
-0.170961900
-0.985277700
0.065105360
-0.146730500
-0.989176500
0.065102250
-0.122410700
-0.992479600
0.065097420
-0.098017140
-0.995184700
0.065091140
-0.073564570
-0.997290400
0.065083700
-0.049067680
-0.998795400
0.065075430
-0.024541230
-0.999698800
0.065066610
0.000000000
-1.000000000
0.065057510
0.024541230
-0.999698800
0.065048220
0.049067680
-0.998795400
0.065038700
0.073564570
-0.997290400
0.065028690
0.098017140
-0.995184700
0.065017810
0.122410700
-0.992479600
0.065005600
0.146730500
-0.989176500
0.064991650
0.170961900
-0.985277700
0.064975720
0.195090300
-0.980785300
0.064957860
0.219101200
-0.975702100
0.064938400
0.242980200
-0.970031300
0.064917890
0.266712800
-0.963776100
0.064897040
0.290284700
-0.956940400
0.064876550
0.313681800
-0.949528200
0.064856980
0.336889900
-0.941544100
0.064838620
0.359895100
-0.932992800
0.064821460
0.382683400
-0.923879500
0.064805190
0.405241300
-0.914209800
0.064789350
0.427555100
-0.903989300
0.064773410
0.449611300
-0.893224300
0.064757000
0.471396700
-0.881921300
0.064739910
0.492898200
-0.870087000
0.064722170
0.514102800
-0.857728600
0.064703900
0.534997600
-0.844853600
0.064685400
0.555570200
-0.831469600
0.064667060
0.575808200
-0.817584800
0.064649290
0.595699300
-0.803207500
0.064632470
0.615231600
-0.788346400
0.064616840
0.634393300
-0.773010400
0.064602500
0.653172900
-0.757208800
0.064589400
0.671559000
-0.740951100
0.064577310
0.689540600
-0.724247100
0.064565870
0.707106800
-0.707106800
0.064554690
0.724247100
-0.689540600
0.064543430
0.740951100
-0.671559000
0.064531910
0.757208800
-0.653172900
0.064520100
0.773010400
-0.634393300
0.064508180
0.788346400
-0.615231600
0.064496520
0.803207500
-0.595699300
0.064485720
0.817584800
-0.575808200
0.064476500
0.831469600
-0.555570200
0.064469490
0.844853600
-0.534997600
0.064464960
0.857728600
-0.514102800
0.064462740
0.870087000
-0.492898200
0.064462200
0.881921300
-0.471396700
0.064462420
0.893224300
-0.449611300
0.064462490
0.903989300
-0.427555100
0.064461720
0.914209800
-0.405241300
0.064459820
0.923879500
-0.382683400
0.064456980
0.932992800
-0.359895100
0.064453810
0.941544100
-0.336889900
0.064451250
0.949528200
-0.313681800
0.064450470
0.956940400
-0.290284700
0.064452690
0.963776100
-0.266712800
0.064459010
0.970031300
-0.242980200
0.064470250
0.975702100
-0.219101200
0.064486880
0.980785300
-0.195090300
0.064508880
0.985277700
-0.170961900
0.064535850
0.989176500
-0.146730500
0.064567010
0.992479600
-0.122410700
0.064601310
0.995184700
-0.098017140
0.064637530
0.997290400
-0.073564570
0.064674400
0.998795400
-0.049067680
0.064710690
0.999698800
-0.024541230
0.064745290
1.200000000
0.000000000
0.093678580
1.199639000
0.029449480
0.093712560
1.198555000
0.058881210
0.093741480
1.196749000
0.088277480
0.093765360
1.194222000
0.117620600
0.093784540
1.190976000
0.146892800
0.093799770
1.187012000
0.176076600
0.093812110
1.182333000
0.205154300
0.093822810
1.176942000
0.234108400
0.093833180
1.170843000
0.262921500
0.093844430
1.164038000
0.291576200
0.093857490
1.156531000
0.320055300
0.093872920
1.148328000
0.348341600
0.093890860
1.139434000
0.376418100
0.093911080
1.129853000
0.404267800
0.093933060
1.119591000
0.431874100
0.093956110
1.108655000
0.459220100
0.093979470
1.097052000
0.486289600
0.094002420
1.084787000
0.513066100
0.094024300
1.071869000
0.539533600
0.094044510
1.058306000
0.565676100
0.094062590
1.044104000
0.591477900
0.094078270
1.029274000
0.616923300
0.094091710
1.013824000
0.641997200
0.094103470
0.997763600
0.666684300
0.094114270
0.981101800
0.690969800
0.094124710
0.963849100
0.714839200
0.094135200
0.946015700
0.738277900
0.094145950
0.927612500
0.761272000
0.094157080
0.908650600
0.783807500
0.094168530
0.889141400
0.805870800
0.094179950
0.869096600
0.827448700
0.094190810
0.848528100
0.848528100
0.094200500
0.827448700
0.869096600
0.094208470
0.805870800
0.889141400
0.094214250
0.783807500
0.908650600
0.094217400
0.761272000
0.927612500
0.094217570
0.738277900
0.946015700
0.094214480
0.714839200
0.963849100
0.094208020
0.690969800
0.981101800
0.094198210
0.666684300
0.997763600
0.094185290
0.641997200
1.013824000
0.094169650
0.616923300
1.029274000
0.094151860
0.591477900
1.044104000
0.094132600
0.565676100
1.058306000
0.094112560
0.539533600
1.071869000
0.094092410
0.513066100
1.084787000
0.094072730
0.486289600
1.097052000
0.094054010
0.459220100
1.108655000
0.094036650
0.431874100
1.119591000
0.094020930
0.404267800
1.129853000
0.094007090
0.376418100
1.139434000
0.093995310
0.348341600
1.148328000
0.093985710
0.320055300
1.156531000
0.093978320
0.291576200
1.164038000
0.093972990
0.262921500
1.170843000
0.093969380
0.234108400
1.176942000
0.093966870
0.205154300
1.182333000
0.093964550
0.176076600
1.187012000
0.093961230
0.146892800
1.190976000
0.093955580
0.117620600
1.194222000
0.093946140
0.088277480
1.196749000
0.093931560
0.058881210
1.198555000
0.093910630
0.029449480
1.199639000
0.093882430
0.000000000
1.200000000
0.093846400
-0.029449480
1.199639000
0.093802300
-0.058881210
1.198555000
0.093750250
-0.088277480
1.196749000
0.093690630
-0.117620600
1.194222000
0.093624060
-0.146892800
1.190976000
0.093551350
-0.176076600
1.187012000
0.093473400
-0.205154300
1.182333000
0.093391160
-0.234108400
1.176942000
0.093305580
-0.262921500
1.170843000
0.093217630
-0.291576200
1.164038000
0.093128200
-0.320055300
1.156531000
0.093038180
-0.348341600
1.148328000
0.092948450
-0.376418100
1.139434000
0.092859850
-0.404267800
1.129853000
0.092773200
-0.431874100
1.119591000
0.092689330
-0.459220100
1.108655000
0.092609090
-0.486289600
1.097052000
0.092533400
-0.513066100
1.084787000
0.092463230
-0.539533600
1.071869000
0.092399510
-0.565676100
1.058306000
0.092343100
-0.591477900
1.044104000
0.092294670
-0.616923300
1.029274000
0.092254640
-0.641997200
1.013824000
0.092223150
-0.666684300
0.997763600
0.092200080
-0.690969800
0.981101800
0.092185020
-0.714839200
0.963849100
0.092177290
-0.738277900
0.946015700
0.092176030
-0.761272000
0.927612500
0.092180110
-0.783807500
0.908650600
0.092188310
-0.805870800
0.889141400
0.092199300
-0.827448700
0.869096600
0.092211760
-0.848528100
0.848528100
0.092224590
-0.869096600
0.827448700
0.092236960
-0.889141400
0.805870800
0.092248410
-0.908650600
0.783807500
0.092258830
-0.927612500
0.761272000
0.092268370
-0.946015700
0.738277900
0.092277360
-0.963849100
0.714839200
0.092286150
-0.981101800
0.690969800
0.092295040
-0.997763600
0.666684300
0.092304180
-1.013824000
0.641997200
0.092313620
-1.029274000
0.616923300
0.092323280
-1.044104000
0.591477900
0.092333030
-1.058306000
0.565676100
0.092342720
-1.071869000
0.539533600
0.092352290
-1.084787000
0.513066100
0.092361730
-1.097052000
0.486289600
0.092371170
-1.108655000
0.459220100
0.092380810
-1.119591000
0.431874100
0.092390980
-1.129853000
0.404267800
0.092402050
-1.139434000
0.376418100
0.092414360
-1.148328000
0.348341600
0.092428260
-1.156531000
0.320055300
0.092444000
-1.164038000
0.291576200
0.092461690
-1.170843000
0.262921500
0.092481290
-1.176942000
0.234108400
0.092502620
-1.182333000
0.205154300
0.092525300
-1.187012000
0.176076600
0.092548870
-1.190976000
0.146892800
0.092572820
-1.194222000
0.117620600
0.092596670
-1.196749000
0.088277480
0.092620030
-1.198555000
0.058881210
0.092642770
-1.199639000
0.029449480
0.092665020
-1.200000000
0.000000000
0.092687240
-1.199639000
-0.029449480
0.092710200
-1.198555000
-0.058881210
0.092734770
-1.196749000
-0.088277480
0.092761830
-1.194222000
-0.117620600
0.092792030
-1.190976000
-0.146892800
0.092825640
-1.187012000
-0.176076600
0.092862480
-1.182333000
-0.205154300
0.092901960
-1.176942000
-0.234108400
0.092943170
-1.170843000
-0.262921500
0.092985050
-1.164038000
-0.291576200
0.093026600
-1.156531000
-0.320055300
0.093067010
-1.148328000
-0.348341600
0.093105700
-1.139434000
-0.376418100
0.093142480
-1.129853000
-0.404267800
0.093177340
-1.119591000
-0.431874100
0.093210520
-1.108655000
-0.459220100
0.093242330
-1.097052000
-0.486289600
0.093273150
-1.084787000
-0.513066100
0.093303310
-1.071869000
-0.539533600
0.093333100
-1.058306000
-0.565676100
0.093362750
-1.044104000
-0.591477900
0.093392340
-1.029274000
-0.616923300
0.093421900
-1.013824000
-0.641997200
0.093451350
-0.997763600
-0.666684300
0.093480560
-0.981101800
-0.690969800
0.093509370
-0.963849100
-0.714839200
0.093537630
-0.946015700
-0.738277900
0.093565240
-0.927612500
-0.761272000
0.093592180
-0.908650600
-0.783807500
0.093618500
-0.889141400
-0.805870800
0.093644240
-0.869096600
-0.827448700
0.093669470
-0.848528100
-0.848528100
0.093694190
-0.827448700
-0.869096600
0.093718250
-0.805870800
-0.889141400
0.093741420
-0.783807500
-0.908650600
0.093763370
-0.761272000
-0.927612500
0.093783750
-0.738277900
-0.946015700
0.093802230
-0.714839200
-0.963849100
0.093818570
-0.690969800
-0.981101800
0.093832740
-0.666684300
-0.997763600
0.093844880
-0.641997200
-1.013824000
0.093855370
-0.616923300
-1.029274000
0.093864720
-0.591477900
-1.044104000
0.093873600
-0.565676100
-1.058306000
0.093882590
-0.539533600
-1.071869000
0.093892240
-0.513066100
-1.084787000
0.093902830
-0.486289600
-1.097052000
0.093914370
-0.459220100
-1.108655000
0.093926560
-0.431874100
-1.119591000
0.093938810
-0.404267800
-1.129853000
0.093950320
-0.376418100
-1.139434000
0.093960170
-0.348341600
-1.148328000
0.093967470
-0.320055300
-1.156531000
0.093971500
-0.291576200
-1.164038000
0.093971710
-0.262921500
-1.170843000
0.093967880
-0.234108400
-1.176942000
0.093960020
-0.205154300
-1.182333000
0.093948390
-0.176076600
-1.187012000
0.093933410
-0.146892800
-1.190976000
0.093915600
-0.117620600
-1.194222000
0.093895550
-0.088277480
-1.196749000
0.093873910
-0.058881210
-1.198555000
0.093851310
-0.029449480
-1.199639000
0.093828340
0.000000000
-1.200000000
0.093805480
0.029449480
-1.199639000
0.093783020
0.058881210
-1.198555000
0.093761000
0.088277480
-1.196749000
0.093739160
0.117620600
-1.194222000
0.093717010
0.146892800
-1.190976000
0.093693910
0.176076600
-1.187012000
0.093669270
0.205154300
-1.182333000
0.093642650
0.234108400
-1.176942000
0.093613960
0.262921500
-1.170843000
0.093583460
0.291576200
-1.164038000
0.093551760
0.320055300
-1.156531000
0.093519720
0.348341600
-1.148328000
0.093488250
0.376418100
-1.139434000
0.093458150
0.404267800
-1.129853000
0.093429930
0.431874100
-1.119591000
0.093403760
0.459220100
-1.108655000
0.093379450
0.486289600
-1.097052000
0.093356560
0.513066100
-1.084787000
0.093334620
0.539533600
-1.071869000
0.093313220
0.565676100
-1.058306000
0.093292240
0.591477900
-1.044104000
0.093271660
0.616923300
-1.029274000
0.093251590
0.641997200
-1.013824000
0.093232220
0.666684300
-0.997763600
0.093213890
0.690969800
-0.981101800
0.093196930
0.714839200
-0.963849100
0.093181630
0.738277900
-0.946015700
0.093168180
0.761272000
-0.927612500
0.093156620
0.783807500
-0.908650600
0.093146880
0.805870800
-0.889141400
0.093138690
0.827448700
-0.869096600
0.093131680
0.848528100
-0.848528100
0.093125450
0.869096600
-0.827448700
0.093119650
0.889141400
-0.805870800
0.093114120
0.908650600
-0.783807500
0.093108880
0.927612500
-0.761272000
0.093104120
0.946015700
-0.738277900
0.093100290
0.963849100
-0.714839200
0.093098130
0.981101800
-0.690969800
0.093098510
0.997763600
-0.666684300
0.093102170
1.013824000
-0.641997200
0.093109470
1.029274000
-0.616923300
0.093120070
1.044104000
-0.591477900
0.093133060
1.058306000
-0.565676100
0.093147110
1.071869000
-0.539533600
0.093160880
1.084787000
-0.513066100
0.093173340
1.097052000
-0.486289600
0.093183950
1.108655000
-0.459220100
0.093192780
1.119591000
-0.431874100
0.093200480
1.129853000
-0.404267800
0.093208160
1.139434000
-0.376418100
0.093217220
1.148328000
-0.348341600
0.093229210
1.156531000
-0.320055300
0.093245510
1.164038000
-0.291576200
0.093267190
1.170843000
-0.262921500
0.093294810
1.176942000
-0.234108400
0.093328370
1.182333000
-0.205154300
0.093367320
1.187012000
-0.176076600
0.093410580
1.190976000
-0.146892800
0.093456770
1.194222000
-0.117620600
0.093504330
1.196749000
-0.088277480
0.093551660
1.198555000
-0.058881210
0.093597280
1.199639000
-0.029449480
0.093639930
1.400000000
0.000000000
0.128057000
1.399578000
0.034357720
0.128099500
1.398314000
0.068694750
0.128135400
1.396207000
0.102990400
0.128164700
1.393259000
0.137224000
0.128188000
1.389471000
0.171374900
0.128206000
1.384847000
0.205422700
0.128220000
1.379389000
0.239346600
0.128231300
1.373099000
0.273126500
0.128241500
1.365983000
0.306741700
0.128251700
1.358044000
0.340172300
0.128263000
1.349286000
0.373397900
0.128276100
1.339716000
0.406398500
0.128291200
1.329339000
0.439154400
0.128308100
1.318162000
0.471645800
0.128326400
1.306190000
0.503853100
0.128345500
1.293431000
0.535756800
0.128364700
1.279894000
0.567337800
0.128383500
1.265585000
0.598577100
0.128401000
1.250514000
0.629455900
0.128416800
1.234690000
0.659955400
0.128430300
1.218122000
0.690057500
0.128441200
1.200820000
0.719743800
0.128449800
1.182795000
0.748996700
0.128456800
1.164057000
0.777798400
0.128463200
1.144619000
0.806131400
0.128469800
1.124490000
0.833979000
0.128477000
1.103685000
0.861324200
0.128485100
1.082215000
0.888150600
0.128494100
1.060092000
0.914442000
0.128503800
1.037332000
0.940182600
0.128513700
1.013946000
0.965356800
0.128522700
0.989949500
0.989949500
0.128530100
0.965356800
1.013946000
0.128534900
0.940182600
1.037332000
0.128536400
0.914442000
1.060092000
0.128534000
0.888150600
1.082215000
0.128527200
0.861324200
1.103685000
0.128515800
0.833979000
1.124490000
0.128499600
0.806131400
1.144619000
0.128478900
0.777798400
1.164057000
0.128454000
0.748996700
1.182795000
0.128425700
0.719743800
1.200820000
0.128394800
0.690057500
1.218122000
0.128362300
0.659955400
1.234690000
0.128329400
0.629455900
1.250514000
0.128296800
0.598577100
1.265585000
0.128265500
0.567337800
1.279894000
0.128236100
0.535756800
1.293431000
0.128209100
0.503853100
1.306190000
0.128184900
0.471645800
1.318162000
0.128163600
0.439154400
1.329339000
0.128145600
0.406398500
1.339716000
0.128130800
0.373397900
1.349286000
0.128119300
0.340172300
1.358044000
0.128110800
0.306741700
1.365983000
0.128105000
0.273126500
1.373099000
0.128101000
0.239346600
1.379389000
0.128097600
0.205422700
1.384847000
0.128093600
0.171374900
1.389471000
0.128087000
0.137224000
1.393259000
0.128076300
0.102990400
1.396207000
0.128059600
0.068694750
1.398314000
0.128035500
0.034357720
1.399578000
0.128002800
0.000000000
1.400000000
0.127960700
-0.034357720
1.399578000
0.127908700
-0.068694750
1.398314000
0.127846900
-0.102990400
1.396207000
0.127775500
-0.137224000
1.393259000
0.127695400
-0.171374900
1.389471000
0.127607300
-0.205422700
1.384847000
0.127512500
-0.239346600
1.379389000
0.127412100
-0.273126500
1.373099000
0.127307600
-0.306741700
1.365983000
0.127200500
-0.340172300
1.358044000
0.127092100
-0.373397900
1.349286000
0.126983800
-0.406398500
1.339716000
0.126876900
-0.439154400
1.329339000
0.126772700
-0.471645800
1.318162000
0.126672000
-0.503853100
1.306190000
0.126575800
-0.535756800
1.293431000
0.126484700
-0.567337800
1.279894000
0.126399400
-0.598577100
1.265585000
0.126320600
-0.629455900
1.250514000
0.126249000
-0.659955400
1.234690000
0.126185000
-0.690057500
1.218122000
0.126129200
-0.719743800
1.200820000
0.126081800
-0.748996700
1.182795000
0.126042600
-0.777798400
1.164057000
0.126011600
-0.806131400
1.144619000
0.125988300
-0.833979000
1.124490000
0.125972000
-0.861324200
1.103685000
0.125961800
-0.888150600
1.082215000
0.125956700
-0.914442000
1.060092000
0.125955500
-0.940182600
1.037332000
0.125956600
-0.965356800
1.013946000
0.125958700
-0.989949500
0.989949500
0.125960600
-1.013946000
0.965356800
0.125961300
-1.037332000
0.940182600
0.125960400
-1.060092000
0.914442000
0.125957700
-1.082215000
0.888150600
0.125953400
-1.103685000
0.861324200
0.125947900
-1.124490000
0.833979000
0.125941600
-1.144619000
0.806131400
0.125935100
-1.164057000
0.777798400
0.125928600
-1.182795000
0.748996700
0.125922500
-1.200820000
0.719743800
0.125917000
-1.218122000
0.690057500
0.125912400
-1.234690000
0.659955400
0.125909000
-1.250514000
0.629455900
0.125907100
-1.265585000
0.598577100
0.125907100
-1.279894000
0.567337800
0.125909500
-1.293431000
0.535756800
0.125914700
-1.306190000
0.503853100
0.125923400
-1.318162000
0.471645800
0.125936000
-1.329339000
0.439154400
0.125952900
-1.339716000
0.406398500
0.125974400
-1.349286000
0.373397900
0.126000300
-1.358044000
0.340172300
0.126030400
-1.365983000
0.306741700
0.126064000
-1.373099000
0.273126500
0.126100200
-1.379389000
0.239346600
0.126138000
-1.384847000
0.205422700
0.126176200
-1.389471000
0.171374900
0.126213900
-1.393259000
0.137224000
0.126250100
-1.396207000
0.102990400
0.126284500
-1.398314000
0.068694750
0.126316900
-1.399578000
0.034357720
0.126347900
-1.400000000
0.000000000
0.126378100
-1.399578000
-0.034357720
0.126408900
-1.398314000
-0.068694750
0.126441500
-1.396207000
-0.102990400
0.126477400
-1.393259000
-0.137224000
0.126517500
-1.389471000
-0.171374900
0.126562200
-1.384847000
-0.205422700
0.126611600
-1.379389000
-0.239346600
0.126665000
-1.373099000
-0.273126500
0.126721600
-1.365983000
-0.306741700
0.126780000
-1.358044000
-0.340172300
0.126839100
-1.349286000
-0.373397900
0.126897800
-1.339716000
-0.406398500
0.126955500
-1.329339000
-0.439154400
0.127011800
-1.318162000
-0.471645800
0.127066400
-1.306190000
-0.503853100
0.127119500
-1.293431000
-0.535756800
0.127171300
-1.279894000
-0.567337800
0.127222200
-1.265585000
-0.598577100
0.127272400
-1.250514000
-0.629455900
0.127322100
-1.234690000
-0.659955400
0.127371600
-1.218122000
-0.690057500
0.127420900
-1.200820000
-0.719743800
0.127469900
-1.182795000
-0.748996700
0.127518400
-1.164057000
-0.777798400
0.127566400
-1.144619000
-0.806131400
0.127613600
-1.124490000
-0.833979000
0.127659800
-1.103685000
-0.861324200
0.127704800
-1.082215000
-0.888150600
0.127748400
-1.060092000
-0.914442000
0.127790700
-1.037332000
-0.940182600
0.127831400
-1.013946000
-0.965356800
0.127870500
-0.989949500
-0.989949500
0.127907800
-0.965356800
-1.013946000
0.127942900
-0.940182600
-1.037332000
0.127975500
-0.914442000
-1.060092000
0.128005100
-0.888150600
-1.082215000
0.128031100
-0.861324200
-1.103685000
0.128053000
-0.833979000
-1.124490000
0.128070700
-0.806131400
-1.144619000
0.128084100
-0.777798400
-1.164057000
0.128093600
-0.748996700
-1.182795000
0.128099700
-0.719743800
-1.200820000
0.128103500
-0.690057500
-1.218122000
0.128106100
-0.659955400
-1.234690000
0.128108600
-0.629455900
-1.250514000
0.128112200
-0.598577100
-1.265585000
0.128117300
-0.567337800
-1.279894000
0.128124200
-0.535756800
-1.293431000
0.128132600
-0.503853100
-1.306190000
0.128141700
-0.471645800
-1.318162000
0.128150300
-0.439154400
-1.329339000
0.128157200
-0.406398500
-1.339716000
0.128160800
-0.373397900
-1.349286000
0.128160200
-0.340172300
-1.358044000
0.128154300
-0.306741700
-1.365983000
0.128142600
-0.273126500
-1.373099000
0.128125000
-0.239346600
-1.379389000
0.128101700
-0.205422700
-1.384847000
0.128073300
-0.171374900
-1.389471000
0.128040400
-0.137224000
-1.393259000
0.128003800
-0.102990400
-1.396207000
0.127964600
-0.068694750
-1.398314000
0.127923500
-0.034357720
-1.399578000
0.127881600
0.000000000
-1.400000000
0.127839700
0.034357720
-1.399578000
0.127798500
0.068694750
-1.398314000
0.127758600
0.102990400
-1.396207000
0.127720000
0.137224000
-1.393259000
0.127682700
0.171374900
-1.389471000
0.127646300
0.205422700
-1.384847000
0.127610200
0.239346600
-1.379389000
0.127573800
0.273126500
-1.373099000
0.127536800
0.306741700
-1.365983000
0.127499100
0.340172300
-1.358044000
0.127460900
0.373397900
-1.349286000
0.127422800
0.406398500
-1.339716000
0.127385600
0.439154400
-1.329339000
0.127350000
0.471645800
-1.318162000
0.127316700
0.503853100
-1.306190000
0.127286000
0.535756800
-1.293431000
0.127257900
0.567337800
-1.279894000
0.127232000
0.598577100
-1.265585000
0.127208100
0.629455900
-1.250514000
0.127185800
0.659955400
-1.234690000
0.127165300
0.690057500
-1.218122000
0.127146400
0.719743800
-1.200820000
0.127129200
0.748996700
-1.182795000
0.127113600
0.777798400
-1.164057000
0.127099700
0.806131400
-1.144619000
0.127087500
0.833979000
-1.124490000
0.127077000
0.861324200
-1.103685000
0.127068300
0.888150600
-1.082215000
0.127061200
0.914442000
-1.060092000
0.127055800
0.940182600
-1.037332000
0.127052100
0.965356800
-1.013946000
0.127050000
0.989949500
-0.989949500
0.127049400
1.013946000
-0.965356800
0.127050300
1.037332000
-0.940182600
0.127052700
1.060092000
-0.914442000
0.127056700
1.082215000
-0.888150600
0.127062600
1.103685000
-0.861324200
0.127070700
1.124490000
-0.833979000
0.127081600
1.144619000
-0.806131400
0.127096300
1.164057000
-0.777798400
0.127115300
1.182795000
-0.748996700
0.127139000
1.200820000
-0.719743800
0.127166900
1.218122000
-0.690057500
0.127197600
1.234690000
-0.659955400
0.127229300
1.250514000
-0.629455900
0.127260500
1.265585000
-0.598577100
0.127289500
1.279894000
-0.567337800
0.127315900
1.293431000
-0.535756800
0.127339600
1.306190000
-0.503853100
0.127361500
1.318162000
-0.471645800
0.127382700
1.329339000
-0.439154400
0.127405200
1.339716000
-0.406398500
0.127430800
1.349286000
-0.373397900
0.127461200
1.358044000
-0.340172300
0.127497600
1.365983000
-0.306741700
0.127540900
1.373099000
-0.273126500
0.127590700
1.379389000
-0.239346600
0.127646400
1.384847000
-0.205422700
0.127706500
1.389471000
-0.171374900
0.127769300
1.393259000
-0.137224000
0.127832600
1.396207000
-0.102990400
0.127894700
1.398314000
-0.068694750
0.127953700
1.399578000
-0.034357720
0.128008100
1.600000000
0.000000000
0.167919900
1.599518000
0.039265970
0.167976800
1.598073000
0.078508280
0.168025400
1.595665000
0.117703300
0.168065800
1.592296000
0.156827400
0.168098300
1.587967000
0.195857100
0.168123900
1.582682000
0.234768700
0.168143600
1.576444000
0.273539000
0.168158900
1.569256000
0.312144500
0.168171200
1.561123000
0.350562000
0.168181700
1.552050000
0.388768300
0.168191500
1.542042000
0.426740400
0.168201400
1.531105000
0.464455500
0.168211400
1.519245000
0.501890800
0.168221600
1.506471000
0.539023800
0.168231700
1.492789000
0.575832100
0.168241000
1.478207000
0.612293500
0.168249400
1.462736000
0.648386100
0.168256200
1.446383000
0.684088200
0.168261300
1.429159000
0.719378200
0.168264300
1.411074000
0.754234800
0.168264900
1.392139000
0.788637100
0.168263100
1.372366000
0.822564400
0.168259400
1.351766000
0.855996300
0.168255100
1.330351000
0.888912400
0.168251600
1.308136000
0.921293100
0.168250000
1.285132000
0.953118900
0.168250900
1.261354000
0.984370500
0.168254300
1.236817000
1.015029000
0.168260200
1.211534000
1.045077000
0.168268200
1.185522000
1.074494000
0.168277000
1.158795000
1.103265000
0.168285300
1.131371000
1.131371000
0.168291500
1.103265000
1.158795000
0.168294100
1.074494000
1.185522000
0.168291800
1.045077000
1.211534000
0.168283800
1.015029000
1.236817000
0.168269300
0.984370500
1.261354000
0.168248000
0.953118900
1.285132000
0.168219800
0.921293100
1.308136000
0.168185200
0.888912400
1.330351000
0.168144800
0.855996300
1.351766000
0.168099900
0.822564400
1.372366000
0.168051600
0.788637100
1.392139000
0.168001700
0.754234800
1.411074000
0.167951400
0.719378200
1.429159000
0.167902200
0.684088200
1.446383000
0.167855200
0.648386100
1.462736000
0.167811100
0.612293500
1.478207000
0.167770500
0.575832100
1.492789000
0.167733700
0.539023800
1.506471000
0.167701000
0.501890800
1.519245000
0.167672400
0.464455500
1.531105000
0.167647800
0.426740400
1.542042000
0.167627200
0.388768300
1.552050000
0.167610200
0.350562000
1.561123000
0.167596300
0.312144500
1.569256000
0.167584600
0.273539000
1.576444000
0.167574000
0.234768700
1.582682000
0.167563000
0.195857100
1.587967000
0.167549800
0.156827400
1.592296000
0.167532500
0.117703300
1.595665000
0.167509600
0.078508280
1.598073000
0.167479200
0.039265970
1.599518000
0.167440200
0.000000000
1.600000000
0.167391500
-0.039265970
1.599518000
0.167332600
-0.078508280
1.598073000
0.167263200
-0.117703300
1.595665000
0.167183700
-0.156827400
1.592296000
0.167094400
-0.195857100
1.587967000
0.166996500
-0.234768700
1.582682000
0.166891100
-0.273539000
1.576444000
0.166779800
-0.312144500
1.569256000
0.166664500
-0.350562000
1.561123000
0.166547200
-0.388768300
1.552050000
0.166430000
-0.426740400
1.542042000
0.166314800
-0.464455500
1.531105000
0.166203400
-0.501890800
1.519245000
0.166097400
-0.539023800
1.506471000
0.165997500
-0.575832100
1.492789000
0.165904200
-0.612293500
1.478207000
0.165817400
-0.648386100
1.462736000
0.165736700
-0.684088200
1.446383000
0.165661900
-0.719378200
1.429159000
0.165592500
-0.754234800
1.411074000
0.165528400
-0.788637100
1.392139000
0.165469300
-0.822564400
1.372366000
0.165415000
-0.855996300
1.351766000
0.165365500
-0.888912400
1.330351000
0.165320600
-0.921293100
1.308136000
0.165280100
-0.953118900
1.285132000
0.165243800
-0.984370500
1.261354000
0.165211300
-1.015029000
1.236817000
0.165181900
-1.045077000
1.211534000
0.165155000
-1.074494000
1.185522000
0.165129500
-1.103265000
1.158795000
0.165104400
-1.131371000
1.131371000
0.165078800
-1.158795000
1.103265000
0.165052100
-1.185522000
1.074494000
0.165024100
-1.211534000
1.045077000
0.164995000
-1.236817000
1.015029000
0.164965200
-1.261354000
0.984370500
0.164935400
-1.285132000
0.953118900
0.164906400
-1.308136000
0.921293100
0.164878900
-1.330351000
0.888912400
0.164853900
-1.351766000
0.855996300
0.164831900
-1.372366000
0.822564400
0.164813800
-1.392139000
0.788637100
0.164800100
-1.411074000
0.754234800
0.164791300
-1.429159000
0.719378200
0.164788100
-1.446383000
0.684088200
0.164790500
-1.462736000
0.648386100
0.164799000
-1.478207000
0.612293500
0.164813500
-1.492789000
0.575832100
0.164834300
-1.506471000
0.539023800
0.164861200
-1.519245000
0.501890800
0.164894100
-1.531105000
0.464455500
0.164932700
-1.542042000
0.426740400
0.164976400
-1.552050000
0.388768300
0.165024400
-1.561123000
0.350562000
0.165075700
-1.569256000
0.312144500
0.165129000
-1.576444000
0.273539000
0.165183100
-1.582682000
0.234768700
0.165236600
-1.587967000
0.195857100
0.165288300
-1.592296000
0.156827400
0.165337100
-1.595665000
0.117703300
0.165382600
-1.598073000
0.078508280
0.165424600
-1.599518000
0.039265970
0.165463600
-1.600000000
0.000000000
0.165500500
-1.599518000
-0.039265970
0.165536900
-1.598073000
-0.078508280
0.165574400
-1.595665000
-0.117703300
0.165614800
-1.592296000
-0.156827400
0.165659500
-1.587967000
-0.195857100
0.165709700
-1.582682000
-0.234768700
0.165765900
-1.576444000
-0.273539000
0.165828100
-1.569256000
-0.312144500
0.165895700
-1.561123000
-0.350562000
0.165967800
-1.552050000
-0.388768300
0.166043500
-1.542042000
-0.426740400
0.166121600
-1.531105000
-0.464455500
0.166201100
-1.519245000
-0.501890800
0.166281200
-1.506471000
-0.539023800
0.166361100
-1.492789000
-0.575832100
0.166440200
-1.478207000
-0.612293500
0.166518000
-1.462736000
-0.648386100
0.166594200
-1.446383000
-0.684088200
0.166668600
-1.429159000
-0.719378200
0.166741000
-1.411074000
-0.754234800
0.166811400
-1.392139000
-0.788637100
0.166879900
-1.372366000
-0.822564400
0.166946600
-1.351766000
-0.855996300
0.167011600
-1.330351000
-0.888912400
0.167075100
-1.308136000
-0.921293100
0.167137200
-1.285132000
-0.953118900
0.167197700
-1.261354000
-0.984370500
0.167256800
-1.236817000
-1.015029000
0.167314200
-1.211534000
-1.045077000
0.167369800
-1.185522000
-1.074494000
0.167423400
-1.158795000
-1.103265000
0.167474500
-1.131371000
-1.131371000
0.167522900
-1.103265000
-1.158795000
0.167567900
-1.074494000
-1.185522000
0.167609000
-1.045077000
-1.211534000
0.167645500
-1.015029000
-1.236817000
0.167676600
-0.984370500
-1.261354000
0.167701700
-0.953118900
-1.285132000
0.167720400
-0.921293100
-1.308136000
0.167732700
-0.888912400
-1.330351000
0.167739100
-0.855996300
-1.351766000
0.167740300
-0.822564400
-1.372366000
0.167737800
-0.788637100
-1.392139000
0.167733100
-0.754234800
-1.411074000
0.167728100
-0.719378200
-1.429159000
0.167724100
-0.684088200
-1.446383000
0.167722300
-0.648386100
-1.462736000
0.167723100
-0.612293500
-1.478207000
0.167726400
-0.575832100
-1.492789000
0.167731400
-0.539023800
-1.506471000
0.167736900
-0.501890800
-1.519245000
0.167741300
-0.464455500
-1.531105000
0.167743100
-0.426740400
-1.542042000
0.167741000
-0.388768300
-1.552050000
0.167733600
-0.350562000
-1.561123000
0.167720300
-0.312144500
-1.569256000
0.167700600
-0.273539000
-1.576444000
0.167674400
-0.234768700
-1.582682000
0.167642000
-0.195857100
-1.587967000
0.167603500
-0.156827400
-1.592296000
0.167559700
-0.117703300
-1.595665000
0.167510900
-0.078508280
-1.598073000
0.167458100
-0.039265970
-1.599518000
0.167401900
0.000000000
-1.600000000
0.167343600
0.039265970
-1.599518000
0.167284200
0.078508280
-1.598073000
0.167224900
0.117703300
-1.595665000
0.167166700
0.156827400
-1.592296000
0.167110400
0.195857100
-1.587967000
0.167056200
0.234768700
-1.582682000
0.167004200
0.273539000
-1.576444000
0.166953900
0.312144500
-1.569256000
0.166905100
0.350562000
-1.561123000
0.166857300
0.388768300
-1.552050000
0.166810600
0.426740400
-1.542042000
0.166765000
0.464455500
-1.531105000
0.166721100
0.501890800
-1.519245000
0.166679500
0.539023800
-1.506471000
0.166640500
0.575832100
-1.492789000
0.166604400
0.612293500
-1.478207000
0.166571300
0.648386100
-1.462736000
0.166540900
0.684088200
-1.446383000
0.166513100
0.719378200
-1.429159000
0.166487900
0.754234800
-1.411074000
0.166465800
0.788637100
-1.392139000
0.166446900
0.822564400
-1.372366000
0.166431300
0.855996300
-1.351766000
0.166418900
0.888912400
-1.330351000
0.166409500
0.921293100
-1.308136000
0.166402800
0.953118900
-1.285132000
0.166398300
0.984370500
-1.261354000
0.166395800
1.015029000
-1.236817000
0.166395100
1.045077000
-1.211534000
0.166396200
1.074494000
-1.185522000
0.166399500
1.103265000
-1.158795000
0.166405100
1.131371000
-1.131371000
0.166413200
1.158795000
-1.103265000
0.166424100
1.185522000
-1.074494000
0.166438000
1.211534000
-1.045077000
0.166455000
1.236817000
-1.015029000
0.166475100
1.261354000
-0.984370500
0.166498300
1.285132000
-0.953118900
0.166525000
1.308136000
-0.921293100
0.166555800
1.330351000
-0.888912400
0.166591500
1.351766000
-0.855996300
0.166632100
1.372366000
-0.822564400
0.166677000
1.392139000
-0.788637100
0.166724600
1.411074000
-0.754234800
0.166772700
1.429159000
-0.719378200
0.166819200
1.446383000
-0.684088200
0.166862800
1.462736000
-0.648386100
0.166902600
1.478207000
-0.612293500
0.166938900
1.492789000
-0.575832100
0.166972700
1.506471000
-0.539023800
0.167005800
1.519245000
-0.501890800
0.167040400
1.531105000
-0.464455500
0.167078800
1.542042000
-0.426740400
0.167123100
1.552050000
-0.388768300
0.167174900
1.561123000
-0.350562000
0.167234900
1.569256000
-0.312144500
0.167302900
1.576444000
-0.273539000
0.167377900
1.582682000
-0.234768700
0.167458000
1.587967000
-0.195857100
0.167541000
1.592296000
-0.156827400
0.167624400
1.595665000
-0.117703300
0.167705900
1.598073000
-0.078508280
0.167783400
1.599518000
-0.039265970
0.167855100
1.800000000
0.000000000
0.213307100
1.799458000
0.044174210
0.213381000
1.797832000
0.088321810
0.213445300
1.795123000
0.132416200
0.213500000
1.791332000
0.176430900
0.213545400
1.786463000
0.220339200
0.213582500
1.780518000
0.264114800
0.213612300
1.773500000
0.307731400
0.213636300
1.765413000
0.351162600
0.213655800
1.756264000
0.394382200
0.213672200
1.746056000
0.437364300
0.213686300
1.734797000
0.480083000
0.213698800
1.722493000
0.522512400
0.213709700
1.709151000
0.564627100
0.213718600
1.694779000
0.606401700
0.213725100
1.679387000
0.647811100
0.213728500
1.662983000
0.688830100
0.213728300
1.645578000
0.729434300
0.213724100
1.627181000
0.769599100
0.213715600
1.607804000
0.809300400
0.213702600
1.587458000
0.848514100
0.213685000
1.566157000
0.887216700
0.213663200
1.543911000
0.925384900
0.213638400
1.520736000
0.962995700
0.213612700
1.496645000
1.000026000
0.213588700
1.471653000
1.036455000
0.213568400
1.445773000
1.072259000
0.213552700
1.419024000
1.107417000
0.213542200
1.391419000
1.141908000
0.213536900
1.362976000
1.175711000
0.213535900
1.333712000
1.208806000
0.213537800
1.303645000
1.241173000
0.213540200
1.272792000
1.272792000
0.213540700
1.241173000
1.303645000
0.213537000
1.208806000
1.333712000
0.213527300
1.175711000
1.362976000
0.213510100
1.141908000
1.391419000
0.213484300
1.107417000
1.419024000
0.213449200
1.072259000
1.445773000
0.213405000
1.036455000
1.471653000
0.213352100
1.000026000
1.496645000
0.213291500
0.962995700
1.520736000
0.213224800
0.925384900
1.543911000
0.213154000
0.887216700
1.566157000
0.213081000
0.848514100
1.587458000
0.213007900
0.809300400
1.607804000
0.212936300
0.769599100
1.627181000
0.212867900
0.729434300
1.645578000
0.212803600
0.688830100
1.662983000
0.212744000
0.647811100
1.679387000
0.212689500
0.606401700
1.694779000
0.212640100
0.564627100
1.709151000
0.212595900
0.522512400
1.722493000
0.212556600
0.480083000
1.734797000
0.212522100
0.437364300
1.746056000
0.212492000
0.394382200
1.756264000
0.212465700
0.351162600
1.765413000
0.212442500
0.307731400
1.773500000
0.212421000
0.264114800
1.780518000
0.212399900
0.220339200
1.786463000
0.212377300
0.176430900
1.791332000
0.212351500
0.132416200
1.795123000
0.212320600
0.088321810
1.797832000
0.212282900
0.044174210
1.799458000
0.212237200
0.000000000
1.800000000
0.212182300
-0.044174210
1.799458000
0.212117800
-0.088321810
1.797832000
0.212043300
-0.132416200
1.795123000
0.211959200
-0.176430900
1.791332000
0.211865900
-0.220339200
1.786463000
0.211764400
-0.264114800
1.780518000
0.211655700
-0.307731400
1.773500000
0.211541400
-0.351162600
1.765413000
0.211423400
-0.394382200
1.756264000
0.211303700
-0.437364300
1.746056000
0.211184400
-0.480083000
1.734797000
0.211067900
-0.522512400
1.722493000
0.210956100
-0.564627100
1.709151000
0.210850700
-0.606401700
1.694779000
0.210752600
-0.647811100
1.679387000
0.210661800
-0.688830100
1.662983000
0.210577600
-0.729434300
1.645578000
0.210499200
-0.769599100
1.627181000
0.210425100
-0.809300400
1.607804000
0.210354400
-0.848514100
1.587458000
0.210286200
-0.887216700
1.566157000
0.210219600
-0.925384900
1.543911000
0.210154200
-0.962995700
1.520736000
0.210089900
-1.000026000
1.496645000
0.210026600
-1.036455000
1.471653000
0.209964500
-1.072259000
1.445773000
0.209903700
-1.107417000
1.419024000
0.209844500
-1.141908000
1.391419000
0.209786700
-1.175711000
1.362976000
0.209730300
-1.208806000
1.333712000
0.209674700
-1.241173000
1.303645000
0.209619400
-1.272792000
1.272792000
0.209563800
-1.303645000
1.241173000
0.209507700
-1.333712000
1.208806000
0.209451100
-1.362976000
1.175711000
0.209394400
-1.391419000
1.141908000
0.209338500
-1.419024000
1.107417000
0.209284400
-1.445773000
1.072259000
0.209233300
-1.471653000
1.036455000
0.209186800
-1.496645000
1.000026000
0.209146300
-1.520736000
0.962995700
0.209113300
-1.543911000
0.925384900
0.209089100
-1.566157000
0.887216700
0.209074700
-1.587458000
0.848514100
0.209070700
-1.607804000
0.809300400
0.209077300
-1.627181000
0.769599100
0.209094200
-1.645578000
0.729434300
0.209120700
-1.662983000
0.688830100
0.209155900
-1.679387000
0.647811100
0.209198700
-1.694779000
0.606401700
0.209248100
-1.709151000
0.564627100
0.209303100
-1.722493000
0.522512400
0.209362500
-1.734797000
0.480083000
0.209425700
-1.746056000
0.437364300
0.209491800
-1.756264000
0.394382200
0.209559900
-1.765413000
0.351162600
0.209629200
-1.773500000
0.307731400
0.209698900
-1.780518000
0.264114800
0.209768000
-1.786463000
0.220339200
0.209835700
-1.791332000
0.176430900
0.209901000
-1.795123000
0.132416200
0.209963100
-1.797832000
0.088321810
0.210021300
-1.799458000
0.044174210
0.210075500
-1.800000000
0.000000000
0.210126100
-1.799458000
-0.044174210
0.210174000
-1.797832000
-0.088321810
0.210220900
-1.795123000
-0.132416200
0.210268800
-1.791332000
-0.176430900
0.210320000
-1.786463000
-0.220339200
0.210376400
-1.780518000
-0.264114800
0.210439700
-1.773500000
-0.307731400
0.210511000
-1.765413000
-0.351162600
0.210590800
-1.756264000
-0.394382200
0.210678800
-1.746056000
-0.437364300
0.210774500
-1.734797000
-0.480083000
0.210876700
-1.722493000
-0.522512400
0.210984200
-1.709151000
-0.564627100
0.211095100
-1.694779000
-0.606401700
0.211207900
-1.679387000
-0.647811100
0.211320700
-1.662983000
-0.688830100
0.211432000
-1.645578000
-0.729434300
0.211540300
-1.627181000
-0.769599100
0.211644700
-1.607804000
-0.809300400
0.211744400
-1.587458000
-0.848514100
0.211839100
-1.566157000
-0.887216700
0.211929000
-1.543911000
-0.925384900
0.212014400
-1.520736000
-0.962995700
0.212095700
-1.496645000
-1.000026000
0.212173700
-1.471653000
-1.036455000
0.212248700
-1.445773000
-1.072259000
0.212321300
-1.419024000
-1.107417000
0.212391600
-1.391419000
-1.141908000
0.212459700
-1.362976000
-1.175711000
0.212525400
-1.333712000
-1.208806000
0.212588400
-1.303645000
-1.241173000
0.212648500
-1.272792000
-1.272792000
0.212705200
-1.241173000
-1.303645000
0.212757700
-1.208806000
-1.333712000
0.212805600
-1.175711000
-1.362976000
0.212847900
-1.141908000
-1.391419000
0.212883800
-1.107417000
-1.419024000
0.212912700
-1.072259000
-1.445773000
0.212933900
-1.036455000
-1.471653000
0.212947200
-1.000026000
-1.496645000
0.212952800
-0.962995700
-1.520736000
0.212951700
-0.925384900
-1.543911000
0.212945200
-0.887216700
-1.566157000
0.212935000
-0.848514100
-1.587458000
0.212923200
-0.809300400
-1.607804000
0.212911400
-0.769599100
-1.627181000
0.212901300
-0.729434300
-1.645578000
0.212893800
-0.688830100
-1.662983000
0.212889100
-0.647811100
-1.679387000
0.212886900
-0.606401700
-1.694779000
0.212886400
-0.564627100
-1.709151000
0.212886100
-0.522512400
-1.722493000
0.212884700
-0.480083000
-1.734797000
0.212880600
-0.437364300
-1.746056000
0.212872400
-0.394382200
-1.756264000
0.212858900
-0.351162600
-1.765413000
0.212839200
-0.307731400
-1.773500000
0.212812900
-0.264114800
-1.780518000
0.212779600
-0.220339200
-1.786463000
0.212739100
-0.176430900
-1.791332000
0.212691600
-0.132416200
-1.795123000
0.212637100
-0.088321810
-1.797832000
0.212576200
-0.044174210
-1.799458000
0.212509600
0.000000000
-1.800000000
0.212438400
0.044174210
-1.799458000
0.212363900
0.088321810
-1.797832000
0.212287600
0.132416200
-1.795123000
0.212211100
0.176430900
-1.791332000
0.212135500
0.220339200
-1.786463000
0.212061600
0.264114800
-1.780518000
0.211989700
0.307731400
-1.773500000
0.211919800
0.351162600
-1.765413000
0.211851900
0.394382200
-1.756264000
0.211785800
0.437364300
-1.746056000
0.211721700
0.480083000
-1.734797000
0.211659900
0.522512400
-1.722493000
0.211601000
0.564627100
-1.709151000
0.211545400
0.606401700
-1.694779000
0.211493500
0.647811100
-1.679387000
0.211445400
0.688830100
-1.662983000
0.211401000
0.729434300
-1.645578000
0.211359900
0.769599100
-1.627181000
0.211322200
0.809300400
-1.607804000
0.211288600
0.848514100
-1.587458000
0.211259800
0.887216700
-1.566157000
0.211236700
0.925384900
-1.543911000
0.211219700
0.962995700
-1.520736000
0.211208800
1.000026000
-1.496645000
0.211203600
1.036455000
-1.471653000
0.211203500
1.072259000
-1.445773000
0.211207700
1.107417000
-1.419024000
0.211215300
1.141908000
-1.391419000
0.211225900
1.175711000
-1.362976000
0.211239200
1.208806000
-1.333712000
0.211255300
1.241173000
-1.303645000
0.211274400
1.272792000
-1.272792000
0.211296800
1.303645000
-1.241173000
0.211322700
1.333712000
-1.208806000
0.211352200
1.362976000
-1.175711000
0.211385200
1.391419000
-1.141908000
0.211421400
1.419024000
-1.107417000
0.211460400
1.445773000
-1.072259000
0.211502500
1.471653000
-1.036455000
0.211548300
1.496645000
-1.000026000
0.211598700
1.520736000
-0.962995700
0.211653800
1.543911000
-0.925384900
0.211713100
1.566157000
-0.887216700
0.211774800
1.587458000
-0.848514100
0.211836700
1.607804000
-0.809300400
0.211896500
1.627181000
-0.769599100
0.211952600
1.645578000
-0.729434300
0.212004300
1.662983000
-0.688830100
0.212052100
1.679387000
-0.647811100
0.212097200
1.694779000
-0.606401700
0.212141700
1.709151000
-0.564627100
0.212188100
1.722493000
-0.522512400
0.212239100
1.734797000
-0.480083000
0.212297200
1.746056000
-0.437364300
0.212364300
1.756264000
-0.394382200
0.212441100
1.765413000
-0.351162600
0.212527400
1.773500000
-0.307731400
0.212622100
1.780518000
-0.264114800
0.212722900
1.786463000
-0.220339200
0.212827200
1.791332000
-0.176430900
0.212932100
1.795123000
-0.132416200
0.213034700
1.797832000
-0.088321810
0.213132700
1.799458000
-0.044174210
0.213224000
2.000000000
0.000000000
0.264278800
1.999398000
0.049082460
0.264375000
1.997591000
0.098135350
0.264460400
1.994581000
0.147129100
0.264535100
1.990369000
0.196034300
0.264599200
1.984959000
0.244821400
0.264653700
1.978353000
0.293460900
0.264699800
1.970555000
0.341923800
0.264738700
1.961571000
0.390180600
0.264772000
1.951404000
0.438202500
0.264801000
1.940063000
0.485960400
0.264826400
1.927552000
0.533425500
0.264848600
1.913881000
0.580569300
0.264867600
1.899056000
0.627363500
0.264882600
1.883088000
0.673779700
0.264892700
1.865986000
0.719790100
0.264896900
1.847759000
0.765366900
0.264894300
1.828420000
0.810482600
0.264884300
1.807979000
0.855110200
0.264866300
1.786449000
0.899222700
0.264839900
1.763843000
0.942793500
0.264804900
1.740174000
0.985796400
0.264761800
1.715457000
1.028206000
0.264712500
1.689707000
1.069995000
0.264660000
1.662939000
1.111140000
0.264608200
1.635170000
1.151616000
0.264560000
1.606415000
1.191399000
0.264517400
1.576693000
1.230463000
0.264481800
1.546021000
1.268787000
0.264453400
1.514418000
1.306346000
0.264431700
1.481902000
1.343118000
0.264414900
1.448494000
1.379081000
0.264400200
1.414214000
1.414214000
0.264384200
1.379081000
1.448494000
0.264364400
1.343118000
1.481902000
0.264338000
1.306346000
1.514418000
0.264303300
1.268787000
1.546021000
0.264258700
1.230463000
1.576693000
0.264203300
1.191399000
1.606415000
0.264136900
1.151616000
1.635170000
0.264060100
1.111140000
1.662939000
0.263973900
1.069995000
1.689707000
0.263880300
1.028206000
1.715457000
0.263781500
0.985796400
1.740174000
0.263680000
0.942793500
1.763843000
0.263578100
0.899222700
1.786449000
0.263478100
0.855110200
1.807979000
0.263381600
0.810482600
1.828420000
0.263290000
0.765366900
1.847759000
0.263203900
0.719790100
1.865986000
0.263123900
0.673779700
1.883088000
0.263050200
0.627363500
1.899056000
0.262982800
0.580569300
1.913881000
0.262921700
0.533425500
1.927552000
0.262866900
0.485960400
1.940063000
0.262818300
0.438202500
1.951404000
0.262775200
0.390180600
1.961571000
0.262737000
0.341923800
1.970555000
0.262702200
0.293460900
1.978353000
0.262669300
0.244821400
1.984959000
0.262636200
0.196034300
1.990369000
0.262600800
0.147129100
1.994581000
0.262560900
0.098135350
1.997591000
0.262514700
0.049082460
1.999398000
0.262460600
0.000000000
2.000000000
0.262397400
-0.049082460
1.999398000
0.262324600
-0.098135350
1.997591000
0.262241900
-0.147129100
1.994581000
0.262149800
-0.196034300
1.990369000
0.262048600
-0.244821400
1.984959000
0.261939400
-0.293460900
1.978353000
0.261823100
-0.341923800
1.970555000
0.261701100
-0.390180600
1.961571000
0.261575000
-0.438202500
1.951404000
0.261446300
-0.485960400
1.940063000
0.261317000
-0.533425500
1.927552000
0.261189400
-0.580569300
1.913881000
0.261065200
-0.627363500
1.899056000
0.260946400
-0.673779700
1.883088000
0.260833900
-0.719790100
1.865986000
0.260727900
-0.765366900
1.847759000
0.260628200
-0.810482600
1.828420000
0.260533800
-0.855110200
1.807979000
0.260443600
-0.899222700
1.786449000
0.260356700
-0.942793500
1.763843000
0.260272000
-0.985796400
1.740174000
0.260188800
-1.028206000
1.715457000
0.260106500
-1.069995000
1.689707000
0.260024900
-1.111140000
1.662939000
0.259943900
-1.151616000
1.635170000
0.259863900
-1.191399000
1.606415000
0.259785100
-1.230463000
1.576693000
0.259708000
-1.268787000
1.546021000
0.259633000
-1.306346000
1.514418000
0.259560200
-1.343118000
1.481902000
0.259489300
-1.379081000
1.448494000
0.259419900
-1.414214000
1.414214000
0.259351500
-1.448494000
1.379081000
0.259283800
-1.481902000
1.343118000
0.259217000
-1.514418000
1.306346000
0.259151400
-1.546021000
1.268787000
0.259088000
-1.576693000
1.230463000
0.259027900
-1.606415000
1.191399000
0.258972800
-1.635170000
1.151616000
0.258924400
-1.662939000
1.111140000
0.258884400
-1.689707000
1.069995000
0.258854700
-1.715457000
1.028206000
0.258836600
-1.740174000
0.985796400
0.258831100
-1.763843000
0.942793500
0.258838600
-1.786449000
0.899222700
0.258858700
-1.807979000
0.855110200
0.258890800
-1.828420000
0.810482600
0.258933600
-1.847759000
0.765366900
0.258985600
-1.865986000
0.719790100
0.259045500
-1.883088000
0.673779700
0.259111800
-1.899056000
0.627363500
0.259183500
-1.913881000
0.580569300
0.259259700
-1.927552000
0.533425500
0.259339600
-1.940063000
0.485960400
0.259422800
-1.951404000
0.438202500
0.259508900
-1.961571000
0.390180600
0.259597500
-1.970555000
0.341923800
0.259688100
-1.978353000
0.293460900
0.259780200
-1.984959000
0.244821400
0.259872900
-1.990369000
0.196034300
0.259965200
-1.994581000
0.147129100
0.260055400
-1.997591000
0.098135350
0.260142100
-1.999398000
0.049082460
0.260224300
-2.000000000
0.000000000
0.260301300
-1.999398000
-0.049082460
0.260373500
-1.997591000
-0.098135350
0.260442300
-1.994581000
-0.147129100
0.260510000
-1.990369000
-0.196034300
0.260579600
-1.984959000
-0.244821400
0.260653900
-1.978353000
-0.293460900
0.260735800
-1.970555000
-0.341923800
0.260827300
-1.961571000
-0.390180600
0.260929900
-1.951404000
-0.438202500
0.261043900
-1.940063000
-0.485960400
0.261168700
-1.927552000
-0.533425500
0.261302900
-1.913881000
-0.580569300
0.261444500
-1.899056000
-0.627363500
0.261591000
-1.883088000
-0.673779700
0.261739900
-1.865986000
-0.719790100
0.261888500
-1.847759000
-0.765366900
0.262034300
-1.828420000
-0.810482600
0.262175400
-1.807979000
-0.855110200
0.262310300
-1.786449000
-0.899222700
0.262437900
-1.763843000
-0.942793500
0.262557900
-1.740174000
-0.985796400
0.262670400
-1.715457000
-1.028206000
0.262775900
-1.689707000
-1.069995000
0.262875100
-1.662939000
-1.111140000
0.262969000
-1.635170000
-1.151616000
0.263058500
-1.606415000
-1.191399000
0.263144400
-1.576693000
-1.230463000
0.263227200
-1.546021000
-1.268787000
0.263307200
-1.514418000
-1.306346000
0.263384400
-1.481902000
-1.343118000
0.263458700
-1.448494000
-1.379081000
0.263529800
-1.414214000
-1.414214000
0.263597200
-1.379081000
-1.448494000
0.263660100
-1.343118000
-1.481902000
0.263717700
-1.306346000
-1.514418000
0.263769200
-1.268787000
-1.546021000
0.263813600
-1.230463000
-1.576693000
0.263849900
-1.191399000
-1.606415000
0.263877400
-1.151616000
-1.635170000
0.263895800
-1.111140000
-1.662939000
0.263905300
-1.069995000
-1.689707000
0.263906700
-1.028206000
-1.715457000
0.263901300
-0.985796400
-1.740174000
0.263890800
-0.942793500
-1.763843000
0.263877300
-0.899222700
-1.786449000
0.263862800
-0.855110200
-1.807979000
0.263849000
-0.810482600
-1.828420000
0.263836900
-0.765366900
-1.847759000
0.263827100
-0.719790100
-1.865986000
0.263819500
-0.673779700
-1.883088000
0.263813300
-0.627363500
-1.899056000
0.263807300
-0.580569300
-1.913881000
0.263799700
-0.533425500
-1.927552000
0.263789000
-0.485960400
-1.940063000
0.263773400
-0.438202500
-1.951404000
0.263751400
-0.390180600
-1.961571000
0.263721900
-0.341923800
-1.970555000
0.263684100
-0.293460900
-1.978353000
0.263637800
-0.244821400
-1.984959000
0.263582900
-0.196034300
-1.990369000
0.263519600
-0.147129100
-1.994581000
0.263448400
-0.098135350
-1.997591000
0.263369800
-0.049082460
-1.999398000
0.263284900
0.000000000
-2.000000000
0.263194900
0.049082460
-1.999398000
0.263101500
0.098135350
-1.997591000
0.263006100
0.147129100
-1.994581000
0.262910200
0.196034300
-1.990369000
0.262815000
0.244821400
-1.984959000
0.262721000
0.293460900
-1.978353000
0.262628400
0.341923800
-1.970555000
0.262537200
0.390180600
-1.961571000
0.262447300
0.438202500
-1.951404000
0.262358900
0.485960400
-1.940063000
0.262272600
0.533425500
-1.927552000
0.262189100
0.580569300
-1.913881000
0.262109400
0.627363500
-1.899056000
0.262034400
0.673779700
-1.883088000
0.261964600
0.719790100
-1.865986000
0.261900200
0.765366900
-1.847759000
0.261841000
0.810482600
-1.828420000
0.261786700
0.855110200
-1.807979000
0.261737700
0.899222700
-1.786449000
0.261694700
0.942793500
-1.763843000
0.261659000
0.985796400
-1.740174000
0.261631900
1.028206000
-1.715457000
0.261614100
1.069995000
-1.689707000
0.261605300
1.111140000
-1.662939000
0.261605100
1.151616000
-1.635170000
0.261612300
1.191399000
-1.606415000
0.261625500
1.230463000
-1.576693000
0.261643500
1.268787000
-1.546021000
0.261665000
1.306346000
-1.514418000
0.261689800
1.343118000
-1.481902000
0.261717400
1.379081000
-1.448494000
0.261748200
1.414214000
-1.414214000
0.261782300
1.448494000
-1.379081000
0.261819900
1.481902000
-1.343118000
0.261861300
1.514418000
-1.306346000
0.261906100
1.546021000
-1.268787000
0.261953900
1.576693000
-1.230463000
0.262004200
1.606415000
-1.191399000
0.262057000
1.635170000
-1.151616000
0.262113200
1.662939000
-1.111140000
0.262173800
1.689707000
-1.069995000
0.262239600
1.715457000
-1.028206000
0.262309900
1.740174000
-0.985796400
0.262383200
1.763843000
-0.942793500
0.262456700
1.786449000
-0.899222700
0.262528200
1.807979000
-0.855110200
0.262595800
1.828420000
-0.810482600
0.262658900
1.847759000
-0.765366900
0.262717900
1.865986000
-0.719790100
0.262774200
1.883088000
-0.673779700
0.262830100
1.899056000
-0.627363500
0.262888600
1.913881000
-0.580569300
0.262952500
1.927552000
-0.533425500
0.263025000
1.940063000
-0.485960400
0.263107900
1.951404000
-0.438202500
0.263202600
1.961571000
-0.390180600
0.263308700
1.970555000
-0.341923800
0.263425000
1.978353000
-0.293460900
0.263548900
1.984959000
-0.244821400
0.263677300
1.990369000
-0.196034300
0.263807000
1.994581000
-0.147129100
0.263934600
1.997591000
-0.098135350
0.264057200
1.999398000
-0.049082460
0.264172500
2.200000000
0.000000000
0.320900300
2.199337000
0.053990710
0.321021800
2.197350000
0.107948900
0.321131600
2.194039000
0.161842000
0.321229400
2.189406000
0.215637700
0.321315700
2.183455000
0.269303500
0.321391300
2.176188000
0.322807000
0.321457300
2.167611000
0.376116200
0.321515300
2.157727000
0.429198700
0.321566700
2.146545000
0.482022700
0.321612700
2.134069000
0.534556400
0.321654100
2.120307000
0.586768100
0.321690900
2.105269000
0.638626300
0.321722600
2.088962000
0.690099900
0.321748200
2.071397000
0.741157700
0.321766500
2.052584000
0.791769100
0.321776000
2.032535000
0.841903600
0.321775600
2.011261000
0.891530900
0.321764200
1.988777000
0.940621200
0.321741300
1.965093000
0.989145000
0.321705900
1.940227000
1.037073000
0.321657800
1.914191000
1.084376000
0.321597300
1.887003000
1.131026000
0.321526200
1.858678000
1.176995000
0.321448600
1.829233000
1.222255000
0.321369000
1.798687000
1.266778000
0.321291400
1.767057000
1.310539000
0.321218800
1.734362000
1.353510000
0.321153200
1.700623000
1.395665000
0.321095700
1.665859000
1.436980000
0.321046200
1.630093000
1.477430000
0.321002700
1.593344000
1.516989000
0.320962100
1.555635000
1.555635000
0.320921000
1.516989000
1.593344000
0.320875900
1.477430000
1.630093000
0.320824000
1.436980000
1.665859000
0.320763300
1.395665000
1.700623000
0.320691900
1.353510000
1.734362000
0.320609100
1.310539000
1.767057000
0.320514300
1.266778000
1.798687000
0.320408100
1.222255000
1.829233000
0.320291600
1.176995000
1.858678000
0.320166700
1.131026000
1.887003000
0.320035900
1.084376000
1.914191000
0.319901900
1.037073000
1.940227000
0.319767400
0.989145000
1.965093000
0.319634800
0.940621200
1.988777000
0.319506200
0.891530900
2.011261000
0.319383000
0.841903600
2.032535000
0.319266200
0.791769100
2.052584000
0.319156500
0.741157700
2.071397000
0.319054100
0.690099900
2.088962000
0.318959400
0.638626300
2.105269000
0.318872400
0.586768100
2.120307000
0.318793100
0.534556400
2.134069000
0.318721600
0.482022700
2.146545000
0.318657400
0.429198700
2.157727000
0.318599600
0.376116200
2.167611000
0.318547200
0.322807000
2.176188000
0.318498200
0.269303500
2.183455000
0.318450500
0.215637700
2.189406000
0.318401600
0.161842000
2.194039000
0.318349100
0.107948900
2.197350000
0.318290600
0.053990710
2.199337000
0.318224000
0.000000000
2.200000000
0.318148000
-0.053990710
2.199337000
0.318061500
-0.107948900
2.197350000
0.317964200
-0.161842000
2.194039000
0.317856200
-0.215637700
2.189406000
0.317738000
-0.269303500
2.183455000
0.317610600
-0.322807000
2.176188000
0.317475200
-0.376116200
2.167611000
0.317333200
-0.429198700
2.157727000
0.317186200
-0.482022700
2.146545000
0.317035900
-0.534556400
2.134069000
0.316884400
-0.586768100
2.120307000
0.316733600
-0.638626300
2.105269000
0.316585800
-0.690099900
2.088962000
0.316442800
-0.741157700
2.071397000
0.316305800
-0.791769100
2.052584000
0.316175400
-0.841903600
2.032535000
0.316051700
-0.891530900
2.011261000
0.315934100
-0.940621200
1.988777000
0.315822100
-0.989145000
1.965093000
0.315715000
-1.037073000
1.940227000
0.315611900
-1.084376000
1.914191000
0.315512200
-1.131026000
1.887003000
0.315415000
-1.176995000
1.858678000
0.315320000
-1.222255000
1.829233000
0.315227000
-1.266778000
1.798687000
0.315136300
-1.310539000
1.767057000
0.315048200
-1.353510000
1.734362000
0.314963300
-1.395665000
1.700623000
0.314881900
-1.436980000
1.665859000
0.314804300
-1.477430000
1.630093000
0.314730000
-1.516989000
1.593344000
0.314658600
-1.555635000
1.555635000
0.314589400
-1.593344000
1.516989000
0.314522200
-1.630093000
1.477430000
0.314457000
-1.665859000
1.436980000
0.314394400
-1.700623000
1.395665000
0.314335500
-1.734362000
1.353510000
0.314281700
-1.767057000
1.310539000
0.314234800
-1.798687000
1.266778000
0.314196900
-1.829233000
1.222255000
0.314169600
-1.858678000
1.176995000
0.314154800
-1.887003000
1.131026000
0.314153200
-1.914191000
1.084376000
0.314165300
-1.940227000
1.037073000
0.314190600
-1.965093000
0.989145000
0.314227900
-1.988777000
0.940621200
0.314275900
-2.011261000
0.891530900
0.314332800
-2.032535000
0.841903600
0.314397200
-2.052584000
0.791769100
0.314468000
-2.071397000
0.741157700
0.314544400
-2.088962000
0.690099900
0.314626300
-2.105269000
0.638626300
0.314713600
-2.120307000
0.586768100
0.314806600
-2.134069000
0.534556400
0.314905400
-2.146545000
0.482022700
0.315010200
-2.157727000
0.429198700
0.315120900
-2.167611000
0.376116200
0.315236900
-2.176188000
0.322807000
0.315357500
-2.183455000
0.269303500
0.315481300
-2.189406000
0.215637700
0.315606500
-2.194039000
0.161842000
0.315731000
-2.197350000
0.107948900
0.315852700
-2.199337000
0.053990710
0.315969600
-2.200000000
0.000000000
0.316080600
-2.199337000
-0.053990710
0.316186000
-2.197350000
-0.107948900
0.316287000
-2.194039000
-0.161842000
0.316386300
-2.189406000
-0.215637700
0.316487200
-2.183455000
-0.269303500
0.316593200
-2.176188000
-0.322807000
0.316707700
-2.167611000
-0.376116200
0.316833000
-2.157727000
-0.429198700
0.316970600
-2.146545000
-0.482022700
0.317120900
-2.134069000
-0.534556400
0.317282900
-2.120307000
-0.586768100
0.317454800
-2.105269000
-0.638626300
0.317634000
-2.088962000
-0.690099900
0.317817700
-2.071397000
-0.741157700
0.318002800
-2.052584000
-0.791769100
0.318186300
-2.032535000
-0.841903600
0.318365600
-2.011261000
-0.891530900
0.318538700
-1.988777000
-0.940621200
0.318704000
-1.965093000
-0.989145000
0.318860700
-1.940227000
-1.037073000
0.319008300
-1.914191000
-1.084376000
0.319146900
-1.887003000
-1.131026000
0.319277200
-1.858678000
-1.176995000
0.319399800
-1.829233000
-1.222255000
0.319515900
-1.798687000
-1.266778000
0.319626400
-1.767057000
-1.310539000
0.319732200
-1.734362000
-1.353510000
0.319834200
-1.700623000
-1.395665000
0.319932700
-1.665859000
-1.436980000
0.320028100
-1.630093000
-1.477430000
0.320120200
-1.593344000
-1.516989000
0.320208900
-1.555635000
-1.555635000
0.320293600
-1.516989000
-1.593344000
0.320373600
-1.477430000
-1.630093000
0.320447900
-1.436980000
-1.665859000
0.320515200
-1.395665000
-1.700623000
0.320574400
-1.353510000
-1.734362000
0.320624200
-1.310539000
-1.767057000
0.320663900
-1.266778000
-1.798687000
0.320692900
-1.222255000
-1.829233000
0.320711400
-1.176995000
-1.858678000
0.320720200
-1.131026000
-1.887003000
0.320720600
-1.084376000
-1.914191000
0.320714600
-1.037073000
-1.940227000
0.320704100
-0.989145000
-1.965093000
0.320691300
-0.940621200
-1.988777000
0.320677800
-0.891530900
-2.011261000
0.320664800
-0.841903600
-2.032535000
0.320653200
-0.791769100
-2.052584000
0.320642700
-0.741157700
-2.071397000
0.320632700
-0.690099900
-2.088962000
0.320622000
-0.638626300
-2.105269000
0.320608600
-0.586768100
-2.120307000
0.320590600
-0.534556400
-2.134069000
0.320565800
-0.482022700
-2.146545000
0.320532100
-0.429198700
-2.157727000
0.320488300
-0.376116200
-2.167611000
0.320433200
-0.322807000
-2.176188000
0.320366600
-0.269303500
-2.183455000
0.320288800
-0.215637700
-2.189406000
0.320200400
-0.161842000
-2.194039000
0.320102700
-0.107948900
-2.197350000
0.319996800
-0.053990710
-2.199337000
0.319884500
0.000000000
-2.200000000
0.319767700
0.053990710
-2.199337000
0.319648000
0.107948900
-2.197350000
0.319527400
0.161842000
-2.194039000
0.319407100
0.215637700
-2.189406000
0.319288100
0.269303500
-2.183455000
0.319170600
0.322807000
-2.176188000
0.319054400
0.376116200
-2.167611000
0.318939000
0.429198700
-2.157727000
0.318824400
0.482022700
-2.146545000
0.318710600
0.534556400
-2.134069000
0.318598500
0.586768100
-2.120307000
0.318489300
0.638626300
-2.105269000
0.318384500
0.690099900
-2.088962000
0.318285400
0.741157700
-2.071397000
0.318193000
0.791769100
-2.052584000
0.318107600
0.841903600
-2.032535000
0.318029100
0.891530900
-2.011261000
0.317957600
0.940621200
-1.988777000
0.317893300
0.989145000
-1.965093000
0.317837500
1.037073000
-1.940227000
0.317792200
1.084376000
-1.914191000
0.317758900
1.131026000
-1.887003000
0.317738400
1.176995000
-1.858678000
0.317730400
1.222255000
-1.829233000
0.317733900
1.266778000
-1.798687000
0.317747200
1.310539000
-1.767057000
0.317768200
1.353510000
-1.734362000
0.317794800
1.395665000
-1.700623000
0.317825400
1.436980000
-1.665859000
0.317859000
1.477430000
-1.630093000
0.317895400
1.516989000
-1.593344000
0.317934400
1.555635000
-1.555635000
0.317976500
1.593344000
-1.516989000
0.318022000
1.630093000
-1.477430000
0.318071300
1.665859000
-1.436980000
0.318124100
1.700623000
-1.395665000
0.318179600
1.734362000
-1.353510000
0.318237200
1.767057000
-1.310539000
0.318297000
1.798687000
-1.266778000
0.318359800
1.829233000
-1.222255000
0.318427200
1.858678000
-1.176995000
0.318500100
1.887003000
-1.131026000
0.318577900
1.914191000
-1.084376000
0.318658900
1.940227000
-1.037073000
0.318740400
1.965093000
-0.989145000
0.318819500
1.988777000
-0.940621200
0.318894600
2.011261000
-0.891530900
0.318965000
2.032535000
-0.841903600
0.319031300
2.052584000
-0.791769100
0.319095200
2.071397000
-0.741157700
0.319159300
2.088962000
-0.690099900
0.319227000
2.105269000
-0.638626300
0.319301600
2.120307000
-0.586768100
0.319386500
2.134069000
-0.534556400
0.319484300
2.146545000
-0.482022700
0.319596100
2.157727000
-0.429198700
0.319722000
2.167611000
-0.376116200
0.319860500
2.176188000
-0.322807000
0.320008700
2.183455000
-0.269303500
0.320163200
2.189406000
-0.215637700
0.320320000
2.194039000
-0.161842000
0.320475200
2.197350000
-0.107948900
0.320625300
2.199337000
-0.053990710
0.320767700
2.400000000
0.000000000
0.382833900
2.399277000
0.058898950
0.382969700
2.397109000
0.117762400
0.383092600
2.393497000
0.176555000
0.383203000
2.388443000
0.235241100
0.383302100
2.381951000
0.293785600
0.383392000
2.374024000
0.352153100
0.383475800
2.364666000
0.410308500
0.383556700
2.353885000
0.468216800
0.383637800
2.341685000
0.525843000
0.383720900
2.328075000
0.583152500
0.383805800
2.313063000
0.640110600
0.383890700
2.296657000
0.696683200
0.383972600
2.278868000
0.752836200
0.384048700
2.259706000
0.808535700
0.384116000
2.239183000
0.863748100
0.384172000
2.217311000
0.918440300
0.384214600
2.194103000
0.972579200
0.384242000
2.169574000
1.026132000
0.384252800
2.143739000
1.079067000
0.384245300
2.116611000
1.131352000
0.384218300
2.088209000
1.182956000
0.384171200
2.058549000
1.233847000
0.384106000
2.027649000
1.283994000
0.384026700
1.995527000
1.333369000
0.383938700
1.962204000
1.381940000
0.383846800
1.927698000
1.429678000
0.383754400
1.892031000
1.476556000
0.383664500
1.855225000
1.522544000
0.383579000
1.817301000
1.567615000
0.383498600
1.778283000
1.611742000
0.383422400
1.738193000
1.654897000
0.383347700
1.697056000
1.697056000
0.383271200
1.654897000
1.738193000
0.383190200
1.611742000
1.778283000
0.383102400
1.567615000
1.817301000
0.383005900
1.522544000
1.855225000
0.382899300
1.476556000
1.892031000
0.382781800
1.429678000
1.927698000
0.382652900
1.381940000
1.962204000
0.382512800
1.333369000
1.995527000
0.382362400
1.283994000
2.027649000
0.382203200
1.233847000
2.058549000
0.382037300
1.182956000
2.088209000
0.381867500
1.131352000
2.116611000
0.381696400
1.079067000
2.143739000
0.381526900
1.026132000
2.169574000
0.381361500
0.972579200
2.194103000
0.381202100
0.918440300
2.217311000
0.381050300
0.863748100
2.239183000
0.380907100
0.808535700
2.259706000
0.380772900
0.752836200
2.278868000
0.380647900
0.696683200
2.296657000
0.380532000
0.640110600
2.313063000
0.380425200
0.583152500
2.328075000
0.380327100
0.525843000
2.341685000
0.380237400
0.468216800
2.353885000
0.380155400
0.410308500
2.364666000
0.380080000
0.352153100
2.374024000
0.380009500
0.293785600
2.381951000
0.379941900
0.235241100
2.388443000
0.379874500
0.176555000
2.393497000
0.379804600
0.117762400
2.397109000
0.379729200
0.058898950
2.399277000
0.379645900
0.000000000
2.400000000
0.379552400
-0.058898950
2.399277000
0.379447300
-0.117762400
2.397109000
0.379329600
-0.176555000
2.393497000
0.379199300
-0.235241100
2.388443000
0.379057000
-0.293785600
2.381951000
0.378903700
-0.352153100
2.374024000
0.378741200
-0.410308500
2.364666000
0.378571200
-0.468216800
2.353885000
0.378395800
-0.525843000
2.341685000
0.378217300
-0.583152500
2.328075000
0.378037800
-0.640110600
2.313063000
0.377859800
-0.696683200
2.296657000
0.377685600
-0.752836200
2.278868000
0.377517300
-0.808535700
2.259706000
0.377356400
-0.863748100
2.239183000
0.377203800
-0.918440300
2.217311000
0.377059700
-0.972579200
2.194103000
0.376923900
-1.026132000
2.169574000
0.376795800
-1.079067000
2.143739000
0.376674900
-1.131352000
2.116611000
0.376560000
-1.182956000
2.088209000
0.376449900
-1.233847000
2.058549000
0.376343500
-1.283994000
2.027649000
0.376240000
-1.333369000
1.995527000
0.376138800
-1.381940000
1.962204000
0.376040100
-1.429678000
1.927698000
0.375944300
-1.476556000
1.892031000
0.375852300
-1.522544000
1.855225000
0.375764700
-1.567615000
1.817301000
0.375681800
-1.611742000
1.778283000
0.375603500
-1.654897000
1.738193000
0.375529200
-1.697056000
1.697056000
0.375458600
-1.738193000
1.654897000
0.375391500
-1.778283000
1.611742000
0.375328100
-1.817301000
1.567615000
0.375269300
-1.855225000
1.522544000
0.375216300
-1.892031000
1.476556000
0.375170900
-1.927698000
1.429678000
0.375134800
-1.962204000
1.381940000
0.375110100
-1.995527000
1.333369000
0.375098200
-2.027649000
1.283994000
0.375100600
-2.058549000
1.233847000
0.375117400
-2.088209000
1.182956000
0.375148500
-2.116611000
1.131352000
0.375192600
-2.143739000
1.079067000
0.375247800
-2.169574000
1.026132000
0.375312200
-2.194103000
0.972579200
0.375383700
-2.217311000
0.918440300
0.375460900
-2.239183000
0.863748100
0.375542900
-2.259706000
0.808535700
0.375630000
-2.278868000
0.752836200
0.375722700
-2.296657000
0.696683200
0.375822400
-2.313063000
0.640110600
0.375930400
-2.328075000
0.583152500
0.376047700
-2.341685000
0.525843000
0.376174800
-2.353885000
0.468216800
0.376311700
-2.364666000
0.410308500
0.376457400
-2.374024000
0.352153100
0.376610300
-2.381951000
0.293785600
0.376768300
-2.388443000
0.235241100
0.376928800
-2.393497000
0.176555000
0.377089100
-2.397109000
0.117762400
0.377246500
-2.399277000
0.058898950
0.377399300
-2.400000000
0.000000000
0.377546400
-2.399277000
-0.058898950
0.377688200
-2.397109000
-0.117762400
0.377826500
-2.393497000
-0.176555000
0.377963800
-2.388443000
-0.235241100
0.378103900
-2.381951000
-0.293785600
0.378250200
-2.374024000
-0.352153100
0.378405900
-2.364666000
-0.410308500
0.378573500
-2.353885000
-0.468216800
0.378754100
-2.341685000
-0.525843000
0.378947700
-2.328075000
-0.583152500
0.379152900
-2.313063000
-0.640110600
0.379367500
-2.296657000
-0.696683200
0.379588400
-2.278868000
-0.752836200
0.379812300
-2.259706000
-0.808535700
0.380035900
-2.239183000
-0.863748100
0.380256200
-2.217311000
-0.918440300
0.380470700
-2.194103000
-0.972579200
0.380677800
-2.169574000
-1.026132000
0.380876300
-2.143739000
-1.079067000
0.381065800
-2.116611000
-1.131352000
0.381246400
-2.088209000
-1.182956000
0.381418600
-2.058549000
-1.233847000
0.381583000
-2.027649000
-1.283994000
0.381740400
-1.995527000
-1.333369000
0.381891600
-1.962204000
-1.381940000
0.382037300
-1.927698000
-1.429678000
0.382178000
-1.892031000
-1.476556000
0.382314100
-1.855225000
-1.522544000
0.382445900
-1.817301000
-1.567615000
0.382573500
-1.778283000
-1.611742000
0.382696900
-1.738193000
-1.654897000
0.382816000
-1.697056000
-1.697056000
0.382930400
-1.654897000
-1.738193000
0.383039200
-1.611742000
-1.778283000
0.383141400
-1.567615000
-1.817301000
0.383235500
-1.522544000
-1.855225000
0.383319900
-1.476556000
-1.892031000
0.383393100
-1.429678000
-1.927698000
0.383453900
-1.381940000
-1.962204000
0.383501400
-1.333369000
-1.995527000
0.383535700
-1.283994000
-2.027649000
0.383557300
-1.233847000
-2.058549000
0.383567600
-1.182956000
-2.088209000
0.383568300
-1.131352000
-2.116611000
0.383561600
-1.079067000
-2.143739000
0.383549300
-1.026132000
-2.169574000
0.383533500
-0.972579200
-2.194103000
0.383515600
-0.918440300
-2.217311000
0.383496900
-0.863748100
-2.239183000
0.383478000
-0.808535700
-2.259706000
0.383458700
-0.752836200
-2.278868000
0.383438500
-0.696683200
-2.296657000
0.383415900
-0.640110600
-2.313063000
0.383388900
-0.583152500
-2.328075000
0.383355000
-0.525843000
-2.341685000
0.383311900
-0.468216800
-2.353885000
0.383257200
-0.410308500
-2.364666000
0.383189500
-0.352153100
-2.374024000
0.383108000
-0.293785600
-2.381951000
0.383012800
-0.235241100
-2.388443000
0.382904600
-0.176555000
-2.393497000
0.382784900
-0.117762400
-2.397109000
0.382655400
-0.058898950
-2.399277000
0.382518500
0.000000000
-2.400000000
0.382376200
0.058898950
-2.399277000
0.382230800
0.117762400
-2.397109000
0.382084100
0.176555000
-2.393497000
0.381937500
0.235241100
-2.388443000
0.381791700
0.293785600
-2.381951000
0.381646600
0.352153100
-2.374024000
0.381501800
0.410308500
-2.364666000
0.381356500
0.468216800
-2.353885000
0.381210500
0.525843000
-2.341685000
0.381064100
0.583152500
-2.328075000
0.380918400
0.640110600
-2.313063000
0.380775100
0.696683200
-2.296657000
0.380636200
0.752836200
-2.278868000
0.380503800
0.808535700
-2.259706000
0.380379400
0.863748100
-2.239183000
0.380263600
0.918440300
-2.217311000
0.380156800
0.972579200
-2.194103000
0.380059200
1.026132000
-2.169574000
0.379971400
1.079067000
-2.143739000
0.379895400
1.131352000
-2.116611000
0.379833700
1.182956000
-2.088209000
0.379788300
1.233847000
-2.058549000
0.379760100
1.283994000
-2.027649000
0.379748900
1.333369000
-1.995527000
0.379752800
1.381940000
-1.962204000
0.379769400
1.429678000
-1.927698000
0.379795900
1.476556000
-1.892031000
0.379829200
1.522544000
-1.855225000
0.379867200
1.567615000
-1.817301000
0.379908400
1.611742000
-1.778283000
0.379952400
1.654897000
-1.738193000
0.379999000
1.697056000
-1.697056000
0.380048600
1.738193000
-1.654897000
0.380101300
1.778283000
-1.611742000
0.380157100
1.817301000
-1.567615000
0.380215500
1.855225000
-1.522544000
0.380275000
1.892031000
-1.476556000
0.380334300
1.927698000
-1.429678000
0.380392900
1.962204000
-1.381940000
0.380451900
1.995527000
-1.333369000
0.380512900
2.027649000
-1.283994000
0.380577100
2.058549000
-1.233847000
0.380644200
2.088209000
-1.182956000
0.380712300
2.116611000
-1.131352000
0.380778500
2.143739000
-1.079067000
0.380839800
2.169574000
-1.026132000
0.380894600
2.194103000
-0.972579200
0.380942500
2.217311000
-0.918440300
0.380984500
2.239183000
-0.863748100
0.381022800
2.259706000
-0.808535700
0.381060700
2.278868000
-0.752836200
0.381102400
2.296657000
-0.696683200
0.381152900
2.313063000
-0.640110600
0.381217100
2.328075000
-0.583152500
0.381299800
2.341685000
-0.525843000
0.381403900
2.353885000
-0.468216800
0.381530200
2.364666000
-0.410308500
0.381676300
2.374024000
-0.352153100
0.381837900
2.381951000
-0.293785600
0.382009300
2.388443000
-0.235241100
0.382184500
2.393497000
-0.176555000
0.382358400
2.397109000
-0.117762400
0.382526500
2.399277000
-0.058898950
0.382685800
2.600000000
0.000000000
0.450551400
2.599217000
0.063807190
0.450698300
2.596868000
0.127575900
0.450830600
2.592955000
0.191267900
0.450949200
2.587480000
0.254844500
0.451056100
2.580447000
0.318267800
0.451155000
2.571859000
0.381499200
0.451250900
2.561722000
0.444500900
0.451350100
2.550042000
0.507234800
0.451457700
2.536825000
0.569663200
0.451576700
2.522081000
0.631748400
0.451705900
2.505818000
0.693453100
0.451841300
2.488045000
0.754740100
0.451977300
2.468773000
0.815572500
0.452108400
2.448014000
0.875913600
0.452230200
2.425781000
0.935727100
0.452339000
2.402087000
0.994976900
0.452431800
2.376945000
1.053627000
0.452506200
2.350372000
1.111643000
0.452559900
2.322383000
1.168989000
0.452590400
2.292995000
1.225631000
0.452595100
2.262226000
1.281535000
0.452572800
2.230094000
1.336667000
0.452524700
2.196619000
1.390994000
0.452454900
2.161821000
1.444483000
0.452369100
2.125721000
1.497101000
0.452272300
2.088340000
1.548818000
0.452168500
2.049700000
1.599602000
0.452061000
2.009827000
1.649422000
0.451952900
1.968743000
1.698249000
0.451846200
1.926473000
1.746053000
0.451740900
1.883042000
1.792805000
0.451635300
1.838477000
1.838477000
0.451527200
1.792805000
1.883042000
0.451414600
1.746053000
1.926473000
0.451295400
1.698249000
1.968743000
0.451168100
1.649422000
2.009827000
0.451031200
1.599602000
2.049700000
0.450883200
1.548818000
2.088340000
0.450723100
1.497101000
2.125721000
0.450550000
1.444483000
2.161821000
0.450364200
1.390994000
2.196619000
0.450166500
1.336667000
2.230094000
0.449958500
1.281535000
2.262226000
0.449742900
1.225631000
2.292995000
0.449522900
1.168989000
2.322383000
0.449302300
1.111643000
2.350372000
0.449084800
1.053627000
2.376945000
0.448873800
0.994976900
2.402087000
0.448672100
0.935727100
2.425781000
0.448481500
0.875913600
2.448014000
0.448303400
0.815572500
2.468773000
0.448137900
0.754740100
2.488045000
0.447984900
0.693453100
2.505818000
0.447844000
0.631748400
2.522081000
0.447714600
0.569663200
2.536825000
0.447596000
0.507234800
2.550042000
0.447487200
0.444500900
2.561722000
0.447387000
0.381499200
2.571859000
0.447293600
0.318267800
2.580447000
0.447204700
0.254844500
2.587480000
0.447117300
0.191267900
2.592955000
0.447028000
0.127575900
2.596868000
0.446933400
0.063807190
2.599217000
0.446830400
0.000000000
2.600000000
0.446716100
-0.063807190
2.599217000
0.446588800
-0.127575900
2.596868000
0.446447200
-0.191267900
2.592955000
0.446291400
-0.254844500
2.587480000
0.446121900
-0.318267800
2.580447000
0.445940400
-0.381499200
2.571859000
0.445748800
-0.444500900
2.561722000
0.445549500
-0.507234800
2.550042000
0.445345000
-0.569663200
2.536825000
0.445137500
-0.631748400
2.522081000
0.444929600
-0.693453100
2.505818000
0.444723700
-0.754740100
2.488045000
0.444522400
-0.815572500
2.468773000
0.444328100
-0.875913600
2.448014000
0.444142600
-0.935727100
2.425781000
0.443967000
-0.994976900
2.402087000
0.443801900
-1.053627000
2.376945000
0.443647400
-1.111643000
2.350372000
0.443502900
-1.168989000
2.322383000
0.443367500
-1.225631000
2.292995000
0.443239900
-1.281535000
2.262226000
0.443118100
-1.336667000
2.230094000
0.443000200
-1.390994000
2.196619000
0.442884800
-1.444483000
2.161821000
0.442771200
-1.497101000
2.125721000
0.442659400
-1.548818000
2.088340000
0.442550400
-1.599602000
2.049700000
0.442445500
-1.649422000
2.009827000
0.442346100
-1.698249000
1.968743000
0.442253200
-1.746053000
1.926473000
0.442167200
-1.792805000
1.883042000
0.442088100
-1.838477000
1.838477000
0.442015800
-1.883042000
1.792805000
0.441950600
-1.926473000
1.746053000
0.441893100
-1.968743000
1.698249000
0.441844600
-2.009827000
1.649422000
0.441806300
-2.049700000
1.599602000
0.441779600
-2.088340000
1.548818000
0.441765700
-2.125721000
1.497101000
0.441765700
-2.161821000
1.444483000
0.441780000
-2.196619000
1.390994000
0.441808700
-2.230094000
1.336667000
0.441851000
-2.262226000
1.281535000
0.441905700
-2.292995000
1.225631000
0.441971200
-2.322383000
1.168989000
0.442045700
-2.350372000
1.111643000
0.442127000
-2.376945000
1.053627000
0.442213900
-2.402087000
0.994976900
0.442305300
-2.425781000
0.935727100
0.442401400
-2.448014000
0.875913600
0.442503200
-2.468773000
0.815572500
0.442612200
-2.488045000
0.754740100
0.442730700
-2.505818000
0.693453100
0.442860800
-2.522081000
0.631748400
0.443004100
-2.536825000
0.569663200
0.443161200
-2.550042000
0.507234800
0.443331600
-2.561722000
0.444500900
0.443513700
-2.571859000
0.381499200
0.443704700
-2.580447000
0.318267800
0.443901700
-2.587480000
0.254844500
0.444100900
-2.592955000
0.191267900
0.444299400
-2.596868000
0.127575900
0.444494400
-2.599217000
0.063807190
0.444684100
-2.600000000
0.000000000
0.444868400
-2.599217000
-0.063807190
0.445047900
-2.596868000
-0.127575900
0.445224900
-2.592955000
-0.191267900
0.445402300
-2.587480000
-0.254844500
0.445583700
-2.580447000
-0.318267800
0.445772500
-2.571859000
-0.381499200
0.445971800
-2.561722000
-0.444500900
0.446183700
-2.550042000
-0.507234800
0.446409200
-2.536825000
-0.569663200
0.446648100
-2.522081000
-0.631748400
0.446898800
-2.505818000
-0.693453100
0.447158800
-2.488045000
-0.754740100
0.447424600
-2.468773000
-0.815572500
0.447692500
-2.448014000
-0.875913600
0.447958900
-2.425781000
-0.935727100
0.448220800
-2.402087000
-0.994976900
0.448475900
-2.376945000
-1.053627000
0.448722700
-2.350372000
-1.111643000
0.448960800
-2.322383000
-1.168989000
0.449190100
-2.292995000
-1.225631000
0.449411200
-2.262226000
-1.281535000
0.449625000
-2.230094000
-1.336667000
0.449832100
-2.196619000
-1.390994000
0.450033300
-2.161821000
-1.444483000
0.450229100
-2.125721000
-1.497101000
0.450419800
-2.088340000
-1.548818000
0.450605500
-2.049700000
-1.599602000
0.450786100
-2.009827000
-1.649422000
0.450961600
-1.968743000
-1.698249000
0.451131700
-1.926473000
-1.746053000
0.451296500
-1.883042000
-1.792805000
0.451455600
-1.838477000
-1.838477000
0.451608400
-1.792805000
-1.883042000
0.451754400
-1.746053000
-1.926473000
0.451892000
-1.698249000
-1.968743000
0.452019800
-1.649422000
-2.009827000
0.452136000
-1.599602000
-2.049700000
0.452238600
-1.548818000
-2.088340000
0.452326200
-1.497101000
-2.125721000
0.452397700
-1.444483000
-2.161821000
0.452452900
-1.390994000
-2.196619000
0.452492200
-1.336667000
-2.230094000
0.452516900
-1.281535000
-2.262226000
0.452528400
-1.225631000
-2.292995000
0.452529000
-1.168989000
-2.322383000
0.452520400
-1.111643000
-2.350372000
0.452504600
-1.053627000
-2.376945000
0.452483400
-0.994976900
-2.402087000
0.452458200
-0.935727100
-2.425781000
0.452429900
-0.875913600
-2.448014000
0.452399000
-0.815572500
-2.468773000
0.452365300
-0.754740100
-2.488045000
0.452327900
-0.693453100
-2.505818000
0.452285000
-0.631748400
-2.522081000
0.452234500
-0.569663200
-2.536825000
0.452174200
-0.507234800
-2.550042000
0.452101800
-0.444500900
-2.561722000
0.452015800
-0.381499200
-2.571859000
0.451915700
-0.318267800
-2.580447000
0.451801700
-0.254844500
-2.587480000
0.451674600
-0.191267900
-2.592955000
0.451536200
-0.127575900
-2.596868000
0.451388300
-0.063807190
-2.599217000
0.451233200
0.000000000
-2.600000000
0.451072800
0.063807190
-2.599217000
0.450909200
0.127575900
-2.596868000
0.450743800
0.191267900
-2.592955000
0.450577600
0.254844500
-2.587480000
0.450410900
0.318267800
-2.580447000
0.450243400
0.381499200
-2.571859000
0.450074300
0.444500900
-2.561722000
0.449902700
0.507234800
-2.550042000
0.449728300
0.569663200
-2.536825000
0.449551600
0.631748400
-2.522081000
0.449373700
0.693453100
-2.505818000
0.449196700
0.754740100
-2.488045000
0.449023300
0.815572500
-2.468773000
0.448855900
0.875913600
-2.448014000
0.448696600
0.935727100
-2.425781000
0.448546500
0.994976900
-2.402087000
0.448406100
1.053627000
-2.376945000
0.448276000
1.111643000
-2.350372000
0.448157300
1.168989000
-2.322383000
0.448052500
1.225631000
-2.292995000
0.447964700
1.281535000
-2.262226000
0.447896700
1.336667000
-2.230094000
0.447849600
1.390994000
-2.196619000
0.447822800
1.444483000
-2.161821000
0.447814200
1.497101000
-2.125721000
0.447820700
1.548818000
-2.088340000
0.447838700
1.599602000
-2.049700000
0.447864700
1.649422000
-2.009827000
0.447896200
1.698249000
-1.968743000
0.447931600
1.746053000
-1.926473000
0.447970800
1.792805000
-1.883042000
0.448013800
1.838477000
-1.838477000
0.448060800
1.883042000
-1.792805000
0.448111900
1.926473000
-1.746053000
0.448166600
1.968743000
-1.698249000
0.448223600
2.009827000
-1.649422000
0.448280400
2.049700000
-1.599602000
0.448334900
2.088340000
-1.548818000
0.448386200
2.125721000
-1.497101000
0.448435100
2.161821000
-1.444483000
0.448483500
2.196619000
-1.390994000
0.448533000
2.230094000
-1.336667000
0.448583300
2.262226000
-1.281535000
0.448632400
2.292995000
-1.225631000
0.448677000
2.322383000
-1.168989000
0.448714100
2.350372000
-1.111643000
0.448742000
2.376945000
-1.053627000
0.448760400
2.402087000
-0.994976900
0.448770800
2.425781000
-0.935727100
0.448775800
2.448014000
-0.875913600
0.448779500
2.468773000
-0.815572500
0.448787200
2.488045000
-0.754740100
0.448805700
2.505818000
-0.693453100
0.448842500
2.522081000
-0.631748400
0.448904900
2.536825000
-0.569663200
0.448998300
2.550042000
-0.507234800
0.449124000
2.561722000
-0.444500900
0.449278600
2.571859000
-0.381499200
0.449454900
2.580447000
-0.318267800
0.449644400
2.587480000
-0.254844500
0.449838600
2.592955000
-0.191267900
0.450030900
2.596868000
-0.127575900
0.450216000
2.599217000
-0.063807190
0.450390200
2.800000000
0.000000000
0.524720400
2.799157000
0.068715440
0.524880100
2.796627000
0.137389500
0.525023200
2.792413000
0.205980800
0.525150600
2.786517000
0.274448000
0.525264700
2.778943000
0.342749900
0.525369600
2.769694000
0.410845300
0.525471200
2.758777000
0.478693300
0.525576700
2.746199000
0.546252900
0.525692300
2.731966000
0.613483400
0.525820900
2.716088000
0.680344500
0.525961000
2.698573000
0.746795700
0.526107100
2.679433000
0.812797100
0.526252500
2.658679000
0.878308900
0.526391000
2.636323000
0.943291600
0.526517700
2.612380000
1.007706000
0.526629400
2.586863000
1.071514000
0.526723400
2.559787000
1.134676000
0.526797600
2.531170000
1.197154000
0.526849800
2.501028000
1.258912000
0.526877500
2.469380000
1.319911000
0.526877500
2.436244000
1.380115000
0.526848100
2.401640000
1.439488000
0.526790200
2.365590000
1.497993000
0.526708500
2.328115000
1.555597000
0.526609400
2.289237000
1.612263000
0.526498600
2.248981000
1.667958000
0.526380700
2.207370000
1.722648000
0.526259500
2.164429000
1.776301000
0.526139000
2.120185000
1.828884000
0.526021800
2.074663000
1.880365000
0.525908200
2.027892000
1.930714000
0.525796500
1.979899000
1.979899000
0.525684200
1.930714000
2.027892000
0.525568600
1.880365000
2.074663000
0.525447100
1.828884000
2.120185000
0.525317000
1.776301000
2.164429000
0.525175400
1.722648000
2.207370000
0.525019600
1.667958000
2.248981000
0.524846900
1.612263000
2.289237000
0.524655100
1.555597000
2.328115000
0.524443100
1.497993000
2.365590000
0.524210800
1.439488000
2.401640000
0.523959300
1.380115000
2.436244000
0.523691500
1.319911000
2.469380000
0.523411800
1.258912000
2.501028000
0.523125500
1.197154000
2.531170000
0.522838800
1.134676000
2.559787000
0.522557700
1.071514000
2.586863000
0.522287400
1.007706000
2.612380000
0.522032000
0.943291600
2.636323000
0.521793900
0.878308900
2.658679000
0.521574000
0.812797100
2.679433000
0.521372100
0.746795700
2.698573000
0.521187100
0.680344500
2.716088000
0.521017800
0.613483400
2.731966000
0.520862600
0.546252900
2.746199000
0.520719800
0.478693300
2.758777000
0.520587300
0.410845300
2.769694000
0.520462800
0.342749900
2.778943000
0.520343400
0.274448000
2.786517000
0.520225600
0.205980800
2.792413000
0.520105700
0.137389500
2.796627000
0.519980100
0.068715440
2.799157000
0.519845300
0.000000000
2.800000000
0.519698800
-0.068715440
2.799157000
0.519538600
-0.137389500
2.796627000
0.519363800
-0.205980800
2.792413000
0.519174500
-0.274448000
2.786517000
0.518971400
-0.342749900
2.778943000
0.518756400
-0.410845300
2.769694000
0.518531500
-0.478693300
2.758777000
0.518299200
-0.546252900
2.746199000
0.518061900
-0.613483400
2.731966000
0.517822100
-0.680344500
2.716088000
0.517582400
-0.746795700
2.698573000
0.517345500
-0.812797100
2.679433000
0.517114500
-0.878308900
2.658679000
0.516892300
-0.943291600
2.636323000
0.516681300
-1.007706000
2.612380000
0.516483100
-1.071514000
2.586863000
0.516298800
-1.134676000
2.559787000
0.516128500
-1.197154000
2.531170000
0.515971700
-1.258912000
2.501028000
0.515827100
-1.319911000
2.469380000
0.515692400
-1.380115000
2.436244000
0.515564600
-1.439488000
2.401640000
0.515441000
-1.497993000
2.365590000
0.515319100
-1.555597000
2.328115000
0.515197900
-1.612263000
2.289237000
0.515077400
-1.667958000
2.248981000
0.514959200
-1.722648000
2.207370000
0.514845600
-1.776301000
2.164429000
0.514739400
-1.828884000
2.120185000
0.514642800
-1.880365000
2.074663000
0.514557400
-1.930714000
2.027892000
0.514483700
-1.979899000
1.979899000
0.514422500
-2.027892000
1.930714000
0.514374100
-2.074663000
1.880365000
0.514339100
-2.120185000
1.828884000
0.514318200
-2.164429000
1.776301000
0.514311600
-2.207370000
1.722648000
0.514319700
-2.248981000
1.667958000
0.514342000
-2.289237000
1.612263000
0.514378000
-2.328115000
1.555597000
0.514426600
-2.365590000
1.497993000
0.514486300
-2.401640000
1.439488000
0.514555700
-2.436244000
1.380115000
0.514633200
-2.469380000
1.319911000
0.514717500
-2.501028000
1.258912000
0.514807300
-2.531170000
1.197154000
0.514902100
-2.559787000
1.134676000
0.515001400
-2.586863000
1.071514000
0.515105700
-2.612380000
1.007706000
0.515216100
-2.636323000
0.943291600
0.515334200
-2.658679000
0.878308900
0.515462200
-2.679433000
0.812797100
0.515602400
-2.698573000
0.746795700
0.515757200
-2.716088000
0.680344500
0.515928100
-2.731966000
0.613483400
0.516116000
-2.746199000
0.546252900
0.516320000
-2.758777000
0.478693300
0.516538600
-2.769694000
0.410845300
0.516768800
-2.778943000
0.342749900
0.517007000
-2.786517000
0.274448000
0.517249300
-2.792413000
0.205980800
0.517492200
-2.796627000
0.137389500
0.517732400
-2.799157000
0.068715440
0.517968100
-2.800000000
0.000000000
0.518198600
-2.799157000
-0.068715440
0.518424600
-2.796627000
-0.137389500
0.518647800
-2.792413000
-0.205980800
0.518870900
-2.786517000
-0.274448000
0.519097200
-2.778943000
-0.342749900
0.519329700
-2.769694000
-0.410845300
0.519571200
-2.758777000
-0.478693300
0.519823800
-2.746199000
-0.546252900
0.520088600
-2.731966000
-0.613483400
0.520365400
-2.716088000
-0.680344500
0.520653400
-2.698573000
-0.746795700
0.520950100
-2.679433000
-0.812797100
0.521252600
-2.658679000
-0.878308900
0.521557900
-2.636323000
-0.943291600
0.521862600
-2.612380000
-1.007706000
0.522164000
-2.586863000
-1.071514000
0.522460600
-2.559787000
-1.134676000
0.522751200
-2.531170000
-1.197154000
0.523035500
-2.501028000
-1.258912000
0.523313600
-2.469380000
-1.319911000
0.523586000
-2.436244000
-1.380115000
0.523853100
-2.401640000
-1.439488000
0.524115100
-2.365590000
-1.497993000
0.524372300
-2.328115000
-1.555597000
0.524624500
-2.289237000
-1.612263000
0.524871600
-2.248981000
-1.667958000
0.525113200
-2.207370000
-1.722648000
0.525348700
-2.164429000
-1.776301000
0.525577500
-2.120185000
-1.828884000
0.525799300
-2.074663000
-1.880365000
0.526013400
-2.027892000
-1.930714000
0.526219500
-1.979899000
-1.979899000
0.526416900
-1.930714000
-2.027892000
0.526604800
-1.880365000
-2.074663000
0.526781900
-1.828884000
-2.120185000
0.526946500
-1.776301000
-2.164429000
0.527097000
-1.722648000
-2.207370000
0.527231200
-1.667958000
-2.248981000
0.527347600
-1.612263000
-2.289237000
0.527444800
-1.555597000
-2.328115000
0.527522600
-1.497993000
-2.365590000
0.527581200
-1.439488000
-2.401640000
0.527621500
-1.380115000
-2.436244000
0.527645200
-1.319911000
-2.469380000
0.527654200
-1.258912000
-2.501028000
0.527650500
-1.197154000
-2.531170000
0.527636100
-1.134676000
-2.559787000
0.527612700
-1.071514000
-2.586863000
0.527582000
-1.007706000
-2.612380000
0.527544900
-0.943291600
-2.636323000
0.527501800
-0.878308900
-2.658679000
0.527452500
-0.812797100
-2.679433000
0.527395900
-0.746795700
-2.698573000
0.527330500
-0.680344500
-2.716088000
0.527254300
-0.613483400
-2.731966000
0.527165600
-0.546252900
-2.746199000
0.527062800
-0.478693300
-2.758777000
0.526945100
-0.410845300
-2.769694000
0.526812700
-0.342749900
-2.778943000
0.526666700
-0.274448000
-2.786517000
0.526508600
-0.205980800
-2.792413000
0.526340500
-0.137389500
-2.796627000
0.526164900
-0.068715440
-2.799157000
0.525984200
0.000000000
-2.800000000
0.525800600
0.068715440
-2.799157000
0.525616000
0.137389500
-2.796627000
0.525431900
0.205980800
-2.792413000
0.525248900
0.274448000
-2.786517000
0.525067000
0.342749900
-2.778943000
0.524885500
0.410845300
-2.769694000
0.524703100
0.478693300
-2.758777000
0.524518600
0.546252900
-2.746199000
0.524331000
0.613483400
-2.731966000
0.524140300
0.680344500
-2.716088000
0.523947400
0.746795700
-2.698573000
0.523754100
0.812797100
-2.679433000
0.523562700
0.878308900
-2.658679000
0.523375500
0.943291600
-2.636323000
0.523194300
1.007706000
-2.612380000
0.523020000
1.071514000
-2.586863000
0.522852800
1.134676000
-2.559787000
0.522693300
1.197154000
-2.531170000
0.522542600
1.258912000
-2.501028000
0.522403500
1.319911000
-2.469380000
0.522280100
1.380115000
-2.436244000
0.522175400
1.439488000
-2.401640000
0.522091000
1.497993000
-2.365590000
0.522026300
1.555597000
-2.328115000
0.521979100
1.612263000
-2.289237000
0.521946300
1.667958000
-2.248981000
0.521924400
1.722648000
-2.207370000
0.521910300
1.776301000
-2.164429000
0.521902100
1.828884000
-2.120185000
0.521899300
1.880365000
-2.074663000
0.521902600
1.930714000
-2.027892000
0.521912600
1.979899000
-1.979899000
0.521930400
2.027892000
-1.930714000
0.521956200
2.074663000
-1.880365000
0.521989800
2.120185000
-1.828884000
0.522029500
2.164429000
-1.776301000
0.522072900
2.207370000
-1.722648000
0.522117300
2.248981000
-1.667958000
0.522162000
2.289237000
-1.612263000
0.522208200
2.328115000
-1.555597000
0.522258600
2.365590000
-1.497993000
0.522315000
2.401640000
-1.439488000
0.522377000
2.436244000
-1.380115000
0.522441300
2.469380000
-1.319911000
0.522503600
2.501028000
-1.258912000
0.522559300
2.531170000
-1.197154000
0.522605500
2.559787000
-1.134676000
0.522641400
2.586863000
-1.071514000
0.522667700
2.612380000
-1.007706000
0.522687100
2.636323000
-0.943291600
0.522703600
2.658679000
-0.878308900
0.522722900
2.679433000
-0.812797100
0.522752400
2.698573000
-0.746795700
0.522800600
2.716088000
-0.680344500
0.522876100
2.731966000
-0.613483400
0.522985400
2.746199000
-0.546252900
0.523130100
2.758777000
-0.478693300
0.523306300
2.769694000
-0.410845300
0.523505900
2.778943000
-0.342749900
0.523718700
2.786517000
-0.274448000
0.523935600
2.792413000
-0.205980800
0.524148800
2.796627000
-0.137389500
0.524353000
2.799157000
-0.068715440
0.524544300
3.000000000
0.000000000
0.605148300
2.999096000
0.073623690
0.605328100
2.996386000
0.147203000
0.605490000
2.991871000
0.220693700
0.605634800
2.985554000
0.294051400
0.605764300
2.977439000
0.367232000
0.605882000
2.967530000
0.440191400
0.605993100
2.955833000
0.512885700
0.606104100
2.942356000
0.585271000
0.606220400
2.927106000
0.657303700
0.606344900
2.910094000
0.728940500
0.606475700
2.891328000
0.800138200
0.606607900
2.870821000
0.870854000
0.606735300
2.848584000
0.941045300
0.606852700
2.824632000
1.010670000
0.606956300
2.798978000
1.079685000
0.607043800
2.771638000
1.148050000
0.607113500
2.742629000
1.215724000
0.607164000
2.711968000
1.282665000
0.607193400
2.679673000
1.348834000
0.607198700
2.645764000
1.414190000
0.607176300
2.610261000
1.478695000
0.607123500
2.573186000
1.542308000
0.607041200
2.534561000
1.604993000
0.606934600
2.494409000
1.666711000
0.606811100
2.452754000
1.727425000
0.606677700
2.409623000
1.787098000
0.606539400
2.365039000
1.845695000
0.606401300
2.319031000
1.903180000
0.606268000
2.271626000
1.959519000
0.606142800
2.222853000
2.014677000
0.606025900
2.172741000
2.068622000
0.605914700
2.121320000
2.121320000
0.605805600
2.068622000
2.172741000
0.605694700
2.014677000
2.222853000
0.605577900
1.959519000
2.271626000
0.605451300
1.903180000
2.319031000
0.605310700
1.845695000
2.365039000
0.605151800
1.787098000
2.409623000
0.604970600
1.727425000
2.452754000
0.604763900
1.666711000
2.494409000
0.604529200
1.604993000
2.534561000
0.604265600
1.542308000
2.573186000
0.603973800
1.478695000
2.610261000
0.603656800
1.414190000
2.645764000
0.603319500
1.348834000
2.679673000
0.602969100
1.282665000
2.711968000
0.602613600
1.215724000
2.742629000
0.602261900
1.148050000
2.771638000
0.601921900
1.079685000
2.798978000
0.601600100
1.010670000
2.824632000
0.601300800
0.941045300
2.848584000
0.601025600
0.870854000
2.870821000
0.600774300
0.800138200
2.891328000
0.600545100
0.728940500
2.910094000
0.600335500
0.657303700
2.927106000
0.600142400
0.585271000
2.942356000
0.599962900
0.512885700
2.955833000
0.599793600
0.440191400
2.967530000
0.599631300
0.367232000
2.977439000
0.599472500
0.294051400
2.985554000
0.599313600
0.220693700
2.991871000
0.599151200
0.147203000
2.996386000
0.598981900
0.073623690
2.999096000
0.598803000
0.000000000
3.000000000
0.598612400
-0.073623690
2.999096000
0.598408700
-0.147203000
2.996386000
0.598191400
-0.220693700
2.991871000
0.597961000
-0.294051400
2.985554000
0.597718200
-0.367232000
2.977439000
0.597464900
-0.440191400
2.967530000
0.597203100
-0.512885700
2.955833000
0.596935000
-0.585271000
2.942356000
0.596663300
-0.657303700
2.927106000
0.596390400
-0.728940500
2.910094000
0.596118900
-0.800138200
2.891328000
0.595852100
-0.870854000
2.870821000
0.595593600
-0.941045300
2.848584000
0.595346800
-1.010670000
2.824632000
0.595114600
-1.079685000
2.798978000
0.594899100
-1.148050000
2.771638000
0.594701300
-1.215724000
2.742629000
0.594521200
-1.282665000
2.711968000
0.594358000
-1.348834000
2.679673000
0.594209800
-1.414190000
2.645764000
0.594073500
-1.478695000
2.610261000
0.593945100
-1.542308000
2.573186000
0.593820900
-1.604993000
2.534561000
0.593698000
-1.666711000
2.494409000
0.593575000
-1.727425000
2.452754000
0.593452500
-1.787098000
2.409623000
0.593332800
-1.845695000
2.365039000
0.593219800
-1.903180000
2.319031000
0.593117800
-1.959519000
2.271626000
0.593030500
-2.014677000
2.222853000
0.592960700
-2.068622000
2.172741000
0.592909600
-2.121320000
2.121320000
0.592877900
-2.172741000
2.068622000
0.592865100
-2.222853000
2.014677000
0.592870500
-2.271626000
1.959519000
0.592892600
-2.319031000
1.903180000
0.592929600
-2.365039000
1.845695000
0.592979400
-2.409623000
1.787098000
0.593040000
-2.452754000
1.727425000
0.593109300
-2.494409000
1.666711000
0.593185700
-2.534561000
1.604993000
0.593267900
-2.573186000
1.542308000
0.593355000
-2.610261000
1.478695000
0.593446900
-2.645764000
1.414190000
0.593543300
-2.679673000
1.348834000
0.593644700
-2.711968000
1.282665000
0.593751500
-2.742629000
1.215724000
0.593864600
-2.771638000
1.148050000
0.593984800
-2.798978000
1.079685000
0.594113300
-2.824632000
1.010670000
0.594252000
-2.848584000
0.941045300
0.594402600
-2.870821000
0.870854000
0.594567600
-2.891328000
0.800138200
0.594749200
-2.910094000
0.728940500
0.594949200
-2.927106000
0.657303700
0.595168800
-2.942356000
0.585271000
0.595408000
-2.955833000
0.512885700
0.595665400
-2.967530000
0.440191400
0.595938300
-2.977439000
0.367232000
0.596222900
-2.985554000
0.294051400
0.596514900
-2.991871000
0.220693700
0.596809600
-2.996386000
0.147203000
0.597103200
-2.999096000
0.073623690
0.597392600
-3.000000000
0.000000000
0.597676200
-2.999096000
-0.073623690
0.597953800
-2.996386000
-0.147203000
0.598226700
-2.991871000
-0.220693700
0.598497300
-2.985554000
-0.294051400
0.598768600
-2.977439000
-0.367232000
0.599043800
-2.967530000
-0.440191400
0.599325800
-2.955833000
-0.512885700
0.599617100
-2.942356000
-0.585271000
0.599919300
-2.927106000
-0.657303700
0.600232900
-2.910094000
-0.728940500
0.600557400
-2.891328000
-0.800138200
0.600891100
-2.870821000
-0.870854000
0.601231900
-2.848584000
-0.941045300
0.601577200
-2.824632000
-1.010670000
0.601924100
-2.798978000
-1.079685000
0.602270600
-2.771638000
-1.148050000
0.602615100
-2.742629000
-1.215724000
0.602956800
-2.711968000
-1.282665000
0.603295000
-2.679673000
-1.348834000
0.603629600
-2.645764000
-1.414190000
0.603960500
-2.610261000
-1.478695000
0.604287300
-2.573186000
-1.542308000
0.604609700
-2.534561000
-1.604993000
0.604927200
-2.494409000
-1.666711000
0.605239200
-2.452754000
-1.727425000
0.605545300
-2.409623000
-1.787098000
0.605844700
-2.365039000
-1.845695000
0.606136600
-2.319031000
-1.903180000
0.606420100
-2.271626000
-1.959519000
0.606694200
-2.222853000
-2.014677000
0.606958200
-2.172741000
-2.068622000
0.607211100
-2.121320000
-2.121320000
0.607452200
-2.068622000
-2.172741000
0.607680500
-2.014677000
-2.222853000
0.607894900
-1.959519000
-2.271626000
0.608093700
-1.903180000
-2.319031000
0.608275000
-1.845695000
-2.365039000
0.608436800
-1.787098000
-2.409623000
0.608577300
-1.727425000
-2.452754000
0.608695100
-1.666711000
-2.494409000
0.608789600
-1.604993000
-2.534561000
0.608860900
-1.542308000
-2.573186000
0.608909800
-1.478695000
-2.610261000
0.608938000
-1.414190000
-2.645764000
0.608947400
-1.348834000
-2.679673000
0.608940200
-1.282665000
-2.711968000
0.608918700
-1.215724000
-2.742629000
0.608885000
-1.148050000
-2.771638000
0.608840800
-1.079685000
-2.798978000
0.608787200
-1.010670000
-2.824632000
0.608724400
-0.941045300
-2.848584000
0.608651700
-0.870854000
-2.870821000
0.608567800
-0.800138200
-2.891328000
0.608470900
-0.728940500
-2.910094000
0.608359200
-0.657303700
-2.927106000
0.608231100
-0.585271000
-2.942356000
0.608086000
-0.512885700
-2.955833000
0.607924300
-0.440191400
-2.967530000
0.607747300
-0.367232000
-2.977439000
0.607557100
-0.294051400
-2.985554000
0.607356100
-0.220693700
-2.991871000
0.607147200
-0.147203000
-2.996386000
0.606933300
-0.073623690
-2.999096000
0.606717100
0.000000000
-3.000000000
0.606501200
0.073623690
-2.999096000
0.606287700
0.147203000
-2.996386000
0.606078100
0.220693700
-2.991871000
0.605873200
0.294051400
-2.985554000
0.605672500
0.367232000
-2.977439000
0.605474700
0.440191400
-2.967530000
0.605278100
0.512885700
-2.955833000
0.605080800
0.585271000
-2.942356000
0.604881600
0.657303700
-2.927106000
0.604679800
0.728940500
-2.910094000
0.604476100
0.800138200
-2.891328000
0.604272100
0.870854000
-2.870821000
0.604069900
0.941045300
-2.848584000
0.603871500
1.010670000
-2.824632000
0.603678400
1.079685000
-2.798978000
0.603491000
1.148050000
-2.771638000
0.603309000
1.215724000
-2.742629000
0.603132200
1.282665000
-2.711968000
0.602961600
1.348834000
-2.679673000
0.602799800
1.414190000
-2.645764000
0.602651100
1.478695000
-2.610261000
0.602518900
1.542308000
-2.573186000
0.602404500
1.604993000
-2.534561000
0.602307200
1.666711000
-2.494409000
0.602224800
1.727425000
-2.452754000
0.602154000
1.787098000
-2.409623000
0.602091600
1.845695000
-2.365039000
0.602034600
1.903180000
-2.319031000
0.601982100
1.959519000
-2.271626000
0.601934400
2.014677000
-2.222853000
0.601893400
2.068622000
-2.172741000
0.601861100
2.121320000
-2.121320000
0.601839300
2.172741000
-2.068622000
0.601829500
2.222853000
-2.014677000
0.601832300
2.271626000
-1.959519000
0.601846600
2.319031000
-1.903180000
0.601870100
2.365039000
-1.845695000
0.601900100
2.409623000
-1.787098000
0.601935900
2.452754000
-1.727425000
0.601979200
2.494409000
-1.666711000
0.602032800
2.534561000
-1.604993000
0.602098900
2.573186000
-1.542308000
0.602176700
2.610261000
-1.478695000
0.602262000
2.645764000
-1.414190000
0.602349200
2.679673000
-1.348834000
0.602432500
2.711968000
-1.282665000
0.602508400
2.742629000
-1.215724000
0.602575200
2.771638000
-1.148050000
0.602633700
2.798978000
-1.079685000
0.602685700
2.824632000
-1.010670000
0.602735500
2.848584000
-0.941045300
0.602788300
2.870821000
-0.870854000
0.602851300
2.891328000
-0.800138200
0.602932800
2.910094000
-0.728940500
0.603040900
2.927106000
-0.657303700
0.603181900
2.942356000
-0.585271000
0.603357100
2.955833000
-0.512885700
0.603562500
2.967530000
-0.440191400
0.603790000
2.977439000
-0.367232000
0.604029700
2.985554000
-0.294051400
0.604272100
2.991871000
-0.220693700
0.604509900
2.996386000
-0.147203000
0.604737400
2.999096000
-0.073623690
0.604951000
3.200000000
0.000000000
0.691456800
3.199036000
0.078531940
0.691661500
3.196146000
0.157016600
0.691848500
3.191329000
0.235406600
0.692017900
3.184591000
0.313654900
0.692171000
3.175935000
0.391714200
0.692310700
3.165365000
0.469537500
0.692441300
3.152889000
0.547078100
0.692568900
3.138513000
0.624289000
0.692698800
3.122247000
0.701124000
0.692833700
3.104100000
0.777536600
0.692971700
3.084083000
0.853480800
0.693108100
3.062209000
0.928910900
0.693237200
3.038490000
1.003782000
0.693353900
3.012941000
1.078048000
0.693455000
2.985577000
1.151664000
0.693538500
2.956414000
1.224587000
0.693603200
2.925471000
1.296772000
0.693647700
2.892766000
1.368176000
0.693669800
2.858318000
1.438756000
0.693665700
2.822148000
1.508470000
0.693630500
2.784278000
1.577274000
0.693560100
2.744732000
1.645129000
0.693454900
2.703532000
1.711993000
0.693320300
2.660703000
1.777825000
0.693164900
2.616271000
1.842586000
0.692996900
2.570264000
1.906238000
0.692822800
2.522709000
1.968741000
0.692649400
2.473634000
2.030059000
0.692483600
2.423068000
2.090153000
0.692330300
2.371044000
2.148989000
0.692190800
2.317591000
2.206530000
0.692062600
2.262742000
2.262742000
0.691941300
2.206530000
2.317591000
0.691821600
2.148989000
2.371044000
0.691698100
2.090153000
2.423068000
0.691565000
2.030059000
2.473634000
0.691416400
1.968741000
2.522709000
0.691246900
1.906238000
2.570264000
0.691051500
1.842586000
2.616271000
0.690826000
1.777825000
2.660703000
0.690567900
1.711993000
2.703532000
0.690276100
1.645129000
2.744732000
0.689951800
1.577274000
2.784278000
0.689598600
1.508470000
2.822148000
0.689222200
1.438756000
2.858318000
0.688830800
1.368176000
2.892766000
0.688433800
1.296772000
2.925471000
0.688041200
1.224587000
2.956414000
0.687662100
1.151664000
2.985577000
0.687304000
1.078048000
3.012941000
0.686971700
1.003782000
3.038490000
0.686667000
0.928910900
3.062209000
0.686389400
0.853480800
3.084083000
0.686136400
0.777536600
3.104100000
0.685904200
0.701124000
3.122247000
0.685688600
0.624289000
3.138513000
0.685485200
0.547078100
3.152889000
0.685289700
0.469537500
3.165365000
0.685097800
0.391714200
3.175935000
0.684905700
0.313654900
3.184591000
0.684709900
0.235406600
3.191329000
0.684507300
0.157016600
3.196146000
0.684295400
0.078531940
3.199036000
0.684072300
0.000000000
3.200000000
0.683837100
-0.078531940
3.199036000
0.683589000
-0.157016600
3.196146000
0.683328400
-0.235406600
3.191329000
0.683055900
-0.313654900
3.184591000
0.682772600
-0.391714200
3.175935000
0.682480300
-0.469537500
3.165365000
0.682180900
-0.547078100
3.152889000
0.681877000
-0.624289000
3.138513000
0.681570900
-0.701124000
3.122247000
0.681265200
-0.777536600
3.104100000
0.680963000
-0.853480800
3.084083000
0.680667800
-0.928910900
3.062209000
0.680383300
-1.003782000
3.038490000
0.680113500
-1.078048000
3.012941000
0.679861600
-1.151664000
2.985577000
0.679629600
-1.224587000
2.956414000
0.679418500
-1.296772000
2.925471000
0.679228000
-1.368176000
2.892766000
0.679056900
-1.438756000
2.858318000
0.678902900
-1.508470000
2.822148000
0.678762100
-1.577274000
2.784278000
0.678630400
-1.645129000
2.744732000
0.678502900
-1.711993000
2.703532000
0.678376700
-1.777825000
2.660703000
0.678250500
-1.842586000
2.616271000
0.678125300
-1.906238000
2.570264000
0.678004100
-1.968741000
2.522709000
0.677892200
-2.030059000
2.473634000
0.677794800
-2.090153000
2.423068000
0.677716600
-2.148989000
2.371044000
0.677660700
-2.206530000
2.317591000
0.677628400
-2.262742000
2.262742000
0.677619500
-2.317591000
2.206530000
0.677632600
-2.371044000
2.148989000
0.677665500
-2.423068000
2.090153000
0.677714900
-2.473634000
2.030059000
0.677777900
-2.522709000
1.968741000
0.677851000
-2.570264000
1.906238000
0.677931500
-2.616271000
1.842586000
0.678017400
-2.660703000
1.777825000
0.678108000
-2.703532000
1.711993000
0.678202900
-2.744732000
1.645129000
0.678302900
-2.784278000
1.577274000
0.678409100
-2.822148000
1.508470000
0.678522400
-2.858318000
1.438756000
0.678643700
-2.892766000
1.368176000
0.678773200
-2.925471000
1.296772000
0.678911300
-2.956414000
1.224587000
0.679058000
-2.985577000
1.151664000
0.679214000
-3.012941000
1.078048000
0.679380600
-3.038490000
1.003782000
0.679559900
-3.062209000
0.928910900
0.679754900
-3.084083000
0.853480800
0.679968500
-3.104100000
0.777536600
0.680203700
-3.122247000
0.701124000
0.680462400
-3.138513000
0.624289000
0.680744800
-3.152889000
0.547078100
0.681049400
-3.165365000
0.469537500
0.681372900
-3.175935000
0.391714200
0.681710500
-3.184591000
0.313654900
0.682056500
-3.191329000
0.235406600
0.682405200
-3.196146000
0.157016600
0.682751400
-3.199036000
0.078531940
0.683091700
-3.200000000
0.000000000
0.683423900
-3.199036000
-0.078531940
0.683748200
-3.196146000
-0.157016600
0.684066200
-3.191329000
-0.235406600
0.684380700
-3.184591000
-0.313654900
0.684695300
-3.175935000
-0.391714200
0.685013800
-3.165365000
-0.469537500
0.685339800
-3.152889000
-0.547078100
0.685676100
-3.138513000
-0.624289000
0.686024700
-3.122247000
-0.701124000
0.686386300
-3.104100000
-0.777536600
0.686760800
-3.084083000
-0.853480800
0.687146900
-3.062209000
-0.928910900
0.687542600
-3.038490000
-1.003782000
0.687945200
-3.012941000
-1.078048000
0.688352400
-2.985577000
-1.151664000
0.688762000
-2.956414000
-1.224587000
0.689172400
-2.925471000
-1.296772000
0.689582200
-2.892766000
-1.368176000
0.689990300
-2.858318000
-1.438756000
0.690395500
-2.822148000
-1.508470000
0.690796600
-2.784278000
-1.577274000
0.691192200
-2.744732000
-1.645129000
0.691580700
-2.703532000
-1.711993000
0.691961300
-2.660703000
-1.777825000
0.692333200
-2.616271000
-1.842586000
0.692695900
-2.570264000
-1.906238000
0.693049100
-2.522709000
-1.968741000
0.693392200
-2.473634000
-2.030059000
0.693724700
-2.423068000
-2.090153000
0.694045500
-2.371044000
-2.148989000
0.694353700
-2.317591000
-2.206530000
0.694648300
-2.262742000
-2.262742000
0.694928200
-2.206530000
-2.317591000
0.695192300
-2.148989000
-2.371044000
0.695439300
-2.090153000
-2.423068000
0.695667300
-2.030059000
-2.473634000
0.695874300
-1.968741000
-2.522709000
0.696058200
-1.906238000
-2.570264000
0.696216800
-1.842586000
-2.616271000
0.696348500
-1.777825000
-2.660703000
0.696452400
-1.711993000
-2.703532000
0.696528300
-1.645129000
-2.744732000
0.696576900
-1.577274000
-2.784278000
0.696599800
-1.508470000
-2.822148000
0.696599500
-1.438756000
-2.858318000
0.696578400
-1.368176000
-2.892766000
0.696539300
-1.296772000
-2.925471000
0.696485000
-1.224587000
-2.956414000
0.696417000
-1.151664000
-2.985577000
0.696336600
-1.078048000
-3.012941000
0.696243400
-1.003782000
-3.038490000
0.696136400
-0.928910900
-3.062209000
0.696013700
-0.853480800
-3.084083000
0.695873400
-0.777536600
-3.104100000
0.695713800
-0.701124000
-3.122247000
0.695534100
-0.624289000
-3.138513000
0.695334600
-0.547078100
-3.152889000
0.695117100
-0.469537500
-3.165365000
0.694883900
-0.391714200
-3.175935000
0.694638800
-0.313654900
-3.184591000
0.694385100
-0.235406600
-3.191329000
0.694126400
-0.157016600
-3.196146000
0.693866000
-0.078531940
-3.199036000
0.693606900
0.000000000
-3.200000000
0.693351400
0.078531940
-3.199036000
0.693101500
0.157016600
-3.196146000
0.692858200
0.235406600
-3.191329000
0.692621400
0.313654900
-3.184591000
0.692390000
0.391714200
-3.175935000
0.692162300
0.469537500
-3.165365000
0.691935800
0.547078100
-3.152889000
0.691708400
0.624289000
-3.138513000
0.691478800
0.701124000
-3.122247000
0.691246900
0.777536600
-3.104100000
0.691014000
0.853480800
-3.084083000
0.690782400
0.928910900
-3.062209000
0.690555100
1.003782000
-3.038490000
0.690334600
1.078048000
-3.012941000
0.690122200
1.151664000
-2.985577000
0.689918300
1.224587000
-2.956414000
0.689721600
1.296772000
-2.925471000
0.689530700
1.368176000
-2.892766000
0.689345800
1.438756000
-2.858318000
0.689169200
1.508470000
-2.822148000
0.689005000
1.577274000
-2.784278000
0.688856700
1.645129000
-2.744732000
0.688725900
1.711993000
-2.703532000
0.688611400
1.777825000
-2.660703000
0.688510700
1.842586000
-2.616271000
0.688420300
1.906238000
-2.570264000
0.688336200
1.968741000
-2.522709000
0.688255400
2.030059000
-2.473634000
0.688176400
2.090153000
-2.423068000
0.688100000
2.148989000
-2.371044000
0.688028500
2.206530000
-2.317591000
0.687964300
2.262742000
-2.262742000
0.687910600
2.317591000
-2.206530000
0.687869500
2.371044000
-2.148989000
0.687842800
2.423068000
-2.090153000
0.687830200
2.473634000
-2.030059000
0.687829200
2.522709000
-1.968741000
0.687837500
2.570264000
-1.906238000
0.687854500
2.616271000
-1.842586000
0.687882500
2.660703000
-1.777825000
0.687925200
2.703532000
-1.711993000
0.687985400
2.744732000
-1.645129000
0.688062300
2.784278000
-1.577274000
0.688151400
2.822148000
-1.508470000
0.688246000
2.858318000
-1.438756000
0.688339500
2.892766000
-1.368176000
0.688427800
2.925471000
-1.296772000
0.688508800
2.956414000
-1.224587000
0.688582900
2.985577000
-1.151664000
0.688652100
3.012941000
-1.078048000
0.688720000
3.038490000
-1.003782000
0.688792100
3.062209000
-0.928910900
0.688875300
3.084083000
-0.853480800
0.688977900
3.104100000
-0.777536600
0.689108100
3.122247000
-0.701124000
0.689272100
3.138513000
-0.624289000
0.689471100
3.152889000
-0.547078100
0.689700800
3.165365000
-0.469537500
0.689952600
3.175935000
-0.391714200
0.690216500
3.184591000
-0.313654900
0.690483000
3.191329000
-0.235406600
0.690744900
3.196146000
-0.157016600
0.690996700
3.199036000
-0.078531940
0.691234800
3.400000000
0.000000000
0.783668000
3.398976000
0.083440180
0.783891900
3.395905000
0.166830100
0.784098400
3.390788000
0.250119500
0.784287800
3.383628000
0.333258300
0.784461000
3.374431000
0.416196300
0.784620500
3.363200000
0.498883600
0.784771000
3.349944000
0.581270500
0.784918400
3.334670000
0.663307100
0.785068300
3.317387000
0.744944200
0.785223100
3.298106000
0.826132700
0.785381400
3.276839000
0.906823400
0.785538000
3.253597000
0.986967900
0.785686700
3.228396000
1.066518000
0.785822500
3.201250000
1.145426000
0.785941600
3.172176000
1.223643000
0.786042100
3.141190000
1.301124000
0.786122400
3.108313000
1.377820000
0.786180700
3.073564000
1.453687000
0.786214400
3.036963000
1.528679000
0.786218500
2.998533000
1.602749000
0.786186700
2.958296000
1.675854000
0.786114000
2.916277000
1.747949000
0.786000000
2.872502000
1.818992000
0.785850700
2.826997000
1.888939000
0.785675700
2.779788000
1.957748000
0.785484100
2.730906000
2.025378000
0.785283700
2.680378000
2.091787000
0.785082300
2.628236000
2.156937000
0.784888400
2.574510000
2.220788000
0.784709000
2.519234000
2.283301000
0.784547000
2.462440000
2.344438000
0.784400900
2.404163000
2.404163000
0.784266700
2.344438000
2.462440000
0.784138900
2.283301000
2.519234000
0.784011100
2.220788000
2.574510000
0.783876400
2.156937000
2.628236000
0.783727800
2.091787000
2.680378000
0.783558300
2.025378000
2.730906000
0.783362000
1.957748000
2.779788000
0.783133900
1.888939000
2.826997000
0.782870900
1.818992000
2.872502000
0.782571600
1.747949000
2.916277000
0.782237200
1.675854000
2.958296000
0.781871300
1.602749000
2.998533000
0.781480100
1.528679000
3.036963000
0.781072300
1.453687000
3.073564000
0.780657900
1.377820000
3.108313000
0.780247300
1.301124000
3.141190000
0.779850300
1.223643000
3.172176000
0.779474400
1.145426000
3.201250000
0.779124500
1.066518000
3.228396000
0.778802200
0.986967900
3.253597000
0.778506300
0.906823400
3.276839000
0.778233800
0.826132700
3.298106000
0.777980300
0.744944200
3.317387000
0.777740900
0.663307100
3.334670000
0.777510700
0.581270500
3.349944000
0.777284900
0.498883600
3.363200000
0.777059200
0.416196300
3.374431000
0.776829800
0.333258300
3.383628000
0.776593400
0.250119500
3.390788000
0.776347400
0.166830100
3.395905000
0.776090100
0.083440180
3.398976000
0.775820600
0.000000000
3.400000000
0.775538700
-0.083440180
3.398976000
0.775244900
-0.166830100
3.395905000
0.774939900
-0.250119500
3.390788000
0.774624900
-0.333258300
3.383628000
0.774301200
-0.416196300
3.374431000
0.773970500
-0.498883600
3.363200000
0.773634900
-0.581270500
3.349944000
0.773296500
-0.663307100
3.334670000
0.772957700
-0.744944200
3.317387000
0.772620800
-0.826132700
3.298106000
0.772288600
-0.906823400
3.276839000
0.771964500
-0.986967900
3.253597000
0.771652600
-1.066518000
3.228396000
0.771357000
-1.145426000
3.201250000
0.771081400
-1.223643000
3.172176000
0.770828300
-1.301124000
3.141190000
0.770599100
-1.377820000
3.108313000
0.770394200
-1.453687000
3.073564000
0.770212600
-1.528679000
3.036963000
0.770052000
-1.602749000
2.998533000
0.769908600
-1.675854000
2.958296000
0.769777200
-1.747949000
2.916277000
0.769652500
-1.818992000
2.872502000
0.769530700
-1.888939000
2.826997000
0.769409700
-1.957748000
2.779788000
0.769290100
-2.025378000
2.730906000
0.769175100
-2.091787000
2.680378000
0.769069300
-2.156937000
2.628236000
0.768978400
-2.220788000
2.574510000
0.768907000
-2.283301000
2.519234000
0.768857500
-2.344438000
2.462440000
0.768831100
-2.404163000
2.404163000
0.768826700
-2.462440000
2.344438000
0.768842900
-2.519234000
2.283301000
0.768877000
-2.574510000
2.220788000
0.768926100
-2.628236000
2.156937000
0.768987500
-2.680378000
2.091787000
0.769058600
-2.730906000
2.025378000
0.769137600
-2.779788000
1.957748000
0.769224200
-2.826997000
1.888939000
0.769318700
-2.872502000
1.818992000
0.769422600
-2.916277000
1.747949000
0.769537800
-2.958296000
1.675854000
0.769665800
-2.998533000
1.602749000
0.769807300
-3.036963000
1.528679000
0.769962000
-3.073564000
1.453687000
0.770128500
-3.108313000
1.377820000
0.770304900
-3.141190000
1.301124000
0.770489700
-3.172176000
1.223643000
0.770682300
-3.201250000
1.145426000
0.770884000
-3.228396000
1.066518000
0.771097400
-3.253597000
0.986967900
0.771327000
-3.276839000
0.906823400
0.771577100
-3.298106000
0.826132700
0.771852100
-3.317387000
0.744944200
0.772154500
-3.334670000
0.663307100
0.772484600
-3.349944000
0.581270500
0.772840400
-3.363200000
0.498883600
0.773217700
-3.374431000
0.416196300
0.773610400
-3.383628000
0.333258300
0.774011900
-3.390788000
0.250119500
0.774415500
-3.395905000
0.166830100
0.774816000
-3.398976000
0.083440180
0.775209400
-3.400000000
0.000000000
0.775594200
-3.398976000
-0.083440180
0.775970400
-3.395905000
-0.166830100
0.776340100
-3.390788000
-0.250119500
0.776706300
-3.383628000
-0.333258300
0.777072700
-3.374431000
-0.416196300
0.777443500
-3.363200000
-0.498883600
0.777822300
-3.349944000
-0.581270500
0.778212300
-3.334670000
-0.663307100
0.778616100
-3.317387000
-0.744944200
0.779035100
-3.298106000
-0.826132700
0.779469500
-3.276839000
-0.906823400
0.779918700
-3.253597000
-0.986967900
0.780381100
-3.228396000
-1.066518000
0.780854600
-3.201250000
-1.145426000
0.781337200
-3.172176000
-1.223643000
0.781826700
-3.141190000
-1.301124000
0.782321300
-3.108313000
-1.377820000
0.782818800
-3.073564000
-1.453687000
0.783316700
-3.036963000
-1.528679000
0.783811800
-2.998533000
-1.602749000
0.784300400
-2.958296000
-1.675854000
0.784778800
-2.916277000
-1.747949000
0.785243700
-2.872502000
-1.818992000
0.785692900
-2.826997000
-1.888939000
0.786125500
-2.779788000
-1.957748000
0.786541300
-2.730906000
-2.025378000
0.786941100
-2.680378000
-2.091787000
0.787325300
-2.628236000
-2.156937000
0.787694500
-2.574510000
-2.220788000
0.788048400
-2.519234000
-2.283301000
0.788386500
-2.462440000
-2.344438000
0.788707900
-2.404163000
-2.404163000
0.789011500
-2.344438000
-2.462440000
0.789296000
-2.283301000
-2.519234000
0.789559800
-2.220788000
-2.574510000
0.789801100
-2.156937000
-2.628236000
0.790017700
-2.091787000
-2.680378000
0.790207400
-2.025378000
-2.730906000
0.790368200
-1.957748000
-2.779788000
0.790498400
-1.888939000
-2.826997000
0.790597300
-1.818992000
-2.872502000
0.790664400
-1.747949000
-2.916277000
0.790701000
-1.675854000
-2.958296000
0.790708600
-1.602749000
-2.998533000
0.790689800
-1.528679000
-3.036963000
0.790647600
-1.453687000
-3.073564000
0.790585000
-1.377820000
-3.108313000
0.790504800
-1.301124000
-3.141190000
0.790408700
-1.223643000
-3.172176000
0.790297400
-1.145426000
-3.201250000
0.790170300
-1.066518000
-3.228396000
0.790025900
-0.986967900
-3.253597000
0.789862200
-0.906823400
-3.276839000
0.789677600
-0.826132700
-3.298106000
0.789470900
-0.744944200
-3.317387000
0.789242300
-0.663307100
-3.334670000
0.788993400
-0.581270500
-3.349944000
0.788726700
-0.498883600
-3.363200000
0.788445900
-0.416196300
-3.374431000
0.788154700
-0.333258300
-3.383628000
0.787856700
-0.250119500
-3.390788000
0.787555200
-0.166830100
-3.395905000
0.787252900
-0.083440180
-3.398976000
0.786952200
0.000000000
-3.400000000
0.786655100
0.083440180
-3.398976000
0.786363200
0.166830100
-3.395905000
0.786077600
0.250119500
-3.390788000
0.785798300
0.333258300
-3.383628000
0.785524400
0.416196300
-3.374431000
0.785254100
0.498883600
-3.363200000
0.784984900
0.581270500
-3.349944000
0.784714600
0.663307100
-3.334670000
0.784441800
0.744944200
-3.317387000
0.784166500
0.826132700
-3.298106000
0.783890100
0.906823400
-3.276839000
0.783615600
0.986967900
-3.253597000
0.783346800
1.066518000
-3.228396000
0.783086800
1.145426000
-3.201250000
0.782837900
1.223643000
-3.172176000
0.782600300
1.301124000
-3.141190000
0.782372700
1.377820000
-3.108313000
0.782153000
1.453687000
-3.073564000
0.781940600
1.528679000
-3.036963000
0.781737600
1.602749000
-2.998533000
0.781548000
1.675854000
-2.958296000
0.781375800
1.747949000
-2.916277000
0.781222400
1.818992000
-2.872502000
0.781086900
1.888939000
-2.826997000
0.780966600
1.957748000
-2.779788000
0.780857700
2.025378000
-2.730906000
0.780755600
2.091787000
-2.680378000
0.780656600
2.156937000
-2.628236000
0.780558600
2.220788000
-2.574510000
0.780461700
2.283301000
-2.519234000
0.780368000
2.344438000
-2.462440000
0.780280100
2.404163000
-2.404163000
0.780200900
2.462440000
-2.344438000
0.780133600
2.519234000
-2.283301000
0.780080300
2.574510000
-2.220788000
0.780041300
2.628236000
-2.156937000
0.780014300
2.680378000
-2.091787000
0.779997300
2.730906000
-2.025378000
0.779990100
2.779788000
-1.957748000
0.779995900
2.826997000
-1.888939000
0.780019500
2.872502000
-1.818992000
0.780064500
2.916277000
-1.747949000
0.780130100
2.958296000
-1.675854000
0.780211300
2.998533000
-1.602749000
0.780300300
3.036963000
-1.528679000
0.780389500
3.073564000
-1.453687000
0.780474000
3.108313000
-1.377820000
0.780551800
3.141190000
-1.301124000
0.780623300
3.172176000
-1.223643000
0.780691000
3.201250000
-1.145426000
0.780758700
3.228396000
-1.066518000
0.780832100
3.253597000
-0.986967900
0.780918700
3.276839000
-0.906823400
0.781026700
3.298106000
-0.826132700
0.781164600
3.317387000
-0.744944200
0.781338400
3.334670000
-0.663307100
0.781549300
3.349944000
-0.581270500
0.781792500
3.363200000
-0.498883600
0.782059300
3.374431000
-0.416196300
0.782339000
3.383628000
-0.333258300
0.782622200
3.390788000
-0.250119500
0.782901200
3.395905000
-0.166830100
0.783170800
3.398976000
-0.083440180
0.783427200
3.600000000
0.000000000
0.881746800
3.598916000
0.088348420
0.881991700
3.595664000
0.176643600
0.882219700
3.590245000
0.264832400
0.882431000
3.582665000
0.352861700
0.882626800
3.572926000
0.440678400
0.882810100
3.561035000
0.528229700
0.882985500
3.546999000
0.615462800
0.883159300
3.530827000
0.702325200
0.883337200
3.512527000
0.788764400
0.883521400
3.492112000
0.874728600
0.883709800
3.469594000
0.960165900
0.883896800
3.444985000
1.045025000
0.884075300
3.418301000
1.129254000
0.884239600
3.389559000
1.212803000
0.884385800
3.358774000
1.295622000
0.884511600
3.325966000
1.377660000
0.884615400
3.291155000
1.458869000
0.884695600
3.254361000
1.539198000
0.884749200
3.215607000
1.618601000
0.884771000
3.174917000
1.697028000
0.884754200
3.132313000
1.774433000
0.884693300
3.087823000
1.850770000
0.884589600
3.041473000
1.925991000
0.884452600
2.993290000
2.000053000
0.884296600
2.943305000
2.072909000
0.884133900
2.891547000
2.144517000
0.883970600
2.838047000
2.214833000
0.883808300
2.782837000
2.283816000
0.883647800
2.725952000
2.351422000
0.883490900
2.667424000
2.417612000
0.883340700
2.607290000
2.482346000
0.883199200
2.545584000
2.545584000
0.883067300
2.482346000
2.607290000
0.882943100
2.417612000
2.667424000
0.882822700
2.351422000
2.725952000
0.882700200
2.283816000
2.782837000
0.882568800
2.214833000
2.838047000
0.882421200
2.144517000
2.891547000
0.882250400
2.072909000
2.943305000
0.882050000
2.000053000
2.993290000
0.881815000
1.925991000
3.041473000
0.881542100
1.850770000
3.087823000
0.881230800
1.774433000
3.132313000
0.880883300
1.697028000
3.174917000
0.880505300
1.618601000
3.215607000
0.880105100
1.539198000
3.254361000
0.879693100
1.458869000
3.291155000
0.879280100
1.377660000
3.325966000
0.878876100
1.295622000
3.358774000
0.878488500
1.212803000
3.389559000
0.878121400
1.129254000
3.418301000
0.877775800
1.045025000
3.444985000
0.877449800
0.960165900
3.469594000
0.877139700
0.874728600
3.492112000
0.876841400
0.788764400
3.512527000
0.876550400
0.702325200
3.530827000
0.876263300
0.615462800
3.546999000
0.875976300
0.528229700
3.561035000
0.875686600
0.440678400
3.572926000
0.875391200
0.352861700
3.582665000
0.875087800
0.264832400
3.590245000
0.874774500
0.176643600
3.595664000
0.874450300
0.088348420
3.598916000
0.874115300
0.000000000
3.600000000
0.873770500
-0.088348420
3.598916000
0.873417300
-0.176643600
3.595664000
0.873057500
-0.264832400
3.590245000
0.872692900
-0.352861700
3.582665000
0.872325100
-0.440678400
3.572926000
0.871955700
-0.528229700
3.561035000
0.871586500
-0.615462800
3.546999000
0.871219500
-0.702325200
3.530827000
0.870856600
-0.788764400
3.512527000
0.870499800
-0.874728600
3.492112000
0.870150900
-0.960165900
3.469594000
0.869811700
-1.045025000
3.444985000
0.869484100
-1.129254000
3.418301000
0.869170200
-1.212803000
3.389559000
0.868872800
-1.295622000
3.358774000
0.868595300
-1.377660000
3.325966000
0.868340900
-1.458869000
3.291155000
0.868112400
-1.539198000
3.254361000
0.867911000
-1.618601000
3.215607000
0.867736100
-1.697028000
3.174917000
0.867584700
-1.774433000
3.132313000
0.867451900
-1.850770000
3.087823000
0.867332200
-1.925991000
3.041473000
0.867220500
-2.000053000
2.993290000
0.867113800
-2.072909000
2.943305000
0.867011400
-2.144517000
2.891547000
0.866914700
-2.214833000
2.838047000
0.866827400
-2.283816000
2.782837000
0.866753200
-2.351422000
2.725952000
0.866695600
-2.417612000
2.667424000
0.866655900
-2.482346000
2.607290000
0.866634000
-2.545584000
2.545584000
0.866628300
-2.607290000
2.482346000
0.866637200
-2.667424000
2.417612000
0.866658600
-2.725952000
2.351422000
0.866690700
-2.782837000
2.283816000
0.866732500
-2.838047000
2.214833000
0.866783400
-2.891547000
2.144517000
0.866844600
-2.943305000
2.072909000
0.866918100
-2.993290000
2.000053000
0.867007100
-3.041473000
1.925991000
0.867115500
-3.087823000
1.850770000
0.867246600
-3.132313000
1.774433000
0.867402500
-3.174917000
1.697028000
0.867583400
-3.215607000
1.618601000
0.867787000
-3.254361000
1.539198000
0.868009200
-3.291155000
1.458869000
0.868244800
-3.325966000
1.377660000
0.868488700
-3.358774000
1.295622000
0.868737800
-3.389559000
1.212803000
0.868991700
-3.418301000
1.129254000
0.869252800
-3.444985000
1.045025000
0.869526200
-3.469594000
0.960165900
0.869818300
-3.492112000
0.874728600
0.870135300
-3.512527000
0.788764400
0.870481600
-3.530827000
0.702325200
0.870858700
-3.546999000
0.615462800
0.871265100
-3.561035000
0.528229700
0.871696200
-3.572926000
0.440678400
0.872145500
-3.582665000
0.352861700
0.872605600
-3.590245000
0.264832400
0.873069400
-3.595664000
0.176643600
0.873531100
-3.598916000
0.088348420
0.873986900
-3.600000000
0.000000000
0.874435200
-3.598916000
-0.088348420
0.874876200
-3.595664000
-0.176643600
0.875311600
-3.590245000
-0.264832400
0.875744000
-3.582665000
-0.352861700
0.876176800
-3.572926000
-0.440678400
0.876613700
-3.561035000
-0.528229700
0.877058400
-3.546999000
-0.615462800
0.877514100
-3.530827000
-0.702325200
0.877983800
-3.512527000
-0.788764400
0.878469300
-3.492112000
-0.874728600
0.878971700
-3.469594000
-0.960165900
0.879490900
-3.444985000
-1.045025000
0.880026300
-3.418301000
-1.129254000
0.880576700
-3.389559000
-1.212803000
0.881140900
-3.358774000
-1.295622000
0.881717300
-3.325966000
-1.377660000
0.882303900
-3.291155000
-1.458869000
0.882897600
-3.254361000
-1.539198000
0.883494000
-3.215607000
-1.618601000
0.884087200
-3.174917000
-1.697028000
0.884670400
-3.132313000
-1.774433000
0.885237100
-3.087823000
-1.850770000
0.885781500
-3.041473000
-1.925991000
0.886300400
-2.993290000
-2.000053000
0.886792400
-2.943305000
-2.072909000
0.887258300
-2.891547000
-2.144517000
0.887699900
-2.838047000
-2.214833000
0.888119200
-2.782837000
-2.283816000
0.888517900
-2.725952000
-2.351422000
0.888896500
-2.667424000
-2.417612000
0.889255100
-2.607290000
-2.482346000
0.889593000
-2.545584000
-2.545584000
0.889909000
-2.482346000
-2.607290000
0.890201700
-2.417612000
-2.667424000
0.890469600
-2.351422000
-2.725952000
0.890710800
-2.283816000
-2.782837000
0.890923600
-2.214833000
-2.838047000
0.891106200
-2.144517000
-2.891547000
0.891257200
-2.072909000
-2.943305000
0.891375800
-2.000053000
-2.993290000
0.891461800
-1.925991000
-3.041473000
0.891515400
-1.850770000
-3.087823000
0.891537900
-1.774433000
-3.132313000
0.891531100
-1.697028000
-3.174917000
0.891497300
-1.618601000
-3.215607000
0.891439100
-1.539198000
-3.254361000
0.891359400
-1.458869000
-3.291155000
0.891260000
-1.377660000
-3.325966000
0.891142100
-1.295622000
-3.358774000
0.891005600
-1.212803000
-3.389559000
0.890849500
-1.129254000
-3.418301000
0.890672200
-1.045025000
-3.444985000
0.890472000
-0.960165900
-3.469594000
0.890247600
-0.874728600
-3.492112000
0.889998700
-0.788764400
-3.512527000
0.889726600
-0.702325200
-3.530827000
0.889433300
-0.615462800
-3.546999000
0.889122400
-0.528229700
-3.561035000
0.888797500
-0.440678400
-3.572926000
0.888462600
-0.352861700
-3.582665000
0.888121100
-0.264832400
-3.590245000
0.887775900
-0.176643600
-3.595664000
0.887429200
-0.088348420
-3.598916000
0.887083100
0.000000000
-3.600000000
0.886739300
0.088348420
-3.598916000
0.886399700
0.176643600
-3.595664000
0.886066000
0.264832400
-3.590245000
0.885738600
0.352861700
-3.582665000
0.885416900
0.440678400
-3.572926000
0.885099200
0.528229700
-3.561035000
0.884782400
0.615462800
-3.546999000
0.884463200
0.702325200
-3.530827000
0.884138800
0.788764400
-3.512527000
0.883808000
0.874728600
-3.492112000
0.883471800
0.960165900
-3.469594000
0.883133100
1.045025000
-3.444985000
0.882796300
1.129254000
-3.418301000
0.882466100
1.212803000
-3.389559000
0.882145900
1.295622000
-3.358774000
0.881837200
1.377660000
-3.325966000
0.881539500
1.458869000
-3.291155000
0.881251000
1.539198000
-3.254361000
0.880971700
1.618601000
-3.215607000
0.880704400
1.697028000
-3.174917000
0.880454400
1.774433000
-3.132313000
0.880226600
1.850770000
-3.087823000
0.880023100
1.925991000
-3.041473000
0.879843300
2.000053000
-2.993290000
0.879684600
2.072909000
-2.943305000
0.879542800
2.144517000
-2.891547000
0.879413100
2.214833000
-2.838047000
0.879290900
2.283816000
-2.782837000
0.879173000
2.351422000
-2.725952000
0.879058900
2.417612000
-2.667424000
0.878949400
2.482346000
-2.607290000
0.878846300
2.545584000
-2.545584000
0.878752400
2.607290000
-2.482346000
0.878670600
2.667424000
-2.417612000
0.878603500
2.725952000
-2.351422000
0.878551400
2.782837000
-2.283816000
0.878512100
2.838047000
-2.214833000
0.878482500
2.891547000
-2.144517000
0.878462000
2.943305000
-2.072909000
0.878453800
2.993290000
-2.000053000
0.878463000
3.041473000
-1.925991000
0.878492900
3.087823000
-1.850770000
0.878542200
3.132313000
-1.774433000
0.878604200
3.174917000
-1.697028000
0.878669300
3.215607000
-1.618601000
0.878728700
3.254361000
-1.539198000
0.878777300
3.291155000
-1.458869000
0.878813700
3.325966000
-1.377660000
0.878840300
3.358774000
-1.295622000
0.878861800
3.389559000
-1.212803000
0.878884500
3.418301000
-1.129254000
0.878916500
3.444985000
-1.045025000
0.878967000
3.469594000
-0.960165900
0.879045700
3.492112000
-0.874728600
0.879161700
3.512527000
-0.788764400
0.879321000
3.530827000
-0.702325200
0.879524700
3.546999000
-0.615462800
0.879767400
3.561035000
-0.528229700
0.880039200
3.572926000
-0.440678400
0.880328800
3.582665000
-0.352861700
0.880625700
3.590245000
-0.264832400
0.880921300
3.595664000
-0.176643600
0.881209400
3.598916000
-0.088348420
0.881485500
3.800000000
0.000000000
0.985757400
3.798856000
0.093256670
0.986009200
3.795423000
0.186457200
0.986246200
3.789704000
0.279545300
0.986468500
3.781702000
0.372465100
0.986677600
3.771422000
0.465160600
0.986876200
3.758871000
0.557575800
0.987069400
3.744055000
0.649655200
0.987263200
3.726984000
0.741343200
0.987463500
3.707668000
0.832584700
0.987672500
3.686119000
0.923324700
0.987888000
3.662349000
1.013508000
0.988104000
3.636373000
1.103082000
0.988313300
3.608207000
1.191991000
0.988509400
3.577867000
1.280181000
0.988688100
3.545373000
1.367601000
0.988846500
3.510742000
1.454197000
0.988982900
3.473997000
1.539917000
0.989095500
3.435159000
1.624709000
0.989181800
3.394252000
1.708523000
0.989237500
3.351301000
1.791308000
0.989257900
3.306330000
1.873013000
0.989240600
3.259369000
1.953590000
0.989190900
3.210443000
2.032991000
0.989123500
3.159585000
2.111167000
0.989058700
3.106822000
2.188071000
0.989011300
3.052189000
2.263657000
0.988981100
2.995716000
2.337880000
0.988952900
2.937440000
2.410694000
0.988906700
2.877393000
2.482057000
0.988831000
2.815614000
2.551924000
0.988728500
2.752139000
2.620254000
0.988611200
2.687006000
2.687006000
0.988492000
2.620254000
2.752139000
0.988378800
2.551924000
2.815614000
0.988273000
2.482057000
2.877393000
0.988171500
2.410694000
2.937440000
0.988068200
2.337880000
2.995716000
0.987955700
2.263657000
3.052189000
0.987825700
2.188071000
3.106822000
0.987670200
2.111167000
3.159585000
0.987481700
2.032991000
3.210443000
0.987254600
1.953590000
3.259369000
0.986985800
1.873013000
3.306330000
0.986675800
1.791308000
3.351301000
0.986329000
1.708523000
3.394252000
0.985953300
1.624709000
3.435159000
0.985559000
1.539917000
3.473997000
0.985157100
1.454197000
3.510742000
0.984757700
1.367601000
3.545373000
0.984367500
1.280181000
3.577867000
0.983990000
1.191991000
3.608207000
0.983624800
1.103082000
3.636373000
0.983269000
1.013508000
3.662349000
0.982918400
0.923324700
3.686119000
0.982568900
0.832584700
3.707668000
0.982217400
0.741343200
3.726984000
0.981861600
0.649655200
3.744055000
0.981500000
0.557575800
3.758871000
0.981131400
0.465160600
3.771422000
0.980754600
0.372465100
3.781702000
0.980368200
0.279545300
3.789704000
0.979971600
0.186457200
3.795423000
0.979565000
0.093256670
3.798856000
0.979149900
0.000000000
3.800000000
0.978728800
-0.093256670
3.798856000
0.978304700
-0.186457200
3.795423000
0.977880700
-0.279545300
3.789704000
0.977459300
-0.372465100
3.781702000
0.977042500
-0.465160600
3.771422000
0.976632200
-0.557575800
3.758871000
0.976229800
-0.649655200
3.744055000
0.975837100
-0.741343200
3.726984000
0.975456100
-0.832584700
3.707668000
0.975088800
-0.923324700
3.686119000
0.974736800
-1.013508000
3.662349000
0.974400100
-1.103082000
3.636373000
0.974077900
-1.191991000
3.608207000
0.973769100
-1.280181000
3.577867000
0.973473200
-1.367601000
3.545373000
0.973191200
-1.454197000
3.510742000
0.972925900
-1.539917000
3.473997000
0.972680900
-1.624709000
3.435159000
0.972460400
-1.708523000
3.394252000
0.972267400
-1.791308000
3.351301000
0.972102100
-1.873013000
3.306330000
0.971961300
-1.953590000
3.259369000
0.971839700
-2.032991000
3.210443000
0.971731800
-2.111167000
3.159585000
0.971633300
-2.188071000
3.106822000
0.971541900
-2.263657000
3.052189000
0.971457800
-2.337880000
2.995716000
0.971383500
-2.410694000
2.937440000
0.971322200
-2.482057000
2.877393000
0.971276500
-2.551924000
2.815614000
0.971247100
-2.620254000
2.752139000
0.971232900
-2.687006000
2.687006000
0.971231700
-2.752139000
2.620254000
0.971240900
-2.815614000
2.551924000
0.971258400
-2.877393000
2.482057000
0.971282400
-2.937440000
2.410694000
0.971312700
-2.995716000
2.337880000
0.971350700
-3.052189000
2.263657000
0.971399500
-3.106822000
2.188071000
0.971464500
-3.159585000
2.111167000
0.971551800
-3.210443000
2.032991000
0.971667900
-3.259369000
1.953590000
0.971818400
-3.306330000
1.873013000
0.972006300
-3.351301000
1.791308000
0.972231400
-3.394252000
1.708523000
0.972490200
-3.435159000
1.624709000
0.972775500
-3.473997000
1.539917000
0.973078600
-3.510742000
1.454197000
0.973390900
-3.545373000
1.367601000
0.973705800
-3.577867000
1.280181000
0.974020600
-3.608207000
1.191991000
0.974336700
-3.636373000
1.103082000
0.974659900
-3.662349000
1.013508000
0.974998200
-3.686119000
0.923324700
0.975360200
-3.707668000
0.832584700
0.975752900
-3.726984000
0.741343200
0.976179500
-3.744055000
0.649655200
0.976639400
-3.758871000
0.557575800
0.977128000
-3.771422000
0.465160600
0.977637700
-3.781702000
0.372465100
0.978159900
-3.789704000
0.279545300
0.978686500
-3.795423000
0.186457200
0.979211000
-3.798856000
0.093256670
0.979729400
-3.800000000
0.000000000
0.980240600
-3.798856000
-0.093256670
0.980745300
-3.795423000
-0.186457200
0.981246200
-3.789704000
-0.279545300
0.981746900
-3.781702000
-0.372465100
0.982251500
-3.771422000
-0.465160600
0.982763800
-3.758871000
-0.557575800
0.983287500
-3.744055000
-0.649655200
0.983825300
-3.726984000
-0.741343200
0.984379100
-3.707668000
-0.832584700
0.984949500
-3.686119000
-0.923324700
0.985536500
-3.662349000
-1.013508000
0.986139400
-3.636373000
-1.103082000
0.986757500
-3.608207000
-1.191991000
0.987390000
-3.577867000
-1.280181000
0.988036500
-3.545373000
-1.367601000
0.988696000
-3.510742000
-1.454197000
0.989367200
-3.473997000
-1.539917000
0.990046400
-3.435159000
-1.624709000
0.990728300
-3.394252000
-1.708523000
0.991405000
-3.351301000
-1.791308000
0.992067400
-3.306330000
-1.873013000
0.992706900
-3.259369000
-1.953590000
0.993316400
-3.210443000
-2.032991000
0.993891600
-3.159585000
-2.111167000
0.994431600
-3.106822000
-2.188071000
0.994938000
-3.052189000
-2.263657000
0.995413400
-2.995716000
-2.337880000
0.995861200
-2.937440000
-2.410694000
0.996283400
-2.877393000
-2.482057000
0.996681400
-2.815614000
-2.551924000
0.997054900
-2.752139000
-2.620254000
0.997403400
-2.687006000
-2.687006000
0.997725400
-2.620254000
-2.752139000
0.998019600
-2.551924000
-2.815614000
0.998285000
-2.482057000
-2.877393000
0.998520400
-2.410694000
-2.937440000
0.998725100
-2.337880000
-2.995716000
0.998898500
-2.263657000
-3.052189000
0.999040500
-2.188071000
-3.106822000
0.999150900
-2.111167000
-3.159585000
0.999229800
-2.032991000
-3.210443000
0.999277700
-1.953590000
-3.259369000
0.999295200
-1.873013000
-3.306330000
0.999283600
-1.791308000
-3.351301000
0.999244700
-1.708523000
-3.394252000
0.999180700
-1.624709000
-3.435159000
0.999093400
-1.539917000
-3.473997000
0.998984700
-1.454197000
-3.510742000
0.998855100
-1.367601000
-3.545373000
0.998704400
-1.280181000
-3.577867000
0.998531200
-1.191991000
-3.608207000
0.998333500
-1.103082000
-3.636373000
0.998109500
-1.013508000
-3.662349000
0.997857600
-0.923324700
-3.686119000
0.997577500
-0.832584700
-3.707668000
0.997270200
-0.741343200
-3.726984000
0.996937900
-0.649655200
-3.744055000
0.996584500
-0.557575800
-3.758871000
0.996214400
-0.465160600
-3.771422000
0.995832400
-0.372465100
-3.781702000
0.995442500
-0.279545300
-3.789704000
0.995048200
-0.186457200
-3.795423000
0.994652500
-0.093256670
-3.798856000
0.994257500
0.000000000
-3.800000000
0.993865000
0.093256670
-3.798856000
0.993476900
0.186457200
-3.795423000
0.993094400
0.279545300
-3.789704000
0.992717600
0.372465100
-3.781702000
0.992345000
0.465160600
-3.771422000
0.991973500
0.557575800
-3.758871000
0.991598500
0.649655200
-3.744055000
0.991215500
0.741343200
-3.726984000
0.990820500
0.832584700
-3.707668000
0.990412100
0.923324700
-3.686119000
0.989991700
1.013508000
-3.662349000
0.989563700
1.103082000
-3.636373000
0.989134100
1.191991000
-3.608207000
0.988709300
1.280181000
-3.577867000
0.988294200
1.367601000
-3.545373000
0.987890700
1.454197000
-3.510742000
0.987498000
1.539917000
-3.473997000
0.987114100
1.624709000
-3.435159000
0.986739400
1.708523000
-3.394252000
0.986380000
1.791308000
-3.351301000
0.986046300
1.873013000
-3.306330000
0.985748500
1.953590000
-3.259369000
0.985491500
2.032991000
-3.210443000
0.985272300
2.111167000
-3.159585000
0.985083200
2.188071000
-3.106822000
0.984915200
2.263657000
-3.052189000
0.984761100
2.337880000
-2.995716000
0.984615700
2.410694000
-2.937440000
0.984476600
2.482057000
-2.877393000
0.984343200
2.551924000
-2.815614000
0.984215400
2.620254000
-2.752139000
0.984093800
2.687006000
-2.687006000
0.983979600
2.752139000
-2.620254000
0.983874500
2.815614000
-2.551924000
0.983781300
2.877393000
-2.482057000
0.983701900
2.937440000
-2.410694000
0.983636800
2.995716000
-2.337880000
0.983585700
3.052189000
-2.263657000
0.983549000
3.106822000
-2.188071000
0.983528700
3.159585000
-2.111167000
0.983527300
3.210443000
-2.032991000
0.983545100
3.259369000
-1.953590000
0.983576400
3.306330000
-1.873013000
0.983610300
3.351301000
-1.791308000
0.983632900
3.394252000
-1.708523000
0.983633100
3.435159000
-1.624709000
0.983606000
3.473997000
-1.539917000
0.983553500
3.510742000
-1.454197000
0.983482200
3.545373000
-1.367601000
0.983402100
3.577867000
-1.280181000
0.983325100
3.608207000
-1.191991000
0.983263900
3.636373000
-1.103082000
0.983231100
3.662349000
-1.013508000
0.983238800
3.686119000
-0.923324700
0.983296900
3.707668000
-0.832584700
0.983411100
3.726984000
-0.741343200
0.983581100
3.744055000
-0.649655200
0.983800200
3.758871000
-0.557575800
0.984056500
3.771422000
-0.465160600
0.984336700
3.781702000
-0.372465100
0.984628800
3.789704000
-0.279545300
0.984922900
3.795423000
-0.186457200
0.985212000
3.798856000
-0.093256670
0.985491200
4.000000000
0.000000000
1.095544000
3.998795000
0.098164920
1.095777000
3.995182000
0.196270700
1.096001000
3.989162000
0.294258300
1.096215000
3.980739000
0.392068600
1.096423000
3.969918000
0.489642700
1.096624000
3.956706000
0.586921900
1.096824000
3.941111000
0.683847500
1.097030000
3.923141000
0.780361300
1.097246000
3.902808000
0.876404900
1.097477000
3.880125000
0.971920700
1.097719000
3.855104000
1.066851000
1.097967000
3.827761000
1.161139000
1.098215000
3.798113000
1.254727000
1.098455000
3.766176000
1.347559000
1.098683000
3.731971000
1.439580000
1.098893000
3.695518000
1.530734000
1.099085000
3.656839000
1.620965000
1.099255000
3.615957000
1.710220000
1.099404000
3.572897000
1.798445000
1.099535000
3.527685000
1.885587000
1.099650000
3.480348000
1.971593000
1.099753000
3.430914000
2.056411000
1.099842000
3.379414000
2.139991000
1.099915000
3.325878000
2.222281000
1.099976000
3.270339000
2.303233000
1.100038000
3.212830000
2.382797000
1.100109000
3.153386000
2.460926000
1.100175000
3.092042000
2.537573000
1.100198000
3.028835000
2.612691000
1.100152000
2.963804000
2.686236000
1.100038000
2.896988000
2.758162000
1.099883000
2.828427000
2.828427000
1.099717000
2.758162000
2.896988000
1.099559000
2.686236000
2.963804000
1.099416000
2.612691000
3.028835000
1.099284000
2.537573000
3.092042000
1.099157000
2.460926000
3.153386000
1.099025000
2.382797000
3.212830000
1.098876000
2.303233000
3.270339000
1.098700000
2.222281000
3.325878000
1.098487000
2.139991000
3.379414000
1.098231000
2.056411000
3.430914000
1.097932000
1.971593000
3.480348000
1.097591000
1.885587000
3.527685000
1.097220000
1.798445000
3.572897000
1.096830000
1.710220000
3.615957000
1.096438000
1.620965000
3.656839000
1.096061000
1.530734000
3.695518000
1.095714000
1.439580000
3.731971000
1.095408000
1.347559000
3.766176000
1.095147000
1.254727000
3.798113000
1.094931000
1.161139000
3.827761000
1.094754000
1.066851000
3.855104000
1.094606000
0.971920700
3.880125000
1.094474000
0.876404900
3.902808000
1.094343000
0.780361300
3.923141000
1.094199000
0.683847500
3.941111000
1.094023000
0.586921900
3.956706000
1.093799000
0.489642700
3.969918000
1.093512000
0.392068600
3.980739000
1.093152000
0.294258300
3.989162000
1.092713000
0.196270700
3.995182000
1.092197000
0.098164920
3.998795000
1.091614000
0.000000000
4.000000000
1.090983000
-0.098164920
3.998795000
1.090325000
-0.196270700
3.995182000
1.089664000
-0.294258300
3.989162000
1.089021000
-0.392068600
3.980739000
1.088416000
-0.489642700
3.969918000
1.087860000
-0.586921900
3.956706000
1.087361000
-0.683847500
3.941111000
1.086918000
-0.780361300
3.923141000
1.086522000
-0.876404900
3.902808000
1.086161000
-0.971920700
3.880125000
1.085827000
-1.066851000
3.855104000
1.085532000
-1.161139000
3.827761000
1.085299000
-1.254727000
3.798113000
1.085136000
-1.347559000
3.766176000
1.085020000
-1.439580000
3.731971000
1.084904000
-1.530734000
3.695518000
1.084755000
-1.620965000
3.656839000
1.084567000
-1.710220000
3.615957000
1.084356000
-1.798445000
3.572897000
1.084144000
-1.885587000
3.527685000
1.083945000
-1.971593000
3.480348000
1.083767000
-2.056411000
3.430914000
1.083610000
-2.139991000
3.379414000
1.083470000
-2.222281000
3.325878000
1.083343000
-2.303233000
3.270339000
1.083226000
-2.382797000
3.212830000
1.083119000
-2.460926000
3.153386000
1.083025000
-2.537573000
3.092042000
1.082946000
-2.612691000
3.028835000
1.082887000
-2.686236000
2.963804000
1.082848000
-2.758162000
2.896988000
1.082829000
-2.828427000
2.828427000
1.082826000
-2.896988000
2.758162000
1.082838000
-2.963804000
2.686236000
1.082860000
-3.028835000
2.612691000
1.082891000
-3.092042000
2.537573000
1.082929000
-3.153386000
2.460926000
1.082978000
-3.212830000
2.382797000
1.083040000
-3.270339000
2.303233000
1.083122000
-3.325878000
2.222281000
1.083233000
-3.379414000
2.139991000
1.083380000
-3.430914000
2.056411000
1.083569000
-3.480348000
1.971593000
1.083803000
-3.527685000
1.885587000
1.084081000
-3.572897000
1.798445000
1.084398000
-3.615957000
1.710220000
1.084744000
-3.656839000
1.620965000
1.085108000
-3.695518000
1.530734000
1.085479000
-3.731971000
1.439580000
1.085849000
-3.766176000
1.347559000
1.086214000
-3.798113000
1.254727000
1.086576000
-3.827761000
1.161139000
1.086944000
-3.855104000
1.066851000
1.087325000
-3.880125000
0.971920700
1.087733000
-3.902808000
0.876404900
1.088174000
-3.923141000
0.780361300
1.088655000
-3.941111000
0.683847500
1.089174000
-3.956706000
0.586921900
1.089727000
-3.969918000
0.489642700
1.090304000
-3.980739000
0.392068600
1.090895000
-3.989162000
0.294258300
1.091491000
-3.995182000
0.196270700
1.092083000
-3.998795000
0.098164920
1.092668000
-4.000000000
0.000000000
1.093244000
-3.998795000
-0.098164920
1.093814000
-3.995182000
-0.196270700
1.094383000
-3.989162000
-0.294258300
1.094954000
-3.980739000
-0.392068600
1.095535000
-3.969918000
-0.489642700
1.096131000
-3.956706000
-0.586921900
1.096746000
-3.941111000
-0.683847500
1.097380000
-3.923141000
-0.780361300
1.098035000
-3.902808000
-0.876404900
1.098708000
-3.880125000
-0.971920700
1.099396000
-3.855104000
-1.066851000
1.100098000
-3.827761000
-1.161139000
1.100810000
-3.798113000
-1.254727000
1.101533000
-3.766176000
-1.347559000
1.102264000
-3.731971000
-1.439580000
1.103005000
-3.695518000
-1.530734000
1.103754000
-3.656839000
-1.620965000
1.104509000
-3.615957000
-1.710220000
1.105263000
-3.572897000
-1.798445000
1.106007000
-3.527685000
-1.885587000
1.106733000
-3.480348000
-1.971593000
1.107430000
-3.430914000
-2.056411000
1.108090000
-3.379414000
-2.139991000
1.108710000
-3.325878000
-2.222281000
1.109288000
-3.270339000
-2.303233000
1.109827000
-3.212830000
-2.382797000
1.110330000
-3.153386000
-2.460926000
1.110801000
-3.092042000
-2.537573000
1.111244000
-3.028835000
-2.612691000
1.111658000
-2.963804000
-2.686236000
1.112045000
-2.896988000
-2.758162000
1.112402000
-2.828427000
-2.828427000
1.112729000
-2.758162000
-2.896988000
1.113024000
-2.686236000
-2.963804000
1.113287000
-2.612691000
-3.028835000
1.113517000
-2.537573000
-3.092042000
1.113714000
-2.460926000
-3.153386000
1.113879000
-2.382797000
-3.212830000
1.114013000
-2.303233000
-3.270339000
1.114116000
-2.222281000
-3.325878000
1.114187000
-2.139991000
-3.379414000
1.114228000
-2.056411000
-3.430914000
1.114238000
-1.971593000
-3.480348000
1.114217000
-1.885587000
-3.527685000
1.114168000
-1.798445000
-3.572897000
1.114092000
-1.710220000
-3.615957000
1.113992000
-1.620965000
-3.656839000
1.113871000
-1.530734000
-3.695518000
1.113729000
-1.439580000
-3.731971000
1.113566000
-1.347559000
-3.766176000
1.113382000
-1.254727000
-3.798113000
1.113172000
-1.161139000
-3.827761000
1.112935000
-1.066851000
-3.855104000
1.112666000
-0.971920700
-3.880125000
1.112365000
-0.876404900
-3.902808000
1.112030000
-0.780361300
-3.923141000
1.111664000
-0.683847500
-3.941111000
1.111271000
-0.586921900
-3.956706000
1.110855000
-0.489642700
-3.969918000
1.110423000
-0.392068600
-3.980739000
1.109980000
-0.294258300
-3.989162000
1.109531000
-0.196270700
-3.995182000
1.109079000
-0.098164920
-3.998795000
1.108627000
0.000000000
-4.000000000
1.108176000
0.098164920
-3.998795000
1.107728000
0.196270700
-3.995182000
1.107282000
0.294258300
-3.989162000
1.106839000
0.392068600
-3.980739000
1.106395000
0.489642700
-3.969918000
1.105948000
0.586921900
-3.956706000
1.105492000
0.683847500
-3.941111000
1.105021000
0.780361300
-3.923141000
1.104532000
0.876404900
-3.902808000
1.104025000
0.971920700
-3.880125000
1.103501000
1.066851000
-3.855104000
1.102969000
1.161139000
-3.827761000
1.102435000
1.254727000
-3.798113000
1.101908000
1.347559000
-3.766176000
1.101392000
1.439580000
-3.731971000
1.100888000
1.530734000
-3.695518000
1.100390000
1.620965000
-3.656839000
1.099894000
1.710220000
-3.615957000
1.099392000
1.798445000
-3.572897000
1.098894000
1.885587000
-3.527685000
1.098429000
1.971593000
-3.480348000
1.098051000
2.056411000
-3.430914000
1.097797000
2.139991000
-3.379414000
1.097652000
2.222281000
-3.325878000
1.097553000
2.303233000
-3.270339000
1.097433000
2.382797000
-3.212830000
1.097263000
2.460926000
-3.153386000
1.097050000
2.537573000
-3.092042000
1.096817000
2.612691000
-3.028835000
1.096581000
2.686236000
-2.963804000
1.096348000
2.758162000
-2.896988000
1.096125000
2.828427000
-2.828427000
1.095910000
2.896988000
-2.758162000
1.095702000
2.963804000
-2.686236000
1.095509000
3.028835000
-2.612691000
1.095355000
3.092042000
-2.537573000
1.095267000
3.153386000
-2.460926000
1.095252000
3.212830000
-2.382797000
1.095290000
3.270339000
-2.303233000
1.095345000
3.325878000
-2.222281000
1.095395000
3.379414000
-2.139991000
1.095434000
3.430914000
-2.056411000
1.095460000
3.480348000
-1.971593000
1.095460000
3.527685000
-1.885587000
1.095417000
3.572897000
-1.798445000
1.095315000
3.615957000
-1.710220000
1.095151000
3.656839000
-1.620965000
1.094934000
3.695518000
-1.530734000
1.094680000
3.731971000
-1.439580000
1.094410000
3.766176000
-1.347559000
1.094147000
3.798113000
-1.254727000
1.093911000
3.827761000
-1.161139000
1.093722000
3.855104000
-1.066851000
1.093594000
3.880125000
-0.971920700
1.093539000
3.902808000
-0.876404900
1.093562000
3.923141000
-0.780361300
1.093660000
3.941111000
-0.683847500
1.093821000
3.956706000
-0.586921900
1.094030000
3.969918000
-0.489642700
1.094271000
3.980739000
-0.392068600
1.094528000
3.989162000
-0.294258300
1.094789000
3.995182000
-0.196270700
1.095049000
3.998795000
-0.098164920
1.095301000
4.200000000
0.000000000
1.211463000
4.198735000
0.103073200
1.211655000
4.194941000
0.206084200
1.211846000
4.188620000
0.308971200
1.212038000
4.179776000
0.411672000
1.212230000
4.168414000
0.514124800
1.212425000
4.154541000
0.616267900
1.212626000
4.138166000
0.718039900
1.212838000
4.119298000
0.819379300
1.213069000
4.097949000
0.920225100
1.213321000
4.074131000
1.020517000
1.213593000
4.047859000
1.120193000
1.213882000
4.019149000
1.219195000
1.214180000
3.988018000
1.317463000
1.214480000
3.954485000
1.414937000
1.214775000
3.918570000
1.511559000
1.215060000
3.880294000
1.607270000
1.215328000
3.839681000
1.702013000
1.215581000
3.796755000
1.795731000
1.215829000
3.751542000
1.888368000
1.216110000
3.704069000
1.979866000
1.216496000
3.654365000
2.070172000
1.217060000
3.602460000
2.159231000
1.217807000
3.548385000
2.246990000
1.218625000
3.492172000
2.333395000
1.219348000
3.433856000
2.418394000
1.219866000
3.373471000
2.501937000
1.220175000
3.311055000
2.583972000
1.220325000
3.246644000
2.664452000
1.220354000
3.180277000
2.743326000
1.220282000
3.111995000
2.820548000
1.220132000
3.041838000
2.896070000
1.219942000
2.969848000
2.969848000
1.219744000
2.896070000
3.041838000
1.219560000
2.820548000
3.111995000
1.219394000
2.743326000
3.180277000
1.219242000
2.664452000
3.246644000
1.219093000
2.583972000
3.311055000
1.218934000
2.501937000
3.373471000
1.218750000
2.418394000
3.433856000
1.218528000
2.333395000
3.492172000
1.218254000
2.246990000
3.548385000
1.217919000
2.159231000
3.602460000
1.217522000
2.070172000
3.654365000
1.217066000
1.979866000
3.704069000
1.216562000
1.888368000
3.751542000
1.216030000
1.795731000
3.796755000
1.215496000
1.702013000
3.839681000
1.214988000
1.607270000
3.880294000
1.214535000
1.511559000
3.918570000
1.214164000
1.414937000
3.954485000
1.213888000
1.317463000
3.988018000
1.213715000
1.219195000
4.019149000
1.213637000
1.120193000
4.047859000
1.213635000
1.020517000
4.074131000
1.213681000
0.920225100
4.097949000
1.213739000
0.819379300
4.119298000
1.213769000
0.718039900
4.138166000
1.213730000
0.616267900
4.154541000
1.213587000
0.514124800
4.168414000
1.213312000
0.411672000
4.179776000
1.212889000
0.308971200
4.188620000
1.212317000
0.206084200
4.194941000
1.211611000
0.103073200
4.198735000
1.210803000
0.000000000
4.200000000
1.209934000
-0.103073200
4.198735000
1.209052000
-0.206084200
4.194941000
1.208208000
-0.308971200
4.188620000
1.207443000
-0.411672000
4.179776000
1.206790000
-0.514124800
4.168414000
1.206267000
-0.616267900
4.154541000
1.205879000
-0.718039900
4.138166000
1.205615000
-0.819379300
4.119298000
1.205450000
-0.920225100
4.097949000
1.205344000
-1.020517000
4.074131000
1.205258000
-1.120193000
4.047859000
1.205160000
-1.219195000
4.019149000
1.205020000
-1.317463000
3.988018000
1.204821000
-1.414937000
3.954485000
1.204567000
-1.511559000
3.918570000
1.204301000
-1.607270000
3.880294000
1.204075000
-1.702013000
3.839681000
1.203897000
-1.795731000
3.796755000
1.203732000
-1.888368000
3.751542000
1.203543000
-1.979866000
3.704069000
1.203324000
-2.070172000
3.654365000
1.203092000
-2.159231000
3.602460000
1.202867000
-2.246990000
3.548385000
1.202657000
-2.333395000
3.492172000
1.202466000
-2.418394000
3.433856000
1.202293000
-2.501937000
3.373471000
1.202139000
-2.583972000
3.311055000
1.202003000
-2.664452000
3.246644000
1.201887000
-2.743326000
3.180277000
1.201793000
-2.820548000
3.111995000
1.201722000
-2.896070000
3.041838000
1.201676000
-2.969848000
2.969848000
1.201653000
-3.041838000
2.896070000
1.201652000
-3.111995000
2.820548000
1.201668000
-3.180277000
2.743326000
1.201701000
-3.246644000
2.664452000
1.201750000
-3.311055000
2.583972000
1.201816000
-3.373471000
2.501937000
1.201904000
-3.433856000
2.418394000
1.202022000
-3.492172000
2.333395000
1.202176000
-3.548385000
2.246990000
1.202375000
-3.602460000
2.159231000
1.202624000
-3.654365000
2.070172000
1.202924000
-3.704069000
1.979866000
1.203273000
-3.751542000
1.888368000
1.203661000
-3.796755000
1.795731000
1.204078000
-3.839681000
1.702013000
1.204508000
-3.880294000
1.607270000
1.204941000
-3.918570000
1.511559000
1.205366000
-3.954485000
1.414937000
1.205781000
-3.988018000
1.317463000
1.206190000
-4.019149000
1.219195000
1.206600000
-4.047859000
1.120193000
1.207026000
-4.074131000
1.020517000
1.207479000
-4.097949000
0.920225100
1.207971000
-4.119298000
0.819379300
1.208508000
-4.138166000
0.718039900
1.209088000
-4.154541000
0.616267900
1.209707000
-4.168414000
0.514124800
1.210356000
-4.179776000
0.411672000
1.211021000
-4.188620000
0.308971200
1.211691000
-4.194941000
0.206084200
1.212358000
-4.198735000
0.103073200
1.213016000
-4.200000000
0.000000000
1.213664000
-4.198735000
-0.103073200
1.214304000
-4.194941000
-0.206084200
1.214942000
-4.188620000
-0.308971200
1.215586000
-4.179776000
-0.411672000
1.216243000
-4.168414000
-0.514124800
1.216922000
-4.154541000
-0.616267900
1.217627000
-4.138166000
-0.718039900
1.218360000
-4.119298000
-0.819379300
1.219121000
-4.097949000
-0.920225100
1.219905000
-4.074131000
-1.020517000
1.220708000
-4.047859000
-1.120193000
1.221524000
-4.019149000
-1.219195000
1.222346000
-3.988018000
-1.317463000
1.223172000
-3.954485000
-1.414937000
1.224000000
-3.918570000
-1.511559000
1.224828000
-3.880294000
-1.607270000
1.225655000
-3.839681000
-1.702013000
1.226478000
-3.796755000
-1.795731000
1.227292000
-3.751542000
-1.888368000
1.228090000
-3.704069000
-1.979866000
1.228861000
-3.654365000
-2.070172000
1.229596000
-3.602460000
-2.159231000
1.230288000
-3.548385000
-2.246990000
1.230934000
-3.492172000
-2.333395000
1.231534000
-3.433856000
-2.418394000
1.232090000
-3.373471000
-2.501937000
1.232607000
-3.311055000
-2.583972000
1.233091000
-3.246644000
-2.664452000
1.233545000
-3.180277000
-2.743326000
1.233971000
-3.111995000
-2.820548000
1.234367000
-3.041838000
-2.896070000
1.234735000
-2.969848000
-2.969848000
1.235071000
-2.896070000
-3.041838000
1.235375000
-2.820548000
-3.111995000
1.235645000
-2.743326000
-3.180277000
1.235881000
-2.664452000
-3.246644000
1.236082000
-2.583972000
-3.311055000
1.236249000
-2.501937000
-3.373471000
1.236382000
-2.418394000
-3.433856000
1.236482000
-2.333395000
-3.492172000
1.236548000
-2.246990000
-3.548385000
1.236579000
-2.159231000
-3.602460000
1.236576000
-2.070172000
-3.654365000
1.236540000
-1.979866000
-3.704069000
1.236472000
-1.888368000
-3.751542000
1.236378000
-1.795731000
-3.796755000
1.236259000
-1.702013000
-3.839681000
1.236121000
-1.607270000
-3.880294000
1.235964000
-1.511559000
-3.918570000
1.235790000
-1.414937000
-3.954485000
1.235595000
-1.317463000
-3.988018000
1.235377000
-1.219195000
-4.019149000
1.235129000
-1.120193000
-4.047859000
1.234846000
-1.020517000
-4.074131000
1.234525000
-0.920225100
-4.097949000
1.234163000
-0.819379300
-4.119298000
1.233762000
-0.718039900
-4.138166000
1.233325000
-0.616267900
-4.154541000
1.232859000
-0.514124800
-4.168414000
1.232370000
-0.411672000
-4.179776000
1.231866000
-0.308971200
-4.188620000
1.231352000
-0.206084200
-4.194941000
1.230833000
-0.103073200
-4.198735000
1.230312000
0.000000000
-4.200000000
1.229789000
0.103073200
-4.198735000
1.229265000
0.206084200
-4.194941000
1.228741000
0.308971200
-4.188620000
1.228215000
0.411672000
-4.179776000
1.227686000
0.514124800
-4.168414000
1.227148000
0.616267900
-4.154541000
1.226597000
0.718039900
-4.138166000
1.226027000
0.819379300
-4.119298000
1.225434000
0.920225100
-4.097949000
1.224817000
1.020517000
-4.074131000
1.224182000
1.120193000
-4.047859000
1.223534000
1.219195000
-4.019149000
1.222884000
1.317463000
-3.988018000
1.222237000
1.414937000
-3.954485000
1.221597000
1.511559000
-3.918570000
1.220956000
1.607270000
-3.880294000
1.220305000
1.702013000
-3.839681000
1.219653000
1.795731000
-3.796755000
1.219032000
1.888368000
-3.751542000
1.218490000
1.979866000
-3.704069000
1.218060000
2.070172000
-3.654365000
1.217750000
2.159231000
-3.602460000
1.217543000
2.246990000
-3.548385000
1.217403000
2.333395000
-3.492172000
1.217278000
2.418394000
-3.433856000
1.217120000
2.501937000
-3.373471000
1.216915000
2.583972000
-3.311055000
1.216677000
2.664452000
-3.246644000
1.216430000
2.743326000
-3.180277000
1.216189000
2.820548000
-3.111995000
1.215959000
2.896070000
-3.041838000
1.215742000
2.969848000
-2.969848000
1.215532000
3.041838000
-2.896070000
1.215324000
3.111995000
-2.820548000
1.215124000
3.180277000
-2.743326000
1.214948000
3.246644000
-2.664452000
1.214820000
3.311055000
-2.583972000
1.214744000
3.373471000
-2.501937000
1.214694000
3.433856000
-2.418394000
1.214631000
3.492172000
-2.333395000
1.214529000
3.548385000
-2.246990000
1.214393000
3.602460000
-2.159231000
1.214250000
3.654365000
-2.070172000
1.214119000
3.704069000
-1.979866000
1.213988000
3.751542000
-1.888368000
1.213811000
3.796755000
-1.795731000
1.213540000
3.839681000
-1.702013000
1.213157000
3.880294000
-1.607270000
1.212685000
3.918570000
-1.511559000
1.212169000
3.954485000
-1.414937000
1.211652000
3.988018000
-1.317463000
1.211174000
4.019149000
-1.219195000
1.210764000
4.047859000
-1.120193000
1.210443000
4.074131000
-1.020517000
1.210226000
4.097949000
-0.920225100
1.210115000
4.119298000
-0.819379300
1.210102000
4.138166000
-0.718039900
1.210173000
4.154541000
-0.616267900
1.210305000
4.168414000
-0.514124800
1.210477000
4.179776000
-0.411672000
1.210670000
4.188620000
-0.308971200
1.210871000
4.194941000
-0.206084200
1.211072000
4.198735000
-0.103073200
1.211269000
4.400000000
0.000000000
1.337011000
4.398675000
0.107981400
1.336468000
4.394700000
0.215897800
1.335826000
4.388078000
0.323684100
1.335369000
4.378813000
0.431275400
1.335357000
4.366910000
0.538607000
1.335903000
4.352377000
0.645614100
1.336927000
4.335222000
0.752232300
1.338184000
4.315455000
0.858397400
1.339374000
4.293089000
0.964045500
1.340307000
4.268137000
1.069113000
1.340960000
4.240615000
1.173536000
1.341425000
4.210537000
1.277253000
1.341803000
4.177924000
1.380200000
1.342152000
4.142794000
1.482315000
1.342493000
4.105168000
1.583538000
1.342836000
4.065070000
1.683807000
1.343175000
4.022523000
1.783062000
1.343513000
3.977553000
1.881242000
1.343856000
3.930187000
1.978290000
1.344242000
3.880454000
2.074146000
1.344736000
3.828383000
2.168752000
1.345412000
3.774006000
2.262052000
1.346273000
3.717356000
2.353990000
1.347209000
3.658466000
2.444509000
1.348054000
3.597373000
2.533556000
1.348703000
3.534113000
2.621077000
1.349152000
3.468724000
2.707019000
1.349452000
3.401246000
2.791331000
1.349638000
3.331719000
2.873960000
1.349720000
3.260185000
2.954859000
1.349710000
3.186687000
3.033978000
1.349633000
3.111270000
3.111270000
1.349503000
3.033978000
3.186687000
1.349326000
2.954859000
3.260185000
1.349092000
2.873960000
3.331719000
1.348793000
2.791331000
3.401246000
1.348418000
2.707019000
3.468724000
1.347964000
2.621077000
3.534113000
1.347433000
2.533556000
3.597373000
1.346832000
2.444509000
3.658466000
1.346171000
2.353990000
3.717356000
1.345462000
2.262052000
3.774006000
1.344714000
2.168752000
3.828383000
1.343939000
2.074146000
3.880454000
1.343154000
1.978290000
3.930187000
1.342381000
1.881242000
3.977553000
1.341650000
1.783062000
4.022523000
1.341000000
1.683807000
4.065070000
1.340474000
1.583538000
4.105168000
1.340114000
1.482315000
4.142794000
1.339946000
1.380200000
4.177924000
1.339982000
1.277253000
4.210537000
1.340205000
1.173536000
4.240615000
1.340574000
1.069113000
4.268137000
1.341022000
0.964045500
4.293089000
1.341469000
0.858397400
4.315455000
1.341827000
0.752232300
4.335222000
1.342012000
0.645614100
4.352377000
1.341957000
0.538607000
4.366910000
1.341618000
0.431275400
4.378813000
1.340980000
0.323684100
4.388078000
1.340063000
0.215897800
4.394700000
1.338914000
0.107981400
4.398675000
1.337607000
0.000000000
4.400000000
1.336232000
-0.107981400
4.398675000
1.334882000
-0.215897800
4.394700000
1.333647000
-0.323684100
4.388078000
1.332597000
-0.431275400
4.378813000
1.331782000
-0.538607000
4.366910000
1.331224000
-0.645614100
4.352377000
1.330914000
-0.752232300
4.335222000
1.330823000
-0.858397400
4.315455000
1.330897000
-0.964045500
4.293089000
1.331064000
-1.069113000
4.268137000
1.331257000
-1.173536000
4.240615000
1.331413000
-1.277253000
4.210537000
1.331484000
-1.380200000
4.177924000
1.331435000
-1.482315000
4.142794000
1.331263000
-1.583538000
4.105168000
1.331011000
-1.683807000
4.065070000
1.330752000
-1.783062000
4.022523000
1.330542000
-1.881242000
3.977553000
1.330398000
-1.978290000
3.930187000
1.330296000
-2.074146000
3.880454000
1.330186000
-2.168752000
3.828383000
1.330027000
-2.262052000
3.774006000
1.329810000
-2.353990000
3.717356000
1.329557000
-2.444509000
3.658466000
1.329303000
-2.533556000
3.597373000
1.329070000
-2.621077000
3.534113000
1.328862000
-2.707019000
3.468724000
1.328676000
-2.791331000
3.401246000
1.328507000
-2.873960000
3.331719000
1.328352000
-2.954859000
3.260185000
1.328217000
-3.033978000
3.186687000
1.328109000
-3.111270000
3.111270000
1.328035000
-3.186687000
3.033978000
1.327996000
-3.260185000
2.954859000
1.327989000
-3.331719000
2.873960000
1.328013000
-3.401246000
2.791331000
1.328066000
-3.468724000
2.707019000
1.328149000
-3.534113000
2.621077000
1.328267000
-3.597373000
2.533556000
1.328427000
-3.658466000
2.444509000
1.328635000
-3.717356000
2.353990000
1.328899000
-3.774006000
2.262052000
1.329222000
-3.828383000
2.168752000
1.329600000
-3.880454000
2.074146000
1.330029000
-3.930187000
1.978290000
1.330494000
-3.977553000
1.881242000
1.330983000
-4.022523000
1.783062000
1.331478000
-4.065070000
1.683807000
1.331967000
-4.105168000
1.583538000
1.332441000
-4.142794000
1.482315000
1.332901000
-4.177924000
1.380200000
1.333350000
-4.210537000
1.277253000
1.333801000
-4.240615000
1.173536000
1.334268000
-4.268137000
1.069113000
1.334766000
-4.293089000
0.964045500
1.335307000
-4.315455000
0.858397400
1.335896000
-4.335222000
0.752232300
1.336535000
-4.352377000
0.645614100
1.337219000
-4.366910000
0.538607000
1.337937000
-4.378813000
0.431275400
1.338677000
-4.388078000
0.323684100
1.339428000
-4.394700000
0.215897800
1.340178000
-4.398675000
0.107981400
1.340920000
-4.400000000
0.000000000
1.341652000
-4.398675000
-0.107981400
1.342375000
-4.394700000
-0.215897800
1.343096000
-4.388078000
-0.323684100
1.343825000
-4.378813000
-0.431275400
1.344571000
-4.366910000
-0.538607000
1.345345000
-4.352377000
-0.645614100
1.346154000
-4.335222000
-0.752232300
1.346999000
-4.315455000
-0.858397400
1.347880000
-4.293089000
-0.964045500
1.348789000
-4.268137000
-1.069113000
1.349719000
-4.240615000
-1.173536000
1.350658000
-4.210537000
-1.277253000
1.351599000
-4.177924000
-1.380200000
1.352535000
-4.142794000
-1.482315000
1.353462000
-4.105168000
-1.583538000
1.354377000
-4.065070000
-1.683807000
1.355280000
-4.022523000
-1.783062000
1.356167000
-3.977553000
-1.881242000
1.357034000
-3.930187000
-1.978290000
1.357873000
-3.880454000
-2.074146000
1.358675000
-3.828383000
-2.168752000
1.359434000
-3.774006000
-2.262052000
1.360142000
-3.717356000
-2.353990000
1.360798000
-3.658466000
-2.444509000
1.361403000
-3.597373000
-2.533556000
1.361961000
-3.534113000
-2.621077000
1.362479000
-3.468724000
-2.707019000
1.362964000
-3.401246000
-2.791331000
1.363419000
-3.331719000
-2.873960000
1.363848000
-3.260185000
-2.954859000
1.364251000
-3.186687000
-3.033978000
1.364628000
-3.111270000
-3.111270000
1.364976000
-3.033978000
-3.186687000
1.365293000
-2.954859000
-3.260185000
1.365578000
-2.873960000
-3.331719000
1.365828000
-2.791331000
-3.401246000
1.366045000
-2.707019000
-3.468724000
1.366226000
-2.621077000
-3.534113000
1.366372000
-2.533556000
-3.597373000
1.366481000
-2.444509000
-3.658466000
1.366553000
-2.353990000
-3.717356000
1.366586000
-2.262052000
-3.774006000
1.366581000
-2.168752000
-3.828383000
1.366538000
-2.074146000
-3.880454000
1.366460000
-1.978290000
-3.930187000
1.366352000
-1.881242000
-3.977553000
1.366219000
-1.783062000
-4.022523000
1.366066000
-1.683807000
-4.065070000
1.365894000
-1.583538000
-4.105168000
1.365704000
-1.482315000
-4.142794000
1.365493000
-1.380200000
-4.177924000
1.365256000
-1.277253000
-4.210537000
1.364987000
-1.173536000
-4.240615000
1.364679000
-1.069113000
-4.268137000
1.364328000
-0.964045500
-4.293089000
1.363931000
-0.858397400
-4.315455000
1.363490000
-0.752232300
-4.335222000
1.363007000
-0.645614100
-4.352377000
1.362489000
-0.538607000
-4.366910000
1.361945000
-0.431275400
-4.378813000
1.361383000
-0.323684100
-4.388078000
1.360809000
-0.215897800
-4.394700000
1.360228000
-0.107981400
-4.398675000
1.359642000
0.000000000
-4.400000000
1.359052000
0.107981400
-4.398675000
1.358457000
0.215897800
-4.394700000
1.357857000
0.323684100
-4.388078000
1.357249000
0.431275400
-4.378813000
1.356628000
0.538607000
-4.366910000
1.355992000
0.645614100
-4.352377000
1.355334000
0.752232300
-4.335222000
1.354649000
0.858397400
-4.315455000
1.353935000
0.964045500
-4.293089000
1.353194000
1.069113000
-4.268137000
1.352429000
1.173536000
-4.240615000
1.351648000
1.277253000
-4.210537000
1.350860000
1.380200000
-4.177924000
1.350065000
1.482315000
-4.142794000
1.349265000
1.583538000
-4.105168000
1.348456000
1.683807000
-4.065070000
1.347656000
1.783062000
-4.022523000
1.346940000
1.881242000
-3.977553000
1.346436000
1.978290000
-3.930187000
1.346245000
2.074146000
-3.880454000
1.346345000
2.168752000
-3.828383000
1.346596000
2.262052000
-3.774006000
1.346844000
2.353990000
-3.717356000
1.347007000
2.444509000
-3.658466000
1.347064000
2.533556000
-3.597373000
1.347021000
2.621077000
-3.534113000
1.346899000
2.707019000
-3.468724000
1.346722000
2.791331000
-3.401246000
1.346522000
2.873960000
-3.331719000
1.346313000
2.954859000
-3.260185000
1.346098000
3.033978000
-3.186687000
1.345879000
3.111270000
-3.111270000
1.345649000
3.186687000
-3.033978000
1.345405000
3.260185000
-2.954859000
1.345150000
3.331719000
-2.873960000
1.344901000
3.401246000
-2.791331000
1.344681000
3.468724000
-2.707019000
1.344494000
3.534113000
-2.621077000
1.344313000
3.597373000
-2.533556000
1.344099000
3.658466000
-2.444509000
1.343827000
3.717356000
-2.353990000
1.343503000
3.774006000
-2.262052000
1.343153000
3.828383000
-2.168752000
1.342801000
3.880454000
-2.074146000
1.342436000
3.930187000
-1.978290000
1.342014000
3.977553000
-1.881242000
1.341489000
4.022523000
-1.783062000
1.340847000
4.065070000
-1.683807000
1.340115000
4.105168000
-1.583538000
1.339341000
4.142794000
-1.482315000
1.338578000
4.177924000
-1.380200000
1.337868000
4.210537000
-1.277253000
1.337251000
4.240615000
-1.173536000
1.336754000
4.268137000
-1.069113000
1.336395000
4.293089000
-0.964045500
1.336182000
4.315455000
-0.858397400
1.336110000
4.335222000
-0.752232300
1.336162000
4.352377000
-0.645614100
1.336316000
4.366910000
-0.538607000
1.336545000
4.378813000
-0.431275400
1.336813000
4.388078000
-0.323684100
1.337080000
4.394700000
-0.215897800
1.337272000
4.398675000
-0.107981400
1.337282000
4.600000000
0.000000000
1.467622000
4.598615000
0.112889600
1.467100000
4.594459000
0.225711300
1.466543000
4.587536000
0.338397000
1.466235000
4.577849000
0.450878800
1.466429000
4.565406000
0.563089100
1.467231000
4.550212000
0.674960100
1.468554000
4.532277000
0.786424600
1.470141000
4.511612000
0.897415500
1.471684000
4.488230000
1.007866000
1.472981000
4.462144000
1.117709000
1.473999000
4.433370000
1.226879000
1.474820000
4.401926000
1.335309000
1.475536000
4.367829000
1.442936000
1.476198000
4.331102000
1.549693000
1.476822000
4.291767000
1.655517000
1.477415000
4.249846000
1.760344000
1.477968000
4.205365000
1.864110000
1.478484000
4.158351000
1.966753000
1.478969000
4.108832000
2.068212000
1.479459000
4.056838000
2.168425000
1.480020000
4.002400000
2.267332000
1.480723000
3.945551000
2.364873000
1.481569000
3.886326000
2.460989000
1.482449000
3.824760000
2.555623000
1.483203000
3.760890000
2.648717000
1.483733000
3.694755000
2.740217000
1.484056000
3.626393000
2.830065000
1.484247000
3.555848000
2.918209000
1.484369000
3.483160000
3.004595000
1.484467000
3.408375000
3.089171000
1.484578000
3.331537000
3.171886000
1.484746000
3.252691000
3.252691000
1.484992000
3.171886000
3.331537000
1.485310000
3.089171000
3.408375000
1.485669000
3.004595000
3.483160000
1.486018000
2.918209000
3.555848000
1.486299000
2.830065000
3.626393000
1.486453000
2.740217000
3.694755000
1.486427000
2.648717000
3.760890000
1.486177000
2.555623000
3.824760000
1.485674000
2.460989000
3.886326000
1.484902000
2.364873000
3.945551000
1.483863000
2.267332000
4.002400000
1.482577000
2.168425000
4.056838000
1.481086000
2.068212000
4.108832000
1.479453000
1.966753000
4.158351000
1.477761000
1.864110000
4.205365000
1.476111000
1.760344000
4.249846000
1.474606000
1.655517000
4.291767000
1.473348000
1.549693000
4.331102000
1.472416000
1.442936000
4.367829000
1.471859000
1.335309000
4.401926000
1.471684000
1.226879000
4.433370000
1.471853000
1.117709000
4.462144000
1.472288000
1.007866000
4.488230000
1.472874000
0.897415500
4.511612000
1.473477000
0.225711300
4.594459000
1.471333000
0.112889600
4.598615000
1.469775000
0.000000000
4.600000000
1.468077000
-0.112889600
4.598615000
1.466385000
-0.225711300
4.594459000
1.464838000
-0.338397000
4.587536000
1.463552000
-0.450878800
4.577849000
1.462602000
-0.563089100
4.565406000
1.462023000
-0.674960100
4.550212000
1.461798000
-0.786424600
4.532277000
1.461878000
-0.897415500
4.511612000
1.462181000
-1.007866000
4.488230000
1.462607000
-1.117709000
4.462144000
1.463062000
-1.226879000
4.433370000
1.463469000
-1.335309000
4.401926000
1.463767000
-1.442936000
4.367829000
1.463923000
-1.549693000
4.331102000
1.463935000
-1.655517000
4.291767000
1.463853000
-1.760344000
4.249846000
1.463757000
-1.864110000
4.205365000
1.463709000
-1.966753000
4.158351000
1.463728000
-2.068212000
4.108832000
1.463789000
-2.168425000
4.056838000
1.463836000
-2.267332000
4.002400000
1.463817000
-2.364873000
3.945551000
1.463715000
-2.460989000
3.886326000
1.463534000
-2.555623000
3.824760000
1.463295000
-2.648717000
3.760890000
1.463031000
-2.740217000
3.694755000
1.462788000
-2.830065000
3.626393000
1.462620000
-2.918209000
3.555848000
1.462539000
-3.004595000
3.483160000
1.462507000
-3.089171000
3.408375000
1.462467000
-3.171886000
3.331537000
1.462397000
-3.252691000
3.252691000
1.462316000
-3.331537000
3.171886000
1.462252000
-3.408375000
3.089171000
1.462225000
-3.483160000
3.004595000
1.462239000
-3.555848000
2.918209000
1.462296000
-3.626393000
2.830065000
1.462397000
-3.694755000
2.740217000
1.462547000
-3.760890000
2.648717000
1.462752000
-3.824760000
2.555623000
1.463020000
-3.886326000
2.460989000
1.463354000
-3.945551000
2.364873000
1.463755000
-4.002400000
2.267332000
1.464216000
-4.056838000
2.168425000
1.464725000
-4.108832000
2.068212000
1.465266000
-4.158351000
1.966753000
1.465819000
-4.205365000
1.864110000
1.466368000
-4.249846000
1.760344000
1.466900000
-4.291767000
1.655517000
1.467411000
-4.331102000
1.549693000
1.467901000
-4.367829000
1.442936000
1.468382000
-4.401926000
1.335309000
1.468865000
-4.433370000
1.226879000
1.469369000
-4.462144000
1.117709000
1.469907000
-4.488230000
1.007866000
1.470493000
-4.511612000
0.897415500
1.471134000
-4.532277000
0.786424600
1.471829000
-4.550212000
0.674960100
1.472576000
-4.565406000
0.563089100
1.473366000
-4.577849000
0.450878800
1.474187000
-4.587536000
0.338397000
1.475026000
-4.594459000
0.225711300
1.475871000
-4.598615000
0.112889600
1.476712000
-4.600000000
0.000000000
1.477544000
-4.598615000
-0.112889600
1.478368000
-4.594459000
-0.225711300
1.479190000
-4.587536000
-0.338397000
1.480023000
-4.577849000
-0.450878800
1.480879000
-4.565406000
-0.563089100
1.481770000
-4.550212000
-0.674960100
1.482704000
-4.532277000
-0.786424600
1.483682000
-4.511612000
-0.897415500
1.484699000
-4.488230000
-1.007866000
1.485742000
-4.462144000
-1.117709000
1.486800000
-4.433370000
-1.226879000
1.487856000
-4.401926000
-1.335309000
1.488901000
-4.367829000
-1.442936000
1.489926000
-4.331102000
-1.549693000
1.490928000
-4.291767000
-1.655517000
1.491907000
-4.249846000
-1.760344000
1.492861000
-4.205365000
-1.864110000
1.493790000
-4.158351000
-1.966753000
1.494689000
-4.108832000
-2.068212000
1.495553000
-4.056838000
-2.168425000
1.496372000
-4.002400000
-2.267332000
1.497141000
-3.945551000
-2.364873000
1.497855000
-3.886326000
-2.460989000
1.498512000
-3.824760000
-2.555623000
1.499115000
-3.760890000
-2.648717000
1.499671000
-3.694755000
-2.740217000
1.500187000
-3.626393000
-2.830065000
1.500671000
-3.555848000
-2.918209000
1.501128000
-3.483160000
-3.004595000
1.501563000
-3.408375000
-3.089171000
1.501975000
-3.331537000
-3.171886000
1.502364000
-3.252691000
-3.252691000
1.502727000
-3.171886000
-3.331537000
1.503062000
-3.089171000
-3.408375000
1.503366000
-3.004595000
-3.483160000
1.503639000
-2.918209000
-3.555848000
1.503879000
-2.830065000
-3.626393000
1.504085000
-2.740217000
-3.694755000
1.504256000
-2.648717000
-3.760890000
1.504391000
-2.555623000
-3.824760000
1.504487000
-2.460989000
-3.886326000
1.504542000
-2.364873000
-3.945551000
1.504554000
-2.267332000
-4.002400000
1.504523000
-2.168425000
-4.056838000
1.504452000
-2.068212000
-4.108832000
1.504344000
-1.966753000
-4.158351000
1.504206000
-1.864110000
-4.205365000
1.504042000
-1.760344000
-4.249846000
1.503854000
-1.655517000
-4.291767000
1.503644000
-1.549693000
-4.331102000
1.503408000
-1.442936000
-4.367829000
1.503142000
-1.335309000
-4.401926000
1.502841000
-1.226879000
-4.433370000
1.502500000
-1.117709000
-4.462144000
1.502114000
-1.007866000
-4.488230000
1.501683000
-0.897415500
-4.511612000
1.501208000
-0.786424600
-4.532277000
1.500692000
-0.674960100
-4.550212000
1.500141000
-0.563089100
-4.565406000
1.499563000
-0.450878800
-4.577849000
1.498966000
-0.338397000
-4.587536000
1.498355000
-0.225711300
-4.594459000
1.497735000
-0.112889600
-4.598615000
1.497108000
0.000000000
-4.600000000
1.496472000
0.112889600
-4.598615000
1.495825000
0.225711300
-4.594459000
1.495162000
0.338397000
-4.587536000
1.494478000
0.450878800
-4.577849000
1.493767000
0.563089100
-4.565406000
1.493024000
0.674960100
-4.550212000
1.492245000
0.786424600
-4.532277000
1.491428000
0.897415500
-4.511612000
1.490574000
1.007866000
-4.488230000
1.489688000
1.117709000
-4.462144000
1.488776000
1.226879000
-4.433370000
1.487841000
1.335309000
-4.401926000
1.486886000
1.442936000
-4.367829000
1.485903000
1.549693000
-4.331102000
1.484925000
1.655517000
-4.291767000
1.484038000
1.760344000
-4.249846000
1.483398000
1.864110000
-4.205365000
1.483155000
1.966753000
-4.158351000
1.483339000
2.068212000
-4.108832000
1.483816000
2.168425000
-4.056838000
1.484364000
2.267332000
-4.002400000
1.484787000
2.364873000
-3.945551000
1.485001000
2.460989000
-3.886326000
1.485017000
2.555623000
-3.824760000
1.484876000
2.648717000
-3.760890000
1.484608000
2.740217000
-3.694755000
1.484249000
2.830065000
-3.626393000
1.483828000
2.918209000
-3.555848000
1.483376000
3.004595000
-3.483160000
1.482911000
3.089171000
-3.408375000
1.482438000
3.171886000
-3.331537000
1.481961000
3.252691000
-3.252691000
1.481477000
3.331537000
-3.171886000
1.480984000
3.408375000
-3.089171000
1.480490000
3.483160000
-3.004595000
1.480016000
3.555848000
-2.918209000
1.479586000
3.626393000
-2.830065000
1.479207000
3.694755000
-2.740217000
1.478854000
3.760890000
-2.648717000
1.478487000
3.824760000
-2.555623000
1.478080000
3.886326000
-2.460989000
1.477639000
3.945551000
-2.364873000
1.477187000
4.002400000
-2.267332000
1.476745000
4.056838000
-2.168425000
1.476299000
4.108832000
-2.068212000
1.475804000
4.158351000
-1.966753000
1.475211000
4.205365000
-1.864110000
1.474504000
4.249846000
-1.760344000
1.473705000
4.291767000
-1.655517000
1.472857000
4.331102000
-1.549693000
1.472005000
4.367829000
-1.442936000
1.471186000
4.401926000
-1.335309000
1.470430000
4.433370000
-1.226879000
1.469760000
4.462144000
-1.117709000
1.469192000
4.488230000
-1.007866000
1.468735000
4.511612000
-0.897415500
1.468392000
4.532277000
-0.786424600
1.468155000
4.550212000
-0.674960100
1.468015000
4.565406000
-0.563089100
1.467960000
4.577849000
-0.450878800
1.467970000
4.587536000
-0.338397000
1.468017000
4.594459000
-0.225711300
1.468040000
4.598615000
-0.112889600
1.467940000
4.800000000
0.000000000
1.590621000
4.798554000
0.117797900
1.590241000
4.794219000
0.235524800
1.590150000
4.786994000
0.353109900
1.590583000
4.776887000
0.470482300
1.591724000
4.763902000
0.587571300
1.593598000
4.748047000
0.704306200
1.596038000
4.729333000
0.820617100
1.598718000
4.707769000
0.936433600
1.601281000
4.683370000
1.051686000
1.603495000
4.656150000
1.166305000
1.605315000
4.626125000
1.280221000
1.606827000
4.593314000
1.393366000
1.608135000
4.557735000
1.505672000
1.609311000
4.519412000
1.617071000
1.610394000
4.478366000
1.727496000
1.611415000
4.434622000
1.836881000
1.612390000
4.388207000
1.945158000
1.613345000
4.339149000
2.052264000
1.614309000
4.287477000
2.158134000
1.615334000
4.233222000
2.262704000
1.616498000
4.176418000
2.365911000
1.617877000
4.117097000
2.467693000
1.619470000
4.055297000
2.567989000
1.621163000
3.991054000
2.666737000
1.622784000
3.924407000
2.763879000
1.624227000
3.855396000
2.859357000
1.625498000
3.784063000
2.953112000
1.626665000
3.710450000
3.045088000
1.627785000
3.634603000
3.135230000
1.628896000
3.556566000
3.223483000
1.630025000
3.476386000
3.309795000
1.631198000
3.394113000
3.394113000
1.632413000
3.309795000
3.476386000
1.633635000
3.223483000
3.556566000
1.634796000
3.135230000
3.634603000
1.635814000
3.045088000
3.710450000
1.636605000
2.953112000
3.784063000
1.637092000
2.859357000
3.855396000
1.637216000
2.763879000
3.924407000
1.636941000
2.666737000
3.991054000
1.636252000
2.567989000
4.055297000
1.635153000
2.467693000
4.117097000
1.633670000
2.365911000
4.176418000
1.631846000
2.262704000
4.233222000
1.629746000
2.158134000
4.287477000
1.627452000
2.052264000
4.339149000
1.625072000
1.945158000
4.388207000
1.622728000
1.836881000
4.434622000
1.620550000
1.727496000
4.478366000
1.618666000
1.617071000
4.519412000
1.617182000
1.505672000
4.557735000
1.616170000
0.235524800
4.794219000
1.615368000
0.117797900
4.798554000
1.613624000
0.000000000
4.800000000
1.611680000
-0.117797900
4.798554000
1.609710000
-0.235524800
4.794219000
1.607895000
-1.505672000
4.557735000
1.608457000
-1.617071000
4.519412000
1.608313000
-1.727496000
4.478366000
1.607932000
-1.836881000
4.434622000
1.607431000
-1.945158000
4.388207000
1.606924000
-2.052264000
4.339149000
1.606482000
-2.158134000
4.287477000
1.606128000
-2.262704000
4.233222000
1.605838000
-2.365911000
4.176418000
1.605576000
-2.467693000
4.117097000
1.605325000
-2.567989000
4.055297000
1.605081000
-2.666737000
3.991054000
1.604845000
-2.763879000
3.924407000
1.604627000
-2.859357000
3.855396000
1.604443000
-2.953112000
3.784063000
1.604314000
-3.045088000
3.710450000
1.604241000
-3.135230000
3.634603000
1.604216000
-3.223483000
3.556566000
1.604241000
-3.309795000
3.476386000
1.604322000
-3.394113000
3.394113000
1.604444000
-3.476386000
3.309795000
1.604566000
-3.556566000
3.223483000
1.604663000
-3.634603000
3.135230000
1.604743000
-3.710450000
3.045088000
1.604835000
-3.784063000
2.953112000
1.604967000
-3.855396000
2.859357000
1.605155000
-3.924407000
2.763879000
1.605412000
-3.991054000
2.666737000
1.605747000
-4.055297000
2.567989000
1.606160000
-4.117097000
2.467693000
1.606648000
-4.176418000
2.365911000
1.607200000
-4.233222000
2.262704000
1.607796000
-4.287477000
2.158134000
1.608414000
-4.339149000
2.052264000
1.609031000
-4.388207000
1.945158000
1.609629000
-4.434622000
1.836881000
1.610198000
-4.478366000
1.727496000
1.610735000
-4.519412000
1.617071000
1.611249000
-4.557735000
1.505672000
1.611753000
-4.593314000
1.393366000
1.612265000
-4.626125000
1.280221000
1.612803000
-4.656150000
1.166305000
1.613382000
-4.683370000
1.051686000
1.614014000
-4.707769000
0.936433600
1.614706000
-4.729333000
0.820617100
1.615460000
-4.748047000
0.704306200
1.616274000
-4.763902000
0.587571300
1.617142000
-4.776887000
0.470482300
1.618053000
-4.786994000
0.353109900
1.618994000
-4.794219000
0.235524800
1.619949000
-4.798554000
0.117797900
1.620906000
-4.800000000
0.000000000
1.621857000
-4.798554000
-0.117797900
1.622801000
-4.794219000
-0.235524800
1.623744000
-4.786994000
-0.353109900
1.624701000
-4.776887000
-0.470482300
1.625688000
-4.763902000
-0.587571300
1.626719000
-4.748047000
-0.704306200
1.627802000
-4.729333000
-0.820617100
1.628936000
-4.707769000
-0.936433600
1.630112000
-4.683370000
-1.051686000
1.631312000
-4.656150000
-1.166305000
1.632515000
-4.626125000
-1.280221000
1.633703000
-4.593314000
-1.393366000
1.634861000
-4.557735000
-1.505672000
1.635981000
-4.519412000
-1.617071000
1.637060000
-4.478366000
-1.727496000
1.638099000
-4.434622000
-1.836881000
1.639100000
-4.388207000
-1.945158000
1.640061000
-4.339149000
-2.052264000
1.640982000
-4.287477000
-2.158134000
1.641856000
-4.233222000
-2.262704000
1.642678000
-4.176418000
-2.365911000
1.643441000
-4.117097000
-2.467693000
1.644143000
-4.055297000
-2.567989000
1.644784000
-3.991054000
-2.666737000
1.645370000
-3.924407000
-2.763879000
1.645907000
-3.855396000
-2.859357000
1.646407000
-3.784063000
-2.953112000
1.646877000
-3.710450000
-3.045088000
1.647326000
-3.634603000
-3.135230000
1.647756000
-3.556566000
-3.223483000
1.648170000
-3.476386000
-3.309795000
1.648565000
-3.394113000
-3.394113000
1.648939000
-3.309795000
-3.476386000
1.649289000
-3.223483000
-3.556566000
1.649612000
-3.135230000
-3.634603000
1.649906000
-3.045088000
-3.710450000
1.650171000
-2.953112000
-3.784063000
1.650405000
-2.859357000
-3.855396000
1.650607000
-2.763879000
-3.924407000
1.650774000
-2.666737000
-3.991054000
1.650901000
-2.567989000
-4.055297000
1.650984000
-2.467693000
-4.117097000
1.651020000
-2.365911000
-4.176418000
1.651007000
-2.262704000
-4.233222000
1.650946000
-2.158134000
-4.287477000
1.650843000
-2.052264000
-4.339149000
1.650701000
-1.945158000
-4.388207000
1.650526000
-1.836881000
-4.434622000
1.650321000
-1.727496000
-4.478366000
1.650087000
-1.617071000
-4.519412000
1.649822000
-1.505672000
-4.557735000
1.649522000
-1.393366000
-4.593314000
1.649183000
-1.280221000
-4.626125000
1.648803000
-1.166305000
-4.656150000
1.648378000
-1.051686000
-4.683370000
1.647911000
-0.936433600
-4.707769000
1.647403000
-0.820617100
-4.729333000
1.646858000
-0.704306200
-4.748047000
1.646280000
-0.587571300
-4.763902000
1.645676000
-0.470482300
-4.776887000
1.645053000
-0.353109900
-4.786994000
1.644415000
-0.235524800
-4.794219000
1.643766000
-0.117797900
-4.798554000
1.643107000
0.000000000
-4.800000000
1.642435000
0.117797900
-4.798554000
1.641742000
0.235524800
-4.794219000
1.641020000
0.353109900
-4.786994000
1.640260000
0.470482300
-4.776887000
1.639454000
0.587571300
-4.763902000
1.638594000
0.704306200
-4.748047000
1.637679000
0.820617100
-4.729333000
1.636710000
0.936433600
-4.707769000
1.635695000
1.051686000
-4.683370000
1.634639000
1.166305000
-4.656150000
1.633557000
1.280221000
-4.626125000
1.632457000
1.393366000
-4.593314000
1.631387000
1.505672000
-4.557735000
1.630445000
1.617071000
-4.519412000
1.629803000
1.727496000
-4.478366000
1.629600000
1.836881000
-4.434622000
1.629831000
1.945158000
-4.388207000
1.630333000
2.052264000
-4.339149000
1.630885000
2.158134000
-4.287477000
1.631307000
2.262704000
-4.233222000
1.631482000
2.365911000
-4.176418000
1.631351000
2.467693000
-4.117097000
1.630920000
2.567989000
-4.055297000
1.630238000
2.666737000
-3.991054000
1.629373000
2.763879000
-3.924407000
1.628363000
2.859357000
-3.855396000
1.627252000
2.953112000
-3.784063000
1.626073000
3.045088000
-3.710450000
1.624865000
3.135230000
-3.634603000
1.623654000
3.223483000
-3.556566000
1.622451000
3.309795000
-3.476386000
1.621269000
3.394113000
-3.394113000
1.620113000
3.476386000
-3.309795000
1.618987000
3.556566000
-3.223483000
1.617902000
3.634603000
-3.135230000
1.616882000
3.710450000
-3.045088000
1.615954000
3.784063000
-2.953112000
1.615120000
3.855396000
-2.859357000
1.614352000
3.924407000
-2.763879000
1.613606000
3.991054000
-2.666737000
1.612855000
4.055297000
-2.567989000
1.612097000
4.117097000
-2.467693000
1.611356000
4.176418000
-2.365911000
1.610648000
4.233222000
-2.262704000
1.609961000
4.287477000
-2.158134000
1.609247000
4.339149000
-2.052264000
1.608454000
4.388207000
-1.945158000
1.607561000
4.434622000
-1.836881000
1.606583000
4.478366000
-1.727496000
1.605552000
4.519412000
-1.617071000
1.604496000
4.557735000
-1.505672000
1.603430000
4.593314000
-1.393366000
1.602361000
4.626125000
-1.280221000
1.601287000
4.656150000
-1.166305000
1.600200000
4.683370000
-1.051686000
1.599089000
4.707769000
-0.936433600
1.597950000
4.729333000
-0.820617100
1.596784000
4.748047000
-0.704306200
1.595611000
4.763902000
-0.587571300
1.594471000
4.776887000
-0.470482300
1.593414000
4.786994000
-0.353109900
1.592497000
4.794219000
-0.235524800
1.591744000
4.798554000
-0.117797900
1.591133000
5.000000000
0.000000000
1.715467000
4.998494000
0.122706100
1.714897000
4.993977000
0.245338400
1.714491000
4.986452000
0.367822800
1.714521000
4.975924000
0.490085700
1.715219000
4.962398000
0.612053400
1.716661000
4.945883000
0.733652400
1.718724000
4.926388000
0.854809400
1.721117000
4.903926000
0.975451600
1.723498000
4.878510000
1.095506000
1.725639000
4.850156000
1.214901000
1.727484000
4.818880000
1.333564000
1.729105000
4.784702000
1.451423000
1.730594000
4.747641000
1.568409000
1.732018000
4.707720000
1.684449000
1.733423000
4.664964000
1.799475000
1.734866000
4.619398000
1.913417000
1.736403000
4.571049000
2.026206000
1.738111000
4.519947000
2.137775000
1.740073000
4.466122000
2.248057000
1.742389000
4.409606000
2.356984000
1.745166000
4.350435000
2.464491000
1.748485000
4.288643000
2.570514000
1.752321000
4.224268000
2.674988000
1.756501000
4.157348000
2.777851000
1.760772000
4.087924000
2.879041000
1.764926000
4.016037000
2.978497000
1.768865000
3.941732000
3.076158000
1.772557000
3.865052000
3.171966000
1.775978000
3.786044000
3.265864000
1.779111000
3.704756000
3.357795000
1.781958000
3.621235000
3.447703000
1.784553000
3.535534000
3.535534000
1.786932000
3.447703000
3.621235000
1.789116000
3.357795000
3.704756000
1.791109000
3.265864000
3.786044000
1.792898000
3.171966000
3.865052000
1.794456000
3.076158000
3.941732000
1.795743000
2.978497000
4.016037000
1.796708000
2.879041000
4.087924000
1.797293000
2.777851000
4.157348000
1.797433000
2.674988000
4.224268000
1.797061000
2.570514000
4.288643000
1.796121000
2.464491000
4.350435000
1.794576000
2.356984000
4.409606000
1.792424000
2.248057000
4.466122000
1.789715000
2.137775000
4.519947000
1.786552000
2.026206000
4.571049000
1.783099000
1.913417000
4.619398000
1.779561000
1.799475000
4.664964000
1.776165000
1.684449000
4.707720000
1.773126000
1.568409000
4.747641000
1.770619000
0.245338400
4.993977000
1.762626000
0.122706100
4.998494000
1.760564000
0.000000000
5.000000000
1.758321000
-0.122706100
4.998494000
1.756067000
-0.245338400
4.993977000
1.753971000
-1.568409000
4.747641000
1.749658000
-1.684449000
4.707720000
1.749519000
-1.799475000
4.664964000
1.749377000
-1.913417000
4.619398000
1.749343000
-2.026206000
4.571049000
1.749503000
-2.137775000
4.519947000
1.749885000
-2.248057000
4.466122000
1.750450000
-2.356984000
4.409606000
1.751113000
-2.464491000
4.350435000
1.751778000
-2.570514000
4.288643000
1.752377000
-2.674988000
4.224268000
1.752870000
-2.777851000
4.157348000
1.753241000
-2.879041000
4.087924000
1.753499000
-2.978497000
4.016037000
1.753676000
-3.076158000
3.941732000
1.753816000
-3.171966000
3.865052000
1.753952000
-3.265864000
3.786044000
1.754099000
-3.357795000
3.704756000
1.754281000
-3.447703000
3.621235000
1.754518000
-3.535534000
3.535534000
1.754796000
-3.621235000
3.447703000
1.755074000
-3.704756000
3.357795000
1.755322000
-3.786044000
3.265864000
1.755541000
-3.865052000
3.171966000
1.755756000
-3.941732000
3.076158000
1.755993000
-4.016037000
2.978497000
1.756269000
-4.087924000
2.879041000
1.756601000
-4.157348000
2.777851000
1.757000000
-4.224268000
2.674988000
1.757475000
-4.288643000
2.570514000
1.758025000
-4.350435000
2.464491000
1.758640000
-4.409606000
2.356984000
1.759302000
-4.466122000
2.248057000
1.759987000
-4.519947000
2.137775000
1.760669000
-4.571049000
2.026206000
1.761327000
-4.619398000
1.913417000
1.761945000
-4.664964000
1.799475000
1.762520000
-4.707720000
1.684449000
1.763058000
-4.747641000
1.568409000
1.763570000
-4.784702000
1.451423000
1.764078000
-4.818880000
1.333564000
1.764600000
-4.850156000
1.214901000
1.765156000
-4.878510000
1.095506000
1.765760000
-4.903926000
0.975451600
1.766423000
-4.926388000
0.854809400
1.767153000
-4.945883000
0.733652400
1.767950000
-4.962398000
0.612053400
1.768813000
-4.975924000
0.490085700
1.769735000
-4.986452000
0.367822800
1.770706000
-4.993977000
0.245338400
1.771712000
-4.998494000
0.122706100
1.772742000
-5.000000000
0.000000000
1.773786000
-4.998494000
-0.122706100
1.774837000
-4.993977000
-0.245338400
1.775899000
-4.986452000
-0.367822800
1.776978000
-4.975924000
-0.490085700
1.778082000
-4.962398000
-0.612053400
1.779222000
-4.945883000
-0.733652400
1.780402000
-4.926388000
-0.854809400
1.781622000
-4.903926000
-0.975451600
1.782873000
-4.878510000
-1.095506000
1.784142000
-4.850156000
-1.214901000
1.785417000
-4.818880000
-1.333564000
1.786684000
-4.784702000
-1.451423000
1.787934000
-4.747641000
-1.568409000
1.789163000
-4.707720000
-1.684449000
1.790368000
-4.664964000
-1.799475000
1.791547000
-4.619398000
-1.913417000
1.792695000
-4.571049000
-2.026206000
1.793806000
-4.519947000
-2.137775000
1.794867000
-4.466122000
-2.248057000
1.795863000
-4.409606000
-2.356984000
1.796781000
-4.350435000
-2.464491000
1.797610000
-4.288643000
-2.570514000
1.798343000
-4.224268000
-2.674988000
1.798982000
-4.157348000
-2.777851000
1.799536000
-4.087924000
-2.879041000
1.800019000
-4.016037000
-2.978497000
1.800447000
-3.941732000
-3.076158000
1.800838000
-3.865052000
-3.171966000
1.801207000
-3.786044000
-3.265864000
1.801562000
-3.704756000
-3.357795000
1.801911000
-3.621235000
-3.447703000
1.802255000
-3.535534000
-3.535534000
1.802592000
-3.447703000
-3.621235000
1.802922000
-3.357795000
-3.704756000
1.803241000
-3.265864000
-3.786044000
1.803548000
-3.171966000
-3.865052000
1.803839000
-3.076158000
-3.941732000
1.804114000
-2.978497000
-4.016037000
1.804369000
-2.879041000
-4.087924000
1.804600000
-2.777851000
-4.157348000
1.804803000
-2.674988000
-4.224268000
1.804974000
-2.570514000
-4.288643000
1.805110000
-2.464491000
-4.350435000
1.805210000
-2.356984000
-4.409606000
1.805278000
-2.248057000
-4.466122000
1.805321000
-2.137775000
-4.519947000
1.805348000
-2.026206000
-4.571049000
1.805370000
-1.913417000
-4.619398000
1.805393000
-1.799475000
-4.664964000
1.805423000
-1.684449000
-4.707720000
1.805458000
-1.568409000
-4.747641000
1.805496000
-1.451423000
-4.784702000
1.805528000
-1.333564000
-4.818880000
1.805546000
-1.214901000
-4.850156000
1.805544000
-1.095506000
-4.878510000
1.805516000
-0.975451600
-4.903926000
1.805460000
-0.854809400
-4.926388000
1.805380000
-0.733652400
-4.945883000
1.805283000
-0.612053400
-4.962398000
1.805178000
-0.490085700
-4.975924000
1.805076000
-0.367822800
-4.986452000
1.804981000
-0.245338400
-4.993977000
1.804890000
-0.122706100
-4.998494000
1.804791000
0.000000000
-5.000000000
1.804659000
0.122706100
-4.998494000
1.804461000
0.245338400
-4.993977000
1.804158000
0.367822800
-4.986452000
1.803710000
0.490085700
-4.975924000
1.803082000
0.612053400
-4.962398000
1.802244000
0.733652400
-4.945883000
1.801181000
0.854809400
-4.926388000
1.799893000
0.975451600
-4.903926000
1.798391000
1.095506000
-4.878510000
1.796695000
1.214901000
-4.850156000
1.794842000
1.333564000
-4.818880000
1.792865000
1.451423000
-4.784702000
1.790838000
1.568409000
-4.747641000
1.788885000
1.684449000
-4.707720000
1.787202000
1.799475000
-4.664964000
1.785942000
1.913417000
-4.619398000
1.785115000
2.026206000
-4.571049000
1.784567000
2.137775000
-4.519947000
1.784082000
2.248057000
-4.466122000
1.783481000
2.356984000
-4.409606000
1.782649000
2.464491000
-4.350435000
1.781526000
2.570514000
-4.288643000
1.780117000
2.674988000
-4.224268000
1.778465000
2.777851000
-4.157348000
1.776632000
2.879041000
-4.087924000
1.774645000
2.978497000
-4.016037000
1.772531000
3.076158000
-3.941732000
1.770306000
3.171966000
-3.865052000
1.767987000
3.265864000
-3.786044000
1.765576000
3.357795000
-3.704756000
1.763066000
3.447703000
-3.621235000
1.760458000
3.535534000
-3.535534000
1.757755000
3.621235000
-3.447703000
1.754972000
3.704756000
-3.357795000
1.752150000
3.786044000
-3.265864000
1.749353000
3.865052000
-3.171966000
1.746660000
3.941732000
-3.076158000
1.744130000
4.016037000
-2.978497000
1.741788000
4.087924000
-2.879041000
1.739635000
4.157348000
-2.777851000
1.737672000
4.224268000
-2.674988000
1.735914000
4.288643000
-2.570514000
1.734379000
4.350435000
-2.464491000
1.733074000
4.409606000
-2.356984000
1.731961000
4.466122000
-2.248057000
1.730968000
4.519947000
-2.137775000
1.730015000
4.571049000
-2.026206000
1.729058000
4.619398000
-1.913417000
1.728090000
4.664964000
-1.799475000
1.727124000
4.707720000
-1.684449000
1.726173000
4.747641000
-1.568409000
1.725243000
4.784702000
-1.451423000
1.724335000
4.818880000
-1.333564000
1.723445000
4.850156000
-1.214901000
1.722566000
4.878510000
-1.095506000
1.721697000
4.903926000
-0.975451600
1.720836000
4.926388000
-0.854809400
1.719988000
4.945883000
-0.733652400
1.719166000
4.962398000
-0.612053400
1.718392000
4.975924000
-0.490085700
1.717689000
4.986452000
-0.367822800
1.717077000
4.993977000
-0.245338400
1.716542000
4.998494000
-0.122706100
1.716025000
5.200000000
0.000000000
1.850131000
5.198434000
0.127614400
1.849558000
5.193736000
0.255151900
1.849262000
5.185910000
0.382535700
1.849508000
5.174960000
0.509689100
1.850517000
5.160893000
0.636535500
1.852347000
5.143718000
0.762998400
1.854856000
5.123444000
0.889001800
1.857733000
5.100083000
1.014470000
1.860617000
5.073651000
1.139326000
1.863263000
5.044162000
1.263497000
1.865601000
5.011635000
1.386906000
1.867694000
4.976089000
1.509480000
1.869627000
4.937546000
1.631145000
1.871467000
4.896029000
1.751827000
1.873270000
4.851563000
1.871454000
1.875105000
4.804173000
1.989954000
1.877054000
4.753891000
2.107255000
1.879223000
4.700744000
2.223286000
1.881729000
4.644766000
2.337979000
1.884705000
4.585990000
2.451263000
1.888288000
4.524452000
2.563071000
1.892577000
4.460188000
2.673334000
1.897550000
4.393239000
2.781988000
1.903017000
4.323642000
2.888965000
1.908690000
4.251441000
2.994202000
1.914305000
4.176679000
3.097636000
1.919696000
4.099401000
3.199204000
1.924757000
4.019654000
3.298845000
1.929397000
3.937486000
3.396499000
1.933550000
3.852946000
3.492106000
1.937204000
3.766085000
3.585611000
1.940412000
3.676955000
3.676955000
1.943262000
3.585611000
3.766085000
1.945857000
3.492106000
3.852946000
1.948284000
3.396499000
3.937486000
1.950596000
3.298845000
4.019654000
1.952799000
3.199204000
4.099401000
1.954833000
3.097636000
4.176679000
1.956586000
2.994202000
4.251441000
1.957898000
2.888965000
4.323642000
1.958595000
2.781988000
4.393239000
1.958515000
2.673334000
4.460188000
1.957544000
2.563071000
4.524452000
1.955639000
2.451263000
4.585990000
1.952846000
2.337979000
4.644766000
1.949302000
2.223286000
4.700744000
1.945226000
-1.631145000
4.937546000
1.900037000
-1.751827000
4.896029000
1.899259000
-1.871454000
4.851563000
1.898636000
-1.989954000
4.804173000
1.898351000
-2.107255000
4.753891000
1.898539000
-2.223286000
4.700744000
1.899246000
-2.337979000
4.644766000
1.900414000
-2.451263000
4.585990000
1.901904000
-2.563071000
4.524452000
1.903535000
-2.673334000
4.460188000
1.905142000
-2.781988000
4.393239000
1.906593000
-2.888965000
4.323642000
1.907801000
-2.994202000
4.251441000
1.908732000
-3.097636000
4.176679000
1.909406000
-3.199204000
4.099401000
1.909889000
-3.298845000
4.019654000
1.910250000
-3.396499000
3.937486000
1.910554000
-3.492106000
3.852946000
1.910868000
-3.585611000
3.766085000
1.911249000
-3.676955000
3.676955000
1.911705000
-3.766085000
3.585611000
1.912205000
-3.852946000
3.492106000
1.912717000
-3.937486000
3.396499000
1.913232000
-4.019654000
3.298845000
1.913763000
-4.099401000
3.199204000
1.914322000
-4.176679000
3.097636000
1.914913000
-4.251441000
2.994202000
1.915542000
-4.323642000
2.888965000
1.916215000
-4.393239000
2.781988000
1.916933000
-4.460188000
2.673334000
1.917695000
-4.524452000
2.563071000
1.918489000
-4.585990000
2.451263000
1.919299000
-4.644766000
2.337979000
1.920102000
-4.700744000
2.223286000
1.920873000
-4.753891000
2.107255000
1.921593000
-4.804173000
1.989954000
1.922250000
-4.851563000
1.871454000
1.922842000
-4.896029000
1.751827000
1.923381000
-4.937546000
1.631145000
1.923884000
-4.976089000
1.509480000
1.924376000
-5.011635000
1.386906000
1.924880000
-5.044162000
1.263497000
1.925420000
-5.073651000
1.139326000
1.926012000
-5.100083000
1.014470000
1.926668000
-5.123444000
0.889001800
1.927396000
-5.143718000
0.762998400
1.928198000
-5.160893000
0.636535500
1.929072000
-5.174960000
0.509689100
1.930015000
-5.185910000
0.382535700
1.931019000
-5.193736000
0.255151900
1.932074000
-5.198434000
0.127614400
1.933169000
-5.200000000
0.000000000
1.934293000
-5.198434000
-0.127614400
1.935437000
-5.193736000
-0.255151900
1.936596000
-5.185910000
-0.382535700
1.937766000
-5.174960000
-0.509689100
1.938949000
-5.160893000
-0.636535500
1.940147000
-5.143718000
-0.762998400
1.941360000
-5.123444000
-0.889001800
1.942587000
-5.100083000
-1.014470000
1.943825000
-5.073651000
-1.139326000
1.945070000
-5.044162000
-1.263497000
1.946318000
-5.011635000
-1.386906000
1.947567000
-4.976089000
-1.509480000
1.948818000
-4.937546000
-1.631145000
1.950071000
-4.896029000
-1.751827000
1.951325000
-4.851563000
-1.871454000
1.952578000
-4.804173000
-1.989954000
1.953819000
-4.753891000
-2.107255000
1.955032000
-4.700744000
-2.223286000
1.956196000
-4.644766000
-2.337979000
1.957287000
-4.585990000
-2.451263000
1.958284000
-4.524452000
-2.563071000
1.959169000
-4.460188000
-2.673334000
1.959936000
-4.393239000
-2.781988000
1.960590000
-4.323642000
-2.888965000
1.961142000
-4.251441000
-2.994202000
1.961616000
-4.176679000
-3.097636000
1.962035000
-4.099401000
-3.199204000
1.962426000
-4.019654000
-3.298845000
1.962808000
-3.937486000
-3.396499000
1.963197000
-3.852946000
-3.492106000
1.963599000
-3.766085000
-3.585611000
1.964016000
-3.676955000
-3.676955000
1.964445000
-3.585611000
-3.766085000
1.964881000
-3.492106000
-3.852946000
1.965319000
-3.396499000
-3.937486000
1.965755000
-3.298845000
-4.019654000
1.966188000
-3.199204000
-4.099401000
1.966618000
-3.097636000
-4.176679000
1.967048000
-2.994202000
-4.251441000
1.967482000
-2.888965000
-4.323642000
1.967923000
-2.781988000
-4.393239000
1.968372000
-2.673334000
-4.460188000
1.968832000
-2.563071000
-4.524452000
1.969305000
-2.451263000
-4.585990000
1.969795000
-2.337979000
-4.644766000
1.970304000
-2.223286000
-4.700744000
1.970838000
-2.107255000
-4.753891000
1.971401000
-1.989954000
-4.804173000
1.971993000
-1.871454000
-4.851563000
1.972612000
-1.751827000
-4.896029000
1.973254000
-1.631145000
-4.937546000
1.973909000
-1.509480000
-4.976089000
1.974564000
-1.386906000
-5.011635000
1.975203000
-1.263497000
-5.044162000
1.975809000
-1.139326000
-5.073651000
1.976362000
-1.014470000
-5.100083000
1.976840000
-0.889001800
-5.123444000
1.977224000
-0.762998400
-5.143718000
1.977492000
-0.636535500
-5.160893000
1.977627000
-0.509689100
-5.174960000
1.977615000
-0.382535700
-5.185910000
1.977444000
-0.255151900
-5.193736000
1.977107000
-0.127614400
-5.198434000
1.976597000
0.000000000
-5.200000000
1.975908000
0.127614400
-5.198434000
1.975032000
0.255151900
-5.193736000
1.973964000
0.382535700
-5.185910000
1.972694000
0.509689100
-5.174960000
1.971214000
0.636535500
-5.160893000
1.969518000
0.762998400
-5.143718000
1.967606000
0.889001800
-5.123444000
1.965482000
1.014470000
-5.100083000
1.963161000
1.139326000
-5.073651000
1.960658000
1.263497000
-5.044162000
1.958007000
1.386906000
-5.011635000
1.955231000
1.509480000
-4.976089000
1.952398000
1.631145000
-4.937546000
1.949624000
1.751827000
-4.896029000
1.947092000
1.871454000
-4.851563000
1.944944000
1.989954000
-4.804173000
1.943171000
2.107255000
-4.753891000
1.941601000
2.223286000
-4.700744000
1.939994000
2.337979000
-4.644766000
1.938150000
2.451263000
-4.585990000
1.935932000
2.563071000
-4.524452000
1.933270000
2.673334000
-4.460188000
1.930165000
2.781988000
-4.393239000
1.926679000
2.888965000
-4.323642000
1.922906000
2.994202000
-4.251441000
1.918924000
3.097636000
-4.176679000
1.914828000
3.199204000
-4.099401000
1.910710000
3.298845000
-4.019654000
1.906664000
3.396499000
-3.937486000
1.902765000
3.492106000
-3.852946000
1.899064000
3.585611000
-3.766085000
1.895597000
3.676955000
-3.676955000
1.892380000
3.766085000
-3.585611000
1.889419000
3.852946000
-3.492106000
1.886716000
3.937486000
-3.396499000
1.884280000
4.019654000
-3.298845000
1.882118000
4.099401000
-3.199204000
1.880217000
4.176679000
-3.097636000
1.878531000
4.251441000
-2.994202000
1.877000000
4.323642000
-2.888965000
1.875581000
4.393239000
-2.781988000
1.874261000
4.460188000
-2.673334000
1.873053000
4.524452000
-2.563071000
1.871967000
4.585990000
-2.451263000
1.870980000
4.644766000
-2.337979000
1.870041000
4.700744000
-2.223286000
1.869090000
4.753891000
-2.107255000
1.868098000
4.804173000
-1.989954000
1.867070000
4.851563000
-1.871454000
1.866023000
4.896029000
-1.751827000
1.864970000
4.937546000
-1.631145000
1.863912000
4.976089000
-1.509480000
1.862839000
5.011635000
-1.386906000
1.861740000
5.044162000
-1.263497000
1.860604000
5.073651000
-1.139326000
1.859424000
5.100083000
-1.014470000
1.858202000
5.123444000
-0.889001800
1.856952000
5.143718000
-0.762998400
1.855702000
5.160893000
-0.636535500
1.854493000
5.174960000
-0.509689100
1.853372000
5.185910000
-0.382535700
1.852385000
5.193736000
-0.255151900
1.851541000
5.198434000
-0.127614400
1.850805000
5.400000000
0.000000000
1.984029000
5.398374000
0.132522600
1.983415000
5.393496000
0.264965400
1.983231000
5.385368000
0.397248700
1.983734000
5.373998000
0.529292600
1.985126000
5.359390000
0.661017700
1.987441000
5.341553000
0.792344500
1.990512000
5.320499000
0.923194200
1.994000000
5.296240000
1.053488000
1.997520000
5.268792000
1.183147000
2.000802000
5.238169000
1.312093000
2.003758000
5.204391000
1.440249000
2.006433000
5.167478000
1.567537000
2.008903000
5.127452000
1.693882000
2.011230000
5.084338000
1.819205000
2.013475000
5.038161000
1.943433000
2.015722000
4.988949000
2.066491000
2.018080000
4.936733000
2.188303000
2.020695000
4.881542000
2.308798000
2.023734000
4.823411000
2.427901000
2.027386000
4.762375000
2.545542000
2.031847000
4.698470000
2.661650000
2.037266000
4.631734000
2.776155000
2.043660000
4.562210000
2.888987000
2.050856000
4.489936000
3.000079000
2.058554000
4.414958000
3.109364000
2.066451000
4.337321000
3.216776000
2.074308000
4.257071000
3.322251000
2.081926000
4.174256000
3.425724000
2.089112000
4.088928000
3.527133000
2.095700000
4.001136000
3.626419000
2.101601000
3.910934000
3.723519000
2.106825000
3.818377000
3.818377000
2.111459000
3.723519000
3.910934000
2.115633000
3.626419000
4.001136000
2.119486000
3.527133000
4.088928000
2.123128000
3.425724000
4.174256000
2.126598000
3.322251000
4.257071000
2.129843000
3.216776000
4.337321000
2.132716000
3.109364000
4.414958000
2.134995000
3.000079000
4.489936000
2.136421000
2.888987000
4.562210000
2.136752000
2.776155000
4.631734000
2.135814000
2.661650000
4.698470000
2.133538000
2.545542000
4.762375000
2.129989000
2.427901000
4.823411000
2.125364000
2.308798000
4.881542000
2.119976000
-1.693882000
5.127452000
2.061303000
-1.819205000
5.084338000
2.061471000
-1.943433000
5.038161000
2.062003000
-2.066491000
4.988949000
2.062983000
-2.188303000
4.936733000
2.064433000
-3.000079000
4.489936000
2.076146000
-3.109364000
4.414958000
2.076630000
-3.216776000
4.337321000
2.076893000
-3.322251000
4.257071000
2.077087000
-3.425724000
4.174256000
2.077339000
-3.527133000
4.088928000
2.077737000
-3.626419000
4.001136000
2.078336000
-3.723519000
3.910934000
2.079149000
-3.818377000
3.818377000
2.080121000
-3.910934000
3.723519000
2.081150000
-4.001136000
3.626419000
2.082141000
-4.088928000
3.527133000
2.083041000
-4.174256000
3.425724000
2.083837000
-4.257071000
3.322251000
2.084539000
-4.337321000
3.216776000
2.085165000
-4.414958000
3.109364000
2.085747000
-4.489936000
3.000079000
2.086318000
-4.562210000
2.888987000
2.086904000
-4.631734000
2.776155000
2.087522000
-4.698470000
2.661650000
2.088175000
-4.762375000
2.545542000
2.088852000
-4.823411000
2.427901000
2.089534000
-4.881542000
2.308798000
2.090198000
-4.936733000
2.188303000
2.090823000
-4.988949000
2.066491000
2.091397000
-5.038161000
1.943433000
2.091918000
-5.084338000
1.819205000
2.092396000
-5.127452000
1.693882000
2.092845000
-5.167478000
1.567537000
2.093290000
-5.204391000
1.440249000
2.093752000
-5.238169000
1.312093000
2.094253000
-5.268792000
1.183147000
2.094811000
-5.296240000
1.053488000
2.095438000
-5.320499000
0.923194200
2.096143000
-5.341553000
0.792344500
2.096934000
-5.359390000
0.661017700
2.097811000
-5.373998000
0.529292600
2.098775000
-5.385368000
0.397248700
2.099821000
-5.393496000
0.264965400
2.100940000
-5.398374000
0.132522600
2.102119000
-5.400000000
0.000000000
2.103347000
-5.398374000
-0.132522600
2.104609000
-5.393496000
-0.264965400
2.105893000
-5.385368000
-0.397248700
2.107187000
-5.373998000
-0.529292600
2.108484000
-5.359390000
-0.661017700
2.109775000
-5.341553000
-0.792344500
2.111051000
-5.320499000
-0.923194200
2.112305000
-5.296240000
-1.053488000
2.113530000
-5.268792000
-1.183147000
2.114721000
-5.238169000
-1.312093000
2.115881000
-5.204391000
-1.440249000
2.117016000
-5.167478000
-1.567537000
2.118140000
-5.127452000
-1.693882000
2.119270000
-5.084338000
-1.819205000
2.120422000
-5.038161000
-1.943433000
2.121605000
-4.988949000
-2.066491000
2.122820000
-4.936733000
-2.188303000
2.124054000
-4.881542000
-2.308798000
2.125286000
-4.823411000
-2.427901000
2.126488000
-4.762375000
-2.545542000
2.127630000
-4.698470000
-2.661650000
2.128688000
-4.631734000
-2.776155000
2.129648000
-4.562210000
-2.888987000
2.130510000
-4.489936000
-3.000079000
2.131284000
-4.414958000
-3.109364000
2.131989000
-4.337321000
-3.216776000
2.132650000
-4.257071000
-3.322251000
2.133292000
-4.174256000
-3.425724000
2.133934000
-4.088928000
-3.527133000
2.134589000
-4.001136000
-3.626419000
2.135263000
-3.910934000
-3.723519000
2.135957000
-3.818377000
-3.818377000
2.136668000
-3.723519000
-3.910934000
2.137392000
-3.626419000
-4.001136000
2.138126000
-3.527133000
-4.088928000
2.138867000
-3.425724000
-4.174256000
2.139618000
-3.322251000
-4.257071000
2.140380000
-3.216776000
-4.337321000
2.141154000
-3.109364000
-4.414958000
2.141942000
-3.000079000
-4.489936000
2.142743000
-2.888987000
-4.562210000
2.143552000
-2.776155000
-4.631734000
2.144365000
-2.661650000
-4.698470000
2.145176000
-2.545542000
-4.762375000
2.145981000
-2.427901000
-4.823411000
2.146776000
-2.308798000
-4.881542000
2.147561000
-2.188303000
-4.936733000
2.148335000
-2.066491000
-4.988949000
2.149098000
-1.943433000
-5.038161000
2.149847000
-1.819205000
-5.084338000
2.150578000
-1.693882000
-5.127452000
2.151286000
-1.567537000
-5.167478000
2.151960000
-1.440249000
-5.204391000
2.152588000
-1.312093000
-5.238169000
2.153155000
-1.183147000
-5.268792000
2.153643000
-1.053488000
-5.296240000
2.154030000
-0.923194200
-5.320499000
2.154292000
-0.792344500
-5.341553000
2.154406000
-0.661017700
-5.359390000
2.154349000
-0.529292600
-5.373998000
2.154102000
-0.397248700
-5.385368000
2.153648000
-0.264965400
-5.393496000
2.152977000
-0.132522600
-5.398374000
2.152082000
0.000000000
-5.400000000
2.150958000
0.132522600
-5.398374000
2.149599000
0.264965400
-5.393496000
2.148002000
0.397248700
-5.385368000
2.146159000
0.529292600
-5.373998000
2.144064000
0.661017700
-5.359390000
2.141711000
0.792344500
-5.341553000
2.139096000
0.923194200
-5.320499000
2.136222000
1.053488000
-5.296240000
2.133101000
1.183147000
-5.268792000
2.129748000
1.312093000
-5.238169000
2.126194000
1.440249000
-5.204391000
2.122467000
1.567537000
-5.167478000
2.118636000
1.693882000
-5.127452000
2.114823000
1.819205000
-5.084338000
2.111220000
1.943433000
-5.038161000
2.107977000
2.066491000
-4.988949000
2.105096000
2.188303000
-4.936733000
2.102416000
2.308798000
-4.881542000
2.099708000
2.427901000
-4.823411000
2.096784000
2.545542000
-4.762375000
2.093516000
2.661650000
-4.698470000
2.089840000
2.776155000
-4.631734000
2.085761000
2.888987000
-4.562210000
2.081340000
3.000079000
-4.489936000
2.076665000
3.109364000
-4.414958000
2.071807000
3.216776000
-4.337321000
2.066850000
3.322251000
-4.257071000
2.061874000
3.425724000
-4.174256000
2.056969000
3.527133000
-4.088928000
2.052203000
3.626419000
-4.001136000
2.047630000
3.723519000
-3.910934000
2.043291000
3.818377000
-3.818377000
2.039213000
3.910934000
-3.723519000
2.035412000
4.001136000
-3.626419000
2.031902000
4.088928000
-3.527133000
2.028705000
4.174256000
-3.425724000
2.025836000
4.257071000
-3.322251000
2.023285000
4.337321000
-3.216776000
2.021009000
4.414958000
-3.109364000
2.018949000
4.489936000
-3.000079000
2.017058000
4.562210000
-2.888987000
2.015321000
4.631734000
-2.776155000
2.013748000
4.698470000
-2.661650000
2.012345000
4.762375000
-2.545542000
2.011089000
4.823411000
-2.427901000
2.009924000
4.881542000
-2.308798000
2.008789000
4.936733000
-2.188303000
2.007649000
4.988949000
-2.066491000
2.006501000
5.038161000
-1.943433000
2.005350000
5.084338000
-1.819205000
2.004194000
5.127452000
-1.693882000
2.003013000
5.167478000
-1.567537000
2.001781000
5.204391000
-1.440249000
2.000468000
5.238169000
-1.312093000
1.999045000
5.268792000
-1.183147000
1.997501000
5.296240000
-1.053488000
1.995835000
5.320499000
-0.923194200
1.994072000
5.341553000
-0.792344500
1.992258000
5.359390000
-0.661017700
1.990463000
5.373998000
-0.529292600
1.988766000
5.385368000
-0.397248700
1.987250000
5.393496000
-0.264965400
1.985961000
5.398374000
-0.132522600
1.984895000
5.173725000
2.143027000
2.166174000
5.119575000
2.269351000
2.167155000
5.062340000
2.394308000
2.169289000
5.002056000
2.517823000
2.172856000
4.938759000
2.639822000
2.178099000
4.872487000
2.760230000
2.185172000
4.803280000
2.878975000
2.194051000
4.731180000
2.995987000
2.204475000
4.656229000
3.111193000
2.216006000
4.578475000
3.224526000
2.228153000
4.497962000
3.335916000
2.240454000
4.414740000
3.445297000
2.252459000
4.328858000
3.552602000
2.263726000
4.240369000
3.657768000
2.273878000
4.149326000
3.760730000
2.282681000
4.055784000
3.861427000
2.290088000
3.959798000
3.959798000
2.296231000
3.861427000
4.055784000
2.301371000
3.760730000
4.149326000
2.305831000
3.657768000
4.240369000
2.309919000
3.552602000
4.328858000
2.313837000
3.445297000
4.414740000
2.317629000
3.335916000
4.497962000
2.321159000
3.224526000
4.578475000
2.324134000
3.111193000
4.656229000
2.326173000
2.995987000
4.731180000
2.326887000
2.878975000
4.803280000
2.325975000
2.760230000
4.872487000
2.323289000
2.639822000
4.938759000
2.318876000
2.517823000
5.002056000
2.312980000
2.394308000
5.062340000
2.306019000
-3.111193000
4.656229000
2.257444000
-3.224526000
4.578475000
2.258553000
-3.335916000
4.497962000
2.259380000
-3.445297000
4.414740000
2.260062000
-3.552602000
4.328858000
2.260728000
-4.149326000
3.760730000
2.266554000
-4.240369000
3.657768000
2.267371000
-4.328858000
3.552602000
2.268008000
-4.414740000
3.445297000
2.268478000
-4.497962000
3.335916000
2.268807000
-4.578475000
3.224526000
2.269038000
-4.656229000
3.111193000
2.269215000
-4.731180000
2.995987000
2.269377000
-4.803280000
2.878975000
2.269553000
-4.872487000
2.760230000
2.269758000
-4.938759000
2.639822000
2.269992000
-5.002056000
2.517823000
2.270242000
-5.062340000
2.394308000
2.270494000
-5.119575000
2.269351000
2.270732000
-5.173725000
2.143027000
2.270949000
-5.224760000
2.015412000
2.271145000
-5.272646000
1.886583000
2.271332000
-5.317358000
1.756618000
2.271527000
-5.358866000
1.625594000
2.271751000
-5.397146000
1.493591000
2.272028000
-5.432175000
1.360689000
2.272378000
-5.463932000
1.226967000
2.272818000
-5.492397000
1.092506000
2.273359000
-5.517555000
0.957386600
2.274009000
-5.539388000
0.821690600
2.274772000
-5.557886000
0.685499800
2.275648000
-5.573034000
0.548896000
2.276633000
-5.584826000
0.411961600
2.277717000
-5.593255000
0.274779000
2.278885000
-5.598313000
0.137430900
2.280120000
-5.600000000
0.000000000
2.281400000
-5.598313000
-0.137430900
2.282703000
-5.593255000
-0.274779000
2.284008000
-5.584826000
-0.411961600
2.285297000
-5.573034000
-0.548896000
2.286554000
-5.557886000
-0.685499800
2.287765000
-5.539388000
-0.821690600
2.288918000
-5.517555000
-0.957386600
2.290007000
-5.492397000
-1.092506000
2.291026000
-5.463932000
-1.226967000
2.291980000
-5.432175000
-1.360689000
2.292879000
-5.397146000
-1.493591000
2.293746000
-5.358866000
-1.625594000
2.294612000
-5.317358000
-1.756618000
2.295515000
-5.272646000
-1.886583000
2.296491000
-5.224760000
-2.015412000
2.297574000
-5.173725000
-2.143027000
2.298782000
-5.119575000
-2.269351000
2.300120000
-5.062340000
-2.394308000
2.301579000
-5.002056000
-2.517823000
2.303131000
-4.938759000
-2.639822000
2.304744000
-4.872487000
-2.760230000
2.306377000
-4.803280000
-2.878975000
2.307995000
-4.731180000
-2.995987000
2.309564000
-4.656229000
-3.111193000
2.311061000
-4.578475000
-3.224526000
2.312473000
-4.497962000
-3.335916000
2.313792000
-4.414740000
-3.445297000
2.315017000
-4.328858000
-3.552602000
2.316152000
-4.240369000
-3.657768000
2.317199000
-4.149326000
-3.760730000
2.318166000
-4.055784000
-3.861427000
2.319059000
-3.959798000
-3.959798000
2.319887000
-3.861427000
-4.055784000
2.320663000
-3.760730000
-4.149326000
2.321400000
-3.657768000
-4.240369000
2.322114000
-3.552602000
-4.328858000
2.322822000
-3.445297000
-4.414740000
2.323541000
-3.335916000
-4.497962000
2.324286000
-3.224526000
-4.578475000
2.325066000
-3.111193000
-4.656229000
2.325886000
-2.995987000
-4.731180000
2.326747000
-2.878975000
-4.803280000
2.327642000
-2.760230000
-4.872487000
2.328566000
-2.639822000
-4.938759000
2.329508000
-2.517823000
-5.002056000
2.330460000
-2.394308000
-5.062340000
2.331414000
-2.269351000
-5.119575000
2.332365000
-2.143027000
-5.173725000
2.333305000
-2.015412000
-5.224760000
2.334226000
-1.886583000
-5.272646000
2.335118000
-1.756618000
-5.317358000
2.335967000
-1.625594000
-5.358866000
2.336758000
-1.493591000
-5.397146000
2.337469000
-1.360689000
-5.432175000
2.338075000
-1.226967000
-5.463932000
2.338548000
-1.092506000
-5.492397000
2.338855000
-0.957386600
-5.517555000
2.338959000
-0.821690600
-5.539388000
2.338827000
-0.685499800
-5.557886000
2.338426000
-0.548896000
-5.573034000
2.337731000
-0.411961600
-5.584826000
2.336725000
-0.274779000
-5.593255000
2.335398000
-0.137430900
-5.598313000
2.333748000
0.000000000
-5.600000000
2.331776000
0.137430900
-5.598313000
2.329484000
0.274779000
-5.593255000
2.326874000
0.411961600
-5.584826000
2.323940000
0.548896000
-5.573034000
2.320674000
0.685499800
-5.557886000
2.317066000
0.821690600
-5.539388000
2.313112000
0.957386600
-5.517555000
2.308816000
1.092506000
-5.492397000
2.304197000
1.226967000
-5.463932000
2.299289000
1.360689000
-5.432175000
2.294149000
1.493591000
-5.397146000
2.288835000
1.625594000
-5.358866000
2.283452000
1.756618000
-5.317358000
2.278157000
1.886583000
-5.272646000
2.273169000
2.015412000
-5.224760000
2.268656000
2.143027000
-5.173725000
2.264632000
2.269351000
-5.119575000
2.260932000
2.394308000
-5.062340000
2.257317000
2.517823000
-5.002056000
2.253578000
2.639822000
-4.938759000
2.249565000
2.760230000
-4.872487000
2.245186000
2.878975000
-4.803280000
2.240417000
2.995987000
-4.731180000
2.235294000
3.111193000
-4.656229000
2.229879000
3.224526000
-4.578475000
2.224226000
3.335916000
-4.497962000
2.218407000
3.445297000
-4.414740000
2.212496000
3.552602000
-4.328858000
2.206585000
3.657768000
-4.240369000
2.200755000
3.760730000
-4.149326000
2.195076000
3.861427000
-4.055784000
2.189617000
3.959798000
-3.959798000
2.184434000
4.055784000
-3.861427000
2.179581000
4.149326000
-3.760730000
2.175113000
4.240369000
-3.657768000
2.171096000
4.328858000
-3.552602000
2.167601000
4.414740000
-3.445297000
2.164677000
4.497962000
-3.335916000
2.162349000
4.578475000
-3.224526000
2.160628000
4.656229000
-3.111193000
2.159533000
4.731180000
-2.995987000
2.159101000
4.803280000
-2.878975000
2.159364000
4.872487000
-2.760230000
2.160311000
4.938759000
-2.639822000
2.161858000
5.002056000
-2.517823000
2.163838000
5.062340000
-2.394308000
2.166041000
5.119575000
-2.269351000
2.168264000
5.173725000
-2.143027000
2.170329000
-4.297517000
3.895042000
2.456726000
-4.391811000
3.788403000
2.457791000
-4.483460000
3.679481000
2.458613000
-4.572409000
3.568343000
2.459204000
-4.658604000
3.455056000
2.459598000
-4.741992000
3.339688000
2.459842000
-4.822524000
3.222307000
2.459990000
-4.900151000
3.102986000
2.460089000
-4.974826000
2.981796000
2.460174000
-5.046504000
2.858810000
2.460262000
-5.115144000
2.734101000
2.460355000
-5.180701000
2.607746000
2.460445000
-5.243138000
2.479820000
2.460518000
-5.302417000
2.350400000
2.460565000
-5.358501000
2.219564000
2.460582000
-5.411358000
2.087391000
2.460575000
-5.460956000
1.953961000
2.460562000
-5.507264000
1.819354000
2.460564000
-5.550254000
1.683651000
2.460609000
-5.589901000
1.546934000
2.460721000
-5.626182000
1.409285000
2.460920000
-5.659072000
1.270787000
2.461221000
-5.688555000
1.131524000
2.461632000
-5.714611000
0.991579000
2.462157000
-5.737224000
0.851036700
2.462795000
-5.756382000
0.709982000
2.463541000
-5.772071000
0.568499400
2.464390000
-5.784285000
0.426674500
2.465329000
-5.793014000
0.284592500
2.466343000
-5.798254000
0.142339100
2.467415000
-5.800000000
0.000000000
2.468523000
-5.798254000
-0.142339100
2.469644000
-5.793014000
-0.284592500
2.470756000
-5.784285000
-0.426674500
2.471838000
-5.772071000
-0.568499400
2.472874000
-5.756382000
-0.709982000
2.473849000
-5.737224000
-0.851036700
2.474754000
-5.714611000
-0.991579000
2.475586000
-5.688555000
-1.131524000
2.476349000
-5.659072000
-1.270787000
2.477056000
-5.626182000
-1.409285000
2.477733000
-5.589901000
-1.546934000
2.478418000
-5.550254000
-1.683651000
2.479155000
-5.507264000
-1.819354000
2.479997000
-5.460956000
-1.953961000
2.480990000
-5.411358000
-2.087391000
2.482173000
-5.358501000
-2.219564000
2.483566000
-5.302417000
-2.350400000
2.485169000
-5.243138000
-2.479820000
2.486962000
-5.180701000
-2.607746000
2.488904000
-5.115144000
-2.734101000
2.490944000
-5.046504000
-2.858810000
2.493024000
-4.974826000
-2.981796000
2.495088000
-4.900151000
-3.102986000
2.497086000
-4.822524000
-3.222307000
2.498983000
-4.741992000
-3.339688000
2.500754000
-4.658604000
-3.455056000
2.502387000
-4.572409000
-3.568343000
2.503879000
-4.483460000
-3.679481000
2.505237000
-4.391811000
-3.788403000
2.506471000
-4.297517000
-3.895042000
2.507596000
-4.200634000
-3.999336000
2.508628000
-4.101219000
-4.101219000
2.509586000
-3.999336000
-4.200634000
2.510491000
-3.895042000
-4.297517000
2.511365000
-3.788403000
-4.391811000
2.512229000
-3.679481000
-4.483460000
2.513106000
-3.568343000
-4.572409000
2.514014000
-3.455056000
-4.658604000
2.514968000
-3.339688000
-4.741992000
2.515976000
-3.222307000
-4.822524000
2.517040000
-3.102986000
-4.900151000
2.518153000
-2.981796000
-4.974826000
2.519304000
-2.858810000
-5.046504000
2.520475000
-2.734101000
-5.115144000
2.521651000
-2.607746000
-5.180701000
2.522812000
-2.479820000
-5.243138000
2.523944000
-2.350400000
-5.302417000
2.525030000
-2.219564000
-5.358501000
2.526059000
-2.087391000
-5.411358000
2.527015000
-1.953961000
-5.460956000
2.527882000
-1.819354000
-5.507264000
2.528638000
-1.683651000
-5.550254000
2.529257000
-1.546934000
-5.589901000
2.529709000
-1.409285000
-5.626182000
2.529955000
-1.270787000
-5.659072000
2.529953000
-1.131524000
-5.688555000
2.529656000
-0.991579000
-5.714611000
2.529020000
-0.851036700
-5.737224000
2.528003000
-0.709982000
-5.756382000
2.526577000
-0.568499400
-5.772071000
2.524728000
-0.426674500
-5.784285000
2.522462000
-0.284592500
-5.793014000
2.519803000
-0.142339100
-5.798254000
2.516793000
0.000000000
-5.800000000
2.513483000
0.142339100
-5.798254000
2.509925000
0.284592500
-5.793014000
2.506163000
0.426674500
-5.784285000
2.502227000
0.568499400
-5.772071000
2.498124000
0.709982000
-5.756382000
2.493847000
0.851036700
-5.737224000
2.489372000
0.991579000
-5.714611000
2.484670000
1.131524000
-5.688555000
2.479717000
1.270787000
-5.659072000
2.474496000
1.409285000
-5.626182000
2.469014000
1.546934000
-5.589901000
2.463289000
1.683651000
-5.550254000
2.457398000
1.819354000
-5.507264000
2.451488000
1.953961000
-5.460956000
2.445793000
2.087391000
-5.411358000
2.440522000
2.219564000
-5.358501000
2.435747000
2.350400000
-5.302417000
2.431390000
2.479820000
-5.243138000
2.427308000
2.607746000
-5.180701000
2.423393000
2.734101000
-5.115144000
2.419588000
2.858810000
-5.046504000
2.415869000
2.981796000
-4.974826000
2.412247000
3.102986000
-4.900151000
2.408740000
3.222307000
-4.822524000
2.405351000
3.339688000
-4.741992000
2.402022000
3.455056000
-4.658604000
2.398684000
3.568343000
-4.572409000
2.395256000
3.679481000
-4.483460000
2.391677000
-4.445707000
4.029354000
2.657171000
-4.543253000
3.919037000
2.658322000
-4.638062000
3.806360000
2.659182000
-4.730079000
3.691390000
2.659764000
-4.819245000
3.574196000
2.660103000
-4.905509000
3.454849000
2.660258000
-4.988818000
3.333421000
2.660290000
-5.069121000
3.209986000
2.660254000
-5.146372000
3.084617000
2.660190000
-5.220522000
2.957389000
2.660117000
-5.291528000
2.828381000
2.660040000
-5.359346000
2.697668000
2.659950000
-5.423936000
2.565331000
2.659835000
-5.485259000
2.431448000
2.659686000
-5.543277000
2.296101000
2.659502000
-5.597957000
2.159370000
2.659293000
-5.649264000
2.021339000
2.659079000
-5.697169000
1.882091000
2.658884000
-5.741642000
1.741708000
2.658736000
-5.782656000
1.600276000
2.658660000
-5.820188000
1.457881000
2.658678000
-5.854213000
1.314607000
2.658804000
-5.884711000
1.170542000
2.659044000
-5.911666000
1.025771000
2.659403000
-5.935059000
0.880382800
2.659879000
-5.954877000
0.734464000
2.660471000
-5.971108000
0.588102800
2.661173000
-5.983743000
0.441387400
2.661975000
-5.992773000
0.294406100
2.662867000
-5.998193000
0.147247400
2.663831000
-6.000000000
0.000000000
2.664845000
-5.998193000
-0.147247400
2.665885000
-5.992773000
-0.294406100
2.666926000
-5.983743000
-0.441387400
2.667943000
-5.971108000
-0.588102800
2.668911000
-5.954877000
-0.734464000
2.669814000
-5.935059000
-0.880382800
2.670638000
-5.911666000
-1.025771000
2.671380000
-5.884711000
-1.170542000
2.672044000
-5.854213000
-1.314607000
2.672649000
-5.820188000
-1.457881000
2.673227000
-5.782656000
-1.600276000
2.673822000
-5.741642000
-1.741708000
2.674489000
-5.697169000
-1.882091000
2.675288000
-5.649264000
-2.021339000
2.676273000
-5.597957000
-2.159370000
2.677489000
-5.543277000
-2.296101000
2.678959000
-5.485259000
-2.431448000
2.680687000
-5.423936000
-2.565331000
2.682649000
-5.359346000
-2.697668000
2.684802000
-5.291528000
-2.828381000
2.687086000
-5.220522000
-2.957389000
2.689436000
-5.146372000
-3.084617000
2.691783000
-5.069121000
-3.209986000
2.694066000
-4.988818000
-3.333421000
2.696237000
-4.905509000
-3.454849000
2.698261000
-4.819245000
-3.574196000
2.700117000
-4.730079000
-3.691390000
2.701799000
-4.638062000
-3.806360000
2.703312000
-4.543253000
-3.919037000
2.704669000
-4.445707000
-4.029354000
2.705890000
-4.345483000
-4.137243000
2.707001000
-4.242640000
-4.242640000
2.708032000
-4.137243000
-4.345483000
2.709012000
-4.029354000
-4.445707000
2.709973000
-3.919037000
-4.543253000
2.710945000
-3.806360000
-4.638062000
2.711952000
-3.691390000
-4.730079000
2.713014000
-3.574196000
-4.819245000
2.714142000
-3.454849000
-4.905509000
2.715337000
-3.333421000
-4.988818000
2.716589000
-3.209986000
-5.069121000
2.717880000
-3.084617000
-5.146372000
2.719182000
-2.957389000
-5.220522000
2.720463000
-2.828381000
-5.291528000
2.721692000
-2.697668000
-5.359346000
2.722837000
-2.565331000
-5.423936000
2.723875000
-2.431448000
-5.485259000
2.724784000
-2.296101000
-5.543277000
2.725550000
-2.159370000
-5.597957000
2.726163000
-2.021339000
-5.649264000
2.726613000
-1.882091000
-5.697169000
2.726892000
-1.741708000
-5.741642000
2.726991000
-1.600276000
-5.782656000
2.726898000
-1.457881000
-5.820188000
2.726596000
-1.314607000
-5.854213000
2.726063000
-1.170542000
-5.884711000
2.725275000
-1.025771000
-5.911666000
2.724213000
-0.880382800
-5.935059000
2.722866000
-0.734464000
-5.954877000
2.721240000
-0.588102800
-5.971108000
2.719368000
-0.441387400
-5.983743000
2.717311000
-0.294406100
-5.992773000
2.715156000
-0.147247400
-5.998193000
2.713009000
0.000000000
-6.000000000
2.710971000
0.147247400
-5.998193000
2.709123000
0.294406100
-5.992773000
2.707500000
0.441387400
-5.983743000
2.706075000
0.588102800
-5.971108000
2.704756000
0.734464000
-5.954877000
2.703393000
0.880382800
-5.935059000
2.701800000
1.025771000
-5.911666000
2.699788000
