# Supplementary material for: Customized Finite Element Modelling of the Human Cornea
Source: PLoS One. 2015 Jun 22;10(6):e0130426. doi: 10.1371/journal.pone.0130426 (PMC4476710; doi:10.1371/journal.pone.0130426)
Supplement: S1 Dataset — The.xyz files contain the coordinates lying on the anterior surface of th e cornea and.csv files contain the thicknesses associated to these points. (ZIP) [file pone.0130426.s001.zip › SupplementaryFiles/S6_Dataset.csv.csv]

Radii [mm]
0.000000000; 0.200000000; 0.400000000; 0.600000000; 0.800000000; 1.000000000; 1.200000000; 1.400000000; 1.600000000; 1.800000000; 2.000000000; 2.200000000; 2.400000000; 2.600000000; 2.800000000; 3.000000000; 3.200000000; 3.400000000; 3.600000000; 3.800000000; 4.000000000; 4.200000000; 4.400000000; 4.600000000; 4.800000000; 5.000000000; 5.200000000; 5.400000000; 5.600000000; 5.800000000; 6.0000000…
CornealThickness [um]
445.627200000; 445.627200000; 445.627200000; 445.627200000; 445.627200000; 445.627200000; 445.627200000; 445.627200000; 445.627200000; 445.627200000; 445.627200000; 445.627200000; 445.627200000; 445.627200000; 445.627200000; 445.627200000; 445.627200000; 445.627200000; 445.627200000; 445.627200000; 445.627200000; 445.627200000; 445.627200000; 445.627200000; 445.627200000; 445.627200000; 445.62720…
449.116300000; 449.107900000; 449.097600000; 449.085400000; 449.071500000; 449.055800000; 449.038400000; 449.019400000; 448.998900000; 448.976800000; 448.953400000; 448.928600000; 448.902500000; 448.875100000; 448.846600000; 448.816900000; 448.786100000; 448.754200000; 448.721400000; 448.687600000; 448.652900000; 448.617200000; 448.580700000; 448.543400000; 448.505200000; 448.466200000; 448.42650…
453.614300000; 453.590800000; 453.563800000; 453.533600000; 453.500300000; 453.464000000; 453.424900000; 453.383100000; 453.338800000; 453.292100000; 453.243100000; 453.192000000; 453.138900000; 453.084000000; 453.027300000; 452.969100000; 452.909500000; 452.848400000; 452.786200000; 452.722800000; 452.658300000; 452.593000000; 452.526700000; 452.459600000; 452.391700000; 452.323100000; 452.25380…
459.192400000; 459.159100000; 459.121900000; 459.080900000; 459.036500000; 458.988600000; 458.937500000; 458.883300000; 458.826000000; 458.766000000; 458.703300000; 458.638000000; 458.570200000; 458.500000000; 458.427600000; 458.353100000; 458.276500000; 458.198000000; 458.117600000; 458.035300000; 457.951400000; 457.865700000; 457.778400000; 457.689600000; 457.599200000; 457.507300000; 457.41390…
466.243700000; 466.207100000; 466.166500000; 466.122200000; 466.074300000; 466.022900000; 465.968400000; 465.910600000; 465.849900000; 465.786300000; 465.719900000; 465.650900000; 465.579200000; 465.505000000; 465.428300000; 465.349100000; 465.267400000; 465.183300000; 465.096600000; 465.007400000; 464.915600000; 464.821100000; 464.723900000; 464.624000000; 464.521200000; 464.415400000; 464.30660…
474.732500000; 474.695000000; 474.653600000; 474.608200000; 474.559200000; 474.506600000; 474.450400000; 474.390800000; 474.327800000; 474.261400000; 474.191700000; 474.118700000; 474.042300000; 473.962600000; 473.879400000; 473.792700000; 473.702500000; 473.608600000; 473.510800000; 473.409100000; 473.303200000; 473.193100000; 473.078600000; 472.959400000; 472.835500000; 472.706800000; 472.57310…
484.966400000; 484.928300000; 484.885600000; 484.838400000; 484.786700000; 484.730700000; 484.670200000; 484.605200000; 484.535800000; 484.461900000; 484.383400000; 484.300200000; 484.212400000; 484.119800000; 484.022300000; 483.919800000; 483.812300000; 483.699400000; 483.581200000; 483.457500000; 483.328000000; 483.192600000; 483.051100000; 482.903500000; 482.749400000; 482.588900000; 482.42170…
496.808700000; 496.778200000; 496.742400000; 496.701400000; 496.654900000; 496.603000000; 496.545300000; 496.481800000; 496.412300000; 496.336500000; 496.254400000; 496.165600000; 496.070000000; 495.967500000; 495.857900000; 495.741000000; 495.616600000; 495.484600000; 495.344800000; 495.197100000; 495.041300000; 494.877300000; 494.705000000; 494.524200000; 494.334900000; 494.137000000; 493.93050…
510.036400000; 509.991100000; 509.940800000; 509.885500000; 509.825100000; 509.759400000; 509.688300000; 509.611700000; 509.529200000; 509.440700000; 509.345900000; 509.244700000; 509.136700000; 509.021700000; 508.899400000; 508.769600000; 508.631900000; 508.486100000; 508.331800000; 508.168900000; 507.996900000; 507.815600000; 507.624600000; 507.423800000; 507.212900000; 506.991500000; 506.75940…
525.396900000; 525.353900000; 525.305800000; 525.252600000; 525.194000000; 525.129600000; 525.059400000; 524.982900000; 524.899700000; 524.809400000; 524.711600000; 524.605900000; 524.491900000; 524.369000000; 524.237000000; 524.095200000; 523.943200000; 523.780700000; 523.607100000; 523.422000000; 523.225000000; 523.015600000; 522.793500000; 522.558200000; 522.309300000; 522.046600000; 521.76970…
542.382800000; 542.332000000; 542.276600000; 542.216100000; 542.150300000; 542.079100000; 542.002000000; 541.918400000; 541.828000000; 541.730200000; 541.624400000; 541.509900000; 541.386100000; 541.252400000; 541.108000000; 540.952400000; 540.784900000; 540.604900000; 540.411800000; 540.205100000; 539.984300000; 539.748800000; 539.498400000; 539.232300000; 538.950400000; 538.652200000; 538.33760…
560.775500000; 560.727400000; 560.674300000; 560.616000000; 560.552200000; 560.482400000; 560.406300000; 560.323000000; 560.232100000; 560.132800000; 560.024300000; 559.905900000; 559.776600000; 559.635600000; 559.481900000; 559.314800000; 559.133500000; 558.937000000; 558.724800000; 558.496000000; 558.250000000; 557.986300000; 557.704300000; 557.403500000; 557.083600000; 556.744300000; 556.38550…
580.804100000; 580.770400000; 580.731600000; 580.687200000; 580.637100000; 580.580900000; 580.518100000; 580.448100000; 580.370400000; 580.284100000; 580.188500000; 580.082800000; 579.966100000; 579.837500000; 579.696000000; 579.540800000; 579.371000000; 579.185500000; 578.983600000; 578.764300000; 578.526800000; 578.270300000; 577.993900000; 577.697100000; 577.379100000; 577.039500000; 576.67770…
601.715300000; 601.689600000; 601.662000000; 601.632500000; 601.601000000; 601.567400000; 601.531500000; 601.492900000; 601.451300000; 601.406100000; 601.356700000; 601.302400000; 601.242400000; 601.175800000; 601.101500000; 601.018300000; 600.925000000; 600.820300000; 600.702500000; 600.570200000; 600.421600000; 600.255000000; 600.068700000; 599.860800000; 599.629600000; 599.373500000; 599.09080…
627.957800000; 627.918500000; 627.877700000; 627.835700000; 627.792500000; 627.748500000; 627.703400000; 627.657300000; 627.610000000; 627.561200000; 627.510500000; 627.457300000; 627.401000000; 627.340800000; 627.275600000; 627.204500000; 627.125800000; 627.038100000; 626.939600000; 626.828300000; 626.702100000; 626.558700000; 626.395400000; 626.210100000; 626.000100000; 625.763000000; 625.49630…
655.565300000; 655.535300000; 655.503200000; 655.469100000; 655.432700000; 655.394000000; 655.352800000; 655.308800000; 655.261700000; 655.211400000; 655.157300000; 655.099400000; 655.037200000; 654.970200000; 654.897700000; 654.819000000; 654.733100000; 654.638500000; 654.533600000; 654.416600000; 654.285300000; 654.137200000; 653.969700000; 653.780000000; 653.565100000; 653.322100000; 653.04800…
683.223300000; 683.170700000; 683.115700000; 683.058000000; 682.997500000; 682.933700000; 682.866300000; 682.794900000; 682.719300000; 682.639200000; 682.554400000; 682.465100000; 682.371300000; 682.272900000; 682.169900000; 682.062100000; 681.949000000; 681.829900000; 681.703700000; 681.568800000; 681.423600000; 681.265600000; 681.092100000; 680.900200000; 680.686600000; 680.448000000; 680.18070…
710.473400000; 710.369800000; 710.262600000; 710.151500000; 710.036000000; 709.915600000; 709.790200000; 709.659400000; 709.523300000; 709.382000000; 709.236100000; 709.086200000; 708.933000000; 708.777500000; 708.620500000; 708.462600000; 708.304300000; 708.145400000; 707.985600000; 707.823700000; 707.658000000; 707.486300000; 707.305500000; 707.112300000; 706.902600000; 706.672000000; 706.41600…
736.160300000; 736.014600000; 735.865700000; 735.712800000; 735.554700000; 735.390600000; 735.219800000; 735.042000000; 734.856900000; 734.664900000; 734.466700000; 734.263500000; 734.056600000; 733.847700000; 733.638400000; 733.430100000; 733.224400000; 733.021800000; 732.822700000; 732.626500000; 732.431900000; 732.236900000; 732.038100000; 731.832000000; 731.613800000; 731.378600000; 731.12080…
760.646000000; 760.441400000; 760.232900000; 760.019200000; 759.799100000; 759.571400000; 759.335300000; 759.090000000; 758.835600000; 758.572400000; 758.301600000; 758.024500000; 757.743200000; 757.460000000; 757.177200000; 756.897500000; 756.623000000; 756.355400000; 756.095800000; 755.844400000; 755.600100000; 755.361000000; 755.124100000; 754.885100000; 754.638800000; 754.379300000; 754.09990…
783.753800000; 783.531100000; 783.298500000; 783.054400000; 782.797400000; 782.526100000; 782.239500000; 781.937100000; 781.619000000; 781.285800000; 780.938500000; 780.579300000; 780.210300000; 779.834200000; 779.453900000; 779.072400000; 778.692400000; 778.315800000; 777.944100000; 777.577600000; 777.215600000; 776.855800000; 776.495200000; 776.129000000; 775.751600000; 775.356600000; 774.93690…
804.051900000; 803.833500000; 803.596600000; 803.338900000; 803.058500000; 802.753200000; 802.421400000; 802.061700000; 801.673600000; 801.257300000; 800.813700000; 800.344500000; 799.852200000; 799.339700000; 798.810100000; 798.266700000; 797.712300000; 797.149400000; 796.579200000; 796.002000000; 795.416500000; 794.820300000; 794.209400000; 793.578700000; 792.922200000; 792.232800000; 791.50360…
821.616800000; 821.451000000; 821.238900000; 820.977300000; 820.663500000; 820.295400000; 819.871600000; 819.391700000; 818.856100000; 818.266000000; 817.624000000; 816.933100000; 816.197400000; 815.421100000; 814.608500000; 813.763700000; 812.890000000; 811.989500000; 811.063000000; 810.109500000; 809.126300000; 808.108700000; 807.050800000; 805.945300000; 804.784000000; 803.558800000; 802.26170…
834.605500000; 834.514400000; 834.345800000; 834.094600000; 833.757400000; 833.331800000; 832.817300000; 832.214800000; 831.526400000; 830.755800000; 829.907200000; 828.985800000; 827.996700000; 826.944900000; 825.834400000; 824.668300000; 823.447400000; 822.171000000; 820.835700000; 819.435700000; 817.963100000; 816.408000000; 814.759200000; 813.004700000; 811.133100000; 809.133900000; 806.99880…
835.091400000; 835.110700000; 834.996700000; 834.741900000; 834.342700000; 833.799600000; 833.116600000; 832.301400000; 831.364000000; 830.316400000; 829.171800000; 827.942800000; 826.641400000; 825.277000000; 823.856200000; 822.381400000; 820.850600000; 819.257200000; 817.589400000; 815.831000000; 813.962100000; 811.960000000; 809.800500000; 807.459200000; 804.913600000; 802.144600000; 799.13820…
810.410800000; 810.386400000; 810.196100000; 809.837600000; 809.317200000; 808.649300000; 807.855700000; 806.964400000; 806.007700000; 805.020300000; 804.036900000; 803.090000000; 802.207300000; 801.410500000; 800.712500000; 800.117200000; 799.618500000; 799.199900000; 798.835300000; 798.489700000; 798.120800000; 797.680100000; 797.115400000; 796.373000000; 795.400000000; 794.146900000; 792.56980…
-1000.000000000; -1000.000000000; -1000.000000000; -1000.000000000; -1000.000000000; -1000.000000000; -1000.000000000; -1000.000000000; -1000.000000000; -1000.000000000; -1000.000000000; -1000.000000000; -1000.000000000; -1000.000000000; -1000.000000000; -1000.000000000; 835.956100000; 835.180400000; 834.726600000; 834.535700000; 834.531600000; -1000.000000000; -1000.000000000; -1000.000000000; -…
-1000.000000000; -1000.000000000; -1000.000000000; -1000.000000000; -1000.000000000; -1000.000000000; -1000.000000000; -1000.000000000; -1000.000000000; -1000.000000000; -1000.000000000; -1000.000000000; -1000.000000000; -1000.000000000; -1000.000000000; -1000.000000000; -1000.000000000; -1000.000000000; -1000.000000000; -1000.000000000; -1000.000000000; -1000.000000000; -1000.000000000; -1000.00…
-1000.000000000; -1000.000000000; -1000.000000000; -1000.000000000; -1000.000000000; -1000.000000000; -1000.000000000; -1000.000000000; -1000.000000000; -1000.000000000; -1000.000000000; -1000.000000000; -1000.000000000; -1000.000000000; -1000.000000000; -1000.000000000; -1000.000000000; -1000.000000000; -1000.000000000; -1000.000000000; -1000.000000000; -1000.000000000; -1000.000000000; -1000.00…
-1000.000000000; -1000.000000000; -1000.000000000; -1000.000000000; -1000.000000000; -1000.000000000; -1000.000000000; -1000.000000000; -1000.000000000; -1000.000000000; -1000.000000000; -1000.000000000; -1000.000000000; -1000.000000000; -1000.000000000; -1000.000000000; -1000.000000000; -1000.000000000; -1000.000000000; -1000.000000000; -1000.000000000; -1000.000000000; -1000.000000000; -1000.00…
-1000.000000000; -1000.000000000; -1000.000000000; -1000.000000000; -1000.000000000; -1000.000000000; -1000.000000000; -1000.000000000; -1000.000000000; -1000.000000000; -1000.000000000; -1000.000000000; -1000.000000000; -1000.000000000; -1000.000000000; -1000.000000000; -1000.000000000; -1000.000000000; -1000.000000000; -1000.000000000; -1000.000000000; -1000.000000000; -1000.000000000; -1000.00…
ElevationAnterior [um]
0.000000000; 0.000000000; 0.000000000; 0.000000000; 0.000000000; 0.000000000; 0.000000000; 0.000000000; 0.000000000; 0.000000000; 0.000000000; 0.000000000; 0.000000000; 0.000000000; 0.000000000; 0.000000000; 0.000000000; 0.000000000; 0.000000000; 0.000000000; 0.000000000; 0.000000000; 0.000000000; 0.000000000; 0.000000000; 0.000000000; 0.000000000; 0.000000000; 0.000000000; 0.000000000; 0.0000000…
0.002207861; 0.002208646; 0.002209509; 0.002210456; 0.002211481; 0.002212572; 0.002213715; 0.002214892; 0.002216083; 0.002217262; 0.002218401; 0.002219467; 0.002220423; 0.002221235; 0.002221876; 0.002222329; 0.002222594; 0.002222694; 0.002222672; 0.002222588; 0.002222517; 0.002222540; 0.002222738; 0.002223184; 0.002223943; 0.002225063; 0.002226570; 0.002228456; 0.002230680; 0.002233175; 0.0022358…
0.008834675; 0.008837817; 0.008841277; 0.008845069; 0.008849171; 0.008853540; 0.008858116; 0.008862831; 0.008867599; 0.008872323; 0.008876883; 0.008881150; 0.008884978; 0.008888233; 0.008890797; 0.008892611; 0.008893674; 0.008894076; 0.008893984; 0.008893648; 0.008893364; 0.008893458; 0.008894250; 0.008896036; 0.008899074; 0.008903558; 0.008909593; 0.008917148; 0.008926052; 0.008936044; 0.0089468…
0.019890160; 0.019897240; 0.019905040; 0.019913590; 0.019922840; 0.019932690; 0.019943000; 0.019953630; 0.019964380; 0.019975030; 0.019985310; 0.019994920; 0.020003550; 0.020010890; 0.020016670; 0.020020760; 0.020023150; 0.020024060; 0.020023850; 0.020023100; 0.020022460; 0.020022670; 0.020024450; 0.020028480; 0.020035330; 0.020045440; 0.020059040; 0.020076070; 0.020096140; 0.020118660; 0.0201430…
0.035772440; 0.035791930; 0.035811210; 0.035830210; 0.035848680; 0.035866270; 0.035882630; 0.035897410; 0.035910240; 0.035920680; 0.035928220; 0.035932260; 0.035932160; 0.035927350; 0.035917390; 0.035902110; 0.035881730; 0.035856850; 0.035828440; 0.035797820; 0.035766470; 0.035735980; 0.035707900; 0.035683640; 0.035664450; 0.035651360; 0.035645010; 0.035645480; 0.035652310; 0.035664670; 0.0356818…
0.056479040; 0.056482500; 0.056484390; 0.056485510; 0.056486880; 0.056489660; 0.056495130; 0.056504470; 0.056518640; 0.056538200; 0.056563250; 0.056593460; 0.056628100; 0.056666260; 0.056706910; 0.056749090; 0.056792020; 0.056835130; 0.056878120; 0.056920890; 0.056963510; 0.057006140; 0.057048990; 0.057092270; 0.057136160; 0.057180720; 0.057225780; 0.057270700; 0.057314370; 0.057355490; 0.0573929…
0.081411170; 0.081422190; 0.081431010; 0.081438610; 0.081446180; 0.081455100; 0.081466880; 0.081482970; 0.081504480; 0.081532020; 0.081565600; 0.081604700; 0.081648250; 0.081694950; 0.081743430; 0.081792430; 0.081841020; 0.081888630; 0.081935100; 0.081980600; 0.082025560; 0.082070550; 0.082116170; 0.082162990; 0.082211500; 0.082262000; 0.082314400; 0.082367960; 0.082421240; 0.082472500; 0.0825203…
0.110877400; 0.110900900; 0.110921800; 0.110941100; 0.110960000; 0.110979800; 0.111002300; 0.111029000; 0.111061200; 0.111099500; 0.111144100; 0.111194200; 0.111248700; 0.111306100; 0.111364800; 0.111423100; 0.111480200; 0.111535500; 0.111588700; 0.111640300; 0.111691000; 0.111741600; 0.111793200; 0.111846400; 0.111902100; 0.111960700; 0.112022100; 0.112085400; 0.112148600; 0.112209200; 0.1122654…
0.144871300; 0.144908400; 0.144942800; 0.144975600; 0.145007900; 0.145040900; 0.145076400; 0.145116000; 0.145161200; 0.145212800; 0.145270900; 0.145334900; 0.145403400; 0.145474800; 0.145547000; 0.145618400; 0.145687700; 0.145754000; 0.145817400; 0.145878300; 0.145937800; 0.145996900; 0.146057000; 0.146119300; 0.146184800; 0.146254200; 0.146327300; 0.146403000; 0.146478500; 0.146550700; 0.1466170…
0.183376200; 0.183421900; 0.183465600; 0.183508600; 0.183551800; 0.183596600; 0.183644800; 0.183698100; 0.183758200; 0.183825900; 0.183901400; 0.183984100; 0.184072200; 0.184163600; 0.184255900; 0.184346800; 0.184434500; 0.184518000; 0.184597100; 0.184672300; 0.184744700; 0.184816000; 0.184887700; 0.184961400; 0.185038300; 0.185119500; 0.185204900; 0.185293000; 0.185380700; 0.185464200; 0.1855407…
0.226427400; 0.226478000; 0.226527900; 0.226578300; 0.226630500; 0.226685900; 0.226746200; 0.226813500; 0.226889400; 0.226974900; 0.227070300; 0.227174600; 0.227285700; 0.227400900; 0.227517200; 0.227631700; 0.227742100; 0.227846900; 0.227945800; 0.228039200; 0.228128400; 0.228215300; 0.228301500; 0.228388800; 0.228478800; 0.228572700; 0.228670600; 0.228770900; 0.228870000; 0.228963700; 0.2290488…
0.274199900; 0.274257200; 0.274313600; 0.274370800; 0.274430000; 0.274492900; 0.274561600; 0.274638100; 0.274724400; 0.274821900; 0.274930600; 0.275049400; 0.275176000; 0.275307200; 0.275439800; 0.275570300; 0.275696300; 0.275816100; 0.275929400; 0.276036600; 0.276139100; 0.276238900; 0.276337800; 0.276437900; 0.276541000; 0.276648600; 0.276761100; 0.276876600; 0.276990900; 0.277098800; 0.2771966…
0.326791300; 0.326858200; 0.326923300; 0.326988200; 0.327054400; 0.327123400; 0.327197500; 0.327279300; 0.327370900; 0.327473800; 0.327588100; 0.327712800; 0.327845300; 0.327982500; 0.328120700; 0.328256700; 0.328387800; 0.328512600; 0.328631000; 0.328743600; 0.328852100; 0.328958400; 0.329064600; 0.329172900; 0.329285600; 0.329404500; 0.329530400; 0.329661100; 0.329791700; 0.329916000; 0.3300295…
0.384331000; 0.384409600; 0.384485000; 0.384559100; 0.384633200; 0.384709200; 0.384789800; 0.384878300; 0.384977500; 0.385089300; 0.385213900; 0.385350000; 0.385494400; 0.385643700; 0.385793500; 0.385940300; 0.386081400; 0.386215200; 0.386341500; 0.386461100; 0.386575700; 0.386687200; 0.386797900; 0.386910200; 0.387026700; 0.387149900; 0.387281100; 0.387418500; 0.387556600; 0.387688700; 0.3878097…
0.446888300; 0.446977700; 0.447062300; 0.447144200; 0.447225100; 0.447307900; 0.447397100; 0.447498800; 0.447618500; 0.447759500; 0.447921800; 0.448102200; 0.448295500; 0.448495400; 0.448696000; 0.448891800; 0.449078600; 0.449253600; 0.449415500; 0.449564100; 0.449700500; 0.449826300; 0.449943900; 0.450056300; 0.450167400; 0.450281700; 0.450402300; 0.450528700; 0.450656000; 0.450777100; 0.4508869…
0.516233800; 0.516341300; 0.516443600; 0.516542300; 0.516638700; 0.516735700; 0.516839100; 0.516956600; 0.517095700; 0.517261000; 0.517451900; 0.517664000; 0.517889600; 0.518120500; 0.518349100; 0.518567900; 0.518771200; 0.518954000; 0.519113200; 0.519247200; 0.519355900; 0.519441100; 0.519506200; 0.519556500; 0.519599700; 0.519644600; 0.519698700; 0.519765000; 0.519839900; 0.519916500; 0.5199890…
0.593372800; 0.593522600; 0.593667600; 0.593808900; 0.593946600; 0.594082700; 0.594221900; 0.594372500; 0.594542300; 0.594735800; 0.594952300; 0.595185700; 0.595427000; 0.595666400; 0.595894200; 0.596101600; 0.596280800; 0.596425200; 0.596530300; 0.596593700; 0.596615600; 0.596598700; 0.596548700; 0.596474300; 0.596387400; 0.596302200; 0.596231600; 0.596182500; 0.596153200; 0.596137100; 0.5961279…
0.679114100; 0.679321900; 0.679522100; 0.679715300; 0.679900600; 0.680079000; 0.680255700; 0.680439500; 0.680639200; 0.680860500; 0.681102700; 0.681359400; 0.681620800; 0.681876200; 0.682115200; 0.682328300; 0.682507300; 0.682645800; 0.682739100; 0.682784700; 0.682782500; 0.682734600; 0.682646000; 0.682524900; 0.682383300; 0.682235800; 0.682095100; 0.681966100; 0.681843600; 0.681717200; 0.6815794…
0.772976400; 0.773233900; 0.773483300; 0.773726000; 0.773961400; 0.774191000; 0.774420700; 0.774660300; 0.774919600; 0.775203800; 0.775510900; 0.775832500; 0.776156500; 0.776469900; 0.776760900; 0.777019200; 0.777236600; 0.777406700; 0.777525300; 0.777590300; 0.777601500; 0.777560900; 0.777473200; 0.777346300; 0.777192200; 0.777025500; 0.776857900; 0.776691800; 0.776517400; 0.776319100; 0.7760858…
0.874593700; 0.874869800; 0.875149200; 0.875435100; 0.875725300; 0.876018400; 0.876318600; 0.876635000; 0.876976800; 0.877347900; 0.877744400; 0.878154900; 0.878564100; 0.878956700; 0.879319000; 0.879639900; 0.879910600; 0.880124700; 0.880277600; 0.880366700; 0.880391000; 0.880352000; 0.880255300; 0.880112900; 0.879944700; 0.879776400; 0.879627900; 0.879498100; 0.879359400; 0.879172300; 0.8789094…
0.983947400; 0.983994400; 0.984122200; 0.984343700; 0.984637700; 0.984975500; 0.985340500; 0.985730400; 0.986149400; 0.986599800; 0.987075900; 0.987564900; 0.988049700; 0.988513400; 0.988941100; 0.989320700; 0.989642500; 0.989898900; 0.990083500; 0.990191600; 0.990219800; 0.990169800; 0.990054000; 0.989904900; 0.989783600; 0.989770200; 0.989923500; 0.990226400; 0.990567000; 0.990789900; 0.9907860…
1.100857000; 1.100700000; 1.100915000; 1.101377000; 1.101918000; 1.102445000; 1.102948000; 1.103452000; 1.103973000; 1.104524000; 1.105100000; 1.105688000; 1.106270000; 1.106826000; 1.107340000; 1.107798000; 1.108188000; 1.108500000; 1.108724000; 1.108850000; 1.108866000; 1.108757000; 1.108521000; 1.108164000; 1.107753000; 1.107453000; 1.107499000; 1.108037000; 1.108946000; 1.109873000; 1.1104790…
1.226745000; 1.226582000; 1.226818000; 1.227325000; 1.227932000; 1.228544000; 1.229146000; 1.229762000; 1.230408000; 1.231094000; 1.231817000; 1.232563000; 1.233313000; 1.234047000; 1.234749000; 1.235401000; 1.235988000; 1.236495000; 1.236910000; 1.237217000; 1.237405000; 1.237457000; 1.237376000; 1.237173000; 1.236920000; 1.236789000; 1.237020000; 1.237758000; 1.238882000; 1.240035000; 1.2408680…
1.355087000; 1.354791000; 1.354928000; 1.355372000; 1.355954000; 1.356578000; 1.357227000; 1.357924000; 1.358678000; 1.359498000; 1.360374000; 1.361290000; 1.362225000; 1.363160000; 1.364077000; 1.364964000; 1.365808000; 1.366599000; 1.367330000; 1.367988000; 1.368566000; 1.369049000; 1.369440000; 1.369750000; 1.370050000; 1.370512000; 1.371374000; 1.372783000; 1.374616000; 1.376514000; 1.3781250…
1.487227000; 1.486660000; 1.486590000; 1.486899000; 1.487419000; 1.488051000; 1.488776000; 1.489608000; 1.490544000; 1.491580000; 1.492697000; 1.493863000; 1.495050000; 1.496229000; 1.497381000; 1.498493000; 1.499556000; 1.500569000; 1.501529000; 1.502438000; 1.503297000; 1.504103000; 1.504869000; 1.505613000; 1.506413000; 1.507446000; 1.508954000; 1.511082000; 1.513711000; 1.516477000; 1.5190260…
1.619516000; 1.618170000; 1.617449000; 1.617274000; 1.617508000; 1.618069000; 1.618937000; 1.620105000; 1.621536000; 1.623181000; 1.624966000; 1.626814000; 1.628654000; 1.630432000; 1.632115000; 1.633690000; 1.635161000; 1.636542000; 1.637859000; 1.639135000; 1.640397000; 1.641661000; 1.642956000; 1.644311000; 1.645814000; 1.647644000; 1.650047000; 1.653171000; 1.656897000; 1.660861000; 1.6647060…
1.757500000; 1.756132000; 1.755426000; 1.755287000; 1.755562000; 1.756159000; 1.757051000; 1.758225000; 1.759646000; 1.761266000; 1.763013000; 1.764813000; 1.766594000; 1.768303000; 1.769907000; 1.771393000; 1.772772000; 1.774072000; 1.775332000; 1.776601000; 1.777930000; 1.779364000; 1.780957000; 1.782766000; 1.784898000; 1.787546000; 1.790966000; 1.795308000; 1.800449000; 1.806021000; 1.8116530…
-1000.000000000; -1000.000000000; -1000.000000000; -1000.000000000; -1000.000000000; -1000.000000000; -1000.000000000; -1000.000000000; -1000.000000000; -1000.000000000; -1000.000000000; -1000.000000000; -1000.000000000; -1000.000000000; -1000.000000000; -1000.000000000; 1.933265000; 1.931166000; 1.929665000; 1.928835000; 1.928695000; 1.929226000; 1.930393000; 1.932158000; 1.934541000; 1.93766600…
-1000.000000000; -1000.000000000; -1000.000000000; -1000.000000000; -1000.000000000; -1000.000000000; -1000.000000000; -1000.000000000; -1000.000000000; -1000.000000000; -1000.000000000; -1000.000000000; -1000.000000000; -1000.000000000; -1000.000000000; -1000.000000000; -1000.000000000; -1000.000000000; -1000.000000000; -1000.000000000; -1000.000000000; -1000.000000000; -1000.000000000; -1000.00…
-1000.000000000; -1000.000000000; -1000.000000000; -1000.000000000; -1000.000000000; -1000.000000000; -1000.000000000; -1000.000000000; -1000.000000000; -1000.000000000; -1000.000000000; -1000.000000000; -1000.000000000; -1000.000000000; -1000.000000000; -1000.000000000; -1000.000000000; -1000.000000000; -1000.000000000; -1000.000000000; -1000.000000000; -1000.000000000; -1000.000000000; -1000.00…
-1000.000000000; -1000.000000000; -1000.000000000; -1000.000000000; -1000.000000000; -1000.000000000; -1000.000000000; -1000.000000000; -1000.000000000; -1000.000000000; -1000.000000000; -1000.000000000; -1000.000000000; -1000.000000000; -1000.000000000; -1000.000000000; -1000.000000000; -1000.000000000; -1000.000000000; -1000.000000000; -1000.000000000; -1000.000000000; -1000.000000000; -1000.00…
ElevationPosterior [um]
0.446279100; 0.446279100; 0.446279100; 0.446279100; 0.446279100; 0.446279100; 0.446279100; 0.446279100; 0.446279100; 0.446279100; 0.446279100; 0.446279100; 0.446279100; 0.446279100; 0.446279100; 0.446279100; 0.446279100; 0.446279100; 0.446279100; 0.446279100; 0.446279100; 0.446279100; 0.446279100; 0.446279100; 0.446279100; 0.446279100; 0.446279100; 0.446279100; 0.446279100; 0.446279100; 0.4462791…
0.452321200; 0.452307200; 0.452290300; 0.452270800; 0.452248700; 0.452224200; 0.452197300; 0.452167800; 0.452136000; 0.452101900; 0.452065600; 0.452027200; 0.451987000; 0.451945200; 0.451901700; 0.451856900; 0.451810900; 0.451763700; 0.451715600; 0.451666700; 0.451617600; 0.451568500; 0.451520000; 0.451472300; 0.451425700; 0.451380700; 0.451337400; 0.451296200; 0.451257100; 0.451220400; 0.4511859…
0.464352700; 0.464327500; 0.464297300; 0.464262200; 0.464222600; 0.464178500; 0.464130000; 0.464076800; 0.464019300; 0.463957300; 0.463891000; 0.463820500; 0.463746200; 0.463668100; 0.463586400; 0.463501500; 0.463413400; 0.463322300; 0.463228600; 0.463132900; 0.463035800; 0.462938100; 0.462840700; 0.462744400; 0.462650100; 0.462558500; 0.462470400; 0.462386500; 0.462307500; 0.462233800; 0.4621656…
0.482050400; 0.482015200; 0.481976900; 0.481936000; 0.481892600; 0.481847100; 0.481798900; 0.481747700; 0.481693100; 0.481634600; 0.481571600; 0.481503800; 0.481430900; 0.481352400; 0.481267700; 0.481176700; 0.481079100; 0.480974500; 0.480863200; 0.480745800; 0.480623300; 0.480496600; 0.480367200; 0.480236500; 0.480105700; 0.479976500; 0.479850300; 0.479728500; 0.479612500; 0.479503200; 0.4794014…
0.505858400; 0.505813200; 0.505766200; 0.505717700; 0.505668100; 0.505617400; 0.505565000; 0.505510300; 0.505452500; 0.505390900; 0.505324900; 0.505253600; 0.505176600; 0.505093200; 0.505002700; 0.504904600; 0.504798500; 0.504684000; 0.504561300; 0.504431000; 0.504294100; 0.504151700; 0.504005400; 0.503856700; 0.503707300; 0.503559000; 0.503413300; 0.503271900; 0.503136500; 0.503008000; 0.5028872…
0.535920700; 0.535864300; 0.535808300; 0.535753300; 0.535699400; 0.535646700; 0.535594600; 0.535541700; 0.535487100; 0.535429800; 0.535368600; 0.535302200; 0.535229900; 0.535150500; 0.535063000; 0.534966300; 0.534860100; 0.534743200; 0.534615900; 0.534478700; 0.534332300; 0.534178200; 0.534017700; 0.533852700; 0.533684800; 0.533516100; 0.533348400; 0.533183700; 0.533023800; 0.532869900; 0.5327230…
0.572601900; 0.572542300; 0.572484700; 0.572429500; 0.572376700; 0.572326200; 0.572277000; 0.572227500; 0.572176500; 0.572122500; 0.572063700; 0.571998600; 0.571926200; 0.571845000; 0.571753500; 0.571650700; 0.571536000; 0.571408200; 0.571267300; 0.571113900; 0.570949100; 0.570774000; 0.570590300; 0.570399800; 0.570204600; 0.570006600; 0.569807900; 0.569610900; 0.569417400; 0.569228800; 0.5690464…
0.615905700; 0.615848000; 0.615791300; 0.615735900; 0.615682000; 0.615629400; 0.615577000; 0.615523400; 0.615467200; 0.615407000; 0.615341200; 0.615268200; 0.615187100; 0.615096400; 0.614994800; 0.614881100; 0.614754800; 0.614614800; 0.614461100; 0.614294200; 0.614114800; 0.613924300; 0.613724200; 0.613515900; 0.613301400; 0.613082500; 0.612860900; 0.612639100; 0.612418600; 0.612200800; 0.6119866…
0.665730300; 0.665646200; 0.665564300; 0.665485400; 0.665409900; 0.665337700; 0.665268100; 0.665199600; 0.665130900; 0.665060600; 0.664986800; 0.664908100; 0.664823000; 0.664729900; 0.664627100; 0.664513500; 0.664387900; 0.664249100; 0.664097000; 0.663931400; 0.663753100; 0.663563000; 0.663362100; 0.663151800; 0.662933600; 0.662708900; 0.662479200; 0.662246500; 0.662012200; 0.661777200; 0.6615421…
0.722838100; 0.722757500; 0.722678700; 0.722602500; 0.722529400; 0.722459100; 0.722391100; 0.722323600; 0.722255400; 0.722184900; 0.722110200; 0.722029300; 0.721941100; 0.721843600; 0.721734900; 0.721613600; 0.721478500; 0.721327900; 0.721161400; 0.720978900; 0.720780800; 0.720567800; 0.720341000; 0.720101400; 0.719850300; 0.719589200; 0.719319600; 0.719043500; 0.718762400; 0.718477400; 0.7181892…
0.786813900; 0.786717800; 0.786623200; 0.786531300; 0.786442600; 0.786357500; 0.786275100; 0.786193900; 0.786112400; 0.786029000; 0.785941700; 0.785848100; 0.785746800; 0.785635400; 0.785511400; 0.785373100; 0.785218600; 0.785046000; 0.784854500; 0.784643800; 0.784414000; 0.784165900; 0.783900300; 0.783618200; 0.783321200; 0.783011000; 0.782689500; 0.782359300; 0.782022700; 0.781681300; 0.7813364…
0.857710900; 0.857612700; 0.857514400; 0.857417700; 0.857323200; 0.857231400; 0.857141400; 0.857051300; 0.856959600; 0.856864400; 0.856763400; 0.856654100; 0.856535000; 0.856403300; 0.856256200; 0.856091400; 0.855906900; 0.855700300; 0.855470400; 0.855216900; 0.854939800; 0.854640000; 0.854318700; 0.853977500; 0.853618400; 0.853243500; 0.852855400; 0.852457600; 0.852052700; 0.851643000; 0.8512307…
0.935863300; 0.935754700; 0.935643000; 0.935530200; 0.935417600; 0.935306200; 0.935195600; 0.935084900; 0.934973200; 0.934859200; 0.934741000; 0.934616700; 0.934484200; 0.934341100; 0.934184600; 0.934012200; 0.933821800; 0.933611000; 0.933378500; 0.933123300; 0.932845300; 0.932544800; 0.932222700; 0.931880100; 0.931518700; 0.931140600; 0.930747800; 0.930343400; 0.929929900; 0.929509300; 0.9290836…
1.020609000; 1.020493000; 1.020373000; 1.020252000; 1.020132000; 1.020015000; 1.019900000; 1.019789000; 1.019679000; 1.019572000; 1.019467000; 1.019362000; 1.019257000; 1.019149000; 1.019037000; 1.018918000; 1.018790000; 1.018652000; 1.018500000; 1.018334000; 1.018153000; 1.017956000; 1.017742000; 1.017514000; 1.017269000; 1.017010000; 1.016738000; 1.016452000; 1.016155000; 1.015846000; 1.0155260…
1.118188000; 1.118047000; 1.117901000; 1.117751000; 1.117601000; 1.117452000; 1.117306000; 1.117162000; 1.117022000; 1.116884000; 1.116750000; 1.116617000; 1.116487000; 1.116357000; 1.116224000; 1.116088000; 1.115945000; 1.115794000; 1.115631000; 1.115455000; 1.115264000; 1.115058000; 1.114835000; 1.114596000; 1.114341000; 1.114069000; 1.113781000; 1.113479000; 1.113162000; 1.112832000; 1.1124890…
1.225260000; 1.225155000; 1.225042000; 1.224924000; 1.224803000; 1.224680000; 1.224556000; 1.224431000; 1.224304000; 1.224175000; 1.224043000; 1.223907000; 1.223765000; 1.223617000; 1.223459000; 1.223290000; 1.223107000; 1.222909000; 1.222692000; 1.222457000; 1.222203000; 1.221929000; 1.221635000; 1.221323000; 1.220993000; 1.220646000; 1.220283000; 1.219908000; 1.219521000; 1.219123000; 1.2187140…
1.341624000; 1.341532000; 1.341432000; 1.341327000; 1.341217000; 1.341103000; 1.340986000; 1.340863000; 1.340733000; 1.340595000; 1.340447000; 1.340287000; 1.340114000; 1.339925000; 1.339719000; 1.339492000; 1.339245000; 1.338975000; 1.338680000; 1.338362000; 1.338021000; 1.337659000; 1.337277000; 1.336877000; 1.336462000; 1.336033000; 1.335594000; 1.335146000; 1.334693000; 1.334236000; 1.3337730…
1.467647000; 1.467580000; 1.467502000; 1.467416000; 1.467322000; 1.467221000; 1.467113000; 1.466993000; 1.466862000; 1.466716000; 1.466554000; 1.466373000; 1.466172000; 1.465949000; 1.465700000; 1.465425000; 1.465123000; 1.464791000; 1.464429000; 1.464038000; 1.463621000; 1.463178000; 1.462713000; 1.462228000; 1.461726000; 1.461210000; 1.460684000; 1.460149000; 1.459610000; 1.459068000; 1.4585210…
1.602403000; 1.602347000; 1.602282000; 1.602211000; 1.602133000; 1.602049000; 1.601958000; 1.601855000; 1.601739000; 1.601605000; 1.601452000; 1.601275000; 1.601073000; 1.600842000; 1.600581000; 1.600285000; 1.599955000; 1.599588000; 1.599183000; 1.598743000; 1.598269000; 1.597764000; 1.597232000; 1.596673000; 1.596094000; 1.595496000; 1.594884000; 1.594262000; 1.593633000; 1.592999000; 1.5923600…
1.745758000; 1.745706000; 1.745651000; 1.745594000; 1.745536000; 1.745476000; 1.745411000; 1.745337000; 1.745249000; 1.745144000; 1.745015000; 1.744859000; 1.744674000; 1.744454000; 1.744195000; 1.743895000; 1.743551000; 1.743160000; 1.742723000; 1.742241000; 1.741717000; 1.741153000; 1.740552000; 1.739918000; 1.739256000; 1.738569000; 1.737860000; 1.737136000; 1.736401000; 1.735657000; 1.7349030…
1.896791000; 1.896721000; 1.896652000; 1.896585000; 1.896521000; 1.896458000; 1.896393000; 1.896320000; 1.896234000; 1.896131000; 1.896004000; 1.895848000; 1.895660000; 1.895434000; 1.895165000; 1.894851000; 1.894487000; 1.894071000; 1.893601000; 1.893081000; 1.892511000; 1.891895000; 1.891236000; 1.890536000; 1.889798000; 1.889028000; 1.888227000; 1.887403000; 1.886559000; 1.885697000; 1.8848180…
2.053310000; 2.053182000; 2.053057000; 2.052938000; 2.052824000; 2.052715000; 2.052609000; 2.052498000; 2.052379000; 2.052247000; 2.052095000; 2.051918000; 2.051713000; 2.051474000; 2.051196000; 2.050873000; 2.050502000; 2.050079000; 2.049602000; 2.049071000; 2.048487000; 2.047852000; 2.047165000; 2.046428000; 2.045643000; 2.044810000; 2.043932000; 2.043014000; 2.042058000; 2.041065000; 2.0400360…
2.211458000; 2.211228000; 2.211004000; 2.210788000; 2.210584000; 2.210392000; 2.210208000; 2.210030000; 2.209853000; 2.209673000; 2.209486000; 2.209286000; 2.209070000; 2.208832000; 2.208564000; 2.208261000; 2.207916000; 2.207523000; 2.207077000; 2.206576000; 2.206016000; 2.205396000; 2.204712000; 2.203961000; 2.203139000; 2.202245000; 2.201277000; 2.200239000; 2.199132000; 2.197957000; 2.1967100…
2.365679000; 2.365259000; 2.364841000; 2.364432000; 2.364037000; 2.363660000; 2.363302000; 2.362963000; 2.362644000; 2.362343000; 2.362058000; 2.361787000; 2.361528000; 2.361273000; 2.361016000; 2.360746000; 2.360455000; 2.360130000; 2.359764000; 2.359347000; 2.358870000; 2.358324000; 2.357702000; 2.356997000; 2.356202000; 2.355309000; 2.354316000; 2.353221000; 2.352022000; 2.350718000; 2.3493100…
2.505775000; 2.505017000; 2.504247000; 2.503480000; 2.502727000; 2.502001000; 2.501310000; 2.500663000; 2.500068000; 2.499534000; 2.499063000; 2.498661000; 2.498327000; 2.498054000; 2.497834000; 2.497655000; 2.497503000; 2.497359000; 2.497203000; 2.497018000; 2.496781000; 2.496471000; 2.496076000; 2.495579000; 2.494962000; 2.494212000; 2.493318000; 2.492269000; 2.491055000; 2.489675000; 2.4881290…
2.615984000; 2.614702000; 2.613396000; 2.612094000; 2.610826000; 2.609627000; 2.608526000; 2.607547000; 2.606724000; 2.606090000; 2.605672000; 2.605500000; 2.605598000; 2.605980000; 2.606656000; 2.607629000; 2.608898000; 2.610438000; 2.612229000; 2.614246000; 2.616456000; 2.618821000; 2.621327000; 2.623941000; 2.626622000; 2.629324000; 2.632002000; 2.634595000; 2.637042000; 2.639290000; 2.6412870…
-1000.000000000; -1000.000000000; -1000.000000000; -1000.000000000; -1000.000000000; -1000.000000000; -1000.000000000; -1000.000000000; -1000.000000000; -1000.000000000; -1000.000000000; -1000.000000000; -1000.000000000; -1000.000000000; -1000.000000000; -1000.000000000; 2.816942000; 2.818180000; 2.819955000; 2.822217000; 2.824904000; -1000.000000000; -1000.000000000; -1000.000000000; -1000.00000…
-1000.000000000; -1000.000000000; -1000.000000000; -1000.000000000; -1000.000000000; -1000.000000000; -1000.000000000; -1000.000000000; -1000.000000000; -1000.000000000; -1000.000000000; -1000.000000000; -1000.000000000; -1000.000000000; -1000.000000000; -1000.000000000; -1000.000000000; -1000.000000000; -1000.000000000; -1000.000000000; -1000.000000000; -1000.000000000; -1000.000000000; -1000.00…
-1000.000000000; -1000.000000000; -1000.000000000; -1000.000000000; -1000.000000000; -1000.000000000; -1000.000000000; -1000.000000000; -1000.000000000; -1000.000000000; -1000.000000000; -1000.000000000; -1000.000000000; -1000.000000000; -1000.000000000; -1000.000000000; -1000.000000000; -1000.000000000; -1000.000000000; -1000.000000000; -1000.000000000; -1000.000000000; -1000.000000000; -1000.00…
-1000.000000000; -1000.000000000; -1000.000000000; -1000.000000000; -1000.000000000; -1000.000000000; -1000.000000000; -1000.000000000; -1000.000000000; -1000.000000000; -1000.000000000; -1000.000000000; -1000.000000000; -1000.000000000; -1000.000000000; -1000.000000000; -1000.000000000; -1000.000000000; -1000.000000000; -1000.000000000; -1000.000000000; -1000.000000000; -1000.000000000; -1000.00…
-1000.000000000; -1000.000000000; -1000.000000000; -1000.000000000; -1000.000000000; -1000.000000000; -1000.000000000; -1000.000000000; -1000.000000000; -1000.000000000; -1000.000000000; -1000.000000000; -1000.000000000; -1000.000000000; -1000.000000000; -1000.000000000; -1000.000000000; -1000.000000000; -1000.000000000; -1000.000000000; -1000.000000000; -1000.000000000; -1000.000000000; -1000.00…
RefractiveEquivalentPower [D]
35.353960000; 35.370040000; 35.387020000; 35.404830000; 35.423310000; 35.442340000; 35.461820000; 35.481640000; 35.501750000; 35.522110000; 35.542690000; 35.563450000; 35.584280000; 35.605010000; 35.625370000; 35.645150000; 35.664200000; 35.682610000; 35.700690000; 35.719060000; 35.738570000; 35.760200000; 35.784950000; 35.813730000; 35.847350000; 35.886440000; 35.931320000; 35.981720000; 36.0366…
34.231460000; 34.257980000; 34.285210000; 34.312900000; 34.340700000; 34.368320000; 34.395560000; 34.422270000; 34.448340000; 34.473690000; 34.498180000; 34.521680000; 34.543960000; 34.564820000; 34.584110000; 34.601890000; 34.618470000; 34.634470000; 34.650860000; 34.668810000; 34.689630000; 34.714570000; 34.744670000; 34.780760000; 34.823300000; 34.872510000; 34.928280000; 34.989820000; 35.0555…
34.245370000; 34.271930000; 34.299230000; 34.326990000; 34.354860000; 34.382530000; 34.409810000; 34.436550000; 34.462670000; 34.488040000; 34.512580000; 34.536110000; 34.558430000; 34.579320000; 34.598640000; 34.616410000; 34.632950000; 34.648900000; 34.665210000; 34.683080000; 34.703830000; 34.728730000; 34.758820000; 34.794920000; 34.837490000; 34.886780000; 34.942690000; 35.004450000; 35.0704…
34.815530000; 34.833230000; 34.852070000; 34.872030000; 34.892910000; 34.914490000; 34.936600000; 34.959000000; 34.981430000; 35.003570000; 35.025000000; 35.045230000; 35.063690000; 35.079790000; 35.093040000; 35.103180000; 35.110260000; 35.114770000; 35.117580000; 35.119950000; 35.123380000; 35.129460000; 35.139660000; 35.155360000; 35.177620000; 35.207370000; 35.245170000; 35.290860000; 35.3432…
35.496320000; 35.521730000; 35.546890000; 35.571570000; 35.595260000; 35.617510000; 35.637970000; 35.656310000; 35.672210000; 35.685250000; 35.694900000; 35.700480000; 35.701220000; 35.696360000; 35.685310000; 35.667850000; 35.644220000; 35.615170000; 35.581990000; 35.546360000; 35.510180000; 35.475460000; 35.444080000; 35.417740000; 35.397850000; 35.385750000; 35.382450000; 35.388210000; 35.4020…
36.008010000; 36.017860000; 36.026040000; 36.032900000; 36.038900000; 36.044670000; 36.051000000; 36.058610000; 36.068050000; 36.079560000; 36.093010000; 36.107940000; 36.123600000; 36.139100000; 36.153610000; 36.166480000; 36.177390000; 36.186390000; 36.193830000; 36.200390000; 36.206880000; 36.214200000; 36.223170000; 36.234510000; 36.248770000; 36.266460000; 36.287910000; 36.313010000; 36.3409…
35.995050000; 36.012150000; 36.028530000; 36.044200000; 36.059130000; 36.073500000; 36.087640000; 36.101960000; 36.116770000; 36.132250000; 36.148380000; 36.164910000; 36.181420000; 36.197360000; 36.212200000; 36.225530000; 36.237120000; 36.246990000; 36.255380000; 36.262710000; 36.269530000; 36.276420000; 36.283910000; 36.292440000; 36.302350000; 36.314030000; 36.327830000; 36.343720000; 36.3608…
35.960770000; 35.980670000; 36.000550000; 36.020130000; 36.039080000; 36.057290000; 36.074830000; 36.091970000; 36.108980000; 36.126090000; 36.143430000; 36.161000000; 36.178650000; 36.196110000; 36.213040000; 36.229100000; 36.244060000; 36.257790000; 36.270390000; 36.282090000; 36.293290000; 36.304500000; 36.316220000; 36.328850000; 36.342830000; 36.358500000; 36.376210000; 36.395780000; 36.4159…
35.876030000; 35.889810000; 35.904440000; 35.919680000; 35.935160000; 35.950730000; 35.966450000; 35.982550000; 35.999340000; 36.017090000; 36.035950000; 36.055900000; 36.076660000; 36.097750000; 36.118550000; 36.138410000; 36.156770000; 36.173310000; 36.187950000; 36.200920000; 36.212720000; 36.223960000; 36.235320000; 36.247290000; 36.260390000; 36.275020000; 36.291660000; 36.310350000; 36.3299…
35.740670000; 35.745280000; 35.751640000; 35.759700000; 35.769220000; 35.780170000; 35.792650000; 35.806940000; 35.823280000; 35.841900000; 35.862850000; 35.885990000; 35.910920000; 35.937020000; 35.963520000; 35.989670000; 36.014810000; 36.038480000; 36.060510000; 36.080960000; 36.100070000; 36.118200000; 36.135640000; 36.152550000; 36.169110000; 36.185550000; 36.202430000; 36.220050000; 36.2375…
35.790950000; 35.796390000; 35.802620000; 35.809540000; 35.816990000; 35.825120000; 35.834210000; 35.844640000; 35.856740000; 35.870680000; 35.886530000; 35.904150000; 35.923210000; 35.943260000; 35.963800000; 35.984340000; 36.004540000; 36.024170000; 36.043180000; 36.061610000; 36.079610000; 36.097340000; 36.114950000; 36.132480000; 36.150070000; 36.167980000; 36.186920000; 36.207260000; 36.2278…
35.911560000; 35.918430000; 35.925410000; 35.932140000; 35.938290000; 35.943930000; 35.949380000; 35.955010000; 35.961160000; 35.968020000; 35.975670000; 35.984000000; 35.992810000; 36.001790000; 36.010740000; 36.019520000; 36.028160000; 36.036780000; 36.045590000; 36.054780000; 36.064530000; 36.074950000; 36.086100000; 36.098030000; 36.110850000; 36.124980000; 36.141380000; 36.160720000; 36.1817…
36.086140000; 36.095040000; 36.103950000; 36.112240000; 36.119370000; 36.125450000; 36.130800000; 36.135640000; 36.140100000; 36.144320000; 36.148430000; 36.152440000; 36.156200000; 36.159500000; 36.162110000; 36.163920000; 36.164950000; 36.165370000; 36.165450000; 36.165420000; 36.165500000; 36.165830000; 36.166410000; 36.167180000; 36.168160000; 36.169700000; 36.172970000; 36.179070000; 36.1870…
36.153850000; 36.161240000; 36.168620000; 36.175140000; 36.180260000; 36.184330000; 36.188330000; 36.194040000; 36.204190000; 36.220560000; 36.242110000; 36.266360000; 36.291500000; 36.316520000; 36.340640000; 36.363110000; 36.383250000; 36.400540000; 36.414580000; 36.425130000; 36.432070000; 36.435370000; 36.435050000; 36.431220000; 36.424230000; 36.414950000; 36.405380000; 36.397650000; 36.3913…
36.288990000; 36.294250000; 36.300380000; 36.306280000; 36.311120000; 36.314620000; 36.318060000; 36.325180000; 36.342740000; 36.375020000; 36.418890000; 36.468080000; 36.518600000; 36.568630000; 36.617210000; 36.663230000; 36.705440000; 36.742560000; 36.773320000; 36.796620000; 36.811620000; 36.817920000; 36.815670000; 36.805600000; 36.789100000; 36.768710000; 36.748060000; 36.731010000; 36.7178…
37.774220000; 37.783680000; 37.794960000; 37.806550000; 37.817140000; 37.825940000; 37.832940000; 37.839420000; 37.848120000; 37.860810000; 37.876130000; 37.891540000; 37.905640000; 37.917810000; 37.927580000; 37.934210000; 37.936630000; 37.933590000; 37.923720000; 37.905800000; 37.878950000; 37.842990000; 37.798610000; 37.747440000; 37.691970000; 37.635880000; 37.584060000; 37.541660000; 37.5090…
39.365530000; 39.394030000; 39.446740000; 39.545910000; 39.671970000; 39.765350000; 39.808440000; 39.826910000; 39.839440000; 39.852320000; 39.865340000; 39.877750000; 39.888990000; 39.898590000; 39.906100000; 39.911030000; 39.913090000; 39.912200000; 39.898780000; 39.840400000; 39.687650000; 39.466880000; 39.283850000; 39.175570000; 39.102850000; 39.038940000; 38.978660000; 38.926640000; 38.8819…
40.953300000; 40.975110000; 40.998040000; 41.020220000; 41.040670000; 41.059270000; 41.076480000; 41.093590000; 41.112380000; 41.133690000; 41.156630000; 41.179630000; 41.201530000; 41.221590000; 41.239360000; 41.254710000; 41.267800000; 41.278990000; 41.288760000; 41.297510000; 41.305530000; 41.312900000; 41.319330000; 41.324150000; 41.326320000; 41.325050000; 41.321380000; 41.318030000; 41.3104…
41.874210000; 41.898480000; 41.926680000; 41.956380000; 41.986790000; 42.018510000; 42.052640000; 42.090580000; 42.133660000; 42.181840000; 42.232770000; 42.283310000; 42.330920000; 42.373960000; 42.411610000; 42.443810000; 42.471020000; 42.493870000; 42.512860000; 42.528140000; 42.539590000; 42.546890000; 42.549640000; 42.547400000; 42.539760000; 42.526870000; 42.511050000; 42.497200000; 42.4814…
42.541820000; 42.513840000; 42.531820000; 42.566450000; 42.604710000; 42.644690000; 42.686870000; 42.732260000; 42.782090000; 42.836370000; 42.892840000; 42.948500000; 43.000970000; 43.048640000; 43.090680000; 43.126940000; 43.157680000; 43.183250000; 43.203670000; 43.218430000; 43.226470000; 43.226360000; 43.216590000; 43.196190000; 43.165050000; 43.128850000; 43.119780000; 43.208740000; 43.3706…
43.323120000; 43.042900000; 42.998890000; 43.025850000; 43.061320000; 43.096700000; 43.131140000; 43.164910000; 43.199330000; 43.235450000; 43.272610000; 43.309630000; 43.345720000; 43.380230000; 43.412580000; 43.442300000; 43.469020000; 43.492170000; 43.510750000; 43.523190000; 43.527030000; 43.518960000; 43.495530000; 43.454290000; 43.394890000; 43.332550000; 43.379500000; 43.830440000; 44.6064…
44.018410000; 44.295060000; 44.384690000; 44.425690000; 44.468720000; 44.511960000; 44.554090000; 44.595180000; 44.636420000; 44.678810000; 44.721730000; 44.764100000; 44.805150000; 44.844240000; 44.880770000; 44.914290000; 44.944450000; 44.970620000; 44.991560000; 45.005330000; 45.008740000; 44.997410000; 44.966780000; 44.913490000; 44.836990000; 44.740540000; 44.628420000; 44.510800000; 44.4305…
42.987880000; 42.950270000; 42.921840000; 42.903500000; 42.895810000; 42.898910000; 42.912440000; 42.935670000; 42.967610000; 43.007130000; 43.053040000; 43.104170000; 43.159500000; 43.218240000; 43.279880000; 43.344230000; 43.411400000; 43.481780000; 43.556000000; 43.634860000; 43.719250000; 43.810130000; 43.908390000; 44.014760000; 44.129670000; 44.253170000; 44.385040000; 44.524880000; 44.6722…
42.616760000; 42.557330000; 42.510760000; 42.478320000; 42.460730000; 42.457990000; 42.469440000; 42.493830000; 42.529520000; 42.574670000; 42.627360000; 42.685740000; 42.748250000; 42.813720000; 42.881530000; 42.951550000; 43.024230000; 43.100490000; 43.181680000; 43.269430000; 43.365570000; 43.471950000; 43.590310000; 43.722100000; 43.868290000; 44.029380000; 44.205470000; 44.396340000; 44.6015…
42.007210000; 41.920650000; 41.852320000; 41.804200000; 41.777260000; 41.771440000; 41.785630000; 41.817850000; 41.865540000; 41.925810000; 41.995700000; 42.072360000; 42.153400000; 42.237090000; 42.322520000; 42.409620000; 42.499130000; 42.592540000; 42.691990000; 42.800060000; 42.919570000; 43.053380000; 43.204160000; 43.374140000; 43.564850000; 43.777230000; 44.011660000; 44.268050000; 44.5457…
42.472120000; 42.449930000; 42.439020000; 42.436900000; 42.440500000; 42.446520000; 42.451950000; 42.454410000; 42.452320000; 42.445020000; 42.432730000; 42.416330000; 42.397260000; 42.377430000; 42.359070000; 42.344530000; 42.336320000; 42.337100000; 42.349600000; 42.376510000; 42.420430000; 42.484000000; 42.569620000; 42.679370000; 42.814870000; 42.977470000; 43.168080000; 43.387180000; 43.6350…
-1000.000000000; -1000.000000000; -1000.000000000; -1000.000000000; -1000.000000000; -1000.000000000; -1000.000000000; -1000.000000000; -1000.000000000; -1000.000000000; -1000.000000000; -1000.000000000; -1000.000000000; -1000.000000000; -1000.000000000; -1000.000000000; 42.208130000; 42.252260000; 42.280830000; 42.295400000; 42.298270000; -1000.000000000; -1000.000000000; -1000.000000000; -1000.…
-1000.000000000; -1000.000000000; -1000.000000000; -1000.000000000; -1000.000000000; -1000.000000000; -1000.000000000; -1000.000000000; -1000.000000000; -1000.000000000; -1000.000000000; -1000.000000000; -1000.000000000; -1000.000000000; -1000.000000000; -1000.000000000; -1000.000000000; -1000.000000000; -1000.000000000; -1000.000000000; -1000.000000000; -1000.000000000; -1000.000000000; -1000.00…
-1000.000000000; -1000.000000000; -1000.000000000; -1000.000000000; -1000.000000000; -1000.000000000; -1000.000000000; -1000.000000000; -1000.000000000; -1000.000000000; -1000.000000000; -1000.000000000; -1000.000000000; -1000.000000000; -1000.000000000; -1000.000000000; -1000.000000000; -1000.000000000; -1000.000000000; -1000.000000000; -1000.000000000; -1000.000000000; -1000.000000000; -1000.00…
-1000.000000000; -1000.000000000; -1000.000000000; -1000.000000000; -1000.000000000; -1000.000000000; -1000.000000000; -1000.000000000; -1000.000000000; -1000.000000000; -1000.000000000; -1000.000000000; -1000.000000000; -1000.000000000; -1000.000000000; -1000.000000000; -1000.000000000; -1000.000000000; -1000.000000000; -1000.000000000; -1000.000000000; -1000.000000000; -1000.000000000; -1000.00…
-1000.000000000; -1000.000000000; -1000.000000000; -1000.000000000; -1000.000000000; -1000.000000000; -1000.000000000; -1000.000000000; -1000.000000000; -1000.000000000; -1000.000000000; -1000.000000000; -1000.000000000; -1000.000000000; -1000.000000000; -1000.000000000; -1000.000000000; -1000.000000000; -1000.000000000; -1000.000000000; -1000.000000000; -1000.000000000; -1000.000000000; -1000.00…
RefractiveFrontalPowerAnterior [D]
41.086960000; 41.103480000; 41.121850000; 41.142050000; 41.164270000; 41.188570000; 41.214760000; 41.242470000; 41.271240000; 41.300850000; 41.331270000; 41.362470000; 41.394230000; 41.426140000; 41.457600000; 41.488080000; 41.517160000; 41.544490000; 41.570430000; 41.595640000; 41.621180000; 41.648510000; 41.678800000; 41.713100000; 41.752200000; 41.796480000; 41.845990000; 41.900560000; 41.9734…
41.502000000; 41.517880000; 41.534970000; 41.553300000; 41.572960000; 41.593980000; 41.616250000; 41.639410000; 41.662940000; 41.686370000; 41.709340000; 41.731270000; 41.751250000; 41.768330000; 41.781510000; 41.790220000; 41.794360000; 41.794040000; 41.790340000; 41.784750000; 41.779050000; 41.775300000; 41.775440000; 41.780930000; 41.792920000; 41.812040000; 41.838490000; 41.872220000; 41.9302…
41.518030000; 41.533940000; 41.551040000; 41.569390000; 41.589070000; 41.610120000; 41.632410000; 41.655610000; 41.679170000; 41.702620000; 41.725620000; 41.747570000; 41.767580000; 41.784680000; 41.797870000; 41.806590000; 41.810730000; 41.810410000; 41.806720000; 41.801110000; 41.795410000; 41.791660000; 41.791790000; 41.797290000; 41.809290000; 41.828430000; 41.854910000; 41.888690000; 41.9467…
41.544800000; 41.560740000; 41.577880000; 41.596260000; 41.615980000; 41.637080000; 41.659400000; 41.682640000; 41.706260000; 41.729760000; 41.752800000; 41.774780000; 41.794840000; 41.811970000; 41.825190000; 41.833930000; 41.838080000; 41.837760000; 41.834060000; 41.828440000; 41.822720000; 41.818960000; 41.819100000; 41.824600000; 41.836630000; 41.855810000; 41.882340000; 41.916190000; 41.9743…
42.034290000; 42.059020000; 42.083350000; 42.107030000; 42.129740000; 42.151210000; 42.171280000; 42.189640000; 42.205870000; 42.219500000; 42.230210000; 42.237230000; 42.239390000; 42.235570000; 42.224770000; 42.206390000; 42.180650000; 42.148170000; 42.110460000; 42.069510000; 42.027550000; 41.986670000; 41.949500000; 41.917560000; 41.892120000; 41.874100000; 41.863720000; 41.861130000; 41.8874…
42.470900000; 42.480070000; 42.487160000; 42.492570000; 42.496990000; 42.501380000; 42.506770000; 42.514110000; 42.524010000; 42.536630000; 42.551890000; 42.569090000; 42.587130000; 42.604670000; 42.620500000; 42.633780000; 42.644120000; 42.651400000; 42.656190000; 42.659320000; 42.661780000; 42.664700000; 42.669040000; 42.675610000; 42.684930000; 42.697210000; 42.712400000; 42.730300000; 42.7625…
42.433300000; 42.452080000; 42.469480000; 42.485470000; 42.500270000; 42.514260000; 42.527960000; 42.541890000; 42.556450000; 42.571780000; 42.588010000; 42.604780000; 42.621480000; 42.637330000; 42.651570000; 42.663690000; 42.673440000; 42.680750000; 42.685990000; 42.689710000; 42.692600000; 42.695200000; 42.698500000; 42.702770000; 42.708240000; 42.714920000; 42.722650000; 42.731160000; 42.7540…
42.353940000; 42.374240000; 42.393780000; 42.412280000; 42.429680000; 42.446060000; 42.461720000; 42.476990000; 42.492280000; 42.507770000; 42.523850000; 42.540450000; 42.557400000; 42.574280000; 42.590750000; 42.606190000; 42.620400000; 42.633160000; 42.644520000; 42.654750000; 42.664290000; 42.673670000; 42.683670000; 42.694680000; 42.706970000; 42.720510000; 42.735000000; 42.749840000; 42.7802…
42.260140000; 42.273650000; 42.287410000; 42.301280000; 42.315140000; 42.328960000; 42.342980000; 42.357460000; 42.372870000; 42.389450000; 42.407680000; 42.427460000; 42.448500000; 42.470150000; 42.491660000; 42.512080000; 42.530750000; 42.547140000; 42.561170000; 42.573100000; 42.583480000; 42.593060000; 42.602810000; 42.613270000; 42.624780000; 42.637260000; 42.650350000; 42.663540000; 42.6934…
42.148330000; 42.154490000; 42.161570000; 42.169700000; 42.178910000; 42.189300000; 42.201160000; 42.214720000; 42.230370000; 42.248290000; 42.268830000; 42.291820000; 42.316800000; 42.342970000; 42.369460000; 42.395190000; 42.419400000; 42.441520000; 42.461400000; 42.479150000; 42.495120000; 42.509770000; 42.523650000; 42.536910000; 42.549490000; 42.561070000; 42.571250000; 42.579770000; 42.6053…
42.171990000; 42.178220000; 42.184070000; 42.189780000; 42.195640000; 42.202010000; 42.209410000; 42.218210000; 42.228790000; 42.241300000; 42.255930000; 42.272480000; 42.290530000; 42.309460000; 42.328670000; 42.347480000; 42.365470000; 42.382390000; 42.398180000; 42.412960000; 42.426900000; 42.440170000; 42.453130000; 42.465790000; 42.478130000; 42.490010000; 42.501210000; 42.511500000; 42.5408…
42.278920000; 42.287980000; 42.295590000; 42.301840000; 42.306940000; 42.311230000; 42.315250000; 42.319420000; 42.324160000; 42.329590000; 42.335950000; 42.343040000; 42.350530000; 42.357970000; 42.365100000; 42.371640000; 42.377670000; 42.383390000; 42.389030000; 42.394850000; 42.401010000; 42.407540000; 42.414620000; 42.422250000; 42.430420000; 42.439150000; 42.448420000; 42.458170000; 42.4898…
42.407930000; 42.418900000; 42.428300000; 42.435890000; 42.441540000; 42.445300000; 42.449740000; 42.453320000; 42.456520000; 42.459640000; 42.463150000; 42.467030000; 42.471070000; 42.474940000; 42.478390000; 42.481160000; 42.483380000; 42.485250000; 42.487110000; 42.489220000; 42.491830000; 42.494930000; 42.498610000; 42.502640000; 42.506790000; 42.510830000; 42.514660000; 42.518350000; 42.5451…
42.519050000; 42.528530000; 42.536400000; 42.542360000; 42.546080000; 42.547470000; 42.550950000; 42.553270000; 42.555070000; 42.578000000; 42.602370000; 42.628120000; 42.654960000; 42.682320000; 42.709420000; 42.735420000; 42.759650000; 42.781460000; 42.800580000; 42.816640000; 42.829560000; 42.839210000; 42.845650000; 42.848800000; 42.848720000; 42.845680000; 42.840240000; 42.833180000; 42.8512…
42.961600000; 42.969300000; 42.975900000; 42.981120000; 42.984630000; 42.986170000; 42.987370000; 42.986920000; 42.985190000; 43.031430000; 43.078950000; 43.127420000; 43.176320000; 43.224910000; 43.272250000; 43.317180000; 43.358470000; 43.394630000; 43.424450000; 43.446660000; 43.460280000; 43.464740000; 43.460170000; 43.447240000; 43.427350000; 43.402570000; 43.375320000; 43.348010000; 43.3511…
44.468290000; 44.483990000; 44.499000000; 44.513050000; 44.525760000; 44.536710000; 44.544620000; 44.550080000; 44.553130000; 44.572340000; 44.589620000; 44.604980000; 44.618380000; 44.629520000; 44.638110000; 44.643340000; 44.644210000; 44.639280000; 44.627160000; 44.606520000; 44.576240000; 44.535960000; 44.486440000; 44.429410000; 44.367600000; 44.304440000; 44.243530000; 44.187970000; 44.1728…
46.064370000; 46.093050000; 46.121020000; 46.147930000; 46.482830000; 46.503480000; 46.517880000; 46.529910000; 46.540000000; 46.553750000; 46.566210000; 46.577340000; 46.586980000; 46.594620000; 46.599810000; 46.601860000; 46.600480000; 46.595650000; 46.587620000; 46.576940000; 46.564100000; 45.961030000; 45.899650000; 45.833840000; 45.765350000; 45.696210000; 45.628370000; 45.563390000; 45.5412…
47.650430000; 47.678680000; 47.704080000; 47.726880000; 47.747600000; 47.767150000; 47.783110000; 47.799110000; 47.815660000; 47.838450000; 47.861440000; 47.883770000; 47.904540000; 47.922970000; 47.938640000; 47.951370000; 47.961400000; 47.969230000; 47.975420000; 47.980510000; 47.984780000; 47.988480000; 47.991510000; 47.993020000; 47.992170000; 47.987550000; 47.977130000; 47.959120000; 47.9816…
48.513360000; 48.544060000; 48.574160000; 48.603860000; 48.633860000; 48.665520000; 48.698780000; 48.736180000; 48.778060000; 48.828990000; 48.881490000; 48.932990000; 48.980890000; 49.023450000; 49.059960000; 49.090480000; 49.115620000; 49.136330000; 49.153250000; 49.166400000; 49.175490000; 49.180450000; 49.180680000; 49.175670000; 49.165180000; 49.149070000; 49.126510000; 49.096340000; 49.1137…
49.044610000; 49.077210000; 49.112110000; 49.148820000; 49.187180000; 49.227570000; 49.269390000; 49.314750000; 49.363820000; 49.421020000; 49.479290000; 49.536280000; 49.589520000; 49.637330000; 49.678900000; 49.714220000; 49.743640000; 49.767960000; 49.787110000; 49.800720000; 49.807580000; 49.806240000; 49.794730000; 49.771920000; 49.737590000; 49.692940000; 49.640010000; 49.581260000; 50.1040…
49.413970000; 49.441240000; 49.472270000; 49.506180000; 49.541540000; 49.577110000; 49.610790000; 49.643730000; 49.676140000; 49.713310000; 49.750420000; 49.787190000; 49.822960000; 49.857060000; 49.888760000; 49.917640000; 49.943360000; 49.965820000; 49.983530000; 49.995660000; 49.999640000; 49.991840000; 49.968230000; 49.925770000; 49.863730000; 49.784440000; 49.693850000; 49.599920000; 51.6997…
50.621440000; 50.645040000; 50.678960000; 50.718350000; 50.760080000; 50.802310000; 50.842320000; 50.881320000; 50.919490000; 50.961440000; 51.003090000; 51.044250000; 51.084270000; 51.122460000; 51.158070000; 51.190760000; 51.220130000; 51.246180000; 51.266940000; 51.281390000; 51.286190000; 51.276540000; 51.247090000; 51.193870000; 51.115810000; 51.016030000; 50.903480000; 50.792270000; 50.5779…
48.925780000; 48.869290000; 48.827380000; 48.801620000; 48.792880000; 48.801130000; 48.825430000; 48.863950000; 48.914120000; 48.972910000; 49.037200000; 49.104090000; 49.171180000; 49.236790000; 49.300050000; 49.361000000; 49.420400000; 49.479640000; 49.540570000; 49.605160000; 49.675550000; 49.753590000; 49.840820000; 49.938300000; 50.046750000; 50.166400000; 50.297250000; 50.439010000; 50.5911…
48.140610000; 48.050630000; 47.981660000; 47.936270000; 47.915960000; 47.920670000; 47.948830000; 47.997360000; 48.061940000; 48.137510000; 48.218880000; 48.301260000; 48.380800000; 48.454930000; 48.522510000; 48.583940000; 48.640900000; 48.696130000; 48.753100000; 48.815530000; 48.887290000; 48.971800000; 49.071780000; 49.189190000; 49.325220000; 49.480430000; 49.654840000; 49.848140000; 50.0598…
46.886140000; 46.748850000; 46.642460000; 46.571180000; 46.537360000; 46.540890000; 46.579200000; 46.647320000; 46.738310000; 46.844130000; 46.956540000; 47.068060000; 47.172780000; 47.266890000; 47.348890000; 47.419710000; 47.482270000; 47.541100000; 47.601730000; 47.670010000; 47.751780000; 47.852070000; 47.974690000; 48.122140000; 48.295750000; 48.496000000; 48.722640000; 48.975240000; 49.2533…
45.863220000; 45.875900000; 45.923330000; 45.989980000; 46.058650000; 46.113760000; 46.144780000; 46.147830000; 46.125480000; 46.085210000; 46.036640000; 45.988920000; 45.948880000; 45.920310000; 45.903970000; 45.899910000; 45.907960000; 45.928990000; 45.965400000; 46.021340000; 46.101260000; 46.209410000; 46.349220000; 46.522800000; 46.730770000; 46.973190000; 47.249440000; 47.558930000; 47.9015…
46.268010000; 46.371910000; 46.461640000; 46.540500000; 46.615070000; 46.693040000; 46.780610000; 46.880840000; 46.993050000; 47.113140000; 47.235440000; 47.353470000; 47.461420000; 47.555190000; 47.633060000; 47.694930000; 47.742880000; 47.780280000; 47.810720000; 47.837020000; 47.861020000; 47.882080000; 47.897640000; 47.904160000; 47.899140000; 47.883480000; 47.862640000; 47.848050000; 47.8569…
-1000.000000000; -1000.000000000; -1000.000000000; -1000.000000000; -1000.000000000; -1000.000000000; -1000.000000000; -1000.000000000; -1000.000000000; -1000.000000000; -1000.000000000; -1000.000000000; -1000.000000000; -1000.000000000; -1000.000000000; -1000.000000000; 48.495510000; 48.032090000; 47.675400000; 47.430430000; 47.293860000; 47.256580000; 47.306610000; 47.431520000; 47.620710000; 4…
-1000.000000000; -1000.000000000; -1000.000000000; -1000.000000000; -1000.000000000; -1000.000000000; -1000.000000000; -1000.000000000; -1000.000000000; -1000.000000000; -1000.000000000; -1000.000000000; -1000.000000000; -1000.000000000; -1000.000000000; -1000.000000000; -1000.000000000; -1000.000000000; -1000.000000000; -1000.000000000; -1000.000000000; -1000.000000000; -1000.000000000; -1000.00…
-1000.000000000; -1000.000000000; -1000.000000000; -1000.000000000; -1000.000000000; -1000.000000000; -1000.000000000; -1000.000000000; -1000.000000000; -1000.000000000; -1000.000000000; -1000.000000000; -1000.000000000; -1000.000000000; -1000.000000000; -1000.000000000; -1000.000000000; -1000.000000000; -1000.000000000; -1000.000000000; -1000.000000000; -1000.000000000; -1000.000000000; -1000.00…
-1000.000000000; -1000.000000000; -1000.000000000; -1000.000000000; -1000.000000000; -1000.000000000; -1000.000000000; -1000.000000000; -1000.000000000; -1000.000000000; -1000.000000000; -1000.000000000; -1000.000000000; -1000.000000000; -1000.000000000; -1000.000000000; -1000.000000000; -1000.000000000; -1000.000000000; -1000.000000000; -1000.000000000; -1000.000000000; -1000.000000000; -1000.00…
RefractiveFrontalPowerPosterior [D]
-6.091851000; -6.102685000; -6.110688000; -6.115562000; -6.117211000; -6.115749000; -6.111575000; -6.105288000; -6.097608000; -6.089309000; -6.081195000; -6.073973000; -6.068214000; -6.064324000; -6.062536000; -6.062880000; -6.065246000; -6.069386000; -6.074957000; -6.081547000; -6.088681000; -6.095877000; -6.102653000; -6.108557000; -6.113245000; -6.116509000; -6.118197000; -6.118319000; -6.1170…
-5.719977000; -5.713155000; -5.712438000; -5.717847000; -5.729058000; -5.745451000; -5.766142000; -5.790040000; -5.815984000; -5.842845000; -5.869529000; -5.895041000; -5.918596000; -5.939631000; -5.957806000; -5.973051000; -5.985538000; -5.995651000; -6.003950000; -6.011118000; -6.017945000; -6.025301000; -6.034047000; -6.044959000; -6.058584000; -6.075223000; -6.094929000; -6.117406000; -6.1419…
-5.800109000; -5.795507000; -5.795217000; -5.799135000; -5.806936000; -5.818123000; -5.832048000; -5.847975000; -5.865157000; -5.882912000; -5.900616000; -5.917736000; -5.933881000; -5.948809000; -5.962399000; -5.974681000; -5.985803000; -5.996009000; -6.005613000; -6.014974000; -6.024467000; -6.034513000; -6.045506000; -6.057786000; -6.071553000; -6.086879000; -6.103695000; -6.121748000; -6.1405…
-5.863295000; -5.860669000; -5.861646000; -5.866116000; -5.873785000; -5.884217000; -5.896857000; -5.911088000; -5.926289000; -5.941894000; -5.957407000; -5.972419000; -5.986651000; -5.999950000; -6.012275000; -6.023703000; -6.034400000; -6.044594000; -6.054556000; -6.064558000; -6.074853000; -6.085710000; -6.097342000; -6.109903000; -6.123430000; -6.137862000; -6.153040000; -6.168684000; -6.1843…
-5.953456000; -5.952917000; -5.954962000; -5.959455000; -5.966146000; -5.974693000; -5.984676000; -5.995641000; -6.007143000; -6.018783000; -6.030220000; -6.041188000; -6.051526000; -6.061166000; -6.070125000; -6.078515000; -6.086514000; -6.094347000; -6.102253000; -6.110466000; -6.119187000; -6.128590000; -6.138791000; -6.149828000; -6.161631000; -6.174043000; -6.186831000; -6.199676000; -6.2121…
-6.022751000; -6.023907000; -6.027255000; -6.032609000; -6.039690000; -6.048156000; -6.057619000; -6.067684000; -6.077991000; -6.088237000; -6.098188000; -6.107685000; -6.116651000; -6.125084000; -6.133036000; -6.140617000; -6.147969000; -6.155246000; -6.162601000; -6.170171000; -6.178051000; -6.186329000; -6.195052000; -6.204218000; -6.213743000; -6.223509000; -6.233344000; -6.243021000; -6.2522…
-6.093631000; -6.094461000; -6.097074000; -6.101316000; -6.106965000; -6.113754000; -6.121386000; -6.129567000; -6.138037000; -6.146590000; -6.155074000; -6.163390000; -6.171503000; -6.179422000; -6.187188000; -6.194872000; -6.202559000; -6.210330000; -6.218261000; -6.226408000; -6.234796000; -6.243448000; -6.252365000; -6.261512000; -6.270791000; -6.280087000; -6.289235000; -6.298029000; -6.3062…
-6.170462000; -6.171505000; -6.174026000; -6.177908000; -6.182979000; -6.189032000; -6.195834000; -6.203154000; -6.210786000; -6.218565000; -6.226373000; -6.234130000; -6.241808000; -6.249413000; -6.256974000; -6.264539000; -6.272162000; -6.279891000; -6.287755000; -6.295772000; -6.303923000; -6.312191000; -6.320539000; -6.328911000; -6.337205000; -6.345316000; -6.353122000; -6.360474000; -6.3672…
-6.259318000; -6.259680000; -6.261390000; -6.264364000; -6.268469000; -6.273541000; -6.279390000; -6.285819000; -6.292645000; -6.299709000; -6.306888000; -6.314085000; -6.321245000; -6.328348000; -6.335399000; -6.342421000; -6.349457000; -6.356553000; -6.363744000; -6.371057000; -6.378493000; -6.386050000; -6.393703000; -6.401410000; -6.409083000; -6.416628000; -6.423931000; -6.430855000; -6.4372…
-6.369079000; -6.369183000; -6.370422000; -6.372759000; -6.376128000; -6.380434000; -6.385551000; -6.391337000; -6.397641000; -6.404315000; -6.411218000; -6.418221000; -6.425217000; -6.432123000; -6.438881000; -6.445458000; -6.451848000; -6.458066000; -6.464140000; -6.470101000; -6.475987000; -6.481838000; -6.487686000; -6.493554000; -6.499425000; -6.505269000; -6.511033000; -6.516634000; -6.5219…
-6.493112000; -6.493093000; -6.494053000; -6.495959000; -6.498768000; -6.502418000; -6.506818000; -6.511864000; -6.517442000; -6.523428000; -6.529700000; -6.536131000; -6.542604000; -6.549017000; -6.555289000; -6.561351000; -6.567173000; -6.572743000; -6.578074000; -6.583188000; -6.588129000; -6.592940000; -6.597672000; -6.602369000; -6.607048000; -6.611717000; -6.616374000; -6.620994000; -6.6255…
-6.647460000; -6.648050000; -6.649474000; -6.651674000; -6.654574000; -6.658082000; -6.662078000; -6.666442000; -6.671053000; -6.675799000; -6.680583000; -6.685327000; -6.689976000; -6.694503000; -6.698909000; -6.703218000; -6.707488000; -6.711792000; -6.716211000; -6.720834000; -6.725733000; -6.730964000; -6.736561000; -6.742529000; -6.748817000; -6.755362000; -6.762076000; -6.768857000; -6.7755…
-6.840411000; -6.842512000; -6.845460000; -6.849122000; -6.853325000; -6.857877000; -6.862569000; -6.867207000; -6.871626000; -6.875706000; -6.879371000; -6.882597000; -6.885407000; -6.887868000; -6.890083000; -6.892171000; -6.894265000; -6.896496000; -6.898983000; -6.901818000; -6.905072000; -6.908812000; -6.913080000; -6.917898000; -6.923261000; -6.929145000; -6.935493000; -6.942218000; -6.9491…
-7.078141000; -7.080861000; -7.084770000; -7.089713000; -7.095456000; -7.101716000; -7.108175000; -7.114508000; -7.120422000; -7.125679000; -7.130104000; -7.133585000; -7.136089000; -7.137651000; -7.138362000; -7.138354000; -7.137784000; -7.136818000; -7.135622000; -7.134338000; -7.133099000; -7.132036000; -7.131266000; -7.130887000; -7.130979000; -7.131583000; -7.132713000; -7.134333000; -7.1363…
-7.229751000; -7.233319000; -7.238575000; -7.245390000; -7.253539000; -7.262713000; -7.272543000; -7.282619000; -7.292528000; -7.301888000; -7.310350000; -7.317610000; -7.323433000; -7.327668000; -7.330238000; -7.331150000; -7.330486000; -7.328399000; -7.325099000; -7.320833000; -7.315885000; -7.310574000; -7.305224000; -7.300141000; -7.295604000; -7.291816000; -7.288917000; -7.286956000; -7.2858…
-7.380654000; -7.384419000; -7.390133000; -7.397675000; -7.406796000; -7.417155000; -7.428323000; -7.439817000; -7.451145000; -7.461838000; -7.471459000; -7.479619000; -7.486013000; -7.490434000; -7.492773000; -7.493025000; -7.491290000; -7.487760000; -7.482707000; -7.476456000; -7.469377000; -7.461889000; -7.454410000; -7.447328000; -7.440993000; -7.435659000; -7.431488000; -7.428529000; -7.4267…
-7.518184000; -7.521826000; -7.527721000; -7.535731000; -7.545570000; -7.556835000; -7.569027000; -7.581587000; -7.593945000; -7.605565000; -7.615954000; -7.624678000; -7.631407000; -7.635921000; -7.638114000; -7.638004000; -7.635714000; -7.631471000; -7.625586000; -7.618416000; -7.610372000; -7.601911000; -7.593486000; -7.585517000; -7.578383000; -7.572350000; -7.567580000; -7.564111000; -7.5618…
-7.631581000; -7.634789000; -7.640432000; -7.648356000; -7.658251000; -7.669682000; -7.682125000; -7.694994000; -7.707701000; -7.719697000; -7.730485000; -7.739626000; -7.746789000; -7.751754000; -7.754413000; -7.754777000; -7.752964000; -7.749190000; -7.743752000; -7.736998000; -7.729316000; -7.721153000; -7.712952000; -7.705119000; -7.698020000; -7.691911000; -7.686935000; -7.683112000; -7.6803…
-7.708053000; -7.710583000; -7.715694000; -7.723211000; -7.732790000; -7.743964000; -7.756180000; -7.768837000; -7.781341000; -7.793149000; -7.803782000; -7.812830000; -7.819988000; -7.825068000; -7.827985000; -7.828767000; -7.827541000; -7.824518000; -7.819978000; -7.814242000; -7.807660000; -7.800633000; -7.793556000; -7.786782000; -7.780624000; -7.775284000; -7.770858000; -7.767319000; -7.7645…
-7.734896000; -7.736071000; -7.739567000; -7.745217000; -7.752695000; -7.761558000; -7.771307000; -7.781403000; -7.791326000; -7.800616000; -7.808888000; -7.815820000; -7.821199000; -7.824915000; -7.826949000; -7.827386000; -7.826386000; -7.824174000; -7.821022000; -7.817215000; -7.813037000; -7.808805000; -7.804793000; -7.801223000; -7.798253000; -7.795933000; -7.794206000; -7.792902000; -7.7917…
-7.673794000; -7.672957000; -7.673828000; -7.676232000; -7.679879000; -7.684402000; -7.689426000; -7.694576000; -7.699529000; -7.704038000; -7.707952000; -7.711182000; -7.713728000; -7.715660000; -7.717091000; -7.718173000; -7.719064000; -7.719914000; -7.720851000; -7.721956000; -7.723258000; -7.724783000; -7.726510000; -7.728368000; -7.730244000; -7.731979000; -7.733350000; -7.734091000; -7.7339…
-7.472101000; -7.467856000; -7.464169000; -7.460955000; -7.458103000; -7.455499000; -7.453085000; -7.450853000; -7.448852000; -7.447197000; -7.446064000; -7.445644000; -7.446144000; -7.447751000; -7.450602000; -7.454799000; -7.460365000; -7.467251000; -7.475336000; -7.484423000; -7.494232000; -7.504464000; -7.514772000; -7.524772000; -7.534043000; -7.542181000; -7.548756000; -7.553351000; -7.5555…
-7.075045000; -7.066025000; -7.056012000; -7.045095000; -7.033461000; -7.021388000; -7.009282000; -6.997637000; -6.986997000; -6.977922000; -6.970988000; -6.966716000; -6.965539000; -6.967766000; -6.973548000; -6.982885000; -6.995601000; -7.011354000; -7.029644000; -7.049849000; -7.071215000; -7.092913000; -7.114069000; -7.133811000; -7.151262000; -7.165682000; -7.176425000; -7.182999000; -7.1850…
-6.414764000; -6.397436000; -6.376166000; -6.351363000; -6.323744000; -6.294293000; -6.264234000; -6.234952000; -6.207862000; -6.184313000; -6.165578000; -6.152759000; -6.146691000; -6.147904000; -6.156587000; -6.172585000; -6.195406000; -6.224236000; -6.257971000; -6.295320000; -6.334780000; -6.374698000; -6.413387000; -6.449228000; -6.480648000; -6.506419000; -6.525600000; -6.537620000; -6.5422…
-5.341627000; -5.313675000; -5.277312000; -5.233306000; -5.183117000; -5.128749000; -5.072648000; -5.017565000; -4.966280000; -4.921391000; -4.885298000; -4.860054000; -4.847173000; -4.847569000; -4.861514000; -4.888643000; -4.927990000; -4.978019000; -5.036708000; -5.101755000; -5.170515000; -5.240059000; -5.307453000; -5.369922000; -5.424795000; -5.470097000; -5.504438000; -5.527154000; -5.5383…
-3.738000000; -3.697674000; -3.641612000; -3.571014000; -3.488396000; -3.397286000; -3.301948000; -3.207215000; -3.117972000; -3.038768000; -2.973782000; -2.926636000; -2.900029000; -2.895835000; -2.915304000; -2.958529000; -3.024897000; -3.113201000; -3.221727000; -3.348085000; -3.490148000; -3.645597000; -3.812308000; -3.988498000; -4.172805000; -4.364425000; -4.562877000; -4.767952000; -4.9794…
-1000.000000000; -1000.000000000; -1000.000000000; -1000.000000000; -1000.000000000; -1000.000000000; -1000.000000000; -1000.000000000; -1000.000000000; -1000.000000000; -1000.000000000; -1000.000000000; -1000.000000000; -1000.000000000; -1000.000000000; -1000.000000000; -5.046495000; -5.129985000; -5.268837000; -5.454315000; -5.675116000; -1000.000000000; -1000.000000000; -1000.000000000; -1000.…
-1000.000000000; -1000.000000000; -1000.000000000; -1000.000000000; -1000.000000000; -1000.000000000; -1000.000000000; -1000.000000000; -1000.000000000; -1000.000000000; -1000.000000000; -1000.000000000; -1000.000000000; -1000.000000000; -1000.000000000; -1000.000000000; -1000.000000000; -1000.000000000; -1000.000000000; -1000.000000000; -1000.000000000; -1000.000000000; -1000.000000000; -1000.00…
-1000.000000000; -1000.000000000; -1000.000000000; -1000.000000000; -1000.000000000; -1000.000000000; -1000.000000000; -1000.000000000; -1000.000000000; -1000.000000000; -1000.000000000; -1000.000000000; -1000.000000000; -1000.000000000; -1000.000000000; -1000.000000000; -1000.000000000; -1000.000000000; -1000.000000000; -1000.000000000; -1000.000000000; -1000.000000000; -1000.000000000; -1000.00…
-1000.000000000; -1000.000000000; -1000.000000000; -1000.000000000; -1000.000000000; -1000.000000000; -1000.000000000; -1000.000000000; -1000.000000000; -1000.000000000; -1000.000000000; -1000.000000000; -1000.000000000; -1000.000000000; -1000.000000000; -1000.000000000; -1000.000000000; -1000.000000000; -1000.000000000; -1000.000000000; -1000.000000000; -1000.000000000; -1000.000000000; -1000.00…
-1000.000000000; -1000.000000000; -1000.000000000; -1000.000000000; -1000.000000000; -1000.000000000; -1000.000000000; -1000.000000000; -1000.000000000; -1000.000000000; -1000.000000000; -1000.000000000; -1000.000000000; -1000.000000000; -1000.000000000; -1000.000000000; -1000.000000000; -1000.000000000; -1000.000000000; -1000.000000000; -1000.000000000; -1000.000000000; -1000.000000000; -1000.00…
SagittalAnterior [mm]
9.151991000; 9.148581000; 9.144659000; 9.140234000; 9.135340000; 9.130022000; 9.124331000; 9.118319000; 9.112039000; 9.105539000; 9.098869000; 9.092074000; 9.085217000; 9.078369000; 9.071615000; 9.065031000; 9.058662000; 9.052513000; 9.046522000; 9.040565000; 9.034468000; 9.028021000; 9.021013000; 9.013247000; 9.004550000; 8.994789000; 8.983898000; 8.971936000; 8.959118000; 8.945759000; 8.9321750…
9.090573000; 9.087319000; 9.083658000; 9.079585000; 9.075138000; 9.070367000; 9.065325000; 9.060081000; 9.054708000; 9.049287000; 9.043915000; 9.038697000; 9.033757000; 9.029222000; 9.025205000; 9.021785000; 9.018982000; 9.016741000; 9.014920000; 9.013304000; 9.011617000; 9.009557000; 9.006832000; 9.003160000; 8.998313000; 8.992099000; 8.984405000; 8.975263000; 8.964890000; 8.953626000; 8.9417870…
9.059489000; 9.056163000; 9.052492000; 9.048475000; 9.044156000; 9.039594000; 9.034843000; 9.029980000; 9.025080000; 9.020242000; 9.015578000; 9.011221000; 9.007318000; 9.004017000; 9.001446000; 8.999685000; 8.998739000; 8.998528000; 8.998870000; 8.999509000; 9.000124000; 9.000370000; 8.999917000; 8.998452000; 8.995720000; 8.991501000; 8.985650000; 8.978183000; 8.969319000; 8.959409000; 8.9487710…
9.020995000; 9.017539000; 9.013857000; 9.009951000; 9.005864000; 9.001651000; 8.997355000; 8.993032000; 8.988752000; 8.984603000; 8.980700000; 8.977182000; 8.974212000; 8.971950000; 8.970534000; 8.970048000; 8.970492000; 8.971775000; 8.973703000; 8.976003000; 8.978340000; 8.980361000; 8.981725000; 8.982116000; 8.981272000; 8.978964000; 8.975029000; 8.969462000; 8.962478000; 8.954423000; 8.9456000…
8.970470000; 8.967085000; 8.963648000; 8.960153000; 8.956626000; 8.953088000; 8.949540000; 8.945992000; 8.942472000; 8.939035000; 8.935776000; 8.932822000; 8.930338000; 8.928490000; 8.927423000; 8.927231000; 8.927926000; 8.929431000; 8.931577000; 8.934120000; 8.936764000; 8.939193000; 8.941109000; 8.942237000; 8.942350000; 8.941244000; 8.938763000; 8.934894000; 8.929833000; 8.923907000; 8.9173730…
8.927343000; 8.924092000; 8.920930000; 8.917845000; 8.914845000; 8.911913000; 8.909005000; 8.906077000; 8.903108000; 8.900105000; 8.897126000; 8.894275000; 8.891690000; 8.889529000; 8.887934000; 8.887000000; 8.886764000; 8.887180000; 8.888135000; 8.889447000; 8.890898000; 8.892252000; 8.893288000; 8.893807000; 8.893646000; 8.892653000; 8.890704000; 8.887794000; 8.884113000; 8.879958000; 8.8755450…
8.917039000; 8.913857000; 8.910774000; 8.907793000; 8.904924000; 8.902143000; 8.899385000; 8.896584000; 8.893681000; 8.890649000; 8.887506000; 8.884314000; 8.881174000; 8.878213000; 8.875554000; 8.873298000; 8.871496000; 8.870151000; 8.869204000; 8.868546000; 8.868042000; 8.867533000; 8.866874000; 8.865936000; 8.864616000; 8.862815000; 8.860443000; 8.857516000; 8.854230000; 8.850886000; 8.8476850…
8.938815000; 8.935811000; 8.932794000; 8.929787000; 8.926826000; 8.923907000; 8.920988000; 8.918004000; 8.914890000; 8.911605000; 8.908136000; 8.904516000; 8.900814000; 8.897135000; 8.893592000; 8.890291000; 8.887309000; 8.884680000; 8.882389000; 8.880378000; 8.878551000; 8.876794000; 8.874997000; 8.873078000; 8.870947000; 8.868535000; 8.865765000; 8.862651000; 8.859409000; 8.856366000; 8.8537180…
8.972968000; 8.970581000; 8.968048000; 8.965397000; 8.962685000; 8.959919000; 8.957074000; 8.954095000; 8.950923000; 8.947512000; 8.943843000; 8.939938000; 8.935859000; 8.931709000; 8.927608000; 8.923680000; 8.920020000; 8.916689000; 8.913698000; 8.911012000; 8.908555000; 8.906237000; 8.903963000; 8.901665000; 8.899273000; 8.896722000; 8.893919000; 8.890854000; 8.887745000; 8.884939000; 8.8826200…
9.003807000; 9.002216000; 9.000427000; 8.998466000; 8.996382000; 8.994179000; 8.991821000; 8.989250000; 8.986406000; 8.983247000; 8.979755000; 8.975958000; 8.971923000; 8.967757000; 8.963587000; 8.959536000; 8.955708000; 8.952166000; 8.948930000; 8.945977000; 8.943254000; 8.940688000; 8.938209000; 8.935771000; 8.933321000; 8.930795000; 8.928071000; 8.925100000; 8.922096000; 8.919428000; 8.9172690…
9.024208000; 9.022983000; 9.021612000; 9.020131000; 9.018591000; 9.016978000; 9.015244000; 9.013319000; 9.011147000; 9.008684000; 9.005920000; 9.002880000; 8.999629000; 8.996263000; 8.992887000; 8.989598000; 8.986472000; 8.983547000; 8.980830000; 8.978298000; 8.975911000; 8.973623000; 8.971394000; 8.969198000; 8.967005000; 8.964744000; 8.962259000; 8.959458000; 8.956553000; 8.953959000; 8.9518610…
9.033742000; 9.032454000; 9.031116000; 9.029796000; 9.028556000; 9.027370000; 9.026163000; 9.024837000; 9.023301000; 9.021490000; 9.019403000; 9.017091000; 9.014631000; 9.012109000; 9.009605000; 9.007190000; 9.004905000; 9.002766000; 9.000762000; 8.998874000; 8.997070000; 8.995329000; 8.993630000; 8.991969000; 8.990321000; 8.988608000; 8.986629000; 8.984228000; 8.981617000; 8.979266000; 8.9773780…
9.033019000; 9.031644000; 9.030266000; 9.028996000; 9.027925000; 9.027012000; 9.026135000; 9.025098000; 9.023635000; 9.021580000; 9.019000000; 9.016102000; 9.013063000; 9.010003000; 9.007014000; 9.004173000; 9.001539000; 8.999146000; 8.997010000; 8.995136000; 8.993524000; 8.992167000; 8.991062000; 8.990196000; 8.989528000; 8.988930000; 8.988116000; 8.986823000; 8.985221000; 8.983816000; 8.9828070…
9.000794000; 8.999430000; 8.998023000; 8.996734000; 8.995687000; 8.994856000; 8.994084000; 8.993032000; 8.991157000; 8.988115000; 8.984115000; 8.979630000; 8.975004000; 8.970410000; 8.965978000; 8.961826000; 8.958071000; 8.954818000; 8.952154000; 8.950152000; 8.948863000; 8.948305000; 8.948463000; 8.949280000; 8.950633000; 8.952282000; 8.953784000; 8.954692000; 8.955094000; 8.955532000; 8.9561960…
8.901568000; 8.899849000; 8.897676000; 8.895019000; 8.892285000; 8.890180000; 8.888790000; 8.887463000; 8.885265000; 8.881636000; 8.876887000; 8.871668000; 8.866397000; 8.861283000; 8.856451000; 8.852050000; 8.848241000; 8.845183000; 8.843218000; 8.842892000; 8.844810000; 8.848640000; 8.853169000; 8.857780000; 8.862648000; 8.867721000; 8.872559000; 8.876511000; 8.879595000; 8.882442000; 8.8852620…
8.727533000; 8.724954000; 8.721223000; 8.715752000; 8.709485000; 8.704668000; 8.701943000; 8.700111000; 8.697857000; 8.694511000; 8.690366000; 8.685988000; 8.681723000; 8.677731000; 8.674122000; 8.671027000; 8.668587000; 8.666944000; 8.666704000; 8.669290000; 8.676548000; 8.687409000; 8.697947000; 8.706521000; 8.714276000; 8.721910000; 8.729185000; 8.735350000; 8.740467000; 8.745372000; 8.7503340…
8.520610000; 8.517207000; 8.512327000; 8.504951000; 8.496264000; 8.489531000; 8.485662000; 8.483094000; 8.480493000; 8.477326000; 8.473798000; 8.470281000; 8.467003000; 8.464090000; 8.461633000; 8.459710000; 8.458396000; 8.457746000; 8.458334000; 8.461973000; 8.471388000; 8.485168000; 8.497552000; 8.506469000; 8.513944000; 8.521232000; 8.528251000; 8.534293000; 8.539598000; 8.545346000; 8.5519010…
8.344621000; 8.341488000; 8.336706000; 8.329702000; 8.321510000; 8.314853000; 8.310362000; 8.306704000; 8.302928000; 8.298755000; 8.294376000; 8.290092000; 8.286124000; 8.282616000; 8.279655000; 8.277284000; 8.275505000; 8.274294000; 8.273943000; 8.275764000; 8.282059000; 8.291840000; 8.300347000; 8.306126000; 8.311054000; 8.316099000; 8.320798000; 8.323936000; 8.326237000; 8.330489000; 8.3374440…
8.229641000; 8.231136000; 8.228208000; 8.222999000; 8.217056000; 8.211607000; 8.206796000; 8.202024000; 8.196856000; 8.191202000; 8.185301000; 8.179494000; 8.174047000; 8.169139000; 8.164867000; 8.161262000; 8.158295000; 8.155917000; 8.154181000; 8.153527000; 8.154870000; 8.157996000; 8.161235000; 8.164210000; 8.167695000; 8.171556000; 8.173213000; 8.167583000; 8.157096000; 8.153057000; 8.1579960…
8.157193000; 8.170098000; 8.170319000; 8.166132000; 8.161237000; 8.156230000; 8.151093000; 8.145705000; 8.139891000; 8.133601000; 8.127073000; 8.120637000; 8.114545000; 8.108974000; 8.104023000; 8.099729000; 8.096078000; 8.093054000; 8.090679000; 8.089040000; 8.088296000; 8.088673000; 8.090409000; 8.093688000; 8.098551000; 8.103848000; 8.102671000; 8.079673000; 8.040397000; 8.018107000; 8.0188110…
8.090052000; 8.116744000; 8.119712000; 8.115475000; 8.110276000; 8.104980000; 8.099656000; 8.094247000; 8.088588000; 8.082599000; 8.076446000; 8.070374000; 8.064567000; 8.059159000; 8.054246000; 8.049874000; 8.046064000; 8.042850000; 8.040327000; 8.038665000; 8.038147000; 8.039162000; 8.042113000; 8.047294000; 8.054750000; 8.062901000; 8.060153000; 8.016093000; 7.938640000; 7.893904000; 7.8908180…
8.062079000; 8.059543000; 8.055223000; 8.050133000; 8.044755000; 8.039341000; 8.034060000; 8.028904000; 8.023722000; 8.018382000; 8.012968000; 8.007617000; 8.002427000; 7.997485000; 7.992871000; 7.988645000; 7.984856000; 7.981586000; 7.978992000; 7.977323000; 7.976977000; 7.978505000; 7.982485000; 7.989345000; 7.999167000; 8.011540000; 8.024832000; 8.035297000; 8.066661000; 8.055864000; 8.0446740…
8.342402000; 8.350137000; 8.355872000; 8.359389000; 8.360561000; 8.359392000; 8.356005000; 8.350652000; 8.343684000; 8.335518000; 8.326583000; 8.317284000; 8.307955000; 8.298835000; 8.290054000; 8.281621000; 8.273445000; 8.265351000; 8.257102000; 8.248440000; 8.239091000; 8.228809000; 8.217401000; 8.204724000; 8.190695000; 8.175286000; 8.158508000; 8.140407000; 8.121059000; 8.100582000; 8.0791470…
8.508708000; 8.521344000; 8.531040000; 8.537416000; 8.540248000; 8.539534000; 8.535487000; 8.528538000; 8.519300000; 8.508487000; 8.496840000; 8.485041000; 8.473641000; 8.463013000; 8.453327000; 8.444539000; 8.436430000; 8.428630000; 8.420671000; 8.412052000; 8.402258000; 8.390834000; 8.377424000; 8.361785000; 8.343779000; 8.323361000; 8.300569000; 8.275479000; 8.248206000; 8.218874000; 8.1876940…
8.749023000; 8.769225000; 8.784914000; 8.795433000; 8.800395000; 8.799791000; 8.793982000; 8.783698000; 8.769976000; 8.754020000; 8.737066000; 8.720245000; 8.704446000; 8.690247000; 8.677881000; 8.667228000; 8.657872000; 8.649168000; 8.640324000; 8.630518000; 8.618928000; 8.604863000; 8.587810000; 8.567457000; 8.543668000; 8.516449000; 8.485914000; 8.452219000; 8.415524000; 8.375970000; 8.3337960…
8.965318000; 8.963634000; 8.956499000; 8.946257000; 8.935527000; 8.926700000; 8.921404000; 8.920265000; 8.922929000; 8.928287000; 8.934905000; 8.941419000; 8.946810000; 8.950519000; 8.952447000; 8.952596000; 8.950997000; 8.947527000; 8.941829000; 8.933285000; 8.921249000; 8.905117000; 8.884424000; 8.858927000; 8.828629000; 8.793660000; 8.754263000; 8.710709000; 8.663229000; 8.611960000; 8.5571370…
8.962373000; 8.946705000; 8.933177000; 8.921323000; 8.910175000; 8.898599000; 8.885666000; 8.870910000; 8.854418000; 8.836780000; 8.818822000; 8.801487000; 8.785624000; 8.771833000; 8.760366000; 8.751244000; 8.744167000; 8.738660000; 8.734203000; 8.730391000; 8.726944000; 8.723931000; 8.721694000; 8.720700000; 8.721292000; 8.723376000; 8.726238000; 8.728381000; 8.727572000; 8.721067000; 8.7062690…
-1000.000000000; -1000.000000000; -1000.000000000; -1000.000000000; -1000.000000000; -1000.000000000; -1000.000000000; -1000.000000000; -1000.000000000; -1000.000000000; -1000.000000000; -1000.000000000; -1000.000000000; -1000.000000000; -1000.000000000; -1000.000000000; 8.733219000; 8.789849000; 8.833122000; 8.862340000; 8.877824000; 8.880638000; 8.872240000; 8.854197000; 8.827911000; 8.79468700…
-1000.000000000; -1000.000000000; -1000.000000000; -1000.000000000; -1000.000000000; -1000.000000000; -1000.000000000; -1000.000000000; -1000.000000000; -1000.000000000; -1000.000000000; -1000.000000000; -1000.000000000; -1000.000000000; -1000.000000000; -1000.000000000; -1000.000000000; -1000.000000000; -1000.000000000; -1000.000000000; -1000.000000000; -1000.000000000; -1000.000000000; -1000.00…
-1000.000000000; -1000.000000000; -1000.000000000; -1000.000000000; -1000.000000000; -1000.000000000; -1000.000000000; -1000.000000000; -1000.000000000; -1000.000000000; -1000.000000000; -1000.000000000; -1000.000000000; -1000.000000000; -1000.000000000; -1000.000000000; -1000.000000000; -1000.000000000; -1000.000000000; -1000.000000000; -1000.000000000; -1000.000000000; -1000.000000000; -1000.00…
-1000.000000000; -1000.000000000; -1000.000000000; -1000.000000000; -1000.000000000; -1000.000000000; -1000.000000000; -1000.000000000; -1000.000000000; -1000.000000000; -1000.000000000; -1000.000000000; -1000.000000000; -1000.000000000; -1000.000000000; -1000.000000000; -1000.000000000; -1000.000000000; -1000.000000000; -1000.000000000; -1000.000000000; -1000.000000000; -1000.000000000; -1000.00…
SagittalPosterior [mm]
6.636964000; 6.628757000; 6.622895000; 6.619520000; 6.618612000; 6.619987000; 6.623222000; 6.627749000; 6.632936000; 6.638135000; 6.642708000; 6.646135000; 6.648039000; 6.648196000; 6.646541000; 6.643167000; 6.638279000; 6.632173000; 6.625203000; 6.617745000; 6.610217000; 6.603022000; 6.596554000; 6.591173000; 6.587153000; 6.584643000; 6.583742000; 6.584407000; 6.586425000; 6.589478000; 6.5931320…
7.024887000; 7.033332000; 7.034520000; 7.028398000; 7.015331000; 6.996035000; 6.971553000; 6.943178000; 6.912296000; 6.880270000; 6.848420000; 6.817953000; 6.789829000; 6.764739000; 6.743115000; 6.725062000; 6.710402000; 6.698709000; 6.689349000; 6.681537000; 6.674374000; 6.666863000; 6.658019000; 6.646951000; 6.633022000; 6.615873000; 6.595414000; 6.571937000; 6.546136000; 6.519032000; 6.4919120…
6.935290000; 6.940565000; 6.940810000; 6.936140000; 6.926932000; 6.913767000; 6.897399000; 6.878695000; 6.858527000; 6.837706000; 6.816967000; 6.796941000; 6.778091000; 6.760708000; 6.744938000; 6.730755000; 6.717993000; 6.706382000; 6.695567000; 6.685148000; 6.674704000; 6.663767000; 6.651897000; 6.638715000; 6.623995000; 6.607649000; 6.589740000; 6.570532000; 6.550500000; 6.530272000; 6.5106210…
6.878521000; 6.881429000; 6.880197000; 6.874956000; 6.866042000; 6.853961000; 6.839352000; 6.822930000; 6.805410000; 6.787448000; 6.769617000; 6.752390000; 6.736092000; 6.720900000; 6.706866000; 6.693905000; 6.681835000; 6.670402000; 6.659311000; 6.648259000; 6.636969000; 6.625151000; 6.612566000; 6.599051000; 6.584564000; 6.569166000; 6.553024000; 6.536429000; 6.519797000; 6.503628000; 6.4884850…
6.799415000; 6.799936000; 6.797565000; 6.792457000; 6.784892000; 6.775254000; 6.764016000; 6.751685000; 6.738762000; 6.725695000; 6.712865000; 6.700571000; 6.688995000; 6.678216000; 6.668214000; 6.658873000; 6.649995000; 6.641341000; 6.632649000; 6.623667000; 6.614182000; 6.604006000; 6.593015000; 6.581167000; 6.568538000; 6.555292000; 6.541677000; 6.528029000; 6.514760000; 6.502311000; 6.4911490…
6.754516000; 6.753177000; 6.749424000; 6.743464000; 6.735608000; 6.726234000; 6.715772000; 6.704658000; 6.693291000; 6.682003000; 6.671054000; 6.660620000; 6.650783000; 6.641546000; 6.632850000; 6.624574000; 6.616564000; 6.608651000; 6.600667000; 6.592466000; 6.583946000; 6.575013000; 6.565619000; 6.555767000; 6.545549000; 6.535092000; 6.524582000; 6.514257000; 6.504410000; 6.495328000; 6.4873340…
6.716481000; 6.715496000; 6.712580000; 6.707901000; 6.701706000; 6.694283000; 6.685960000; 6.677058000; 6.667859000; 6.658590000; 6.649420000; 6.640454000; 6.631731000; 6.623238000; 6.614931000; 6.606729000; 6.598537000; 6.590265000; 6.581826000; 6.573159000; 6.564236000; 6.555030000; 6.545544000; 6.535813000; 6.525946000; 6.516067000; 6.506349000; 6.497012000; 6.488322000; 6.480533000; 6.4739420…
6.681161000; 6.679983000; 6.677236000; 6.673046000; 6.667600000; 6.661121000; 6.653860000; 6.646064000; 6.637956000; 6.629713000; 6.621462000; 6.613288000; 6.605222000; 6.597253000; 6.589348000; 6.581451000; 6.573500000; 6.565438000; 6.557224000; 6.548838000; 6.540290000; 6.531599000; 6.522800000; 6.513953000; 6.505168000; 6.496557000; 6.488255000; 6.480420000; 6.473237000; 6.466875000; 6.4615330…
6.643276000; 6.642780000; 6.640889000; 6.637695000; 6.633338000; 6.627994000; 6.621863000; 6.615151000; 6.608051000; 6.600728000; 6.593310000; 6.585896000; 6.578538000; 6.571255000; 6.564037000; 6.556852000; 6.549648000; 6.542374000; 6.534982000; 6.527444000; 6.519750000; 6.511903000; 6.503926000; 6.495865000; 6.487814000; 6.479876000; 6.472174000; 6.464855000; 6.458091000; 6.452044000; 6.4469050…
6.595576000; 6.595328000; 6.593932000; 6.591434000; 6.587907000; 6.583454000; 6.578209000; 6.572322000; 6.565947000; 6.559231000; 6.552316000; 6.545325000; 6.538357000; 6.531485000; 6.524756000; 6.518193000; 6.511789000; 6.505519000; 6.499348000; 6.493237000; 6.487146000; 6.481039000; 6.474885000; 6.468670000; 6.462424000; 6.456190000; 6.450032000; 6.444050000; 6.438375000; 6.433143000; 6.4285290…
6.546638000; 6.546479000; 6.545355000; 6.543303000; 6.540379000; 6.536652000; 6.532219000; 6.527192000; 6.521687000; 6.515822000; 6.509718000; 6.503489000; 6.497238000; 6.491049000; 6.484987000; 6.479103000; 6.473409000; 6.467903000; 6.462564000; 6.457361000; 6.452250000; 6.447190000; 6.442142000; 6.437072000; 6.431981000; 6.426879000; 6.421790000; 6.416759000; 6.411863000; 6.407186000; 6.4028440…
6.484468000; 6.483781000; 6.482289000; 6.480051000; 6.477146000; 6.473670000; 6.469742000; 6.465481000; 6.461006000; 6.456421000; 6.451817000; 6.447264000; 6.442804000; 6.438455000; 6.434209000; 6.430032000; 6.425865000; 6.421630000; 6.417250000; 6.412641000; 6.407737000; 6.402490000; 6.396875000; 6.390896000; 6.384613000; 6.378097000; 6.371441000; 6.364760000; 6.358185000; 6.351841000; 6.3458670…
6.407056000; 6.405215000; 6.402593000; 6.399307000; 6.395508000; 6.391367000; 6.387067000; 6.382781000; 6.378654000; 6.374795000; 6.371270000; 6.368103000; 6.365273000; 6.362723000; 6.360363000; 6.358086000; 6.355775000; 6.353313000; 6.350595000; 6.347538000; 6.344082000; 6.340173000; 6.335784000; 6.330908000; 6.325567000; 6.319802000; 6.313684000; 6.307310000; 6.300802000; 6.294310000; 6.2880030…
6.315869000; 6.313726000; 6.310605000; 6.306629000; 6.301983000; 6.296890000; 6.291599000; 6.286364000; 6.281411000; 6.276923000; 6.273036000; 6.269833000; 6.267335000; 6.265510000; 6.264283000; 6.263548000; 6.263175000; 6.263030000; 6.262982000; 6.262916000; 6.262732000; 6.262333000; 6.261640000; 6.260594000; 6.259157000; 6.257321000; 6.255109000; 6.252575000; 6.249814000; 6.246941000; 6.2440940…
6.304980000; 6.302379000; 6.298506000; 6.293465000; 6.287426000; 6.280617000; 6.273311000; 6.265807000; 6.258399000; 6.251358000; 6.244926000; 6.239313000; 6.234670000; 6.231091000; 6.228613000; 6.227220000; 6.226834000; 6.227338000; 6.228574000; 6.230365000; 6.232513000; 6.234802000; 6.237020000; 6.238975000; 6.240502000; 6.241489000; 6.241877000; 6.241667000; 6.240926000; 6.239767000; 6.2383460…
6.307629000; 6.305042000; 6.301080000; 6.295836000; 6.289486000; 6.282270000; 6.274483000; 6.266454000; 6.258513000; 6.250970000; 6.244110000; 6.238180000; 6.233366000; 6.229792000; 6.227513000; 6.226513000; 6.226713000; 6.227972000; 6.230102000; 6.232886000; 6.236084000; 6.239431000; 6.242670000; 6.245567000; 6.247927000; 6.249617000; 6.250569000; 6.250791000; 6.250363000; 6.249423000; 6.2481520…
6.330852000; 6.328463000; 6.324581000; 6.319302000; 6.312820000; 6.305398000; 6.297359000; 6.289062000; 6.280865000; 6.273103000; 6.266078000; 6.260050000; 6.255212000; 6.251685000; 6.249516000; 6.248680000; 6.249083000; 6.250570000; 6.252943000; 6.255971000; 6.259407000; 6.262976000; 6.266415000; 6.269487000; 6.271993000; 6.273805000; 6.274860000; 6.275177000; 6.274855000; 6.274045000; 6.2729500…
6.378727000; 6.376668000; 6.373069000; 6.368036000; 6.361767000; 6.354534000; 6.346662000; 6.338507000; 6.330426000; 6.322744000; 6.315753000; 6.309703000; 6.304775000; 6.301085000; 6.298677000; 6.297527000; 6.297548000; 6.298597000; 6.300487000; 6.303007000; 6.305932000; 6.309005000; 6.311985000; 6.314657000; 6.316838000; 6.318418000; 6.319353000; 6.319677000; 6.319498000; 6.318975000; 6.3183130…
6.455721000; 6.454072000; 6.450848000; 6.446165000; 6.440235000; 6.433339000; 6.425807000; 6.417994000; 6.410246000; 6.402876000; 6.396155000; 6.390308000; 6.385496000; 6.381809000; 6.379279000; 6.377869000; 6.377489000; 6.378002000; 6.379235000; 6.380999000; 6.383098000; 6.385311000; 6.387431000; 6.389280000; 6.390719000; 6.391670000; 6.392121000; 6.392134000; 6.391836000; 6.391395000; 6.3910160…
6.565498000; 6.564558000; 6.562209000; 6.558560000; 6.553810000; 6.548221000; 6.542090000; 6.535733000; 6.529450000; 6.523505000; 6.518113000; 6.513448000; 6.509621000; 6.506677000; 6.504610000; 6.503356000; 6.502807000; 6.502819000; 6.503230000; 6.503870000; 6.504582000; 6.505197000; 6.505573000; 6.505610000; 6.505252000; 6.504507000; 6.503446000; 6.502204000; 6.500974000; 6.499965000; 6.4994130…
6.726021000; 6.726116000; 6.725119000; 6.723142000; 6.720367000; 6.717019000; 6.713329000; 6.709527000; 6.705815000; 6.702343000; 6.699204000; 6.696453000; 6.694085000; 6.692052000; 6.690280000; 6.688666000; 6.687101000; 6.685482000; 6.683719000; 6.681751000; 6.679554000; 6.677109000; 6.674436000; 6.671584000; 6.668643000; 6.665733000; 6.663014000; 6.660674000; 6.658925000; 6.657967000; 6.6580030…
6.966319000; 6.968353000; 6.969891000; 6.971001000; 6.971771000; 6.972292000; 6.972631000; 6.972823000; 6.972867000; 6.972721000; 6.972299000; 6.971502000; 6.970211000; 6.968311000; 6.965712000; 6.962337000; 6.958151000; 6.953156000; 6.947398000; 6.940971000; 6.934021000; 6.926709000; 6.919234000; 6.911823000; 6.904737000; 6.898235000; 6.892597000; 6.888102000; 6.885017000; 6.883560000; 6.8839310…
7.331528000; 7.336990000; 7.342916000; 7.349268000; 7.355950000; 7.362811000; 7.369619000; 7.376089000; 7.381897000; 7.386704000; 7.390159000; 7.391937000; 7.391763000; 7.389435000; 7.384852000; 7.378000000; 7.368974000; 7.357973000; 7.345295000; 7.331317000; 7.316500000; 7.301357000; 7.286434000; 7.272281000; 7.259470000; 7.248488000; 7.239774000; 7.233682000; 7.230468000; 7.230276000; 7.2331770…
7.924086000; 7.938417000; 7.955791000; 7.975891000; 7.998151000; 8.021788000; 8.045821000; 8.069139000; 8.090599000; 8.109106000; 8.123630000; 8.133289000; 8.137418000; 8.135607000; 8.127730000; 8.113938000; 8.094647000; 8.070532000; 8.042480000; 8.011524000; 7.978845000; 7.945732000; 7.913489000; 7.883367000; 7.856592000; 7.834120000; 7.816702000; 7.804823000; 7.798683000; 7.798274000; 7.8033980…
9.107271000; 9.147790000; 9.199099000; 9.260159000; 9.329037000; 9.403046000; 9.478914000; 9.552959000; 9.621449000; 9.680882000; 9.728102000; 9.760469000; 9.776132000; 9.774103000; 9.754301000; 9.717493000; 9.665218000; 9.599703000; 9.523706000; 9.440242000; 9.352637000; 9.264435000; 9.179089000; 9.099794000; 9.029598000; 8.970692000; 8.924644000; 8.892221000; 8.873374000; 8.867948000; 8.8751630…
12.552210000; 12.762590000; 13.029500000; 13.347210000; 13.705080000; 14.088410000; 14.479570000; 14.858860000; 15.206540000; 15.504450000; 15.737010000; 15.892010000; 15.961910000; 15.943870000; 15.839310000; 15.653820000; 15.396070000; 15.076790000; 14.707830000; 14.301740000; 13.870130000; 13.424190000; 12.973830000; 12.527480000; 12.091890000; 11.671500000; 11.269780000; 10.888670000; 10.5286…
-1000.000000000; -1000.000000000; -1000.000000000; -1000.000000000; -1000.000000000; -1000.000000000; -1000.000000000; -1000.000000000; -1000.000000000; -1000.000000000; -1000.000000000; -1000.000000000; -1000.000000000; -1000.000000000; -1000.000000000; -1000.000000000; 198.942100000; 193.653000000; 184.103000000; 170.962100000; 155.111300000; -1000.000000000; -1000.000000000; -1000.000000000; -…
-1000.000000000; -1000.000000000; -1000.000000000; -1000.000000000; -1000.000000000; -1000.000000000; -1000.000000000; -1000.000000000; -1000.000000000; -1000.000000000; -1000.000000000; -1000.000000000; -1000.000000000; -1000.000000000; -1000.000000000; -1000.000000000; -1000.000000000; -1000.000000000; -1000.000000000; -1000.000000000; -1000.000000000; -1000.000000000; -1000.000000000; -1000.00…
-1000.000000000; -1000.000000000; -1000.000000000; -1000.000000000; -1000.000000000; -1000.000000000; -1000.000000000; -1000.000000000; -1000.000000000; -1000.000000000; -1000.000000000; -1000.000000000; -1000.000000000; -1000.000000000; -1000.000000000; -1000.000000000; -1000.000000000; -1000.000000000; -1000.000000000; -1000.000000000; -1000.000000000; -1000.000000000; -1000.000000000; -1000.00…
-1000.000000000; -1000.000000000; -1000.000000000; -1000.000000000; -1000.000000000; -1000.000000000; -1000.000000000; -1000.000000000; -1000.000000000; -1000.000000000; -1000.000000000; -1000.000000000; -1000.000000000; -1000.000000000; -1000.000000000; -1000.000000000; -1000.000000000; -1000.000000000; -1000.000000000; -1000.000000000; -1000.000000000; -1000.000000000; -1000.000000000; -1000.00…
-1000.000000000; -1000.000000000; -1000.000000000; -1000.000000000; -1000.000000000; -1000.000000000; -1000.000000000; -1000.000000000; -1000.000000000; -1000.000000000; -1000.000000000; -1000.000000000; -1000.000000000; -1000.000000000; -1000.000000000; -1000.000000000; -1000.000000000; -1000.000000000; -1000.000000000; -1000.000000000; -1000.000000000; -1000.000000000; -1000.000000000; -1000.00…
TangentialAnterior [mm]
9.152773000; 9.149441000; 9.145426000; 9.140918000; 9.135969000; 9.130586000; 9.124806000; 9.118703000; 9.112350000; 9.105797000; 9.099072000; 9.092196000; 9.085218000; 9.078227000; 9.071333000; 9.064645000; 9.058250000; 9.052184000; 9.046391000; 9.040730000; 9.034982000; 9.028882000; 9.022177000; 9.014654000; 9.006158000; 8.996594000; 8.985816000; 8.973471000; 8.959782000; 8.945879000; 8.9321010…
9.075721000; 9.072634000; 9.068937000; 9.064859000; 9.060468000; 9.055774000; 9.050811000; 9.045650000; 9.040383000; 9.035102000; 9.029896000; 9.024879000; 9.020208000; 9.016057000; 9.012591000; 9.009926000; 9.008098000; 9.007054000; 9.006621000; 9.006522000; 9.006408000; 9.005897000; 9.004622000; 9.002283000; 8.998659000; 8.993605000; 8.986912000; 8.978114000; 8.967438000; 8.956199000; 8.9447330…
9.055454000; 9.052328000; 9.048624000; 9.044582000; 9.040278000; 9.035725000; 9.030955000; 9.026038000; 9.021068000; 9.016142000; 9.011367000; 9.006877000; 9.002849000; 8.999480000; 8.996947000; 8.995366000; 8.994762000; 8.995061000; 8.996060000; 8.997452000; 8.998857000; 8.999865000; 9.000087000; 8.999199000; 8.996967000; 8.993234000; 8.987773000; 8.980088000; 8.970404000; 8.960080000; 8.9494470…
9.038567000; 9.034992000; 9.030887000; 9.026521000; 9.021991000; 9.017324000; 9.012565000; 9.007779000; 9.003058000; 8.998497000; 8.994194000; 8.990283000; 8.986938000; 8.984354000; 8.982701000; 8.982089000; 8.982534000; 8.983951000; 8.986127000; 8.988748000; 8.991431000; 8.993766000; 8.995358000; 8.995884000; 8.995108000; 8.992869000; 8.988935000; 8.982780000; 8.974622000; 8.965852000; 8.9567830…
9.016965000; 9.012451000; 9.007442000; 9.002270000; 8.997091000; 8.991982000; 8.987016000; 8.982272000; 8.977835000; 8.973780000; 8.970179000; 8.967134000; 8.964785000; 8.963284000; 8.962776000; 8.963346000; 8.965004000; 8.967657000; 8.971107000; 8.975059000; 8.979160000; 8.983027000; 8.986290000; 8.988647000; 8.989882000; 8.989848000; 8.988311000; 8.984709000; 8.979254000; 8.973396000; 8.9674170…
9.015849000; 9.010572000; 9.004717000; 8.998698000; 8.992756000; 8.987039000; 8.981672000; 8.976760000; 8.972374000; 8.968550000; 8.965300000; 8.962649000; 8.960658000; 8.959406000; 8.958982000; 8.959461000; 8.960864000; 8.963140000; 8.966159000; 8.969710000; 8.973527000; 8.977313000; 8.980773000; 8.983671000; 8.985852000; 8.987217000; 8.987556000; 8.986279000; 8.983592000; 8.981009000; 8.9787540…
9.056102000; 9.051537000; 9.046143000; 9.040389000; 9.034569000; 9.028884000; 9.023499000; 9.018526000; 9.014015000; 9.009951000; 9.006274000; 9.002932000; 8.999904000; 8.997210000; 8.994916000; 8.993125000; 8.991920000; 8.991345000; 8.991389000; 8.991976000; 8.992970000; 8.994203000; 8.995495000; 8.996718000; 8.997810000; 8.998750000; 8.999365000; 8.999040000; 8.997954000; 8.997642000; 8.9982210…
9.127758000; 9.125854000; 9.122862000; 9.119231000; 9.115229000; 9.111033000; 9.106782000; 9.102560000; 9.098380000; 9.094193000; 9.089905000; 9.085441000; 9.080772000; 9.075929000; 9.071014000; 9.066193000; 9.061628000; 9.057459000; 9.053780000; 9.050632000; 9.047997000; 9.045830000; 9.044077000; 9.042719000; 9.041785000; 9.041323000; 9.041171000; 9.040640000; 9.039844000; 9.040308000; 9.0420210…
9.193446000; 9.194714000; 9.194912000; 9.194434000; 9.193450000; 9.192019000; 9.190180000; 9.187943000; 9.185291000; 9.182166000; 9.178504000; 9.174275000; 9.169513000; 9.164305000; 9.158799000; 9.153179000; 9.147618000; 9.142259000; 9.137209000; 9.132547000; 9.128327000; 9.124593000; 9.121395000; 9.118801000; 9.116899000; 9.115745000; 9.115128000; 9.114216000; 9.113046000; 9.113190000; 9.1145580…
9.217970000; 9.220602000; 9.222622000; 9.224417000; 9.226061000; 9.227454000; 9.228473000; 9.229053000; 9.229120000; 9.228592000; 9.227475000; 9.225838000; 9.223770000; 9.221380000; 9.218781000; 9.216070000; 9.213305000; 9.210513000; 9.207718000; 9.204965000; 9.202332000; 9.199932000; 9.197894000; 9.196347000; 9.195388000; 9.195031000; 9.194949000; 9.194125000; 9.192546000; 9.191974000; 9.1923620…
9.189630000; 9.190989000; 9.192430000; 9.194454000; 9.197129000; 9.200199000; 9.203357000; 9.206467000; 9.209219000; 9.211281000; 9.212861000; 9.214286000; 9.215694000; 9.217147000; 9.218661000; 9.220201000; 9.221680000; 9.222991000; 9.224065000; 9.224904000; 9.225597000; 9.226299000; 9.227190000; 9.228414000; 9.230042000; 9.232006000; 9.233816000; 9.234211000; 9.233143000; 9.232686000; 9.2329000…
9.100204000; 9.099130000; 9.098578000; 9.099276000; 9.101396000; 9.104583000; 9.108366000; 9.112494000; 9.115929000; 9.117579000; 9.118225000; 9.118926000; 9.119972000; 9.121394000; 9.123178000; 9.125280000; 9.127634000; 9.130177000; 9.132895000; 9.135852000; 9.139182000; 9.143065000; 9.147664000; 9.153065000; 9.159220000; 9.165874000; 9.172260000; 9.176709000; 9.179028000; 9.181599000; 9.1845000…
8.898135000; 8.895296000; 8.892766000; 8.891570000; 8.892090000; 8.894060000; 8.897023000; 8.900439000; 8.901731000; 8.898385000; 8.892382000; 8.886283000; 8.880763000; 8.875918000; 8.871844000; 8.868695000; 8.866684000; 8.866071000; 8.867139000; 8.870187000; 8.875489000; 8.883237000; 8.893478000; 8.906067000; 8.920613000; 8.936434000; 8.952213000; 8.965569000; 8.975960000; 8.986033000; 8.9957840…
8.467688000; 8.463566000; 8.458973000; 8.455205000; 8.452875000; 8.452076000; 8.452679000; 8.453810000; 8.451400000; 8.441744000; 8.428027000; 8.414251000; 8.401492000; 8.389948000; 8.379858000; 8.371620000; 8.365786000; 8.362999000; 8.363904000; 8.369082000; 8.378973000; 8.393764000; 8.413322000; 8.437148000; 8.464352000; 8.493642000; 8.522977000; 8.549080000; 8.570997000; 8.591763000; 8.6113200…
7.767591000; 7.761383000; 7.754024000; 7.746920000; 7.740820000; 7.736162000; 7.733183000; 7.730905000; 7.725270000; 7.712868000; 7.696969000; 7.681565000; 7.667781000; 7.655869000; 7.646101000; 7.638902000; 7.634853000; 7.634616000; 7.638839000; 7.648080000; 7.662765000; 7.683144000; 7.709136000; 7.740101000; 7.774974000; 7.812355000; 7.850036000; 7.884359000; 7.914427000; 7.944060000; 7.9732690…
7.011242000; 7.003668000; 6.994661000; 6.985612000; 6.977220000; 6.969852000; 6.963706000; 6.957916000; 6.949859000; 6.937673000; 6.923667000; 6.910568000; 6.899307000; 6.890186000; 6.883405000; 6.879148000; 6.877600000; 6.878932000; 6.883288000; 6.890785000; 6.901586000; 6.916075000; 6.934583000; 6.956807000; 6.982189000; 7.010129000; 7.039156000; 7.065854000; 7.090280000; 7.118369000; 7.1504270…
6.553317000; 6.551942000; 6.545695000; 6.538168000; 6.530598000; 6.522983000; 6.515095000; 6.506285000; 6.495521000; 6.482445000; 6.468411000; 6.454975000; 6.442952000; 6.432738000; 6.424451000; 6.417970000; 6.412983000; 6.409087000; 6.405888000; 6.403084000; 6.400638000; 6.399094000; 6.399264000; 6.401439000; 6.405828000; 6.412573000; 6.419082000; 6.416418000; 6.406996000; 6.412140000; 6.4338570…
6.572215000; 6.593660000; 6.595792000; 6.592168000; 6.587210000; 6.580973000; 6.572978000; 6.562894000; 6.550493000; 6.535954000; 6.520246000; 6.504463000; 6.489343000; 6.475274000; 6.462308000; 6.450191000; 6.438456000; 6.426592000; 6.414205000; 6.401110000; 6.387500000; 6.374201000; 6.362370000; 6.352763000; 6.345897000; 6.341073000; 6.327392000; 6.271183000; 6.180035000; 6.130310000; 6.1295450…
6.920135000; 6.981601000; 6.995391000; 6.995155000; 6.992177000; 6.987564000; 6.981239000; 6.973407000; 6.964159000; 6.953527000; 6.941976000; 6.930007000; 6.917867000; 6.905632000; 6.893259000; 6.880599000; 6.867484000; 6.853873000; 6.839957000; 6.826188000; 6.813437000; 6.803075000; 6.796631000; 6.795190000; 6.799059000; 6.804859000; 6.784132000; 6.653140000; 6.428225000; 6.292997000; 6.2653930…
7.324568000; 7.429049000; 7.453691000; 7.455441000; 7.453863000; 7.451803000; 7.450110000; 7.449603000; 7.450555000; 7.452535000; 7.454822000; 7.456559000; 7.456933000; 7.455413000; 7.451824000; 7.446284000; 7.439164000; 7.431142000; 7.423176000; 7.416444000; 7.412628000; 7.413939000; 7.422627000; 7.440276000; 7.467034000; 7.496358000; 7.477895000; 7.265085000; 6.884907000; 6.654801000; 6.6051800…
7.815688000; 7.806432000; 7.806918000; 7.808469000; 7.809874000; 7.813040000; 7.819885000; 7.831671000; 7.848460000; 7.868960000; 7.890942000; 7.911916000; 7.929780000; 7.943281000; 7.952113000; 7.956701000; 7.957977000; 7.957299000; 7.956268000; 7.956607000; 7.960684000; 7.971626000; 7.992644000; 8.026087000; 8.072328000; 8.124136000; 8.129258000; 7.935957000; 7.555579000; 7.292410000; 7.1903320…
9.638917000; 9.403156000; 9.377141000; 9.397438000; 9.411054000; 9.414495000; 9.410160000; 9.400522000; 9.387666000; 9.372947000; 9.356897000; 9.339355000; 9.319719000; 9.297255000; 9.271264000; 9.241132000; 9.206405000; 9.166955000; 9.123009000; 9.075148000; 9.024676000; 8.973695000; 8.924606000; 8.879430000; 8.838975000; 8.801208000; 8.753871000; 8.661855000; 8.507249000; 8.329805000; 8.1541440…
15.520130000; 15.876240000; 16.173860000; 16.397560000; 16.536420000; 16.586040000; 16.549630000; 16.438010000; 16.268240000; 16.061060000; 15.837850000; 15.617470000; 15.413780000; 15.234110000; 15.078930000; 14.942530000; 14.814350000; 14.681050000; 14.528740000; 14.345170000; 14.121470000; 13.853540000; 13.542570000; 13.194460000; 12.818290000; 12.424400000; 12.022310000; 11.619100000; 11.2187…
21.396910000; 22.227830000; 22.923130000; 23.438230000; 23.740020000; 23.812900000; 23.662610000; 23.316760000; 22.821620000; 22.235470000; 21.620250000; 21.033060000; 20.518950000; 20.106510000; 19.806390000; 19.612380000; 19.504380000; 19.452690000; 19.422790000; 19.380080000; 19.293620000; 19.139590000; 18.903530000; 18.580680000; 18.174710000; 17.695680000; 17.157260000; 16.573920000; 15.9588…
39.493230000; 42.522000000; 45.142550000; 47.135860000; 48.323150000; 48.599200000; 47.955560000; 46.487240000; 44.379470000; 41.877410000; 39.246310000; 36.730950000; 34.522800000; 32.740780000; 31.427360000; 30.557170000; 30.052720000; 29.803950000; 29.688990000; 29.591370000; 29.411990000; 29.079240000; 28.554770000; 27.832040000; 26.930360000; 25.886820000; 24.746220000; 23.551580000; 22.3378…
101.284200000; 99.096370000; 94.017480000; 86.847720000; 78.636680000; 70.469570000; 63.266560000; 57.647870000; 53.888390000; 51.960470000; 51.637680000; 52.608140000; 54.563350000; 57.248250000; 60.457840000; 63.993530000; 67.626850000; 71.081050000; 74.032390000; 76.144970000; 77.130890000; 76.803240000; 75.110380000; 72.146740000; 68.133280000; 63.372890000; 58.196420000; 52.912930000; 47.772…
26.788210000; 22.717690000; 19.297250000; 16.575070000; 14.517790000; 13.035390000; 12.010640000; 11.325070000; 10.876310000; 10.585100000; 10.394320000; 10.266310000; 10.179390000; 10.125970000; 10.116940000; 10.187170000; 10.399490000; 10.856010000; 11.710760000; 13.173380000; 15.507720000; 19.020190000; 24.015730000; 30.724190000; 39.214500000; 49.312160000; 60.543900000; 72.140740000; 83.1142…
-1000.000000000; -1000.000000000; -1000.000000000; -1000.000000000; -1000.000000000; -1000.000000000; -1000.000000000; -1000.000000000; -1000.000000000; -1000.000000000; -1000.000000000; -1000.000000000; -1000.000000000; -1000.000000000; -1000.000000000; -1000.000000000; 10.115150000; 10.397520000; 10.615600000; 10.764870000; 10.845800000; 10.862710000; 10.822420000; 10.733000000; 10.603060000; 1…
-1000.000000000; -1000.000000000; -1000.000000000; -1000.000000000; -1000.000000000; -1000.000000000; -1000.000000000; -1000.000000000; -1000.000000000; -1000.000000000; -1000.000000000; -1000.000000000; -1000.000000000; -1000.000000000; -1000.000000000; -1000.000000000; -1000.000000000; -1000.000000000; -1000.000000000; -1000.000000000; -1000.000000000; -1000.000000000; -1000.000000000; -1000.00…
-1000.000000000; -1000.000000000; -1000.000000000; -1000.000000000; -1000.000000000; -1000.000000000; -1000.000000000; -1000.000000000; -1000.000000000; -1000.000000000; -1000.000000000; -1000.000000000; -1000.000000000; -1000.000000000; -1000.000000000; -1000.000000000; -1000.000000000; -1000.000000000; -1000.000000000; -1000.000000000; -1000.000000000; -1000.000000000; -1000.000000000; -1000.00…
-1000.000000000; -1000.000000000; -1000.000000000; -1000.000000000; -1000.000000000; -1000.000000000; -1000.000000000; -1000.000000000; -1000.000000000; -1000.000000000; -1000.000000000; -1000.000000000; -1000.000000000; -1000.000000000; -1000.000000000; -1000.000000000; -1000.000000000; -1000.000000000; -1000.000000000; -1000.000000000; -1000.000000000; -1000.000000000; -1000.000000000; -1000.00…
TangentialPosterior [mm]
6.868512000; 6.868239000; 6.865094000; 6.859050000; 6.850232000; 6.838893000; 6.825380000; 6.810120000; 6.793585000; 6.776252000; 6.758572000; 6.740977000; 6.723838000; 6.707452000; 6.692047000; 6.677786000; 6.664778000; 6.653081000; 6.642711000; 6.633656000; 6.625877000; 6.619278000; 6.613734000; 6.609097000; 6.605202000; 6.601890000; 6.599000000; 6.596390000; 6.593958000; 6.591635000; 6.5893890…
6.875447000; 6.876021000; 6.873191000; 6.867020000; 6.857735000; 6.845686000; 6.831313000; 6.815106000; 6.797568000; 6.779173000; 6.760341000; 6.741445000; 6.722789000; 6.704619000; 6.687127000; 6.670472000; 6.654806000; 6.640266000; 6.626977000; 6.615054000; 6.604605000; 6.595651000; 6.588168000; 6.582078000; 6.577258000; 6.573543000; 6.570740000; 6.568653000; 6.567101000; 6.565916000; 6.5649730…
6.859594000; 6.858967000; 6.854990000; 6.847856000; 6.837854000; 6.825341000; 6.810715000; 6.794384000; 6.776742000; 6.758155000; 6.738950000; 6.719428000; 6.699857000; 6.680480000; 6.661523000; 6.643188000; 6.625659000; 6.609102000; 6.593656000; 6.579423000; 6.566512000; 6.554948000; 6.544728000; 6.535817000; 6.528193000; 6.521783000; 6.516521000; 6.512343000; 6.509194000; 6.506986000; 6.5056750…
6.724580000; 6.720980000; 6.715870000; 6.709584000; 6.702454000; 6.694801000; 6.686926000; 6.679054000; 6.671340000; 6.663873000; 6.656644000; 6.649568000; 6.642496000; 6.635246000; 6.627614000; 6.619387000; 6.610369000; 6.600406000; 6.589401000; 6.577335000; 6.564312000; 6.550500000; 6.536173000; 6.521691000; 6.507498000; 6.494032000; 6.481758000; 6.471100000; 6.462414000; 6.455932000; 6.4518160…
6.597208000; 6.594635000; 6.591252000; 6.587322000; 6.583106000; 6.578853000; 6.574780000; 6.571032000; 6.567681000; 6.564726000; 6.562071000; 6.559541000; 6.556907000; 6.553911000; 6.550287000; 6.545788000; 6.540213000; 6.533427000; 6.525382000; 6.516126000; 6.505831000; 6.494739000; 6.483177000; 6.471538000; 6.460277000; 6.449813000; 6.440562000; 6.432885000; 6.427069000; 6.423270000; 6.4215930…
6.464977000; 6.460337000; 6.456286000; 6.453199000; 6.451360000; 6.450946000; 6.452004000; 6.454440000; 6.458033000; 6.462459000; 6.467300000; 6.472108000; 6.476429000; 6.479842000; 6.481990000; 6.482617000; 6.481542000; 6.478697000; 6.474132000; 6.467991000; 6.460535000; 6.452100000; 6.443081000; 6.433908000; 6.425056000; 6.416924000; 6.409892000; 6.404271000; 6.400290000; 6.398033000; 6.3975490…
6.378994000; 6.376711000; 6.376299000; 6.377941000; 6.381657000; 6.387302000; 6.394585000; 6.403073000; 6.412237000; 6.421495000; 6.430274000; 6.438045000; 6.444373000; 6.448954000; 6.451628000; 6.452372000; 6.451266000; 6.448493000; 6.444302000; 6.438967000; 6.432791000; 6.426079000; 6.419119000; 6.412174000; 6.405521000; 6.399350000; 6.393857000; 6.389210000; 6.385544000; 6.382925000; 6.3814360…
6.340160000; 6.343045000; 6.347003000; 6.351890000; 6.357511000; 6.363627000; 6.369972000; 6.376271000; 6.382257000; 6.387692000; 6.392375000; 6.396146000; 6.398908000; 6.400617000; 6.401289000; 6.400994000; 6.399848000; 6.398003000; 6.395639000; 6.392942000; 6.390100000; 6.387307000; 6.384738000; 6.382540000; 6.380842000; 6.379719000; 6.379206000; 6.379292000; 6.379932000; 6.381034000; 6.3825010…
6.266222000; 6.264249000; 6.263878000; 6.264919000; 6.267116000; 6.270180000; 6.273804000; 6.277695000; 6.281610000; 6.285370000; 6.288834000; 6.291911000; 6.294565000; 6.296796000; 6.298622000; 6.300120000; 6.301397000; 6.302588000; 6.303859000; 6.305406000; 6.307404000; 6.310055000; 6.313535000; 6.317962000; 6.323369000; 6.329725000; 6.336884000; 6.344610000; 6.352592000; 6.360485000; 6.3679110…
6.258982000; 6.260061000; 6.262728000; 6.266597000; 6.271209000; 6.276096000; 6.280833000; 6.285075000; 6.288597000; 6.291319000; 6.293280000; 6.294611000; 6.295524000; 6.296275000; 6.297106000; 6.298263000; 6.299949000; 6.302311000; 6.305437000; 6.309364000; 6.314033000; 6.319383000; 6.325305000; 6.331644000; 6.338195000; 6.344746000; 6.351023000; 6.356733000; 6.361576000; 6.365283000; 6.3676140…
6.211385000; 6.207845000; 6.205584000; 6.204484000; 6.204351000; 6.204957000; 6.206091000; 6.207576000; 6.209294000; 6.211202000; 6.213317000; 6.215696000; 6.218419000; 6.221554000; 6.225136000; 6.229169000; 6.233572000; 6.238210000; 6.242909000; 6.247470000; 6.251648000; 6.255274000; 6.258200000; 6.260312000; 6.261515000; 6.261776000; 6.261049000; 6.259295000; 6.256475000; 6.252609000; 6.2476780…
6.106184000; 6.101590000; 6.097808000; 6.094944000; 6.093041000; 6.092095000; 6.092079000; 6.092940000; 6.094596000; 6.096953000; 6.099919000; 6.103386000; 6.107231000; 6.111320000; 6.115512000; 6.119628000; 6.123444000; 6.126713000; 6.129172000; 6.130528000; 6.130524000; 6.128959000; 6.125696000; 6.120669000; 6.113932000; 6.105590000; 6.095819000; 6.084840000; 6.072894000; 6.060233000; 6.0470830…
5.979379000; 5.972709000; 5.965125000; 5.957003000; 5.948789000; 5.940945000; 5.933908000; 5.928063000; 5.923687000; 5.920926000; 5.919813000; 5.920271000; 5.922126000; 5.925127000; 5.928977000; 5.933383000; 5.938063000; 5.942762000; 5.947261000; 5.951402000; 5.955024000; 5.957932000; 5.959927000; 5.960802000; 5.960291000; 5.958189000; 5.954350000; 5.948703000; 5.941271000; 5.932234000; 5.9218190…
5.726252000; 5.722119000; 5.715060000; 5.705408000; 5.693757000; 5.680866000; 5.667610000; 5.654914000; 5.643631000; 5.634462000; 5.627965000; 5.624537000; 5.624370000; 5.627488000; 5.633783000; 5.643044000; 5.655005000; 5.669364000; 5.685807000; 5.704012000; 5.723633000; 5.744237000; 5.765346000; 5.786450000; 5.806971000; 5.826425000; 5.844387000; 5.860550000; 5.874759000; 5.886999000; 5.8973280…
5.950658000; 5.944777000; 5.935132000; 5.921824000; 5.905286000; 5.886242000; 5.865633000; 5.844596000; 5.824343000; 5.806071000; 5.790923000; 5.779942000; 5.773948000; 5.773505000; 5.778895000; 5.790078000; 5.806724000; 5.828226000; 5.853749000; 5.882298000; 5.912773000; 5.943990000; 5.974807000; 6.004192000; 6.031245000; 6.055357000; 6.076155000; 6.093545000; 6.107697000; 6.118963000; 6.1278230…
6.346117000; 6.344015000; 6.337923000; 6.328047000; 6.314951000; 6.299472000; 6.282619000; 6.265534000; 6.249368000; 6.235171000; 6.223854000; 6.216175000; 6.212644000; 6.213515000; 6.218797000; 6.228274000; 6.241559000; 6.258114000; 6.277298000; 6.298443000; 6.320841000; 6.343717000; 6.366327000; 6.387998000; 6.408094000; 6.426187000; 6.442007000; 6.455482000; 6.466751000; 6.476130000; 6.4840430…
6.913209000; 6.914356000; 6.913931000; 6.911973000; 6.908674000; 6.904320000; 6.899217000; 6.893696000; 6.888070000; 6.882593000; 6.877474000; 6.872882000; 6.868937000; 6.865725000; 6.863309000; 6.861716000; 6.860995000; 6.861180000; 6.862290000; 6.864360000; 6.867418000; 6.871397000; 6.876232000; 6.881864000; 6.888221000; 6.895293000; 6.903169000; 6.912023000; 6.922119000; 6.933735000; 6.9472200…
7.935650000; 7.944732000; 7.952390000; 7.958762000; 7.964015000; 7.968285000; 7.971590000; 7.973860000; 7.974935000; 7.974566000; 7.972438000; 7.968279000; 7.961850000; 7.953011000; 7.941767000; 7.928241000; 7.912702000; 7.895555000; 7.877320000; 7.858602000; 7.840105000; 7.822513000; 7.806519000; 7.792806000; 7.782038000; 7.774788000; 7.771614000; 7.772995000; 7.779322000; 7.790792000; 7.8075400…
9.520802000; 9.546889000; 9.574922000; 9.604894000; 9.636559000; 9.669383000; 9.702444000; 9.734510000; 9.764132000; 9.789738000; 9.809664000; 9.822366000; 9.826522000; 9.821167000; 9.805810000; 9.780402000; 9.745416000; 9.701825000; 9.651051000; 9.594842000; 9.535350000; 9.474873000; 9.415814000; 9.360559000; 9.311505000; 9.270620000; 9.239636000; 9.219872000; 9.212181000; 9.216826000; 9.2337760…
12.639980000; 12.735220000; 12.851340000; 12.986810000; 13.138530000; 13.302000000; 13.471300000; 13.639460000; 13.799110000; 13.942970000; 14.063960000; 14.155820000; 14.213560000; 14.233710000; 14.214590000; 14.156200000; 14.060260000; 13.930110000; 13.770540000; 13.587360000; 13.387490000; 13.178620000; 12.968810000; 12.766030000; 12.578410000; 12.412670000; 12.274630000; 12.168710000; 12.0977…
24.060120000; 24.964570000; 26.061300000; 27.333880000; 28.750540000; 30.264990000; 31.818400000; 33.342860000; 34.766970000; 36.021240000; 37.041960000; 37.775930000; 38.185180000; 38.249420000; 37.967110000; 37.354250000; 36.442820000; 35.277810000; 33.913590000; 32.409170000; 30.825990000; 29.225120000; 27.663370000; 26.190910000; 24.853520000; 23.682790000; 22.703270000; 21.929840000; 21.3683…
-782.842300000; -702.011800000; -619.166600000; -538.125100000; -461.818400000; -392.220400000; -330.423300000; -276.743900000; -230.918200000; -192.248800000; -159.740800000; -132.581200000; -109.950400000; -91.089360000; -75.396340000; -62.710000000; -52.299690000; -43.589540000; -36.120700000; -29.507580000; -23.179750000; -17.094300000; -11.247180000; -5.683311000; -0.525648000; 4.031355000; …
-18.733300000; -18.441680000; -17.981800000; -17.376990000; -16.666320000; -15.897080000; -15.127710000; -14.426040000; -13.855810000; -13.474450000; -13.350130000; -13.549470000; -14.132820000; -15.153630000; -16.656950000; -18.660230000; -21.154530000; -24.096910000; -27.406570000; -30.965840000; -34.622890000; -38.195110000; -41.487240000; -44.308230000; -46.485480000; -47.888880000; -48.44368…
-6.275420000; -6.195918000; -6.077997000; -5.925383000; -5.744907000; -5.545517000; -5.337907000; -5.134045000; -4.945565000; -4.783052000; -4.656976000; -4.576787000; -4.550137000; -4.582749000; -4.678308000; -4.837324000; -5.057463000; -5.333026000; -5.654963000; -6.011578000; -6.388324000; -6.767842000; -7.132017000; -7.463384000; -7.745325000; -7.965690000; -8.117202000; -8.198077000; -8.2120…
-2.912456000; -2.880238000; -2.830966000; -2.765964000; -2.688056000; -2.601133000; -2.509862000; -2.419548000; -2.335428000; -2.262311000; -2.204869000; -2.167333000; -2.153085000; -2.164579000; -2.203283000; -2.269301000; -2.361520000; -2.477412000; -2.613106000; -2.763847000; -2.923680000; -3.085552000; -3.242206000; -3.386755000; -3.512437000; -3.614616000; -3.690697000; -3.740376000; -3.7656…
-1.460573000; -1.446774000; -1.423776000; -1.392150000; -1.353305000; -1.309235000; -1.262334000; -1.215380000; -1.171151000; -1.132225000; -1.101158000; -1.080339000; -1.071749000; -1.076423000; -1.093819000; -1.123020000; -1.161849000; -1.206516000; -1.251606000; -1.290931000; -1.315542000; -1.314449000; -1.275153000; -1.184223000; -1.028017000; -0.793911300; -0.471399000; -0.053275000; 0.46332…
-1000.000000000; -1000.000000000; -1000.000000000; -1000.000000000; -1000.000000000; -1000.000000000; -1000.000000000; -1000.000000000; -1000.000000000; -1000.000000000; -1000.000000000; -1000.000000000; -1000.000000000; -1000.000000000; -1000.000000000; -1000.000000000; 9.509553000; 9.558178000; 9.696900000; 9.911318000; 10.181870000; -1000.000000000; -1000.000000000; -1000.000000000; -1000.0000…
-1000.000000000; -1000.000000000; -1000.000000000; -1000.000000000; -1000.000000000; -1000.000000000; -1000.000000000; -1000.000000000; -1000.000000000; -1000.000000000; -1000.000000000; -1000.000000000; -1000.000000000; -1000.000000000; -1000.000000000; -1000.000000000; -1000.000000000; -1000.000000000; -1000.000000000; -1000.000000000; -1000.000000000; -1000.000000000; -1000.000000000; -1000.00…
-1000.000000000; -1000.000000000; -1000.000000000; -1000.000000000; -1000.000000000; -1000.000000000; -1000.000000000; -1000.000000000; -1000.000000000; -1000.000000000; -1000.000000000; -1000.000000000; -1000.000000000; -1000.000000000; -1000.000000000; -1000.000000000; -1000.000000000; -1000.000000000; -1000.000000000; -1000.000000000; -1000.000000000; -1000.000000000; -1000.000000000; -1000.00…
-1000.000000000; -1000.000000000; -1000.000000000; -1000.000000000; -1000.000000000; -1000.000000000; -1000.000000000; -1000.000000000; -1000.000000000; -1000.000000000; -1000.000000000; -1000.000000000; -1000.000000000; -1000.000000000; -1000.000000000; -1000.000000000; -1000.000000000; -1000.000000000; -1000.000000000; -1000.000000000; -1000.000000000; -1000.000000000; -1000.000000000; -1000.00…
-1000.000000000; -1000.000000000; -1000.000000000; -1000.000000000; -1000.000000000; -1000.000000000; -1000.000000000; -1000.000000000; -1000.000000000; -1000.000000000; -1000.000000000; -1000.000000000; -1000.000000000; -1000.000000000; -1000.000000000; -1000.000000000; -1000.000000000; -1000.000000000; -1000.000000000; -1000.000000000; -1000.000000000; -1000.000000000; -1000.000000000; -1000.00…
