# Supplementary material for: Customized Finite Element Modelling of the Human Cornea
Source: PLoS One. 2015 Jun 22;10(6):e0130426. doi: 10.1371/journal.pone.0130426 (PMC4476710; doi:10.1371/journal.pone.0130426)
Supplement: S1 Dataset — The.xyz files contain the coordinates lying on the anterior surface of th e cornea and.csv files contain the thicknesses associated to these points. (ZIP) [file pone.0130426.s001.zip › SupplementaryFiles/S6_Dataset.xyz.xyz]

0.000000000
0.000000000
0.000000000
0.000000000
0.000000000
0.000000000
0.000000000
0.000000000
0.000000000
0.000000000
0.000000000
0.000000000
0.000000000
0.000000000
0.000000000
0.000000000
0.000000000
0.000000000
0.000000000
0.000000000
0.000000000
0.000000000
0.000000000
0.000000000
0.000000000
0.000000000
0.000000000
0.000000000
0.000000000
0.000000000
0.000000000
0.000000000
0.000000000
0.000000000
0.000000000
0.000000000
0.000000000
0.000000000
0.000000000
0.000000000
0.000000000
0.000000000
0.000000000
0.000000000
0.000000000
0.000000000
0.000000000
0.000000000
0.000000000
0.000000000
0.000000000
0.000000000
0.000000000
0.000000000
0.000000000
0.000000000
0.000000000
0.000000000
0.000000000
0.000000000
0.000000000
0.000000000
0.000000000
0.000000000
0.000000000
0.000000000
0.000000000
0.000000000
0.000000000
0.000000000
0.000000000
0.000000000
0.000000000
0.000000000
0.000000000
0.000000000
0.000000000
0.000000000
0.000000000
0.000000000
0.000000000
0.000000000
0.000000000
0.000000000
0.000000000
0.000000000
0.000000000
0.000000000
0.000000000
0.000000000
0.000000000
0.000000000
0.000000000
0.000000000
0.000000000
0.000000000
0.000000000
0.000000000
0.000000000
0.000000000
0.000000000
0.000000000
0.000000000
0.000000000
0.000000000
0.000000000
0.000000000
0.000000000
0.000000000
0.000000000
0.000000000
0.000000000
0.000000000
0.000000000
0.000000000
0.000000000
0.000000000
0.000000000
0.000000000
0.000000000
0.000000000
0.000000000
0.000000000
0.000000000
0.000000000
0.000000000
0.000000000
0.000000000
0.000000000
0.000000000
0.000000000
0.000000000
0.000000000
0.000000000
0.000000000
0.000000000
0.000000000
0.000000000
0.000000000
0.000000000
0.000000000
0.000000000
0.000000000
0.000000000
0.000000000
0.000000000
0.000000000
0.000000000
0.000000000
0.000000000
0.000000000
0.000000000
0.000000000
0.000000000
0.000000000
0.000000000
0.000000000
0.000000000
0.000000000
0.000000000
0.000000000
0.000000000
0.000000000
0.000000000
0.000000000
0.000000000
0.000000000
0.000000000
0.000000000
0.000000000
0.000000000
0.000000000
0.000000000
0.000000000
0.000000000
0.000000000
0.000000000
0.000000000
0.000000000
0.000000000
0.000000000
0.000000000
0.000000000
0.000000000
0.000000000
0.000000000
0.000000000
0.000000000
0.000000000
0.000000000
0.000000000
0.000000000
0.000000000
0.000000000
0.000000000
0.000000000
0.000000000
0.000000000
0.000000000
0.000000000
0.000000000
0.000000000
0.000000000
0.000000000
0.000000000
0.000000000
0.000000000
0.000000000
0.000000000
0.000000000
0.000000000
0.000000000
0.000000000
0.000000000
0.000000000
0.000000000
0.000000000
0.000000000
0.000000000
0.000000000
0.000000000
0.000000000
0.000000000
0.000000000
0.000000000
0.000000000
0.000000000
0.000000000
0.000000000
0.000000000
0.000000000
0.000000000
0.000000000
0.000000000
0.000000000
0.000000000
0.000000000
0.000000000
0.000000000
0.000000000
0.000000000
0.000000000
0.000000000
0.000000000
0.000000000
0.000000000
0.000000000
0.000000000
0.000000000
0.000000000
0.000000000
0.000000000
0.000000000
0.000000000
0.000000000
0.000000000
0.000000000
0.000000000
0.000000000
0.000000000
0.000000000
0.000000000
0.000000000
0.000000000
0.000000000
0.000000000
0.000000000
0.000000000
0.000000000
0.000000000
0.000000000
0.000000000
0.000000000
0.000000000
0.000000000
0.000000000
0.000000000
0.000000000
0.000000000
0.000000000
0.000000000
0.000000000
0.000000000
0.000000000
0.000000000
0.000000000
0.000000000
0.000000000
0.000000000
0.000000000
0.000000000
0.000000000
0.000000000
0.000000000
0.000000000
0.000000000
0.000000000
0.000000000
0.000000000
0.000000000
0.000000000
0.000000000
0.000000000
0.000000000
0.000000000
0.000000000
0.000000000
0.000000000
0.000000000
0.000000000
0.000000000
0.000000000
0.000000000
0.000000000
0.000000000
0.000000000
0.000000000
0.000000000
0.000000000
0.000000000
0.000000000
0.000000000
0.000000000
0.000000000
0.000000000
0.000000000
0.000000000
0.000000000
0.000000000
0.000000000
0.000000000
0.000000000
0.000000000
0.000000000
0.000000000
0.000000000
0.000000000
0.000000000
0.000000000
0.000000000
0.000000000
0.000000000
0.000000000
0.000000000
0.000000000
0.000000000
0.000000000
0.000000000
0.000000000
0.000000000
0.000000000
0.000000000
0.000000000
0.000000000
0.000000000
0.000000000
0.000000000
0.000000000
0.000000000
0.000000000
0.000000000
0.000000000
0.000000000
0.000000000
0.000000000
0.000000000
0.000000000
0.000000000
0.000000000
0.000000000
0.000000000
0.000000000
0.000000000
0.000000000
0.000000000
0.000000000
0.000000000
0.000000000
0.000000000
0.000000000
0.000000000
0.000000000
0.000000000
0.000000000
0.000000000
0.000000000
0.000000000
0.000000000
0.000000000
0.000000000
0.000000000
0.000000000
0.000000000
0.000000000
0.000000000
0.000000000
0.000000000
0.000000000
0.000000000
0.000000000
0.000000000
0.000000000
0.000000000
0.000000000
0.000000000
0.000000000
0.000000000
0.000000000
0.000000000
0.000000000
0.000000000
0.000000000
0.000000000
0.000000000
0.000000000
0.000000000
0.000000000
0.000000000
0.000000000
0.000000000
0.000000000
0.000000000
0.000000000
0.000000000
0.000000000
0.000000000
0.000000000
0.000000000
0.000000000
0.000000000
0.000000000
0.000000000
0.000000000
0.000000000
0.000000000
0.000000000
0.000000000
0.000000000
0.000000000
0.000000000
0.000000000
0.000000000
0.000000000
0.000000000
0.000000000
0.000000000
0.000000000
0.000000000
0.000000000
0.000000000
0.000000000
0.000000000
0.000000000
0.000000000
0.000000000
0.000000000
0.000000000
0.000000000
0.000000000
0.000000000
0.000000000
0.000000000
0.000000000
0.000000000
0.000000000
0.000000000
0.000000000
0.000000000
0.000000000
0.000000000
0.000000000
0.000000000
0.000000000
0.000000000
0.000000000
0.000000000
0.000000000
0.000000000
0.000000000
0.000000000
0.000000000
0.000000000
0.000000000
0.000000000
0.000000000
0.000000000
0.000000000
0.000000000
0.000000000
0.000000000
0.000000000
0.000000000
0.000000000
0.000000000
0.000000000
0.000000000
0.000000000
0.000000000
0.000000000
0.000000000
0.000000000
0.000000000
0.000000000
0.000000000
0.000000000
0.000000000
0.000000000
0.000000000
0.000000000
0.000000000
0.000000000
0.000000000
0.000000000
0.000000000
0.000000000
0.000000000
0.000000000
0.000000000
0.000000000
0.000000000
0.000000000
0.000000000
0.000000000
0.000000000
0.000000000
0.000000000
0.000000000
0.000000000
0.000000000
0.000000000
0.000000000
0.000000000
0.000000000
0.000000000
0.000000000
0.000000000
0.000000000
0.000000000
0.000000000
0.000000000
0.000000000
0.000000000
0.000000000
0.000000000
0.000000000
0.000000000
0.000000000
0.000000000
0.000000000
0.000000000
0.000000000
0.000000000
0.000000000
0.000000000
0.000000000
0.000000000
0.000000000
0.000000000
0.000000000
0.000000000
0.000000000
0.000000000
0.000000000
0.000000000
0.000000000
0.000000000
0.000000000
0.000000000
0.000000000
0.000000000
0.000000000
0.000000000
0.000000000
0.000000000
0.000000000
0.000000000
0.000000000
0.000000000
0.000000000
0.000000000
0.000000000
0.000000000
0.000000000
0.000000000
0.000000000
0.000000000
0.000000000
0.000000000
0.000000000
0.000000000
0.000000000
0.000000000
0.000000000
0.000000000
0.000000000
0.000000000
0.000000000
0.000000000
0.000000000
0.000000000
0.000000000
0.000000000
0.000000000
0.000000000
0.000000000
0.000000000
0.000000000
0.000000000
0.000000000
0.000000000
0.000000000
0.000000000
0.000000000
0.000000000
0.000000000
0.000000000
0.000000000
0.000000000
0.000000000
0.000000000
0.000000000
0.000000000
0.000000000
0.000000000
0.000000000
0.000000000
0.000000000
0.000000000
0.000000000
0.000000000
0.000000000
0.000000000
0.000000000
0.000000000
0.000000000
0.000000000
0.000000000
0.000000000
0.000000000
0.000000000
0.000000000
0.000000000
0.000000000
0.000000000
0.000000000
0.000000000
0.000000000
0.000000000
0.000000000
0.000000000
0.000000000
0.000000000
0.000000000
0.000000000
0.000000000
0.000000000
0.000000000
0.000000000
0.000000000
0.000000000
0.000000000
0.000000000
0.000000000
0.000000000
0.000000000
0.000000000
0.000000000
0.000000000
0.000000000
0.000000000
0.000000000
0.000000000
0.000000000
0.000000000
0.000000000
0.000000000
0.000000000
0.000000000
0.000000000
0.000000000
0.000000000
0.000000000
0.000000000
0.000000000
0.000000000
0.000000000
0.000000000
0.000000000
0.000000000
0.000000000
0.000000000
0.000000000
0.000000000
0.000000000
0.000000000
0.000000000
0.000000000
0.000000000
0.000000000
0.000000000
0.000000000
0.000000000
0.000000000
0.000000000
0.000000000
0.000000000
0.000000000
0.000000000
0.000000000
0.000000000
0.000000000
0.000000000
0.000000000
0.000000000
0.000000000
0.000000000
0.000000000
0.000000000
0.000000000
0.000000000
0.000000000
0.000000000
0.000000000
0.000000000
0.000000000
0.000000000
0.000000000
0.000000000
0.000000000
0.000000000
0.000000000
0.000000000
0.000000000
0.000000000
0.000000000
0.000000000
0.000000000
0.000000000
0.000000000
0.000000000
0.000000000
0.000000000
0.000000000
0.000000000
0.000000000
0.000000000
0.000000000
0.000000000
0.000000000
0.000000000
0.000000000
0.000000000
0.000000000
0.000000000
0.000000000
0.000000000
0.000000000
0.000000000
0.000000000
0.000000000
0.000000000
0.000000000
0.000000000
0.000000000
0.000000000
0.000000000
0.000000000
0.000000000
0.200000000
0.000000000
0.002207861
0.199939800
0.004908246
0.002208646
0.199759100
0.009813535
0.002209509
0.199458100
0.014712910
0.002210456
0.199036900
0.019603430
0.002211481
0.198495900
0.024482140
0.002212572
0.197835300
0.029346090
0.002213715
0.197055500
0.034192380
0.002214892
0.196157100
0.039018060
0.002216083
0.195140400
0.043820250
0.002217262
0.194006200
0.048596040
0.002218401
0.192755200
0.053342550
0.002219467
0.191388100
0.058056930
0.002220423
0.189905600
0.062736350
0.002221235
0.188308800
0.067377980
0.002221876
0.186598600
0.071979010
0.002222329
0.184775900
0.076536690
0.002222594
0.182842000
0.081048270
0.002222694
0.180797900
0.085511020
0.002222672
0.178644900
0.089922270
0.002222588
0.176384300
0.094279350
0.002222517
0.174017400
0.098579640
0.002222540
0.171545700
0.102820600
0.002222738
0.168970700
0.106999500
0.002223184
0.166293900
0.111114000
0.002223943
0.163517000
0.115161600
0.002225063
0.160641500
0.119139900
0.002226570
0.157669300
0.123046300
0.002228456
0.154602100
0.126878700
0.002230680
0.151441800
0.130634600
0.002233175
0.148190200
0.134311800
0.002235875
0.144849400
0.137908100
0.002238723
0.141421400
0.141421400
0.002241678
0.137908100
0.144849400
0.002244700
0.134311800
0.148190200
0.002247748
0.130634600
0.151441800
0.002250779
0.126878700
0.154602100
0.002253748
0.123046300
0.157669300
0.002256609
0.119139900
0.160641500
0.002259309
0.115161600
0.163517000
0.002261797
0.111114000
0.166293900
0.002264014
0.106999500
0.168970700
0.002265904
0.102820600
0.171545700
0.002267416
0.098579640
0.174017400
0.002268509
0.094279350
0.176384300
0.002269159
0.089922270
0.178644900
0.002269369
0.085511020
0.180797900
0.002269164
0.081048270
0.182842000
0.002268593
0.076536690
0.184775900
0.002267722
0.071979010
0.186598600
0.002266626
0.067377980
0.188308800
0.002265378
0.062736350
0.189905600
0.002264044
0.058056930
0.191388100
0.002262675
0.053342550
0.192755200
0.002261307
0.048596040
0.194006200
0.002259958
0.043820250
0.195140400
0.002258638
0.039018060
0.196157100
0.002257346
0.034192380
0.197055500
0.002256076
0.029346090
0.197835300
0.002254815
0.024482140
0.198495900
0.002253550
0.019603430
0.199036900
0.002252261
0.014712910
0.199458100
0.002250925
0.009813535
0.199759100
0.002249515
0.004908246
0.199939800
0.002248006
0.000000000
0.200000000
0.002246375
-0.004908246
0.199939800
0.002244603
-0.009813535
0.199759100
0.002242684
-0.014712910
0.199458100
0.002240623
-0.019603430
0.199036900
0.002238434
-0.024482140
0.198495900
0.002236144
-0.029346090
0.197835300
0.002233782
-0.034192380
0.197055500
0.002231371
-0.039018060
0.196157100
0.002228925
-0.043820250
0.195140400
0.002226442
-0.048596040
0.194006200
0.002223910
-0.053342550
0.192755200
0.002221322
-0.058056930
0.191388100
0.002218686
-0.062736350
0.189905600
0.002216017
-0.067377980
0.188308800
0.002213326
-0.071979010
0.186598600
0.002210613
-0.076536690
0.184775900
0.002207877
-0.081048270
0.182842000
0.002205122
-0.085511020
0.180797900
0.002202368
-0.089922270
0.178644900
0.002199649
-0.094279350
0.176384300
0.002197024
-0.098579640
0.174017400
0.002194565
-0.102820600
0.171545700
0.002192336
-0.106999500
0.168970700
0.002190366
-0.111114000
0.166293900
0.002188634
-0.115161600
0.163517000
0.002187098
-0.119139900
0.160641500
0.002185724
-0.123046300
0.157669300
0.002184506
-0.126878700
0.154602100
0.002183456
-0.130634600
0.151441800
0.002182587
-0.134311800
0.148190200
0.002181899
-0.137908100
0.144849400
0.002181382
-0.141421400
0.141421400
0.002181017
-0.144849400
0.137908100
0.002180773
-0.148190200
0.134311800
0.002180615
-0.151441800
0.130634600
0.002180501
-0.154602100
0.126878700
0.002180393
-0.157669300
0.123046300
0.002180263
-0.160641500
0.119139900
0.002180098
-0.163517000
0.115161600
0.002179891
-0.166293900
0.111114000
0.002179631
-0.168970700
0.106999500
0.002179296
-0.171545700
0.102820600
0.002178856
-0.174017400
0.098579640
0.002178286
-0.176384300
0.094279350
0.002177572
-0.178644900
0.089922270
0.002176713
-0.180797900
0.085511020
0.002175719
-0.182842000
0.081048270
0.002174611
-0.184775900
0.076536690
0.002173414
-0.186598600
0.071979010
0.002172154
-0.188308800
0.067377980
0.002170858
-0.189905600
0.062736350
0.002169552
-0.191388100
0.058056930
0.002168263
-0.192755200
0.053342550
0.002167018
-0.194006200
0.048596040
0.002165847
-0.195140400
0.043820250
0.002164784
-0.196157100
0.039018060
0.002163864
-0.197055500
0.034192380
0.002163121
-0.197835300
0.029346090
0.002162583
-0.198495900
0.024482140
0.002162269
-0.199036900
0.019603430
0.002162183
-0.199458100
0.014712910
0.002162316
-0.199759100
0.009813535
0.002162650
-0.199939800
0.004908246
0.002163168
-0.200000000
0.000000000
0.002163855
-0.199939800
-0.004908246
0.002164706
-0.199759100
-0.009813535
0.002165714
-0.199458100
-0.014712910
0.002166874
-0.199036900
-0.019603430
0.002168180
-0.198495900
-0.024482140
0.002169623
-0.197835300
-0.029346090
0.002171194
-0.197055500
-0.034192380
0.002172886
-0.196157100
-0.039018060
0.002174697
-0.195140400
-0.043820250
0.002176627
-0.194006200
-0.048596040
0.002178682
-0.192755200
-0.053342550
0.002180869
-0.191388100
-0.058056930
0.002183195
-0.189905600
-0.062736350
0.002185658
-0.188308800
-0.067377980
0.002188251
-0.186598600
-0.071979010
0.002190959
-0.184775900
-0.076536690
0.002193763
-0.182842000
-0.081048270
0.002196644
-0.180797900
-0.085511020
0.002199592
-0.178644900
-0.089922270
0.002202603
-0.176384300
-0.094279350
0.002205685
-0.174017400
-0.098579640
0.002208856
-0.171545700
-0.102820600
0.002212134
-0.168970700
-0.106999500
0.002215543
-0.166293900
-0.111114000
0.002219100
-0.163517000
-0.115161600
0.002222818
-0.160641500
-0.119139900
0.002226693
-0.157669300
-0.123046300
0.002230700
-0.154602100
-0.126878700
0.002234790
-0.151441800
-0.130634600
0.002238895
-0.148190200
-0.134311800
0.002242940
-0.144849400
-0.137908100
0.002246856
-0.141421400
-0.141421400
0.002250582
-0.137908100
-0.144849400
0.002254064
-0.134311800
-0.148190200
0.002257257
-0.130634600
-0.151441800
0.002260126
-0.126878700
-0.154602100
0.002262647
-0.123046300
-0.157669300
0.002264801
-0.119139900
-0.160641500
0.002266574
-0.115161600
-0.163517000
0.002267952
-0.111114000
-0.166293900
0.002268915
-0.106999500
-0.168970700
0.002269441
-0.102820600
-0.171545700
0.002269509
-0.098579640
-0.174017400
0.002269103
-0.094279350
-0.176384300
0.002268225
-0.089922270
-0.178644900
0.002266897
-0.085511020
-0.180797900
0.002265166
-0.081048270
-0.182842000
0.002263106
-0.076536690
-0.184775900
0.002260807
-0.071979010
-0.186598600
0.002258370
-0.067377980
-0.188308800
0.002255896
-0.062736350
-0.189905600
0.002253472
-0.058056930
-0.191388100
0.002251170
-0.053342550
-0.192755200
0.002249038
-0.048596040
-0.194006200
0.002247100
-0.043820250
-0.195140400
0.002245367
-0.039018060
-0.196157100
0.002243833
-0.034192380
-0.197055500
0.002242487
-0.029346090
-0.197835300
0.002241314
-0.024482140
-0.198495900
0.002240298
-0.019603430
-0.199036900
0.002239421
-0.014712910
-0.199458100
0.002238665
-0.009813535
-0.199759100
0.002238004
-0.004908246
-0.199939800
0.002237412
0.000000000
-0.200000000
0.002236855
0.004908246
-0.199939800
0.002236299
0.009813535
-0.199759100
0.002235710
0.014712910
-0.199458100
0.002235057
0.019603430
-0.199036900
0.002234317
0.024482140
-0.198495900
0.002233478
0.029346090
-0.197835300
0.002232531
0.034192380
-0.197055500
0.002231476
0.039018060
-0.196157100
0.002230311
0.043820250
-0.195140400
0.002229030
0.048596040
-0.194006200
0.002227631
0.053342550
-0.192755200
0.002226113
0.058056930
-0.191388100
0.002224486
0.062736350
-0.189905600
0.002222763
0.067377980
-0.188308800
0.002220951
0.071979010
-0.186598600
0.002219048
0.076536690
-0.184775900
0.002217050
0.081048270
-0.182842000
0.002214959
0.085511020
-0.180797900
0.002212786
0.089922270
-0.178644900
0.002210562
0.094279350
-0.176384300
0.002208349
0.098579640
-0.174017400
0.002206238
0.102820600
-0.171545700
0.002204319
0.106999500
-0.168970700
0.002202643
0.111114000
-0.166293900
0.002201200
0.115161600
-0.163517000
0.002199946
0.119139900
-0.160641500
0.002198855
0.123046300
-0.157669300
0.002197935
0.126878700
-0.154602100
0.002197225
0.130634600
-0.151441800
0.002196752
0.134311800
-0.148190200
0.002196521
0.137908100
-0.144849400
0.002196507
0.141421400
-0.141421400
0.002196664
0.144849400
-0.137908100
0.002196930
0.148190200
-0.134311800
0.002197243
0.151441800
-0.130634600
0.002197541
0.154602100
-0.126878700
0.002197780
0.157669300
-0.123046300
0.002197952
0.160641500
-0.119139900
0.002198084
0.163517000
-0.115161600
0.002198226
0.166293900
-0.111114000
0.002198417
0.168970700
-0.106999500
0.002198673
0.171545700
-0.102820600
0.002198986
0.174017400
-0.098579640
0.002199336
0.176384300
-0.094279350
0.002199707
0.178644900
-0.089922270
0.002200081
0.180797900
-0.085511020
0.002200448
0.182842000
-0.081048270
0.002200799
0.184775900
-0.076536690
0.002201127
0.186598600
-0.071979010
0.002201432
0.188308800
-0.067377980
0.002201714
0.189905600
-0.062736350
0.002201978
0.191388100
-0.058056930
0.002202233
0.192755200
-0.053342550
0.002202488
0.194006200
-0.048596040
0.002202756
0.195140400
-0.043820250
0.002203050
0.196157100
-0.039018060
0.002203382
0.197055500
-0.034192380
0.002203764
0.197835300
-0.029346090
0.002204202
0.198495900
-0.024482140
0.002204698
0.199036900
-0.019603430
0.002205247
0.199458100
-0.014712910
0.002205841
0.199759100
-0.009813535
0.002206472
0.199939800
-0.004908246
0.002207142
0.400000000
0.000000000
0.008834675
0.399879500
0.009816492
0.008837817
0.399518200
0.019627070
0.008841277
0.398916200
0.029425830
0.008845069
0.398073900
0.039206860
0.008849171
0.396991800
0.048964270
0.008853540
0.395670600
0.058692190
0.008858116
0.394111100
0.068384760
0.008862831
0.392314100
0.078036130
0.008867599
0.390280800
0.087640490
0.008872323
0.388012500
0.097192070
0.008876883
0.385510400
0.106685100
0.008881150
0.382776100
0.116113900
0.008884978
0.379811300
0.125472700
0.008888233
0.376617600
0.134756000
0.008890797
0.373197100
0.143958000
0.008892611
0.369551800
0.153073400
0.008893674
0.365683900
0.162096500
0.008894076
0.361595700
0.171022000
0.008893984
0.357289700
0.179844500
0.008893648
0.352768500
0.188558700
0.008893364
0.348034800
0.197159300
0.008893458
0.343091500
0.205641100
0.008894250
0.337941400
0.213999100
0.008896036
0.332587800
0.222228100
0.008899074
0.327033900
0.230323300
0.008903558
0.321283000
0.238279700
0.008909593
0.315338600
0.246092600
0.008917148
0.309204200
0.253757300
0.008926052
0.302883500
0.261269200
0.008936044
0.296380500
0.268623600
0.008946855
0.289698800
0.275816200
0.008958263
0.282842700
0.282842700
0.008970096
0.275816200
0.289698800
0.008982196
0.268623600
0.296380500
0.008994401
0.261269200
0.302883500
0.009006539
0.253757300
0.309204200
0.009018431
0.246092600
0.315338600
0.009029885
0.238279700
0.321283000
0.009040700
0.230323300
0.327033900
0.009050661
0.222228100
0.332587800
0.009059540
0.213999100
0.337941400
0.009067111
0.205641100
0.343091500
0.009073164
0.197159300
0.348034800
0.009077540
0.188558700
0.352768500
0.009080146
0.179844500
0.357289700
0.009080986
0.171022000
0.361595700
0.009080165
0.162096500
0.365683900
0.009077879
0.153073400
0.369551800
0.009074390
0.143958000
0.373197100
0.009070000
0.134756000
0.376617600
0.009065003
0.125472700
0.379811300
0.009059662
0.116113900
0.382776100
0.009054180
0.106685100
0.385510400
0.009048698
0.097192070
0.388012500
0.009043299
0.087640490
0.390280800
0.009038012
0.078036130
0.392314100
0.009032838
0.068384760
0.394111100
0.009027750
0.058692190
0.395670600
0.009022703
0.048964270
0.396991800
0.009017638
0.039206860
0.398073900
0.009012476
0.029425830
0.398916200
0.009007124
0.019627070
0.399518200
0.009001479
0.009816492
0.399879500
0.008995437
0.000000000
0.400000000
0.008988903
-0.009816492
0.399879500
0.008981808
-0.019627070
0.399518200
0.008974125
-0.029425830
0.398916200
0.008965869
-0.039206860
0.398073900
0.008957104
-0.048964270
0.396991800
0.008947934
-0.058692190
0.395670600
0.008938473
-0.068384760
0.394111100
0.008928820
-0.078036130
0.392314100
0.008919027
-0.087640490
0.390280800
0.008909082
-0.097192070
0.388012500
0.008898941
-0.106685100
0.385510400
0.008888578
-0.116113900
0.382776100
0.008878022
-0.125472700
0.379811300
0.008867335
-0.134756000
0.376617600
0.008856559
-0.143958000
0.373197100
0.008845698
-0.153073400
0.369551800
0.008834741
-0.162096500
0.365683900
0.008823710
-0.171022000
0.361595700
0.008812680
-0.179844500
0.357289700
0.008801794
-0.188558700
0.352768500
0.008791281
-0.197159300
0.348034800
0.008781432
-0.205641100
0.343091500
0.008772508
-0.213999100
0.337941400
0.008764618
-0.222228100
0.332587800
0.008757683
-0.230323300
0.327033900
0.008751532
-0.238279700
0.321283000
0.008746032
-0.246092600
0.315338600
0.008741155
-0.253757300
0.309204200
0.008736951
-0.261269200
0.302883500
0.008733468
-0.268623600
0.296380500
0.008730713
-0.275816200
0.289698800
0.008728646
-0.282842700
0.282842700
0.008727183
-0.289698800
0.275816200
0.008726207
-0.296380500
0.268623600
0.008725572
-0.302883500
0.261269200
0.008725116
-0.309204200
0.253757300
0.008724683
-0.315338600
0.246092600
0.008724163
-0.321283000
0.238279700
0.008723502
-0.327033900
0.230323300
0.008722674
-0.332587800
0.222228100
0.008721635
-0.337941400
0.213999100
0.008720292
-0.343091500
0.205641100
0.008718531
-0.348034800
0.197159300
0.008716247
-0.352768500
0.188558700
0.008713387
-0.357289700
0.179844500
0.008709947
-0.361595700
0.171022000
0.008705969
-0.365683900
0.162096500
0.008701533
-0.369551800
0.153073400
0.008696738
-0.373197100
0.143958000
0.008691691
-0.376617600
0.134756000
0.008686502
-0.379811300
0.125472700
0.008681274
-0.382776100
0.116113900
0.008676113
-0.385510400
0.106685100
0.008671128
-0.388012500
0.097192070
0.008666440
-0.390280800
0.087640490
0.008662183
-0.392314100
0.078036130
0.008658497
-0.394111100
0.068384760
0.008655521
-0.395670600
0.058692190
0.008653369
-0.396991800
0.048964270
0.008652112
-0.398073900
0.039206860
0.008651768
-0.398916200
0.029425830
0.008652300
-0.399518200
0.019627070
0.008653638
-0.399879500
0.009816492
0.008655710
-0.400000000
0.000000000
0.008658463
-0.399879500
-0.009816492
0.008661868
-0.399518200
-0.019627070
0.008665904
-0.398916200
-0.029425830
0.008670552
-0.398073900
-0.039206860
0.008675781
-0.396991800
-0.048964270
0.008681557
-0.395670600
-0.058692190
0.008687848
-0.394111100
-0.068384760
0.008694625
-0.392314100
-0.078036130
0.008701876
-0.390280800
-0.087640490
0.008709604
-0.388012500
-0.097192070
0.008717832
-0.385510400
-0.106685100
0.008726590
-0.382776100
-0.116113900
0.008735903
-0.379811300
-0.125472700
0.008745767
-0.376617600
-0.134756000
0.008756151
-0.373197100
-0.143958000
0.008766996
-0.369551800
-0.153073400
0.008778223
-0.365683900
-0.162096500
0.008789760
-0.361595700
-0.171022000
0.008801563
-0.357289700
-0.179844500
0.008813620
-0.352768500
-0.188558700
0.008825963
-0.348034800
-0.197159300
0.008838659
-0.343091500
-0.205641100
0.008851788
-0.337941400
-0.213999100
0.008865437
-0.332587800
-0.222228100
0.008879682
-0.327033900
-0.230323300
0.008894568
-0.321283000
-0.238279700
0.008910085
-0.315338600
-0.246092600
0.008926134
-0.309204200
-0.253757300
0.008942512
-0.302883500
-0.261269200
0.008958950
-0.296380500
-0.268623600
0.008975149
-0.289698800
-0.275816200
0.008990831
-0.282842700
-0.282842700
0.009005751
-0.275816200
-0.289698800
0.009019694
-0.268623600
-0.296380500
0.009032481
-0.261269200
-0.302883500
0.009043972
-0.253757300
-0.309204200
0.009054066
-0.246092600
-0.315338600
0.009062692
-0.238279700
-0.321283000
0.009069793
-0.230323300
-0.327033900
0.009075309
-0.222228100
-0.332587800
0.009079166
-0.213999100
-0.337941400
0.009081273
-0.205641100
-0.343091500
0.009081544
-0.197159300
-0.348034800
0.009079921
-0.188558700
-0.352768500
0.009076404
-0.179844500
-0.357289700
0.009071086
-0.171022000
-0.361595700
0.009064155
-0.162096500
-0.365683900
0.009055903
-0.153073400
-0.369551800
0.009046697
-0.143958000
-0.373197100
0.009036939
-0.134756000
-0.376617600
0.009027029
-0.125472700
-0.379811300
0.009017326
-0.116113900
-0.382776100
0.009008107
-0.106685100
-0.385510400
0.008999566
-0.097192070
-0.388012500
0.008991808
-0.087640490
-0.390280800
0.008984867
-0.078036130
-0.392314100
0.008978724
-0.068384760
-0.394111100
0.008973335
-0.058692190
-0.395670600
0.008968637
-0.048964270
-0.396991800
0.008964568
-0.039206860
-0.398073900
0.008961058
-0.029425830
-0.398916200
0.008958027
-0.019627070
-0.399518200
0.008955382
-0.009816492
-0.399879500
0.008953011
0.000000000
-0.400000000
0.008950781
0.009816492
-0.399879500
0.008948556
0.019627070
-0.399518200
0.008946195
0.029425830
-0.398916200
0.008943580
0.039206860
-0.398073900
0.008940618
0.048964270
-0.396991800
0.008937255
0.058692190
-0.395670600
0.008933465
0.068384760
-0.394111100
0.008929241
0.078036130
-0.392314100
0.008924574
0.087640490
-0.390280800
0.008919447
0.097192070
-0.388012500
0.008913842
0.106685100
-0.385510400
0.008907763
0.116113900
-0.382776100
0.008901250
0.125472700
-0.379811300
0.008894350
0.134756000
-0.376617600
0.008887093
0.143958000
-0.373197100
0.008879472
0.153073400
-0.369551800
0.008871473
0.162096500
-0.365683900
0.008863099
0.171022000
-0.361595700
0.008854397
0.179844500
-0.357289700
0.008845490
0.188558700
-0.352768500
0.008836630
0.197159300
-0.348034800
0.008828176
0.205641100
-0.343091500
0.008820493
0.213999100
-0.337941400
0.008813780
0.222228100
-0.332587800
0.008808000
0.230323300
-0.327033900
0.008802982
0.238279700
-0.321283000
0.008798610
0.246092600
-0.315338600
0.008794930
0.253757300
-0.309204200
0.008792084
0.261269200
-0.302883500
0.008790191
0.268623600
-0.296380500
0.008789267
0.275816200
-0.289698800
0.008789212
0.282842700
-0.282842700
0.008789836
0.289698800
-0.275816200
0.008790906
0.296380500
-0.268623600
0.008792158
0.302883500
-0.261269200
0.008793348
0.309204200
-0.253757300
0.008794306
0.315338600
-0.246092600
0.008794994
0.321283000
-0.238279700
0.008795525
0.327033900
-0.230323300
0.008796092
0.332587800
-0.222228100
0.008796858
0.337941400
-0.213999100
0.008797882
0.343091500
-0.205641100
0.008799135
0.348034800
-0.197159300
0.008800540
0.352768500
-0.188558700
0.008802024
0.357289700
-0.179844500
0.008803523
0.361595700
-0.171022000
0.008804993
0.365683900
-0.162096500
0.008806396
0.369551800
-0.153073400
0.008807711
0.373197100
-0.143958000
0.008808931
0.376617600
-0.134756000
0.008810061
0.379811300
-0.125472700
0.008811119
0.382776100
-0.116113900
0.008812138
0.385510400
-0.106685100
0.008813160
0.388012500
-0.097192070
0.008814232
0.390280800
-0.087640490
0.008815409
0.392314100
-0.078036130
0.008816740
0.394111100
-0.068384760
0.008818268
0.395670600
-0.058692190
0.008820022
0.396991800
-0.048964270
0.008822009
0.398073900
-0.039206860
0.008824208
0.398916200
-0.029425830
0.008826586
0.399518200
-0.019627070
0.008829116
0.399879500
-0.009816492
0.008831797
0.600000000
0.000000000
0.019890160
0.599819300
0.014724740
0.019897240
0.599277300
0.029440610
0.019905040
0.598374300
0.044138740
0.019913590
0.597110900
0.058810290
0.019922840
0.595487800
0.073446410
0.019932690
0.593505900
0.088038280
0.019943000
0.591166600
0.102577100
0.019953630
0.588471200
0.117054200
0.019964380
0.585421300
0.131460700
0.019975030
0.582018800
0.145788100
0.019985310
0.578265700
0.160027700
0.019994920
0.574164200
0.174170800
0.020003550
0.569716900
0.188209100
0.020010890
0.564926400
0.202133900
0.020016670
0.559795700
0.215937000
0.020020760
0.554327700
0.229610100
0.020023150
0.548525900
0.243144800
0.020024060
0.542393600
0.256533100
0.020023850
0.535934600
0.269766800
0.020023100
0.529152800
0.282838000
0.020022460
0.522052200
0.295738900
0.020022670
0.514637200
0.308461700
0.020024450
0.506912200
0.320998600
0.020028480
0.498881800
0.333342200
0.020035330
0.490550900
0.345484900
0.020045440
0.481924500
0.357419600
0.020059040
0.473007900
0.369139000
0.020076070
0.463806300
0.380636000
0.020096140
0.454325300
0.391903700
0.020118660
0.444570700
0.402935400
0.020143040
0.434548300
0.413724400
0.020168750
0.424264100
0.424264100
0.020195430
0.413724400
0.434548300
0.020222700
0.402935400
0.444570700
0.020250220
0.391903700
0.454325300
0.020277580
0.380636000
0.463806300
0.020304390
0.369139000
0.473007900
0.020330210
0.357419600
0.481924500
0.020354590
0.345484900
0.490550900
0.020377040
0.333342200
0.498881800
0.020397060
0.320998600
0.506912200
0.020414130
0.308461700
0.514637200
0.020427770
0.295738900
0.522052200
0.020437640
0.282838000
0.529152800
0.020443510
0.269766800
0.535934600
0.020445410
0.256533100
0.542393600
0.020443560
0.243144800
0.548525900
0.020438400
0.229610100
0.554327700
0.020430540
0.215937000
0.559795700
0.020420640
0.202133900
0.564926400
0.020409380
0.188209100
0.569716900
0.020397340
0.174170800
0.574164200
0.020384980
0.160027700
0.578265700
0.020372620
0.145788100
0.582018800
0.020360450
0.131460700
0.585421300
0.020348530
0.117054200
0.588471200
0.020336870
0.102577100
0.591166600
0.020325400
0.088038280
0.593505900
0.020314020
0.073446410
0.595487800
0.020302600
0.058810290
0.597110900
0.020290960
0.044138740
0.598374300
0.020278900
0.029440610
0.599277300
0.020266170
0.014724740
0.599819300
0.020252550
0.000000000
0.600000000
0.020237820
-0.014724740
0.599819300
0.020221830
-0.029440610
0.599277300
0.020204510
-0.044138740
0.598374300
0.020185900
-0.058810290
0.597110900
0.020166140
-0.073446410
0.595487800
0.020145470
-0.088038280
0.593505900
0.020124140
-0.102577100
0.591166600
0.020102380
-0.117054200
0.588471200
0.020080310
-0.131460700
0.585421300
0.020057890
-0.145788100
0.582018800
0.020035030
-0.160027700
0.578265700
0.020011670
-0.174170800
0.574164200
0.019987870
-0.188209100
0.569716900
0.019963780
-0.202133900
0.564926400
0.019939490
-0.215937000
0.559795700
0.019915010
-0.229610100
0.554327700
0.019890310
-0.243144800
0.548525900
0.019865450
-0.256533100
0.542393600
0.019840580
-0.269766800
0.535934600
0.019816040
-0.282838000
0.529152800
0.019792350
-0.295738900
0.522052200
0.019770150
-0.308461700
0.514637200
0.019750030
-0.320998600
0.506912200
0.019732250
-0.333342200
0.498881800
0.019716620
-0.345484900
0.490550900
0.019702750
-0.357419600
0.481924500
0.019690350
-0.369139000
0.473007900
0.019679360
-0.380636000
0.463806300
0.019669880
-0.391903700
0.454325300
0.019662030
-0.402935400
0.444570700
0.019655820
-0.413724400
0.434548300
0.019651160
-0.424264100
0.424264100
0.019647860
-0.434548300
0.413724400
0.019645660
-0.444570700
0.402935400
0.019644240
-0.454325300
0.391903700
0.019643210
-0.463806300
0.380636000
0.019642230
-0.473007900
0.369139000
0.019641060
-0.481924500
0.357419600
0.019639570
-0.490550900
0.345484900
0.019637700
-0.498881800
0.333342200
0.019635360
-0.506912200
0.320998600
0.019632330
-0.514637200
0.308461700
0.019628360
-0.522052200
0.295738900
0.019623220
-0.529152800
0.282838000
0.019616770
-0.535934600
0.269766800
0.019609020
-0.542393600
0.256533100
0.019600050
-0.548525900
0.243144800
0.019590050
-0.554327700
0.229610100
0.019579240
-0.559795700
0.215937000
0.019567870
-0.564926400
0.202133900
0.019556170
-0.569716900
0.188209100
0.019544390
-0.574164200
0.174170800
0.019532760
-0.578265700
0.160027700
0.019521520
-0.582018800
0.145788100
0.019510950
-0.585421300
0.131460700
0.019501360
-0.588471200
0.117054200
0.019493050
-0.591166600
0.102577100
0.019486340
-0.593505900
0.088038280
0.019481490
-0.595487800
0.073446410
0.019478660
-0.597110900
0.058810290
0.019477880
-0.598374300
0.044138740
0.019479080
-0.599277300
0.029440610
0.019482090
-0.599819300
0.014724740
0.019486770
-0.600000000
0.000000000
0.019492970
-0.599819300
-0.014724740
0.019500650
-0.599277300
-0.029440610
0.019509750
-0.598374300
-0.044138740
0.019520220
-0.597110900
-0.058810290
0.019532000
-0.595487800
-0.073446410
0.019545020
-0.593505900
-0.088038280
0.019559200
-0.591166600
-0.102577100
0.019574480
-0.588471200
-0.117054200
0.019590820
-0.585421300
-0.131460700
0.019608240
-0.582018800
-0.145788100
0.019626790
-0.578265700
-0.160027700
0.019646530
-0.574164200
-0.174170800
0.019667520
-0.569716900
-0.188209100
0.019689760
-0.564926400
-0.202133900
0.019713160
-0.559795700
-0.215937000
0.019737610
-0.554327700
-0.229610100
0.019762910
-0.548525900
-0.243144800
0.019788920
-0.542393600
-0.256533100
0.019815520
-0.535934600
-0.269766800
0.019842700
-0.529152800
-0.282838000
0.019870530
-0.522052200
-0.295738900
0.019899140
-0.514637200
-0.308461700
0.019928740
-0.506912200
-0.320998600
0.019959510
-0.498881800
-0.333342200
0.019991620
-0.490550900
-0.345484900
0.020025170
-0.481924500
-0.357419600
0.020060150
-0.473007900
-0.369139000
0.020096320
-0.463806300
-0.380636000
0.020133250
-0.454325300
-0.391903700
0.020170300
-0.444570700
-0.402935400
0.020206820
-0.434548300
-0.413724400
0.020242170
-0.424264100
-0.424264100
0.020275800
-0.413724400
-0.434548300
0.020307240
-0.402935400
-0.444570700
0.020336060
-0.391903700
-0.454325300
0.020361970
-0.380636000
-0.463806300
0.020384720
-0.369139000
-0.473007900
0.020404170
-0.357419600
-0.481924500
0.020420180
-0.345484900
-0.490550900
0.020432610
-0.333342200
-0.498881800
0.020441300
-0.320998600
-0.506912200
0.020446050
-0.308461700
-0.514637200
0.020446670
-0.295738900
-0.522052200
0.020443010
-0.282838000
-0.529152800
0.020435080
-0.269766800
-0.535934600
0.020423090
-0.256533100
-0.542393600
0.020407460
-0.243144800
-0.548525900
0.020388860
-0.229610100
-0.554327700
0.020368110
-0.215937000
-0.559795700
0.020346110
-0.202133900
-0.564926400
0.020323770
-0.188209100
-0.569716900
0.020301900
-0.174170800
-0.574164200
0.020281110
-0.160027700
-0.578265700
0.020261860
-0.145788100
-0.582018800
0.020244370
-0.131460700
-0.585421300
0.020228720
-0.117054200
-0.588471200
0.020214880
-0.102577100
-0.591166600
0.020202730
-0.088038280
-0.593505900
0.020192140
-0.073446410
-0.595487800
0.020182970
-0.058810290
-0.597110900
0.020175050
-0.044138740
-0.598374300
0.020168220
-0.029440610
-0.599277300
0.020162260
-0.014724740
-0.599819300
0.020156910
0.000000000
-0.600000000
0.020151890
0.014724740
-0.599819300
0.020146870
0.029440610
-0.599277300
0.020141550
0.044138740
-0.598374300
0.020135650
0.058810290
-0.597110900
0.020128980
0.073446410
-0.595487800
0.020121400
0.088038280
-0.593505900
0.020112850
0.102577100
-0.591166600
0.020103330
0.117054200
-0.588471200
0.020092810
0.131460700
-0.585421300
0.020081250
0.145788100
-0.582018800
0.020068620
0.160027700
-0.578265700
0.020054920
0.174170800
-0.574164200
0.020040230
0.188209100
-0.569716900
0.020024680
0.202133900
-0.564926400
0.020008320
0.215937000
-0.559795700
0.019991140
0.229610100
-0.554327700
0.019973110
0.243144800
-0.548525900
0.019954230
0.256533100
-0.542393600
0.019934620
0.269766800
-0.535934600
0.019914540
0.282838000
-0.529152800
0.019894570
0.295738900
-0.522052200
0.019875510
0.308461700
-0.514637200
0.019858190
0.320998600
-0.506912200
0.019843060
0.333342200
-0.498881800
0.019830030
0.345484900
-0.490550900
0.019818720
0.357419600
-0.481924500
0.019808870
0.369139000
-0.473007900
0.019800570
0.380636000
-0.463806300
0.019794150
0.391903700
-0.454325300
0.019789890
0.402935400
-0.444570700
0.019787810
0.413724400
-0.434548300
0.019787680
0.424264100
-0.424264100
0.019789090
0.434548300
-0.413724400
0.019791500
0.444570700
-0.402935400
0.019794320
0.454325300
-0.391903700
0.019797010
0.463806300
-0.380636000
0.019799170
0.473007900
-0.369139000
0.019800720
0.481924500
-0.357419600
0.019801910
0.490550900
-0.345484900
0.019803190
0.498881800
-0.333342200
0.019804920
0.506912200
-0.320998600
0.019807230
0.514637200
-0.308461700
0.019810050
0.522052200
-0.295738900
0.019813220
0.529152800
-0.282838000
0.019816560
0.535934600
-0.269766800
0.019819940
0.542393600
-0.256533100
0.019823260
0.548525900
-0.243144800
0.019826420
0.554327700
-0.229610100
0.019829380
0.559795700
-0.215937000
0.019832130
0.564926400
-0.202133900
0.019834680
0.569716900
-0.188209100
0.019837060
0.574164200
-0.174170800
0.019839360
0.578265700
-0.160027700
0.019841660
0.582018800
-0.145788100
0.019844080
0.585421300
-0.131460700
0.019846730
0.588471200
-0.117054200
0.019849730
0.591166600
-0.102577100
0.019853180
0.593505900
-0.088038280
0.019857130
0.595487800
-0.073446410
0.019861610
0.597110900
-0.058810290
0.019866570
0.598374300
-0.044138740
0.019871930
0.599277300
-0.029440610
0.019877630
0.599819300
-0.014724740
0.019883670
0.800000000
0.000000000
0.035772440
0.799759100
0.019632980
0.035791930
0.799036400
0.039254140
0.035811210
0.797832400
0.058851660
0.035830210
0.796147800
0.078413720
0.035848680
0.793983600
0.097928550
0.035866270
0.791341200
0.117384400
0.035882630
0.788222100
0.136769500
0.035897410
0.784628200
0.156072300
0.035910240
0.780561700
0.175281000
0.035920680
0.776025000
0.194384100
0.035928220
0.771020800
0.213370200
0.035932260
0.765552300
0.232227700
0.035932160
0.759622500
0.250945400
0.035927350
0.753235300
0.269511900
0.035917390
0.746394300
0.287916000
0.035902110
0.739103600
0.306146700
0.035881730
0.731367800
0.324193100
0.035856850
0.723191400
0.342044100
0.035828440
0.714579500
0.359689100
0.035797820
0.705537000
0.377117400
0.035766470
0.696069600
0.394318600
0.035735980
0.686182900
0.411282200
0.035707900
0.675882900
0.427998100
0.035683640
0.665175700
0.444456200
0.035664450
0.654067900
0.460646500
0.035651360
0.642566000
0.476559500
0.035645010
0.630677200
0.492185300
0.035645480
0.618408400
0.507514700
0.035652310
0.605767100
0.522538300
0.035664670
0.592760900
0.537247200
0.035681800
0.579397700
0.551632500
0.035703240
0.565685500
0.565685500
0.035728750
0.551632500
0.579397700
0.035758140
0.537247200
0.592760900
0.035791140
0.522538300
0.605767100
0.035827320
0.507514700
0.618408400
0.035866160
0.492185300
0.630677200
0.035907030
0.476559500
0.642566000
0.035949290
0.460646500
0.654067900
0.035992290
0.444456200
0.665175700
0.036035370
0.427998100
0.675882900
0.036077910
0.411282200
0.686182900
0.036119320
0.394318600
0.696069600
0.036159050
0.377117400
0.705537000
0.036196600
0.359689100
0.714579500
0.036231510
0.342044100
0.723191400
0.036263340
0.324193100
0.731367800
0.036291680
0.306146700
0.739103600
0.036316130
0.287916000
0.746394300
0.036336300
0.269511900
0.753235300
0.036351800
0.250945400
0.759622500
0.036362230
0.232227700
0.765552300
0.036367250
0.213370200
0.771020800
0.036366550
0.194384100
0.776025000
0.036359960
0.175281000
0.780561700
0.036347450
0.156072300
0.784628200
0.036329120
0.136769500
0.788222100
0.036305230
0.117384400
0.791341200
0.036276160
0.097928550
0.793983600
0.036242340
0.078413720
0.796147800
0.036204230
0.058851660
0.797832400
0.036162220
0.039254140
0.799036400
0.036116690
0.019632980
0.799759100
0.036067940
0.000000000
0.800000000
0.036016200
-0.019632980
0.799759100
0.035961730
-0.039254140
0.799036400
0.035904790
-0.058851660
0.797832400
0.035845720
-0.078413720
0.796147800
0.035784960
-0.097928550
0.793983600
0.035723030
-0.117384400
0.791341200
0.035660500
-0.136769500
0.788222100
0.035597900
-0.156072300
0.784628200
0.035535560
-0.175281000
0.780561700
0.035473580
-0.194384100
0.776025000
0.035411950
-0.213370200
0.771020800
0.035350800
-0.232227700
0.765552300
0.035290450
-0.250945400
0.759622500
0.035231410
-0.269511900
0.753235300
0.035173960
-0.287916000
0.746394300
0.035118150
-0.306146700
0.739103600
0.035063860
-0.324193100
0.731367800
0.035011050
-0.342044100
0.723191400
0.034959920
-0.359689100
0.714579500
0.034910870
-0.377117400
0.705537000
0.034864580
-0.394318600
0.696069600
0.034821850
-0.411282200
0.686182900
0.034783330
-0.427998100
0.675882900
0.034749220
-0.444456200
0.665175700
0.034719260
-0.460646500
0.654067900
0.034692920
-0.476559500
0.642566000
0.034669720
-0.492185300
0.630677200
0.034649260
-0.507514700
0.618408400
0.034631290
-0.522538300
0.605767100
0.034615540
-0.537247200
0.592760900
0.034601770
-0.551632500
0.579397700
0.034589800
-0.565685500
0.565685500
0.034579460
-0.579397700
0.551632500
0.034570590
-0.592760900
0.537247200
0.034562980
-0.605767100
0.522538300
0.034556330
-0.618408400
0.507514700
0.034550250
-0.630677200
0.492185300
0.034544260
-0.642566000
0.476559500
0.034537850
-0.654067900
0.460646500
0.034530500
-0.665175700
0.444456200
0.034521670
-0.675882900
0.427998100
0.034510920
-0.686182900
0.411282200
0.034497930
-0.696069600
0.394318600
0.034482630
-0.705537000
0.377117400
0.034465180
-0.714579500
0.359689100
0.034445960
-0.723191400
0.342044100
0.034425480
-0.731367800
0.324193100
0.034404240
-0.739103600
0.306146700
0.034382660
-0.746394300
0.287916000
0.034361070
-0.753235300
0.269511900
0.034339630
-0.759622500
0.250945400
0.034318430
-0.765552300
0.232227700
0.034297560
-0.771020800
0.213370200
0.034277190
-0.776025000
0.194384100
0.034257630
-0.780561700
0.175281000
0.034239370
-0.784628200
0.156072300
0.034223070
-0.788222100
0.136769500
0.034209380
-0.791341200
0.117384400
0.034198890
-0.793983600
0.097928550
0.034191970
-0.796147800
0.078413720
0.034188670
-0.797832400
0.058851660
0.034188770
-0.799036400
0.039254140
0.034191810
-0.799759100
0.019632980
0.034197240
-0.800000000
0.000000000
0.034204580
-0.799759100
-0.019632980
0.034213550
-0.799036400
-0.039254140
0.034224030
-0.797832400
-0.058851660
0.034236130
-0.796147800
-0.078413720
0.034250070
-0.793983600
-0.097928550
0.034266190
-0.791341200
-0.117384400
0.034284880
-0.788222100
-0.136769500
0.034306580
-0.784628200
-0.156072300
0.034331780
-0.780561700
-0.175281000
0.034361040
-0.776025000
-0.194384100
0.034394950
-0.771020800
-0.213370200
0.034434070
-0.765552300
-0.232227700
0.034478880
-0.759622500
-0.250945400
0.034529600
-0.753235300
-0.269511900
0.034586120
-0.746394300
-0.287916000
0.034648040
-0.739103600
-0.306146700
0.034714630
-0.731367800
-0.324193100
0.034784980
-0.723191400
-0.342044100
0.034858110
-0.714579500
-0.359689100
0.034933150
-0.705537000
-0.377117400
0.035009390
-0.696069600
-0.394318600
0.035086340
-0.686182900
-0.411282200
0.035163770
-0.675882900
-0.427998100
0.035241620
-0.665175700
-0.444456200
0.035319980
-0.654067900
-0.460646500
0.035398950
-0.642566000
-0.476559500
0.035478540
-0.630677200
-0.492185300
0.035558560
-0.618408400
-0.507514700
0.035638520
-0.605767100
-0.522538300
0.035717650
-0.592760900
-0.537247200
0.035794950
-0.579397700
-0.551632500
0.035869290
-0.565685500
-0.565685500
0.035939550
-0.551632500
-0.579397700
0.036004660
-0.537247200
-0.592760900
0.036063720
-0.522538300
-0.605767100
0.036116070
-0.507514700
-0.618408400
0.036161320
-0.492185300
-0.630677200
0.036199280
-0.476559500
-0.642566000
0.036229940
-0.460646500
-0.654067900
0.036253390
-0.444456200
-0.665175700
0.036269750
-0.427998100
-0.675882900
0.036279170
-0.411282200
-0.686182900
0.036281790
-0.394318600
-0.696069600
0.036277840
-0.377117400
-0.705537000
0.036267650
-0.359689100
-0.714579500
0.036251750
-0.342044100
-0.723191400
0.036230850
-0.324193100
-0.731367800
0.036205910
-0.306146700
-0.739103600
0.036177990
-0.287916000
-0.746394300
0.036148220
-0.269511900
-0.753235300
0.036117710
-0.250945400
-0.759622500
0.036087390
-0.232227700
-0.765552300
0.036057960
-0.213370200
-0.771020800
0.036029880
-0.194384100
-0.776025000
0.036003340
-0.175281000
-0.780561700
0.035978380
-0.156072300
-0.784628200
0.035954860
-0.136769500
-0.788222100
0.035932630
-0.117384400
-0.791341200
0.035911490
-0.097928550
-0.793983600
0.035891310
-0.078413720
-0.796147800
0.035871890
-0.058851660
-0.797832400
0.035853060
-0.039254140
-0.799036400
0.035834520
-0.019632980
-0.799759100
0.035815870
0.000000000
-0.800000000
0.035796580
0.019632980
-0.799759100
0.035776010
0.039254140
-0.799036400
0.035753490
0.058851660
-0.797832400
0.035728420
0.078413720
-0.796147800
0.035700310
0.097928550
-0.793983600
0.035668950
0.117384400
-0.791341200
0.035634370
0.136769500
-0.788222100
0.035596850
0.156072300
-0.784628200
0.035556930
0.175281000
-0.780561700
0.035515250
0.194384100
-0.776025000
0.035472530
0.213370200
-0.771020800
0.035429550
0.232227700
-0.765552300
0.035386970
0.250945400
-0.759622500
0.035345350
0.269511900
-0.753235300
0.035305000
0.287916000
-0.746394300
0.035266090
0.306146700
-0.739103600
0.035228610
0.324193100
-0.731367800
0.035192500
0.342044100
-0.723191400
0.035157780
0.359689100
-0.714579500
0.035124670
0.377117400
-0.705537000
0.035093900
0.394318600
-0.696069600
0.035066710
0.411282200
-0.686182900
0.035044420
0.427998100
-0.675882900
0.035027690
0.444456200
-0.665175700
0.035016190
0.460646500
-0.654067900
0.035008970
0.476559500
-0.642566000
0.035005310
0.492185300
-0.630677200
0.035005220
0.507514700
-0.618408400
0.035009170
0.522538300
-0.605767100
0.035017470
0.537247200
-0.592760900
0.035029940
0.551632500
-0.579397700
0.035045850
0.565685500
-0.565685500
0.035064090
0.579397700
-0.551632500
0.035083380
0.592760900
-0.537247200
0.035102450
0.605767100
-0.522538300
0.035120170
0.618408400
-0.507514700
0.035135940
0.630677200
-0.492185300
0.035149880
0.642566000
-0.476559500
0.035162910
0.654067900
-0.460646500
0.035176420
0.665175700
-0.444456200
0.035191600
0.675882900
-0.427998100
0.035209130
0.686182900
-0.411282200
0.035229130
0.696069600
-0.394318600
0.035251390
0.705537000
-0.377117400
0.035275560
0.714579500
-0.359689100
0.035301220
0.723191400
-0.342044100
0.035327930
0.731367800
-0.324193100
0.035355230
0.739103600
-0.306146700
0.035382690
0.746394300
-0.287916000
0.035410000
0.753235300
-0.269511900
0.035436970
0.759622500
-0.250945400
0.035463510
0.765552300
-0.232227700
0.035489640
0.771020800
-0.213370200
0.035515450
0.776025000
-0.194384100
0.035540990
0.780561700
-0.175281000
0.035566320
0.784628200
-0.156072300
0.035591450
0.788222100
-0.136769500
0.035616330
0.791341200
-0.117384400
0.035640850
0.793983600
-0.097928550
0.035664850
0.796147800
-0.078413720
0.035688160
0.797832400
-0.058851660
0.035710580
0.799036400
-0.039254140
0.035732030
0.799759100
-0.019632980
0.035752570
1.000000000
0.000000000
0.056479040
0.999698800
0.024541230
0.056482500
0.998795400
0.049067680
0.056484390
0.997290400
0.073564570
0.056485510
0.995184700
0.098017140
0.056486880
0.992479600
0.122410700
0.056489660
0.989176500
0.146730500
0.056495130
0.985277700
0.170961900
0.056504470
0.980785300
0.195090300
0.056518640
0.975702100
0.219101200
0.056538200
0.970031300
0.242980200
0.056563250
0.963776100
0.266712800
0.056593460
0.956940400
0.290284700
0.056628100
0.949528200
0.313681800
0.056666260
0.941544100
0.336889900
0.056706910
0.932992800
0.359895100
0.056749090
0.923879500
0.382683400
0.056792020
0.914209800
0.405241300
0.056835130
0.903989300
0.427555100
0.056878120
0.893224300
0.449611300
0.056920890
0.881921300
0.471396700
0.056963510
0.870087000
0.492898200
0.057006140
0.857728600
0.514102800
0.057048990
0.844853600
0.534997600
0.057092270
0.831469600
0.555570200
0.057136160
0.817584800
0.575808200
0.057180720
0.803207500
0.595699300
0.057225780
0.788346400
0.615231600
0.057270700
0.773010400
0.634393300
0.057314370
0.757208800
0.653172900
0.057355490
0.740951100
0.671559000
0.057392940
0.724247100
0.689540600
0.057426070
0.707106800
0.707106800
0.057454680
0.689540600
0.724247100
0.057478810
0.671559000
0.740951100
0.057498640
0.653172900
0.757208800
0.057514340
0.634393300
0.773010400
0.057526070
0.615231600
0.788346400
0.057533910
0.595699300
0.803207500
0.057537750
0.575808200
0.817584800
0.057537260
0.555570200
0.831469600
0.057531850
0.534997600
0.844853600
0.057520740
0.514102800
0.857728600
0.057503060
0.492898200
0.870087000
0.057478040
0.471396700
0.881921300
0.057445230
0.449611300
0.893224300
0.057404580
0.427555100
0.903989300
0.057356590
0.405241300
0.914209800
0.057302230
0.382683400
0.923879500
0.057242870
0.359895100
0.932992800
0.057180110
0.336889900
0.941544100
0.057115620
0.313681800
0.949528200
0.057050920
0.290284700
0.956940400
0.056987370
0.266712800
0.963776100
0.056926050
0.242980200
0.970031300
0.056867810
0.219101200
0.975702100
0.056813260
0.195090300
0.980785300
0.056762790
0.170961900
0.985277700
0.056716590
0.146730500
0.989176500
0.056674670
0.122410700
0.992479600
0.056636880
0.098017140
0.995184700
0.056602940
0.073564570
0.997290400
0.056572440
0.049067680
0.998795400
0.056544930
0.024541230
0.999698800
0.056519910
0.000000000
1.000000000
0.056496830
-0.024541230
0.999698800
0.056475190
-0.049067680
0.998795400
0.056454500
-0.073564570
0.997290400
0.056434330
-0.098017140
0.995184700
0.056414310
-0.122410700
0.992479600
0.056394120
-0.146730500
0.989176500
0.056373490
-0.170961900
0.985277700
0.056352120
-0.195090300
0.980785300
0.056329650
-0.219101200
0.975702100
0.056305650
-0.242980200
0.970031300
0.056279820
-0.266712800
0.963776100
0.056252190
-0.290284700
0.956940400
0.056223210
-0.313681800
0.949528200
0.056193570
-0.336889900
0.941544100
0.056163750
-0.359895100
0.932992800
0.056133850
-0.382683400
0.923879500
0.056103620
-0.405241300
0.914209800
0.056072730
-0.427555100
0.903989300
0.056040920
-0.449611300
0.893224300
0.056008160
-0.471396700
0.881921300
0.055974670
-0.492898200
0.870087000
0.055940950
-0.514102800
0.857728600
0.055907570
-0.534997600
0.844853600
0.055875010
-0.555570200
0.831469600
0.055843570
-0.575808200
0.817584800
0.055813540
-0.595699300
0.803207500
0.055785280
-0.615231600
0.788346400
0.055759150
-0.634393300
0.773010400
0.055735480
-0.653172900
0.757208800
0.055714530
-0.671559000
0.740951100
0.055696540
-0.689540600
0.724247100
0.055681710
-0.707106800
0.707106800
0.055670200
-0.724247100
0.689540600
0.055662130
-0.740951100
0.671559000
0.055657570
-0.757208800
0.653172900
0.055656570
-0.773010400
0.634393300
0.055659170
-0.788346400
0.615231600
0.055665440
-0.803207500
0.595699300
0.055675450
-0.817584800
0.575808200
0.055689230
-0.831469600
0.555570200
0.055706690
-0.844853600
0.534997600
0.055727630
-0.857728600
0.514102800
0.055751610
-0.870087000
0.492898200
0.055778030
-0.881921300
0.471396700
0.055806120
-0.893224300
0.449611300
0.055835100
-0.903989300
0.427555100
0.055864200
-0.914209800
0.405241300
0.055892800
-0.923879500
0.382683400
0.055920390
-0.932992800
0.359895100
0.055946630
-0.941544100
0.336889900
0.055971260
-0.949528200
0.313681800
0.055994080
-0.956940400
0.290284700
0.056014970
-0.963776100
0.266712800
0.056033850
-0.970031300
0.242980200
0.056050780
-0.975702100
0.219101200
0.056065940
-0.980785300
0.195090300
0.056079620
-0.985277700
0.170961900
0.056092300
-0.989176500
0.146730500
0.056104510
-0.992479600
0.122410700
0.056116910
-0.995184700
0.098017140
0.056130160
-0.997290400
0.073564570
0.056144950
-0.998795400
0.049067680
0.056161960
-0.999698800
0.024541230
0.056181740
-1.000000000
0.000000000
0.056204760
-0.999698800
-0.024541230
0.056231290
-0.998795400
-0.049067680
0.056261470
-0.997290400
-0.073564570
0.056295220
-0.995184700
-0.098017140
0.056332320
-0.992479600
-0.122410700
0.056372400
-0.989176500
-0.146730500
0.056414950
-0.985277700
-0.170961900
0.056459400
-0.980785300
-0.195090300
0.056505100
-0.975702100
-0.219101200
0.056551330
-0.970031300
-0.242980200
0.056597400
-0.963776100
-0.266712800
0.056642670
-0.956940400
-0.290284700
0.056686640
-0.949528200
-0.313681800
0.056729020
-0.941544100
-0.336889900
0.056769760
-0.932992800
-0.359895100
0.056809060
-0.923879500
-0.382683400
0.056847260
-0.914209800
-0.405241300
0.056884760
-0.903989300
-0.427555100
0.056921860
-0.893224300
-0.449611300
0.056958660
-0.881921300
-0.471396700
0.056994970
-0.870087000
-0.492898200
0.057030400
-0.857728600
-0.514102800
0.057064330
-0.844853600
-0.534997600
0.057096110
-0.831469600
-0.555570200
0.057125160
-0.817584800
-0.575808200
0.057151070
-0.803207500
-0.595699300
0.057173630
-0.788346400
-0.615231600
0.057192870
-0.773010400
-0.634393300
0.057208950
-0.757208800
-0.653172900
0.057222110
-0.740951100
-0.671559000
0.057232550
-0.724247100
-0.689540600
0.057240410
-0.707106800
-0.707106800
0.057245710
-0.689540600
-0.724247100
0.057248370
-0.671559000
-0.740951100
0.057248300
-0.653172900
-0.757208800
0.057245370
-0.634393300
-0.773010400
0.057239500
-0.615231600
-0.788346400
0.057230620
-0.595699300
-0.803207500
0.057218750
-0.575808200
-0.817584800
0.057203890
-0.555570200
-0.831469600
0.057186060
-0.534997600
-0.844853600
0.057165250
-0.514102800
-0.857728600
0.057141420
-0.492898200
-0.870087000
0.057114530
-0.471396700
-0.881921300
0.057084550
-0.449611300
-0.893224300
0.057051550
-0.427555100
-0.903989300
0.057015730
-0.405241300
-0.914209800
0.056977500
-0.382683400
-0.923879500
0.056937470
-0.359895100
-0.932992800
0.056896410
-0.336889900
-0.941544100
0.056855280
-0.313681800
-0.949528200
0.056815050
-0.290284700
-0.956940400
0.056776660
-0.266712800
-0.963776100
0.056740920
-0.242980200
-0.970031300
0.056708440
-0.219101200
-0.975702100
0.056679600
-0.195090300
-0.980785300
0.056654590
-0.170961900
-0.985277700
0.056633420
-0.146730500
-0.989176500
0.056615970
-0.122410700
-0.992479600
0.056602060
-0.098017140
-0.995184700
0.056591450
-0.073564570
-0.997290400
0.056583890
-0.049067680
-0.998795400
0.056579070
-0.024541230
-0.999698800
0.056576650
0.000000000
-1.000000000
0.056576240
0.024541230
-0.999698800
0.056577410
0.049067680
-0.998795400
0.056579680
0.073564570
-0.997290400
0.056582560
0.098017140
-0.995184700
0.056585610
0.122410700
-0.992479600
0.056588370
0.146730500
-0.989176500
0.056590450
0.170961900
-0.985277700
0.056591500
0.195090300
-0.980785300
0.056591240
0.219101200
-0.975702100
0.056589500
0.242980200
-0.970031300
0.056586160
0.266712800
-0.963776100
0.056581230
0.290284700
-0.956940400
0.056574790
0.313681800
-0.949528200
0.056566990
0.336889900
-0.941544100
0.056558020
0.359895100
-0.932992800
0.056548120
0.382683400
-0.923879500
0.056537540
0.405241300
-0.914209800
0.056526440
0.427555100
-0.903989300
0.056514920
0.449611300
-0.893224300
0.056503040
0.471396700
-0.881921300
0.056491070
0.492898200
-0.870087000
0.056479540
0.514102800
-0.857728600
0.056468860
0.534997600
-0.844853600
0.056458700
0.555570200
-0.831469600
0.056447800
0.575808200
-0.817584800
0.056434470
0.595699300
-0.803207500
0.056417660
0.615231600
-0.788346400
0.056397490
0.634393300
-0.773010400
0.056375020
0.653172900
-0.757208800
0.056351640
0.671559000
-0.740951100
0.056328540
0.689540600
-0.724247100
0.056306570
0.707106800
-0.707106800
0.056286220
0.724247100
-0.689540600
0.056267690
0.740951100
-0.671559000
0.056250870
0.757208800
-0.653172900
0.056235400
0.773010400
-0.634393300
0.056220970
0.788346400
-0.615231600
0.056207550
0.803207500
-0.595699300
0.056195610
0.817584800
-0.575808200
0.056185810
0.831469600
-0.555570200
0.056178630
0.844853600
-0.534997600
0.056174130
0.857728600
-0.514102800
0.056172070
0.870087000
-0.492898200
0.056172220
0.881921300
-0.471396700
0.056174520
0.893224300
-0.449611300
0.056179120
0.903989300
-0.427555100
0.056186250
0.914209800
-0.405241300
0.056196100
0.923879500
-0.382683400
0.056208720
0.932992800
-0.359895100
0.056224010
0.941544100
-0.336889900
0.056241660
0.949528200
-0.313681800
0.056261200
0.956940400
-0.290284700
0.056282080
0.963776100
-0.266712800
0.056303700
0.970031300
-0.242980200
0.056325500
0.975702100
-0.219101200
0.056347030
0.980785300
-0.195090300
0.056367930
0.985277700
-0.170961900
0.056387940
0.989176500
-0.146730500
0.056406830
0.992479600
-0.122410700
0.056424350
0.995184700
-0.098017140
0.056440160
0.997290400
-0.073564570
0.056453840
0.998795400
-0.049067680
0.056464970
0.999698800
-0.024541230
0.056473330
1.200000000
0.000000000
0.081411170
1.199639000
0.029449480
0.081422190
1.198555000
0.058881210
0.081431010
1.196749000
0.088277480
0.081438610
1.194222000
0.117620600
0.081446180
1.190976000
0.146892800
0.081455100
1.187012000
0.176076600
0.081466880
1.182333000
0.205154300
0.081482970
1.176942000
0.234108400
0.081504480
1.170843000
0.262921500
0.081532020
1.164038000
0.291576200
0.081565600
1.156531000
0.320055300
0.081604700
1.148328000
0.348341600
0.081648250
1.139434000
0.376418100
0.081694950
1.129853000
0.404267800
0.081743430
1.119591000
0.431874100
0.081792430
1.108655000
0.459220100
0.081841020
1.097052000
0.486289600
0.081888630
1.084787000
0.513066100
0.081935100
1.071869000
0.539533600
0.081980600
1.058306000
0.565676100
0.082025560
1.044104000
0.591477900
0.082070550
1.029274000
0.616923300
0.082116170
1.013824000
0.641997200
0.082162990
0.997763600
0.666684300
0.082211500
0.981101800
0.690969800
0.082262000
0.963849100
0.714839200
0.082314400
0.946015700
0.738277900
0.082367960
0.927612500
0.761272000
0.082421240
0.908650600
0.783807500
0.082472500
0.889141400
0.805870800
0.082520310
0.869096600
0.827448700
0.082563800
0.848528100
0.848528100
0.082602780
0.827448700
0.869096600
0.082637320
0.805870800
0.889141400
0.082667620
0.783807500
0.908650600
0.082693850
0.761272000
0.927612500
0.082716110
0.738277900
0.946015700
0.082734370
0.714839200
0.963849100
0.082748380
0.690969800
0.981101800
0.082757580
0.666684300
0.997763600
0.082761120
0.641997200
1.013824000
0.082757910
0.616923300
1.029274000
0.082746750
0.591477900
1.044104000
0.082726610
0.565676100
1.058306000
0.082696730
0.539533600
1.071869000
0.082656930
0.513066100
1.084787000
0.082607590
0.486289600
1.097052000
0.082549690
0.459220100
1.108655000
0.082484660
0.431874100
1.119591000
0.082414180
0.404267800
1.129853000
0.082340020
0.376418100
1.139434000
0.082263830
0.348341600
1.148328000
0.082187060
0.320055300
1.156531000
0.082110920
0.291576200
1.164038000
0.082036380
0.262921500
1.170843000
0.081964200
0.234108400
1.176942000
0.081894970
0.205154300
1.182333000
0.081829060
0.176076600
1.187012000
0.081766690
0.146892800
1.190976000
0.081707890
0.117620600
1.194222000
0.081652530
0.088277480
1.196749000
0.081600330
0.058881210
1.198555000
0.081550920
0.029449480
1.199639000
0.081503800
0.000000000
1.200000000
0.081458460
-0.029449480
1.199639000
0.081414350
-0.058881210
1.198555000
0.081370940
-0.088277480
1.196749000
0.081327780
-0.117620600
1.194222000
0.081284500
-0.146892800
1.190976000
0.081240820
-0.176076600
1.187012000
0.081196540
-0.205154300
1.182333000
0.081151430
-0.234108400
1.176942000
0.081105160
-0.262921500
1.170843000
0.081057270
-0.291576200
1.164038000
0.081007440
-0.320055300
1.156531000
0.080955730
-0.348341600
1.148328000
0.080902800
-0.376418100
1.139434000
0.080849560
-0.404267800
1.129853000
0.080796650
-0.431874100
1.119591000
0.080744170
-0.459220100
1.108655000
0.080691780
-0.486289600
1.097052000
0.080639090
-0.513066100
1.084787000
0.080585800
-0.539533600
1.071869000
0.080531960
-0.565676100
1.058306000
0.080477980
-0.591477900
1.044104000
0.080424610
-0.616923300
1.029274000
0.080372630
-0.641997200
1.013824000
0.080322650
-0.666684300
0.997763600
0.080275040
-0.690969800
0.981101800
0.080230030
-0.714839200
0.963849100
0.080187990
-0.738277900
0.946015700
0.080149260
-0.761272000
0.927612500
0.080114170
-0.783807500
0.908650600
0.080082960
-0.805870800
0.889141400
0.080055830
-0.827448700
0.869096600
0.080032990
-0.848528100
0.848528100
0.080014610
-0.869096600
0.827448700
0.080000800
-0.889141400
0.805870800
0.079991630
-0.908650600
0.783807500
0.079987120
-0.927612500
0.761272000
0.079987270
-0.946015700
0.738277900
0.079992070
-0.963849100
0.714839200
0.080001500
-0.981101800
0.690969800
0.080015480
-0.997763600
0.666684300
0.080033860
-1.013824000
0.641997200
0.080056290
-1.029274000
0.616923300
0.080082250
-1.044104000
0.591477900
0.080111020
-1.058306000
0.565676100
0.080141750
-1.071869000
0.539533600
0.080173580
-1.084787000
0.513066100
0.080205690
-1.097052000
0.486289600
0.080237370
-1.108655000
0.459220100
0.080268080
-1.119591000
0.431874100
0.080297370
-1.129853000
0.404267800
0.080324870
-1.139434000
0.376418100
0.080350270
-1.148328000
0.348341600
0.080373350
-1.156531000
0.320055300
0.080393980
-1.164038000
0.291576200
0.080412250
-1.170843000
0.262921500
0.080428450
-1.176942000
0.234108400
0.080443140
-1.182333000
0.205154300
0.080457080
-1.187012000
0.176076600
0.080471090
-1.190976000
0.146892800
0.080486090
-1.194222000
0.117620600
0.080502930
-1.196749000
0.088277480
0.080522400
-1.198555000
0.058881210
0.080545190
-1.199639000
0.029449480
0.080571810
-1.200000000
0.000000000
0.080602680
-1.199639000
-0.029449480
0.080638040
-1.198555000
-0.058881210
0.080678050
-1.196749000
-0.088277480
0.080722650
-1.194222000
-0.117620600
0.080771740
-1.190976000
-0.146892800
0.080824990
-1.187012000
-0.176076600
0.080882030
-1.182333000
-0.205154300
0.080942330
-1.176942000
-0.234108400
0.081005320
-1.170843000
-0.262921500
0.081070330
-1.164038000
-0.291576200
0.081136710
-1.156531000
-0.320055300
0.081203840
-1.148328000
-0.348341600
0.081271210
-1.139434000
-0.376418100
0.081338480
-1.129853000
-0.404267800
0.081405540
-1.119591000
-0.431874100
0.081472450
-1.108655000
-0.459220100
0.081539400
-1.097052000
-0.486289600
0.081606570
-1.084787000
-0.513066100
0.081674000
-1.071869000
-0.539533600
0.081741500
-1.058306000
-0.565676100
0.081808590
-1.044104000
-0.591477900
0.081874570
-1.029274000
-0.616923300
0.081938590
-1.013824000
-0.641997200
0.081999840
-0.997763600
-0.666684300
0.082057590
-0.981101800
-0.690969800
0.082111380
-0.963849100
-0.714839200
0.082161030
-0.946015700
-0.738277900
0.082206580
-0.927612500
-0.761272000
0.082248150
-0.908650600
-0.783807500
0.082285900
-0.889141400
-0.805870800
0.082319870
-0.869096600
-0.827448700
0.082349930
-0.848528100
-0.848528100
0.082375770
-0.827448700
-0.869096600
0.082397040
-0.805870800
-0.889141400
0.082413320
-0.783807500
-0.908650600
0.082424230
-0.761272000
-0.927612500
0.082429550
-0.738277900
-0.946015700
0.082429160
-0.714839200
-0.963849100
0.082423030
-0.690969800
-0.981101800
0.082411260
-0.666684300
-0.997763600
0.082393910
-0.641997200
-1.013824000
0.082371070
-0.616923300
-1.029274000
0.082342780
-0.591477900
-1.044104000
0.082309090
-0.565676100
-1.058306000
0.082270070
-0.539533600
-1.071869000
0.082225960
-0.513066100
-1.084787000
0.082177150
-0.486289600
-1.097052000
0.082124350
-0.459220100
-1.108655000
0.082068500
-0.431874100
-1.119591000
0.082010840
-0.404267800
-1.129853000
0.081952710
-0.376418100
-1.139434000
0.081895550
-0.348341600
-1.148328000
0.081840670
-0.320055300
-1.156531000
0.081789190
-0.291576200
-1.164038000
0.081741910
-0.262921500
-1.170843000
0.081699330
-0.234108400
-1.176942000
0.081661680
-0.205154300
-1.182333000
0.081628950
-0.176076600
-1.187012000
0.081600990
-0.146892800
-1.190976000
0.081577550
-0.117620600
-1.194222000
0.081558330
-0.088277480
-1.196749000
0.081543010
-0.058881210
-1.198555000
0.081531140
-0.029449480
-1.199639000
0.081522230
0.000000000
-1.200000000
0.081515640
0.029449480
-1.199639000
0.081510660
0.058881210
-1.198555000
0.081506520
0.088277480
-1.196749000
0.081502440
0.117620600
-1.194222000
0.081497660
0.146892800
-1.190976000
0.081491560
0.176076600
-1.187012000
0.081483620
0.205154300
-1.182333000
0.081473470
0.234108400
-1.176942000
0.081460930
0.262921500
-1.170843000
0.081445950
0.291576200
-1.164038000
0.081428650
0.320055300
-1.156531000
0.081409250
0.348341600
-1.148328000
0.081388080
0.376418100
-1.139434000
0.081365520
0.404267800
-1.129853000
0.081341940
0.431874100
-1.119591000
0.081317740
0.459220100
-1.108655000
0.081293240
0.486289600
-1.097052000
0.081268690
0.513066100
-1.084787000
0.081244190
0.539533600
-1.071869000
0.081219870
0.565676100
-1.058306000
0.081196190
0.591477900
-1.044104000
0.081174010
0.616923300
-1.029274000
0.081154090
0.641997200
-1.013824000
0.081136200
0.666684300
-0.997763600
0.081118750
0.690969800
-0.981101800
0.081099590
0.714839200
-0.963849100
0.081077330
0.738277900
-0.946015700
0.081052110
0.761272000
-0.927612500
0.081025340
0.783807500
-0.908650600
0.080998730
0.805870800
-0.889141400
0.080973650
0.827448700
-0.869096600
0.080950950
0.848528100
-0.848528100
0.080930930
0.869096600
-0.827448700
0.080913540
0.889141400
-0.805870800
0.080898290
0.908650600
-0.783807500
0.080884530
0.927612500
-0.761272000
0.080871700
0.946015700
-0.738277900
0.080859820
0.963849100
-0.714839200
0.080849630
0.981101800
-0.690969800
0.080842250
0.997763600
-0.666684300
0.080838560
1.013824000
-0.641997200
0.080838800
1.029274000
-0.616923300
0.080842750
1.044104000
-0.591477900
0.080850110
1.058306000
-0.565676100
0.080860770
1.071869000
-0.539533600
0.080874820
1.084787000
-0.513066100
0.080892420
1.097052000
-0.486289600
0.080913680
1.108655000
-0.459220100
0.080938560
1.119591000
-0.431874100
0.080966790
1.129853000
-0.404267800
0.080997960
1.139434000
-0.376418100
0.081031440
1.148328000
-0.348341600
0.081066530
1.156531000
-0.320055300
0.081102480
1.164038000
-0.291576200
0.081138620
1.170843000
-0.262921500
0.081174360
1.176942000
-0.234108400
0.081209250
1.182333000
-0.205154300
0.081242920
1.187012000
-0.176076600
0.081275050
1.190976000
-0.146892800
0.081305290
1.194222000
-0.117620600
0.081333140
1.196749000
-0.088277480
0.081358040
1.198555000
-0.058881210
0.081379450
1.199639000
-0.029449480
0.081397110
1.400000000
0.000000000
0.110877400
1.399578000
0.034357720
0.110900900
1.398314000
0.068694750
0.110921800
1.396207000
0.102990400
0.110941100
1.393259000
0.137224000
0.110960000
1.389471000
0.171374900
0.110979800
1.384847000
0.205422700
0.111002300
1.379389000
0.239346600
0.111029000
1.373099000
0.273126500
0.111061200
1.365983000
0.306741700
0.111099500
1.358044000
0.340172300
0.111144100
1.349286000
0.373397900
0.111194200
1.339716000
0.406398500
0.111248700
1.329339000
0.439154400
0.111306100
1.318162000
0.471645800
0.111364800
1.306190000
0.503853100
0.111423100
1.293431000
0.535756800
0.111480200
1.279894000
0.567337800
0.111535500
1.265585000
0.598577100
0.111588700
1.250514000
0.629455900
0.111640300
1.234690000
0.659955400
0.111691000
1.218122000
0.690057500
0.111741600
1.200820000
0.719743800
0.111793200
1.182795000
0.748996700
0.111846400
1.164057000
0.777798400
0.111902100
1.144619000
0.806131400
0.111960700
1.124490000
0.833979000
0.112022100
1.103685000
0.861324200
0.112085400
1.082215000
0.888150600
0.112148600
1.060092000
0.914442000
0.112209200
1.037332000
0.940182600
0.112265400
1.013946000
0.965356800
0.112316100
0.989949500
0.989949500
0.112361100
0.965356800
1.013946000
0.112400600
0.940182600
1.037332000
0.112435000
0.914442000
1.060092000
0.112464600
0.888150600
1.082215000
0.112489800
0.861324200
1.103685000
0.112510600
0.833979000
1.124490000
0.112527000
0.806131400
1.144619000
0.112538500
0.777798400
1.164057000
0.112544200
0.748996700
1.182795000
0.112543200
0.719743800
1.200820000
0.112534100
0.690057500
1.218122000
0.112515800
0.659955400
1.234690000
0.112487300
0.629455900
1.250514000
0.112448300
0.598577100
1.265585000
0.112398800
0.567337800
1.279894000
0.112339500
0.535756800
1.293431000
0.112271600
0.503853100
1.306190000
0.112196400
0.471645800
1.318162000
0.112115500
0.439154400
1.329339000
0.112030300
0.406398500
1.339716000
0.111942200
0.373397900
1.349286000
0.111852300
0.340172300
1.358044000
0.111761600
0.306741700
1.365983000
0.111670900
0.273126500
1.373099000
0.111581000
0.239346600
1.379389000
0.111492400
0.205422700
1.384847000
0.111405700
0.171374900
1.389471000
0.111321100
0.137224000
1.393259000
0.111239000
0.102990400
1.396207000
0.111159500
0.068694750
1.398314000
0.111082400
0.034357720
1.399578000
0.111007600
0.000000000
1.400000000
0.110934700
-0.034357720
1.399578000
0.110863100
-0.068694750
1.398314000
0.110792400
-0.102990400
1.396207000
0.110721900
-0.137224000
1.393259000
0.110651100
-0.171374900
1.389471000
0.110579700
-0.205422700
1.384847000
0.110507500
-0.239346600
1.379389000
0.110434200
-0.273126500
1.373099000
0.110359500
-0.306741700
1.365983000
0.110283000
-0.340172300
1.358044000
0.110204300
-0.373397900
1.349286000
0.110123900
-0.406398500
1.339716000
0.110042500
-0.439154400
1.329339000
0.109961700
-0.471645800
1.318162000
0.109882200
-0.503853100
1.306190000
0.109804100
-0.535756800
1.293431000
0.109726900
-0.567337800
1.279894000
0.109649900
-0.598577100
1.265585000
0.109572700
-0.629455900
1.250514000
0.109495300
-0.659955400
1.234690000
0.109418300
-0.690057500
1.218122000
0.109342700
-0.719743800
1.200820000
0.109269700
-0.748996700
1.182795000
0.109200000
-0.777798400
1.164057000
0.109134200
-0.806131400
1.144619000
0.109072400
-0.833979000
1.124490000
0.109015000
-0.861324200
1.103685000
0.108962500
-0.888150600
1.082215000
0.108915100
-0.914442000
1.060092000
0.108873100
-0.940182600
1.037332000
0.108836600
-0.965356800
1.013946000
0.108805900
-0.989949500
0.989949500
0.108781000
-1.013946000
0.965356800
0.108762200
-1.037332000
0.940182600
0.108749600
-1.060092000
0.914442000
0.108743000
-1.082215000
0.888150600
0.108742300
-1.103685000
0.861324200
0.108747600
-1.124490000
0.833979000
0.108758500
-1.144619000
0.806131400
0.108774800
-1.164057000
0.777798400
0.108796200
-1.182795000
0.748996700
0.108822200
-1.200820000
0.719743800
0.108852100
-1.218122000
0.690057500
0.108885100
-1.234690000
0.659955400
0.108920600
-1.250514000
0.629455900
0.108957500
-1.265585000
0.598577100
0.108995100
-1.279894000
0.567337800
0.109032800
-1.293431000
0.535756800
0.109070000
-1.306190000
0.503853100
0.109105900
-1.318162000
0.471645800
0.109140100
-1.329339000
0.439154400
0.109171900
-1.339716000
0.406398500
0.109201000
-1.349286000
0.373397900
0.109227000
-1.358044000
0.340172300
0.109249900
-1.365983000
0.306741700
0.109270200
-1.373099000
0.273126500
0.109288600
-1.379389000
0.239346600
0.109306100
-1.384847000
0.205422700
0.109323900
-1.389471000
0.171374900
0.109342900
-1.393259000
0.137224000
0.109364300
-1.396207000
0.102990400
0.109388800
-1.398314000
0.068694750
0.109417200
-1.399578000
0.034357720
0.109449900
-1.400000000
0.000000000
0.109487400
-1.399578000
-0.034357720
0.109530000
-1.398314000
-0.068694750
0.109578100
-1.396207000
-0.102990400
0.109631700
-1.393259000
-0.137224000
0.109691000
-1.389471000
-0.171374900
0.109756100
-1.384847000
-0.205422700
0.109826700
-1.379389000
-0.239346600
0.109902600
-1.373099000
-0.273126500
0.109983300
-1.365983000
-0.306741700
0.110068200
-1.358044000
-0.340172300
0.110156700
-1.349286000
-0.373397900
0.110248100
-1.339716000
-0.406398500
0.110341700
-1.329339000
-0.439154400
0.110437000
-1.318162000
-0.471645800
0.110533800
-1.306190000
-0.503853100
0.110631700
-1.293431000
-0.535756800
0.110730700
-1.279894000
-0.567337800
0.110830700
-1.265585000
-0.598577100
0.110931300
-1.250514000
-0.629455900
0.111031900
-1.234690000
-0.659955400
0.111131600
-1.218122000
-0.690057500
0.111229500
-1.200820000
-0.719743800
0.111324500
-1.182795000
-0.748996700
0.111415500
-1.164057000
-0.777798400
0.111501900
-1.144619000
-0.806131400
0.111583200
-1.124490000
-0.833979000
0.111659500
-1.103685000
-0.861324200
0.111730800
-1.082215000
-0.888150600
0.111797500
-1.060092000
-0.914442000
0.111859600
-1.037332000
-0.940182600
0.111917300
-1.013946000
-0.965356800
0.111970100
-0.989949500
-0.989949500
0.112017700
-0.965356800
-1.013946000
0.112059200
-0.940182600
-1.037332000
0.112094200
-0.914442000
-1.060092000
0.112122000
-0.888150600
-1.082215000
0.112142200
-0.861324200
-1.103685000
0.112154600
-0.833979000
-1.124490000
0.112159200
-0.806131400
-1.144619000
0.112156100
-0.777798400
-1.164057000
0.112145300
-0.748996700
-1.182795000
0.112126900
-0.719743800
-1.200820000
0.112101100
-0.690057500
-1.218122000
0.112068000
-0.659955400
-1.234690000
0.112027600
-0.629455900
-1.250514000
0.111980400
-0.598577100
-1.265585000
0.111926700
-0.567337800
-1.279894000
0.111867600
-0.535756800
-1.293431000
0.111804000
-0.503853100
-1.306190000
0.111737400
-0.471645800
-1.318162000
0.111669500
-0.439154400
-1.329339000
0.111601900
-0.406398500
-1.339716000
0.111536200
-0.373397900
-1.349286000
0.111473700
-0.340172300
-1.358044000
0.111415300
-0.306741700
-1.365983000
0.111361600
-0.273126500
-1.373099000
0.111312800
-0.239346600
-1.379389000
0.111268800
-0.205422700
-1.384847000
0.111229400
-0.171374900
-1.389471000
0.111194200
-0.137224000
-1.393259000
0.111162600
-0.102990400
-1.396207000
0.111134100
-0.068694750
-1.398314000
0.111108000
-0.034357720
-1.399578000
0.111083200
0.000000000
-1.400000000
0.111059000
0.034357720
-1.399578000
0.111034100
0.068694750
-1.398314000
0.111007500
0.102990400
-1.396207000
0.110978200
0.137224000
-1.393259000
0.110945700
0.171374900
-1.389471000
0.110909400
0.205422700
-1.384847000
0.110869100
0.239346600
-1.379389000
0.110825200
0.273126500
-1.373099000
0.110778100
0.306741700
-1.365983000
0.110728500
0.340172300
-1.358044000
0.110677300
0.373397900
-1.349286000
0.110625400
0.406398500
-1.339716000
0.110573600
0.439154400
-1.329339000
0.110522800
0.471645800
-1.318162000
0.110473600
0.503853100
-1.306190000
0.110426500
0.535756800
-1.293431000
0.110381700
0.567337800
-1.279894000
0.110339600
0.598577100
-1.265585000
0.110299900
0.629455900
-1.250514000
0.110262800
0.659955400
-1.234690000
0.110228700
0.690057500
-1.218122000
0.110198800
0.719743800
-1.200820000
0.110174000
0.748996700
-1.182795000
0.110154000
0.777798400
-1.164057000
0.110136500
0.806131400
-1.144619000
0.110118600
0.833979000
-1.124490000
0.110098000
0.861324200
-1.103685000
0.110074800
0.888150600
-1.082215000
0.110050600
0.914442000
-1.060092000
0.110027600
0.940182600
-1.037332000
0.110007200
0.965356800
-1.013946000
0.109990200
0.989949500
-0.989949500
0.109976900
1.013946000
-0.965356800
0.109966900
1.037332000
-0.940182600
0.109959400
1.060092000
-0.914442000
0.109953500
1.082215000
-0.888150600
0.109948300
1.103685000
-0.861324200
0.109944000
1.124490000
-0.833979000
0.109941700
1.144619000
-0.806131400
0.109943200
1.164057000
-0.777798400
0.109949600
1.182795000
-0.748996700
0.109961300
1.200820000
-0.719743800
0.109978000
1.218122000
-0.690057500
0.109998900
1.234690000
-0.659955400
0.110023700
1.250514000
-0.629455900
0.110052400
1.265585000
-0.598577100
0.110084800
1.279894000
-0.567337800
0.110121200
1.293431000
-0.535756800
0.110161300
1.306190000
-0.503853100
0.110204800
1.318162000
-0.471645800
0.110251500
1.329339000
-0.439154400
0.110300600
1.339716000
-0.406398500
0.110351400
1.349286000
-0.373397900
0.110403200
1.358044000
-0.340172300
0.110455200
1.365983000
-0.306741700
0.110506900
1.373099000
-0.273126500
0.110557700
1.379389000
-0.239346600
0.110607200
1.384847000
-0.205422700
0.110655000
1.389471000
-0.171374900
0.110700800
1.393259000
-0.137224000
0.110743800
1.396207000
-0.102990400
0.110783500
1.398314000
-0.068694750
0.110819100
1.399578000
-0.034357720
0.110850300
1.600000000
0.000000000
0.144871300
1.599518000
0.039265970
0.144908400
1.598073000
0.078508280
0.144942800
1.595665000
0.117703300
0.144975600
1.592296000
0.156827400
0.145007900
1.587967000
0.195857100
0.145040900
1.582682000
0.234768700
0.145076400
1.576444000
0.273539000
0.145116000
1.569256000
0.312144500
0.145161200
1.561123000
0.350562000
0.145212800
1.552050000
0.388768300
0.145270900
1.542042000
0.426740400
0.145334900
1.531105000
0.464455500
0.145403400
1.519245000
0.501890800
0.145474800
1.506471000
0.539023800
0.145547000
1.492789000
0.575832100
0.145618400
1.478207000
0.612293500
0.145687700
1.462736000
0.648386100
0.145754000
1.446383000
0.684088200
0.145817400
1.429159000
0.719378200
0.145878300
1.411074000
0.754234800
0.145937800
1.392139000
0.788637100
0.145996900
1.372366000
0.822564400
0.146057000
1.351766000
0.855996300
0.146119300
1.330351000
0.888912400
0.146184800
1.308136000
0.921293100
0.146254200
1.285132000
0.953118900
0.146327300
1.261354000
0.984370500
0.146403000
1.236817000
1.015029000
0.146478500
1.211534000
1.045077000
0.146550700
1.185522000
1.074494000
0.146617000
1.158795000
1.103265000
0.146676100
1.131371000
1.131371000
0.146727900
1.103265000
1.158795000
0.146772600
1.074494000
1.185522000
0.146810900
1.045077000
1.211534000
0.146843200
1.015029000
1.236817000
0.146869700
0.984370500
1.261354000
0.146890800
0.953118900
1.285132000
0.146906400
0.921293100
1.308136000
0.146915900
0.888912400
1.330351000
0.146918700
0.855996300
1.351766000
0.146913900
0.822564400
1.372366000
0.146900200
0.788637100
1.392139000
0.146876600
0.754234800
1.411074000
0.146842300
0.719378200
1.429159000
0.146796800
0.684088200
1.446383000
0.146740100
0.648386100
1.462736000
0.146672700
0.612293500
1.478207000
0.146595600
0.575832100
1.492789000
0.146509900
0.539023800
1.506471000
0.146417000
0.501890800
1.519245000
0.146318300
0.464455500
1.531105000
0.146215100
0.426740400
1.542042000
0.146108500
0.388768300
1.552050000
0.145999400
0.350562000
1.561123000
0.145888800
0.312144500
1.569256000
0.145777300
0.273539000
1.576444000
0.145665700
0.234768700
1.582682000
0.145554700
0.195857100
1.587967000
0.145444800
0.156827400
1.592296000
0.145336600
0.117703300
1.595665000
0.145230500
0.078508280
1.598073000
0.145126600
0.039265970
1.599518000
0.145024800
0.000000000
1.600000000
0.144925000
-0.039265970
1.599518000
0.144826400
-0.078508280
1.598073000
0.144728400
-0.117703300
1.595665000
0.144630200
-0.156827400
1.592296000
0.144531100
-0.195857100
1.587967000
0.144430600
-0.234768700
1.582682000
0.144328300
-0.273539000
1.576444000
0.144224300
-0.312144500
1.569256000
0.144118100
-0.350562000
1.561123000
0.144009600
-0.388768300
1.552050000
0.143898600
-0.426740400
1.542042000
0.143785800
-0.464455500
1.531105000
0.143672800
-0.501890800
1.519245000
0.143561500
-0.539023800
1.506471000
0.143453200
-0.575832100
1.492789000
0.143347800
-0.612293500
1.478207000
0.143244500
-0.648386100
1.462736000
0.143142300
-0.684088200
1.446383000
0.143040400
-0.719378200
1.429159000
0.142938800
-0.754234800
1.411074000
0.142838100
-0.788637100
1.392139000
0.142739700
-0.822564400
1.372366000
0.142645100
-0.855996300
1.351766000
0.142555400
-0.888912400
1.330351000
0.142471400
-0.921293100
1.308136000
0.142393300
-0.953118900
1.285132000
0.142321700
-0.984370500
1.261354000
0.142257200
-1.015029000
1.236817000
0.142200100
-1.045077000
1.211534000
0.142150900
-1.074494000
1.185522000
0.142109700
-1.103265000
1.158795000
0.142076700
-1.131371000
1.131371000
0.142052100
-1.158795000
1.103265000
0.142035900
-1.185522000
1.074494000
0.142027800
-1.211534000
1.045077000
0.142027600
-1.236817000
1.015029000
0.142034700
-1.261354000
0.984370500
0.142048500
-1.285132000
0.953118900
0.142068400
-1.308136000
0.921293100
0.142093400
-1.330351000
0.888912400
0.142122800
-1.351766000
0.855996300
0.142155900
-1.372366000
0.822564400
0.142191700
-1.392139000
0.788637100
0.142229500
-1.411074000
0.754234800
0.142268500
-1.429159000
0.719378200
0.142308200
-1.446383000
0.684088200
0.142347900
-1.462736000
0.648386100
0.142387400
-1.478207000
0.612293500
0.142426100
-1.492789000
0.575832100
0.142463800
-1.506471000
0.539023800
0.142499800
-1.519245000
0.501890800
0.142533600
-1.531105000
0.464455500
0.142564800
-1.542042000
0.426740400
0.142593200
-1.552050000
0.388768300
0.142618900
-1.561123000
0.350562000
0.142642500
-1.569256000
0.312144500
0.142664800
-1.576444000
0.273539000
0.142687000
-1.582682000
0.234768700
0.142710200
-1.587967000
0.195857100
0.142735600
-1.592296000
0.156827400
0.142764100
-1.595665000
0.117703300
0.142796400
-1.598073000
0.078508280
0.142833200
-1.599518000
0.039265970
0.142875000
-1.600000000
0.000000000
0.142922400
-1.599518000
-0.039265970
0.142975700
-1.598073000
-0.078508280
0.143035700
-1.595665000
-0.117703300
0.143102600
-1.592296000
-0.156827400
0.143177000
-1.587967000
-0.195857100
0.143259000
-1.582682000
-0.234768700
0.143348700
-1.576444000
-0.273539000
0.143445800
-1.569256000
-0.312144500
0.143549800
-1.561123000
-0.350562000
0.143659800
-1.552050000
-0.388768300
0.143775100
-1.542042000
-0.426740400
0.143894600
-1.531105000
-0.464455500
0.144017400
-1.519245000
-0.501890800
0.144142700
-1.506471000
-0.539023800
0.144269800
-1.492789000
-0.575832100
0.144398300
-1.478207000
-0.612293500
0.144527900
-1.462736000
-0.648386100
0.144658200
-1.446383000
-0.684088200
0.144788500
-1.429159000
-0.719378200
0.144918100
-1.411074000
-0.754234800
0.145045800
-1.392139000
-0.788637100
0.145170400
-1.372366000
-0.822564400
0.145290600
-1.351766000
-0.855996300
0.145405400
-1.330351000
-0.888912400
0.145513900
-1.308136000
-0.921293100
0.145616000
-1.285132000
-0.953118900
0.145711600
-1.261354000
-0.984370500
0.145801200
-1.236817000
-1.015029000
0.145885200
-1.211534000
-1.045077000
0.145963900
-1.185522000
-1.074494000
0.146037400
-1.158795000
-1.103265000
0.146105600
-1.131371000
-1.131371000
0.146167800
-1.103265000
-1.158795000
0.146223500
-1.074494000
-1.185522000
0.146272000
-1.045077000
-1.211534000
0.146312700
-1.015029000
-1.236817000
0.146345100
-0.984370500
-1.261354000
0.146369000
-0.953118900
-1.285132000
0.146384300
-0.921293100
-1.308136000
0.146391000
-0.888912400
-1.330351000
0.146389300
-0.855996300
-1.351766000
0.146379000
-0.822564400
-1.372366000
0.146360400
-0.788637100
-1.392139000
0.146333400
-0.754234800
-1.411074000
0.146298100
-0.719378200
-1.429159000
0.146254700
-0.684088200
-1.446383000
0.146203800
-0.648386100
-1.462736000
0.146146100
-0.612293500
-1.478207000
0.146082700
-0.575832100
-1.492789000
0.146015200
-0.539023800
-1.506471000
0.145945300
-0.501890800
-1.519245000
0.145874600
-0.464455500
-1.531105000
0.145805000
-0.426740400
-1.542042000
0.145737700
-0.388768300
-1.552050000
0.145673800
-0.350562000
-1.561123000
0.145613900
-0.312144500
-1.569256000
0.145558200
-0.273539000
-1.576444000
0.145506500
-0.234768700
-1.582682000
0.145458300
-0.195857100
-1.587967000
0.145413000
-0.156827400
-1.592296000
0.145369600
-0.117703300
-1.595665000
0.145327000
-0.078508280
-1.598073000
0.145283800
-0.039265970
-1.599518000
0.145238600
0.000000000
-1.600000000
0.145189700
0.039265970
-1.599518000
0.145135500
0.078508280
-1.598073000
0.145074500
0.117703300
-1.595665000
0.145005800
0.156827400
-1.592296000
0.144928800
0.195857100
-1.587967000
0.144843700
0.234768700
-1.582682000
0.144751400
0.273539000
-1.576444000
0.144653300
0.312144500
-1.569256000
0.144551400
0.350562000
-1.561123000
0.144447900
0.388768300
-1.552050000
0.144345100
0.426740400
-1.542042000
0.144245400
0.464455500
-1.531105000
0.144150500
0.501890800
-1.519245000
0.144061900
0.539023800
-1.506471000
0.143980500
0.575832100
-1.492789000
0.143906900
0.612293500
-1.478207000
0.143841100
0.648386100
-1.462736000
0.143782800
0.684088200
-1.446383000
0.143731500
0.719378200
-1.429159000
0.143686700
0.754234800
-1.411074000
0.143648800
0.788637100
-1.392139000
0.143618900
0.822564400
-1.372366000
0.143598100
0.855996300
-1.351766000
0.143585500
0.888912400
-1.330351000
0.143577700
0.921293100
-1.308136000
0.143570200
0.953118900
-1.285132000
0.143559700
0.984370500
-1.261354000
0.143545900
1.015029000
-1.236817000
0.143530700
1.045077000
-1.211534000
0.143516600
1.074494000
-1.185522000
0.143505400
1.103265000
-1.158795000
0.143498200
1.131371000
-1.131371000
0.143495100
1.158795000
-1.103265000
0.143495700
1.185522000
-1.074494000
0.143499000
1.211534000
-1.045077000
0.143503900
1.236817000
-1.015029000
0.143509600
1.261354000
-0.984370500
0.143516300
1.285132000
-0.953118900
0.143525800
1.308136000
-0.921293100
0.143540400
1.330351000
-0.888912400
0.143561700
1.351766000
-0.855996300
0.143589900
1.372366000
-0.822564400
0.143624100
1.392139000
-0.788637100
0.143663100
1.411074000
-0.754234800
0.143706100
1.429159000
-0.719378200
0.143752700
1.446383000
-0.684088200
0.143802600
1.462736000
-0.648386100
0.143855900
1.478207000
-0.612293500
0.143912600
1.492789000
-0.575832100
0.143972300
1.506471000
-0.539023800
0.144034900
1.519245000
-0.501890800
0.144099700
1.531105000
-0.464455500
0.144166200
1.542042000
-0.426740400
0.144233600
1.552050000
-0.388768300
0.144301300
1.561123000
-0.350562000
0.144368600
1.569256000
-0.312144500
0.144434900
1.576444000
-0.273539000
0.144499700
1.582682000
-0.234768700
0.144562900
1.587967000
-0.195857100
0.144623700
1.592296000
-0.156827400
0.144681600
1.595665000
-0.117703300
0.144735800
1.598073000
-0.078508280
0.144785600
1.599518000
-0.039265970
0.144830700
1.800000000
0.000000000
0.183376200
1.799458000
0.044174210
0.183421900
1.797832000
0.088321810
0.183465600
1.795123000
0.132416200
0.183508600
1.791332000
0.176430900
0.183551800
1.786463000
0.220339200
0.183596600
1.780518000
0.264114800
0.183644800
1.773500000
0.307731400
0.183698100
1.765413000
0.351162600
0.183758200
1.756264000
0.394382200
0.183825900
1.746056000
0.437364300
0.183901400
1.734797000
0.480083000
0.183984100
1.722493000
0.522512400
0.184072200
1.709151000
0.564627100
0.184163600
1.694779000
0.606401700
0.184255900
1.679387000
0.647811100
0.184346800
1.662983000
0.688830100
0.184434500
1.645578000
0.729434300
0.184518000
1.627181000
0.769599100
0.184597100
1.607804000
0.809300400
0.184672300
1.587458000
0.848514100
0.184744700
1.566157000
0.887216700
0.184816000
1.543911000
0.925384900
0.184887700
1.520736000
0.962995700
0.184961400
1.496645000
1.000026000
0.185038300
1.471653000
1.036455000
0.185119500
1.445773000
1.072259000
0.185204900
1.419024000
1.107417000
0.185293000
1.391419000
1.141908000
0.185380700
1.362976000
1.175711000
0.185464200
1.333712000
1.208806000
0.185540700
1.303645000
1.241173000
0.185608800
1.272792000
1.272792000
0.185668700
1.241173000
1.303645000
0.185721000
1.208806000
1.333712000
0.185766300
1.175711000
1.362976000
0.185805200
1.141908000
1.391419000
0.185837600
1.107417000
1.419024000
0.185863300
1.072259000
1.445773000
0.185881900
1.036455000
1.471653000
0.185892500
1.000026000
1.496645000
0.185894000
0.962995700
1.520736000
0.185885200
0.925384900
1.543911000
0.185864700
0.887216700
1.566157000
0.185831400
0.848514100
1.587458000
0.185784400
0.809300400
1.607804000
0.185723500
0.769599100
1.627181000
0.185648900
0.729434300
1.645578000
0.185561400
0.688830100
1.662983000
0.185462400
0.647811100
1.679387000
0.185353500
0.606401700
1.694779000
0.185236600
0.564627100
1.709151000
0.185113500
0.522512400
1.722493000
0.184985900
0.480083000
1.734797000
0.184855300
0.437364300
1.746056000
0.184722900
0.394382200
1.756264000
0.184589600
0.351162600
1.765413000
0.184456200
0.307731400
1.773500000
0.184323400
0.264114800
1.780518000
0.184191500
0.220339200
1.786463000
0.184061100
0.176430900
1.791332000
0.183932500
0.132416200
1.795123000
0.183806000
0.088321810
1.797832000
0.183681400
0.044174210
1.799458000
0.183558700
0.000000000
1.800000000
0.183437200
-0.044174210
1.799458000
0.183316100
-0.088321810
1.797832000
0.183194300
-0.132416200
1.795123000
0.183070700
-0.176430900
1.791332000
0.182944400
-0.220339200
1.786463000
0.182814700
-0.264114800
1.780518000
0.182681500
-0.307731400
1.773500000
0.182544600
-0.351162600
1.765413000
0.182404100
-0.394382200
1.756264000
0.182259900
-0.437364300
1.746056000
0.182112400
-0.480083000
1.734797000
0.181963000
-0.522512400
1.722493000
0.181814200
-0.564627100
1.709151000
0.181669100
-0.606401700
1.694779000
0.181529600
-0.647811100
1.679387000
0.181395800
-0.688830100
1.662983000
0.181266600
-0.729434300
1.645578000
0.181140400
-0.769599100
1.627181000
0.181015800
-0.809300400
1.607804000
0.180892600
-0.848514100
1.587458000
0.180771200
-0.887216700
1.566157000
0.180653500
-0.925384900
1.543911000
0.180541400
-0.962995700
1.520736000
0.180436300
-1.000026000
1.496645000
0.180339200
-1.036455000
1.471653000
0.180250800
-1.072259000
1.445773000
0.180171800
-1.107417000
1.419024000
0.180103000
-1.141908000
1.391419000
0.180045200
-1.175711000
1.362976000
0.179998500
-1.208806000
1.333712000
0.179963100
-1.241173000
1.303645000
0.179939000
-1.272792000
1.272792000
0.179925900
-1.303645000
1.241173000
0.179923100
-1.333712000
1.208806000
0.179929700
-1.362976000
1.175711000
0.179944500
-1.391419000
1.141908000
0.179966000
-1.419024000
1.107417000
0.179992900
-1.445773000
1.072259000
0.180023700
-1.471653000
1.036455000
0.180057200
-1.496645000
1.000026000
0.180092100
-1.520736000
0.962995700
0.180127800
-1.543911000
0.925384900
0.180163400
-1.566157000
0.887216700
0.180198400
-1.587458000
0.848514100
0.180232700
-1.607804000
0.809300400
0.180266100
-1.627181000
0.769599100
0.180298700
-1.645578000
0.729434300
0.180330600
-1.662983000
0.688830100
0.180362000
-1.679387000
0.647811100
0.180393000
-1.694779000
0.606401700
0.180423500
-1.709151000
0.564627100
0.180453200
-1.722493000
0.522512400
0.180482000
-1.734797000
0.480083000
0.180510100
-1.746056000
0.437364300
0.180537600
-1.756264000
0.394382200
0.180565400
-1.765413000
0.351162600
0.180594300
-1.773500000
0.307731400
0.180625300
-1.780518000
0.264114800
0.180659300
-1.786463000
0.220339200
0.180697200
-1.791332000
0.176430900
0.180739600
-1.795123000
0.132416200
0.180787100
-1.797832000
0.088321810
0.180840200
-1.799458000
0.044174210
0.180899400
-1.800000000
0.000000000
0.180965300
-1.799458000
-0.044174210
0.181038700
-1.797832000
-0.088321810
0.181120300
-1.795123000
-0.132416200
0.181210800
-1.791332000
-0.176430900
0.181310700
-1.786463000
-0.220339200
0.181420200
-1.780518000
-0.264114800
0.181539200
-1.773500000
-0.307731400
0.181666900
-1.765413000
-0.351162600
0.181802400
-1.756264000
-0.394382200
0.181944300
-1.746056000
-0.437364300
0.182091000
-1.734797000
-0.480083000
0.182241000
-1.722493000
-0.522512400
0.182393100
-1.709151000
-0.564627100
0.182546000
-1.694779000
-0.606401700
0.182699200
-1.679387000
-0.647811100
0.182852500
-1.662983000
-0.688830100
0.183005500
-1.645578000
-0.729434300
0.183158100
-1.627181000
-0.769599100
0.183310000
-1.607804000
-0.809300400
0.183460300
-1.587458000
-0.848514100
0.183608000
-1.566157000
-0.887216700
0.183751800
-1.543911000
-0.925384900
0.183890300
-1.520736000
-0.962995700
0.184022100
-1.496645000
-1.000026000
0.184146600
-1.471653000
-1.036455000
0.184263100
-1.445773000
-1.072259000
0.184371700
-1.419024000
-1.107417000
0.184472800
-1.391419000
-1.141908000
0.184566800
-1.362976000
-1.175711000
0.184654300
-1.333712000
-1.208806000
0.184735500
-1.303645000
-1.241173000
0.184810300
-1.272792000
-1.272792000
0.184878500
-1.241173000
-1.303645000
0.184939500
-1.208806000
-1.333712000
0.184993000
-1.175711000
-1.362976000
0.185038400
-1.141908000
-1.391419000
0.185075500
-1.107417000
-1.419024000
0.185103900
-1.072259000
-1.445773000
0.185123700
-1.036455000
-1.471653000
0.185134900
-1.000026000
-1.496645000
0.185137600
-0.962995700
-1.520736000
0.185131700
-0.925384900
-1.543911000
0.185117300
-0.887216700
-1.566157000
0.185094100
-0.848514100
-1.587458000
0.185062200
-0.809300400
-1.607804000
0.185021700
-0.769599100
-1.627181000
0.184972800
-0.729434300
-1.645578000
0.184916300
-0.688830100
-1.662983000
0.184853000
-0.647811100
-1.679387000
0.184784600
-0.606401700
-1.694779000
0.184712600
-0.564627100
-1.709151000
0.184639000
-0.522512400
-1.722493000
0.184565400
-0.480083000
-1.734797000
0.184493300
-0.437364300
-1.746056000
0.184423800
-0.394382200
-1.756264000
0.184357700
-0.351162600
-1.765413000
0.184295100
-0.307731400
-1.773500000
0.184235800
-0.264114800
-1.780518000
0.184179200
-0.220339200
-1.786463000
0.184124300
-0.176430900
-1.791332000
0.184069900
-0.132416200
-1.795123000
0.184014500
-0.088321810
-1.797832000
0.183956000
-0.044174210
-1.799458000
0.183892500
0.000000000
-1.800000000
0.183821600
0.044174210
-1.799458000
0.183741400
0.088321810
-1.797832000
0.183650000
0.132416200
-1.795123000
0.183546300
0.176430900
-1.791332000
0.183430100
0.220339200
-1.786463000
0.183302000
0.264114800
-1.780518000
0.183163800
0.307731400
-1.773500000
0.183018000
0.351162600
-1.765413000
0.182867800
0.394382200
-1.756264000
0.182716800
0.437364300
-1.746056000
0.182568700
0.480083000
-1.734797000
0.182426800
0.522512400
-1.722493000
0.182293900
0.564627100
-1.709151000
0.182172000
0.606401700
-1.694779000
0.182062300
0.647811100
-1.679387000
0.181965200
0.688830100
-1.662983000
0.181880600
0.729434300
-1.645578000
0.181808100
0.769599100
-1.627181000
0.181746500
0.809300400
-1.607804000
0.181695200
0.848514100
-1.587458000
0.181654300
0.887216700
-1.566157000
0.181625200
0.925384900
-1.543911000
0.181609000
0.962995700
-1.520736000
0.181604400
1.000026000
-1.496645000
0.181606600
1.036455000
-1.471653000
0.181609100
1.072259000
-1.445773000
0.181607200
1.107417000
-1.419024000
0.181600200
1.141908000
-1.391419000
0.181590500
1.175711000
-1.362976000
0.181581200
1.208806000
-1.333712000
0.181574800
1.241173000
-1.303645000
0.181572600
1.272792000
-1.272792000
0.181574900
1.303645000
-1.241173000
0.181581300
1.333712000
-1.208806000
0.181590900
1.362976000
-1.175711000
0.181602300
1.391419000
-1.141908000
0.181614800
1.419024000
-1.107417000
0.181628900
1.445773000
-1.072259000
0.181647100
1.471653000
-1.036455000
0.181672400
1.496645000
-1.000026000
0.181706900
1.520736000
-0.962995700
0.181750700
1.543911000
-0.925384900
0.181802500
1.566157000
-0.887216700
0.181860400
1.587458000
-0.848514100
0.181923100
1.607804000
-0.809300400
0.181989500
1.627181000
-0.769599100
0.182059400
1.645578000
-0.729434300
0.182132300
1.662983000
-0.688830100
0.182208200
1.679387000
-0.647811100
0.182286600
1.694779000
-0.606401700
0.182367300
1.709151000
-0.564627100
0.182449500
1.722493000
-0.522512400
0.182532800
1.734797000
-0.480083000
0.182616200
1.746056000
-0.437364300
0.182699100
1.756264000
-0.394382200
0.182780700
1.765413000
-0.351162600
0.182860500
1.773500000
-0.307731400
0.182938000
1.780518000
-0.264114800
0.183012800
1.786463000
-0.220339200
0.183084500
1.791332000
-0.176430900
0.183152400
1.795123000
-0.132416200
0.183215900
1.797832000
-0.088321810
0.183274200
1.799458000
-0.044174210
0.183327400
2.000000000
0.000000000
0.226427400
1.999398000
0.049082460
0.226478000
1.997591000
0.098135350
0.226527900
1.994581000
0.147129100
0.226578300
1.990369000
0.196034300
0.226630500
1.984959000
0.244821400
0.226685900
1.978353000
0.293460900
0.226746200
1.970555000
0.341923800
0.226813500
1.961571000
0.390180600
0.226889400
1.951404000
0.438202500
0.226974900
1.940063000
0.485960400
0.227070300
1.927552000
0.533425500
0.227174600
1.913881000
0.580569300
0.227285700
1.899056000
0.627363500
0.227400900
1.883088000
0.673779700
0.227517200
1.865986000
0.719790100
0.227631700
1.847759000
0.765366900
0.227742100
1.828420000
0.810482600
0.227846900
1.807979000
0.855110200
0.227945800
1.786449000
0.899222700
0.228039200
1.763843000
0.942793500
0.228128400
1.740174000
0.985796400
0.228215300
1.715457000
1.028206000
0.228301500
1.689707000
1.069995000
0.228388800
1.662939000
1.111140000
0.228478800
1.635170000
1.151616000
0.228572700
1.606415000
1.191399000
0.228670600
1.576693000
1.230463000
0.228770900
1.546021000
1.268787000
0.228870000
1.514418000
1.306346000
0.228963700
1.481902000
1.343118000
0.229048800
1.448494000
1.379081000
0.229124200
1.414214000
1.414214000
0.229190600
1.379081000
1.448494000
0.229248900
1.343118000
1.481902000
0.229300200
1.306346000
1.514418000
0.229344800
1.268787000
1.546021000
0.229382400
1.230463000
1.576693000
0.229412600
1.191399000
1.606415000
0.229434200
1.151616000
1.635170000
0.229446200
1.111140000
1.662939000
0.229446800
1.069995000
1.689707000
0.229434400
1.028206000
1.715457000
0.229407100
0.985796400
1.740174000
0.229363600
0.942793500
1.763843000
0.229302600
0.899222700
1.786449000
0.229223800
0.855110200
1.807979000
0.229127500
0.810482600
1.828420000
0.229014900
0.765366900
1.847759000
0.228887900
0.719790100
1.865986000
0.228749200
0.673779700
1.883088000
0.228601400
0.627363500
1.899056000
0.228447300
0.580569300
1.913881000
0.228289500
0.533425500
1.927552000
0.228130000
0.485960400
1.940063000
0.227970500
0.438202500
1.951404000
0.227812200
0.390180600
1.961571000
0.227655800
0.341923800
1.970555000
0.227501800
0.293460900
1.978353000
0.227350300
0.244821400
1.984959000
0.227201300
0.196034300
1.990369000
0.227054800
0.147129100
1.994581000
0.226910600
0.098135350
1.997591000
0.226768200
0.049082460
1.999398000
0.226627000
0.000000000
2.000000000
0.226486000
-0.049082460
1.999398000
0.226344200
-0.098135350
1.997591000
0.226199900
-0.147129100
1.994581000
0.226052100
-0.196034300
1.990369000
0.225899400
-0.244821400
1.984959000
0.225741100
-0.293460900
1.978353000
0.225576900
-0.341923800
1.970555000
0.225406800
-0.390180600
1.961571000
0.225230800
-0.438202500
1.951404000
0.225048900
-0.485960400
1.940063000
0.224862100
-0.533425500
1.927552000
0.224672700
-0.580569300
1.913881000
0.224484700
-0.627363500
1.899056000
0.224302800
-0.673779700
1.883088000
0.224130000
-0.719790100
1.865986000
0.223967000
-0.765366900
1.847759000
0.223812300
-0.810482600
1.828420000
0.223663700
-0.855110200
1.807979000
0.223519200
-0.899222700
1.786449000
0.223378100
-0.942793500
1.763843000
0.223240800
-0.985796400
1.740174000
0.223109400
-1.028206000
1.715457000
0.222986500
-1.069995000
1.689707000
0.222873800
-1.111140000
1.662939000
0.222772800
-1.151616000
1.635170000
0.222684400
-1.191399000
1.606415000
0.222609400
-1.230463000
1.576693000
0.222548800
-1.268787000
1.546021000
0.222503100
-1.306346000
1.514418000
0.222472100
-1.343118000
1.481902000
0.222455300
-1.379081000
1.448494000
0.222452000
-1.414214000
1.414214000
0.222460900
-1.448494000
1.379081000
0.222480300
-1.481902000
1.343118000
0.222508200
-1.514418000
1.306346000
0.222542300
-1.546021000
1.268787000
0.222580200
-1.576693000
1.230463000
0.222619700
-1.606415000
1.191399000
0.222659000
-1.635170000
1.151616000
0.222696500
-1.662939000
1.111140000
0.222731400
-1.689707000
1.069995000
0.222763300
-1.715457000
1.028206000
0.222792000
-1.740174000
0.985796400
0.222817900
-1.763843000
0.942793500
0.222841500
-1.786449000
0.899222700
0.222863600
-1.807979000
0.855110200
0.222885000
-1.828420000
0.810482600
0.222906700
-1.847759000
0.765366900
0.222929400
-1.865986000
0.719790100
0.222953500
-1.883088000
0.673779700
0.222979200
-1.899056000
0.627363500
0.223006600
-1.913881000
0.580569300
0.223035500
-1.927552000
0.533425500
0.223066000
-1.940063000
0.485960400
0.223098400
-1.951404000
0.438202500
0.223133200
-1.961571000
0.390180600
0.223171300
-1.970555000
0.341923800
0.223213400
-1.978353000
0.293460900
0.223260300
-1.984959000
0.244821400
0.223312600
-1.990369000
0.196034300
0.223370900
-1.994581000
0.147129100
0.223435700
-1.997591000
0.098135350
0.223507400
-1.999398000
0.049082460
0.223586800
-2.000000000
0.000000000
0.223674800
-1.999398000
-0.049082460
0.223772400
-1.997591000
-0.098135350
0.223880500
-1.994581000
-0.147129100
0.223999900
-1.990369000
-0.196034300
0.224131000
-1.984959000
-0.244821400
0.224273600
-1.978353000
-0.293460900
0.224427000
-1.970555000
-0.341923800
0.224589700
-1.961571000
-0.390180600
0.224759700
-1.951404000
-0.438202500
0.224934900
-1.940063000
-0.485960400
0.225112700
-1.927552000
-0.533425500
0.225291300
-1.913881000
-0.580569300
0.225468900
-1.899056000
-0.627363500
0.225644700
-1.883088000
-0.673779700
0.225818400
-1.865986000
-0.719790100
0.225990300
-1.847759000
-0.765366900
0.226160900
-1.828420000
-0.810482600
0.226330600
-1.807979000
-0.855110200
0.226499500
-1.786449000
-0.899222700
0.226667300
-1.763843000
-0.942793500
0.226833000
-1.740174000
-0.985796400
0.226995200
-1.715457000
-1.028206000
0.227152300
-1.689707000
-1.069995000
0.227302800
-1.662939000
-1.111140000
0.227445300
-1.635170000
-1.151616000
0.227579000
-1.606415000
-1.191399000
0.227703500
-1.576693000
-1.230463000
0.227818900
-1.546021000
-1.268787000
0.227925600
-1.514418000
-1.306346000
0.228024100
-1.481902000
-1.343118000
0.228114700
-1.448494000
-1.379081000
0.228197500
-1.414214000
-1.414214000
0.228272400
-1.379081000
-1.448494000
0.228339200
-1.343118000
-1.481902000
0.228397400
-1.306346000
-1.514418000
0.228446700
-1.268787000
-1.546021000
0.228486800
-1.230463000
-1.576693000
0.228517500
-1.191399000
-1.606415000
0.228538800
-1.151616000
-1.635170000
0.228550800
-1.111140000
-1.662939000
0.228553400
-1.069995000
-1.689707000
0.228546800
-1.028206000
-1.715457000
0.228530800
-0.985796400
-1.740174000
0.228505300
-0.942793500
-1.763843000
0.228470100
-0.899222700
-1.786449000
0.228425300
-0.855110200
-1.807979000
0.228371000
-0.810482600
-1.828420000
0.228307700
-0.765366900
-1.847759000
0.228236300
-0.719790100
-1.865986000
0.228158200
-0.673779700
-1.883088000
0.228075100
-0.627363500
-1.899056000
0.227988800
-0.580569300
-1.913881000
0.227901300
-0.533425500
-1.927552000
0.227814100
-0.485960400
-1.940063000
0.227728700
-0.438202500
-1.951404000
0.227645900
-0.390180600
-1.961571000
0.227566100
-0.341923800
-1.970555000
0.227489400
-0.293460900
-1.978353000
0.227415200
-0.244821400
-1.984959000
0.227342600
-0.196034300
-1.990369000
0.227270200
-0.147129100
-1.994581000
0.227196400
-0.098135350
-1.997591000
0.227119100
-0.049082460
-1.999398000
0.227035800
0.000000000
-2.000000000
0.226944100
0.049082460
-1.999398000
0.226841700
0.098135350
-1.997591000
0.226726800
0.147129100
-1.994581000
0.226598100
0.196034300
-1.990369000
0.226455600
0.244821400
-1.984959000
0.226300300
0.293460900
-1.978353000
0.226134000
0.341923800
-1.970555000
0.225959900
0.390180600
-1.961571000
0.225781500
0.438202500
-1.951404000
0.225603000
0.485960400
-1.940063000
0.225428300
0.533425500
-1.927552000
0.225261000
0.580569300
-1.913881000
0.225104200
0.627363500
-1.899056000
0.224960000
0.673779700
-1.883088000
0.224829600
0.719790100
-1.865986000
0.224713500
0.765366900
-1.847759000
0.224611700
0.810482600
-1.828420000
0.224523600
0.855110200
-1.807979000
0.224448100
0.899222700
-1.786449000
0.224384500
0.942793500
-1.763843000
0.224333400
0.985796400
-1.740174000
0.224296600
1.028206000
-1.715457000
0.224275900
1.069995000
-1.689707000
0.224269600
1.111140000
-1.662939000
0.224271500
1.151616000
-1.635170000
0.224273300
1.191399000
-1.606415000
0.224269100
1.230463000
-1.576693000
0.224258000
1.268787000
-1.546021000
0.224243100
1.306346000
-1.514418000
0.224228700
1.343118000
-1.481902000
0.224218100
1.379081000
-1.448494000
0.224212900
1.414214000
-1.414214000
0.224213700
1.448494000
-1.379081000
0.224219900
1.481902000
-1.343118000
0.224230300
1.514418000
-1.306346000
0.224243200
1.546021000
-1.268787000
0.224257800
1.576693000
-1.230463000
0.224274900
1.606415000
-1.191399000
0.224297900
1.635170000
-1.151616000
0.224330800
1.662939000
-1.111140000
0.224376500
1.689707000
-1.069995000
0.224435300
1.715457000
-1.028206000
0.224505400
1.740174000
-0.985796400
0.224584200
1.763843000
-0.942793500
0.224669700
1.786449000
-0.899222700
0.224760400
1.807979000
-0.855110200
0.224855100
1.828420000
-0.810482600
0.224953100
1.847759000
-0.765366900
0.225053700
1.865986000
-0.719790100
0.225156000
1.883088000
-0.673779700
0.225259300
1.899056000
-0.627363500
0.225362800
1.913881000
-0.580569300
0.225465500
1.927552000
-0.533425500
0.225566800
1.940063000
-0.485960400
0.225665700
1.951404000
-0.438202500
0.225761800
1.961571000
-0.390180600
0.225854500
1.970555000
-0.341923800
0.225943300
1.978353000
-0.293460900
0.226028100
1.984959000
-0.244821400
0.226108300
1.990369000
-0.196034300
0.226183500
1.994581000
-0.147129100
0.226253000
1.997591000
-0.098135350
0.226316500
1.999398000
-0.049082460
0.226374100
2.200000000
0.000000000
0.274199900
2.199337000
0.053990710
0.274257200
2.197350000
0.107948900
0.274313600
2.194039000
0.161842000
0.274370800
2.189406000
0.215637700
0.274430000
2.183455000
0.269303500
0.274492900
2.176188000
0.322807000
0.274561600
2.167611000
0.376116200
0.274638100
2.157727000
0.429198700
0.274724400
2.146545000
0.482022700
0.274821900
2.134069000
0.534556400
0.274930600
2.120307000
0.586768100
0.275049400
2.105269000
0.638626300
0.275176000
2.088962000
0.690099900
0.275307200
2.071397000
0.741157700
0.275439800
2.052584000
0.791769100
0.275570300
2.032535000
0.841903600
0.275696300
2.011261000
0.891530900
0.275816100
1.988777000
0.940621200
0.275929400
1.965093000
0.989145000
0.276036600
1.940227000
1.037073000
0.276139100
1.914191000
1.084376000
0.276238900
1.887003000
1.131026000
0.276337800
1.858678000
1.176995000
0.276437900
1.829233000
1.222255000
0.276541000
1.798687000
1.266778000
0.276648600
1.767057000
1.310539000
0.276761100
1.734362000
1.353510000
0.276876600
1.700623000
1.395665000
0.276990900
1.665859000
1.436980000
0.277098800
1.630093000
1.477430000
0.277196600
1.593344000
1.516989000
0.277283100
1.555635000
1.555635000
0.277358800
1.516989000
1.593344000
0.277425400
1.477430000
1.630093000
0.277483900
1.436980000
1.665859000
0.277534600
1.395665000
1.700623000
0.277577300
1.353510000
1.734362000
0.277611500
1.310539000
1.767057000
0.277635900
1.266778000
1.798687000
0.277649100
1.222255000
1.829233000
0.277649400
1.176995000
1.858678000
0.277634600
1.131026000
1.887003000
0.277602500
1.084376000
1.914191000
0.277551200
1.037073000
1.940227000
0.277479100
0.989145000
1.965093000
0.277385300
0.940621200
1.988777000
0.277270200
0.891530900
2.011261000
0.277135000
0.841903600
2.032535000
0.276981900
0.791769100
2.052584000
0.276814200
0.741157700
2.071397000
0.276635400
0.690099900
2.088962000
0.276449200
0.638626300
2.105269000
0.276259300
0.586768100
2.120307000
0.276068600
0.534556400
2.134069000
0.275879600
0.482022700
2.146545000
0.275693900
0.429198700
2.157727000
0.275512500
0.376116200
2.167611000
0.275335900
0.322807000
2.176188000
0.275163900
0.269303500
2.183455000
0.274996000
0.215637700
2.189406000
0.274831400
0.161842000
2.194039000
0.274669300
0.107948900
2.197350000
0.274508600
0.053990710
2.199337000
0.274348100
0.000000000
2.200000000
0.274186500
-0.053990710
2.199337000
0.274022300
-0.107948900
2.197350000
0.273854300
-0.161842000
2.194039000
0.273681100
-0.215637700
2.189406000
0.273501800
-0.269303500
2.183455000
0.273315800
-0.322807000
2.176188000
0.273123100
-0.376116200
2.167611000
0.272923600
-0.429198700
2.157727000
0.272717400
-0.482022700
2.146545000
0.272504400
-0.534556400
2.134069000
0.272285800
-0.586768100
2.120307000
0.272064500
-0.638626300
2.105269000
0.271845800
-0.690099900
2.088962000
0.271635900
-0.741157700
2.071397000
0.271438800
-0.791769100
2.052584000
0.271255500
-0.841903600
2.032535000
0.271084000
-0.891530900
2.011261000
0.270921600
-0.940621200
1.988777000
0.270765500
-0.989145000
1.965093000
0.270614500
-1.037073000
1.940227000
0.270469200
-1.084376000
1.914191000
0.270332200
-1.131026000
1.887003000
0.270206500
-1.176995000
1.858678000
0.270094900
-1.222255000
1.829233000
0.269998600
-1.266778000
1.798687000
0.269918700
-1.310539000
1.767057000
0.269856000
-1.353510000
1.734362000
0.269811100
-1.395665000
1.700623000
0.269783800
-1.436980000
1.665859000
0.269773300
-1.477430000
1.630093000
0.269778200
-1.516989000
1.593344000
0.269796700
-1.555635000
1.555635000
0.269826600
-1.593344000
1.516989000
0.269865400
-1.630093000
1.477430000
0.269910500
-1.665859000
1.436980000
0.269958900
-1.700623000
1.395665000
0.270008000
-1.734362000
1.353510000
0.270055300
-1.767057000
1.310539000
0.270098900
-1.798687000
1.266778000
0.270137700
-1.829233000
1.222255000
0.270171100
-1.858678000
1.176995000
0.270199400
-1.887003000
1.131026000
0.270223100
-1.914191000
1.084376000
0.270243300
-1.940227000
1.037073000
0.270261100
-1.965093000
0.989145000
0.270278000
-1.988777000
0.940621200
0.270295400
-2.011261000
0.891530900
0.270314600
-2.032535000
0.841903600
0.270336300
-2.052584000
0.791769100
0.270361200
-2.071397000
0.741157700
0.270389200
-2.088962000
0.690099900
0.270420300
-2.105269000
0.638626300
0.270454000
-2.120307000
0.586768100
0.270490300
-2.134069000
0.534556400
0.270529300
-2.146545000
0.482022700
0.270571400
-2.157727000
0.429198700
0.270617400
-2.167611000
0.376116200
0.270668200
-2.176188000
0.322807000
0.270724500
-2.183455000
0.269303500
0.270787200
-2.189406000
0.215637700
0.270856900
-2.194039000
0.161842000
0.270934200
-2.197350000
0.107948900
0.271019900
-2.199337000
0.053990710
0.271115200
-2.200000000
0.000000000
0.271221000
-2.199337000
-0.053990710
0.271338700
-2.197350000
-0.107948900
0.271469200
-2.194039000
-0.161842000
0.271613200
-2.189406000
-0.215637700
0.271770700
-2.183455000
-0.269303500
0.271941100
-2.176188000
-0.322807000
0.272122900
-2.167611000
-0.376116200
0.272313900
-2.157727000
-0.429198700
0.272511500
-2.146545000
-0.482022700
0.272712800
-2.134069000
-0.534556400
0.272915300
-2.120307000
-0.586768100
0.273116700
-2.105269000
-0.638626300
0.273315600
-2.088962000
-0.690099900
0.273511600
-2.071397000
-0.741157700
0.273704900
-2.052584000
-0.791769100
0.273896200
-2.032535000
-0.841903600
0.274086900
-2.011261000
-0.891530900
0.274277700
-1.988777000
-0.940621200
0.274469100
-1.965093000
-0.989145000
0.274661100
-1.940227000
-1.037073000
0.274852500
-1.914191000
-1.084376000
0.275041800
-1.887003000
-1.131026000
0.275227000
-1.858678000
-1.176995000
0.275406000
-1.829233000
-1.222255000
0.275576900
-1.798687000
-1.266778000
0.275738300
-1.767057000
-1.310539000
0.275889300
-1.734362000
-1.353510000
0.276029600
-1.700623000
-1.395665000
0.276159400
-1.665859000
-1.436980000
0.276279100
-1.630093000
-1.477430000
0.276389000
-1.593344000
-1.516989000
0.276489300
-1.555635000
-1.555635000
0.276580100
-1.516989000
-1.593344000
0.276660900
-1.477430000
-1.630093000
0.276731300
-1.436980000
-1.665859000
0.276790900
-1.395665000
-1.700623000
0.276839000
-1.353510000
-1.734362000
0.276875700
-1.310539000
-1.767057000
0.276900600
-1.266778000
-1.798687000
0.276914000
-1.222255000
-1.829233000
0.276915900
-1.176995000
-1.858678000
0.276906400
-1.131026000
-1.887003000
0.276885500
-1.084376000
-1.914191000
0.276853200
-1.037073000
-1.940227000
0.276809200
-0.989145000
-1.965093000
0.276753400
-0.940621200
-1.988777000
0.276685800
-0.891530900
-2.011261000
0.276606600
-0.841903600
-2.032535000
0.276516600
-0.791769100
-2.052584000
0.276417100
-0.741157700
-2.071397000
0.276309500
-0.690099900
-2.088962000
0.276195900
-0.638626300
-2.105269000
0.276078100
-0.586768100
-2.120307000
0.275958100
-0.534556400
-2.134069000
0.275837600
-0.482022700
-2.146545000
0.275718200
-0.429198700
-2.157727000
0.275600800
-0.376116200
-2.167611000
0.275486300
-0.322807000
-2.176188000
0.275375100
-0.269303500
-2.183455000
0.275266900
-0.215637700
-2.189406000
0.275161200
-0.161842000
-2.194039000
0.275056700
-0.107948900
-2.197350000
0.274951500
-0.053990710
-2.199337000
0.274843300
0.000000000
-2.200000000
0.274729500
0.053990710
-2.199337000
0.274607500
0.107948900
-2.197350000
0.274475000
0.161842000
-2.194039000
0.274330500
0.215637700
-2.189406000
0.274173500
0.269303500
-2.183455000
0.274004600
0.322807000
-2.176188000
0.273825400
0.376116200
-2.167611000
0.273638800
0.429198700
-2.157727000
0.273448100
0.482022700
-2.146545000
0.273257100
0.534556400
-2.134069000
0.273069800
0.586768100
-2.120307000
0.272889500
0.638626300
-2.105269000
0.272719000
0.690099900
-2.088962000
0.272560200
0.741157700
-2.071397000
0.272414100
0.791769100
-2.052584000
0.272281300
0.841903600
-2.032535000
0.272161700
0.891530900
-2.011261000
0.272054700
0.940621200
-1.988777000
0.271959500
0.989145000
-1.965093000
0.271875700
1.037073000
-1.940227000
0.271804500
1.084376000
-1.914191000
0.271749000
1.131026000
-1.887003000
0.271711900
1.176995000
-1.858678000
0.271691600
1.222255000
-1.829233000
0.271680800
1.266778000
-1.798687000
0.271669300
1.310539000
-1.767057000
0.271650200
1.353510000
-1.734362000
0.271622700
1.395665000
-1.700623000
0.271591500
1.436980000
-1.665859000
0.271562100
1.477430000
-1.630093000
0.271539100
1.516989000
-1.593344000
0.271524500
1.555635000
-1.555635000
0.271518800
1.593344000
-1.516989000
0.271521200
1.630093000
-1.477430000
0.271530000
1.665859000
-1.436980000
0.271542900
1.700623000
-1.395665000
0.271558400
1.734362000
-1.353510000
0.271577800
1.767057000
-1.310539000
0.271605100
1.798687000
-1.266778000
0.271645800
1.829233000
-1.222255000
0.271703400
1.858678000
-1.176995000
0.271778300
1.887003000
-1.131026000
0.271868100
1.914191000
-1.084376000
0.271969600
1.940227000
-1.037073000
0.272079900
1.965093000
-0.989145000
0.272196700
1.988777000
-0.940621200
0.272318500
2.011261000
-0.891530900
0.272443700
2.032535000
-0.841903600
0.272571200
2.052584000
-0.791769100
0.272699600
2.071397000
-0.741157700
0.272827700
2.088962000
-0.690099900
0.272954400
2.105269000
-0.638626300
0.273078800
2.120307000
-0.586768100
0.273200000
2.134069000
-0.534556400
0.273317400
2.146545000
-0.482022700
0.273430300
2.157727000
-0.429198700
0.273538700
2.167611000
-0.376116200
0.273642100
2.176188000
-0.322807000
0.273740600
2.183455000
-0.269303500
0.273833600
2.189406000
-0.215637700
0.273920700
2.194039000
-0.161842000
0.274000900
2.197350000
-0.107948900
0.274073700
2.199337000
-0.053990710
0.274139500
2.400000000
0.000000000
0.326791300
2.399277000
0.058898950
0.326858200
2.397109000
0.117762400
0.326923300
2.393497000
0.176555000
0.326988200
2.388443000
0.235241100
0.327054400
2.381951000
0.293785600
0.327123400
2.374024000
0.352153100
0.327197500
2.364666000
0.410308500
0.327279300
2.353885000
0.468216800
0.327370900
2.341685000
0.525843000
0.327473800
2.328075000
0.583152500
0.327588100
2.313063000
0.640110600
0.327712800
2.296657000
0.696683200
0.327845300
2.278868000
0.752836200
0.327982500
2.259706000
0.808535700
0.328120700
2.239183000
0.863748100
0.328256700
2.217311000
0.918440300
0.328387800
2.194103000
0.972579200
0.328512600
2.169574000
1.026132000
0.328631000
2.143739000
1.079067000
0.328743600
2.116611000
1.131352000
0.328852100
2.088209000
1.182956000
0.328958400
2.058549000
1.233847000
0.329064600
2.027649000
1.283994000
0.329172900
1.995527000
1.333369000
0.329285600
1.962204000
1.381940000
0.329404500
1.927698000
1.429678000
0.329530400
1.892031000
1.476556000
0.329661100
1.855225000
1.522544000
0.329791700
1.817301000
1.567615000
0.329916000
1.778283000
1.611742000
0.330029500
1.738193000
1.654897000
0.330130500
1.697056000
1.697056000
0.330220000
1.654897000
1.738193000
0.330299600
1.611742000
1.778283000
0.330370800
1.567615000
1.817301000
0.330433700
1.522544000
1.855225000
0.330488000
1.476556000
1.892031000
0.330533000
1.429678000
1.927698000
0.330567200
1.381940000
1.962204000
0.330589000
1.333369000
1.995527000
0.330596100
1.283994000
2.027649000
0.330586200
1.233847000
2.058549000
0.330556500
1.182956000
2.088209000
0.330504700
1.131352000
2.116611000
0.330428600
1.079067000
2.143739000
0.330327000
1.026132000
2.169574000
0.330199800
0.972579200
2.194103000
0.330048100
0.918440300
2.217311000
0.329873900
0.863748100
2.239183000
0.329680600
0.808535700
2.259706000
0.329472400
0.752836200
2.278868000
0.329253600
0.696683200
2.296657000
0.329029100
0.640110600
2.313063000
0.328802900
0.583152500
2.328075000
0.328578700
0.525843000
2.341685000
0.328359500
0.468216800
2.353885000
0.328147000
0.410308500
2.364666000
0.327942000
0.352153100
2.374024000
0.327744200
0.293785600
2.381951000
0.327552700
0.235241100
2.388443000
0.327365800
0.176555000
2.393497000
0.327181600
0.117762400
2.397109000
0.326998100
0.058898950
2.399277000
0.326813200
0.000000000
2.400000000
0.326625300
-0.058898950
2.399277000
0.326433000
-0.117762400
2.397109000
0.326235400
-0.176555000
2.393497000
0.326031900
-0.235241100
2.388443000
0.325822300
-0.293785600
2.381951000
0.325606900
-0.352153100
2.374024000
0.325386200
-0.410308500
2.364666000
0.325160700
-0.468216800
2.353885000
0.324930600
-0.525843000
2.341685000
0.324695600
-0.583152500
2.328075000
0.324456900
-0.640110600
2.313063000
0.324217700
-0.696683200
2.296657000
0.323984600
-0.752836200
2.278868000
0.323764900
-0.808535700
2.259706000
0.323563600
-0.863748100
2.239183000
0.323381500
-0.918440300
2.217311000
0.323215700
-0.972579200
2.194103000
0.323061900
-1.026132000
2.169574000
0.322916000
-1.079067000
2.143739000
0.322775500
-1.131352000
2.116611000
0.322640400
-1.182956000
2.088209000
0.322513200
-1.233847000
2.058549000
0.322397200
-1.283994000
2.027649000
0.322295500
-1.333369000
1.995527000
0.322209500
-1.381940000
1.962204000
0.322140500
-1.429678000
1.927698000
0.322089300
-1.476556000
1.892031000
0.322056600
-1.522544000
1.855225000
0.322042100
-1.567615000
1.817301000
0.322044600
-1.611742000
1.778283000
0.322062000
-1.654897000
1.738193000
0.322092200
-1.697056000
1.697056000
0.322132600
-1.738193000
1.654897000
0.322180600
-1.778283000
1.611742000
0.322233100
-1.817301000
1.567615000
0.322287300
-1.855225000
1.522544000
0.322340500
-1.892031000
1.476556000
0.322390500
-1.927698000
1.429678000
0.322435500
-1.962204000
1.381940000
0.322474600
-1.995527000
1.333369000
0.322507600
-2.027649000
1.283994000
0.322534700
-2.058549000
1.233847000
0.322556800
-2.088209000
1.182956000
0.322575100
-2.116611000
1.131352000
0.322591100
-2.143739000
1.079067000
0.322606200
-2.169574000
1.026132000
0.322622100
-2.194103000
0.972579200
0.322640000
-2.217311000
0.918440300
0.322661100
-2.239183000
0.863748100
0.322685800
-2.259706000
0.808535700
0.322714400
-2.278868000
0.752836200
0.322747000
-2.296657000
0.696683200
0.322783600
-2.313063000
0.640110600
0.322824300
-2.328075000
0.583152500
0.322869500
-2.341685000
0.525843000
0.322919900
-2.353885000
0.468216800
0.322976400
-2.364666000
0.410308500
0.323039300
-2.374024000
0.352153100
0.323109400
-2.381951000
0.293785600
0.323186700
-2.388443000
0.235241100
0.323271600
-2.393497000
0.176555000
0.323364300
-2.397109000
0.117762400
0.323465700
-2.399277000
0.058898950
0.323576700
-2.400000000
0.000000000
0.323698800
-2.399277000
-0.058898950
0.323833300
-2.397109000
-0.117762400
0.323981300
-2.393497000
-0.176555000
0.324143500
-2.388443000
-0.235241100
0.324319700
-2.381951000
-0.293785600
0.324508900
-2.374024000
-0.352153100
0.324709500
-2.364666000
-0.410308500
0.324919200
-2.353885000
-0.468216800
0.325135200
-2.341685000
-0.525843000
0.325354900
-2.328075000
-0.583152500
0.325575800
-2.313063000
-0.640110600
0.325796100
-2.296657000
-0.696683200
0.326014800
-2.278868000
-0.752836200
0.326231700
-2.259706000
-0.808535700
0.326447400
-2.239183000
-0.863748100
0.326662800
-2.217311000
-0.918440300
0.326879200
-2.194103000
-0.972579200
0.327097500
-2.169574000
-1.026132000
0.327318300
-2.143739000
-1.079067000
0.327541200
-2.116611000
-1.131352000
0.327765200
-2.088209000
-1.182956000
0.327988200
-2.058549000
-1.233847000
0.328208100
-2.027649000
-1.283994000
0.328422200
-1.995527000
-1.333369000
0.328628200
-1.962204000
-1.381940000
0.328824100
-1.927698000
-1.429678000
0.329008700
-1.892031000
-1.476556000
0.329181400
-1.855225000
-1.522544000
0.329342100
-1.817301000
-1.567615000
0.329491100
-1.778283000
-1.611742000
0.329628700
-1.738193000
-1.654897000
0.329754800
-1.697056000
-1.697056000
0.329869200
-1.654897000
-1.738193000
0.329971400
-1.611742000
-1.778283000
0.330060500
-1.567615000
-1.817301000
0.330135900
-1.522544000
-1.855225000
0.330196900
-1.476556000
-1.892031000
0.330243200
-1.429678000
-1.927698000
0.330274700
-1.381940000
-1.962204000
0.330291700
-1.333369000
-1.995527000
0.330294400
-1.283994000
-2.027649000
0.330283200
-1.233847000
-2.058549000
0.330258200
-1.182956000
-2.088209000
0.330219600
-1.131352000
-2.116611000
0.330167000
-1.079067000
-2.143739000
0.330100200
-1.026132000
-2.169574000
0.330019000
-0.972579200
-2.194103000
0.329923500
-0.918440300
-2.217311000
0.329814300
-0.863748100
-2.239183000
0.329692000
-0.808535700
-2.259706000
0.329558100
-0.752836200
-2.278868000
0.329414200
-0.696683200
-2.296657000
0.329262000
-0.640110600
-2.313063000
0.329103400
-0.583152500
-2.328075000
0.328940200
-0.525843000
-2.341685000
0.328774200
-0.468216800
-2.353885000
0.328607500
-0.410308500
-2.364666000
0.328441900
-0.352153100
-2.374024000
0.328279100
-0.293785600
-2.381951000
0.328120600
-0.235241100
-2.388443000
0.327967200
-0.176555000
-2.393497000
0.327819000
-0.117762400
-2.397109000
0.327675000
-0.058898950
-2.399277000
0.327533300
0.000000000
-2.400000000
0.327391400
0.058898950
-2.399277000
0.327246100
0.117762400
-2.397109000
0.327094600
0.176555000
-2.393497000
0.326934500
0.235241100
-2.388443000
0.326764400
0.293785600
-2.381951000
0.326584100
0.352153100
-2.374024000
0.326394600
0.410308500
-2.364666000
0.326198200
0.468216800
-2.353885000
0.325997900
0.525843000
-2.341685000
0.325797200
0.583152500
-2.328075000
0.325599600
0.640110600
-2.313063000
0.325408300
0.696683200
-2.296657000
0.325225500
0.752836200
-2.278868000
0.325052800
0.808535700
-2.259706000
0.324890800
0.863748100
-2.239183000
0.324739600
0.918440300
-2.217311000
0.324599100
0.972579200
-2.194103000
0.324468900
1.026132000
-2.169574000
0.324348500
1.079067000
-2.143739000
0.324238000
1.131352000
-2.116611000
0.324139900
1.182956000
-2.088209000
0.324059000
1.233847000
-2.058549000
0.323999600
1.283994000
-2.027649000
0.323960700
1.333369000
-1.995527000
0.323933500
1.381940000
-1.962204000
0.323905600
1.429678000
-1.927698000
0.323868600
1.476556000
-1.892031000
0.323821900
1.522544000
-1.855225000
0.323771600
1.567615000
-1.817301000
0.323724900
1.611742000
-1.778283000
0.323687400
1.654897000
-1.738193000
0.323661900
1.697056000
-1.697056000
0.323648600
1.738193000
-1.654897000
0.323646400
1.778283000
-1.611742000
0.323652700
1.817301000
-1.567615000
0.323664400
1.855225000
-1.522544000
0.323679400
1.892031000
-1.476556000
0.323699100
1.927698000
-1.429678000
0.323728500
1.962204000
-1.381940000
0.323774200
1.995527000
-1.333369000
0.323840800
2.027649000
-1.283994000
0.323928700
2.058549000
-1.233847000
0.324034900
2.088209000
-1.182956000
0.324155200
2.116611000
-1.131352000
0.324286000
2.143739000
-1.079067000
0.324424600
2.169574000
-1.026132000
0.324568900
2.194103000
-0.972579200
0.324717100
2.217311000
-0.918440300
0.324867800
2.239183000
-0.863748100
0.325019400
2.259706000
-0.808535700
0.325170500
2.278868000
-0.752836200
0.325319700
2.296657000
-0.696683200
0.325466000
2.313063000
-0.640110600
0.325608400
2.328075000
-0.583152500
0.325746200
2.341685000
-0.525843000
0.325878900
2.353885000
-0.468216800
0.326006300
2.364666000
-0.410308500
0.326128300
2.374024000
-0.352153100
0.326244700
2.381951000
-0.293785600
0.326355300
2.388443000
-0.235241100
0.326459100
2.393497000
-0.176555000
0.326554900
2.397109000
-0.117762400
0.326641800
2.399277000
-0.058898950
0.326720100
2.600000000
0.000000000
0.384331000
2.599217000
0.063807190
0.384409600
2.596868000
0.127575900
0.384485000
2.592955000
0.191267900
0.384559100
2.587480000
0.254844500
0.384633200
2.580447000
0.318267800
0.384709200
2.571859000
0.381499200
0.384789800
2.561722000
0.444500900
0.384878300
2.550042000
0.507234800
0.384977500
2.536825000
0.569663200
0.385089300
2.522081000
0.631748400
0.385213900
2.505818000
0.693453100
0.385350000
2.488045000
0.754740100
0.385494400
2.468773000
0.815572500
0.385643700
2.448014000
0.875913600
0.385793500
2.425781000
0.935727100
0.385940300
2.402087000
0.994976900
0.386081400
2.376945000
1.053627000
0.386215200
2.350372000
1.111643000
0.386341500
2.322383000
1.168989000
0.386461100
2.292995000
1.225631000
0.386575700
2.262226000
1.281535000
0.386687200
2.230094000
1.336667000
0.386797900
2.196619000
1.390994000
0.386910200
2.161821000
1.444483000
0.387026700
2.125721000
1.497101000
0.387149900
2.088340000
1.548818000
0.387281100
2.049700000
1.599602000
0.387418500
2.009827000
1.649422000
0.387556600
1.968743000
1.698249000
0.387688700
1.926473000
1.746053000
0.387809700
1.883042000
1.792805000
0.387918200
1.838477000
1.838477000
0.388015700
1.792805000
1.883042000
0.388104500
1.746053000
1.926473000
0.388185900
1.698249000
1.968743000
0.388260100
1.649422000
2.009827000
0.388326300
1.599602000
2.049700000
0.388383100
1.548818000
2.088340000
0.388428700
1.497101000
2.125721000
0.388460700
1.444483000
2.161821000
0.388476800
1.390994000
2.196619000
0.388473900
1.336667000
2.230094000
0.388449400
1.281535000
2.262226000
0.388400500
1.225631000
2.292995000
0.388324900
1.168989000
2.322383000
0.388221000
1.111643000
2.350372000
0.388088400
1.053627000
2.376945000
0.387927700
0.994976900
2.402087000
0.387740900
0.935727100
2.425781000
0.387531100
0.875913600
2.448014000
0.387302600
0.815572500
2.468773000
0.387060400
0.754740100
2.488045000
0.386809900
0.693453100
2.505818000
0.386556300
0.631748400
2.522081000
0.386304300
0.569663200
2.536825000
0.386057800
0.507234800
2.550042000
0.385819100
0.444500900
2.561722000
0.385589300
0.381499200
2.571859000
0.385367900
0.318267800
2.580447000
0.385153000
0.254844500
2.587480000
0.384942100
0.191267900
2.592955000
0.384732200
0.127575900
2.596868000
0.384520200
0.063807190
2.599217000
0.384304000
0.000000000
2.600000000
0.384081800
-0.063807190
2.599217000
0.383852900
-0.127575900
2.596868000
0.383617500
-0.191267900
2.592955000
0.383376200
-0.254844500
2.587480000
0.383130400
-0.318267800
2.580447000
0.382881500
-0.381499200
2.571859000
0.382630800
-0.444500900
2.561722000
0.382379300
-0.507234800
2.550042000
0.382126900
-0.569663200
2.536825000
0.381873200
-0.631748400
2.522081000
0.381618900
-0.693453100
2.505818000
0.381368000
-0.754740100
2.488045000
0.381128200
-0.815572500
2.468773000
0.380908800
-0.875913600
2.448014000
0.380715700
-0.935727100
2.425781000
0.380549400
-0.994976900
2.402087000
0.380405800
-1.053627000
2.376945000
0.380278300
-1.111643000
2.350372000
0.380160300
-1.168989000
2.322383000
0.380047100
-1.225631000
2.292995000
0.379937300
-1.281535000
2.262226000
0.379832400
-1.336667000
2.230094000
0.379735800
-1.390994000
2.196619000
0.379650500
-1.444483000
2.161821000
0.379578400
-1.497101000
2.125721000
0.379521000
-1.548818000
2.088340000
0.379479900
-1.599602000
2.049700000
0.379456500
-1.649422000
2.009827000
0.379450900
-1.698249000
1.968743000
0.379461900
-1.746053000
1.926473000
0.379487700
-1.792805000
1.883042000
0.379526000
-1.838477000
1.838477000
0.379574000
-1.883042000
1.792805000
0.379629000
-1.926473000
1.746053000
0.379688000
-1.968743000
1.698249000
0.379748100
-2.009827000
1.649422000
0.379806800
-2.049700000
1.599602000
0.379861700
-2.088340000
1.548818000
0.379911500
-2.125721000
1.497101000
0.379955200
-2.161821000
1.444483000
0.379992400
-2.196619000
1.390994000
0.380023400
-2.230094000
1.336667000
0.380048800
-2.262226000
1.281535000
0.380069400
-2.292995000
1.225631000
0.380086500
-2.322383000
1.168989000
0.380101400
-2.350372000
1.111643000
0.380115500
-2.376945000
1.053627000
0.380130300
-2.402087000
0.994976900
0.380147000
-2.425781000
0.935727100
0.380166800
-2.448014000
0.875913600
0.380190600
-2.468773000
0.815572500
0.380219500
-2.488045000
0.754740100
0.380254400
-2.505818000
0.693453100
0.380296700
-2.522081000
0.631748400
0.380347500
-2.536825000
0.569663200
0.380407900
-2.550042000
0.507234800
0.380478700
-2.561722000
0.444500900
0.380559800
-2.571859000
0.381499200
0.380650800
-2.580447000
0.318267800
0.380750700
-2.587480000
0.254844500
0.380858600
-2.592955000
0.191267900
0.380973800
-2.596868000
0.127575900
0.381096600
-2.599217000
0.063807190
0.381227600
-2.600000000
0.000000000
0.381368400
-2.599217000
-0.063807190
0.381520500
-2.596868000
-0.127575900
0.381685400
-2.592955000
-0.191267900
0.381864000
-2.587480000
-0.254844500
0.382056200
-2.580447000
-0.318267800
0.382261400
-2.571859000
-0.381499200
0.382477800
-2.561722000
-0.444500900
0.382703500
-2.550042000
-0.507234800
0.382935800
-2.536825000
-0.569663200
0.383172400
-2.522081000
-0.631748400
0.383411200
-2.505818000
-0.693453100
0.383650600
-2.488045000
-0.754740100
0.383890000
-2.468773000
-0.815572500
0.384129200
-2.448014000
-0.875913600
0.384368900
-2.425781000
-0.935727100
0.384610100
-2.402087000
-0.994976900
0.384853800
-2.376945000
-1.053627000
0.385100700
-2.350372000
-1.111643000
0.385351200
-2.322383000
-1.168989000
0.385604800
-2.292995000
-1.225631000
0.385860300
-2.262226000
-1.281535000
0.386115600
-2.230094000
-1.336667000
0.386368500
-2.196619000
-1.390994000
0.386616400
-2.161821000
-1.444483000
0.386856900
-2.125721000
-1.497101000
0.387088000
-2.088340000
-1.548818000
0.387308400
-2.049700000
-1.599602000
0.387517000
-2.009827000
-1.649422000
0.387713600
-1.968743000
-1.698249000
0.387897700
-1.926473000
-1.746053000
0.388068900
-1.883042000
-1.792805000
0.388226700
-1.838477000
-1.838477000
0.388370100
-1.792805000
-1.883042000
0.388498000
-1.746053000
-1.926473000
0.388609300
-1.698249000
-1.968743000
0.388702800
-1.649422000
-2.009827000
0.388778100
-1.599602000
-2.049700000
0.388834800
-1.548818000
-2.088340000
0.388873100
-1.497101000
-2.125721000
0.388893600
-1.444483000
-2.161821000
0.388896800
-1.390994000
-2.196619000
0.388883300
-1.336667000
-2.230094000
0.388853500
-1.281535000
-2.262226000
0.388807600
-1.225631000
-2.292995000
0.388745400
-1.168989000
-2.322383000
0.388666700
-1.111643000
-2.350372000
0.388571200
-1.053627000
-2.376945000
0.388459100
-0.994976900
-2.402087000
0.388330800
-0.935727100
-2.425781000
0.388187000
-0.875913600
-2.448014000
0.388028900
-0.815572500
-2.468773000
0.387858000
-0.754740100
-2.488045000
0.387675600
-0.693453100
-2.505818000
0.387483100
-0.631748400
-2.522081000
0.387282200
-0.569663200
-2.536825000
0.387074400
-0.507234800
-2.550042000
0.386861900
-0.444500900
-2.561722000
0.386647100
-0.381499200
-2.571859000
0.386432600
-0.318267800
-2.580447000
0.386221300
-0.254844500
-2.587480000
0.386015600
-0.191267900
-2.592955000
0.385817000
-0.127575900
-2.596868000
0.385626100
-0.063807190
-2.599217000
0.385442000
0.000000000
-2.600000000
0.385262700
0.063807190
-2.599217000
0.385085200
0.127575900
-2.596868000
0.384906300
0.191267900
-2.592955000
0.384722900
0.254844500
-2.587480000
0.384533000
0.318267800
-2.580447000
0.384335400
0.381499200
-2.571859000
0.384130600
0.444500900
-2.561722000
0.383920000
0.507234800
-2.550042000
0.383706100
0.569663200
-2.536825000
0.383492100
0.631748400
-2.522081000
0.383281200
0.693453100
-2.505818000
0.383076000
0.754740100
-2.488045000
0.382878800
0.815572500
-2.468773000
0.382690400
0.875913600
-2.448014000
0.382511200
0.935727100
-2.425781000
0.382341300
0.994976900
-2.402087000
0.382180500
1.053627000
-2.376945000
0.382028600
1.111643000
-2.350372000
0.381885600
1.168989000
-2.322383000
0.381752400
1.225631000
-2.292995000
0.381632700
1.281535000
-2.262226000
0.381533700
1.336667000
-2.230094000
0.381461400
1.390994000
-2.196619000
0.381414900
1.444483000
-2.161821000
0.381383500
1.497101000
-2.125721000
0.381351800
1.548818000
-2.088340000
0.381308900
1.599602000
-2.049700000
0.381253900
1.649422000
-2.009827000
0.381194000
1.698249000
-1.968743000
0.381138100
1.746053000
-1.926473000
0.381092700
1.792805000
-1.883042000
0.381060800
1.838477000
-1.838477000
0.381042600
1.883042000
-1.792805000
0.381036200
1.926473000
-1.746053000
0.381038000
1.968743000
-1.698249000
0.381043600
2.009827000
-1.649422000
0.381050200
2.049700000
-1.599602000
0.381059100
2.088340000
-1.548818000
0.381076600
2.125721000
-1.497101000
0.381111200
2.161821000
-1.444483000
0.381168800
2.196619000
-1.390994000
0.381250300
2.230094000
-1.336667000
0.381352300
2.262226000
-1.281535000
0.381470100
2.292995000
-1.225631000
0.381599800
2.322383000
-1.168989000
0.381738400
2.350372000
-1.111643000
0.381883900
2.376945000
-1.053627000
0.382034600
2.402087000
-0.994976900
0.382189000
2.425781000
-0.935727100
0.382345700
2.448014000
-0.875913600
0.382503200
2.468773000
-0.815572500
0.382660200
2.488045000
-0.754740100
0.382815600
2.505818000
-0.693453100
0.382968500
2.522081000
-0.631748400
0.383118500
2.536825000
-0.569663200
0.383265200
2.550042000
-0.507234800
0.383408400
2.561722000
-0.444500900
0.383547700
2.571859000
-0.381499200
0.383682800
2.580447000
-0.318267800
0.383812600
2.587480000
-0.254844500
0.383935600
2.592955000
-0.191267900
0.384049700
2.596868000
-0.127575900
0.384153500
2.599217000
-0.063807190
0.384246600
2.800000000
0.000000000
0.446888300
2.799157000
0.068715440
0.446977700
2.796627000
0.137389500
0.447062300
2.792413000
0.205980800
0.447144200
2.786517000
0.274448000
0.447225100
2.778943000
0.342749900
0.447307900
2.769694000
0.410845300
0.447397100
2.758777000
0.478693300
0.447498800
2.746199000
0.546252900
0.447618500
2.731966000
0.613483400
0.447759500
2.716088000
0.680344500
0.447921800
2.698573000
0.746795700
0.448102200
2.679433000
0.812797100
0.448295500
2.658679000
0.878308900
0.448495400
2.636323000
0.943291600
0.448696000
2.612380000
1.007706000
0.448891800
2.586863000
1.071514000
0.449078600
2.559787000
1.134676000
0.449253600
2.531170000
1.197154000
0.449415500
2.501028000
1.258912000
0.449564100
2.469380000
1.319911000
0.449700500
2.436244000
1.380115000
0.449826300
2.401640000
1.439488000
0.449943900
2.365590000
1.497993000
0.450056300
2.328115000
1.555597000
0.450167400
2.289237000
1.612263000
0.450281700
2.248981000
1.667958000
0.450402300
2.207370000
1.722648000
0.450528700
2.164429000
1.776301000
0.450656000
2.120185000
1.828884000
0.450777100
2.074663000
1.880365000
0.450886900
2.027892000
1.930714000
0.450984300
1.979899000
1.979899000
0.451071500
1.930714000
2.027892000
0.451151200
1.880365000
2.074663000
0.451224700
1.828884000
2.120185000
0.451291800
1.776301000
2.164429000
0.451351200
1.722648000
2.207370000
0.451400700
1.667958000
2.248981000
0.451438100
1.612263000
2.289237000
0.451460900
1.555597000
2.328115000
0.451466600
1.497993000
2.365590000
0.451452700
1.439488000
2.401640000
0.451416900
1.380115000
2.436244000
0.451357100
1.319911000
2.469380000
0.451271400
1.258912000
2.501028000
0.451158900
1.197154000
2.531170000
0.451019200
1.134676000
2.559787000
0.450852800
1.071514000
2.586863000
0.450661700
1.007706000
2.612380000
0.450448500
0.943291600
2.636323000
0.450217200
0.878308900
2.658679000
0.449972600
0.812797100
2.679433000
0.449719900
0.746795700
2.698573000
0.449464100
0.680344500
2.716088000
0.449209900
0.613483400
2.731966000
0.448960900
0.546252900
2.746199000
0.448719400
0.478693300
2.758777000
0.448485700
0.410845300
2.769694000
0.448258700
0.342749900
2.778943000
0.448036000
0.274448000
2.786517000
0.447814200
0.205980800
2.792413000
0.447589500
0.137389500
2.796627000
0.447358800
0.068715440
2.799157000
0.447119600
0.000000000
2.800000000
0.446870700
-0.068715440
2.799157000
0.446612400
-0.137389500
2.796627000
0.446345800
-0.205980800
2.792413000
0.446072900
-0.274448000
2.786517000
0.445796200
-0.342749900
2.778943000
0.445518000
-0.410845300
2.769694000
0.445240300
-0.478693300
2.758777000
0.444964300
-0.546252900
2.746199000
0.444689700
-0.613483400
2.731966000
0.444415300
-0.680344500
2.716088000
0.444141500
-0.746795700
2.698573000
0.443872700
-0.812797100
2.679433000
0.443618400
-0.878308900
2.658679000
0.443389600
-0.943291600
2.636323000
0.443193900
-1.007706000
2.612380000
0.443031800
-1.071514000
2.586863000
0.442898000
-1.134676000
2.559787000
0.442784300
-1.197154000
2.531170000
0.442682200
-1.258912000
2.501028000
0.442585400
-1.319911000
2.469380000
0.442491500
-1.380115000
2.436244000
0.442402000
-1.439488000
2.401640000
0.442320600
-1.497993000
2.365590000
0.442250900
-1.555597000
2.328115000
0.442195200
-1.612263000
2.289237000
0.442155400
-1.667958000
2.248981000
0.442133700
-1.722648000
2.207370000
0.442131800
-1.776301000
2.164429000
0.442149600
-1.828884000
2.120185000
0.442185500
-1.880365000
2.074663000
0.442236800
-1.930714000
2.027892000
0.442300000
-1.979899000
1.979899000
0.442371500
-2.027892000
1.930714000
0.442448000
-2.074663000
1.880365000
0.442526000
-2.120185000
1.828884000
0.442602500
-2.164429000
1.776301000
0.442675300
-2.207370000
1.722648000
0.442742700
-2.248981000
1.667958000
0.442803700
-2.289237000
1.612263000
0.442857900
-2.328115000
1.555597000
0.442905400
-2.365590000
1.497993000
0.442946600
-2.401640000
1.439488000
0.442981900
-2.436244000
1.380115000
0.443012100
-2.469380000
1.319911000
0.443037700
-2.501028000
1.258912000
0.443059500
-2.531170000
1.197154000
0.443078700
-2.559787000
1.134676000
0.443096200
-2.586863000
1.071514000
0.443113400
-2.612380000
1.007706000
0.443131800
-2.636323000
0.943291600
0.443153000
-2.658679000
0.878308900
0.443178800
-2.679433000
0.812797100
0.443211100
-2.698573000
0.746795700
0.443252300
-2.716088000
0.680344500
0.443304300
-2.731966000
0.613483400
0.443368700
-2.746199000
0.546252900
0.443446400
-2.758777000
0.478693300
0.443537400
-2.769694000
0.410845300
0.443640600
-2.778943000
0.342749900
0.443754600
-2.786517000
0.274448000
0.443877800
-2.792413000
0.205980800
0.444009100
-2.796627000
0.137389500
0.444148300
-2.799157000
0.068715440
0.444296000
-2.800000000
0.000000000
0.444453700
-2.799157000
-0.068715440
0.444623100
-2.796627000
-0.137389500
0.444805600
-2.792413000
-0.205980800
0.445002500
-2.786517000
-0.274448000
0.445213800
-2.778943000
-0.342749900
0.445439000
-2.769694000
-0.410845300
0.445676300
-2.758777000
-0.478693300
0.445923700
-2.746199000
-0.546252900
0.446178700
-2.731966000
-0.613483400
0.446438700
-2.716088000
-0.680344500
0.446701600
-2.698573000
-0.746795700
0.446965800
-2.679433000
-0.812797100
0.447230300
-2.658679000
-0.878308900
0.447494900
-2.636323000
-0.943291600
0.447760100
-2.612380000
-1.007706000
0.448026700
-2.586863000
-1.071514000
0.448295700
-2.559787000
-1.134676000
0.448567900
-2.531170000
-1.197154000
0.448843400
-2.501028000
-1.258912000
0.449122200
-2.469380000
-1.319911000
0.449403000
-2.436244000
-1.380115000
0.449684500
-2.401640000
-1.439488000
0.449964700
-2.365590000
-1.497993000
0.450241400
-2.328115000
-1.555597000
0.450512700
-2.289237000
-1.612263000
0.450776900
-2.248981000
-1.667958000
0.451032300
-2.207370000
-1.722648000
0.451277600
-2.164429000
-1.776301000
0.451511500
-2.120185000
-1.828884000
0.451732600
-2.074663000
-1.880365000
0.451939400
-2.027892000
-1.930714000
0.452130100
-1.979899000
-1.979899000
0.452302900
-1.930714000
-2.027892000
0.452456000
-1.880365000
-2.074663000
0.452587800
-1.828884000
-2.120185000
0.452697500
-1.776301000
-2.164429000
0.452784500
-1.722648000
-2.207370000
0.452848900
-1.667958000
-2.248981000
0.452891200
-1.612263000
-2.289237000
0.452912200
-1.555597000
-2.328115000
0.452913000
-1.497993000
-2.365590000
0.452894100
-1.439488000
-2.401640000
0.452856100
-1.380115000
-2.436244000
0.452799100
-1.319911000
-2.469380000
0.452723100
-1.258912000
-2.501028000
0.452627800
-1.197154000
-2.531170000
0.452513300
-1.134676000
-2.559787000
0.452379800
-1.071514000
-2.586863000
0.452228100
-1.007706000
-2.612380000
0.452059200
-0.943291600
-2.636323000
0.451874500
-0.878308900
-2.658679000
0.451675400
-0.812797100
-2.679433000
0.451463500
-0.746795700
-2.698573000
0.451239900
-0.680344500
-2.716088000
0.451005900
-0.613483400
-2.731966000
0.450762800
-0.546252900
-2.746199000
0.450512400
-0.478693300
-2.758777000
0.450257100
-0.410845300
-2.769694000
0.449999700
-0.342749900
-2.778943000
0.449743800
-0.274448000
-2.786517000
0.449492500
-0.205980800
-2.792413000
0.449248400
-0.137389500
-2.796627000
0.449013300
-0.068715440
-2.799157000
0.448787100
0.000000000
-2.800000000
0.448568500
0.068715440
-2.799157000
0.448355000
0.137389500
-2.796627000
0.448143200
0.205980800
-2.792413000
0.447930100
0.274448000
-2.786517000
0.447712800
0.342749900
-2.778943000
0.447489700
0.410845300
-2.769694000
0.447260600
0.478693300
-2.758777000
0.447026300
0.546252900
-2.746199000
0.446789000
0.613483400
-2.731966000
0.446551400
0.680344500
-2.716088000
0.446316800
0.746795700
-2.698573000
0.446088000
0.812797100
-2.679433000
0.445867200
0.878308900
-2.658679000
0.445655600
0.943291600
-2.636323000
0.445453900
1.007706000
-2.612380000
0.445262500
1.071514000
-2.586863000
0.445081700
1.134676000
-2.559787000
0.444911800
1.197154000
-2.531170000
0.444753300
1.258912000
-2.501028000
0.444607900
1.319911000
-2.469380000
0.444480700
1.380115000
-2.436244000
0.444381000
1.439488000
-2.401640000
0.444316600
1.497993000
-2.365590000
0.444286100
1.555597000
-2.328115000
0.444275900
1.612263000
-2.289237000
0.444266100
1.667958000
-2.248981000
0.444242200
1.722648000
-2.207370000
0.444202400
1.776301000
-2.164429000
0.444154500
1.828884000
-2.120185000
0.444109000
1.880365000
-2.074663000
0.444073100
1.930714000
-2.027892000
0.444050200
1.979899000
-1.979899000
0.444039700
2.027892000
-1.930714000
0.444038800
2.074663000
-1.880365000
0.444042400
2.120185000
-1.828884000
0.444044500
2.164429000
-1.776301000
0.444041000
2.207370000
-1.722648000
0.444033000
2.248981000
-1.667958000
0.444028100
2.289237000
-1.612263000
0.444036800
2.328115000
-1.555597000
0.444067000
2.365590000
-1.497993000
0.444120000
2.401640000
-1.439488000
0.444192400
2.436244000
-1.380115000
0.444279000
2.469380000
-1.319911000
0.444375700
2.501028000
-1.258912000
0.444479900
2.531170000
-1.197154000
0.444589800
2.559787000
-1.134676000
0.444704300
2.586863000
-1.071514000
0.444822200
2.612380000
-1.007706000
0.444942500
2.636323000
-0.943291600
0.445064400
2.658679000
-0.878308900
0.445187300
2.679433000
-0.812797100
0.445311400
2.698573000
-0.746795700
0.445437700
2.716088000
-0.680344500
0.445568000
2.731966000
-0.613483400
0.445703800
2.746199000
-0.546252900
0.445845600
2.758777000
-0.478693300
0.445992200
2.769694000
-0.410845300
0.446140900
2.778943000
-0.342749900
0.446288200
2.786517000
-0.274448000
0.446430100
2.792413000
-0.205980800
0.446562800
2.796627000
-0.137389500
0.446683400
2.799157000
-0.068715440
0.446791300
3.000000000
0.000000000
0.516233800
2.999096000
0.073623690
0.516341300
2.996386000
0.147203000
0.516443600
2.991871000
0.220693700
0.516542300
2.985554000
0.294051400
0.516638700
2.977439000
0.367232000
0.516735700
2.967530000
0.440191400
0.516839100
2.955833000
0.512885700
0.516956600
2.942356000
0.585271000
0.517095700
2.927106000
0.657303700
0.517261000
2.910094000
0.728940500
0.517451900
2.891328000
0.800138200
0.517664000
2.870821000
0.870854000
0.517889600
2.848584000
0.941045300
0.518120500
2.824632000
1.010670000
0.518349100
2.798978000
1.079685000
0.518567900
2.771638000
1.148050000
0.518771200
2.742629000
1.215724000
0.518954000
2.711968000
1.282665000
0.519113200
2.679673000
1.348834000
0.519247200
2.645764000
1.414190000
0.519355900
2.610261000
1.478695000
0.519441100
2.573186000
1.542308000
0.519506200
2.534561000
1.604993000
0.519556500
2.494409000
1.666711000
0.519599700
2.452754000
1.727425000
0.519644600
2.409623000
1.787098000
0.519698700
2.365039000
1.845695000
0.519765000
2.319031000
1.903180000
0.519839900
2.271626000
1.959519000
0.519916500
2.222853000
2.014677000
0.519989000
2.172741000
2.068622000
0.520055500
2.121320000
2.121320000
0.520117900
2.068622000
2.172741000
0.520177800
2.014677000
2.222853000
0.520235400
1.959519000
2.271626000
0.520288600
1.903180000
2.319031000
0.520334400
1.845695000
2.365039000
0.520369000
1.787098000
2.409623000
0.520389000
1.727425000
2.452754000
0.520390900
1.666711000
2.494409000
0.520372000
1.604993000
2.534561000
0.520330400
1.542308000
2.573186000
0.520264300
1.478695000
2.610261000
0.520173300
1.414190000
2.645764000
0.520056800
1.348834000
2.679673000
0.519915400
1.282665000
2.711968000
0.519749600
1.215724000
2.742629000
0.519560900
1.148050000
2.771638000
0.519351100
1.079685000
2.798978000
0.519122700
1.010670000
2.824632000
0.518879200
0.941045300
2.848584000
0.518624400
0.870854000
2.870821000
0.518362800
0.800138200
2.891328000
0.518098600
0.728940500
2.910094000
0.517835700
0.657303700
2.927106000
0.517577100
0.585271000
2.942356000
0.517324400
0.512885700
2.955833000
0.517077900
0.440191400
2.967530000
0.516836000
0.367232000
2.977439000
0.516596200
0.294051400
2.985554000
0.516355300
0.220693700
2.991871000
0.516109800
0.147203000
2.996386000
0.515856900
0.073623690
2.999096000
0.515594500
0.000000000
3.000000000
0.515321900
-0.073623690
2.999096000
0.515039600
-0.147203000
2.996386000
0.514749100
-0.220693700
2.991871000
0.514452600
-0.294051400
2.985554000
0.514152900
-0.367232000
2.977439000
0.513852700
-0.440191400
2.967530000
0.513553900
-0.512885700
2.955833000
0.513257400
-0.585271000
2.942356000
0.512962600
-0.657303700
2.927106000
0.512667400
-0.728940500
2.910094000
0.512371700
-0.800138200
2.891328000
0.512080100
-0.870854000
2.870821000
0.511803900
-0.941045300
2.848584000
0.511555900
-1.010670000
2.824632000
0.511345300
-1.079685000
2.798978000
0.511172900
-1.148050000
2.771638000
0.511032300
-1.215724000
2.742629000
0.510914100
-1.282665000
2.711968000
0.510808800
-1.348834000
2.679673000
0.510709800
-1.414190000
2.645764000
0.510614900
-1.478695000
2.610261000
0.510527300
-1.542308000
2.573186000
0.510452200
-1.604993000
2.534561000
0.510394500
-1.666711000
2.494409000
0.510357000
-1.727425000
2.452754000
0.510341700
-1.787098000
2.409623000
0.510350800
-1.845695000
2.365039000
0.510384900
-1.903180000
2.319031000
0.510442900
-1.959519000
2.271626000
0.510521500
-2.014677000
2.222853000
0.510615900
-2.068622000
2.172741000
0.510721100
-2.121320000
2.121320000
0.510832400
-2.172741000
2.068622000
0.510945600
-2.222853000
2.014677000
0.511057100
-2.271626000
1.959519000
0.511164300
-2.319031000
1.903180000
0.511265300
-2.365039000
1.845695000
0.511358800
-2.409623000
1.787098000
0.511444200
-2.452754000
1.727425000
0.511521500
-2.494409000
1.666711000
0.511590900
-2.534561000
1.604993000
0.511652600
-2.573186000
1.542308000
0.511707100
-2.610261000
1.478695000
0.511754500
-2.645764000
1.414190000
0.511795300
-2.679673000
1.348834000
0.511829900
-2.711968000
1.282665000
0.511858700
-2.742629000
1.215724000
0.511882800
-2.771638000
1.148050000
0.511903500
-2.798978000
1.079685000
0.511922500
-2.824632000
1.010670000
0.511941700
-2.848584000
0.941045300
0.511963700
-2.870821000
0.870854000
0.511990800
-2.891328000
0.800138200
0.512026100
-2.910094000
0.728940500
0.512072000
-2.927106000
0.657303700
0.512130700
-2.942356000
0.585271000
0.512203500
-2.955833000
0.512885700
0.512291000
-2.967530000
0.440191400
0.512392500
-2.977439000
0.367232000
0.512507000
-2.985554000
0.294051400
0.512633700
-2.991871000
0.220693700
0.512771700
-2.996386000
0.147203000
0.512921300
-2.999096000
0.073623690
0.513083300
-3.000000000
0.000000000
0.513259100
-2.999096000
-0.073623690
0.513450400
-2.996386000
-0.147203000
0.513658500
-2.991871000
-0.220693700
0.513884300
-2.985554000
-0.294051400
0.514127700
-2.977439000
-0.367232000
0.514387500
-2.967530000
-0.440191400
0.514662000
-2.955833000
-0.512885700
0.514948500
-2.942356000
-0.585271000
0.515244200
-2.927106000
-0.657303700
0.515546100
-2.910094000
-0.728940500
0.515851200
-2.891328000
-0.800138200
0.516157200
-2.870821000
-0.870854000
0.516462600
-2.848584000
-0.941045300
0.516766300
-2.824632000
-1.010670000
0.517068400
-2.798978000
-1.079685000
0.517369500
-2.771638000
-1.148050000
0.517670400
-2.742629000
-1.215724000
0.517972000
-2.711968000
-1.282665000
0.518275000
-2.679673000
-1.348834000
0.518579600
-2.645764000
-1.414190000
0.518885400
-2.610261000
-1.478695000
0.519191500
-2.573186000
-1.542308000
0.519496500
-2.534561000
-1.604993000
0.519798900
-2.494409000
-1.666711000
0.520097000
-2.452754000
-1.727425000
0.520389200
-2.409623000
-1.787098000
0.520673700
-2.365039000
-1.845695000
0.520948700
-2.319031000
-1.903180000
0.521212200
-2.271626000
-1.959519000
0.521461800
-2.222853000
-2.014677000
0.521695100
-2.172741000
-2.068622000
0.521909400
-2.121320000
-2.121320000
0.522102100
-2.068622000
-2.172741000
0.522271300
-2.014677000
-2.222853000
0.522415400
-1.959519000
-2.271626000
0.522533400
-1.903180000
-2.319031000
0.522625300
-1.845695000
-2.365039000
0.522691400
-1.787098000
-2.409623000
0.522732700
-1.727425000
-2.452754000
0.522750000
-1.666711000
-2.494409000
0.522744500
-1.604993000
-2.534561000
0.522716900
-1.542308000
-2.573186000
0.522667700
-1.478695000
-2.610261000
0.522597100
-1.414190000
-2.645764000
0.522505000
-1.348834000
-2.679673000
0.522391600
-1.282665000
-2.711968000
0.522257000
-1.215724000
-2.742629000
0.522101800
-1.148050000
-2.771638000
0.521927200
-1.079685000
-2.798978000
0.521734700
-1.010670000
-2.824632000
0.521526200
-0.941045300
-2.848584000
0.521303400
-0.870854000
-2.870821000
0.521068000
-0.800138200
-2.891328000
0.520821500
-0.728940500
-2.910094000
0.520564600
-0.657303700
-2.927106000
0.520298800
-0.585271000
-2.942356000
0.520025400
-0.512885700
-2.955833000
0.519746600
-0.440191400
-2.967530000
0.519465000
-0.367232000
-2.977439000
0.519184000
-0.294051400
-2.985554000
0.518906900
-0.220693700
-2.991871000
0.518636600
-0.147203000
-2.996386000
0.518374900
-0.073623690
-2.999096000
0.518122100
0.000000000
-3.000000000
0.517877300
0.073623690
-2.999096000
0.517638000
0.147203000
-2.996386000
0.517400700
0.220693700
-2.991871000
0.517162100
0.294051400
-2.985554000
0.516919100
0.367232000
-2.977439000
0.516669700
0.440191400
-2.967530000
0.516413000
0.512885700
-2.955833000
0.516150000
0.585271000
-2.942356000
0.515882600
0.657303700
-2.927106000
0.515613900
0.728940500
-2.910094000
0.515347400
0.800138200
-2.891328000
0.515086600
0.870854000
-2.870821000
0.514834400
0.941045300
-2.848584000
0.514592800
1.010670000
-2.824632000
0.514363100
1.079685000
-2.798978000
0.514146100
1.148050000
-2.771638000
0.513943200
1.215724000
-2.742629000
0.513755100
1.282665000
-2.711968000
0.513582900
1.348834000
-2.679673000
0.513429100
1.414190000
-2.645764000
0.513300400
1.478695000
-2.610261000
0.513208000
1.542308000
-2.573186000
0.513161800
1.604993000
-2.534561000
0.513159500
1.666711000
-2.494409000
0.513183400
1.727425000
-2.452754000
0.513207900
1.787098000
-2.409623000
0.513213900
1.845695000
-2.365039000
0.513198300
1.903180000
-2.319031000
0.513170200
1.959519000
-2.271626000
0.513142100
2.014677000
-2.222853000
0.513122900
2.068622000
-2.172741000
0.513116300
2.121320000
-2.121320000
0.513121800
2.172741000
-2.068622000
0.513135900
2.222853000
-2.014677000
0.513152300
2.271626000
-1.959519000
0.513163400
2.319031000
-1.903180000
0.513164000
2.365039000
-1.845695000
0.513155600
2.409623000
-1.787098000
0.513147500
2.452754000
-1.727425000
0.513153000
2.494409000
-1.666711000
0.513181700
2.534561000
-1.604993000
0.513235900
2.573186000
-1.542308000
0.513311300
2.610261000
-1.478695000
0.513401900
2.645764000
-1.414190000
0.513502800
2.679673000
-1.348834000
0.513610800
2.711968000
-1.282665000
0.513724100
2.742629000
-1.215724000
0.513841200
2.771638000
-1.148050000
0.513960800
2.798978000
-1.079685000
0.514081700
2.824632000
-1.010670000
0.514203000
2.848584000
-0.941045300
0.514324300
2.870821000
-0.870854000
0.514446700
2.891328000
-0.800138200
0.514572700
2.910094000
-0.728940500
0.514706100
2.927106000
-0.657303700
0.514850300
2.942356000
-0.585271000
0.515006700
2.955833000
-0.512885700
0.515173500
2.967530000
-0.440191400
0.515346400
2.977439000
-0.367232000
0.515519800
2.985554000
-0.294051400
0.515687900
2.991871000
-0.220693700
0.515845500
2.996386000
-0.147203000
0.515989100
2.999096000
-0.073623690
0.516117700
3.200000000
0.000000000
0.593372800
3.199036000
0.078531940
0.593522600
3.196146000
0.157016600
0.593667600
3.191329000
0.235406600
0.593808900
3.184591000
0.313654900
0.593946600
3.175935000
0.391714200
0.594082700
3.165365000
0.469537500
0.594221900
3.152889000
0.547078100
0.594372500
3.138513000
0.624289000
0.594542300
3.122247000
0.701124000
0.594735800
3.104100000
0.777536600
0.594952300
3.084083000
0.853480800
0.595185700
3.062209000
0.928910900
0.595427000
3.038490000
1.003782000
0.595666400
3.012941000
1.078048000
0.595894200
2.985577000
1.151664000
0.596101600
2.956414000
1.224587000
0.596280800
2.925471000
1.296772000
0.596425200
2.892766000
1.368176000
0.596530300
2.858318000
1.438756000
0.596593700
2.822148000
1.508470000
0.596615600
2.784278000
1.577274000
0.596598700
2.744732000
1.645129000
0.596548700
2.703532000
1.711993000
0.596474300
2.660703000
1.777825000
0.596387400
2.616271000
1.842586000
0.596302200
2.570264000
1.906238000
0.596231600
2.522709000
1.968741000
0.596182500
2.473634000
2.030059000
0.596153200
2.423068000
2.090153000
0.596137100
2.371044000
2.148989000
0.596127900
2.317591000
2.206530000
0.596124300
2.262742000
2.262742000
0.596127800
2.206530000
2.317591000
0.596140000
2.148989000
2.371044000
0.596159600
2.090153000
2.423068000
0.596182600
2.030059000
2.473634000
0.596202800
1.968741000
2.522709000
0.596213600
1.906238000
2.570264000
0.596208600
1.842586000
2.616271000
0.596181800
1.777825000
2.660703000
0.596128900
1.711993000
2.703532000
0.596047000
1.645129000
2.744732000
0.595935000
1.577274000
2.784278000
0.595792800
1.508470000
2.822148000
0.595621500
1.438756000
2.858318000
0.595422300
1.368176000
2.892766000
0.595196800
1.296772000
2.925471000
0.594946700
1.224587000
2.956414000
0.594673800
1.151664000
2.985577000
0.594380800
1.078048000
3.012941000
0.594070900
1.003782000
3.038490000
0.593748200
0.928910900
3.062209000
0.593417200
0.853480800
3.084083000
0.593082500
0.777536600
3.104100000
0.592748200
0.701124000
3.122247000
0.592417600
0.624289000
3.138513000
0.592092800
0.547078100
3.152889000
0.591774200
0.469537500
3.165365000
0.591461600
0.391714200
3.175935000
0.591153200
0.313654900
3.184591000
0.590847000
0.235406600
3.191329000
0.590540500
0.157016600
3.196146000
0.590232000
0.078531940
3.199036000
0.589919900
0.000000000
3.200000000
0.589603600
-0.078531940
3.199036000
0.589283500
-0.157016600
3.196146000
0.588960500
-0.235406600
3.191329000
0.588636200
-0.313654900
3.184591000
0.588312300
-0.391714200
3.175935000
0.587990800
-0.469537500
3.165365000
0.587673000
-0.547078100
3.152889000
0.587359100
-0.624289000
3.138513000
0.587047000
-0.701124000
3.122247000
0.586733800
-0.777536600
3.104100000
0.586418300
-0.853480800
3.084083000
0.586105900
-0.928910900
3.062209000
0.585809600
-1.003782000
3.038490000
0.585545200
-1.078048000
3.012941000
0.585323800
-1.151664000
2.985577000
0.585146400
-1.224587000
2.956414000
0.585005900
-1.296772000
2.925471000
0.584891600
-1.368176000
2.892766000
0.584792600
-1.438756000
2.858318000
0.584701800
-1.508470000
2.822148000
0.584617600
-1.577274000
2.784278000
0.584543900
-1.645129000
2.744732000
0.584487400
-1.711993000
2.703532000
0.584453200
-1.777825000
2.660703000
0.584443700
-1.842586000
2.616271000
0.584460200
-1.906238000
2.570264000
0.584503600
-1.968741000
2.522709000
0.584574100
-2.030059000
2.473634000
0.584669500
-2.090153000
2.423068000
0.584785600
-2.148989000
2.371044000
0.584917200
-2.206530000
2.317591000
0.585058900
-2.262742000
2.262742000
0.585206200
-2.317591000
2.206530000
0.585355200
-2.371044000
2.148989000
0.585502600
-2.423068000
2.090153000
0.585646100
-2.473634000
2.030059000
0.585783400
-2.522709000
1.968741000
0.585912800
-2.570264000
1.906238000
0.586033000
-2.616271000
1.842586000
0.586143100
-2.660703000
1.777825000
0.586242500
-2.703532000
1.711993000
0.586331000
-2.744732000
1.645129000
0.586408700
-2.784278000
1.577274000
0.586475900
-2.822148000
1.508470000
0.586533200
-2.858318000
1.438756000
0.586581300
-2.892766000
1.368176000
0.586620900
-2.925471000
1.296772000
0.586653400
-2.956414000
1.224587000
0.586679900
-2.985577000
1.151664000
0.586702300
-3.012941000
1.078048000
0.586722500
-3.038490000
1.003782000
0.586742900
-3.062209000
0.928910900
0.586766200
-3.084083000
0.853480800
0.586795400
-3.104100000
0.777536600
0.586833600
-3.122247000
0.701124000
0.586883500
-3.138513000
0.624289000
0.586947400
-3.152889000
0.547078100
0.587026700
-3.165365000
0.469537500
0.587122200
-3.175935000
0.391714200
0.587234300
-3.184591000
0.313654900
0.587363200
-3.191329000
0.235406600
0.587509400
-3.196146000
0.157016600
0.587673800
-3.199036000
0.078531940
0.587857700
-3.200000000
0.000000000
0.588062500
-3.199036000
-0.078531940
0.588289100
-3.196146000
-0.157016600
0.588538100
-3.191329000
-0.235406600
0.588809300
-3.184591000
-0.313654900
0.589101400
-3.175935000
-0.391714200
0.589412400
-3.165365000
-0.469537500
0.589739700
-3.152889000
-0.547078100
0.590079800
-3.138513000
-0.624289000
0.590429400
-3.122247000
-0.701124000
0.590784400
-3.104100000
-0.777536600
0.591141500
-3.084083000
-0.853480800
0.591497800
-3.062209000
-0.928910900
0.591850900
-3.038490000
-1.003782000
0.592199800
-3.012941000
-1.078048000
0.592544100
-2.985577000
-1.151664000
0.592884500
-2.956414000
-1.224587000
0.593222300
-2.925471000
-1.296772000
0.593558700
-2.892766000
-1.368176000
0.593894800
-2.858318000
-1.438756000
0.594231400
-2.822148000
-1.508470000
0.594568400
-2.784278000
-1.577274000
0.594905000
-2.744732000
-1.645129000
0.595240100
-2.703532000
-1.711993000
0.595572100
-2.660703000
-1.777825000
0.595899300
-2.616271000
-1.842586000
0.596219800
-2.570264000
-1.906238000
0.596531600
-2.522709000
-1.968741000
0.596832600
-2.473634000
-2.030059000
0.597120200
-2.423068000
-2.090153000
0.597391700
-2.371044000
-2.148989000
0.597644000
-2.317591000
-2.206530000
0.597874300
-2.262742000
-2.262742000
0.598079800
-2.206530000
-2.317591000
0.598258300
-2.148989000
-2.371044000
0.598408500
-2.090153000
-2.423068000
0.598529500
-2.030059000
-2.473634000
0.598621500
-1.968741000
-2.522709000
0.598685300
-1.906238000
-2.570264000
0.598721900
-1.842586000
-2.616271000
0.598732500
-1.777825000
-2.660703000
0.598718600
-1.711993000
-2.703532000
0.598681000
-1.645129000
-2.744732000
0.598620500
-1.577274000
-2.784278000
0.598537500
-1.508470000
-2.822148000
0.598432400
-1.438756000
-2.858318000
0.598305300
-1.368176000
-2.892766000
0.598156800
-1.296772000
-2.925471000
0.597987900
-1.224587000
-2.956414000
0.597800200
-1.151664000
-2.985577000
0.597595300
-1.078048000
-3.012941000
0.597375500
-1.003782000
-3.038490000
0.597142500
-0.928910900
-3.062209000
0.596898100
-0.853480800
-3.084083000
0.596643500
-0.777536600
-3.104100000
0.596379500
-0.701124000
-3.122247000
0.596107000
-0.624289000
-3.138513000
0.595827200
-0.547078100
-3.152889000
0.595542000
-0.469537500
-3.165365000
0.595253900
-0.391714200
-3.175935000
0.594966100
-0.313654900
-3.184591000
0.594681900
-0.235406600
-3.191329000
0.594404200
-0.157016600
-3.196146000
0.594134600
-0.078531940
-3.199036000
0.593873800
0.000000000
-3.200000000
0.593620400
0.078531940
-3.199036000
0.593371700
0.157016600
-3.196146000
0.593124400
0.235406600
-3.191329000
0.592874600
0.313654900
-3.184591000
0.592619300
0.391714200
-3.175935000
0.592356000
0.469537500
-3.165365000
0.592084000
0.547078100
-3.152889000
0.591804000
0.624289000
-3.138513000
0.591518000
0.701124000
-3.122247000
0.591229400
0.777536600
-3.104100000
0.590942300
0.853480800
-3.084083000
0.590660400
0.928910900
-3.062209000
0.590387200
1.003782000
-3.038490000
0.590124800
1.078048000
-3.012941000
0.589875100
1.151664000
-2.985577000
0.589639300
1.224587000
-2.956414000
0.589419200
1.296772000
-2.925471000
0.589216300
1.368176000
-2.892766000
0.589032100
1.438756000
-2.858318000
0.588870200
1.508470000
-2.822148000
0.588739300
1.577274000
-2.784278000
0.588653700
1.645129000
-2.744732000
0.588625500
1.711993000
-2.703532000
0.588652000
1.777825000
-2.660703000
0.588710700
1.842586000
-2.616271000
0.588769000
1.906238000
-2.570264000
0.588803200
1.968741000
-2.522709000
0.588808700
2.030059000
-2.473634000
0.588797000
2.090153000
-2.423068000
0.588783600
2.148989000
-2.371044000
0.588780000
2.206530000
-2.317591000
0.588791000
2.262742000
-2.262742000
0.588816600
2.317591000
-2.206530000
0.588852700
2.371044000
-2.148989000
0.588892000
2.423068000
-2.090153000
0.588925600
2.473634000
-2.030059000
0.588947200
2.522709000
-1.968741000
0.588958900
2.570264000
-1.906238000
0.588972900
2.616271000
-1.842586000
0.589005900
2.660703000
-1.777825000
0.589070700
2.703532000
-1.711993000
0.589169700
2.744732000
-1.645129000
0.589297900
2.784278000
-1.577274000
0.589447400
2.822148000
-1.508470000
0.589611400
2.858318000
-1.438756000
0.589785100
2.892766000
-1.368176000
0.589965200
2.925471000
-1.296772000
0.590148700
2.956414000
-1.224587000
0.590332900
2.985577000
-1.151664000
0.590515200
3.012941000
-1.078048000
0.590693700
3.038490000
-1.003782000
0.590867900
3.062209000
-0.928910900
0.591038900
3.084083000
-0.853480800
0.591210300
3.104100000
-0.777536600
0.591387500
3.122247000
-0.701124000
0.591575600
3.138513000
-0.624289000
0.591777000
3.152889000
-0.547078100
0.591990500
3.165365000
-0.469537500
0.592211400
3.175935000
-0.391714200
0.592433200
3.184591000
-0.313654900
0.592649300
3.191329000
-0.235406600
0.592853700
3.196146000
-0.157016600
0.593042300
3.199036000
-0.078531940
0.593214300
3.400000000
0.000000000
0.679114100
3.398976000
0.083440180
0.679321900
3.395905000
0.166830100
0.679522100
3.390788000
0.250119500
0.679715300
3.383628000
0.333258300
0.679900600
3.374431000
0.416196300
0.680079000
3.363200000
0.498883600
0.680255700
3.349944000
0.581270500
0.680439500
3.334670000
0.663307100
0.680639200
3.317387000
0.744944200
0.680860500
3.298106000
0.826132700
0.681102700
3.276839000
0.906823400
0.681359400
3.253597000
0.986967900
0.681620800
3.228396000
1.066518000
0.681876200
3.201250000
1.145426000
0.682115200
3.172176000
1.223643000
0.682328300
3.141190000
1.301124000
0.682507300
3.108313000
1.377820000
0.682645800
3.073564000
1.453687000
0.682739100
3.036963000
1.528679000
0.682784700
2.998533000
1.602749000
0.682782500
2.958296000
1.675854000
0.682734600
2.916277000
1.747949000
0.682646000
2.872502000
1.818992000
0.682524900
2.826997000
1.888939000
0.682383300
2.779788000
1.957748000
0.682235800
2.730906000
2.025378000
0.682095100
2.680378000
2.091787000
0.681966100
2.628236000
2.156937000
0.681843600
2.574510000
2.220788000
0.681717200
2.519234000
2.283301000
0.681579400
2.462440000
2.344438000
0.681430900
2.404163000
2.404163000
0.681278700
2.344438000
2.462440000
0.681131200
2.283301000
2.519234000
0.680993900
2.220788000
2.574510000
0.680867800
2.156937000
2.628236000
0.680750700
2.091787000
2.680378000
0.680637000
2.025378000
2.730906000
0.680519000
1.957748000
2.779788000
0.680388000
1.888939000
2.826997000
0.680235600
1.818992000
2.872502000
0.680055600
1.747949000
2.916277000
0.679844100
1.675854000
2.958296000
0.679599600
1.602749000
2.998533000
0.679322200
1.528679000
3.036963000
0.679012800
1.453687000
3.073564000
0.678672900
1.377820000
3.108313000
0.678303600
1.301124000
3.141190000
0.677906900
1.223643000
3.172176000
0.677485400
1.145426000
3.201250000
0.677042900
1.066518000
3.228396000
0.676584200
0.986967900
3.253597000
0.676115000
0.906823400
3.276839000
0.675641100
0.826132700
3.298106000
0.675167700
0.744944200
3.317387000
0.674698900
0.663307100
3.334670000
0.674238000
0.581270500
3.349944000
0.673786500
0.498883600
3.363200000
0.673345200
0.416196300
3.374431000
0.672914100
0.333258300
3.383628000
0.672492600
0.250119500
3.390788000
0.672079900
0.166830100
3.395905000
0.671675000
0.083440180
3.398976000
0.671277000
0.000000000
3.400000000
0.670885400
-0.083440180
3.398976000
0.670499900
-0.166830100
3.395905000
0.670120400
-0.250119500
3.390788000
0.669747600
-0.333258300
3.383628000
0.669382000
-0.416196300
3.374431000
0.669024300
-0.498883600
3.363200000
0.668674700
-0.581270500
3.349944000
0.668331700
-0.663307100
3.334670000
0.667991500
-0.744944200
3.317387000
0.667649100
-0.826132700
3.298106000
0.667301900
-0.906823400
3.276839000
0.666955700
-0.986967900
3.253597000
0.666626300
-1.066518000
3.228396000
0.666333200
-1.145426000
3.201250000
0.666090400
-1.223643000
3.172176000
0.665899800
-1.301124000
3.141190000
0.665753500
-1.377820000
3.108313000
0.665638700
-1.453687000
3.073564000
0.665543100
-1.528679000
3.036963000
0.665458300
-1.602749000
2.998533000
0.665382300
-1.675854000
2.958296000
0.665319700
-1.747949000
2.916277000
0.665277400
-1.818992000
2.872502000
0.665260300
-1.888939000
2.826997000
0.665270100
-1.957748000
2.779788000
0.665307100
-2.025378000
2.730906000
0.665371700
-2.091787000
2.680378000
0.665463900
-2.156937000
2.628236000
0.665581300
-2.220788000
2.574510000
0.665719800
-2.283301000
2.519234000
0.665874200
-2.344438000
2.462440000
0.666039800
-2.404163000
2.404163000
0.666212300
-2.462440000
2.344438000
0.666388400
-2.519234000
2.283301000
0.666565200
-2.574510000
2.220788000
0.666740100
-2.628236000
2.156937000
0.666910200
-2.680378000
2.091787000
0.667072700
-2.730906000
2.025378000
0.667224800
-2.779788000
1.957748000
0.667364100
-2.826997000
1.888939000
0.667488900
-2.872502000
1.818992000
0.667598400
-2.916277000
1.747949000
0.667692400
-2.958296000
1.675854000
0.667771600
-2.998533000
1.602749000
0.667837600
-3.036963000
1.528679000
0.667891900
-3.073564000
1.453687000
0.667936400
-3.108313000
1.377820000
0.667973300
-3.141190000
1.301124000
0.668004500
-3.172176000
1.223643000
0.668031900
-3.201250000
1.145426000
0.668057600
-3.228396000
1.066518000
0.668083900
-3.253597000
0.986967900
0.668113400
-3.276839000
0.906823400
0.668149000
-3.298106000
0.826132700
0.668193900
-3.317387000
0.744944200
0.668251000
-3.334670000
0.663307100
0.668323400
-3.349944000
0.581270500
0.668413000
-3.363200000
0.498883600
0.668521800
-3.374431000
0.416196300
0.668650800
-3.383628000
0.333258300
0.668801300
-3.390788000
0.250119500
0.668974300
-3.395905000
0.166830100
0.669170900
-3.398976000
0.083440180
0.669392000
-3.400000000
0.000000000
0.669638200
-3.398976000
-0.083440180
0.669909400
-3.395905000
-0.166830100
0.670204900
-3.390788000
-0.250119500
0.670523100
-3.383628000
-0.333258300
0.670862100
-3.374431000
-0.416196300
0.671219100
-3.363200000
-0.498883600
0.671591100
-3.349944000
-0.581270500
0.671974700
-3.334670000
-0.663307100
0.672366100
-3.317387000
-0.744944200
0.672761800
-3.298106000
-0.826132700
0.673158200
-3.276839000
-0.906823400
0.673552400
-3.253597000
-0.986967900
0.673942500
-3.228396000
-1.066518000
0.674327700
-3.201250000
-1.145426000
0.674708400
-3.172176000
-1.223643000
0.675085500
-3.141190000
-1.301124000
0.675460900
-3.108313000
-1.377820000
0.675836300
-3.073564000
-1.453687000
0.676212900
-3.036963000
-1.528679000
0.676591400
-2.998533000
-1.602749000
0.676971600
-2.958296000
-1.675854000
0.677352400
-2.916277000
-1.747949000
0.677732200
-2.872502000
-1.818992000
0.678109100
-2.826997000
-1.888939000
0.678480600
-2.779788000
-1.957748000
0.678844500
-2.730906000
-2.025378000
0.679197700
-2.680378000
-2.091787000
0.679537500
-2.628236000
-2.156937000
0.679860800
-2.574510000
-2.220788000
0.680164200
-2.519234000
-2.283301000
0.680444400
-2.462440000
-2.344438000
0.680698200
-2.404163000
-2.404163000
0.680923000
-2.344438000
-2.462440000
0.681116900
-2.283301000
-2.519234000
0.681278800
-2.220788000
-2.574510000
0.681408300
-2.156937000
-2.628236000
0.681506000
-2.091787000
-2.680378000
0.681572900
-2.025378000
-2.730906000
0.681610600
-1.957748000
-2.779788000
0.681621100
-1.888939000
-2.826997000
0.681606000
-1.818992000
-2.872502000
0.681567000
-1.747949000
-2.916277000
0.681505100
-1.675854000
-2.958296000
0.681421800
-1.602749000
-2.998533000
0.681317600
-1.528679000
-3.036963000
0.681193600
-1.453687000
-3.073564000
0.681051000
-1.377820000
-3.108313000
0.680891200
-1.301124000
-3.141190000
0.680716000
-1.223643000
-3.172176000
0.680527300
-1.145426000
-3.201250000
0.680326900
-1.066518000
-3.228396000
0.680116100
-0.986967900
-3.253597000
0.679895500
-0.906823400
-3.276839000
0.679665300
-0.826132700
-3.298106000
0.679425400
-0.744944200
-3.317387000
0.679175700
-0.663307100
-3.334670000
0.678916800
-0.581270500
-3.349944000
0.678650400
-0.498883600
-3.363200000
0.678379100
-0.416196300
-3.374431000
0.678106200
-0.333258300
-3.383628000
0.677835500
-0.250119500
-3.390788000
0.677570200
-0.166830100
-3.395905000
0.677312200
-0.083440180
-3.398976000
0.677062200
0.000000000
-3.400000000
0.676819000
0.083440180
-3.398976000
0.676580100
0.166830100
-3.395905000
0.676342100
0.250119500
-3.390788000
0.676101400
0.333258300
-3.383628000
0.675854700
0.416196300
-3.374431000
0.675599600
0.498883600
-3.363200000
0.675334900
0.581270500
-3.349944000
0.675061100
0.663307100
-3.334670000
0.674780000
0.744944200
-3.317387000
0.674494600
0.826132700
-3.298106000
0.674208500
0.906823400
-3.276839000
0.673925600
0.986967900
-3.253597000
0.673649100
1.066518000
-3.228396000
0.673381300
1.145426000
-3.201250000
0.673124000
1.223643000
-3.172176000
0.672878900
1.301124000
-3.141190000
0.672648200
1.377820000
-3.108313000
0.672434400
1.453687000
-3.073564000
0.672240000
1.528679000
-3.036963000
0.672069800
1.602749000
-2.998533000
0.671935700
1.675854000
-2.958296000
0.671856000
1.747949000
-2.916277000
0.671846600
1.818992000
-2.872502000
0.671904500
1.888939000
-2.826997000
0.672001800
1.957748000
-2.779788000
0.672098300
2.025378000
-2.730906000
0.672164400
2.091787000
-2.680378000
0.672195000
2.156937000
-2.628236000
0.672204600
2.220788000
-2.574510000
0.672212900
2.283301000
-2.519234000
0.672234200
2.344438000
-2.462440000
0.672274500
2.404163000
-2.404163000
0.672333300
2.462440000
-2.344438000
0.672404900
2.519234000
-2.283301000
0.672479700
2.574510000
-2.220788000
0.672545800
2.628236000
-2.156937000
0.672595300
2.680378000
-2.091787000
0.672631200
2.730906000
-2.025378000
0.672669100
2.779788000
-1.957748000
0.672731200
2.826997000
-1.888939000
0.672834200
2.872502000
-1.818992000
0.672982600
2.916277000
-1.747949000
0.673171200
2.958296000
-1.675854000
0.673391000
2.998533000
-1.602749000
0.673634100
3.036963000
-1.528679000
0.673894600
3.073564000
-1.453687000
0.674167900
3.108313000
-1.377820000
0.674449300
3.141190000
-1.301124000
0.674734100
3.172176000
-1.223643000
0.675017800
3.201250000
-1.145426000
0.675296500
3.228396000
-1.066518000
0.675568100
3.253597000
-0.986967900
0.675833300
3.276839000
-0.906823400
0.676095700
3.298106000
-0.826132700
0.676361300
3.317387000
-0.744944200
0.676635900
3.334670000
-0.663307100
0.676922700
3.349944000
-0.581270500
0.677220500
3.363200000
-0.498883600
0.677524100
3.374431000
-0.416196300
0.677826600
3.383628000
-0.333258300
0.678120500
3.390788000
-0.250119500
0.678399000
3.395905000
-0.166830100
0.678657300
3.398976000
-0.083440180
0.678894500
3.600000000
0.000000000
0.772976400
3.598916000
0.088348420
0.773233900
3.595664000
0.176643600
0.773483300
3.590245000
0.264832400
0.773726000
3.582665000
0.352861700
0.773961400
3.572926000
0.440678400
0.774191000
3.561035000
0.528229700
0.774420700
3.546999000
0.615462800
0.774660300
3.530827000
0.702325200
0.774919600
3.512527000
0.788764400
0.775203800
3.492112000
0.874728600
0.775510900
3.469594000
0.960165900
0.775832500
3.444985000
1.045025000
0.776156500
3.418301000
1.129254000
0.776469900
3.389559000
1.212803000
0.776760900
3.358774000
1.295622000
0.777019200
3.325966000
1.377660000
0.777236600
3.291155000
1.458869000
0.777406700
3.254361000
1.539198000
0.777525300
3.215607000
1.618601000
0.777590300
3.174917000
1.697028000
0.777601500
3.132313000
1.774433000
0.777560900
3.087823000
1.850770000
0.777473200
3.041473000
1.925991000
0.777346300
2.993290000
2.000053000
0.777192200
2.943305000
2.072909000
0.777025500
2.891547000
2.144517000
0.776857900
2.838047000
2.214833000
0.776691800
2.782837000
2.283816000
0.776517400
2.725952000
2.351422000
0.776319100
2.667424000
2.417612000
0.776085800
2.607290000
2.482346000
0.775818000
2.545584000
2.545584000
0.775525400
2.482346000
2.607290000
0.775220400
2.417612000
2.667424000
0.774913100
2.351422000
2.725952000
0.774609100
2.283816000
2.782837000
0.774310500
2.214833000
2.838047000
0.774015500
2.144517000
2.891547000
0.773719800
2.072909000
2.943305000
0.773417200
2.000053000
2.993290000
0.773100800
1.925991000
3.041473000
0.772764200
1.850770000
3.087823000
0.772402700
1.774433000
3.132313000
0.772013400
1.697028000
3.174917000
0.771595200
1.618601000
3.215607000
0.771148300
1.539198000
3.254361000
0.770673000
1.458869000
3.291155000
0.770170000
1.377660000
3.325966000
0.769640200
1.295622000
3.358774000
0.769085200
1.212803000
3.389559000
0.768507800
1.129254000
3.418301000
0.767912000
1.045025000
3.444985000
0.767303300
0.960165900
3.469594000
0.766687700
0.874728600
3.492112000
0.766070800
0.788764400
3.512527000
0.765457900
0.702325200
3.530827000
0.764852900
0.615462800
3.546999000
0.764258900
0.528229700
3.561035000
0.763677600
0.440678400
3.572926000
0.763110500
0.352861700
3.582665000
0.762557800
0.264832400
3.590245000
0.762019300
0.176643600
3.595664000
0.761493900
0.088348420
3.598916000
0.760980200
0.000000000
3.600000000
0.760477600
-0.088348420
3.598916000
0.759985700
-0.176643600
3.595664000
0.759505300
-0.264832400
3.590245000
0.759037700
-0.352861700
3.582665000
0.758584600
-0.440678400
3.572926000
0.758146800
-0.528229700
3.561035000
0.757724200
-0.615462800
3.546999000
0.757314100
-0.702325200
3.530827000
0.756910100
-0.788764400
3.512527000
0.756503900
-0.874728600
3.492112000
0.756090500
-0.960165900
3.469594000
0.755675300
-1.045025000
3.444985000
0.755276600
-1.129254000
3.418301000
0.754918200
-1.212803000
3.389559000
0.754617300
-1.295622000
3.358774000
0.754376900
-1.377660000
3.325966000
0.754188200
-1.458869000
3.291155000
0.754036700
-1.539198000
3.254361000
0.753908300
-1.618601000
3.215607000
0.753793700
-1.697028000
3.174917000
0.753691100
-1.774433000
3.132313000
0.753606400
-1.850770000
3.087823000
0.753548000
-1.925991000
3.041473000
0.753521300
-2.000053000
2.993290000
0.753527300
-2.072909000
2.943305000
0.753565500
-2.144517000
2.891547000
0.753635500
-2.214833000
2.838047000
0.753736500
-2.283816000
2.782837000
0.753865700
-2.351422000
2.725952000
0.754018100
-2.417612000
2.667424000
0.754187800
-2.482346000
2.607290000
0.754370100
-2.545584000
2.545584000
0.754560800
-2.607290000
2.482346000
0.754756700
-2.667424000
2.417612000
0.754955100
-2.725952000
2.351422000
0.755152900
-2.782837000
2.283816000
0.755346400
-2.838047000
2.214833000
0.755531700
-2.891547000
2.144517000
0.755704600
-2.943305000
2.072909000
0.755861100
-2.993290000
2.000053000
0.755998400
-3.041473000
1.925991000
0.756115000
-3.087823000
1.850770000
0.756210700
-3.132313000
1.774433000
0.756286700
-3.174917000
1.697028000
0.756345200
-3.215607000
1.618601000
0.756389100
-3.254361000
1.539198000
0.756422100
-3.291155000
1.458869000
0.756447700
-3.325966000
1.377660000
0.756469800
-3.358774000
1.295622000
0.756491800
-3.389559000
1.212803000
0.756517400
-3.418301000
1.129254000
0.756549800
-3.444985000
1.045025000
0.756592500
-3.469594000
0.960165900
0.756648400
-3.492112000
0.874728600
0.756720600
-3.512527000
0.788764400
0.756811800
-3.530827000
0.702325200
0.756923800
-3.546999000
0.615462800
0.757058000
-3.561035000
0.528229700
0.757214800
-3.572926000
0.440678400
0.757394200
-3.582665000
0.352861700
0.757596000
-3.590245000
0.264832400
0.757819800
-3.595664000
0.176643600
0.758065600
-3.598916000
0.088348420
0.758333200
-3.600000000
0.000000000
0.758622300
-3.598916000
-0.088348420
0.758932800
-3.595664000
-0.176643600
0.759264100
-3.590245000
-0.264832400
0.759615100
-3.582665000
-0.352861700
0.759984600
-3.572926000
-0.440678400
0.760370900
-3.561035000
-0.528229700
0.760771600
-3.546999000
-0.615462800
0.761184000
-3.530827000
-0.702325200
0.761604500
-3.512527000
-0.788764400
0.762029700
-3.492112000
-0.874728600
0.762455900
-3.469594000
-0.960165900
0.762880400
-3.444985000
-1.045025000
0.763301400
-3.418301000
-1.129254000
0.763718500
-3.389559000
-1.212803000
0.764132700
-3.358774000
-1.295622000
0.764545700
-3.325966000
-1.377660000
0.764959800
-3.291155000
-1.458869000
0.765376900
-3.254361000
-1.539198000
0.765798300
-3.215607000
-1.618601000
0.766224700
-3.174917000
-1.697028000
0.766655600
-3.132313000
-1.774433000
0.767089500
-3.087823000
-1.850770000
0.767524700
-3.041473000
-1.925991000
0.767958300
-2.993290000
-2.000053000
0.768387400
-2.943305000
-2.072909000
0.768808200
-2.891547000
-2.144517000
0.769217000
-2.838047000
-2.214833000
0.769609500
-2.782837000
-2.283816000
0.769981600
-2.725952000
-2.351422000
0.770329400
-2.667424000
-2.417612000
0.770649100
-2.607290000
-2.482346000
0.770937800
-2.545584000
-2.545584000
0.771193100
-2.482346000
-2.607290000
0.771413600
-2.417612000
-2.667424000
0.771598900
-2.351422000
-2.725952000
0.771749300
-2.283816000
-2.782837000
0.771866100
-2.214833000
-2.838047000
0.771951200
-2.144517000
-2.891547000
0.772006700
-2.072909000
-2.943305000
0.772035000
-2.000053000
-2.993290000
0.772038500
-1.925991000
-3.041473000
0.772019000
-1.850770000
-3.087823000
0.771978100
-1.774433000
-3.132313000
0.771917500
-1.697028000
-3.174917000
0.771838300
-1.618601000
-3.215607000
0.771742300
-1.539198000
-3.254361000
0.771631500
-1.458869000
-3.291155000
0.771508400
-1.377660000
-3.325966000
0.771375800
-1.295622000
-3.358774000
0.771236200
-1.212803000
-3.389559000
0.771091200
-1.129254000
-3.418301000
0.770941000
-1.045025000
-3.444985000
0.770784700
-0.960165900
-3.469594000
0.770620400
-0.874728600
-3.492112000
0.770445400
-0.788764400
-3.512527000
0.770257800
-0.702325200
-3.530827000
0.770056400
-0.615462800
-3.546999000
0.769842200
-0.528229700
-3.561035000
0.769617300
-0.440678400
-3.572926000
0.769385600
-0.352861700
-3.582665000
0.769151300
-0.264832400
-3.590245000
0.768918400
-0.176643600
-3.595664000
0.768689800
-0.088348420
-3.598916000
0.768466800
0.000000000
-3.600000000
0.768248800
0.088348420
-3.598916000
0.768033700
0.176643600
-3.595664000
0.767818500
0.264832400
-3.590245000
0.767599500
0.352861700
-3.582665000
0.767373400
0.440678400
-3.572926000
0.767137700
0.528229700
-3.561035000
0.766890700
0.615462800
-3.546999000
0.766632300
0.702325200
-3.530827000
0.766363600
0.788764400
-3.512527000
0.766087200
0.874728600
-3.492112000
0.765806800
0.960165900
-3.469594000
0.765525900
1.045025000
-3.444985000
0.765248000
1.129254000
-3.418301000
0.764975500
1.212803000
-3.389559000
0.764710500
1.295622000
-3.358774000
0.764455300
1.377660000
-3.325966000
0.764213300
1.458869000
-3.291155000
0.763988300
1.539198000
-3.254361000
0.763784600
1.618601000
-3.215607000
0.763610100
1.697028000
-3.174917000
0.763481000
1.774433000
-3.132313000
0.763422800
1.850770000
-3.087823000
0.763456600
1.925991000
-3.041473000
0.763580000
2.000053000
-2.993290000
0.763757800
2.072909000
-2.943305000
0.763938400
2.144517000
-2.891547000
0.764083400
2.214833000
-2.838047000
0.764185100
2.283816000
-2.782837000
0.764260700
2.351422000
-2.725952000
0.764333400
2.417612000
-2.667424000
0.764419400
2.482346000
-2.607290000
0.764523900
2.545584000
-2.545584000
0.764643800
2.607290000
-2.482346000
0.764769100
2.667424000
-2.417612000
0.764884400
2.725952000
-2.351422000
0.764971900
2.782837000
-2.283816000
0.765020000
2.838047000
-2.214833000
0.765033400
2.891547000
-2.144517000
0.765036200
2.943305000
-2.072909000
0.765062200
2.993290000
-2.000053000
0.765138000
3.041473000
-1.925991000
0.765273000
3.087823000
-1.850770000
0.765462200
3.132313000
-1.774433000
0.765695200
3.174917000
-1.697028000
0.765963600
3.215607000
-1.618601000
0.766261500
3.254361000
-1.539198000
0.766584500
3.291155000
-1.458869000
0.766927500
3.325966000
-1.377660000
0.767285200
3.358774000
-1.295622000
0.767651300
3.389559000
-1.212803000
0.768020200
3.418301000
-1.129254000
0.768387500
3.444985000
-1.045025000
0.768751400
3.469594000
-0.960165900
0.769113400
3.492112000
-0.874728600
0.769477800
3.512527000
-0.788764400
0.769849000
3.530827000
-0.702325200
0.770229000
3.546999000
-0.615462800
0.770615500
3.561035000
-0.528229700
0.771002800
3.572926000
-0.440678400
0.771383300
3.582665000
-0.352861700
0.771749400
3.590245000
-0.264832400
0.772094200
3.595664000
-0.176643600
0.772412800
3.598916000
-0.088348420
0.772705200
3.800000000
0.000000000
0.874593700
3.798856000
0.093256670
0.874869800
3.795423000
0.186457200
0.875149200
3.789704000
0.279545300
0.875435100
3.781702000
0.372465100
0.875725300
3.771422000
0.465160600
0.876018400
3.758871000
0.557575800
0.876318600
3.744055000
0.649655200
0.876635000
3.726984000
0.741343200
0.876976800
3.707668000
0.832584700
0.877347900
3.686119000
0.923324700
0.877744400
3.662349000
1.013508000
0.878154900
3.636373000
1.103082000
0.878564100
3.608207000
1.191991000
0.878956700
3.577867000
1.280181000
0.879319000
3.545373000
1.367601000
0.879639900
3.510742000
1.454197000
0.879910600
3.473997000
1.539917000
0.880124700
3.435159000
1.624709000
0.880277600
3.394252000
1.708523000
0.880366700
3.351301000
1.791308000
0.880391000
3.306330000
1.873013000
0.880352000
3.259369000
1.953590000
0.880255300
3.210443000
2.032991000
0.880112900
3.159585000
2.111167000
0.879944700
3.106822000
2.188071000
0.879776400
3.052189000
2.263657000
0.879627900
2.995716000
2.337880000
0.879498100
2.937440000
2.410694000
0.879359400
2.877393000
2.482057000
0.879172300
2.815614000
2.551924000
0.878909400
2.752139000
2.620254000
0.878569900
2.687006000
2.687006000
0.878174200
2.620254000
2.752139000
0.877749400
2.551924000
2.815614000
0.877317300
2.482057000
2.877393000
0.876891000
2.410694000
2.937440000
0.876476200
2.337880000
2.995716000
0.876073400
2.263657000
3.052189000
0.875679000
2.188071000
3.106822000
0.875286800
2.111167000
3.159585000
0.874889600
2.032991000
3.210443000
0.874480000
1.953590000
3.259369000
0.874052000
1.873013000
3.306330000
0.873601200
1.791308000
3.351301000
0.873125000
1.708523000
3.394252000
0.872622100
1.624709000
3.435159000
0.872092000
1.539917000
3.473997000
0.871534900
1.454197000
3.510742000
0.870951500
1.367601000
3.545373000
0.870342900
1.280181000
3.577867000
0.869710900
1.191991000
3.608207000
0.869058200
1.103082000
3.636373000
0.868387700
1.013508000
3.662349000
0.867702400
0.923324700
3.686119000
0.867004800
0.832584700
3.707668000
0.866297100
0.741343200
3.726984000
0.865581200
0.649655200
3.744055000
0.864858900
0.557575800
3.758871000
0.864132400
0.465160600
3.771422000
0.863404200
0.372465100
3.781702000
0.862676400
0.279545300
3.789704000
0.861951000
0.186457200
3.795423000
0.861229200
0.093256670
3.798856000
0.860512000
0.000000000
3.800000000
0.859800600
-0.093256670
3.798856000
0.859097400
-0.186457200
3.795423000
0.858406000
-0.279545300
3.789704000
0.857731300
-0.372465100
3.781702000
0.857079000
-0.465160600
3.771422000
0.856454000
-0.557575800
3.758871000
0.855858700
-0.649655200
3.744055000
0.855291400
-0.741343200
3.726984000
0.854744100
-0.832584700
3.707668000
0.854205300
-0.923324700
3.686119000
0.853666500
-1.013508000
3.662349000
0.853132100
-1.103082000
3.636373000
0.852622000
-1.191991000
3.608207000
0.852163400
-1.280181000
3.577867000
0.851775600
-1.367601000
3.545373000
0.851461300
-1.454197000
3.510742000
0.851208400
-1.539917000
3.473997000
0.850998900
-1.624709000
3.435159000
0.850815400
-1.708523000
3.394252000
0.850646400
-1.791308000
3.351301000
0.850490200
-1.873013000
3.306330000
0.850354100
-1.953590000
3.259369000
0.850248700
-2.032991000
3.210443000
0.850180600
-2.111167000
3.159585000
0.850151100
-2.188071000
3.106822000
0.850159200
-2.263657000
3.052189000
0.850204100
-2.337880000
2.995716000
0.850285000
-2.410694000
2.937440000
0.850398400
-2.482057000
2.877393000
0.850538300
-2.551924000
2.815614000
0.850698200
-2.620254000
2.752139000
0.850872600
-2.687006000
2.687006000
0.851057200
-2.752139000
2.620254000
0.851248700
-2.815614000
2.551924000
0.851444300
-2.877393000
2.482057000
0.851640600
-2.937440000
2.410694000
0.851833800
-2.995716000
2.337880000
0.852019200
-3.052189000
2.263657000
0.852192200
-3.106822000
2.188071000
0.852348300
-3.159585000
2.111167000
0.852483900
-3.210443000
2.032991000
0.852596800
-3.259369000
1.953590000
0.852686400
-3.306330000
1.873013000
0.852753600
-3.351301000
1.791308000
0.852800700
-3.394252000
1.708523000
0.852831500
-3.435159000
1.624709000
0.852850900
-3.473997000
1.539917000
0.852864300
-3.510742000
1.454197000
0.852877900
-3.545373000
1.367601000
0.852897800
-3.577867000
1.280181000
0.852929900
-3.608207000
1.191991000
0.852979500
-3.636373000
1.103082000
0.853050700
-3.662349000
1.013508000
0.853146800
-3.686119000
0.923324700
0.853269800
-3.707668000
0.832584700
0.853420500
-3.726984000
0.741343200
0.853598600
-3.744055000
0.649655200
0.853802600
-3.758871000
0.557575800
0.854030400
-3.771422000
0.465160600
0.854279700
-3.781702000
0.372465100
0.854548200
-3.789704000
0.279545300
0.854834100
-3.795423000
0.186457200
0.855136700
-3.798856000
0.093256670
0.855455600
-3.800000000
0.000000000
0.855791400
-3.798856000
-0.093256670
0.856144900
-3.795423000
-0.186457200
0.856517000
-3.789704000
-0.279545300
0.856908300
-3.781702000
-0.372465100
0.857319100
-3.771422000
-0.465160600
0.857748400
-3.758871000
-0.557575800
0.858194500
-3.744055000
-0.649655200
0.858654200
-3.726984000
-0.741343200
0.859123400
-3.707668000
-0.832584700
0.859597500
-3.686119000
-0.923324700
0.860071800
-3.662349000
-1.013508000
0.860542600
-3.636373000
-1.103082000
0.861007700
-3.608207000
-1.191991000
0.861466800
-3.577867000
-1.280181000
0.861921300
-3.545373000
-1.367601000
0.862374200
-3.510742000
-1.454197000
0.862828900
-3.473997000
-1.539917000
0.863288500
-3.435159000
-1.624709000
0.863755600
-3.394252000
-1.708523000
0.864231600
-3.351301000
-1.791308000
0.864716600
-3.306330000
-1.873013000
0.865209500
-3.259369000
-1.953590000
0.865707500
-3.210443000
-2.032991000
0.866207100
-3.159585000
-2.111167000
0.866703200
-3.106822000
-2.188071000
0.867190500
-3.052189000
-2.263657000
0.867662900
-2.995716000
-2.337880000
0.868114700
-2.937440000
-2.410694000
0.868540800
-2.877393000
-2.482057000
0.868936800
-2.815614000
-2.551924000
0.869299400
-2.752139000
-2.620254000
0.869626600
-2.687006000
-2.687006000
0.869917300
-2.620254000
-2.752139000
0.870171400
-2.551924000
-2.815614000
0.870389900
-2.482057000
-2.877393000
0.870574200
-2.410694000
-2.937440000
0.870726800
-2.337880000
-2.995716000
0.870850400
-2.263657000
-3.052189000
0.870948000
-2.188071000
-3.106822000
0.871022200
-2.111167000
-3.159585000
0.871075600
-2.032991000
-3.210443000
0.871109700
-1.953590000
-3.259369000
0.871125200
-1.873013000
-3.306330000
0.871122700
-1.791308000
-3.351301000
0.871102500
-1.708523000
-3.394252000
0.871065300
-1.624709000
-3.435159000
0.871012600
-1.539917000
-3.473997000
0.870946800
-1.454197000
-3.510742000
0.870870800
-1.367601000
-3.545373000
0.870787600
-1.280181000
-3.577867000
0.870699000
-1.191991000
-3.608207000
0.870605700
-1.103082000
-3.636373000
0.870506500
-1.013508000
-3.662349000
0.870398900
-0.923324700
-3.686119000
0.870279300
-0.832584700
-3.707668000
0.870144700
-0.741343200
-3.726984000
0.869992900
-0.649655200
-3.744055000
0.869823800
-0.557575800
-3.758871000
0.869639300
-0.465160600
-3.771422000
0.869443100
-0.372465100
-3.781702000
0.869239800
-0.279545300
-3.789704000
0.869033700
-0.186457200
-3.795423000
0.868828100
-0.093256670
-3.798856000
0.868624300
0.000000000
-3.800000000
0.868421600
0.093256670
-3.798856000
0.868217600
0.186457200
-3.795423000
0.868008700
0.279545300
-3.789704000
0.867790500
0.372465100
-3.781702000
0.867559100
0.465160600
-3.771422000
0.867311600
0.557575800
-3.758871000
0.867046300
0.649655200
-3.744055000
0.866763800
0.741343200
-3.726984000
0.866466300
0.832584700
-3.707668000
0.866158500
0.923324700
-3.686119000
0.865845600
1.013508000
-3.662349000
0.865533700
1.103082000
-3.636373000
0.865227700
1.191991000
-3.608207000
0.864931400
1.280181000
-3.577867000
0.864647900
1.367601000
-3.545373000
0.864380800
1.454197000
-3.510742000
0.864135000
1.539917000
-3.473997000
0.863916600
1.624709000
-3.435159000
0.863733400
1.708523000
-3.394252000
0.863598400
1.791308000
-3.351301000
0.863537100
1.873013000
-3.306330000
0.863586200
1.953590000
-3.259369000
0.863775100
2.032991000
-3.210443000
0.864097800
2.111167000
-3.159585000
0.864500800
2.188071000
-3.106822000
0.864906300
2.263657000
-3.052189000
0.865254800
2.337880000
-2.995716000
0.865531200
2.410694000
-2.937440000
0.865755900
2.482057000
-2.877393000
0.865958500
2.551924000
-2.815614000
0.866158800
2.620254000
-2.752139000
0.866361300
2.687006000
-2.687006000
0.866558700
2.752139000
-2.620254000
0.866733300
2.815614000
-2.551924000
0.866857200
2.877393000
-2.482057000
0.866899000
2.937440000
-2.410694000
0.866837600
2.995716000
-2.337880000
0.866683900
3.052189000
-2.263657000
0.866487000
3.106822000
-2.188071000
0.866315200
3.159585000
-2.111167000
0.866222400
3.210443000
-2.032991000
0.866228600
3.259369000
-1.953590000
0.866325300
3.306330000
-1.873013000
0.866494000
3.351301000
-1.791308000
0.866719900
3.394252000
-1.708523000
0.866994300
3.435159000
-1.624709000
0.867311200
3.473997000
-1.539917000
0.867665400
3.510742000
-1.454197000
0.868049900
3.545373000
-1.367601000
0.868457400
3.577867000
-1.280181000
0.868879600
3.608207000
-1.191991000
0.869309800
3.636373000
-1.103082000
0.869743400
3.662349000
-1.013508000
0.870178900
3.686119000
-0.923324700
0.870618000
3.707668000
-0.832584700
0.871062800
3.726984000
-0.741343200
0.871513700
3.744055000
-0.649655200
0.871967400
3.758871000
-0.557575800
0.872417100
3.771422000
-0.465160600
0.872854400
3.781702000
-0.372465100
0.873269600
3.789704000
-0.279545300
0.873653400
3.795423000
-0.186457200
0.873999300
3.798856000
-0.093256670
0.874308900
4.000000000
0.000000000
0.983947400
3.998795000
0.098164920
0.983994400
3.995182000
0.196270700
0.984122200
3.989162000
0.294258300
0.984343700
3.980739000
0.392068600
0.984637700
3.969918000
0.489642700
0.984975500
3.956706000
0.586921900
0.985340500
3.941111000
0.683847500
0.985730400
3.923141000
0.780361300
0.986149400
3.902808000
0.876404900
0.986599800
3.880125000
0.971920700
0.987075900
3.855104000
1.066851000
0.987564900
3.827761000
1.161139000
0.988049700
3.798113000
1.254727000
0.988513400
3.766176000
1.347559000
0.988941100
3.731971000
1.439580000
0.989320700
3.695518000
1.530734000
0.989642500
3.656839000
1.620965000
0.989898900
3.615957000
1.710220000
0.990083500
3.572897000
1.798445000
0.990191600
3.527685000
1.885587000
0.990219800
3.480348000
1.971593000
0.990169800
3.430914000
2.056411000
0.990054000
3.379414000
2.139991000
0.989904900
3.325878000
2.222281000
0.989783600
3.270339000
2.303233000
0.989770200
3.212830000
2.382797000
0.989923500
3.153386000
2.460926000
0.990226400
3.092042000
2.537573000
0.990567000
3.028835000
2.612691000
0.990789900
2.963804000
2.686236000
0.990786000
2.896988000
2.758162000
0.990542900
2.828427000
2.828427000
0.990125800
2.758162000
2.896988000
0.989621200
2.686236000
2.963804000
0.989095600
2.612691000
3.028835000
0.988585600
2.537573000
3.092042000
0.988105400
2.460926000
3.153386000
0.987655700
2.382797000
3.212830000
0.987230000
2.303233000
3.270339000
0.986819100
2.222281000
3.325878000
0.986412900
2.139991000
3.379414000
0.986001700
2.056411000
3.430914000
0.985577000
1.971593000
3.480348000
0.985132000
1.885587000
3.527685000
0.984661500
1.798445000
3.572897000
0.984162000
1.710220000
3.615957000
0.983631800
1.620965000
3.656839000
0.983070800
1.530734000
3.695518000
0.982480000
1.439580000
3.731971000
0.981861400
1.347559000
3.766176000
0.981217000
1.254727000
3.798113000
0.980548000
1.161139000
3.827761000
0.979854200
1.066851000
3.855104000
0.979133400
0.971920700
3.880125000
0.978382200
0.876404900
3.902808000
0.977596500
0.780361300
3.923141000
0.976773500
0.683847500
3.941111000
0.975912900
0.586921900
3.956706000
0.975017400
0.489642700
3.969918000
0.974092100
0.392068600
3.980739000
0.973143600
0.294258300
3.989162000
0.972178300
0.196270700
3.995182000
0.971201400
0.098164920
3.998795000
0.970216700
0.000000000
4.000000000
0.969227700
-0.098164920
3.998795000
0.968238700
-0.196270700
3.995182000
0.967256200
-0.294258300
3.989162000
0.966288900
-0.392068600
3.980739000
0.965346700
-0.489642700
3.969918000
0.964439900
-0.586921900
3.956706000
0.963576600
-0.683847500
3.941111000
0.962761200
-0.780361300
3.923141000
0.961993300
-0.876404900
3.902808000
0.961268400
-0.971920700
3.880125000
0.960582600
-1.066851000
3.855104000
0.959937800
-1.161139000
3.827761000
0.959344100
-1.254727000
3.798113000
0.958813600
-1.347559000
3.766176000
0.958351700
-1.439580000
3.731971000
0.957951900
-1.530734000
3.695518000
0.957598700
-1.620965000
3.656839000
0.957272700
-1.710220000
3.615957000
0.956956700
-1.798445000
3.572897000
0.956640800
-1.885587000
3.527685000
0.956327400
-1.971593000
3.480348000
0.956030800
-2.056411000
3.430914000
0.955769500
-2.139991000
3.379414000
0.955556700
-2.222281000
3.325878000
0.955397800
-2.303233000
3.270339000
0.955294200
-2.382797000
3.212830000
0.955246300
-2.460926000
3.153386000
0.955252900
-2.537573000
3.092042000
0.955309200
-2.612691000
3.028835000
0.955406600
-2.686236000
2.963804000
0.955535700
-2.758162000
2.896988000
0.955688200
-2.828427000
2.828427000
0.955857800
-2.896988000
2.758162000
0.956039600
-2.963804000
2.686236000
0.956229600
-3.028835000
2.612691000
0.956424100
-3.092042000
2.537573000
0.956618400
-3.153386000
2.460926000
0.956807900
-3.212830000
2.382797000
0.956987100
-3.270339000
2.303233000
0.957151400
-3.325878000
2.222281000
0.957296200
-3.379414000
2.139991000
0.957418600
-3.430914000
2.056411000
0.957516700
-3.480348000
1.971593000
0.957590800
-3.527685000
1.885587000
0.957642400
-3.572897000
1.798445000
0.957675900
-3.615957000
1.710220000
0.957697200
-3.656839000
1.620965000
0.957714100
-3.695518000
1.530734000
0.957735700
-3.731971000
1.439580000
0.957770800
-3.766176000
1.347559000
0.957828000
-3.798113000
1.254727000
0.957913800
-3.827761000
1.161139000
0.958032400
-3.855104000
1.066851000
0.958186000
-3.880125000
0.971920700
0.958374000
-3.902808000
0.876404900
0.958594200
-3.923141000
0.780361300
0.958843200
-3.941111000
0.683847500
0.959116900
-3.956706000
0.586921900
0.959411100
-3.969918000
0.489642700
0.959722300
-3.980739000
0.392068600
0.960047800
-3.989162000
0.294258300
0.960385900
-3.995182000
0.196270700
0.960736500
-3.998795000
0.098164920
0.961100500
-4.000000000
0.000000000
0.961479500
-3.998795000
-0.098164920
0.961876000
-3.995182000
-0.196270700
0.962292700
-3.989162000
-0.294258300
0.962731400
-3.980739000
-0.392068600
0.963193100
-3.969918000
-0.489642700
0.963677500
-3.956706000
-0.586921900
0.964182200
-3.941111000
-0.683847500
0.964703600
-3.923141000
-0.780361300
0.965236400
-3.902808000
-0.876404900
0.965774800
-3.880125000
-0.971920700
0.966313100
-3.855104000
-1.066851000
0.966846500
-3.827761000
-1.161139000
0.967371900
-3.798113000
-1.254727000
0.967888500
-3.766176000
-1.347559000
0.968397400
-3.731971000
-1.439580000
0.968901200
-3.695518000
-1.530734000
0.969403800
-3.656839000
-1.620965000
0.969909300
-3.615957000
-1.710220000
0.970421400
-3.572897000
-1.798445000
0.970943100
-3.527685000
-1.885587000
0.971475700
-3.480348000
-1.971593000
0.972018700
-3.430914000
-2.056411000
0.972569800
-3.379414000
-2.139991000
0.973124500
-3.325878000
-2.222281000
0.973676700
-3.270339000
-2.303233000
0.974219400
-3.212830000
-2.382797000
0.974745200
-3.153386000
-2.460926000
0.975247500
-3.092042000
-2.537573000
0.975721000
-3.028835000
-2.612691000
0.976162100
-2.963804000
-2.686236000
0.976568900
-2.896988000
-2.758162000
0.976940700
-2.828427000
-2.828427000
0.977277900
-2.758162000
-2.896988000
0.977581900
-2.686236000
-2.963804000
0.977854100
-2.612691000
-3.028835000
0.978096800
-2.537573000
-3.092042000
0.978312300
-2.460926000
-3.153386000
0.978503000
-2.382797000
-3.212830000
0.978671600
-2.303233000
-3.270339000
0.978820100
-2.222281000
-3.325878000
0.978950000
-2.139991000
-3.379414000
0.979061500
-2.056411000
-3.430914000
0.979154200
-1.971593000
-3.480348000
0.979226600
-1.885587000
-3.527685000
0.979277600
-1.798445000
-3.572897000
0.979306200
-1.710220000
-3.615957000
0.979312800
-1.620965000
-3.656839000
0.979299100
-1.530734000
-3.695518000
0.979268300
-1.439580000
-3.731971000
0.979223400
-1.347559000
-3.766176000
0.979167600
-1.254727000
-3.798113000
0.979102200
-1.161139000
-3.827761000
0.979026900
-1.066851000
-3.855104000
0.978939700
-0.971920700
-3.880125000
0.978837300
-0.876404900
-3.902808000
0.978716300
-0.780361300
-3.923141000
0.978574500
-0.683847500
-3.941111000
0.978411400
-0.586921900
-3.956706000
0.978228600
-0.489642700
-3.969918000
0.978029900
-0.392068600
-3.980739000
0.977819800
-0.294258300
-3.989162000
0.977603000
-0.196270700
-3.995182000
0.977383100
-0.098164920
-3.998795000
0.977161800
0.000000000
-4.000000000
0.976938600
0.098164920
-3.998795000
0.976711000
0.196270700
-3.995182000
0.976475100
0.294258300
-3.989162000
0.976226200
0.392068600
-3.980739000
0.975959500
0.489642700
-3.969918000
0.975671500
0.586921900
-3.956706000
0.975360500
0.683847500
-3.941111000
0.975027400
0.780361300
-3.923141000
0.974676300
0.876404900
-3.902808000
0.974313500
0.971920700
-3.880125000
0.973947900
1.066851000
-3.855104000
0.973588300
1.161139000
-3.827761000
0.973243000
1.254727000
-3.798113000
0.972918200
1.347559000
-3.766176000
0.972619200
1.439580000
-3.731971000
0.972355900
1.530734000
-3.695518000
0.972143200
1.620965000
-3.656839000
0.972007600
1.710220000
-3.615957000
0.971985300
1.798445000
-3.572897000
0.972104800
1.885587000
-3.527685000
0.972361100
1.971593000
-3.480348000
0.972708700
2.056411000
-3.430914000
0.973089500
2.139991000
-3.379414000
0.973468200
2.222281000
-3.325878000
0.973833200
2.303233000
-3.270339000
0.974173700
2.382797000
-3.212830000
0.974474100
2.460926000
-3.153386000
0.974730600
2.537573000
-3.092042000
0.974957500
2.612691000
-3.028835000
0.975179700
2.686236000
-2.963804000
0.975412100
2.758162000
-2.896988000
0.975656400
2.828427000
-2.828427000
0.975893600
2.896988000
-2.758162000
0.976094500
2.963804000
-2.686236000
0.976202500
3.028835000
-2.612691000
0.976156400
3.092042000
-2.537573000
0.975943600
3.153386000
-2.460926000
0.975655300
3.212830000
-2.382797000
0.975459200
3.270339000
-2.303233000
0.975473800
3.325878000
-2.222281000
0.975673400
3.379414000
-2.139991000
0.975936900
3.430914000
-2.056411000
0.976169500
3.480348000
-1.971593000
0.976359600
3.527685000
-1.885587000
0.976545300
3.572897000
-1.798445000
0.976766600
3.615957000
-1.710220000
0.977038100
3.656839000
-1.620965000
0.977365600
3.695518000
-1.530734000
0.977742900
3.731971000
-1.439580000
0.978159800
3.766176000
-1.347559000
0.978605700
3.798113000
-1.254727000
0.979070700
3.827761000
-1.161139000
0.979547000
3.855104000
-1.066851000
0.980030100
3.880125000
-0.971920700
0.980518800
3.902808000
-0.876404900
0.981013400
3.923141000
-0.780361300
0.981512700
3.941111000
-0.683847500
0.982011300
3.956706000
-0.586921900
0.982498400
3.969918000
-0.489642700
0.982956000
3.980739000
-0.392068600
0.983355300
3.989162000
-0.294258300
0.983660700
3.995182000
-0.196270700
0.983846800
3.998795000
-0.098164920
0.983923900
4.200000000
0.000000000
1.100857000
4.198735000
0.103073200
1.100700000
4.194941000
0.206084200
1.100915000
4.188620000
0.308971200
1.101377000
4.179776000
0.411672000
1.101918000
4.168414000
0.514124800
1.102445000
4.154541000
0.616267900
1.102948000
4.138166000
0.718039900
1.103452000
4.119298000
0.819379300
1.103973000
4.097949000
0.920225100
1.104524000
4.074131000
1.020517000
1.105100000
4.047859000
1.120193000
1.105688000
4.019149000
1.219195000
1.106270000
3.988018000
1.317463000
1.106826000
3.954485000
1.414937000
1.107340000
3.918570000
1.511559000
1.107798000
3.880294000
1.607270000
1.108188000
3.839681000
1.702013000
1.108500000
3.796755000
1.795731000
1.108724000
3.751542000
1.888368000
1.108850000
3.704069000
1.979866000
1.108866000
3.654365000
2.070172000
1.108757000
3.602460000
2.159231000
1.108521000
3.548385000
2.246990000
1.108164000
3.492172000
2.333395000
1.107753000
3.433856000
2.418394000
1.107453000
3.373471000
2.501937000
1.107499000
3.311055000
2.583972000
1.108037000
3.246644000
2.664452000
1.108946000
3.180277000
2.743326000
1.109873000
3.111995000
2.820548000
1.110479000
3.041838000
2.896070000
1.110642000
2.969848000
2.969848000
1.110452000
2.896070000
3.041838000
1.110068000
2.820548000
3.111995000
1.109609000
2.743326000
3.180277000
1.109129000
2.664452000
3.246644000
1.108657000
2.583972000
3.311055000
1.108197000
2.501937000
3.373471000
1.107742000
2.418394000
3.433856000
1.107287000
2.333395000
3.492172000
1.106823000
2.246990000
3.548385000
1.106342000
2.159231000
3.602460000
1.105834000
2.070172000
3.654365000
1.105293000
1.979866000
3.704069000
1.104710000
1.888368000
3.751542000
1.104076000
1.795731000
3.796755000
1.103382000
1.702013000
3.839681000
1.102621000
1.607270000
3.880294000
1.101787000
1.511559000
3.918570000
1.100881000
1.414937000
3.954485000
1.099908000
1.317463000
3.988018000
1.098882000
1.219195000
4.019149000
1.097826000
1.120193000
4.047859000
1.096766000
1.020517000
4.074131000
1.095731000
0.920225100
4.097949000
1.094747000
0.819379300
4.119298000
1.093835000
0.718039900
4.138166000
1.093005000
0.616267900
4.154541000
1.092257000
0.514124800
4.168414000
1.091577000
0.411672000
4.179776000
1.090944000
0.308971200
4.188620000
1.090328000
0.206084200
4.194941000
1.089697000
0.103073200
4.198735000
1.089023000
0.000000000
4.200000000
1.088284000
-0.103073200
4.198735000
1.087469000
-0.206084200
4.194941000
1.086577000
-0.308971200
4.188620000
1.085604000
-0.411672000
4.179776000
1.084546000
-0.514124800
4.168414000
1.083372000
-0.616267900
4.154541000
1.082031000
-0.718039900
4.138166000
1.080526000
-0.819379300
4.119298000
1.078988000
-0.920225100
4.097949000
1.077664000
-1.020517000
4.074131000
1.076749000
-1.120193000
4.047859000
1.076231000
-1.219195000
4.019149000
1.075925000
-1.317463000
3.988018000
1.075643000
-1.414937000
3.954485000
1.075292000
-1.511559000
3.918570000
1.074866000
-1.607270000
3.880294000
1.074385000
-1.702013000
3.839681000
1.073854000
-1.795731000
3.796755000
1.073278000
-1.888368000
3.751542000
1.072659000
-1.979866000
3.704069000
1.072013000
-2.070172000
3.654365000
1.071372000
-2.159231000
3.602460000
1.070771000
-2.246990000
3.548385000
1.070236000
-2.333395000
3.492172000
1.069784000
-2.418394000
3.433856000
1.069421000
-2.501937000
3.373471000
1.069151000
-2.583972000
3.311055000
1.068974000
-2.664452000
3.246644000
1.068884000
-2.743326000
3.180277000
1.068870000
-2.820548000
3.111995000
1.068917000
-2.896070000
3.041838000
1.069012000
-2.969848000
2.969848000
1.069146000
-3.041838000
2.896070000
1.069309000
-3.111995000
2.820548000
1.069494000
-3.180277000
2.743326000
1.069696000
-3.246644000
2.664452000
1.069907000
-3.311055000
2.583972000
1.070120000
-3.373471000
2.501937000
1.070328000
-3.433856000
2.418394000
1.070524000
-3.492172000
2.333395000
1.070701000
-3.548385000
2.246990000
1.070857000
-3.602460000
2.159231000
1.070988000
-3.654365000
2.070172000
1.071093000
-3.704069000
1.979866000
1.071175000
-3.751542000
1.888368000
1.071236000
-3.796755000
1.795731000
1.071285000
-3.839681000
1.702013000
1.071329000
-3.880294000
1.607270000
1.071379000
-3.918570000
1.511559000
1.071447000
-3.954485000
1.414937000
1.071543000
-3.988018000
1.317463000
1.071673000
-4.019149000
1.219195000
1.071844000
-4.047859000
1.120193000
1.072054000
-4.074131000
1.020517000
1.072302000
-4.097949000
0.920225100
1.072583000
-4.119298000
0.819379300
1.072892000
-4.138166000
0.718039900
1.073223000
-4.154541000
0.616267900
1.073571000
-4.168414000
0.514124800
1.073931000
-4.179776000
0.411672000
1.074301000
-4.188620000
0.308971200
1.074680000
-4.194941000
0.206084200
1.075068000
-4.198735000
0.103073200
1.075468000
-4.200000000
0.000000000
1.075883000
-4.198735000
-0.103073200
1.076317000
-4.194941000
-0.206084200
1.076775000
-4.188620000
-0.308971200
1.077258000
-4.179776000
-0.411672000
1.077770000
-4.168414000
-0.514124800
1.078310000
-4.154541000
-0.616267900
1.078875000
-4.138166000
-0.718039900
1.079460000
-4.119298000
-0.819379300
1.080060000
-4.097949000
-0.920225100
1.080667000
-4.074131000
-1.020517000
1.081273000
-4.047859000
-1.120193000
1.081874000
-4.019149000
-1.219195000
1.082465000
-3.988018000
-1.317463000
1.083043000
-3.954485000
-1.414937000
1.083610000
-3.918570000
-1.511559000
1.084167000
-3.880294000
-1.607270000
1.084718000
-3.839681000
-1.702013000
1.085270000
-3.796755000
-1.795731000
1.085826000
-3.751542000
-1.888368000
1.086390000
-3.704069000
-1.979866000
1.086967000
-3.654365000
-2.070172000
1.087555000
-3.602460000
-2.159231000
1.088152000
-3.548385000
-2.246990000
1.088754000
-3.492172000
-2.333395000
1.089353000
-3.433856000
-2.418394000
1.089942000
-3.373471000
-2.501937000
1.090512000
-3.311055000
-2.583972000
1.091057000
-3.246644000
-2.664452000
1.091573000
-3.180277000
-2.743326000
1.092057000
-3.111995000
-2.820548000
1.092509000
-3.041838000
-2.896070000
1.092930000
-2.969848000
-2.969848000
1.093323000
-2.896070000
-3.041838000
1.093687000
-2.820548000
-3.111995000
1.094026000
-2.743326000
-3.180277000
1.094341000
-2.664452000
-3.246644000
1.094632000
-2.583972000
-3.311055000
1.094901000
-2.501937000
-3.373471000
1.095149000
-2.418394000
-3.433856000
1.095376000
-2.333395000
-3.492172000
1.095582000
-2.246990000
-3.548385000
1.095766000
-2.159231000
-3.602460000
1.095927000
-2.070172000
-3.654365000
1.096063000
-1.979866000
-3.704069000
1.096171000
-1.888368000
-3.751542000
1.096251000
-1.795731000
-3.796755000
1.096302000
-1.702013000
-3.839681000
1.096325000
-1.607270000
-3.880294000
1.096325000
-1.511559000
-3.918570000
1.096304000
-1.414937000
-3.954485000
1.096265000
-1.317463000
-3.988018000
1.096212000
-1.219195000
-4.019149000
1.096144000
-1.120193000
-4.047859000
1.096059000
-1.020517000
-4.074131000
1.095955000
-0.920225100
-4.097949000
1.095828000
-0.819379300
-4.119298000
1.095677000
-0.718039900
-4.138166000
1.095500000
-0.616267900
-4.154541000
1.095300000
-0.514124800
-4.168414000
1.095082000
-0.411672000
-4.179776000
1.094849000
-0.308971200
-4.188620000
1.094607000
-0.206084200
-4.194941000
1.094359000
-0.103073200
-4.198735000
1.094108000
0.000000000
-4.200000000
1.093854000
0.103073200
-4.198735000
1.093595000
0.206084200
-4.194941000
1.093326000
0.308971200
-4.188620000
1.093044000
0.411672000
-4.179776000
1.092744000
0.514124800
-4.168414000
1.092422000
0.616267900
-4.154541000
1.092076000
0.718039900
-4.138166000
1.091708000
0.819379300
-4.119298000
1.091324000
0.920225100
-4.097949000
1.090930000
1.020517000
-4.074131000
1.090539000
1.120193000
-4.047859000
1.090160000
1.219195000
-4.019149000
1.089803000
1.317463000
-3.988018000
1.089478000
1.414937000
-3.954485000
1.089193000
1.511559000
-3.918570000
1.088962000
1.607270000
-3.880294000
1.088809000
1.702013000
-3.839681000
1.088772000
1.795731000
-3.796755000
1.088896000
1.888368000
-3.751542000
1.089212000
1.979866000
-3.704069000
1.089698000
2.070172000
-3.654365000
1.090280000
2.159231000
-3.602460000
1.090871000
2.246990000
-3.548385000
1.091424000
2.333395000
-3.492172000
1.091931000
2.418394000
-3.433856000
1.092397000
2.501937000
-3.373471000
1.092816000
2.583972000
-3.311055000
1.093193000
2.664452000
-3.246644000
1.093544000
2.743326000
-3.180277000
1.093896000
2.820548000
-3.111995000
1.094261000
2.896070000
-3.041838000
1.094639000
2.969848000
-2.969848000
1.095007000
3.041838000
-2.896070000
1.095332000
3.111995000
-2.820548000
1.095556000
3.180277000
-2.743326000
1.095615000
3.246644000
-2.664452000
1.095497000
3.311055000
-2.583972000
1.095294000
3.373471000
-2.501937000
1.095175000
3.433856000
-2.418394000
1.095256000
3.492172000
-2.333395000
1.095511000
3.548385000
-2.246990000
1.095813000
3.602460000
-2.159231000
1.096065000
3.654365000
-2.070172000
1.096249000
3.704069000
-1.979866000
1.096399000
3.751542000
-1.888368000
1.096554000
3.796755000
-1.795731000
1.096728000
3.839681000
-1.702013000
1.096931000
3.880294000
-1.607270000
1.097162000
3.918570000
-1.511559000
1.097421000
3.954485000
-1.414937000
1.097706000
3.988018000
-1.317463000
1.098019000
4.019149000
-1.219195000
1.098362000
4.047859000
-1.120193000
1.098738000
4.074131000
-1.020517000
1.099152000
4.097949000
-0.920225100
1.099607000
4.119298000
-0.819379300
1.100100000
4.138166000
-0.718039900
1.100623000
4.154541000
-0.616267900
1.101146000
4.168414000
-0.514124800
1.101623000
4.179776000
-0.411672000
1.101963000
4.188620000
-0.308971200
1.102043000
4.194941000
-0.206084200
1.101794000
4.198735000
-0.103073200
1.101310000
4.400000000
0.000000000
1.226745000
4.398675000
0.107981400
1.226582000
4.394700000
0.215897800
1.226818000
4.388078000
0.323684100
1.227325000
4.378813000
0.431275400
1.227932000
4.366910000
0.538607000
1.228544000
4.352377000
0.645614100
1.229146000
4.335222000
0.752232300
1.229762000
4.315455000
0.858397400
1.230408000
4.293089000
0.964045500
1.231094000
4.268137000
1.069113000
1.231817000
4.240615000
1.173536000
1.232563000
4.210537000
1.277253000
1.233313000
4.177924000
1.380200000
1.234047000
4.142794000
1.482315000
1.234749000
4.105168000
1.583538000
1.235401000
4.065070000
1.683807000
1.235988000
4.022523000
1.783062000
1.236495000
3.977553000
1.881242000
1.236910000
3.930187000
1.978290000
1.237217000
3.880454000
2.074146000
1.237405000
3.828383000
2.168752000
1.237457000
3.774006000
2.262052000
1.237376000
3.717356000
2.353990000
1.237173000
3.658466000
2.444509000
1.236920000
3.597373000
2.533556000
1.236789000
3.534113000
2.621077000
1.237020000
3.468724000
2.707019000
1.237758000
3.401246000
2.791331000
1.238882000
3.331719000
2.873960000
1.240035000
3.260185000
2.954859000
1.240868000
3.186687000
3.033978000
1.241254000
3.111270000
3.111270000
1.241274000
3.033978000
3.186687000
1.241080000
2.954859000
3.260185000
1.240788000
2.873960000
3.331719000
1.240453000
2.791331000
3.401246000
1.240111000
2.707019000
3.468724000
1.239772000
2.621077000
3.534113000
1.239442000
2.533556000
3.597373000
1.239126000
2.444509000
3.658466000
1.238820000
2.353990000
3.717356000
1.238520000
2.262052000
3.774006000
1.238210000
2.168752000
3.828383000
1.237871000
2.074146000
3.880454000
1.237473000
1.978290000
3.930187000
1.236986000
1.881242000
3.977553000
1.236377000
1.783062000
4.022523000
1.235617000
1.683807000
4.065070000
1.234686000
1.583538000
4.105168000
1.233579000
1.482315000
4.142794000
1.232305000
1.380200000
4.177924000
1.230890000
1.277253000
4.210537000
1.229377000
1.173536000
4.240615000
1.227817000
1.069113000
4.268137000
1.226268000
0.964045500
4.293089000
1.224782000
0.858397400
4.315455000
1.223398000
0.752232300
4.335222000
1.222140000
0.645614100
4.352377000
1.221012000
0.538607000
4.366910000
1.219996000
0.431275400
4.378813000
1.219063000
0.323684100
4.388078000
1.218174000
0.215897800
4.394700000
1.217289000
0.107981400
4.398675000
1.216378000
0.000000000
4.400000000
1.215421000
-0.107981400
4.398675000
1.214410000
-0.215897800
4.394700000
1.213353000
-0.323684100
4.388078000
1.212251000
-0.431275400
4.378813000
1.211103000
-0.538607000
4.366910000
1.209875000
-0.645614100
4.352377000
1.208513000
-0.752232300
4.335222000
1.207009000
-0.858397400
4.315455000
1.205487000
-0.964045500
4.293089000
1.204186000
-1.069113000
4.268137000
1.203294000
-1.173536000
4.240615000
1.202793000
-1.277253000
4.210537000
1.202498000
-1.380200000
4.177924000
1.202215000
-1.482315000
4.142794000
1.201850000
-1.583538000
4.105168000
1.201378000
-1.683807000
4.065070000
1.200800000
-1.783062000
4.022523000
1.200067000
-1.881242000
3.977553000
1.199124000
-1.978290000
3.930187000
1.197966000
-2.074146000
3.880454000
1.196713000
-2.168752000
3.828383000
1.195585000
-2.262052000
3.774006000
1.194738000
-2.353990000
3.717356000
1.194135000
-2.444509000
3.658466000
1.193623000
-2.533556000
3.597373000
1.193094000
-2.621077000
3.534113000
1.192554000
-2.707019000
3.468724000
1.192069000
-2.791331000
3.401246000
1.191696000
-2.873960000
3.331719000
1.191444000
-2.954859000
3.260185000
1.191308000
-3.033978000
3.186687000
1.191269000
-3.111270000
3.111270000
1.191305000
-3.186687000
3.033978000
1.191399000
-3.260185000
2.954859000
1.191537000
-3.331719000
2.873960000
1.191709000
-3.401246000
2.791331000
1.191906000
-3.468724000
2.707019000
1.192118000
-3.534113000
2.621077000
1.192336000
-3.597373000
2.533556000
1.192553000
-3.658466000
2.444509000
1.192759000
-3.717356000
2.353990000
1.192949000
-3.774006000
2.262052000
1.193119000
-3.828383000
2.168752000
1.193264000
-3.880454000
2.074146000
1.193387000
-3.930187000
1.978290000
1.193488000
-3.977553000
1.881242000
1.193574000
-4.022523000
1.783062000
1.193654000
-4.065070000
1.683807000
1.193739000
-4.105168000
1.583538000
1.193840000
-4.142794000
1.482315000
1.193969000
-4.177924000
1.380200000
1.194133000
-4.210537000
1.277253000
1.194337000
-4.240615000
1.173536000
1.194582000
-4.268137000
1.069113000
1.194864000
-4.293089000
0.964045500
1.195179000
-4.315455000
0.858397400
1.195520000
-4.335222000
0.752232300
1.195882000
-4.352377000
0.645614100
1.196261000
-4.366910000
0.538607000
1.196653000
-4.378813000
0.431275400
1.197055000
-4.388078000
0.323684100
1.197467000
-4.394700000
0.215897800
1.197891000
-4.398675000
0.107981400
1.198330000
-4.400000000
0.000000000
1.198787000
-4.398675000
-0.107981400
1.199268000
-4.394700000
-0.215897800
1.199776000
-4.388078000
-0.323684100
1.200315000
-4.378813000
-0.431275400
1.200886000
-4.366910000
-0.538607000
1.201487000
-4.352377000
-0.645614100
1.202114000
-4.335222000
-0.752232300
1.202761000
-4.315455000
-0.858397400
1.203420000
-4.293089000
-0.964045500
1.204084000
-4.268137000
-1.069113000
1.204745000
-4.240615000
-1.173536000
1.205398000
-4.210537000
-1.277253000
1.206038000
-4.177924000
-1.380200000
1.206663000
-4.142794000
-1.482315000
1.207276000
-4.105168000
-1.583538000
1.207879000
-4.065070000
-1.683807000
1.208476000
-4.022523000
-1.783062000
1.209074000
-3.977553000
-1.881242000
1.209678000
-3.930187000
-1.978290000
1.210292000
-3.880454000
-2.074146000
1.210919000
-3.828383000
-2.168752000
1.211557000
-3.774006000
-2.262052000
1.212203000
-3.717356000
-2.353990000
1.212852000
-3.658466000
-2.444509000
1.213496000
-3.597373000
-2.533556000
1.214126000
-3.534113000
-2.621077000
1.214735000
-3.468724000
-2.707019000
1.215317000
-3.401246000
-2.791331000
1.215869000
-3.331719000
-2.873960000
1.216390000
-3.260185000
-2.954859000
1.216880000
-3.186687000
-3.033978000
1.217342000
-3.111270000
-3.111270000
1.217779000
-3.033978000
-3.186687000
1.218193000
-2.954859000
-3.260185000
1.218586000
-2.873960000
-3.331719000
1.218959000
-2.791331000
-3.401246000
1.219311000
-2.707019000
-3.468724000
1.219641000
-2.621077000
-3.534113000
1.219950000
-2.533556000
-3.597373000
1.220235000
-2.444509000
-3.658466000
1.220494000
-2.353990000
-3.717356000
1.220726000
-2.262052000
-3.774006000
1.220928000
-2.168752000
-3.828383000
1.221098000
-2.074146000
-3.880454000
1.221236000
-1.978290000
-3.930187000
1.221339000
-1.881242000
-3.977553000
1.221408000
-1.783062000
-4.022523000
1.221445000
-1.683807000
-4.065070000
1.221454000
-1.583538000
-4.105168000
1.221439000
-1.482315000
-4.142794000
1.221403000
-1.380200000
-4.177924000
1.221348000
-1.277253000
-4.210537000
1.221276000
-1.173536000
-4.240615000
1.221185000
-1.069113000
-4.268137000
1.221072000
-0.964045500
-4.293089000
1.220935000
-0.858397400
-4.315455000
1.220774000
-0.752232300
-4.335222000
1.220588000
-0.645614100
-4.352377000
1.220380000
-0.538607000
-4.366910000
1.220156000
-0.431275400
-4.378813000
1.219922000
-0.323684100
-4.388078000
1.219683000
-0.215897800
-4.394700000
1.219444000
-0.107981400
-4.398675000
1.219205000
0.000000000
-4.400000000
1.218965000
0.107981400
-4.398675000
1.218722000
0.215897800
-4.394700000
1.218471000
0.323684100
-4.388078000
1.218206000
0.431275400
-4.378813000
1.217922000
0.538607000
-4.366910000
1.217615000
0.645614100
-4.352377000
1.217283000
0.752232300
-4.335222000
1.216928000
0.858397400
-4.315455000
1.216555000
0.964045500
-4.293089000
1.216174000
1.069113000
-4.268137000
1.215795000
1.173536000
-4.240615000
1.215433000
1.277253000
-4.210537000
1.215103000
1.380200000
-4.177924000
1.214820000
1.482315000
-4.142794000
1.214606000
1.583538000
-4.105168000
1.214496000
1.683807000
-4.065070000
1.214543000
1.783062000
-4.022523000
1.214812000
1.881242000
-3.977553000
1.215367000
1.978290000
-3.930187000
1.216218000
2.074146000
-3.880454000
1.217282000
2.168752000
-3.828383000
1.218393000
2.262052000
-3.774006000
1.219387000
2.353990000
-3.717356000
1.220190000
2.444509000
-3.658466000
1.220822000
2.533556000
-3.597373000
1.221336000
2.621077000
-3.534113000
1.221769000
2.707019000
-3.468724000
1.222151000
2.791331000
-3.401246000
1.222512000
2.873960000
-3.331719000
1.222886000
2.954859000
-3.260185000
1.223285000
3.033978000
-3.186687000
1.223708000
3.111270000
-3.111270000
1.224128000
3.186687000
-3.033978000
1.224509000
3.260185000
-2.954859000
1.224789000
3.331719000
-2.873960000
1.224902000
3.401246000
-2.791331000
1.224834000
3.468724000
-2.707019000
1.224677000
3.534113000
-2.621077000
1.224598000
3.597373000
-2.533556000
1.224714000
3.658466000
-2.444509000
1.224995000
3.717356000
-2.353990000
1.225313000
3.774006000
-2.262052000
1.225564000
3.828383000
-2.168752000
1.225727000
3.880454000
-2.074146000
1.225834000
3.930187000
-1.978290000
1.225918000
3.977553000
-1.881242000
1.225995000
4.022523000
-1.783062000
1.226073000
4.065070000
-1.683807000
1.226153000
4.105168000
-1.583538000
1.226237000
4.142794000
-1.482315000
1.226324000
4.177924000
-1.380200000
1.226419000
4.210537000
-1.277253000
1.226525000
4.240615000
-1.173536000
1.226650000
4.268137000
-1.069113000
1.226802000
4.293089000
-0.964045500
1.226991000
4.315455000
-0.858397400
1.227221000
4.335222000
-0.752232300
1.227491000
4.352377000
-0.645614100
1.227780000
4.366910000
-0.538607000
1.228048000
4.378813000
-0.431275400
1.228209000
4.388078000
-0.323684100
1.228146000
4.394700000
-0.215897800
1.227790000
4.398675000
-0.107981400
1.227235000
4.600000000
0.000000000
1.355087000
4.598615000
0.112889600
1.354791000
4.594459000
0.225711300
1.354928000
4.587536000
0.338397000
1.355372000
4.577849000
0.450878800
1.355954000
4.565406000
0.563089100
1.356578000
4.550212000
0.674960100
1.357227000
4.532277000
0.786424600
1.357924000
4.511612000
0.897415500
1.358678000
4.488230000
1.007866000
1.359498000
4.462144000
1.117709000
1.360374000
4.433370000
1.226879000
1.361290000
4.401926000
1.335309000
1.362225000
4.367829000
1.442936000
1.363160000
4.331102000
1.549693000
1.364077000
4.291767000
1.655517000
1.364964000
4.249846000
1.760344000
1.365808000
4.205365000
1.864110000
1.366599000
4.158351000
1.966753000
1.367330000
4.108832000
2.068212000
1.367988000
4.056838000
2.168425000
1.368566000
4.002400000
2.267332000
1.369049000
3.945551000
2.364873000
1.369440000
3.886326000
2.460989000
1.369750000
3.824760000
2.555623000
1.370050000
3.760890000
2.648717000
1.370512000
3.694755000
2.740217000
1.371374000
3.626393000
2.830065000
1.372783000
3.555848000
2.918209000
1.374616000
3.483160000
3.004595000
1.376514000
3.408375000
3.089171000
1.378125000
3.331537000
3.171886000
1.379313000
3.252691000
3.252691000
1.380149000
3.171886000
3.331537000
1.380772000
3.089171000
3.408375000
1.381284000
3.004595000
3.483160000
1.381730000
2.918209000
3.555848000
1.382132000
2.830065000
3.626393000
1.382495000
2.740217000
3.694755000
1.382820000
2.648717000
3.760890000
1.383106000
2.555623000
3.824760000
1.383343000
2.460989000
3.886326000
1.383512000
2.364873000
3.945551000
1.383579000
2.267332000
4.002400000
1.383501000
2.168425000
4.056838000
1.383226000
2.068212000
4.108832000
1.382704000
1.966753000
4.158351000
1.381894000
1.864110000
4.205365000
1.380775000
1.760344000
4.249846000
1.379349000
1.655517000
4.291767000
1.377648000
1.549693000
4.331102000
1.375730000
1.442936000
4.367829000
1.373671000
1.335309000
4.401926000
1.371562000
1.226879000
4.433370000
1.369490000
1.117709000
4.462144000
1.367533000
1.007866000
4.488230000
1.365744000
0.897415500
4.511612000
1.364148000
0.786424600
4.532277000
1.362740000
0.674960100
4.550212000
1.361486000
0.563089100
4.565406000
1.360330000
0.450878800
4.577849000
1.359211000
0.338397000
4.587536000
1.358068000
0.225711300
4.594459000
1.356858000
0.112889600
4.598615000
1.355563000
0.000000000
4.600000000
1.354187000
-0.112889600
4.598615000
1.352755000
-0.225711300
4.594459000
1.351305000
-0.338397000
4.587536000
1.349859000
-0.450878800
4.577849000
1.348428000
-0.563089100
4.565406000
1.346970000
-0.674960100
4.550212000
1.345416000
-0.786424600
4.532277000
1.343735000
-0.897415500
4.511612000
1.342031000
-1.007866000
4.488230000
1.340524000
-1.117709000
4.462144000
1.339397000
-1.226879000
4.433370000
1.338636000
-1.335309000
4.401926000
1.338061000
-1.442936000
4.367829000
1.337492000
-1.549693000
4.331102000
1.336845000
-1.655517000
4.291767000
1.336100000
-1.760344000
4.249846000
1.335259000
-1.864110000
4.205365000
1.334275000
-1.966753000
4.158351000
1.333089000
-2.068212000
4.108832000
1.331684000
-2.168425000
4.056838000
1.330174000
-2.267332000
4.002400000
1.328752000
-2.364873000
3.945551000
1.327544000
-2.460989000
3.886326000
1.326533000
-2.555623000
3.824760000
1.325660000
-2.648717000
3.760890000
1.324946000
-2.740217000
3.694755000
1.324432000
-2.830065000
3.626393000
1.324073000
-2.918209000
3.555848000
1.323763000
-3.004595000
3.483160000
1.323445000
-3.089171000
3.408375000
1.323153000
-3.171886000
3.331537000
1.322941000
-3.252691000
3.252691000
1.322832000
-3.331537000
3.171886000
1.322811000
-3.408375000
3.089171000
1.322864000
-3.483160000
3.004595000
1.322974000
-3.555848000
2.918209000
1.323126000
-3.626393000
2.830065000
1.323310000
-3.694755000
2.740217000
1.323515000
-3.760890000
2.648717000
1.323732000
-3.824760000
2.555623000
1.323948000
-3.886326000
2.460989000
1.324155000
-3.945551000
2.364873000
1.324345000
-4.002400000
2.267332000
1.324511000
-4.056838000
2.168425000
1.324654000
-4.108832000
2.068212000
1.324772000
-4.158351000
1.966753000
1.324874000
-4.205365000
1.864110000
1.324967000
-4.249846000
1.760344000
1.325064000
-4.291767000
1.655517000
1.325178000
-4.331102000
1.549693000
1.325319000
-4.367829000
1.442936000
1.325498000
-4.401926000
1.335309000
1.325717000
-4.433370000
1.226879000
1.325978000
-4.462144000
1.117709000
1.326276000
-4.488230000
1.007866000
1.326607000
-4.511612000
0.897415500
1.326966000
-4.532277000
0.786424600
1.327347000
-4.550212000
0.674960100
1.327748000
-4.565406000
0.563089100
1.328166000
-4.577849000
0.450878800
1.328600000
-4.587536000
0.338397000
1.329051000
-4.594459000
0.225711300
1.329521000
-4.598615000
0.112889600
1.330012000
-4.600000000
0.000000000
1.330530000
-4.598615000
-0.112889600
1.331077000
-4.594459000
-0.225711300
1.331656000
-4.587536000
-0.338397000
1.332269000
-4.577849000
-0.450878800
1.332913000
-4.565406000
-0.563089100
1.333583000
-4.550212000
-0.674960100
1.334274000
-4.532277000
-0.786424600
1.334978000
-4.511612000
-0.897415500
1.335687000
-4.488230000
-1.007866000
1.336394000
-4.462144000
-1.117709000
1.337093000
-4.433370000
-1.226879000
1.337781000
-4.401926000
-1.335309000
1.338457000
-4.367829000
-1.442936000
1.339120000
-4.331102000
-1.549693000
1.339774000
-4.291767000
-1.655517000
1.340422000
-4.249846000
-1.760344000
1.341070000
-4.205365000
-1.864110000
1.341722000
-4.158351000
-1.966753000
1.342383000
-4.108832000
-2.068212000
1.343055000
-4.056838000
-2.168425000
1.343738000
-4.002400000
-2.267332000
1.344429000
-3.945551000
-2.364873000
1.345125000
-3.886326000
-2.460989000
1.345818000
-3.824760000
-2.555623000
1.346500000
-3.760890000
-2.648717000
1.347165000
-3.694755000
-2.740217000
1.347805000
-3.626393000
-2.830065000
1.348415000
-3.555848000
-2.918209000
1.348994000
-3.483160000
-3.004595000
1.349541000
-3.408375000
-3.089171000
1.350060000
-3.331537000
-3.171886000
1.350553000
-3.252691000
-3.252691000
1.351024000
-3.171886000
-3.331537000
1.351476000
-3.089171000
-3.408375000
1.351911000
-3.004595000
-3.483160000
1.352331000
-2.918209000
-3.555848000
1.352733000
-2.830065000
-3.626393000
1.353117000
-2.740217000
-3.694755000
1.353478000
-2.648717000
-3.760890000
1.353813000
-2.555623000
-3.824760000
1.354119000
-2.460989000
-3.886326000
1.354390000
-2.364873000
-3.945551000
1.354624000
-2.267332000
-4.002400000
1.354819000
-2.168425000
-4.056838000
1.354973000
-2.068212000
-4.108832000
1.355085000
-1.966753000
-4.158351000
1.355159000
-1.864110000
-4.205365000
1.355196000
-1.760344000
-4.249846000
1.355202000
-1.655517000
-4.291767000
1.355180000
-1.549693000
-4.331102000
1.355136000
-1.442936000
-4.367829000
1.355072000
-1.335309000
-4.401926000
1.354990000
-1.226879000
-4.433370000
1.354890000
-1.117709000
-4.462144000
1.354770000
-1.007866000
-4.488230000
1.354630000
-0.897415500
-4.511612000
1.354469000
-0.786424600
-4.532277000
1.354289000
-0.674960100
-4.550212000
1.354096000
-0.563089100
-4.565406000
1.353897000
-0.450878800
-4.577849000
1.353698000
-0.338397000
-4.587536000
1.353505000
-0.225711300
-4.594459000
1.353323000
-0.112889600
-4.598615000
1.353151000
0.000000000
-4.600000000
1.352986000
0.112889600
-4.598615000
1.352822000
0.225711300
-4.594459000
1.352652000
0.338397000
-4.587536000
1.352466000
0.450878800
-4.577849000
1.352259000
0.563089100
-4.565406000
1.352022000
0.674960100
-4.550212000
1.351754000
0.786424600
-4.532277000
1.351456000
0.897415500
-4.511612000
1.351131000
1.007866000
-4.488230000
1.350790000
1.117709000
-4.462144000
1.350449000
1.226879000
-4.433370000
1.350128000
1.335309000
-4.401926000
1.349843000
1.442936000
-4.367829000
1.349619000
1.549693000
-4.331102000
1.349450000
1.655517000
-4.291767000
1.349344000
1.760344000
-4.249846000
1.349373000
1.864110000
-4.205365000
1.349676000
1.966753000
-4.158351000
1.350364000
2.068212000
-4.108832000
1.351250000
2.168425000
-4.056838000
1.351926000
2.267332000
-4.002400000
1.352163000
2.364873000
-3.945551000
1.352234000
2.460989000
-3.886326000
1.352705000
2.555623000
-3.824760000
1.353825000
2.648717000
-3.760890000
1.355272000
2.740217000
-3.694755000
1.356495000
2.830065000
-3.626393000
1.357227000
2.918209000
-3.555848000
1.357546000
3.004595000
-3.483160000
1.357667000
3.089171000
-3.408375000
1.357750000
3.171886000
-3.331537000
1.357842000
3.252691000
-3.252691000
1.357955000
3.331537000
-3.171886000
1.358051000
3.408375000
-3.089171000
1.358065000
3.483160000
-3.004595000
1.357933000
3.555848000
-2.918209000
1.357639000
3.626393000
-2.830065000
1.357274000
3.694755000
-2.740217000
1.357006000
3.760890000
-2.648717000
1.356951000
3.824760000
-2.555623000
1.357079000
3.886326000
-2.460989000
1.357259000
3.945551000
-2.364873000
1.357387000
4.002400000
-2.267332000
1.357439000
4.056838000
-2.168425000
1.357444000
4.108832000
-2.068212000
1.357434000
4.158351000
-1.966753000
1.357419000
4.205365000
-1.864110000
1.357408000
4.249846000
-1.760344000
1.357397000
4.291767000
-1.655517000
1.357383000
4.331102000
-1.549693000
1.357365000
4.367829000
-1.442936000
1.357342000
4.401926000
-1.335309000
1.357314000
4.433370000
-1.226879000
1.357287000
4.462144000
-1.117709000
1.357268000
4.488230000
-1.007866000
1.357265000
4.511612000
-0.897415500
1.357286000
4.532277000
-0.786424600
1.357333000
4.550212000
-0.674960100
1.357388000
4.565406000
-0.563089100
1.357418000
4.577849000
-0.450878800
1.357345000
4.587536000
-0.338397000
1.357055000
4.594459000
-0.225711300
1.356487000
4.598615000
-0.112889600
1.355742000
4.800000000
0.000000000
1.487227000
4.798554000
0.117797900
1.486660000
4.794219000
0.235524800
1.486590000
4.786994000
0.353109900
1.486899000
4.776887000
0.470482300
1.487419000
4.763902000
0.587571300
1.488051000
4.748047000
0.704306200
1.488776000
4.729333000
0.820617100
1.489608000
4.707769000
0.936433600
1.490544000
4.683370000
1.051686000
1.491580000
4.656150000
1.166305000
1.492697000
4.626125000
1.280221000
1.493863000
4.593314000
1.393366000
1.495050000
4.557735000
1.505672000
1.496229000
4.519412000
1.617071000
1.497381000
4.478366000
1.727496000
1.498493000
4.434622000
1.836881000
1.499556000
4.388207000
1.945158000
1.500569000
4.339149000
2.052264000
1.501529000
4.287477000
2.158134000
1.502438000
4.233222000
2.262704000
1.503297000
4.176418000
2.365911000
1.504103000
4.117097000
2.467693000
1.504869000
4.055297000
2.567989000
1.505613000
3.991054000
2.666737000
1.506413000
3.924407000
2.763879000
1.507446000
3.855396000
2.859357000
1.508954000
3.784063000
2.953112000
1.511082000
3.710450000
3.045088000
1.513711000
3.634603000
3.135230000
1.516477000
3.556566000
3.223483000
1.519026000
3.476386000
3.309795000
1.521215000
3.394113000
3.394113000
1.523106000
3.309795000
3.476386000
1.524825000
3.223483000
3.556566000
1.526457000
3.135230000
3.634603000
1.528020000
3.045088000
3.710450000
1.529510000
2.953112000
3.784063000
1.530896000
2.859357000
3.855396000
1.532146000
2.763879000
3.924407000
1.533225000
2.666737000
3.991054000
1.534099000
2.567989000
4.055297000
1.534736000
2.467693000
4.117097000
1.535102000
2.365911000
4.176418000
1.535169000
2.262704000
4.233222000
1.534911000
2.158134000
4.287477000
1.534314000
2.052264000
4.339149000
1.533376000
1.945158000
4.388207000
1.532114000
1.836881000
4.434622000
1.530562000
1.727496000
4.478366000
1.528774000
1.617071000
4.519412000
1.526820000
1.505672000
4.557735000
1.524780000
1.393366000
4.593314000
1.522734000
1.280221000
4.626125000
1.520754000
1.166305000
4.656150000
1.518894000
1.051686000
4.683370000
1.517178000
0.936433600
4.707769000
1.515603000
0.820617100
4.729333000
1.514131000
0.704306200
4.748047000
1.512703000
0.587571300
4.763902000
1.511248000
0.470482300
4.776887000
1.509703000
0.353109900
4.786994000
1.508024000
0.235524800
4.794219000
1.506203000
0.117797900
4.798554000
1.504268000
0.000000000
4.800000000
1.502280000
-0.117797900
4.798554000
1.500318000
-0.235524800
4.794219000
1.498458000
-0.353109900
4.786994000
1.496739000
-0.470482300
4.776887000
1.495160000
-0.587571300
4.763902000
1.493648000
-0.704306200
4.748047000
1.492082000
-0.820617100
4.729333000
1.490375000
-0.936433600
4.707769000
1.488580000
-1.051686000
4.683370000
1.486888000
-1.166305000
4.656150000
1.485470000
-1.280221000
4.626125000
1.484323000
-1.393366000
4.593314000
1.483295000
-1.505672000
4.557735000
1.482239000
-1.617071000
4.519412000
1.481102000
-1.727496000
4.478366000
1.479890000
-1.836881000
4.434622000
1.478622000
-1.945158000
4.388207000
1.477252000
-2.052264000
4.339149000
1.475722000
-2.158134000
4.287477000
1.474008000
-2.262704000
4.233222000
1.472219000
-2.365911000
4.176418000
1.470541000
-2.467693000
4.117097000
1.469090000
-2.567989000
4.055297000
1.467837000
-2.666737000
3.991054000
1.466695000
-2.763879000
3.924407000
1.465658000
-2.859357000
3.855396000
1.464796000
-2.953112000
3.784063000
1.464184000
-3.045088000
3.710450000
1.463872000
-3.135230000
3.634603000
1.463847000
-3.223483000
3.556566000
1.464008000
-3.309795000
3.476386000
1.464197000
-3.394113000
3.394113000
1.464316000
-3.476386000
3.309795000
1.464357000
-3.556566000
3.223483000
1.464379000
-3.634603000
3.135230000
1.464430000
-3.710450000
3.045088000
1.464524000
-3.784063000
2.953112000
1.464666000
-3.855396000
2.859357000
1.464847000
-3.924407000
2.763879000
1.465052000
-3.991054000
2.666737000
1.465266000
-4.055297000
2.567989000
1.465472000
-4.117097000
2.467693000
1.465659000
-4.176418000
2.365911000
1.465817000
-4.233222000
2.262704000
1.465942000
-4.287477000
2.158134000
1.466037000
-4.339149000
2.052264000
1.466108000
-4.388207000
1.945158000
1.466169000
-4.434622000
1.836881000
1.466235000
-4.478366000
1.727496000
1.466321000
-4.519412000
1.617071000
1.466440000
-4.557735000
1.505672000
1.466602000
-4.593314000
1.393366000
1.466812000
-4.626125000
1.280221000
1.467067000
-4.656150000
1.166305000
1.467365000
-4.683370000
1.051686000
1.467700000
-4.707769000
0.936433600
1.468068000
-4.729333000
0.820617100
1.468464000
-4.748047000
0.704306200
1.468889000
-4.763902000
0.587571300
1.469341000
-4.776887000
0.470482300
1.469822000
-4.786994000
0.353109900
1.470333000
-4.794219000
0.235524800
1.470876000
-4.798554000
0.117797900
1.471455000
-4.800000000
0.000000000
1.472069000
-4.798554000
-0.117797900
1.472722000
-4.794219000
-0.235524800
1.473411000
-4.786994000
-0.353109900
1.474131000
-4.776887000
-0.470482300
1.474875000
-4.763902000
-0.587571300
1.475634000
-4.748047000
-0.704306200
1.476398000
-4.729333000
-0.820617100
1.477157000
-4.707769000
-0.936433600
1.477907000
-4.683370000
-1.051686000
1.478643000
-4.656150000
-1.166305000
1.479365000
-4.626125000
-1.280221000
1.480075000
-4.593314000
-1.393366000
1.480776000
-4.557735000
-1.505672000
1.481475000
-4.519412000
-1.617071000
1.482174000
-4.478366000
-1.727496000
1.482878000
-4.434622000
-1.836881000
1.483591000
-4.388207000
-1.945158000
1.484313000
-4.339149000
-2.052264000
1.485046000
-4.287477000
-2.158134000
1.485787000
-4.233222000
-2.262704000
1.486532000
-4.176418000
-2.365911000
1.487277000
-4.117097000
-2.467693000
1.488015000
-4.055297000
-2.567989000
1.488740000
-3.991054000
-2.666737000
1.489445000
-3.924407000
-2.763879000
1.490125000
-3.855396000
-2.859357000
1.490776000
-3.784063000
-2.953112000
1.491395000
-3.710450000
-3.045088000
1.491983000
-3.634603000
-3.135230000
1.492542000
-3.556566000
-3.223483000
1.493075000
-3.476386000
-3.309795000
1.493587000
-3.394113000
-3.394113000
1.494081000
-3.309795000
-3.476386000
1.494564000
-3.223483000
-3.556566000
1.495036000
-3.135230000
-3.634603000
1.495500000
-3.045088000
-3.710450000
1.495953000
-2.953112000
-3.784063000
1.496393000
-2.859357000
-3.855396000
1.496814000
-2.763879000
-3.924407000
1.497208000
-2.666737000
-3.991054000
1.497567000
-2.567989000
-4.055297000
1.497884000
-2.467693000
-4.117097000
1.498152000
-2.365911000
-4.176418000
1.498367000
-2.262704000
-4.233222000
1.498528000
-2.158134000
-4.287477000
1.498637000
-2.052264000
-4.339149000
1.498697000
-1.945158000
-4.388207000
1.498714000
-1.836881000
-4.434622000
1.498693000
-1.727496000
-4.478366000
1.498642000
-1.617071000
-4.519412000
1.498567000
-1.505672000
-4.557735000
1.498473000
-1.393366000
-4.593314000
1.498363000
-1.280221000
-4.626125000
1.498240000
-1.166305000
-4.656150000
1.498104000
-1.051686000
-4.683370000
1.497958000
-0.936433600
-4.707769000
1.497802000
-0.820617100
-4.729333000
1.497643000
-0.704306200
-4.748047000
1.497488000
-0.587571300
-4.763902000
1.497346000
-0.470482300
-4.776887000
1.497227000
-0.353109900
-4.786994000
1.497138000
-0.235524800
-4.794219000
1.497081000
-0.117797900
-4.798554000
1.497055000
0.000000000
-4.800000000
1.497052000
0.117797900
-4.798554000
1.497062000
0.235524800
-4.794219000
1.497070000
0.353109900
-4.786994000
1.497062000
0.470482300
-4.776887000
1.497026000
0.587571300
-4.763902000
1.496952000
0.704306200
-4.748047000
1.496831000
0.820617100
-4.729333000
1.496662000
0.936433600
-4.707769000
1.496445000
1.051686000
-4.683370000
1.496169000
1.166305000
-4.656150000
1.495827000
1.280221000
-4.626125000
1.495386000
1.393366000
-4.593314000
1.494824000
1.505672000
-4.557735000
1.494212000
1.617071000
-4.519412000
1.493719000
1.727496000
-4.478366000
1.493545000
1.836881000
-4.434622000
1.493787000
1.945158000
-4.388207000
1.494384000
2.052264000
-4.339149000
1.495198000
2.158134000
-4.287477000
1.495936000
2.262704000
-4.233222000
1.496243000
2.365911000
-4.176418000
1.495987000
2.467693000
-4.117097000
1.495520000
2.567989000
-4.055297000
1.495432000
2.666737000
-3.991054000
1.495996000
2.763879000
-3.924407000
1.496891000
2.859357000
-3.855396000
1.497572000
2.953112000
-3.784063000
1.497776000
3.045088000
-3.710450000
1.497585000
3.135230000
-3.634603000
1.497220000
3.223483000
-3.556566000
1.496847000
3.309795000
-3.476386000
1.496516000
3.394113000
-3.394113000
1.496246000
3.476386000
-3.309795000
1.496001000
3.556566000
-3.223483000
1.495721000
3.634603000
-3.135230000
1.495338000
3.710450000
-3.045088000
1.494838000
3.784063000
-2.953112000
1.494308000
3.855396000
-2.859357000
1.493911000
3.924407000
-2.763879000
1.493760000
3.991054000
-2.666737000
1.493818000
4.055297000
-2.567989000
1.493951000
4.117097000
-2.467693000
1.494047000
4.176418000
-2.365911000
1.494079000
4.233222000
-2.262704000
1.494073000
4.287477000
-2.158134000
1.494058000
4.339149000
-2.052264000
1.494041000
4.388207000
-1.945158000
1.494025000
4.434622000
-1.836881000
1.494004000
4.478366000
-1.727496000
1.493967000
4.519412000
-1.617071000
1.493903000
4.557735000
-1.505672000
1.493802000
4.593314000
-1.393366000
1.493657000
4.626125000
-1.280221000
1.493463000
4.656150000
-1.166305000
1.493222000
4.683370000
-1.051686000
1.492943000
4.707769000
-0.936433600
1.492633000
4.729333000
-0.820617100
1.492304000
4.748047000
-0.704306200
1.491948000
4.763902000
-0.587571300
1.491546000
4.776887000
-0.470482300
1.491032000
4.786994000
-0.353109900
1.490309000
4.794219000
-0.235524800
1.489331000
4.798554000
-0.117797900
1.488210000
5.000000000
0.000000000
1.619516000
4.998494000
0.122706100
1.618170000
4.993977000
0.245338400
1.617449000
4.986452000
0.367822800
1.617274000
4.975924000
0.490085700
1.617508000
4.962398000
0.612053400
1.618069000
4.945883000
0.733652400
1.618937000
4.926388000
0.854809400
1.620105000
4.903926000
0.975451600
1.621536000
4.878510000
1.095506000
1.623181000
4.850156000
1.214901000
1.624966000
4.818880000
1.333564000
1.626814000
4.784702000
1.451423000
1.628654000
4.747641000
1.568409000
1.630432000
4.707720000
1.684449000
1.632115000
4.664964000
1.799475000
1.633690000
4.619398000
1.913417000
1.635161000
4.571049000
2.026206000
1.636542000
4.519947000
2.137775000
1.637859000
4.466122000
2.248057000
1.639135000
4.409606000
2.356984000
1.640397000
4.350435000
2.464491000
1.641661000
4.288643000
2.570514000
1.642956000
4.224268000
2.674988000
1.644311000
4.157348000
2.777851000
1.645814000
4.087924000
2.879041000
1.647644000
4.016037000
2.978497000
1.650047000
3.941732000
3.076158000
1.653171000
3.865052000
3.171966000
1.656897000
3.786044000
3.265864000
1.660861000
3.704756000
3.357795000
1.664706000
3.621235000
3.447703000
1.668284000
3.535534000
3.535534000
1.671645000
3.447703000
3.621235000
1.674896000
3.357795000
3.704756000
1.678092000
3.265864000
3.786044000
1.681217000
3.171966000
3.865052000
1.684219000
3.076158000
3.941732000
1.687017000
2.978497000
4.016037000
1.689527000
2.879041000
4.087924000
1.691670000
2.777851000
4.157348000
1.693382000
2.674988000
4.224268000
1.694616000
2.570514000
4.288643000
1.695353000
2.464491000
4.350435000
1.695599000
2.356984000
4.409606000
1.695387000
2.248057000
4.466122000
1.694776000
2.137775000
4.519947000
1.693841000
2.026206000
4.571049000
1.692673000
1.913417000
4.619398000
1.691368000
1.799475000
4.664964000
1.690018000
1.684449000
4.707720000
1.688706000
1.568409000
4.747641000
1.687492000
1.451423000
4.784702000
1.686410000
1.333564000
4.818880000
1.685461000
1.214901000
4.850156000
1.684607000
1.095506000
4.878510000
1.683778000
0.975451600
4.903926000
1.682874000
0.854809400
4.926388000
1.681780000
0.733652400
4.945883000
1.680380000
0.612053400
4.962398000
1.678586000
0.490085700
4.975924000
1.676350000
0.367822800
4.986452000
1.673688000
0.245338400
4.993977000
1.670683000
0.122706100
4.998494000
1.667476000
0.000000000
5.000000000
1.664247000
-0.122706100
4.998494000
1.661179000
-0.245338400
4.993977000
1.658421000
-0.367822800
4.986452000
1.656042000
-0.490085700
4.975924000
1.654019000
-0.612053400
4.962398000
1.652217000
-0.733652400
4.945883000
1.650422000
-0.854809400
4.926388000
1.648454000
-0.975451600
4.903926000
1.646286000
-1.095506000
4.878510000
1.644061000
-1.214901000
4.850156000
1.641946000
-1.333564000
4.818880000
1.639967000
-1.451423000
4.784702000
1.638029000
-1.568409000
4.747641000
1.636052000
-1.684449000
4.707720000
1.634044000
-1.799475000
4.664964000
1.632057000
-1.913417000
4.619398000
1.630131000
-2.026206000
4.571049000
1.628224000
-2.137775000
4.519947000
1.626267000
-2.248057000
4.466122000
1.624218000
-2.356984000
4.409606000
1.622166000
-2.464491000
4.350435000
1.620285000
-2.570514000
4.288643000
1.618676000
-2.674988000
4.224268000
1.617300000
-2.777851000
4.157348000
1.616059000
-2.879041000
4.087924000
1.614935000
-2.978497000
4.016037000
1.613985000
-3.076158000
3.941732000
1.613270000
-3.171966000
3.865052000
1.612832000
-3.265864000
3.786044000
1.612655000
-3.357795000
3.704756000
1.612643000
-3.447703000
3.621235000
1.612650000
-3.535534000
3.535534000
1.612593000
-3.621235000
3.447703000
1.612481000
-3.704756000
3.357795000
1.612384000
-3.786044000
3.265864000
1.612360000
-3.865052000
3.171966000
1.612422000
-3.941732000
3.076158000
1.612570000
-4.016037000
2.978497000
1.612783000
-4.087924000
2.879041000
1.613036000
-4.157348000
2.777851000
1.613301000
-4.224268000
2.674988000
1.613553000
-4.288643000
2.570514000
1.613774000
-4.350435000
2.464491000
1.613950000
-4.409606000
2.356984000
1.614081000
-4.466122000
2.248057000
1.614170000
-4.519947000
2.137775000
1.614228000
-4.571049000
2.026206000
1.614272000
-4.619398000
1.913417000
1.614320000
-4.664964000
1.799475000
1.614390000
-4.707720000
1.684449000
1.614497000
-4.747641000
1.568409000
1.614652000
-4.784702000
1.451423000
1.614861000
-4.818880000
1.333564000
1.615122000
-4.850156000
1.214901000
1.615435000
-4.878510000
1.095506000
1.615795000
-4.903926000
0.975451600
1.616200000
-4.926388000
0.854809400
1.616649000
-4.945883000
0.733652400
1.617141000
-4.962398000
0.612053400
1.617676000
-4.975924000
0.490085700
1.618254000
-4.986452000
0.367822800
1.618874000
-4.993977000
0.245338400
1.619533000
-4.998494000
0.122706100
1.620229000
-5.000000000
0.000000000
1.620962000
-4.998494000
-0.122706100
1.621727000
-4.993977000
-0.245338400
1.622522000
-4.986452000
-0.367822800
1.623340000
-4.975924000
-0.490085700
1.624176000
-4.962398000
-0.612053400
1.625022000
-4.945883000
-0.733652400
1.625868000
-4.926388000
-0.854809400
1.626709000
-4.903926000
-0.975451600
1.627539000
-4.878510000
-1.095506000
1.628354000
-4.850156000
-1.214901000
1.629154000
-4.818880000
-1.333564000
1.629940000
-4.784702000
-1.451423000
1.630713000
-4.747641000
-1.568409000
1.631475000
-4.707720000
-1.684449000
1.632230000
-4.664964000
-1.799475000
1.632979000
-4.619398000
-1.913417000
1.633726000
-4.571049000
-2.026206000
1.634473000
-4.519947000
-2.137775000
1.635220000
-4.466122000
-2.248057000
1.635968000
-4.409606000
-2.356984000
1.636717000
-4.350435000
-2.464491000
1.637462000
-4.288643000
-2.570514000
1.638202000
-4.224268000
-2.674988000
1.638930000
-4.157348000
-2.777851000
1.639642000
-4.087924000
-2.879041000
1.640334000
-4.016037000
-2.978497000
1.641000000
-3.941732000
-3.076158000
1.641641000
-3.865052000
-3.171966000
1.642256000
-3.786044000
-3.265864000
1.642847000
-3.704756000
-3.357795000
1.643420000
-3.621235000
-3.447703000
1.643979000
-3.535534000
-3.535534000
1.644529000
-3.447703000
-3.621235000
1.645074000
-3.357795000
-3.704756000
1.645617000
-3.265864000
-3.786044000
1.646158000
-3.171966000
-3.865052000
1.646695000
-3.076158000
-3.941732000
1.647219000
-2.978497000
-4.016037000
1.647724000
-2.879041000
-4.087924000
1.648198000
-2.777851000
-4.157348000
1.648631000
-2.674988000
-4.224268000
1.649017000
-2.570514000
-4.288643000
1.649351000
-2.464491000
-4.350435000
1.649636000
-2.356984000
-4.409606000
1.649878000
-2.248057000
-4.466122000
1.650089000
-2.137775000
-4.519947000
1.650287000
-2.026206000
-4.571049000
1.650488000
-1.913417000
-4.619398000
1.650711000
-1.799475000
-4.664964000
1.650970000
-1.684449000
-4.707720000
1.651273000
-1.568409000
-4.747641000
1.651623000
-1.451423000
-4.784702000
1.652012000
-1.333564000
-4.818880000
1.652428000
-1.214901000
-4.850156000
1.652851000
-1.095506000
-4.878510000
1.653259000
-0.975451600
-4.903926000
1.653634000
-0.854809400
-4.926388000
1.653961000
-0.733652400
-4.945883000
1.654234000
-0.612053400
-4.962398000
1.654454000
-0.490085700
-4.975924000
1.654626000
-0.367822800
-4.986452000
1.654759000
-0.245338400
-4.993977000
1.654858000
-0.122706100
-4.998494000
1.654927000
0.000000000
-5.000000000
1.654964000
0.122706100
-4.998494000
1.654963000
0.245338400
-4.993977000
1.654917000
0.367822800
-4.986452000
1.654815000
0.490085700
-4.975924000
1.654650000
0.612053400
-4.962398000
1.654416000
0.733652400
-4.945883000
1.654112000
0.854809400
-4.926388000
1.653737000
0.975451600
-4.903926000
1.653293000
1.095506000
-4.878510000
1.652769000
1.214901000
-4.850156000
1.652156000
1.333564000
-4.818880000
1.651417000
1.451423000
-4.784702000
1.650522000
1.568409000
-4.747641000
1.649538000
1.684449000
-4.707720000
1.648628000
1.799475000
-4.664964000
1.647988000
1.913417000
-4.619398000
1.647709000
2.026206000
-4.571049000
1.647732000
2.137775000
-4.519947000
1.647921000
2.248057000
-4.466122000
1.647986000
2.356984000
-4.409606000
1.647577000
2.464491000
-4.350435000
1.646573000
2.570514000
-4.288643000
1.645330000
2.674988000
-4.224268000
1.644448000
2.777851000
-4.157348000
1.644208000
2.879041000
-4.087924000
1.644297000
2.978497000
-4.016037000
1.644174000
3.076158000
-3.941732000
1.643586000
3.171966000
-3.865052000
1.642623000
3.265864000
-3.786044000
1.641513000
3.357795000
-3.704756000
1.640433000
3.447703000
-3.621235000
1.639441000
3.535534000
-3.535534000
1.638564000
3.621235000
-3.447703000
1.637773000
3.704756000
-3.357795000
1.637010000
3.786044000
-3.265864000
1.636207000
3.865052000
-3.171966000
1.635346000
3.941732000
-3.076158000
1.634510000
4.016037000
-2.978497000
1.633855000
4.087924000
-2.879041000
1.633485000
4.157348000
-2.777851000
1.633360000
4.224268000
-2.674988000
1.633341000
4.288643000
-2.570514000
1.633319000
4.350435000
-2.464491000
1.633266000
4.409606000
-2.356984000
1.633210000
4.466122000
-2.248057000
1.633183000
4.519947000
-2.137775000
1.633193000
4.571049000
-2.026206000
1.633241000
4.619398000
-1.913417000
1.633309000
4.664964000
-1.799475000
1.633373000
4.707720000
-1.684449000
1.633404000
4.747641000
-1.568409000
1.633366000
4.784702000
-1.451423000
1.633227000
4.818880000
-1.333564000
1.632957000
4.850156000
-1.214901000
1.632539000
4.878510000
-1.095506000
1.631966000
4.903926000
-0.975451600
1.631241000
4.926388000
-0.854809400
1.630377000
4.945883000
-0.733652400
1.629373000
4.962398000
-0.612053400
1.628224000
4.975924000
-0.490085700
1.626884000
4.986452000
-0.367822800
1.625280000
4.993977000
-0.245338400
1.623390000
4.998494000
-0.122706100
1.621363000
5.200000000
0.000000000
1.757500000
5.198434000
0.127614400
1.756132000
5.193736000
0.255151900
1.755426000
5.185910000
0.382535700
1.755287000
5.174960000
0.509689100
1.755562000
5.160893000
0.636535500
1.756159000
5.143718000
0.762998400
1.757051000
5.123444000
0.889001800
1.758225000
5.100083000
1.014470000
1.759646000
5.073651000
1.139326000
1.761266000
5.044162000
1.263497000
1.763013000
5.011635000
1.386906000
1.764813000
4.976089000
1.509480000
1.766594000
4.937546000
1.631145000
1.768303000
4.896029000
1.751827000
1.769907000
4.851563000
1.871454000
1.771393000
4.804173000
1.989954000
1.772772000
4.753891000
2.107255000
1.774072000
4.700744000
2.223286000
1.775332000
4.644766000
2.337979000
1.776601000
4.585990000
2.451263000
1.777930000
4.524452000
2.563071000
1.779364000
4.460188000
2.673334000
1.780957000
4.393239000
2.781988000
1.782766000
4.323642000
2.888965000
1.784898000
4.251441000
2.994202000
1.787546000
4.176679000
3.097636000
1.790966000
4.099401000
3.199204000
1.795308000
4.019654000
3.298845000
1.800449000
3.937486000
3.396499000
1.806021000
3.852946000
3.492106000
1.811653000
3.766085000
3.585611000
1.817184000
3.676955000
3.676955000
1.822642000
3.585611000
3.766085000
1.828102000
3.492106000
3.852946000
1.833580000
3.396499000
3.937486000
1.838999000
3.298845000
4.019654000
1.844237000
3.199204000
4.099401000
1.849127000
3.097636000
4.176679000
1.853495000
2.994202000
4.251441000
1.857183000
2.888965000
4.323642000
1.860062000
2.781988000
4.393239000
1.862062000
2.673334000
4.460188000
1.863175000
2.563071000
4.524452000
1.863467000
2.451263000
4.585990000
1.863065000
2.337979000
4.644766000
1.862147000
2.223286000
4.700744000
1.860918000
2.107255000
4.753891000
1.859584000
1.989954000
4.804173000
1.858333000
1.871454000
4.851563000
1.857311000
1.751827000
4.896029000
1.856609000
1.631145000
4.937546000
1.856252000
1.509480000
4.976089000
1.856200000
1.386906000
5.011635000
1.856350000
1.263497000
5.044162000
1.856549000
1.139326000
5.073651000
1.856608000
1.014470000
5.100083000
1.856326000
0.255151900
5.193736000
1.840956000
0.127614400
5.198434000
1.836619000
0.000000000
5.200000000
1.832366000
-0.127614400
5.198434000
1.828459000
-0.255151900
5.193736000
1.825084000
-0.382535700
5.185910000
1.822297000
-0.509689100
5.174960000
1.820018000
-0.636535500
5.160893000
1.818014000
-0.762998400
5.143718000
1.815965000
-0.889001800
5.123444000
1.813590000
-1.631145000
4.937546000
1.794927000
-1.751827000
4.896029000
1.791839000
-1.871454000
4.851563000
1.788950000
-1.989954000
4.804173000
1.786320000
-2.107255000
4.753891000
1.783901000
-2.223286000
4.700744000
1.781601000
-2.337979000
4.644766000
1.779357000
-2.451263000
4.585990000
1.777240000
-2.563071000
4.524452000
1.775416000
-2.673334000
4.460188000
1.773987000
-2.781988000
4.393239000
1.772913000
-2.888965000
4.323642000
1.772091000
-2.994202000
4.251441000
1.771488000
-3.097636000
4.176679000
1.771133000
-3.199204000
4.099401000
1.771047000
-3.298845000
4.019654000
1.771230000
-3.396499000
3.937486000
1.771621000
-3.492106000
3.852946000
1.772088000
-3.585611000
3.766085000
1.772456000
-3.676955000
3.676955000
1.772628000
-3.766085000
3.585611000
1.772611000
-3.852946000
3.492106000
1.772487000
-3.937486000
3.396499000
1.772328000
-4.019654000
3.298845000
1.772175000
-4.099401000
3.199204000
1.772053000
-4.176679000
3.097636000
1.771968000
-4.251441000
2.994202000
1.771918000
-4.323642000
2.888965000
1.771896000
-4.393239000
2.781988000
1.771893000
-4.460188000
2.673334000
1.771898000
-4.524452000
2.563071000
1.771905000
-4.585990000
2.451263000
1.771909000
-4.644766000
2.337979000
1.771910000
-4.700744000
2.223286000
1.771912000
-4.753891000
2.107255000
1.771922000
-4.804173000
1.989954000
1.771949000
-4.851563000
1.871454000
1.772002000
-4.896029000
1.751827000
1.772090000
-4.937546000
1.631145000
1.772220000
-4.976089000
1.509480000
1.772395000
-5.011635000
1.386906000
1.772619000
-5.044162000
1.263497000
1.772893000
-5.073651000
1.139326000
1.773223000
-5.100083000
1.014470000
1.773612000
-5.123444000
0.889001800
1.774068000
-5.143718000
0.762998400
1.774597000
-5.160893000
0.636535500
1.775201000
-5.174960000
0.509689100
1.775879000
-5.185910000
0.382535700
1.776626000
-5.193736000
0.255151900
1.777432000
-5.198434000
0.127614400
1.778286000
-5.200000000
0.000000000
1.779174000
-5.198434000
-0.127614400
1.780084000
-5.193736000
-0.255151900
1.781005000
-5.185910000
-0.382535700
1.781926000
-5.174960000
-0.509689100
1.782838000
-5.160893000
-0.636535500
1.783734000
-5.143718000
-0.762998400
1.784612000
-5.123444000
-0.889001800
1.785469000
-5.100083000
-1.014470000
1.786308000
-5.073651000
-1.139326000
1.787133000
-5.044162000
-1.263497000
1.787949000
-5.011635000
-1.386906000
1.788763000
-4.976089000
-1.509480000
1.789578000
-4.937546000
-1.631145000
1.790397000
-4.896029000
-1.751827000
1.791222000
-4.851563000
-1.871454000
1.792051000
-4.804173000
-1.989954000
1.792886000
-4.753891000
-2.107255000
1.793722000
-4.700744000
-2.223286000
1.794559000
-4.644766000
-2.337979000
1.795393000
-4.585990000
-2.451263000
1.796221000
-4.524452000
-2.563071000
1.797038000
-4.460188000
-2.673334000
1.797840000
-4.393239000
-2.781988000
1.798622000
-4.323642000
-2.888965000
1.799377000
-4.251441000
-2.994202000
1.800102000
-4.176679000
-3.097636000
1.800795000
-4.099401000
-3.199204000
1.801454000
-4.019654000
-3.298845000
1.802083000
-3.937486000
-3.396499000
1.802685000
-3.852946000
-3.492106000
1.803268000
-3.766085000
-3.585611000
1.803840000
-3.676955000
-3.676955000
1.804409000
-3.585611000
-3.766085000
1.804980000
-3.492106000
-3.852946000
1.805560000
-3.396499000
-3.937486000
1.806150000
-3.298845000
-4.019654000
1.806748000
-3.199204000
-4.099401000
1.807348000
-3.097636000
-4.176679000
1.807941000
-2.994202000
-4.251441000
1.808519000
-2.888965000
-4.323642000
1.809073000
-2.781988000
-4.393239000
1.809598000
-2.673334000
-4.460188000
1.810094000
-2.563071000
-4.524452000
1.810567000
-2.451263000
-4.585990000
1.811031000
-2.337979000
-4.644766000
1.811502000
-2.223286000
-4.700744000
1.811999000
-2.107255000
-4.753891000
1.812541000
-1.989954000
-4.804173000
1.813143000
-1.871454000
-4.851563000
1.813814000
-1.751827000
-4.896029000
1.814555000
-1.631145000
-4.937546000
1.815359000
-1.509480000
-4.976089000
1.816209000
-1.386906000
-5.011635000
1.817081000
-1.263497000
-5.044162000
1.817945000
-1.139326000
-5.073651000
1.818772000
-1.014470000
-5.100083000
1.819537000
-0.889001800
-5.123444000
1.820220000
-0.762998400
-5.143718000
1.820813000
-0.636535500
-5.160893000
1.821314000
-0.509689100
-5.174960000
1.821729000
-0.382535700
-5.185910000
1.822063000
-0.255151900
-5.193736000
1.822324000
-0.127614400
-5.198434000
1.822512000
0.000000000
-5.200000000
1.822624000
0.127614400
-5.198434000
1.822650000
0.255151900
-5.193736000
1.822580000
0.382535700
-5.185910000
1.822401000
0.509689100
-5.174960000
1.822101000
0.636535500
-5.160893000
1.821673000
0.762998400
-5.143718000
1.821113000
0.889001800
-5.123444000
1.820419000
1.014470000
-5.100083000
1.819594000
1.139326000
-5.073651000
1.818628000
1.263497000
-5.044162000
1.817510000
1.386906000
-5.011635000
1.816205000
1.509480000
-4.976089000
1.814684000
1.631145000
-4.937546000
1.813013000
1.751827000
-4.896029000
1.811352000
1.871454000
-4.851563000
1.809898000
1.989954000
-4.804173000
1.808741000
2.107255000
-4.753891000
1.807821000
2.223286000
-4.700744000
1.807004000
2.337979000
-4.644766000
1.806003000
2.451263000
-4.585990000
1.804475000
2.563071000
-4.524452000
1.802303000
2.673334000
-4.460188000
1.799852000
2.781988000
-4.393239000
1.797729000
2.888965000
-4.323642000
1.796223000
2.994202000
-4.251441000
1.795028000
3.097636000
-4.176679000
1.793616000
3.199204000
-4.099401000
1.791746000
3.298845000
-4.019654000
1.789527000
3.396499000
-3.937486000
1.787208000
3.492106000
-3.852946000
1.784990000
3.585611000
-3.766085000
1.782959000
3.676955000
-3.676955000
1.781165000
3.766085000
-3.585611000
1.779597000
3.852946000
-3.492106000
1.778206000
3.937486000
-3.396499000
1.776928000
4.019654000
-3.298845000
1.775733000
4.099401000
-3.199204000
1.774691000
4.176679000
-3.097636000
1.773936000
4.251441000
-2.994202000
1.773556000
4.323642000
-2.888965000
1.773489000
4.393239000
-2.781988000
1.773584000
4.460188000
-2.673334000
1.773716000
4.524452000
-2.563071000
1.773850000
4.585990000
-2.451263000
1.774003000
4.644766000
-2.337979000
1.774195000
4.700744000
-2.223286000
1.774420000
4.753891000
-2.107255000
1.774662000
4.804173000
-1.989954000
1.774887000
4.851563000
-1.871454000
1.775054000
4.896029000
-1.751827000
1.775116000
4.937546000
-1.631145000
1.775028000
4.976089000
-1.509480000
1.774751000
5.011635000
-1.386906000
1.774258000
5.044162000
-1.263497000
1.773539000
5.073651000
-1.139326000
1.772604000
5.100083000
-1.014470000
1.771475000
5.123444000
-0.889001800
1.770188000
5.143718000
-0.762998400
1.768768000
5.160893000
-0.636535500
1.767233000
5.174960000
-0.509689100
1.765556000
5.185910000
-0.382535700
1.763677000
5.193736000
-0.255151900
1.761583000
5.198434000
-0.127614400
1.759420000
4.988949000
2.066491000
1.933265000
4.936733000
2.188303000
1.931166000
4.881542000
2.308798000
1.929665000
4.823411000
2.427901000
1.928835000
4.762375000
2.545542000
1.928695000
4.698470000
2.661650000
1.929226000
4.631734000
2.776155000
1.930393000
4.562210000
2.888987000
1.932158000
4.489936000
3.000079000
1.934541000
4.414958000
3.109364000
1.937666000
4.337321000
3.216776000
1.941735000
4.257071000
3.322251000
1.946871000
4.174256000
3.425724000
1.952941000
4.088928000
3.527133000
1.959582000
4.001136000
3.626419000
1.966439000
3.910934000
3.723519000
1.973368000
3.818377000
3.818377000
1.980407000
3.723519000
3.910934000
1.987625000
3.626419000
4.001136000
1.995005000
3.527133000
4.088928000
2.002405000
3.425724000
4.174256000
2.009605000
3.322251000
4.257071000
2.016314000
3.216776000
4.337321000
2.022223000
3.109364000
4.414958000
2.027045000
3.000079000
4.489936000
2.030560000
2.888987000
4.562210000
2.032660000
2.776155000
4.631734000
2.033374000
2.661650000
4.698470000
2.032879000
2.545542000
4.762375000
2.031484000
2.427901000
4.823411000
2.029595000
2.308798000
4.881542000
2.027669000
2.188303000
4.936733000
2.026153000
2.066491000
4.988949000
2.025435000
1.943433000
5.038161000
2.025795000
1.819205000
5.084338000
2.027377000
1.693882000
5.127452000
2.030175000
1.567537000
5.167478000
2.034030000
1.440249000
5.204391000
2.038649000
1.312093000
5.238169000
2.043637000
1.183147000
5.268792000
2.048539000
1.053488000
5.296240000
2.052887000
-2.308798000
4.881542000
1.952102000
-2.427901000
4.823411000
1.946707000
-2.545542000
4.762375000
1.942025000
-2.661650000
4.698470000
1.938307000
-2.776155000
4.631734000
1.935686000
-2.888987000
4.562210000
1.934101000
-3.000079000
4.489936000
1.933373000
-3.109364000
4.414958000
1.933352000
-3.216776000
4.337321000
1.933922000
-3.322251000
4.257071000
1.934954000
-3.425724000
4.174256000
1.936299000
-3.527133000
4.088928000
1.937777000
-3.626419000
4.001136000
1.939166000
-3.723519000
3.910934000
1.940243000
-3.818377000
3.818377000
1.940896000
-3.910934000
3.723519000
1.941144000
-4.001136000
3.626419000
1.941102000
-4.088928000
3.527133000
1.940885000
-4.174256000
3.425724000
1.940575000
-4.257071000
3.322251000
1.940236000
-4.337321000
3.216776000
1.939907000
-4.414958000
3.109364000
1.939610000
-4.489936000
3.000079000
1.939355000
-4.562210000
2.888987000
1.939143000
-4.631734000
2.776155000
1.938974000
-4.698470000
2.661650000
1.938840000
-4.762375000
2.545542000
1.938740000
-4.823411000
2.427901000
1.938672000
-4.881542000
2.308798000
1.938634000
-4.936733000
2.188303000
1.938631000
-4.988949000
2.066491000
1.938666000
-5.038161000
1.943433000
1.938743000
-5.084338000
1.819205000
1.938866000
-5.127452000
1.693882000
1.939037000
-5.167478000
1.567537000
1.939256000
-5.204391000
1.440249000
1.939522000
-5.238169000
1.312093000
1.939836000
-5.268792000
1.183147000
1.940200000
-5.296240000
1.053488000
1.940620000
-5.320499000
0.923194200
1.941102000
-5.341553000
0.792344500
1.941653000
-5.359390000
0.661017700
1.942279000
-5.373998000
0.529292600
1.942978000
-5.385368000
0.397248700
1.943749000
-5.393496000
0.264965400
1.944582000
-5.398374000
0.132522600
1.945468000
-5.400000000
0.000000000
1.946393000
-5.398374000
-0.132522600
1.947345000
-5.393496000
-0.264965400
1.948310000
-5.385368000
-0.397248700
1.949279000
-5.373998000
-0.529292600
1.950238000
-5.359390000
-0.661017700
1.951181000
-5.341553000
-0.792344500
1.952101000
-5.320499000
-0.923194200
1.952996000
-5.296240000
-1.053488000
1.953869000
-5.268792000
-1.183147000
1.954724000
-5.238169000
-1.312093000
1.955570000
-5.204391000
-1.440249000
1.956416000
-5.167478000
-1.567537000
1.957268000
-5.127452000
-1.693882000
1.958134000
-5.084338000
-1.819205000
1.959017000
-5.038161000
-1.943433000
1.959918000
-4.988949000
-2.066491000
1.960835000
-4.936733000
-2.188303000
1.961761000
-4.881542000
-2.308798000
1.962690000
-4.823411000
-2.427901000
1.963613000
-4.762375000
-2.545542000
1.964520000
-4.698470000
-2.661650000
1.965405000
-4.631734000
-2.776155000
1.966259000
-4.562210000
-2.888987000
1.967080000
-4.489936000
-3.000079000
1.967866000
-4.414958000
-3.109364000
1.968618000
-4.337321000
-3.216776000
1.969339000
-4.257071000
-3.322251000
1.970036000
-4.174256000
-3.425724000
1.970717000
-4.088928000
-3.527133000
1.971390000
-4.001136000
-3.626419000
1.972064000
-3.910934000
-3.723519000
1.972749000
-3.818377000
-3.818377000
1.973453000
-3.723519000
-3.910934000
1.974182000
-3.626419000
-4.001136000
1.974938000
-3.527133000
-4.088928000
1.975722000
-3.425724000
-4.174256000
1.976530000
-3.322251000
-4.257071000
1.977353000
-3.216776000
-4.337321000
1.978181000
-3.109364000
-4.414958000
1.979005000
-3.000079000
-4.489936000
1.979816000
-2.888987000
-4.562210000
1.980611000
-2.776155000
-4.631734000
1.981395000
-2.661650000
-4.698470000
1.982177000
-2.545542000
-4.762375000
1.982976000
-2.427901000
-4.823411000
1.983815000
-2.308798000
-4.881542000
1.984719000
-2.188303000
-4.936733000
1.985711000
-2.066491000
-4.988949000
1.986807000
-1.943433000
-5.038161000
1.988016000
-1.819205000
-5.084338000
1.989335000
-1.693882000
-5.127452000
1.990747000
-1.567537000
-5.167478000
1.992223000
-1.440249000
-5.204391000
1.993724000
-1.312093000
-5.238169000
1.995203000
-1.183147000
-5.268792000
1.996612000
-1.053488000
-5.296240000
1.997905000
-0.923194200
-5.320499000
1.999049000
-0.792344500
-5.341553000
2.000018000
-0.661017700
-5.359390000
2.000801000
-0.529292600
-5.373998000
2.001395000
-0.397248700
-5.385368000
2.001805000
-0.264965400
-5.393496000
2.002035000
-0.132522600
-5.398374000
2.002091000
0.000000000
-5.400000000
2.001974000
0.132522600
-5.398374000
2.001680000
0.264965400
-5.393496000
2.001206000
0.397248700
-5.385368000
2.000544000
0.529292600
-5.373998000
1.999691000
0.661017700
-5.359390000
1.998641000
0.792344500
-5.341553000
1.997394000
0.923194200
-5.320499000
1.995951000
1.053488000
-5.296240000
1.994312000
1.183147000
-5.268792000
1.992464000
1.312093000
-5.238169000
1.990398000
1.440249000
-5.204391000
1.988073000
1.567537000
-5.167478000
1.985460000
1.693882000
-5.127452000
1.982627000
1.819205000
-5.084338000
1.979738000
1.943433000
-5.038161000
1.976999000
2.066491000
-4.988949000
1.974516000
2.188303000
-4.936733000
1.972245000
2.308798000
-4.881542000
1.970079000
2.427901000
-4.823411000
1.967758000
2.545542000
-4.762375000
1.964968000
2.661650000
-4.698470000
1.961618000
2.776155000
-4.631734000
1.958095000
2.888987000
-4.562210000
1.955017000
3.000079000
-4.489936000
1.952676000
3.109364000
-4.414958000
1.950763000
3.216776000
-4.337321000
1.948737000
3.322251000
-4.257071000
1.946348000
3.425724000
-4.174256000
1.943701000
3.527133000
-4.088928000
1.941059000
3.626419000
-4.001136000
1.938651000
3.723519000
-3.910934000
1.936615000
3.818377000
-3.818377000
1.935076000
3.910934000
-3.723519000
1.934113000
4.001136000
-3.626419000
1.933777000
4.088928000
-3.527133000
1.934097000
4.174256000
-3.425724000
1.935115000
4.257071000
-3.322251000
1.936928000
4.337321000
-3.216776000
1.939650000
4.414958000
-3.109364000
1.943279000
4.489936000
-3.000079000
1.947611000
4.562210000
-2.888987000
1.952302000
4.631734000
-2.776155000
1.957014000
4.698470000
-2.661650000
1.961500000
2.995987000
4.731180000
2.236588000
2.878975000
4.803280000
2.234569000
2.760230000
4.872487000
2.232340000
2.639822000
4.938759000
2.230411000
2.517823000
5.002056000
2.229286000
2.394308000
5.062340000
2.229403000
2.269351000
5.119575000
2.231078000
2.143027000
5.173725000
2.234462000
2.015412000
5.224760000
2.239528000
1.886583000
5.272646000
2.246079000
1.756618000
5.317358000
2.253771000
-3.657768000
4.240369000
2.129810000
-3.760730000
4.149326000
2.128784000
-3.861427000
4.055784000
2.127726000
-3.959798000
3.959798000
2.126534000
-4.055784000
3.861427000
2.125220000
-4.149326000
3.760730000
2.123866000
-4.240369000
3.657768000
2.122550000
-4.328858000
3.552602000
2.121312000
-4.414740000
3.445297000
2.120181000
-4.497962000
3.335916000
2.119166000
-4.578475000
3.224526000
2.118267000
-4.656229000
3.111193000
2.117486000
-4.731180000
2.995987000
2.116818000
-4.803280000
2.878975000
2.116265000
-4.872487000
2.760230000
2.115824000
-4.938759000
2.639822000
2.115493000
-5.002056000
2.517823000
2.115268000
-5.062340000
2.394308000
2.115142000
-5.119575000
2.269351000
2.115107000
-5.173725000
2.143027000
2.115152000
-5.224760000
2.015412000
2.115266000
-5.272646000
1.886583000
2.115437000
-5.317358000
1.756618000
2.115657000
-5.358866000
1.625594000
2.115916000
-5.397146000
1.493591000
2.116210000
-5.432175000
1.360689000
2.116538000
-5.463932000
1.226967000
2.116906000
-5.492397000
1.092506000
2.117323000
-5.517555000
0.957386600
2.117801000
-5.539388000
0.821690600
2.118352000
-5.557886000
0.685499800
2.118984000
-5.573034000
0.548896000
2.119699000
-5.584826000
0.411961600
2.120494000
-5.593255000
0.274779000
2.121360000
-5.598313000
0.137430900
2.122281000
-5.600000000
0.000000000
2.123244000
-5.598313000
-0.137430900
2.124229000
-5.593255000
-0.274779000
2.125223000
-5.584826000
-0.411961600
2.126209000
-5.573034000
-0.548896000
2.127177000
-5.557886000
-0.685499800
2.128120000
-5.539388000
-0.821690600
2.129033000
-5.517555000
-0.957386600
2.129919000
-5.492397000
-1.092506000
2.130784000
-5.463932000
-1.226967000
2.131637000
-5.432175000
-1.360689000
2.132490000
-5.397146000
-1.493591000
2.133355000
-5.358866000
-1.625594000
2.134242000
-5.317358000
-1.756618000
2.135156000
-5.272646000
-1.886583000
2.136101000
-5.224760000
-2.015412000
2.137076000
-5.173725000
-2.143027000
2.138077000
-5.119575000
-2.269351000
2.139098000
-5.062340000
-2.394308000
2.140129000
-5.002056000
-2.517823000
2.141161000
-4.938759000
-2.639822000
2.142186000
-4.872487000
-2.760230000
2.143194000
-4.803280000
-2.878975000
2.144181000
-4.731180000
-2.995987000
2.145141000
-4.656229000
-3.111193000
2.146071000
-4.578475000
-3.224526000
2.146971000
-4.497962000
-3.335916000
2.147844000
-4.414740000
-3.445297000
2.148692000
-4.328858000
-3.552602000
2.149522000
-4.240369000
-3.657768000
2.150342000
-4.149326000
-3.760730000
2.151162000
-4.055784000
-3.861427000
2.151994000
-3.959798000
-3.959798000
2.152852000
-3.861427000
-4.055784000
2.153746000
-3.760730000
-4.149326000
2.154687000
-3.657768000
-4.240369000
2.155680000
-3.552602000
-4.328858000
2.156727000
-3.445297000
-4.414740000
2.157823000
-3.335916000
-4.497962000
2.158961000
-3.224526000
-4.578475000
2.160131000
-3.111193000
-4.656229000
2.161326000
-2.995987000
-4.731180000
2.162544000
-2.878975000
-4.803280000
2.163789000
-2.760230000
-4.872487000
2.165077000
-2.639822000
-4.938759000
2.166430000
-2.517823000
-5.002056000
2.167873000
-2.394308000
-5.062340000
2.169433000
-2.269351000
-5.119575000
2.171133000
-2.143027000
-5.173725000
2.172985000
-2.015412000
-5.224760000
2.174986000
-1.886583000
-5.272646000
2.177120000
-1.756618000
-5.317358000
2.179350000
-1.625594000
-5.358866000
2.181624000
-1.493591000
-5.397146000
2.183875000
-1.360689000
-5.432175000
2.186028000
-1.226967000
-5.463932000
2.188006000
-1.092506000
-5.492397000
2.189739000
-0.957386600
-5.517555000
2.191166000
-0.821690600
-5.539388000
2.192246000
-0.685499800
-5.557886000
2.192955000
-0.548896000
-5.573034000
2.193286000
-0.411961600
-5.584826000
2.193247000
-0.274779000
-5.593255000
2.192857000
-0.137430900
-5.598313000
2.192137000
0.000000000
-5.600000000
2.191111000
0.137430900
-5.598313000
2.189803000
0.274779000
-5.593255000
2.188230000
0.411961600
-5.584826000
2.186405000
0.548896000
-5.573034000
2.184339000
0.685499800
-5.557886000
2.182038000
0.821690600
-5.539388000
2.179512000
0.957386600
-5.517555000
2.176775000
1.092506000
-5.492397000
2.173849000
1.226967000
-5.463932000
2.170762000
1.360689000
-5.432175000
2.167563000
1.493591000
-5.397146000
2.164302000
1.625594000
-5.358866000
2.161064000
1.756618000
-5.317358000
2.158053000
1.886583000
-5.272646000
2.155584000
2.015412000
-5.224760000
2.153997000
2.143027000
-5.173725000
2.153500000
2.269351000
-5.119575000
2.154094000
2.394308000
-5.062340000
2.155631000
2.517823000
-5.002056000
2.157727000
2.639822000
-4.938759000
2.159859000
2.760230000
-4.872487000
2.161669000
2.878975000
-4.803280000
2.163249000
2.995987000
-4.731180000
2.164939000
-4.297517000
3.895042000
2.322725000
-4.391811000
3.788403000
2.319298000
-4.483460000
3.679481000
2.316198000
-4.572409000
3.568343000
2.313473000
-4.658604000
3.455056000
2.311125000
-4.741992000
3.339688000
2.309132000
-4.822524000
3.222307000
2.307457000
-4.900151000
3.102986000
2.306060000
-4.974826000
2.981796000
2.304906000
-5.046504000
2.858810000
2.303966000
-5.115144000
2.734101000
2.303215000
-5.180701000
2.607746000
2.302634000
-5.243138000
2.479820000
2.302204000
-5.302417000
2.350400000
2.301908000
-5.358501000
2.219564000
2.301730000
-5.411358000
2.087391000
2.301654000
-5.460956000
1.953961000
2.301665000
-5.507264000
1.819354000
2.301751000
-5.550254000
1.683651000
2.301902000
-5.589901000
1.546934000
2.302111000
-5.626182000
1.409285000
2.302377000
-5.659072000
1.270787000
2.302703000
-5.688555000
1.131524000
2.303097000
-5.714611000
0.991579000
2.303568000
-5.737224000
0.851036700
2.304126000
-5.756382000
0.709982000
2.304777000
-5.772071000
0.568499400
2.305522000
-5.784285000
0.426674500
2.306355000
-5.793014000
0.284592500
2.307264000
-5.798254000
0.142339100
2.308235000
-5.800000000
0.000000000
2.309250000
-5.798254000
-0.142339100
2.310290000
-5.793014000
-0.284592500
2.311339000
-5.784285000
-0.426674500
2.312382000
-5.772071000
-0.568499400
2.313406000
-5.756382000
-0.709982000
2.314404000
-5.737224000
-0.851036700
2.315374000
-5.714611000
-0.991579000
2.316320000
-5.688555000
-1.131524000
2.317250000
-5.659072000
-1.270787000
2.318176000
-5.626182000
-1.409285000
2.319113000
-5.589901000
-1.546934000
2.320075000
-5.550254000
-1.683651000
2.321073000
-5.507264000
-1.819354000
2.322113000
-5.460956000
-1.953961000
2.323197000
-5.411358000
-2.087391000
2.324325000
-5.358501000
-2.219564000
2.325489000
-5.302417000
-2.350400000
2.326682000
-5.243138000
-2.479820000
2.327893000
-5.180701000
-2.607746000
2.329111000
-5.115144000
-2.734101000
2.330326000
-5.046504000
-2.858810000
2.331532000
-4.974826000
-2.981796000
2.332720000
-4.900151000
-3.102986000
2.333887000
-4.822524000
-3.222307000
2.335031000
-4.741992000
-3.339688000
2.336149000
-4.658604000
-3.455056000
2.337240000
-4.572409000
-3.568343000
2.338307000
-4.483460000
-3.679481000
2.339352000
-4.391811000
-3.788403000
2.340382000
-4.297517000
-3.895042000
2.341408000
-4.200634000
-3.999336000
2.342447000
-4.101219000
-4.101219000
2.343515000
-3.999336000
-4.200634000
2.344637000
-3.895042000
-4.297517000
2.345834000
-3.788403000
-4.391811000
2.347124000
-3.679481000
-4.483460000
2.348520000
-3.568343000
-4.572409000
2.350027000
-3.455056000
-4.658604000
2.351640000
-3.339688000
-4.741992000
2.353352000
-3.222307000
-4.822524000
2.355151000
-3.102986000
-4.900151000
2.357030000
-2.981796000
-4.974826000
2.358987000
-2.858810000
-5.046504000
2.361027000
-2.734101000
-5.115144000
2.363166000
-2.607746000
-5.180701000
2.365422000
-2.479820000
-5.243138000
2.367818000
-2.350400000
-5.302417000
2.370372000
-2.219564000
-5.358501000
2.373094000
-2.087391000
-5.411358000
2.375981000
-1.953961000
-5.460956000
2.379013000
-1.819354000
-5.507264000
2.382150000
-1.683651000
-5.550254000
2.385330000
-1.546934000
-5.589901000
2.388473000
-1.409285000
-5.626182000
2.391479000
-1.270787000
-5.659072000
2.394244000
-1.131524000
-5.688555000
2.396662000
-0.991579000
-5.714611000
2.398643000
-0.851036700
-5.737224000
2.400125000
-0.709982000
-5.756382000
2.401094000
-0.568499400
-5.772071000
2.401596000
-0.426674500
-5.784285000
2.401737000
-0.284592500
-5.793014000
2.401687000
-0.142339100
-5.798254000
2.401656000
0.000000000
-5.800000000
2.401865000
0.142339100
-5.798254000
2.402509000
0.284592500
-5.793014000
2.403714000
0.426674500
-5.784285000
2.405504000
0.568499400
-5.772071000
2.407794000
0.709982000
-5.756382000
2.410392000
0.851036700
-5.737224000
2.413030000
0.991579000
-5.714611000
2.415414000
-4.445707000
4.029354000
2.534376000
-4.543253000
3.919037000
2.528528000
-4.638062000
3.806360000
2.523330000
-4.730079000
3.691390000
2.518832000
-4.819245000
3.574196000
2.515013000
-4.905509000
3.454849000
2.511807000
-4.988818000
3.333421000
2.509128000
-5.069121000
3.209986000
2.506892000
-5.146372000
3.084617000
2.505022000
-5.220522000
2.957389000
2.503458000
-5.291528000
2.828381000
2.502155000
-5.359346000
2.697668000
2.501078000
-5.423936000
2.565331000
2.500202000
-5.485259000
2.431448000
2.499505000
-5.543277000
2.296101000
2.498966000
-5.597957000
2.159370000
2.498571000
-5.649264000
2.021339000
2.498304000
-5.697169000
1.882091000
2.498152000
-5.741642000
1.741708000
2.498105000
-5.782656000
1.600276000
2.498155000
-5.820188000
1.457881000
2.498300000
-5.854213000
1.314607000
2.498538000
-5.884711000
1.170542000
2.498876000
-5.911666000
1.025771000
2.499318000
-5.935059000
0.880382800
2.499868000
-5.954877000
0.734464000
2.500530000
-5.971108000
0.588102800
2.501302000
-5.983743000
0.441387400
2.502173000
-5.992773000
0.294406100
2.503134000
-5.998193000
0.147247400
2.504166000
-6.000000000
0.000000000
2.505252000
-5.998193000
-0.147247400
2.506372000
-5.992773000
-0.294406100
2.507508000
-5.983743000
-0.441387400
2.508643000
-5.971108000
-0.588102800
2.509763000
-5.954877000
-0.734464000
2.510858000
-5.935059000
-0.880382800
2.511926000
-5.911666000
-1.025771000
2.512967000
-5.884711000
-1.170542000
2.513993000
-5.854213000
-1.314607000
2.515015000
-5.820188000
-1.457881000
2.516052000
-5.782656000
-1.600276000
2.517118000
-5.741642000
-1.741708000
2.518228000
-5.697169000
-1.882091000
2.519392000
-5.649264000
-2.021339000
2.520617000
-5.597957000
-2.159370000
2.521903000
-5.543277000
-2.296101000
2.523247000
-5.485259000
-2.431448000
2.524642000
-5.423936000
-2.565331000
2.526079000
-5.359346000
-2.697668000
2.527548000
-5.291528000
-2.828381000
2.529039000
-5.220522000
-2.957389000
2.530543000
-5.146372000
-3.084617000
2.532052000
-5.069121000
-3.209986000
2.533556000
-4.988818000
-3.333421000
2.535048000
-4.905509000
-3.454849000
2.536521000
-4.819245000
-3.574196000
2.537968000
-4.730079000
-3.691390000
2.539382000
-4.638062000
-3.806360000
2.540764000
-4.543253000
-3.919037000
2.542117000
-4.445707000
-4.029354000
2.543454000
-4.345483000
-4.137243000
2.544798000
-4.242640000
-4.242640000
2.546182000
-4.137243000
-4.345483000
2.547644000
-4.029354000
-4.445707000
2.549225000
-3.919037000
-4.543253000
2.550963000
-3.806360000
-4.638062000
2.552888000
-3.691390000
-4.730079000
2.555015000
-3.574196000
-4.819245000
2.557350000
-3.454849000
-4.905509000
2.559886000
-3.333421000
-4.988818000
2.562616000
-3.209986000
-5.069121000
2.565534000
-3.084617000
-5.146372000
2.568644000
-2.957389000
-5.220522000
2.571969000
-2.828381000
-5.291528000
2.575549000
-2.697668000
-5.359346000
2.579440000
-2.565331000
-5.423936000
2.583713000
-2.431448000
-5.485259000
2.588436000
-2.296101000
-5.543277000
2.593670000
-2.159370000
-5.597957000
2.599448000
-2.021339000
-5.649264000
2.605762000
-1.882091000
-5.697169000
2.612552000
-1.741708000
-5.741642000
2.619703000
-1.600276000
-5.782656000
2.627045000
-1.457881000
-5.820188000
2.634370000
-1.314607000
-5.854213000
2.641452000
-1.170542000
-5.884711000
2.648071000
