# Supplementary material for: Customized Finite Element Modelling of the Human Cornea
Source: PLoS One. 2015 Jun 22;10(6):e0130426. doi: 10.1371/journal.pone.0130426 (PMC4476710; doi:10.1371/journal.pone.0130426)
Supplement: S1 Dataset — The.xyz files contain the coordinates lying on the anterior surface of th e cornea and.csv files contain the thicknesses associated to these points. (ZIP) [file pone.0130426.s001.zip › SupplementaryFiles/S7_Dataset.csv.csv]

Radii [mm]
0.000000000; 0.200000000; 0.400000000; 0.600000000; 0.800000000; 1.000000000; 1.200000000; 1.400000000; 1.600000000; 1.800000000; 2.000000000; 2.200000000; 2.400000000; 2.600000000; 2.800000000; 3.000000000; 3.200000000; 3.400000000; 3.600000000; 3.800000000; 4.000000000; 4.200000000; 4.400000000; 4.600000000; 4.800000000; 5.000000000; 5.200000000; 5.400000000; 5.600000000; 5.800000000; 6.0000000…
CornealThickness [um]
534.255800000; 534.255800000; 534.255800000; 534.255800000; 534.255800000; 534.255800000; 534.255800000; 534.255800000; 534.255800000; 534.255800000; 534.255800000; 534.255800000; 534.255800000; 534.255800000; 534.255800000; 534.255800000; 534.255800000; 534.255800000; 534.255800000; 534.255800000; 534.255800000; 534.255800000; 534.255800000; 534.255800000; 534.255800000; 534.255800000; 534.25580…
537.129600000; 537.163800000; 537.195900000; 537.225800000; 537.253500000; 537.279100000; 537.302400000; 537.323600000; 537.342600000; 537.359500000; 537.374300000; 537.387100000; 537.397900000; 537.406700000; 537.413800000; 537.419200000; 537.422900000; 537.425100000; 537.425800000; 537.425300000; 537.423500000; 537.420600000; 537.416600000; 537.411800000; 537.406100000; 537.399700000; 537.39260…
540.627600000; 540.706500000; 540.781400000; 540.852000000; 540.918300000; 540.980200000; 541.037700000; 541.090700000; 541.139300000; 541.183400000; 541.223100000; 541.258500000; 541.289700000; 541.316800000; 541.339800000; 541.358900000; 541.374500000; 541.386500000; 541.395100000; 541.400800000; 541.403500000; 541.403600000; 541.401300000; 541.396700000; 541.390100000; 541.381800000; 541.37170…
544.733300000; 544.851000000; 544.963100000; 545.069700000; 545.170700000; 545.265800000; 545.355200000; 545.438700000; 545.516300000; 545.588100000; 545.654100000; 545.714300000; 545.768900000; 545.818000000; 545.861800000; 545.900300000; 545.934000000; 545.963000000; 545.987600000; 546.008000000; 546.024500000; 546.037400000; 546.046900000; 546.053400000; 546.057000000; 546.058000000; 546.05660…
549.173800000; 549.327900000; 549.475200000; 549.615700000; 549.749200000; 549.875700000; 549.995100000; 550.107300000; 550.212500000; 550.310700000; 550.401900000; 550.486200000; 550.563800000; 550.634900000; 550.699800000; 550.758500000; 550.811500000; 550.859000000; 550.901200000; 550.938500000; 550.971100000; 550.999500000; 551.023700000; 551.044300000; 551.061200000; 551.074800000; 551.08530…
554.259600000; 554.456400000; 554.645300000; 554.826200000; 554.998800000; 555.163000000; 555.318600000; 555.465600000; 555.603900000; 555.733500000; 555.854500000; 555.967000000; 556.071200000; 556.167200000; 556.255200000; 556.335600000; 556.408700000; 556.474700000; 556.534100000; 556.587000000; 556.634100000; 556.675500000; 556.711800000; 556.743000000; 556.769700000; 556.792100000; 556.81020…
559.841600000; 560.070100000; 560.291000000; 560.503800000; 560.708700000; 560.905300000; 561.093600000; 561.273500000; 561.444800000; 561.607600000; 561.761900000; 561.907700000; 562.045100000; 562.174300000; 562.295300000; 562.408300000; 562.513600000; 562.611300000; 562.701700000; 562.785000000; 562.861500000; 562.931300000; 562.994800000; 563.051900000; 563.103000000; 563.148300000; 563.18760…
566.079800000; 566.343300000; 566.599700000; 566.848900000; 567.090800000; 567.325100000; 567.551900000; 567.770900000; 567.982100000; 568.185200000; 568.380200000; 568.567200000; 568.745800000; 568.916200000; 569.078200000; 569.232000000; 569.377400000; 569.514400000; 569.643100000; 569.763600000; 569.875800000; 569.979800000; 570.075600000; 570.163300000; 570.242700000; 570.313800000; 570.37660…
572.887900000; 573.179200000; 573.463900000; 573.741900000; 574.013200000; 574.277500000; 574.534700000; 574.784600000; 575.027100000; 575.261900000; 575.488900000; 575.707800000; 575.918600000; 576.121000000; 576.314900000; 576.500100000; 576.676600000; 576.844200000; 577.002900000; 577.152500000; 577.292900000; 577.424300000; 577.546300000; 577.659100000; 577.762500000; 577.856300000; 577.94040…
579.897600000; 580.204500000; 580.506000000; 580.801900000; 581.092000000; 581.376200000; 581.654200000; 581.925700000; 582.190600000; 582.448600000; 582.699400000; 582.942700000; 583.178500000; 583.406300000; 583.626000000; 583.837400000; 584.040300000; 584.234700000; 584.420400000; 584.597300000; 584.765300000; 584.924300000; 585.074300000; 585.215100000; 585.346600000; 585.468800000; 585.58140…
587.755300000; 588.090300000; 588.421900000; 588.749600000; 589.073500000; 589.393000000; 589.707900000; 590.017800000; 590.322400000; 590.621200000; 590.914000000; 591.200200000; 591.479600000; 591.751800000; 592.016400000; 592.273300000; 592.522000000; 592.762300000; 592.994200000; 593.217300000; 593.431600000; 593.636900000; 593.833000000; 594.019800000; 594.197000000; 594.364600000; 594.52230…
596.591400000; 596.940400000; 597.288100000; 597.634300000; 597.978600000; 598.320900000; 598.660800000; 598.997800000; 599.331600000; 599.661600000; 599.987500000; 600.308500000; 600.624400000; 600.934600000; 601.238500000; 601.535600000; 601.825800000; 602.108400000; 602.383200000; 602.649800000; 602.907800000; 603.157200000; 603.397500000; 603.628500000; 603.850000000; 604.061600000; 604.26310…
605.751300000; 606.119100000; 606.490000000; 606.863700000; 607.239700000; 607.617700000; 607.996900000; 608.376700000; 608.756500000; 609.135200000; 609.512200000; 609.886700000; 610.257600000; 610.624100000; 610.985600000; 611.341200000; 611.690100000; 612.031800000; 612.365500000; 612.690900000; 613.007400000; 613.314700000; 613.612300000; 613.900000000; 614.177400000; 614.444200000; 614.70030…
614.875100000; 615.269200000; 615.667800000; 616.070400000; 616.476400000; 616.885200000; 617.296000000; 617.708300000; 618.121200000; 618.534200000; 618.946600000; 619.357800000; 619.767400000; 620.174700000; 620.579300000; 620.981000000; 621.379300000; 621.773900000; 622.164600000; 622.551200000; 622.933500000; 623.311200000; 623.684100000; 624.051900000; 624.414300000; 624.770800000; 625.12090…
625.534600000; 625.974700000; 626.418700000; 626.866000000; 627.316300000; 627.769200000; 628.224200000; 628.681000000; 629.139200000; 629.598600000; 630.058800000; 630.519700000; 630.981100000; 631.442900000; 631.904800000; 632.367000000; 632.829200000; 633.291400000; 633.753400000; 634.215000000; 634.676000000; 635.135900000; 635.594300000; 636.050700000; 636.504200000; 636.954000000; 637.39900…
639.069000000; 639.488300000; 639.913700000; 640.344700000; 640.781000000; 641.222200000; 641.667800000; 642.117600000; 642.571100000; 643.028100000; 643.488300000; 643.951400000; 644.417500000; 644.886200000; 645.357700000; 645.831900000; 646.308700000; 646.787900000; 647.269700000; 647.753600000; 648.239600000; 648.727100000; 649.215600000; 649.704400000; 650.192700000; 650.679300000; 651.16290…
654.138500000; 654.543200000; 654.957000000; 655.379300000; 655.809400000; 656.246800000; 656.690700000; 657.140500000; 657.595500000; 658.055100000; 658.518800000; 658.986200000; 659.456900000; 659.930800000; 660.407600000; 660.887100000; 661.369500000; 661.854500000; 662.342000000; 662.831800000; 663.323700000; 663.817300000; 664.311900000; 664.806800000; 665.300900000; 665.793200000; 666.28220…
670.419700000; 670.773400000; 671.137100000; 671.509900000; 671.890800000; 672.278900000; 672.673000000; 673.072300000; 673.475900000; 673.883100000; 674.293200000; 674.705900000; 675.121000000; 675.538500000; 675.958200000; 676.380500000; 676.805700000; 677.234100000; 677.666100000; 678.102000000; 678.541700000; 678.985500000; 679.432800000; 679.883300000; 680.336100000; 680.790000000; 681.24360…
687.502700000; 687.778300000; 688.064500000; 688.360400000; 688.664400000; 688.975600000; 689.292700000; 689.614500000; 689.939900000; 690.268100000; 690.598400000; 690.930200000; 691.263200000; 691.597500000; 691.933000000; 692.270100000; 692.609400000; 692.951300000; 693.296400000; 693.645300000; 693.998600000; 694.356500000; 694.719300000; 695.086900000; 695.458800000; 695.834400000; 696.21240…
705.108700000; 705.274000000; 705.448800000; 705.631600000; 705.820900000; 706.015200000; 706.213100000; 706.413400000; 706.614900000; 706.816700000; 707.018300000; 707.219400000; 707.419800000; 707.619900000; 707.820100000; 708.021200000; 708.223900000; 708.429300000; 708.638500000; 708.852500000; 709.072300000; 709.298800000; 709.532700000; 709.774400000; 710.024000000; 710.281400000; 710.54570…
722.763700000; 722.742900000; 722.730200000; 722.723900000; 722.722700000; 722.725000000; 722.729400000; 722.734700000; 722.739900000; 722.744300000; 722.747400000; 722.749300000; 722.750400000; 722.751400000; 722.753300000; 722.757400000; 722.765300000; 722.778500000; 722.799000000; 722.828300000; 722.868200000; 722.920300000; 722.985900000; 723.065900000; 723.160800000; 723.270800000; 723.39560…
739.652700000; 739.378200000; 739.108000000; 738.841100000; 738.576200000; 738.312000000; 738.047200000; 737.781100000; 737.512800000; 737.242100000; 736.968900000; 736.693800000; 736.417400000; 736.140800000; 735.865300000; 735.592300000; 735.323600000; 735.061000000; 734.806300000; 734.561400000; 734.328400000; 734.109200000; 733.905800000; 733.719900000; 733.553400000; 733.407500000; 733.28360…
755.577300000; 754.969200000; 754.347400000; 753.711500000; 753.061200000; 752.396500000; 751.717700000; 751.025700000; 750.321800000; 749.608100000; 748.887000000; 748.161600000; 747.435400000; 746.712000000; 745.995300000; 745.289200000; 744.597500000; 743.923900000; 743.271700000; 742.644400000; 742.044900000; 741.475900000; 740.940100000; 740.439600000; 739.976600000; 739.552300000; 739.16800…
769.792200000; 768.874800000; 767.931200000; 766.966300000; 765.986400000; 764.999000000; 764.013600000; 763.041400000; 762.095300000; 761.190400000; 760.342900000; 759.570100000; 758.889900000; 758.319400000; 757.874600000; 757.569100000; 757.413100000; 757.412800000; 757.569300000; 757.878800000; 758.332000000; 758.914500000; 759.607100000; 760.386800000; 761.227800000; 762.102100000; 762.98080…
785.331400000; 784.419300000; 783.499600000; 782.590300000; 781.711100000; 780.882000000; 780.123300000; 779.453800000; 778.890500000; 778.447400000; 778.134900000; 777.959100000; 777.921700000; 778.020200000; 778.248400000; 778.597000000; 779.054900000; 779.609700000; 780.249000000; 780.961200000; 781.735700000; 782.563200000; 783.435800000; 784.345900000; 785.285900000; 786.247600000; 787.22040…
794.846300000; 793.876200000; 792.805500000; 791.643000000; 790.400800000; 789.095100000; 787.746600000; 786.380500000; 785.026300000; 783.716300000; 782.484700000; 781.365700000; 780.392200000; 779.593400000; 778.994900000; 778.616600000; 778.473100000; 778.573800000; 778.922500000; 779.519000000; 780.358900000; 781.434700000; 782.735800000; 784.249100000; 785.958600000; 787.845100000; 789.88620…
-1000.000000000; -1000.000000000; -1000.000000000; -1000.000000000; -1000.000000000; -1000.000000000; -1000.000000000; -1000.000000000; -1000.000000000; -1000.000000000; -1000.000000000; 800.781700000; 800.768400000; 801.144500000; 801.937900000; 803.163600000; 804.824000000; 806.909400000; 809.399800000; 812.266200000; 815.472700000; -1000.000000000; -1000.000000000; -1000.000000000; -1000.00000…
-1000.000000000; -1000.000000000; -1000.000000000; -1000.000000000; -1000.000000000; -1000.000000000; -1000.000000000; -1000.000000000; -1000.000000000; -1000.000000000; -1000.000000000; -1000.000000000; -1000.000000000; -1000.000000000; -1000.000000000; -1000.000000000; -1000.000000000; -1000.000000000; -1000.000000000; -1000.000000000; -1000.000000000; -1000.000000000; -1000.000000000; -1000.00…
-1000.000000000; -1000.000000000; -1000.000000000; -1000.000000000; -1000.000000000; -1000.000000000; -1000.000000000; -1000.000000000; -1000.000000000; -1000.000000000; -1000.000000000; -1000.000000000; -1000.000000000; -1000.000000000; -1000.000000000; -1000.000000000; -1000.000000000; -1000.000000000; -1000.000000000; -1000.000000000; -1000.000000000; -1000.000000000; -1000.000000000; -1000.00…
-1000.000000000; -1000.000000000; -1000.000000000; -1000.000000000; -1000.000000000; -1000.000000000; -1000.000000000; -1000.000000000; -1000.000000000; -1000.000000000; -1000.000000000; -1000.000000000; -1000.000000000; -1000.000000000; -1000.000000000; -1000.000000000; -1000.000000000; -1000.000000000; -1000.000000000; -1000.000000000; -1000.000000000; -1000.000000000; -1000.000000000; -1000.00…
-1000.000000000; -1000.000000000; -1000.000000000; -1000.000000000; -1000.000000000; -1000.000000000; -1000.000000000; -1000.000000000; -1000.000000000; -1000.000000000; -1000.000000000; -1000.000000000; -1000.000000000; -1000.000000000; -1000.000000000; -1000.000000000; -1000.000000000; -1000.000000000; -1000.000000000; -1000.000000000; -1000.000000000; -1000.000000000; -1000.000000000; -1000.00…
ElevationAnterior [um]
0.000000000; 0.000000000; 0.000000000; 0.000000000; 0.000000000; 0.000000000; 0.000000000; 0.000000000; 0.000000000; 0.000000000; 0.000000000; 0.000000000; 0.000000000; 0.000000000; 0.000000000; 0.000000000; 0.000000000; 0.000000000; 0.000000000; 0.000000000; 0.000000000; 0.000000000; 0.000000000; 0.000000000; 0.000000000; 0.000000000; 0.000000000; 0.000000000; 0.000000000; 0.000000000; 0.0000000…
0.002860869; 0.002862729; 0.002864335; 0.002865636; 0.002866599; 0.002867202; 0.002867441; 0.002867330; 0.002866901; 0.002866202; 0.002865295; 0.002864245; 0.002863113; 0.002861951; 0.002860801; 0.002859685; 0.002858613; 0.002857577; 0.002856561; 0.002855543; 0.002854505; 0.002853436; 0.002852335; 0.002851211; 0.002850081; 0.002848963; 0.002847874; 0.002846828; 0.002845836; 0.002844899; 0.0028440…
0.011450510; 0.011457970; 0.011464400; 0.011469620; 0.011473470; 0.011475890; 0.011476850; 0.011476400; 0.011474680; 0.011471880; 0.011468250; 0.011464040; 0.011459500; 0.011454850; 0.011450240; 0.011445770; 0.011441470; 0.011437320; 0.011433250; 0.011429170; 0.011425010; 0.011420720; 0.011416310; 0.011411810; 0.011407280; 0.011402800; 0.011398430; 0.011394240; 0.011390270; 0.011386510; 0.0113829…
0.025870320; 0.025886000; 0.025900510; 0.025913420; 0.025924300; 0.025932700; 0.025938240; 0.025940610; 0.025939640; 0.025935360; 0.025927940; 0.025917690; 0.025904970; 0.025890170; 0.025873690; 0.025855930; 0.025837250; 0.025817930; 0.025798220; 0.025778290; 0.025758270; 0.025738260; 0.025718360; 0.025698670; 0.025679360; 0.025660650; 0.025642790; 0.025626060; 0.025610730; 0.025597000; 0.0255849…
0.045328750; 0.045355710; 0.045382090; 0.045407790; 0.045432790; 0.045457050; 0.045480540; 0.045503240; 0.045525230; 0.045546620; 0.045567540; 0.045588070; 0.045608220; 0.045627900; 0.045647000; 0.045665400; 0.045683000; 0.045699750; 0.045715570; 0.045730410; 0.045744150; 0.045756660; 0.045767720; 0.045777100; 0.045784540; 0.045789820; 0.045792750; 0.045793260; 0.045791350; 0.045787110; 0.0457806…
0.071100370; 0.071141130; 0.071180970; 0.071219670; 0.071257030; 0.071292850; 0.071326930; 0.071359100; 0.071389290; 0.071417560; 0.071444050; 0.071468850; 0.071492000; 0.071513470; 0.071533200; 0.071551200; 0.071567500; 0.071582160; 0.071595270; 0.071606860; 0.071616900; 0.071625240; 0.071631660; 0.071635890; 0.071637620; 0.071636640; 0.071632830; 0.071626220; 0.071616980; 0.071605380; 0.0715917…
0.102661800; 0.102716900; 0.102771400; 0.102824800; 0.102876700; 0.102926500; 0.102973600; 0.103017700; 0.103058200; 0.103095000; 0.103128300; 0.103158000; 0.103184200; 0.103206900; 0.103226200; 0.103242300; 0.103255500; 0.103266200; 0.103274800; 0.103281500; 0.103286600; 0.103289900; 0.103291300; 0.103290400; 0.103286800; 0.103280200; 0.103270500; 0.103257600; 0.103242000; 0.103224000; 0.1032041…
0.140035300; 0.140106900; 0.140178200; 0.140248300; 0.140316500; 0.140381900; 0.140443700; 0.140501000; 0.140553400; 0.140600500; 0.140642700; 0.140680000; 0.140712700; 0.140741100; 0.140765300; 0.140785800; 0.140802900; 0.140817200; 0.140829000; 0.140838900; 0.140846900; 0.140853000; 0.140856700; 0.140857700; 0.140855300; 0.140849100; 0.140838900; 0.140824400; 0.140806000; 0.140784100; 0.1407590…
0.183347200; 0.183442000; 0.183536100; 0.183628500; 0.183718500; 0.183805100; 0.183886900; 0.183963000; 0.184032800; 0.184096100; 0.184153400; 0.184205100; 0.184251800; 0.184293800; 0.184331500; 0.184365200; 0.184395400; 0.184422200; 0.184446100; 0.184467100; 0.184485000; 0.184499500; 0.184510000; 0.184515900; 0.184516400; 0.184511000; 0.184499400; 0.184481600; 0.184457900; 0.184428600; 0.1843942…
0.232655300; 0.232778500; 0.232901200; 0.233022200; 0.233140500; 0.233254500; 0.233362600; 0.233463200; 0.233555600; 0.233639800; 0.233716400; 0.233786300; 0.233850400; 0.233909400; 0.233963700; 0.234013900; 0.234060200; 0.234102800; 0.234141700; 0.234176800; 0.234207600; 0.234233600; 0.234253800; 0.234267400; 0.234273600; 0.234272000; 0.234262200; 0.234244300; 0.234218700; 0.234185700; 0.2341459…
0.287998400; 0.288147000; 0.288296000; 0.288443900; 0.288589300; 0.288730200; 0.288864600; 0.288990400; 0.289106500; 0.289213200; 0.289311200; 0.289402000; 0.289486800; 0.289566600; 0.289642000; 0.289713400; 0.289780900; 0.289844500; 0.289903900; 0.289958700; 0.290008100; 0.290051100; 0.290086700; 0.290113800; 0.290131700; 0.290139500; 0.290137100; 0.290124300; 0.290101400; 0.290068700; 0.2900265…
0.349388300; 0.349565300; 0.349742400; 0.349918000; 0.350090800; 0.350259200; 0.350421700; 0.350576900; 0.350724700; 0.350865600; 0.351000500; 0.351130200; 0.351254800; 0.351374600; 0.351489500; 0.351599700; 0.351704700; 0.351804200; 0.351897700; 0.351984400; 0.352063100; 0.352132900; 0.352192400; 0.352240400; 0.352275700; 0.352297400; 0.352304800; 0.352297400; 0.352275300; 0.352238500; 0.3521874…
0.417172000; 0.417396900; 0.417620500; 0.417840900; 0.418056600; 0.418266200; 0.418468900; 0.418664900; 0.418855500; 0.419042100; 0.419225000; 0.419403300; 0.419575200; 0.419739600; 0.419895500; 0.420042700; 0.420180900; 0.420309900; 0.420429600; 0.420539400; 0.420638800; 0.420726900; 0.420802400; 0.420864200; 0.420910700; 0.420940700; 0.420953000; 0.420946800; 0.420922000; 0.420878800; 0.4208177…
0.491921200; 0.492197300; 0.492470900; 0.492740000; 0.493002400; 0.493256100; 0.493500000; 0.493734200; 0.493959900; 0.494178600; 0.494390200; 0.494593100; 0.494784800; 0.494963500; 0.495128500; 0.495279800; 0.495417900; 0.495543200; 0.495656000; 0.495756600; 0.495844700; 0.495920000; 0.495981400; 0.496028000; 0.496058500; 0.496071900; 0.496067600; 0.496045400; 0.496005700; 0.495949300; 0.4958774…
0.573244800; 0.573548600; 0.573851100; 0.574150400; 0.574444700; 0.574732000; 0.575010500; 0.575279800; 0.575540500; 0.575794400; 0.576041500; 0.576280500; 0.576509100; 0.576725100; 0.576926800; 0.577112900; 0.577282400; 0.577434500; 0.577568400; 0.577683400; 0.577778900; 0.577854400; 0.577909100; 0.577942600; 0.577954500; 0.577944900; 0.577914700; 0.577865300; 0.577798700; 0.577717400; 0.5776235…
0.660998600; 0.661310500; 0.661625400; 0.661942700; 0.662261100; 0.662579000; 0.662894700; 0.663207200; 0.663517400; 0.663826800; 0.664135900; 0.664442900; 0.664744600; 0.665036900; 0.665316000; 0.665578100; 0.665819500; 0.666037000; 0.666228200; 0.666391400; 0.666525700; 0.666630700; 0.666706700; 0.666753800; 0.666772400; 0.666763900; 0.666729800; 0.666672800; 0.666595700; 0.666502100; 0.6663951…
0.755307300; 0.755615800; 0.755935000; 0.756264500; 0.756604000; 0.756951800; 0.757305600; 0.757663200; 0.758024500; 0.758390100; 0.758760500; 0.759133500; 0.759505500; 0.759871500; 0.760226200; 0.760564300; 0.760880100; 0.761168800; 0.761426700; 0.761651500; 0.761842300; 0.761999400; 0.762123900; 0.762216800; 0.762279700; 0.762314200; 0.762322700; 0.762307600; 0.762272000; 0.762219100; 0.7621520…
0.856403000; 0.856700300; 0.857018600; 0.857357300; 0.857716000; 0.858093700; 0.858487100; 0.858892300; 0.859306700; 0.859729200; 0.860158900; 0.860593300; 0.861028600; 0.861459800; 0.861881400; 0.862287200; 0.862670800; 0.863026600; 0.863350200; 0.863638900; 0.863892600; 0.864112300; 0.864300500; 0.864460100; 0.864593900; 0.864705200; 0.864797400; 0.864874100; 0.864938400; 0.864993400; 0.8650407…
0.964638500; 0.964907800; 0.965208800; 0.965539200; 0.965898500; 0.966287200; 0.966704500; 0.967147800; 0.967613500; 0.968096800; 0.968592500; 0.969094600; 0.969597500; 0.970095800; 0.970583900; 0.971055900; 0.971505300; 0.971926300; 0.972314300; 0.972667600; 0.972986800; 0.973275200; 0.973537600; 0.973779300; 0.974006500; 0.974225200; 0.974441500; 0.974661000; 0.974887800; 0.975123900; 0.9753680…
1.079985000; 1.080257000; 1.080569000; 1.080919000; 1.081307000; 1.081736000; 1.082205000; 1.082712000; 1.083252000; 1.083821000; 1.084412000; 1.085016000; 1.085626000; 1.086233000; 1.086830000; 1.087409000; 1.087963000; 1.088486000; 1.088976000; 1.089431000; 1.089855000; 1.090252000; 1.090628000; 1.090990000; 1.091342000; 1.091689000; 1.092036000; 1.092387000; 1.092743000; 1.093106000; 1.0934730…
1.202811000; 1.203128000; 1.203487000; 1.203888000; 1.204331000; 1.204819000; 1.205353000; 1.205932000; 1.206555000; 1.207216000; 1.207909000; 1.208627000; 1.209359000; 1.210097000; 1.210829000; 1.211546000; 1.212239000; 1.212900000; 1.213524000; 1.214111000; 1.214664000; 1.215186000; 1.215684000; 1.216163000; 1.216628000; 1.217085000; 1.217536000; 1.217988000; 1.218443000; 1.218901000; 1.2193630…
1.333621000; 1.333981000; 1.334389000; 1.334842000; 1.335344000; 1.335896000; 1.336502000; 1.337161000; 1.337871000; 1.338627000; 1.339420000; 1.340243000; 1.341083000; 1.341930000; 1.342773000; 1.343601000; 1.344407000; 1.345184000; 1.345933000; 1.346654000; 1.347354000; 1.348042000; 1.348726000; 1.349414000; 1.350110000; 1.350820000; 1.351544000; 1.352282000; 1.353033000; 1.353791000; 1.3545460…
1.471739000; 1.472175000; 1.472682000; 1.473260000; 1.473912000; 1.474641000; 1.475451000; 1.476342000; 1.477312000; 1.478356000; 1.479464000; 1.480625000; 1.481825000; 1.483050000; 1.484285000; 1.485517000; 1.486735000; 1.487929000; 1.489096000; 1.490238000; 1.491358000; 1.492464000; 1.493563000; 1.494661000; 1.495762000; 1.496868000; 1.497978000; 1.499088000; 1.500193000; 1.501285000; 1.5023520…
1.620247000; 1.620855000; 1.621554000; 1.622341000; 1.623213000; 1.624170000; 1.625211000; 1.626332000; 1.627525000; 1.628780000; 1.630078000; 1.631397000; 1.632703000; 1.633960000; 1.635120000; 1.636135000; 1.636952000; 1.637523000; 1.637812000; 1.637804000; 1.637506000; 1.636953000; 1.636204000; 1.635340000; 1.634447000; 1.633614000; 1.632916000; 1.632408000; 1.632119000; 1.632057000; 1.6322050…
1.768086000; 1.768526000; 1.769053000; 1.769640000; 1.770256000; 1.770864000; 1.771419000; 1.771874000; 1.772185000; 1.772316000; 1.772247000; 1.771980000; 1.771536000; 1.770956000; 1.770293000; 1.769604000; 1.768944000; 1.768357000; 1.767874000; 1.767514000; 1.767285000; 1.767185000; 1.767206000; 1.767338000; 1.767569000; 1.767887000; 1.768281000; 1.768741000; 1.769259000; 1.769826000; 1.7704340…
1.915273000; 1.914383000; 1.913565000; 1.912863000; 1.912318000; 1.911963000; 1.911815000; 1.911868000; 1.912093000; 1.912447000; 1.912876000; 1.913326000; 1.913748000; 1.914105000; 1.914372000; 1.914540000; 1.914608000; 1.914585000; 1.914487000; 1.914335000; 1.914151000; 1.913961000; 1.913786000; 1.913647000; 1.913560000; 1.913537000; 1.913587000; 1.913717000; 1.913927000; 1.914216000; 1.9145800…
2.066024000; 2.065180000; 2.064588000; 2.064255000; 2.064177000; 2.064333000; 2.064683000; 2.065173000; 2.065737000; 2.066304000; 2.066806000; 2.067186000; 2.067400000; 2.067426000; 2.067256000; 2.066898000; 2.066371000; 2.065703000; 2.064925000; 2.064074000; 2.063185000; 2.062294000; 2.061434000; 2.060634000; 2.059917000; 2.059303000; 2.058803000; 2.058427000; 2.058177000; 2.058053000; 2.0580500…
2.223215000; 2.222183000; 2.221408000; 2.220895000; 2.220636000; 2.220608000; 2.220762000; 2.221032000; 2.221333000; 2.221575000; 2.221672000; 2.221553000; 2.221168000; 2.220493000; 2.219528000; 2.218296000; 2.216830000; 2.215176000; 2.213384000; 2.211505000; 2.209590000; 2.207687000; 2.205839000; 2.204086000; 2.202461000; 2.200989000; 2.199691000; 2.198580000; 2.197664000; 2.196945000; 2.1964240…
-1000.000000000; -1000.000000000; -1000.000000000; -1000.000000000; -1000.000000000; -1000.000000000; -1000.000000000; -1000.000000000; -1000.000000000; -1000.000000000; -1000.000000000; 2.381769000; 2.377726000; 2.373732000; 2.369797000; 2.365921000; 2.362099000; 2.358327000; 2.354610000; 2.350958000; 2.347393000; 2.343943000; 2.340641000; 2.337519000; 2.334609000; 2.331938000; 2.329528000; 2.32…
-1000.000000000; -1000.000000000; -1000.000000000; -1000.000000000; -1000.000000000; -1000.000000000; -1000.000000000; -1000.000000000; -1000.000000000; -1000.000000000; -1000.000000000; -1000.000000000; -1000.000000000; -1000.000000000; -1000.000000000; -1000.000000000; -1000.000000000; -1000.000000000; -1000.000000000; -1000.000000000; -1000.000000000; -1000.000000000; -1000.000000000; -1000.00…
-1000.000000000; -1000.000000000; -1000.000000000; -1000.000000000; -1000.000000000; -1000.000000000; -1000.000000000; -1000.000000000; -1000.000000000; -1000.000000000; -1000.000000000; -1000.000000000; -1000.000000000; -1000.000000000; -1000.000000000; -1000.000000000; -1000.000000000; -1000.000000000; -1000.000000000; -1000.000000000; -1000.000000000; -1000.000000000; -1000.000000000; -1000.00…
ElevationPosterior [um]
0.534018900; 0.534018900; 0.534018900; 0.534018900; 0.534018900; 0.534018900; 0.534018900; 0.534018900; 0.534018900; 0.534018900; 0.534018900; 0.534018900; 0.534018900; 0.534018900; 0.534018900; 0.534018900; 0.534018900; 0.534018900; 0.534018900; 0.534018900; 0.534018900; 0.534018900; 0.534018900; 0.534018900; 0.534018900; 0.534018900; 0.534018900; 0.534018900; 0.534018900; 0.534018900; 0.5340189…
0.540069200; 0.540115000; 0.540159000; 0.540200900; 0.540240200; 0.540276500; 0.540309400; 0.540338500; 0.540363600; 0.540384200; 0.540400300; 0.540411500; 0.540417900; 0.540419300; 0.540416000; 0.540408000; 0.540395600; 0.540379300; 0.540359400; 0.540336600; 0.540311300; 0.540284200; 0.540256000; 0.540227200; 0.540198500; 0.540170700; 0.540144300; 0.540119800; 0.540097800; 0.540078800; 0.5400629…
0.552639400; 0.552736000; 0.552830400; 0.552921700; 0.553008900; 0.553091200; 0.553167800; 0.553237800; 0.553300400; 0.553355100; 0.553401400; 0.553438800; 0.553467200; 0.553486600; 0.553497000; 0.553498900; 0.553492500; 0.553478800; 0.553458200; 0.553431800; 0.553400500; 0.553365300; 0.553327400; 0.553287900; 0.553247700; 0.553207900; 0.553169400; 0.553132800; 0.553099100; 0.553068800; 0.5530423…
0.571970800; 0.572115200; 0.572256300; 0.572392800; 0.572523800; 0.572648000; 0.572764500; 0.572872000; 0.572969700; 0.573057000; 0.573133100; 0.573197800; 0.573250700; 0.573291800; 0.573321300; 0.573339500; 0.573347000; 0.573344300; 0.573332500; 0.573312500; 0.573285500; 0.573252600; 0.573215300; 0.573174700; 0.573132100; 0.573088700; 0.573045600; 0.573003600; 0.572963700; 0.572926600; 0.5728928…
0.597977100; 0.598161400; 0.598341000; 0.598514900; 0.598682200; 0.598841700; 0.598992300; 0.599133100; 0.599263000; 0.599381000; 0.599486500; 0.599578900; 0.599658000; 0.599723500; 0.599775300; 0.599813600; 0.599838700; 0.599851200; 0.599851800; 0.599841600; 0.599821700; 0.599793400; 0.599758100; 0.599717500; 0.599672900; 0.599625700; 0.599577400; 0.599529400; 0.599482700; 0.599438400; 0.5993972…
0.630819800; 0.631060000; 0.631293400; 0.631518500; 0.631734400; 0.631939600; 0.632132900; 0.632313100; 0.632479100; 0.632630100; 0.632765100; 0.632883700; 0.632985700; 0.633070900; 0.633139400; 0.633191300; 0.633227200; 0.633247600; 0.633253300; 0.633245600; 0.633225900; 0.633195600; 0.633156200; 0.633109700; 0.633058000; 0.633002500; 0.632945200; 0.632887800; 0.632831700; 0.632778000; 0.6327279…
0.670421100; 0.670695500; 0.670963300; 0.671223700; 0.671475500; 0.671717500; 0.671948700; 0.672167700; 0.672373300; 0.672564600; 0.672740500; 0.672900300; 0.673043700; 0.673170100; 0.673279200; 0.673370800; 0.673445200; 0.673502600; 0.673543400; 0.673568700; 0.673579700; 0.673577500; 0.673564000; 0.673540700; 0.673509500; 0.673472200; 0.673430700; 0.673386800; 0.673341900; 0.673297500; 0.6732547…
0.717302100; 0.717613000; 0.717916700; 0.718212200; 0.718498500; 0.718774700; 0.719039700; 0.719292300; 0.719531500; 0.719756200; 0.719965500; 0.720158700; 0.720335500; 0.720495400; 0.720638100; 0.720763400; 0.720871700; 0.720962800; 0.721037400; 0.721096300; 0.721140600; 0.721171300; 0.721189900; 0.721197800; 0.721196700; 0.721188100; 0.721173700; 0.721155000; 0.721133400; 0.721110000; 0.7210860…
0.771200800; 0.771541900; 0.771876000; 0.772202600; 0.772520400; 0.772828700; 0.773126400; 0.773412500; 0.773685600; 0.773944900; 0.774189200; 0.774418000; 0.774630700; 0.774826900; 0.775006000; 0.775167900; 0.775312800; 0.775440400; 0.775551300; 0.775646200; 0.775726000; 0.775791800; 0.775844900; 0.775886700; 0.775918700; 0.775942600; 0.775960000; 0.775972100; 0.775980600; 0.775986600; 0.7759912…
0.832224100; 0.832592700; 0.832953200; 0.833304700; 0.833646300; 0.833977000; 0.834296200; 0.834602400; 0.834894600; 0.835172100; 0.835434000; 0.835679700; 0.835909400; 0.836122900; 0.836320000; 0.836501100; 0.836666400; 0.836816200; 0.836951100; 0.837072300; 0.837180600; 0.837277300; 0.837363800; 0.837441600; 0.837512000; 0.837576400; 0.837636400; 0.837692800; 0.837746700; 0.837799300; 0.8378509…
0.900569700; 0.900980400; 0.901384700; 0.901781700; 0.902170200; 0.902549400; 0.902918400; 0.903275700; 0.903620400; 0.903951800; 0.904269200; 0.904572200; 0.904860900; 0.905135000; 0.905394700; 0.905640400; 0.905872200; 0.906090600; 0.906296300; 0.906490100; 0.906673100; 0.906846400; 0.907011400; 0.907169000; 0.907320700; 0.907467200; 0.907609800; 0.907748600; 0.907884500; 0.908017600; 0.9081483…
0.976830200; 0.977265500; 0.977697300; 0.978124900; 0.978547700; 0.978964900; 0.979375700; 0.979779000; 0.980174200; 0.980560500; 0.980937200; 0.981304200; 0.981661300; 0.982008200; 0.982344700; 0.982670700; 0.982986400; 0.983291600; 0.983586400; 0.983871300; 0.984146500; 0.984412500; 0.984669900; 0.984919000; 0.985160400; 0.985394400; 0.985621300; 0.985840800; 0.986053100; 0.986258100; 0.9864559…
1.060589000; 1.061080000; 1.061575000; 1.062073000; 1.062572000; 1.063073000; 1.063574000; 1.064074000; 1.064570000; 1.065062000; 1.065549000; 1.066028000; 1.066500000; 1.066963000; 1.067416000; 1.067858000; 1.068288000; 1.068705000; 1.069109000; 1.069498000; 1.069872000; 1.070231000; 1.070576000; 1.070906000; 1.071221000; 1.071523000; 1.071811000; 1.072086000; 1.072349000; 1.072599000; 1.0728380…
1.151686000; 1.152262000; 1.152841000; 1.153421000; 1.154002000; 1.154582000; 1.155159000; 1.155733000; 1.156301000; 1.156862000; 1.157416000; 1.157962000; 1.158499000; 1.159027000; 1.159546000; 1.160056000; 1.160557000; 1.161048000; 1.161532000; 1.162006000; 1.162473000; 1.162932000; 1.163384000; 1.163830000; 1.164268000; 1.164701000; 1.165127000; 1.165547000; 1.165960000; 1.166366000; 1.1667660…
1.251974000; 1.252613000; 1.253248000; 1.253878000; 1.254503000; 1.255125000; 1.255743000; 1.256359000; 1.256972000; 1.257585000; 1.258198000; 1.258812000; 1.259429000; 1.260050000; 1.260675000; 1.261305000; 1.261940000; 1.262579000; 1.263222000; 1.263869000; 1.264517000; 1.265166000; 1.265815000; 1.266460000; 1.267100000; 1.267734000; 1.268360000; 1.268974000; 1.269576000; 1.270164000; 1.2707370…
1.362654000; 1.363310000; 1.363968000; 1.364628000; 1.365290000; 1.365954000; 1.366622000; 1.367294000; 1.367970000; 1.368651000; 1.369338000; 1.370032000; 1.370734000; 1.371444000; 1.372162000; 1.372888000; 1.373622000; 1.374362000; 1.375109000; 1.375860000; 1.376615000; 1.377371000; 1.378126000; 1.378877000; 1.379624000; 1.380363000; 1.381092000; 1.381809000; 1.382513000; 1.383201000; 1.3838720…
1.482747000; 1.483425000; 1.484114000; 1.484814000; 1.485524000; 1.486244000; 1.486976000; 1.487717000; 1.488469000; 1.489230000; 1.490003000; 1.490786000; 1.491580000; 1.492384000; 1.493198000; 1.494022000; 1.494853000; 1.495692000; 1.496537000; 1.497386000; 1.498238000; 1.499090000; 1.499940000; 1.500785000; 1.501623000; 1.502452000; 1.503270000; 1.504074000; 1.504863000; 1.505634000; 1.5063860…
1.612275000; 1.612927000; 1.613600000; 1.614293000; 1.615006000; 1.615738000; 1.616487000; 1.617253000; 1.618035000; 1.618833000; 1.619646000; 1.620473000; 1.621315000; 1.622170000; 1.623038000; 1.623917000; 1.624806000; 1.625704000; 1.626609000; 1.627520000; 1.628434000; 1.629350000; 1.630265000; 1.631177000; 1.632083000; 1.632981000; 1.633870000; 1.634745000; 1.635607000; 1.636453000; 1.6372820…
1.751183000; 1.751775000; 1.752399000; 1.753054000; 1.753739000; 1.754451000; 1.755190000; 1.755954000; 1.756741000; 1.757550000; 1.758379000; 1.759227000; 1.760093000; 1.760977000; 1.761876000; 1.762788000; 1.763713000; 1.764649000; 1.765593000; 1.766546000; 1.767503000; 1.768466000; 1.769428000; 1.770390000; 1.771350000; 1.772304000; 1.773251000; 1.774190000; 1.775118000; 1.776033000; 1.7769330…
1.899254000; 1.899736000; 1.900260000; 1.900824000; 1.901429000; 1.902070000; 1.902748000; 1.903458000; 1.904200000; 1.904970000; 1.905768000; 1.906592000; 1.907440000; 1.908311000; 1.909202000; 1.910111000; 1.911037000; 1.911977000; 1.912931000; 1.913897000; 1.914872000; 1.915856000; 1.916844000; 1.917837000; 1.918831000; 1.919825000; 1.920818000; 1.921806000; 1.922789000; 1.923764000; 1.9247280…
2.056301000; 2.056591000; 2.056936000; 2.057333000; 2.057782000; 2.058280000; 2.058825000; 2.059414000; 2.060045000; 2.060714000; 2.061420000; 2.062160000; 2.062933000; 2.063736000; 2.064566000; 2.065422000; 2.066301000; 2.067201000; 2.068120000; 2.069057000; 2.070009000; 2.070977000; 2.071956000; 2.072946000; 2.073945000; 2.074950000; 2.075962000; 2.076976000; 2.077991000; 2.079005000; 2.0800140…
2.221549000; 2.221556000; 2.221627000; 2.221760000; 2.221953000; 2.222206000; 2.222514000; 2.222877000; 2.223290000; 2.223752000; 2.224260000; 2.224813000; 2.225408000; 2.226045000; 2.226720000; 2.227431000; 2.228178000; 2.228956000; 2.229765000; 2.230603000; 2.231468000; 2.232359000; 2.233274000; 2.234211000; 2.235169000; 2.236146000; 2.237139000; 2.238145000; 2.239162000; 2.240185000; 2.2412100…
2.393522000; 2.393109000; 2.392764000; 2.392486000; 2.392274000; 2.392126000; 2.392040000; 2.392015000; 2.392049000; 2.392140000; 2.392287000; 2.392491000; 2.392750000; 2.393064000; 2.393432000; 2.393855000; 2.394330000; 2.394856000; 2.395431000; 2.396055000; 2.396725000; 2.397441000; 2.398203000; 2.399008000; 2.399855000; 2.400741000; 2.401663000; 2.402615000; 2.403594000; 2.404593000; 2.4056050…
2.568998000; 2.568027000; 2.567122000; 2.566282000; 2.565506000; 2.564794000; 2.564145000; 2.563558000; 2.563035000; 2.562575000; 2.562181000; 2.561855000; 2.561601000; 2.561420000; 2.561316000; 2.561291000; 2.561348000; 2.561483000; 2.561696000; 2.561987000; 2.562356000; 2.562801000; 2.563327000; 2.563935000; 2.564622000; 2.565386000; 2.566225000; 2.567130000; 2.568094000; 2.569113000; 2.5701790…
2.744579000; 2.742916000; 2.741298000; 2.739725000; 2.738197000; 2.736715000; 2.735280000; 2.733896000; 2.732569000; 2.731303000; 2.730106000; 2.728985000; 2.727952000; 2.727017000; 2.726187000; 2.725474000; 2.724884000; 2.724419000; 2.724086000; 2.723890000; 2.723835000; 2.723925000; 2.724166000; 2.724560000; 2.725110000; 2.725814000; 2.726674000; 2.727685000; 2.728843000; 2.730148000; 2.7315950…
2.912827000; 2.910337000; 2.907835000; 2.905320000; 2.902793000; 2.900259000; 2.897725000; 2.895211000; 2.892731000; 2.890305000; 2.887953000; 2.885701000; 2.883567000; 2.881577000; 2.879755000; 2.878127000; 2.876717000; 2.875545000; 2.874632000; 2.873999000; 2.873662000; 2.873636000; 2.873938000; 2.874576000; 2.875557000; 2.876885000; 2.878558000; 2.880568000; 2.882907000; 2.885564000; 2.8885230…
-1000.000000000; -1000.000000000; -1000.000000000; -1000.000000000; -1000.000000000; -1000.000000000; -1000.000000000; -1000.000000000; -1000.000000000; -1000.000000000; -1000.000000000; 3.069554000; 3.067868000; 3.066540000; 3.065614000; 3.065124000; 3.065093000; 3.065524000; 3.066418000; 3.067765000; 3.069546000; -1000.000000000; -1000.000000000; -1000.000000000; -1000.000000000; -1000.00000000…
-1000.000000000; -1000.000000000; -1000.000000000; -1000.000000000; -1000.000000000; -1000.000000000; -1000.000000000; -1000.000000000; -1000.000000000; -1000.000000000; -1000.000000000; -1000.000000000; -1000.000000000; -1000.000000000; -1000.000000000; -1000.000000000; -1000.000000000; -1000.000000000; -1000.000000000; -1000.000000000; -1000.000000000; -1000.000000000; -1000.000000000; -1000.00…
-1000.000000000; -1000.000000000; -1000.000000000; -1000.000000000; -1000.000000000; -1000.000000000; -1000.000000000; -1000.000000000; -1000.000000000; -1000.000000000; -1000.000000000; -1000.000000000; -1000.000000000; -1000.000000000; -1000.000000000; -1000.000000000; -1000.000000000; -1000.000000000; -1000.000000000; -1000.000000000; -1000.000000000; -1000.000000000; -1000.000000000; -1000.00…
-1000.000000000; -1000.000000000; -1000.000000000; -1000.000000000; -1000.000000000; -1000.000000000; -1000.000000000; -1000.000000000; -1000.000000000; -1000.000000000; -1000.000000000; -1000.000000000; -1000.000000000; -1000.000000000; -1000.000000000; -1000.000000000; -1000.000000000; -1000.000000000; -1000.000000000; -1000.000000000; -1000.000000000; -1000.000000000; -1000.000000000; -1000.00…
-1000.000000000; -1000.000000000; -1000.000000000; -1000.000000000; -1000.000000000; -1000.000000000; -1000.000000000; -1000.000000000; -1000.000000000; -1000.000000000; -1000.000000000; -1000.000000000; -1000.000000000; -1000.000000000; -1000.000000000; -1000.000000000; -1000.000000000; -1000.000000000; -1000.000000000; -1000.000000000; -1000.000000000; -1000.000000000; -1000.000000000; -1000.00…
RefractiveEquivalentPower [D]
47.209100000; 47.232980000; 47.252050000; 47.265430000; 47.272630000; 47.273550000; 47.268400000; 47.257680000; 47.242210000; 47.223060000; 47.201450000; 47.178640000; 47.155750000; 47.133770000; 47.113460000; 47.095250000; 47.079220000; 47.065160000; 47.052590000; 47.040940000; 47.029640000; 47.018300000; 47.006700000; 46.994800000; 46.982670000; 46.970370000; 46.957970000; 46.945480000; 46.9329…
46.075930000; 46.083970000; 46.087600000; 46.086120000; 46.079180000; 46.066700000; 46.048830000; 46.026020000; 45.999070000; 45.969140000; 45.937590000; 45.905770000; 45.874900000; 45.846020000; 45.819860000; 45.796860000; 45.777050000; 45.760190000; 45.745750000; 45.733150000; 45.721790000; 45.711230000; 45.701220000; 45.691700000; 45.682690000; 45.674260000; 45.666400000; 45.659040000; 45.6519…
46.110230000; 46.118390000; 46.122100000; 46.120670000; 46.113740000; 46.101230000; 46.083310000; 46.060400000; 46.033310000; 46.003220000; 45.971500000; 45.939510000; 45.908500000; 45.879510000; 45.853270000; 45.830220000; 45.810400000; 45.793540000; 45.779140000; 45.766560000; 45.755200000; 45.744640000; 45.734610000; 45.725060000; 45.716030000; 45.707580000; 45.699710000; 45.692340000; 45.6852…
46.771390000; 46.791180000; 46.808920000; 46.823650000; 46.834500000; 46.840610000; 46.841060000; 46.835060000; 46.822210000; 46.802680000; 46.777000000; 46.745910000; 46.710220000; 46.670840000; 46.628680000; 46.584630000; 46.539500000; 46.493930000; 46.448420000; 46.403310000; 46.358800000; 46.315030000; 46.272100000; 46.230170000; 46.189490000; 46.150440000; 46.113540000; 46.079390000; 46.0485…
46.483960000; 46.505740000; 46.526510000; 46.545970000; 46.563870000; 46.579950000; 46.593900000; 46.605470000; 46.614620000; 46.621580000; 46.626720000; 46.630380000; 46.632840000; 46.634320000; 46.635010000; 46.635070000; 46.634660000; 46.633880000; 46.632780000; 46.631370000; 46.629570000; 46.627220000; 46.624150000; 46.620140000; 46.615020000; 46.608650000; 46.601010000; 46.592200000; 46.5823…
46.772620000; 46.788530000; 46.804810000; 46.821180000; 46.837350000; 46.852970000; 46.867460000; 46.880150000; 46.890510000; 46.898200000; 46.903030000; 46.904810000; 46.903370000; 46.898690000; 46.890890000; 46.880290000; 46.867390000; 46.852780000; 46.837060000; 46.820750000; 46.804190000; 46.787530000; 46.770680000; 46.753460000; 46.735670000; 46.717200000; 46.698180000; 46.678940000; 46.6600…
46.811470000; 46.830090000; 46.849670000; 46.869590000; 46.889320000; 46.908220000; 46.925450000; 46.940070000; 46.951370000; 46.959050000; 46.962990000; 46.963140000; 46.959520000; 46.952300000; 46.941820000; 46.928620000; 46.913390000; 46.896930000; 46.880020000; 46.863360000; 46.847440000; 46.832500000; 46.818570000; 46.805440000; 46.792830000; 46.780510000; 46.768320000; 46.756260000; 46.7444…
46.824590000; 46.847150000; 46.869260000; 46.890850000; 46.911890000; 46.932230000; 46.951380000; 46.968750000; 46.984120000; 46.997740000; 47.010090000; 47.021560000; 47.032480000; 47.043020000; 47.053270000; 47.063220000; 47.072800000; 47.081850000; 47.090190000; 47.097590000; 47.103770000; 47.108460000; 47.111370000; 47.112260000; 47.110960000; 47.107390000; 47.101530000; 47.093430000; 47.0831…
46.989570000; 47.019070000; 47.048400000; 47.077420000; 47.105970000; 47.133720000; 47.159930000; 47.183750000; 47.204830000; 47.223480000; 47.240280000; 47.255770000; 47.270420000; 47.284530000; 47.298300000; 47.311790000; 47.324920000; 47.337540000; 47.349370000; 47.360070000; 47.369230000; 47.376450000; 47.381360000; 47.383670000; 47.383250000; 47.380150000; 47.374540000; 47.366700000; 47.3568…
47.061720000; 47.086880000; 47.113120000; 47.140090000; 47.167460000; 47.194740000; 47.220990000; 47.245160000; 47.266800000; 47.286250000; 47.304170000; 47.321090000; 47.337450000; 47.353530000; 47.369480000; 47.385310000; 47.400910000; 47.416070000; 47.430490000; 47.443840000; 47.455770000; 47.465980000; 47.474220000; 47.480350000; 47.484290000; 47.486110000; 47.485910000; 47.483810000; 47.4798…
47.134200000; 47.151110000; 47.168450000; 47.186030000; 47.203980000; 47.222440000; 47.240910000; 47.258350000; 47.274210000; 47.288830000; 47.302880000; 47.316920000; 47.331310000; 47.346240000; 47.361730000; 47.377650000; 47.393730000; 47.409620000; 47.424890000; 47.439130000; 47.451950000; 47.463090000; 47.472370000; 47.479680000; 47.484980000; 47.488230000; 47.489340000; 47.488120000; 47.4842…
47.089890000; 47.113670000; 47.136200000; 47.157240000; 47.176980000; 47.196000000; 47.214700000; 47.234110000; 47.257020000; 47.285760000; 47.319360000; 47.354910000; 47.390330000; 47.424820000; 47.458090000; 47.489930000; 47.520060000; 47.548160000; 47.573970000; 47.597340000; 47.618210000; 47.636580000; 47.652450000; 47.665740000; 47.676240000; 47.683640000; 47.687550000; 47.687490000; 47.6830…
47.712920000; 47.743130000; 47.772210000; 47.799870000; 47.825980000; 47.850420000; 47.872390000; 47.891340000; 47.908330000; 47.924690000; 47.939860000; 47.952060000; 47.960190000; 47.964020000; 47.963820000; 47.960060000; 47.953320000; 47.944210000; 47.933320000; 47.921190000; 47.908260000; 47.894810000; 47.881030000; 47.866950000; 47.852550000; 47.837860000; 47.823010000; 47.808300000; 47.7940…
47.997560000; 48.029080000; 48.059440000; 48.086000000; 48.102180000; 48.101700000; 48.090440000; 48.084170000; 48.089720000; 48.102150000; 48.116180000; 48.130190000; 48.143760000; 48.156540000; 48.167950000; 48.177270000; 48.183780000; 48.186840000; 48.185980000; 48.180910000; 48.171500000; 48.157750000; 48.139800000; 48.117890000; 48.092480000; 48.064300000; 48.034420000; 48.004020000; 47.9743…
47.778460000; 47.781590000; 47.787250000; 47.796320000; 47.809680000; 47.827840000; 47.849900000; 47.874360000; 47.901190000; 47.931510000; 47.965840000; 48.003970000; 48.045150000; 48.088220000; 48.131470000; 48.172820000; 48.210120000; 48.241520000; 48.265740000; 48.282220000; 48.291030000; 48.292660000; 48.287820000; 48.277260000; 48.261760000; 48.242230000; 48.219710000; 48.195290000; 48.1700…
47.680770000; 47.679210000; 47.680440000; 47.685260000; 47.694750000; 47.709750000; 47.729380000; 47.751560000; 47.775910000; 47.803490000; 47.834840000; 47.869960000; 47.908540000; 47.950000000; 47.993310000; 48.036970000; 48.079270000; 48.118600000; 48.153740000; 48.184150000; 48.209880000; 48.231480000; 48.249670000; 48.265110000; 48.278200000; 48.289160000; 48.298010000; 48.304630000; 48.3088…
47.643470000; 47.641360000; 47.641930000; 47.645140000; 47.652770000; 47.668280000; 47.691310000; 47.716260000; 47.740090000; 47.763810000; 47.788290000; 47.813800000; 47.840550000; 47.868800000; 47.898570000; 47.929450000; 47.960670000; 47.991280000; 48.020530000; 48.048100000; 48.074210000; 48.099510000; 48.124890000; 48.151170000; 48.178940000; 48.208620000; 48.240480000; 48.274630000; 48.3109…
47.746360000; 47.740540000; 47.738100000; 47.738020000; 47.739110000; 47.740890000; 47.747980000; 47.766590000; 47.794640000; 47.825700000; 47.856200000; 47.885220000; 47.913040000; 47.940330000; 47.967620000; 47.995060000; 48.022360000; 48.048970000; 48.074510000; 48.099050000; 48.123180000; 48.147910000; 48.174470000; 48.204110000; 48.238040000; 48.277500000; 48.323880000; 48.378580000; 48.4426…
47.874290000; 47.863140000; 47.856090000; 47.851980000; 47.849110000; 47.846160000; 47.849300000; 47.867920000; 47.898910000; 47.933120000; 47.966190000; 47.997280000; 48.026900000; 48.055930000; 48.085140000; 48.114810000; 48.144680000; 48.174180000; 48.202880000; 48.230900000; 48.258960000; 48.288330000; 48.320470000; 48.356930000; 48.399180000; 48.448740000; 48.507350000; 48.576730000; 48.6581…
47.835210000; 47.850210000; 47.868060000; 47.888790000; 47.912410000; 47.938840000; 47.968010000; 47.999770000; 48.033930000; 48.070260000; 48.108530000; 48.148460000; 48.189810000; 48.232350000; 48.275890000; 48.320310000; 48.365490000; 48.411400000; 48.457980000; 48.505210000; 48.553040000; 48.601390000; 48.650150000; 48.699170000; 48.748230000; 48.797080000; 48.845480000; 48.893130000; 48.9397…
47.850180000; 47.866430000; 47.886130000; 47.909230000; 47.935680000; 47.965390000; 47.998200000; 48.033920000; 48.072350000; 48.113210000; 48.156230000; 48.201120000; 48.247630000; 48.295490000; 48.344510000; 48.394530000; 48.445480000; 48.497340000; 48.550110000; 48.603810000; 48.658440000; 48.714000000; 48.770420000; 48.827560000; 48.885240000; 48.943160000; 49.000980000; 49.058310000; 49.1146…
47.783680000; 47.799230000; 47.819580000; 47.844650000; 47.874290000; 47.908320000; 47.946430000; 47.988310000; 48.033560000; 48.081750000; 48.132430000; 48.185160000; 48.239520000; 48.295140000; 48.351740000; 48.409100000; 48.467110000; 48.525750000; 48.585050000; 48.645060000; 48.705810000; 48.767320000; 48.829510000; 48.892260000; 48.955310000; 49.018340000; 49.080940000; 49.142650000; 49.2029…
47.551280000; 47.559200000; 47.572820000; 47.591870000; 47.615980000; 47.644660000; 47.677300000; 47.713180000; 47.751540000; 47.791580000; 47.832510000; 47.873600000; 47.914210000; 47.953840000; 47.992130000; 48.028890000; 48.064090000; 48.097860000; 48.130440000; 48.162120000; 48.193240000; 48.224110000; 48.255020000; 48.286210000; 48.317840000; 48.350010000; 48.382710000; 48.415890000; 48.4494…
46.549500000; 46.522300000; 46.502080000; 46.488440000; 46.480740000; 46.478150000; 46.479570000; 46.483710000; 46.489150000; 46.494420000; 46.498000000; 46.498460000; 46.494510000; 46.485130000; 46.469510000; 46.447210000; 46.418180000; 46.382740000; 46.341550000; 46.295560000; 46.245950000; 46.194080000; 46.141330000; 46.089160000; 46.039090000; 45.992460000; 45.950530000; 45.914390000; 45.8849…
45.561530000; 45.501740000; 45.450430000; 45.406990000; 45.370490000; 45.339600000; 45.312680000; 45.287760000; 45.262670000; 45.235150000; 45.202950000; 45.164010000; 45.116550000; 45.059230000; 44.991190000; 44.912070000; 44.821990000; 44.721570000; 44.611800000; 44.493960000; 44.369530000; 44.240120000; 44.107440000; 43.973300000; 43.839650000; 43.708400000; 43.581440000; 43.460770000; 43.3484…
44.831120000; 44.825980000; 44.834400000; 44.853150000; 44.878540000; 44.906540000; 44.932920000; 44.953480000; 44.964400000; 44.962330000; 44.944600000; 44.909330000; 44.855510000; 44.782880000; 44.691800000; 44.583260000; 44.458660000; 44.319720000; 44.168360000; 44.006580000; 43.836350000; 43.659630000; 43.478330000; 43.294360000; 43.109780000; 42.926610000; 42.746810000; 42.572560000; 42.4061…
-1000.000000000; -1000.000000000; -1000.000000000; -1000.000000000; -1000.000000000; -1000.000000000; -1000.000000000; -1000.000000000; -1000.000000000; -1000.000000000; -1000.000000000; 43.652050000; 43.506290000; 43.336450000; 43.143120000; 42.927530000; 42.691670000; 42.438160000; 42.170020000; 41.890600000; 41.603440000; -1000.000000000; -1000.000000000; -1000.000000000; -1000.000000000; -100…
-1000.000000000; -1000.000000000; -1000.000000000; -1000.000000000; -1000.000000000; -1000.000000000; -1000.000000000; -1000.000000000; -1000.000000000; -1000.000000000; -1000.000000000; -1000.000000000; -1000.000000000; -1000.000000000; -1000.000000000; -1000.000000000; -1000.000000000; -1000.000000000; -1000.000000000; -1000.000000000; -1000.000000000; -1000.000000000; -1000.000000000; -1000.00…
-1000.000000000; -1000.000000000; -1000.000000000; -1000.000000000; -1000.000000000; -1000.000000000; -1000.000000000; -1000.000000000; -1000.000000000; -1000.000000000; -1000.000000000; -1000.000000000; -1000.000000000; -1000.000000000; -1000.000000000; -1000.000000000; -1000.000000000; -1000.000000000; -1000.000000000; -1000.000000000; -1000.000000000; -1000.000000000; -1000.000000000; -1000.00…
-1000.000000000; -1000.000000000; -1000.000000000; -1000.000000000; -1000.000000000; -1000.000000000; -1000.000000000; -1000.000000000; -1000.000000000; -1000.000000000; -1000.000000000; -1000.000000000; -1000.000000000; -1000.000000000; -1000.000000000; -1000.000000000; -1000.000000000; -1000.000000000; -1000.000000000; -1000.000000000; -1000.000000000; -1000.000000000; -1000.000000000; -1000.00…
-1000.000000000; -1000.000000000; -1000.000000000; -1000.000000000; -1000.000000000; -1000.000000000; -1000.000000000; -1000.000000000; -1000.000000000; -1000.000000000; -1000.000000000; -1000.000000000; -1000.000000000; -1000.000000000; -1000.000000000; -1000.000000000; -1000.000000000; -1000.000000000; -1000.000000000; -1000.000000000; -1000.000000000; -1000.000000000; -1000.000000000; -1000.00…
RefractiveFrontalPowerAnterior [D]
53.622450000; 53.652530000; 53.677550000; 53.696250000; 53.708180000; 53.713160000; 53.716160000; 53.709620000; 53.699050000; 53.685310000; 53.669510000; 53.652660000; 53.635780000; 53.619960000; 53.605960000; 53.594260000; 53.584720000; 53.576920000; 53.569880000; 53.562640000; 53.554500000; 53.544960000; 53.534110000; 53.522510000; 53.510640000; 53.498860000; 53.487620000; 53.476680000; 53.4659…
53.794210000; 53.832600000; 53.865590000; 53.891720000; 53.910190000; 53.920310000; 53.927910000; 53.922730000; 53.911400000; 53.894880000; 53.874530000; 53.851700000; 53.827650000; 53.803730000; 53.780830000; 53.759590000; 53.740040000; 53.721870000; 53.704290000; 53.686450000; 53.667670000; 53.647500000; 53.626060000; 53.603850000; 53.581470000; 53.559330000; 53.538220000; 53.518210000; 53.4994…
53.829150000; 53.867620000; 53.900670000; 53.926850000; 53.945360000; 53.955490000; 53.963110000; 53.957920000; 53.946570000; 53.930020000; 53.909630000; 53.886750000; 53.862660000; 53.838680000; 53.815740000; 53.794460000; 53.774870000; 53.756670000; 53.739060000; 53.721180000; 53.702360000; 53.682150000; 53.660670000; 53.638410000; 53.615990000; 53.593810000; 53.572660000; 53.552610000; 53.5337…
54.049230000; 54.084650000; 54.117610000; 54.146850000; 54.171250000; 54.189350000; 54.207620000; 54.211770000; 54.208740000; 54.198410000; 54.181270000; 54.157900000; 54.129120000; 54.095910000; 54.059220000; 54.020120000; 53.979480000; 53.937900000; 53.895920000; 53.853790000; 53.811650000; 53.769520000; 53.727510000; 53.685700000; 53.644350000; 53.603560000; 53.564510000; 53.527810000; 53.4942…
53.543980000; 53.577590000; 53.609790000; 53.640040000; 53.667950000; 53.692870000; 53.718910000; 53.737830000; 53.754050000; 53.767680000; 53.779170000; 53.788690000; 53.796510000; 53.802780000; 53.807650000; 53.811330000; 53.813900000; 53.815510000; 53.816230000; 53.816190000; 53.815230000; 53.813190000; 53.809940000; 53.805270000; 53.799020000; 53.790860000; 53.781070000; 53.769750000; 53.7572…
53.693960000; 53.719730000; 53.745610000; 53.771140000; 53.795940000; 53.819350000; 53.845890000; 53.865750000; 53.883400000; 53.898280000; 53.910090000; 53.918370000; 53.922840000; 53.923320000; 53.919920000; 53.913000000; 53.903160000; 53.891040000; 53.877500000; 53.863250000; 53.848680000; 53.833910000; 53.818800000; 53.802980000; 53.786040000; 53.767560000; 53.747940000; 53.727540000; 53.7070…
53.655980000; 53.680750000; 53.706460000; 53.732340000; 53.757790000; 53.781850000; 53.809590000; 53.829470000; 53.846570000; 53.860400000; 53.870720000; 53.877200000; 53.879730000; 53.878410000; 53.873520000; 53.865610000; 53.855440000; 53.843860000; 53.831840000; 53.820190000; 53.809430000; 53.799800000; 53.791190000; 53.783260000; 53.775460000; 53.767150000; 53.758510000; 53.749390000; 53.7399…
53.641610000; 53.668780000; 53.695440000; 53.721410000; 53.746620000; 53.770320000; 53.798690000; 53.819080000; 53.837880000; 53.855260000; 53.871600000; 53.887230000; 53.902460000; 53.917490000; 53.932400000; 53.947140000; 53.961560000; 53.975550000; 53.988890000; 54.001340000; 54.012560000; 54.022200000; 54.029970000; 54.035560000; 54.038700000; 54.039080000; 54.037110000; 54.032690000; 54.0258…
53.743430000; 53.776050000; 53.808570000; 53.840700000; 53.872210000; 53.901990000; 53.936730000; 53.962070000; 53.985100000; 54.005970000; 54.025170000; 54.043210000; 54.060550000; 54.077560000; 54.094470000; 54.111330000; 54.127980000; 54.144290000; 54.159990000; 54.174710000; 54.187970000; 54.199280000; 54.208240000; 54.214510000; 54.217860000; 54.218120000; 54.216030000; 54.211750000; 54.2055…
53.766170000; 53.794750000; 53.824460000; 53.854690000; 53.884980000; 53.913930000; 53.948990000; 53.974040000; 53.997010000; 54.018080000; 54.037780000; 54.056610000; 54.075040000; 54.093420000; 54.111950000; 54.130670000; 54.149430000; 54.168060000; 54.186240000; 54.203620000; 54.219800000; 54.234420000; 54.247300000; 54.258240000; 54.267210000; 54.273920000; 54.279150000; 54.282680000; 54.2845…
53.819070000; 53.839500000; 53.860610000; 53.881820000; 53.902800000; 53.922340000; 53.952240000; 53.972370000; 53.991560000; 54.010110000; 54.028590000; 54.047470000; 54.067110000; 54.087730000; 54.109320000; 54.131760000; 54.154710000; 54.177790000; 54.200480000; 54.222310000; 54.242800000; 54.261630000; 54.278690000; 54.293820000; 54.307090000; 54.318170000; 54.327560000; 54.334620000; 54.3388…
53.776510000; 53.802680000; 53.828010000; 53.851850000; 53.873740000; 53.892150000; 53.922250000; 53.939680000; 53.953820000; 53.998290000; 54.041610000; 54.084000000; 54.125660000; 54.166690000; 54.206990000; 54.246220000; 54.283950000; 54.319740000; 54.353200000; 54.384120000; 54.412420000; 54.438100000; 54.461300000; 54.481830000; 54.499530000; 54.513650000; 54.524350000; 54.530620000; 54.5318…
54.339990000; 54.374850000; 54.409110000; 54.442200000; 54.473800000; 54.502380000; 54.538570000; 54.559920000; 54.577030000; 54.606560000; 54.631680000; 54.652160000; 54.668050000; 54.679450000; 54.686720000; 54.690300000; 54.690730000; 54.688690000; 54.684730000; 54.679450000; 54.673180000; 54.666260000; 54.658840000; 54.650900000; 54.642350000; 54.632720000; 54.622850000; 54.612610000; 54.6024…
54.573400000; 54.610480000; 54.646810000; 54.681790000; 54.715120000; 54.745110000; 54.658160000; 54.679710000; 54.701530000; 54.719330000; 54.737170000; 54.755050000; 54.772850000; 54.790170000; 54.806500000; 54.821000000; 54.832950000; 54.841710000; 54.846880000; 54.848260000; 54.845760000; 54.839480000; 54.829540000; 54.816090000; 54.799540000; 54.780110000; 54.759620000; 54.738930000; 54.7193…
54.414940000; 54.420680000; 54.428450000; 54.438970000; 54.453600000; 54.472050000; 54.503200000; 54.526160000; 54.553300000; 54.586320000; 54.623870000; 54.665930000; 54.712180000; 54.761600000; 54.812440000; 54.862360000; 54.908820000; 54.949670000; 54.983510000; 55.009830000; 55.028770000; 55.040950000; 55.047130000; 55.047870000; 55.043850000; 55.035260000; 55.023820000; 55.010170000; 54.9953…
54.400470000; 54.399120000; 54.400700000; 54.406000000; 54.416170000; 54.430770000; 54.461070000; 54.482750000; 54.508360000; 54.539560000; 54.574580000; 54.613490000; 54.656360000; 54.702750000; 54.751530000; 54.801050000; 54.849250000; 54.894180000; 54.934520000; 54.969660000; 54.999790000; 55.025670000; 55.048320000; 55.068420000; 55.086530000; 55.102240000; 55.116300000; 55.128050000; 55.1372…
54.360860000; 54.360390000; 54.362440000; 54.366990000; 54.373730000; 54.381710000; 54.427730000; 54.450950000; 54.475860000; 54.503360000; 54.531550000; 54.560570000; 54.590960000; 54.623190000; 54.657330000; 54.692990000; 54.729140000; 54.764570000; 54.798250000; 54.829820000; 54.859520000; 54.888230000; 54.917010000; 54.946830000; 54.978380000; 55.011420000; 55.047000000; 55.084720000; 55.1246…
54.445760000; 54.439380000; 54.436090000; 54.435870000; 54.438340000; 54.442470000; 54.429250000; 54.461450000; 54.494270000; 54.527740000; 54.559440000; 54.589270000; 54.617880000; 54.646220000; 54.675010000; 54.704450000; 54.733990000; 54.762900000; 54.790340000; 54.816520000; 54.842010000; 54.868070000; 54.895950000; 54.927060000; 54.962600000; 55.003120000; 55.050800000; 55.106780000; 55.1725…
54.536650000; 54.523930000; 54.514880000; 54.509560000; 54.507430000; 54.507510000; 54.482530000; 54.517540000; 54.553380000; 54.588550000; 54.621550000; 54.652260000; 54.681450000; 54.710300000; 54.739790000; 54.770300000; 54.801280000; 54.831950000; 54.861420000; 54.889940000; 54.918210000; 54.947760000; 54.980060000; 55.016860000; 55.059600000; 55.109100000; 55.167890000; 55.237470000; 55.3196…
54.410760000; 54.420500000; 54.433610000; 54.450250000; 54.470590000; 54.494760000; 54.522840000; 54.554740000; 54.590220000; 54.628860000; 54.670080000; 54.713190000; 54.757420000; 54.802060000; 54.846530000; 54.890510000; 54.933990000; 54.977280000; 55.020920000; 55.065540000; 55.111730000; 55.159840000; 55.209880000; 55.261550000; 55.314290000; 55.367370000; 55.420120000; 55.471990000; 55.5226…
54.347070000; 54.356340000; 54.369400000; 54.386390000; 54.407490000; 54.432860000; 54.462570000; 54.496550000; 54.534520000; 54.575970000; 54.620300000; 54.666770000; 54.714570000; 54.762950000; 54.811340000; 54.859380000; 54.906980000; 54.954400000; 55.002110000; 55.050720000; 55.100900000; 55.153180000; 55.207870000; 55.265050000; 55.324490000; 55.385750000; 55.448230000; 55.511220000; 55.5739…
54.166610000; 54.172950000; 54.184520000; 54.201490000; 54.224040000; 54.252290000; 54.286180000; 54.325420000; 54.369460000; 54.417490000; 54.468580000; 54.521660000; 54.575710000; 54.629790000; 54.683220000; 54.735640000; 54.787060000; 54.837850000; 54.888700000; 54.940430000; 54.993890000; 55.049800000; 55.108600000; 55.170360000; 55.234830000; 55.301370000; 55.369150000; 55.437140000; 55.5042…
53.787030000; 53.782600000; 53.784930000; 53.794310000; 53.810850000; 53.834350000; 53.864170000; 53.899210000; 53.937980000; 53.978750000; 54.019780000; 54.059490000; 54.096610000; 54.130320000; 54.160220000; 54.186390000; 54.209270000; 54.229560000; 54.248200000; 54.266120000; 54.284350000; 54.303790000; 54.325190000; 54.349070000; 54.375740000; 54.405220000; 54.437280000; 54.471520000; 54.5073…
52.574440000; 52.529940000; 52.494220000; 52.468250000; 52.452470000; 52.446590000; 52.449330000; 52.458460000; 52.470970000; 52.483480000; 52.492700000; 52.495910000; 52.491170000; 52.477320000; 52.453920000; 52.420970000; 52.378560000; 52.326810000; 52.265930000; 52.196450000; 52.119580000; 52.037500000; 51.953300000; 51.870830000; 51.794210000; 51.727100000; 51.672100000; 51.630330000; 51.6013…
51.309970000; 51.228780000; 51.158840000; 51.101810000; 51.058460000; 51.028330000; 51.009360000; 50.997800000; 50.988650000; 50.976260000; 50.955120000; 50.920620000; 50.869560000; 50.800370000; 50.712970000; 50.608550000; 50.489070000; 50.356910000; 50.214570000; 50.064420000; 49.908870000; 49.750160000; 49.590410000; 49.431630000; 49.275830000; 49.124830000; 48.980300000; 48.843740000; 48.7164…
50.003760000; 50.002940000; 50.025820000; 50.067540000; 50.121430000; 50.179790000; 50.234330000; 50.276940000; 50.300380000; 50.298820000; 50.268290000; 50.206920000; 50.114950000; 49.994450000; 49.848740000; 49.682190000; 49.499320000; 49.304410000; 49.101230000; 48.893050000; 48.682640000; 48.472420000; 48.264580000; 48.061200000; 47.864300000; 47.675620000; 47.496560000; 47.328210000; 47.1713…
49.280900000; 49.333960000; 49.370530000; 49.391010000; 49.397810000; 49.393700000; 49.380000000; 49.355630000; 49.317090000; 49.259160000; 49.176760000; 49.065850000; 48.924500000; 48.753290000; 48.555350000; 48.335040000; 48.097590000; 47.848240000; 47.591680000; 47.331710000; 47.071530000; 46.813550000; 46.559710000; 46.311630000; 46.070960000; 45.839180000; 45.617790000; 45.408330000; 45.2123…
48.701230000; 48.550800000; 48.413540000; 48.291950000; 48.186750000; 48.095990000; 48.014920000; 47.936190000; 47.850660000; 47.748770000; 47.621990000; 47.464230000; 47.272670000; 47.047780000; 46.792860000; 46.513050000; 46.214100000; 45.901560000; 45.580130000; 45.253480000; 44.924760000; 44.596590000; 44.271470000; 43.951980000; 43.641160000; 43.341970000; 43.057400000; 42.790290000; 42.5431…
-1000.000000000; -1000.000000000; -1000.000000000; -1000.000000000; -1000.000000000; -1000.000000000; -1000.000000000; -1000.000000000; -1000.000000000; -1000.000000000; -1000.000000000; 46.450350000; 45.867010000; 45.313190000; 44.789420000; 44.292920000; 43.819170000; 43.363460000; 42.921970000; 42.492630000; 42.074260000; 41.666730000; 41.270740000; 40.887440000; 40.518010000; 40.164080000; 39…
-1000.000000000; -1000.000000000; -1000.000000000; -1000.000000000; -1000.000000000; -1000.000000000; -1000.000000000; -1000.000000000; -1000.000000000; -1000.000000000; -1000.000000000; -1000.000000000; -1000.000000000; -1000.000000000; -1000.000000000; -1000.000000000; -1000.000000000; -1000.000000000; -1000.000000000; -1000.000000000; -1000.000000000; -1000.000000000; -1000.000000000; -1000.00…
-1000.000000000; -1000.000000000; -1000.000000000; -1000.000000000; -1000.000000000; -1000.000000000; -1000.000000000; -1000.000000000; -1000.000000000; -1000.000000000; -1000.000000000; -1000.000000000; -1000.000000000; -1000.000000000; -1000.000000000; -1000.000000000; -1000.000000000; -1000.000000000; -1000.000000000; -1000.000000000; -1000.000000000; -1000.000000000; -1000.000000000; -1000.00…
RefractiveFrontalPowerPosterior [D]
-6.616655000; -6.614239000; -6.613472000; -6.614807000; -6.618651000; -6.625335000; -6.635076000; -6.647932000; -6.663809000; -6.682444000; -6.703371000; -6.725975000; -6.749530000; -6.773240000; -6.796289000; -6.817965000; -6.837670000; -6.854994000; -6.869737000; -6.881923000; -6.891768000; -6.899647000; -6.906035000; -6.911438000; -6.916295000; -6.920955000; -6.925636000; -6.930391000; -6.9351…
-6.704678000; -6.719182000; -6.734871000; -6.750896000; -6.766326000; -6.780262000; -6.791924000; -6.800694000; -6.806182000; -6.808260000; -6.807040000; -6.802822000; -6.796057000; -6.787303000; -6.777159000; -6.766142000; -6.754690000; -6.743128000; -6.731665000; -6.720375000; -6.709299000; -6.698540000; -6.688247000; -6.678639000; -6.670067000; -6.662935000; -6.657632000; -6.654521000; -6.6538…
-6.710026000; -6.716729000; -6.723629000; -6.730544000; -6.737240000; -6.743469000; -6.748988000; -6.753576000; -6.757069000; -6.759376000; -6.760476000; -6.760442000; -6.759412000; -6.757574000; -6.755156000; -6.752375000; -6.749405000; -6.746388000; -6.743425000; -6.740554000; -6.737812000; -6.735266000; -6.733000000; -6.731125000; -6.729815000; -6.729237000; -6.729548000; -6.730878000; -6.7332…
-6.713770000; -6.716702000; -6.719689000; -6.722782000; -6.725996000; -6.729314000; -6.732693000; -6.736058000; -6.739331000; -6.742435000; -6.745289000; -6.747850000; -6.750092000; -6.752004000; -6.753601000; -6.754907000; -6.755927000; -6.756675000; -6.757168000; -6.757412000; -6.757447000; -6.757353000; -6.757237000; -6.757233000; -6.757516000; -6.758241000; -6.759544000; -6.761524000; -6.7642…
-6.721431000; -6.722198000; -6.723095000; -6.724180000; -6.725496000; -6.727080000; -6.728946000; -6.731101000; -6.733543000; -6.736271000; -6.739278000; -6.742574000; -6.746164000; -6.750054000; -6.754243000; -6.758715000; -6.763417000; -6.768279000; -6.773218000; -6.778120000; -6.782895000; -6.787485000; -6.791857000; -6.796011000; -6.800007000; -6.803904000; -6.807768000; -6.811659000; -6.8156…
-6.753640000; -6.753500000; -6.753280000; -6.753057000; -6.752926000; -6.752997000; -6.753375000; -6.754157000; -6.755424000; -6.757236000; -6.759630000; -6.762633000; -6.766249000; -6.770469000; -6.775279000; -6.780637000; -6.786494000; -6.792787000; -6.799443000; -6.806356000; -6.813450000; -6.820641000; -6.827853000; -6.835026000; -6.842138000; -6.849154000; -6.856052000; -6.862807000; -6.8693…
-6.794061000; -6.794630000; -6.795192000; -6.795777000; -6.796427000; -6.797188000; -6.798107000; -6.799227000; -6.800576000; -6.802172000; -6.804030000; -6.806159000; -6.808570000; -6.811285000; -6.814342000; -6.817771000; -6.821623000; -6.825947000; -6.830786000; -6.836145000; -6.842050000; -6.848490000; -6.855439000; -6.862856000; -6.870707000; -6.878916000; -6.887403000; -6.896068000; -6.9047…
-6.836698000; -6.836854000; -6.836894000; -6.836858000; -6.836811000; -6.836828000; -6.836989000; -6.837365000; -6.838015000; -6.838981000; -6.840299000; -6.841998000; -6.844104000; -6.846652000; -6.849689000; -6.853252000; -6.857394000; -6.862164000; -6.867600000; -6.873704000; -6.880495000; -6.887951000; -6.896040000; -6.904712000; -6.913926000; -6.923598000; -6.933646000; -6.943968000; -6.9544…
-6.883740000; -6.883956000; -6.884257000; -6.884710000; -6.885393000; -6.886382000; -6.887742000; -6.889517000; -6.891730000; -6.894380000; -6.897454000; -6.900937000; -6.904814000; -6.909081000; -6.913754000; -6.918842000; -6.924372000; -6.930369000; -6.936852000; -6.943805000; -6.951236000; -6.959124000; -6.967440000; -6.976152000; -6.985243000; -6.994661000; -7.004364000; -7.014295000; -7.0243…
-6.951784000; -6.952444000; -6.953290000; -6.954390000; -6.955831000; -6.957704000; -6.960085000; -6.963033000; -6.966583000; -6.970743000; -6.975503000; -6.980850000; -6.986759000; -6.993212000; -7.000198000; -7.007700000; -7.015710000; -7.024217000; -7.033202000; -7.042616000; -7.052432000; -7.062592000; -7.073034000; -7.083695000; -7.094522000; -7.105437000; -7.116377000; -7.127272000; -7.1380…
-7.037048000; -7.038309000; -7.039761000; -7.041498000; -7.043626000; -7.046256000; -7.049475000; -7.053349000; -7.057915000; -7.063172000; -7.069095000; -7.075651000; -7.082795000; -7.090484000; -7.098683000; -7.107354000; -7.116470000; -7.126008000; -7.135938000; -7.146204000; -7.156768000; -7.167567000; -7.178524000; -7.189558000; -7.200593000; -7.211527000; -7.222268000; -7.232715000; -7.2427…
-7.124150000; -7.125703000; -7.127593000; -7.129905000; -7.132720000; -7.136100000; -7.140078000; -7.144657000; -7.149815000; -7.155505000; -7.161673000; -7.168275000; -7.175281000; -7.182673000; -7.190459000; -7.198658000; -7.207292000; -7.216384000; -7.225947000; -7.235957000; -7.246388000; -7.257185000; -7.268268000; -7.279543000; -7.290916000; -7.302262000; -7.313468000; -7.324414000; -7.3349…
-7.238840000; -7.241173000; -7.243646000; -7.246285000; -7.249125000; -7.252194000; -7.255511000; -7.259092000; -7.262946000; -7.267076000; -7.271494000; -7.276233000; -7.281336000; -7.286863000; -7.292889000; -7.299491000; -7.306736000; -7.314682000; -7.323359000; -7.332761000; -7.342864000; -7.353605000; -7.364902000; -7.376651000; -7.388732000; -7.401020000; -7.413394000; -7.425738000; -7.4379…
-7.393835000; -7.394391000; -7.395130000; -7.396100000; -7.397362000; -7.398986000; -7.401042000; -7.403601000; -7.406733000; -7.410504000; -7.414982000; -7.420246000; -7.426366000; -7.433405000; -7.441413000; -7.450403000; -7.460346000; -7.471170000; -7.482759000; -7.494942000; -7.507536000; -7.520338000; -7.533149000; -7.545790000; -7.558109000; -7.569988000; -7.581350000; -7.592155000; -7.6023…
-7.526588000; -7.525723000; -7.526056000; -7.527647000; -7.530528000; -7.534685000; -7.540051000; -7.546511000; -7.553905000; -7.562031000; -7.570666000; -7.579600000; -7.588632000; -7.597592000; -7.606358000; -7.614845000; -7.623009000; -7.630846000; -7.638383000; -7.645658000; -7.652734000; -7.659678000; -7.666557000; -7.673433000; -7.680355000; -7.687349000; -7.694444000; -7.701644000; -7.7089…
-7.645850000; -7.643613000; -7.642707000; -7.643190000; -7.645087000; -7.648380000; -7.652992000; -7.658798000; -7.665625000; -7.673254000; -7.681446000; -7.689966000; -7.698589000; -7.707119000; -7.715409000; -7.723351000; -7.730879000; -7.737975000; -7.744660000; -7.750972000; -7.756978000; -7.762761000; -7.768407000; -7.774003000; -7.779621000; -7.785320000; -7.791157000; -7.797168000; -7.8033…
-7.765934000; -7.762645000; -7.760882000; -7.760677000; -7.762023000; -7.764865000; -7.769088000; -7.774529000; -7.780972000; -7.788160000; -7.795816000; -7.803673000; -7.811479000; -7.819014000; -7.826118000; -7.832675000; -7.838627000; -7.843966000; -7.848734000; -7.853001000; -7.856868000; -7.860455000; -7.863890000; -7.867298000; -7.870788000; -7.874455000; -7.878387000; -7.882650000; -7.8872…
-7.879037000; -7.873903000; -7.870432000; -7.868636000; -7.868485000; -7.869896000; -7.872729000; -7.876793000; -7.881849000; -7.887622000; -7.893816000; -7.900151000; -7.906363000; -7.912224000; -7.917569000; -7.922280000; -7.926298000; -7.929620000; -7.932300000; -7.934424000; -7.936111000; -7.937510000; -7.938777000; -7.940071000; -7.941535000; -7.943301000; -7.945492000; -7.948209000; -7.9515…
-7.977271000; -7.969376000; -7.963219000; -7.958809000; -7.956111000; -7.955033000; -7.955427000; -7.957094000; -7.959791000; -7.963234000; -7.967128000; -7.971186000; -7.975138000; -7.978756000; -7.981870000; -7.984365000; -7.986181000; -7.987325000; -7.987854000; -7.987870000; -7.987502000; -7.986908000; -7.986258000; -7.985719000; -7.985445000; -7.985578000; -7.986252000; -7.987586000; -7.9896…
-8.051915000; -8.040569000; -8.030988000; -8.023177000; -8.017094000; -8.012641000; -8.009668000; -8.007976000; -8.007321000; -8.007430000; -8.008017000; -8.008803000; -8.009540000; -8.010010000; -8.010061000; -8.009594000; -8.008569000; -8.007008000; -8.004981000; -8.002608000; -8.000024000; -7.997389000; -7.994872000; -7.992632000; -7.990817000; -7.989556000; -7.988976000; -7.989189000; -7.9902…
-8.095868000; -8.081245000; -8.067950000; -8.055951000; -8.045196000; -8.035604000; -8.027074000; -8.019476000; -8.012658000; -8.006450000; -8.000677000; -7.995175000; -7.989798000; -7.984431000; -7.979002000; -7.973481000; -7.967887000; -7.962281000; -7.956752000; -7.951417000; -7.946394000; -7.941790000; -7.937699000; -7.934199000; -7.931348000; -7.929187000; -7.927759000; -7.927112000; -7.9273…
-8.086397000; -8.067408000; -8.049041000; -8.031238000; -8.013953000; -7.997142000; -7.980773000; -7.964812000; -7.949224000; -7.933972000; -7.919034000; -7.904390000; -7.890046000; -7.876039000; -7.862433000; -7.849322000; -7.836853000; -7.825186000; -7.814487000; -7.804924000; -7.796632000; -7.789688000; -7.784116000; -7.779888000; -7.776952000; -7.775201000; -7.774532000; -7.774856000; -7.7761…
-7.983716000; -7.959307000; -7.934495000; -7.909178000; -7.883301000; -7.856858000; -7.829903000; -7.802525000; -7.774856000; -7.747071000; -7.719378000; -7.691998000; -7.665186000; -7.639225000; -7.614392000; -7.590973000; -7.569282000; -7.549601000; -7.532169000; -7.517183000; -7.504770000; -7.494931000; -7.487582000; -7.482551000; -7.479655000; -7.478614000; -7.479151000; -7.481012000; -7.4840…
-7.738689000; -7.711435000; -7.682255000; -7.650931000; -7.617345000; -7.581489000; -7.543478000; -7.503536000; -7.462012000; -7.419367000; -7.376144000; -7.332938000; -7.290404000; -7.249216000; -7.210007000; -7.173401000; -7.140009000; -7.110348000; -7.084825000; -7.063735000; -7.047229000; -7.035241000; -7.027534000; -7.023711000; -7.023349000; -7.025840000; -7.030536000; -7.036809000; -7.0441…
-7.335565000; -7.306104000; -7.272163000; -7.233419000; -7.189685000; -7.140947000; -7.087413000; -7.029490000; -6.967833000; -6.903344000; -6.837081000; -6.770236000; -6.704122000; -6.640066000; -6.579288000; -6.522991000; -6.472266000; -6.427999000; -6.390842000; -6.361210000; -6.339223000; -6.324645000; -6.316925000; -6.315208000; -6.318631000; -6.325969000; -6.335890000; -6.347082000; -6.3584…
-6.686672000; -6.655294000; -6.615128000; -6.565760000; -6.506944000; -6.438699000; -6.361390000; -6.275725000; -6.182866000; -6.084424000; -5.982296000; -5.878674000; -5.775950000; -5.676516000; -5.582541000; -5.496146000; -5.419107000; -5.352803000; -5.298252000; -5.256461000; -5.227759000; -5.212155000; -5.209409000; -5.219106000; -5.240242000; -5.272139000; -5.314124000; -5.365674000; -5.4264…
-1000.000000000; -1000.000000000; -1000.000000000; -1000.000000000; -1000.000000000; -1000.000000000; -1000.000000000; -1000.000000000; -1000.000000000; -1000.000000000; -1000.000000000; -5.750742000; -5.626209000; -5.546168000; -5.515344000; -5.535046000; -5.603433000; -5.715574000; -5.864044000; -6.039787000; -6.233083000; -1000.000000000; -1000.000000000; -1000.000000000; -1000.000000000; -100…
-1000.000000000; -1000.000000000; -1000.000000000; -1000.000000000; -1000.000000000; -1000.000000000; -1000.000000000; -1000.000000000; -1000.000000000; -1000.000000000; -1000.000000000; -1000.000000000; -1000.000000000; -1000.000000000; -1000.000000000; -1000.000000000; -1000.000000000; -1000.000000000; -1000.000000000; -1000.000000000; -1000.000000000; -1000.000000000; -1000.000000000; -1000.00…
-1000.000000000; -1000.000000000; -1000.000000000; -1000.000000000; -1000.000000000; -1000.000000000; -1000.000000000; -1000.000000000; -1000.000000000; -1000.000000000; -1000.000000000; -1000.000000000; -1000.000000000; -1000.000000000; -1000.000000000; -1000.000000000; -1000.000000000; -1000.000000000; -1000.000000000; -1000.000000000; -1000.000000000; -1000.000000000; -1000.000000000; -1000.00…
-1000.000000000; -1000.000000000; -1000.000000000; -1000.000000000; -1000.000000000; -1000.000000000; -1000.000000000; -1000.000000000; -1000.000000000; -1000.000000000; -1000.000000000; -1000.000000000; -1000.000000000; -1000.000000000; -1000.000000000; -1000.000000000; -1000.000000000; -1000.000000000; -1000.000000000; -1000.000000000; -1000.000000000; -1000.000000000; -1000.000000000; -1000.00…
-1000.000000000; -1000.000000000; -1000.000000000; -1000.000000000; -1000.000000000; -1000.000000000; -1000.000000000; -1000.000000000; -1000.000000000; -1000.000000000; -1000.000000000; -1000.000000000; -1000.000000000; -1000.000000000; -1000.000000000; -1000.000000000; -1000.000000000; -1000.000000000; -1000.000000000; -1000.000000000; -1000.000000000; -1000.000000000; -1000.000000000; -1000.00…
SagittalAnterior [mm]
7.014427000; 7.010863000; 7.007864000; 7.005534000; 7.003931000; 7.003065000; 7.002911000; 7.003407000; 7.004461000; 7.005949000; 7.007730000; 7.009664000; 7.011625000; 7.013509000; 7.015239000; 7.016776000; 7.018123000; 7.019320000; 7.020432000; 7.021535000; 7.022688000; 7.023931000; 7.025270000; 7.026689000; 7.028155000; 7.029636000; 7.031107000; 7.032556000; 7.033978000; 7.035371000; 7.0367300…
6.997682000; 6.993423000; 6.989755000; 6.986798000; 6.984630000; 6.983288000; 6.982781000; 6.983084000; 6.984120000; 6.985772000; 6.987892000; 6.990326000; 6.992936000; 6.995594000; 6.998208000; 7.000720000; 7.003113000; 7.005408000; 7.007652000; 7.009904000; 7.012214000; 7.014612000; 7.017098000; 7.019648000; 7.022220000; 7.024768000; 7.027248000; 7.029629000; 7.031888000; 7.034015000; 7.0360080…
6.993048000; 6.988601000; 6.984674000; 6.981383000; 6.978814000; 6.977023000; 6.976048000; 6.975899000; 6.976535000; 6.977860000; 6.979750000; 6.982067000; 6.984682000; 6.987476000; 6.990354000; 6.993248000; 6.996121000; 6.998972000; 7.001820000; 7.004698000; 7.007638000; 7.010656000; 7.013751000; 7.016898000; 7.020058000; 7.023183000; 7.026222000; 7.029130000; 7.031869000; 7.034415000; 7.0367590…
7.002515000; 6.998178000; 6.994208000; 6.990704000; 6.987741000; 6.985386000; 6.983698000; 6.982720000; 6.982450000; 6.982834000; 6.983787000; 6.985214000; 6.987024000; 6.989127000; 6.991444000; 6.993911000; 6.996480000; 6.999123000; 7.001829000; 7.004600000; 7.007443000; 7.010365000; 7.013362000; 7.016424000; 7.019525000; 7.022630000; 7.025692000; 7.028661000; 7.031487000; 7.034129000; 7.0365620…
7.022691000; 7.018717000; 7.014925000; 7.011388000; 7.008167000; 7.005325000; 7.002932000; 7.001057000; 6.999733000; 6.998950000; 6.998670000; 6.998849000; 6.999444000; 7.000407000; 7.001685000; 7.003224000; 7.004972000; 7.006878000; 7.008904000; 7.011021000; 7.013211000; 7.015471000; 7.017803000; 7.020212000; 7.022696000; 7.025242000; 7.027821000; 7.030387000; 7.032887000; 7.035270000; 7.0374920…
7.044919000; 7.041335000; 7.037794000; 7.034350000; 7.031052000; 7.027954000; 7.025133000; 7.022670000; 7.020619000; 7.018995000; 7.017787000; 7.016985000; 7.016575000; 7.016538000; 7.016842000; 7.017444000; 7.018291000; 7.019327000; 7.020498000; 7.021760000; 7.023085000; 7.024466000; 7.025909000; 7.027436000; 7.029065000; 7.030803000; 7.032641000; 7.034550000; 7.036484000; 7.038394000; 7.0402360…
7.062935000; 7.059513000; 7.056081000; 7.052682000; 7.049353000; 7.046141000; 7.043127000; 7.040400000; 7.038020000; 7.035996000; 7.034316000; 7.032968000; 7.031940000; 7.031217000; 7.030775000; 7.030581000; 7.030592000; 7.030766000; 7.031059000; 7.031436000; 7.031882000; 7.032396000; 7.032997000; 7.033710000; 7.034564000; 7.035576000; 7.036746000; 7.038055000; 7.039475000; 7.040967000; 7.0424980…
7.079089000; 7.075541000; 7.071980000; 7.068439000; 7.064948000; 7.061550000; 7.058331000; 7.055389000; 7.052776000; 7.050483000; 7.048470000; 7.046701000; 7.045146000; 7.043779000; 7.042579000; 7.041524000; 7.040593000; 7.039770000; 7.039043000; 7.038410000; 7.037879000; 7.037471000; 7.037214000; 7.037138000; 7.037268000; 7.037618000; 7.038186000; 7.038958000; 7.039916000; 7.041037000; 7.0423030…
7.096685000; 7.093057000; 7.089407000; 7.085765000; 7.082150000; 7.078603000; 7.075212000; 7.072082000; 7.069262000; 7.066719000; 7.064387000; 7.062207000; 7.060130000; 7.058125000; 7.056172000; 7.054262000; 7.052399000; 7.050595000; 7.048873000; 7.047262000; 7.045796000; 7.044512000; 7.043445000; 7.042622000; 7.042064000; 7.041775000; 7.041749000; 7.041975000; 7.042445000; 7.043150000; 7.0440910…
7.116627000; 7.113190000; 7.109714000; 7.106227000; 7.102744000; 7.099287000; 7.095933000; 7.092780000; 7.089849000; 7.087083000; 7.084415000; 7.081810000; 7.079238000; 7.076680000; 7.074123000; 7.071570000; 7.069038000; 7.066558000; 7.064167000; 7.061905000; 7.059816000; 7.057938000; 7.056302000; 7.054932000; 7.053843000; 7.053040000; 7.052523000; 7.052291000; 7.052352000; 7.052713000; 7.0533820…
7.136316000; 7.133053000; 7.129771000; 7.126501000; 7.123245000; 7.119999000; 7.116816000; 7.113750000; 7.110756000; 7.107728000; 7.104640000; 7.101544000; 7.098482000; 7.095462000; 7.092486000; 7.089560000; 7.086703000; 7.083944000; 7.081314000; 7.078846000; 7.076571000; 7.074514000; 7.072694000; 7.071129000; 7.069834000; 7.068820000; 7.068100000; 7.067690000; 7.067611000; 7.067876000; 7.0684920…
7.147615000; 7.144162000; 7.140756000; 7.137453000; 7.134308000; 7.131345000; 7.128542000; 7.125789000; 7.122905000; 7.119775000; 7.116473000; 7.113164000; 7.109959000; 7.106894000; 7.103979000; 7.101220000; 7.098632000; 7.096231000; 7.094033000; 7.092051000; 7.090295000; 7.088771000; 7.087483000; 7.086441000; 7.085653000; 7.085128000; 7.084871000; 7.084889000; 7.085186000; 7.085760000; 7.0865950…
7.153818000; 7.150197000; 7.146650000; 7.143274000; 7.140243000; 7.137693000; 7.135489000; 7.133228000; 7.130587000; 7.127541000; 7.124280000; 7.121022000; 7.117894000; 7.114946000; 7.112211000; 7.109716000; 7.107495000; 7.105574000; 7.103967000; 7.102681000; 7.101708000; 7.101040000; 7.100666000; 7.100574000; 7.100758000; 7.101197000; 7.101863000; 7.102718000; 7.103721000; 7.104822000; 7.1059740…
7.169230000; 7.166209000; 7.163178000; 7.160222000; 7.157560000; 7.155413000; 7.153603000; 7.151576000; 7.149000000; 7.145957000; 7.142658000; 7.139266000; 7.135874000; 7.132545000; 7.129352000; 7.126384000; 7.123732000; 7.121472000; 7.119655000; 7.118302000; 7.117405000; 7.116941000; 7.116877000; 7.117181000; 7.117818000; 7.118737000; 7.119874000; 7.121150000; 7.122488000; 7.123807000; 7.1250340…
7.203100000; 7.201373000; 7.199471000; 7.197431000; 7.195360000; 7.193403000; 7.191454000; 7.189160000; 7.186341000; 7.183075000; 7.179474000; 7.175622000; 7.171564000; 7.167370000; 7.163151000; 7.159047000; 7.155213000; 7.151788000; 7.148869000; 7.146501000; 7.144679000; 7.143365000; 7.142502000; 7.142035000; 7.141908000; 7.142061000; 7.142425000; 7.142926000; 7.143495000; 7.144061000; 7.1445640…
7.248641000; 7.248160000; 7.247374000; 7.246258000; 7.244769000; 7.242849000; 7.240473000; 7.237679000; 7.234513000; 7.230997000; 7.227158000; 7.223019000; 7.218609000; 7.213976000; 7.209212000; 7.204455000; 7.199867000; 7.195601000; 7.191771000; 7.188426000; 7.185555000; 7.183098000; 7.180973000; 7.179102000; 7.177418000; 7.175862000; 7.174376000; 7.172908000; 7.171420000; 7.169883000; 7.1682860…
7.293776000; 7.294063000; 7.293959000; 7.293479000; 7.292562000; 7.291053000; 7.288824000; 7.285951000; 7.282639000; 7.279043000; 7.275259000; 7.271325000; 7.267241000; 7.263002000; 7.258638000; 7.254225000; 7.249876000; 7.245716000; 7.241833000; 7.238261000; 7.234967000; 7.231866000; 7.228853000; 7.225823000; 7.222688000; 7.219374000; 7.215805000; 7.211920000; 7.207682000; 7.203091000; 7.1982090…
7.335687000; 7.336527000; 7.336918000; 7.336946000; 7.336662000; 7.336004000; 7.334580000; 7.332035000; 7.328650000; 7.324955000; 7.321235000; 7.317564000; 7.313910000; 7.310217000; 7.306450000; 7.302622000; 7.298795000; 7.295054000; 7.291464000; 7.288034000; 7.284705000; 7.281370000; 7.277894000; 7.274141000; 7.269992000; 7.265328000; 7.260028000; 7.253977000; 7.247098000; 7.239392000; 7.2309900…
7.375632000; 7.377130000; 7.378109000; 7.378703000; 7.379102000; 7.379460000; 7.379091000; 7.376948000; 7.373387000; 7.369437000; 7.365591000; 7.361947000; 7.358451000; 7.355010000; 7.351544000; 7.348023000; 7.344480000; 7.340980000; 7.337569000; 7.334238000; 7.330903000; 7.327428000; 7.323648000; 7.319394000; 7.314505000; 7.308815000; 7.302139000; 7.294294000; 7.285149000; 7.274685000; 7.2630930…
7.443075000; 7.441937000; 7.440426000; 7.438521000; 7.436198000; 7.433439000; 7.430232000; 7.426585000; 7.422525000; 7.418104000; 7.413386000; 7.408455000; 7.403401000; 7.398307000; 7.393239000; 7.388235000; 7.383298000; 7.378392000; 7.373457000; 7.368422000; 7.363221000; 7.357818000; 7.352211000; 7.346439000; 7.340567000; 7.334679000; 7.328852000; 7.323144000; 7.317596000; 7.312224000; 7.3070340…
7.505225000; 7.504140000; 7.502638000; 7.500702000; 7.498308000; 7.495432000; 7.492064000; 7.488209000; 7.483901000; 7.479194000; 7.474160000; 7.468887000; 7.463467000; 7.457986000; 7.452513000; 7.447091000; 7.441727000; 7.436397000; 7.431046000; 7.425609000; 7.420012000; 7.414199000; 7.408139000; 7.401828000; 7.395296000; 7.388596000; 7.381794000; 7.374969000; 7.368197000; 7.361557000; 7.3551230…
7.582406000; 7.581643000; 7.580306000; 7.578375000; 7.575824000; 7.572638000; 7.568817000; 7.564393000; 7.559427000; 7.554009000; 7.548248000; 7.542264000; 7.536176000; 7.530090000; 7.524086000; 7.518205000; 7.512447000; 7.506772000; 7.501105000; 7.495354000; 7.489427000; 7.483247000; 7.476768000; 7.469987000; 7.462936000; 7.455686000; 7.448330000; 7.440980000; 7.433750000; 7.426747000; 7.4200720…
7.683671000; 7.684082000; 7.683745000; 7.682622000; 7.680697000; 7.677985000; 7.674553000; 7.670518000; 7.666047000; 7.661330000; 7.656565000; 7.651930000; 7.647570000; 7.643582000; 7.640012000; 7.636854000; 7.634062000; 7.631556000; 7.629234000; 7.626987000; 7.624705000; 7.622288000; 7.619657000; 7.616757000; 7.613563000; 7.610076000; 7.606326000; 7.602362000; 7.598248000; 7.594058000; 7.5898650…
7.880701000; 7.885701000; 7.889688000; 7.892546000; 7.894216000; 7.894721000; 7.894206000; 7.892925000; 7.891224000; 7.889500000; 7.888137000; 7.887460000; 7.887705000; 7.889019000; 7.891470000; 7.895075000; 7.899841000; 7.905774000; 7.912860000; 7.921049000; 7.930197000; 7.940040000; 7.950193000; 7.960178000; 7.969481000; 7.977643000; 7.984331000; 7.989398000; 7.992889000; 7.995014000; 7.9960400…
8.091798000; 8.101452000; 8.109767000; 8.116534000; 8.121654000; 8.125179000; 8.127369000; 8.128688000; 8.129759000; 8.131288000; 8.133961000; 8.138352000; 8.144859000; 8.153677000; 8.164811000; 8.178114000; 8.193343000; 8.210207000; 8.228400000; 8.247637000; 8.267622000; 8.288085000; 8.308765000; 8.329413000; 8.349771000; 8.369598000; 8.388674000; 8.406787000; 8.423755000; 8.439422000; 8.4535680…
8.316310000; 8.316616000; 8.313967000; 8.308948000; 8.302376000; 8.295206000; 8.288469000; 8.283184000; 8.280268000; 8.280472000; 8.284319000; 8.292077000; 8.303753000; 8.319122000; 8.337807000; 8.359290000; 8.383033000; 8.408518000; 8.435281000; 8.462915000; 8.491065000; 8.519411000; 8.547652000; 8.575500000; 8.602663000; 8.628888000; 8.653956000; 8.677692000; 8.699966000; 8.720690000; 8.7396600…
8.473954000; 8.467154000; 8.462444000; 8.459777000; 8.458849000; 8.459312000; 8.461017000; 8.464122000; 8.469109000; 8.476688000; 8.487559000; 8.502291000; 8.521178000; 8.544196000; 8.570986000; 8.601023000; 8.633660000; 8.668242000; 8.704166000; 8.740942000; 8.778137000; 8.815415000; 8.852493000; 8.889117000; 8.925020000; 8.959945000; 8.993623000; 9.025770000; 9.056105000; 9.084361000; 9.1101330…
8.615134000; 8.634947000; 8.653087000; 8.669204000; 8.683194000; 8.695324000; 8.706249000; 8.716993000; 8.728840000; 8.743146000; 8.761140000; 8.783722000; 8.811354000; 8.844045000; 8.881417000; 8.922841000; 8.967588000; 9.014951000; 9.064317000; 9.115197000; 9.167145000; 9.219760000; 9.272632000; 9.325300000; 9.377221000; 9.427828000; 9.476538000; 9.522773000; 9.566017000; 9.605849000; 9.6417260…
-1000.000000000; -1000.000000000; -1000.000000000; -1000.000000000; -1000.000000000; -1000.000000000; -1000.000000000; -1000.000000000; -1000.000000000; -1000.000000000; -1000.000000000; 9.016138000; 9.100265000; 9.182270000; 9.262119000; 9.340173000; 9.416972000; 9.493049000; 9.568795000; 9.644344000; 9.719698000; 9.794706000; 9.869098000; 9.942528000; 10.014620000; 10.084920000; 10.152930000; 1…
-1000.000000000; -1000.000000000; -1000.000000000; -1000.000000000; -1000.000000000; -1000.000000000; -1000.000000000; -1000.000000000; -1000.000000000; -1000.000000000; -1000.000000000; -1000.000000000; -1000.000000000; -1000.000000000; -1000.000000000; -1000.000000000; -1000.000000000; -1000.000000000; -1000.000000000; -1000.000000000; -1000.000000000; -1000.000000000; -1000.000000000; -1000.00…
-1000.000000000; -1000.000000000; -1000.000000000; -1000.000000000; -1000.000000000; -1000.000000000; -1000.000000000; -1000.000000000; -1000.000000000; -1000.000000000; -1000.000000000; -1000.000000000; -1000.000000000; -1000.000000000; -1000.000000000; -1000.000000000; -1000.000000000; -1000.000000000; -1000.000000000; -1000.000000000; -1000.000000000; -1000.000000000; -1000.000000000; -1000.00…
SagittalPosterior [mm]
6.073727000; 6.077259000; 6.079362000; 6.079595000; 6.077553000; 6.072903000; 6.065414000; 6.055003000; 6.041730000; 6.025819000; 6.007677000; 5.987853000; 5.967004000; 5.945854000; 5.925148000; 5.905552000; 5.887637000; 5.871812000; 5.858307000; 5.847152000; 5.838199000; 5.831151000; 5.825610000; 5.821132000; 5.817307000; 5.813788000; 5.810328000; 5.806808000; 5.803255000; 5.799792000; 5.7966770…
5.992638000; 5.980144000; 5.966576000; 5.952681000; 5.939273000; 5.927142000; 5.916974000; 5.909309000; 5.904491000; 5.902635000; 5.903643000; 5.907257000; 5.913083000; 5.920640000; 5.929409000; 5.938942000; 5.948867000; 5.958907000; 5.968884000; 5.978745000; 5.988455000; 5.997926000; 6.007023000; 6.015550000; 6.023188000; 6.029572000; 6.034345000; 6.037176000; 6.037807000; 6.036127000; 6.0321310…
5.998222000; 5.992449000; 5.986506000; 5.980552000; 5.974792000; 5.969440000; 5.964708000; 5.960787000; 5.957819000; 5.955882000; 5.954993000; 5.955085000; 5.956037000; 5.957680000; 5.959817000; 5.962256000; 5.964845000; 5.967463000; 5.970022000; 5.972493000; 5.974844000; 5.977021000; 5.978953000; 5.980545000; 5.981646000; 5.982111000; 5.981801000; 5.980607000; 5.978465000; 5.975409000; 5.9715200…
6.015066000; 6.012623000; 6.010135000; 6.007555000; 6.004869000; 6.002088000; 5.999251000; 5.996421000; 5.993666000; 5.991054000; 5.988653000; 5.986500000; 5.984619000; 5.983014000; 5.981674000; 5.980573000; 5.979706000; 5.979062000; 5.978624000; 5.978388000; 5.978319000; 5.978350000; 5.978389000; 5.978323000; 5.978000000; 5.977289000; 5.976072000; 5.974267000; 5.971843000; 5.968850000; 5.9653790…
6.035569000; 6.035097000; 6.034507000; 6.033749000; 6.032781000; 6.031574000; 6.030114000; 6.028396000; 6.026420000; 6.024189000; 6.021710000; 6.018971000; 6.015967000; 6.012692000; 6.009143000; 6.005332000; 6.001302000; 5.997114000; 5.992838000; 5.988575000; 5.984403000; 5.980376000; 5.976524000; 5.972852000; 5.969312000; 5.965857000; 5.962431000; 5.958989000; 5.955504000; 5.952006000; 5.9485460…
6.041922000; 6.042299000; 6.042735000; 6.043163000; 6.043500000; 6.043651000; 6.043526000; 6.043042000; 6.042130000; 6.040739000; 6.038836000; 6.036400000; 6.033427000; 6.029922000; 6.025898000; 6.021388000; 6.016435000; 6.011093000; 6.005424000; 5.999520000; 5.993449000; 5.987285000; 5.981093000; 5.974930000; 5.968817000; 5.962785000; 5.956858000; 5.951056000; 5.945415000; 5.939997000; 5.9348750…
6.048819000; 6.048638000; 6.048450000; 6.048230000; 6.047940000; 6.047542000; 6.046995000; 6.046263000; 6.045323000; 6.044161000; 6.042764000; 6.041124000; 6.039230000; 6.037063000; 6.034590000; 6.031784000; 6.028602000; 6.025003000; 6.020954000; 6.016449000; 6.011473000; 6.006036000; 6.000165000; 5.993896000; 5.987264000; 5.980335000; 5.973179000; 5.965880000; 5.958543000; 5.951296000; 5.9442730…
6.061498000; 6.061713000; 6.062010000; 6.062353000; 6.062687000; 6.062950000; 6.063076000; 6.063005000; 6.062693000; 6.062101000; 6.061203000; 6.059974000; 6.058390000; 6.056422000; 6.054029000; 6.051180000; 6.047831000; 6.043942000; 6.039483000; 6.034456000; 6.028848000; 6.022682000; 6.015989000; 6.008814000; 6.001198000; 5.993212000; 5.984928000; 5.976431000; 5.967827000; 5.959248000; 5.9508340…
6.078115000; 6.078338000; 6.078478000; 6.078477000; 6.078269000; 6.077795000; 6.076999000; 6.075848000; 6.074325000; 6.072430000; 6.070174000; 6.067570000; 6.064629000; 6.061352000; 6.057727000; 6.053744000; 6.049381000; 6.044619000; 6.039443000; 6.033869000; 6.027894000; 6.021539000; 6.014832000; 6.007802000; 6.000471000; 5.992884000; 5.985077000; 5.977100000; 5.969021000; 5.960934000; 5.9529490…
6.085887000; 6.085811000; 6.085575000; 6.085120000; 6.084377000; 6.083275000; 6.081755000; 6.079772000; 6.077299000; 6.074332000; 6.070879000; 6.066953000; 6.062570000; 6.057746000; 6.052486000; 6.046804000; 6.040705000; 6.034198000; 6.027298000; 6.020047000; 6.012466000; 6.004607000; 5.996519000; 5.988256000; 5.979863000; 5.971403000; 5.962928000; 5.954496000; 5.946176000; 5.938054000; 5.9302240…
6.088993000; 6.088524000; 6.087894000; 6.087033000; 6.085855000; 6.084280000; 6.082241000; 6.079688000; 6.076596000; 6.072968000; 6.068822000; 6.064185000; 6.059088000; 6.053564000; 6.047637000; 6.041333000; 6.034674000; 6.027675000; 6.020361000; 6.012774000; 6.004944000; 5.996922000; 5.988766000; 5.980542000; 5.972304000; 5.964135000; 5.956103000; 5.948284000; 5.940760000; 5.933618000; 5.9269470…
6.100044000; 6.099447000; 6.098588000; 6.097405000; 6.095836000; 6.093834000; 6.091377000; 6.088462000; 6.085108000; 6.081348000; 6.077223000; 6.072763000; 6.067992000; 6.062919000; 6.057537000; 6.051832000; 6.045787000; 6.039383000; 6.032615000; 6.025501000; 6.018061000; 6.010337000; 6.002390000; 5.994291000; 5.986108000; 5.977934000; 5.969852000; 5.961948000; 5.954313000; 5.947034000; 5.9401910…
6.101014000; 6.099960000; 6.098793000; 6.097489000; 6.096025000; 6.094379000; 6.092539000; 6.090494000; 6.088238000; 6.085770000; 6.083080000; 6.080147000; 6.076937000; 6.073407000; 6.069502000; 6.065168000; 6.060357000; 6.055028000; 6.049163000; 6.042769000; 6.035865000; 6.028499000; 6.020732000; 6.012640000; 6.004306000; 5.995824000; 5.987278000; 5.978752000; 5.970333000; 5.962092000; 5.9541110…
6.086153000; 6.086406000; 6.086520000; 6.086460000; 6.086185000; 6.085650000; 6.084810000; 6.083618000; 6.082031000; 6.080008000; 6.077504000; 6.074467000; 6.070849000; 6.066607000; 6.061705000; 6.056131000; 6.049901000; 6.043058000; 6.035678000; 6.027874000; 6.019764000; 6.011483000; 6.003162000; 5.994921000; 5.986860000; 5.979061000; 5.971576000; 5.964438000; 5.957671000; 5.951281000; 5.9452810…
6.098440000; 6.099642000; 6.100085000; 6.099730000; 6.098556000; 6.096567000; 6.093806000; 6.090343000; 6.086280000; 6.081738000; 6.076856000; 6.071758000; 6.066566000; 6.061378000; 6.056265000; 6.051275000; 6.046431000; 6.041733000; 6.037164000; 6.032704000; 6.028317000; 6.023967000; 6.019616000; 6.015232000; 6.010790000; 6.006279000; 6.001690000; 5.997025000; 5.992303000; 5.987552000; 5.9828200…
6.129778000; 6.131788000; 6.132999000; 6.133373000; 6.132890000; 6.131562000; 6.129432000; 6.126574000; 6.123089000; 6.119105000; 6.114761000; 6.110191000; 6.105521000; 6.100862000; 6.096292000; 6.091870000; 6.087631000; 6.083580000; 6.079708000; 6.075993000; 6.072400000; 6.068885000; 6.065403000; 6.061910000; 6.058369000; 6.054751000; 6.051033000; 6.047198000; 6.043250000; 6.039200000; 6.0350810…
6.170618000; 6.173173000; 6.174862000; 6.175661000; 6.175570000; 6.174618000; 6.172866000; 6.170407000; 6.167360000; 6.163867000; 6.160078000; 6.156139000; 6.152186000; 6.148332000; 6.144660000; 6.141228000; 6.138064000; 6.135170000; 6.132520000; 6.130081000; 6.127799000; 6.125613000; 6.123459000; 6.121275000; 6.119004000; 6.116602000; 6.114029000; 6.111257000; 6.108273000; 6.105079000; 6.1017000…
6.224769000; 6.228228000; 6.230791000; 6.232445000; 6.233201000; 6.233100000; 6.232213000; 6.230643000; 6.228515000; 6.225972000; 6.223169000; 6.220249000; 6.217347000; 6.214575000; 6.212016000; 6.209722000; 6.207722000; 6.206013000; 6.204567000; 6.203342000; 6.202278000; 6.201303000; 6.200340000; 6.199313000; 6.198151000; 6.196794000; 6.195184000; 6.193279000; 6.191050000; 6.188489000; 6.1856100…
6.295261000; 6.299999000; 6.303847000; 6.306790000; 6.308842000; 6.310045000; 6.310470000; 6.310218000; 6.309411000; 6.308188000; 6.306700000; 6.305085000; 6.303473000; 6.301975000; 6.300667000; 6.299602000; 6.298803000; 6.298265000; 6.297959000; 6.297835000; 6.297833000; 6.297878000; 6.297890000; 6.297791000; 6.297511000; 6.296983000; 6.296149000; 6.294959000; 6.293377000; 6.291391000; 6.2890030…
6.384886000; 6.391141000; 6.396532000; 6.401048000; 6.404701000; 6.407534000; 6.409616000; 6.411042000; 6.411929000; 6.412409000; 6.412617000; 6.412684000; 6.412728000; 6.412846000; 6.413104000; 6.413543000; 6.414179000; 6.414996000; 6.415958000; 6.417012000; 6.418094000; 6.419128000; 6.420042000; 6.420760000; 6.421218000; 6.421360000; 6.421130000; 6.420484000; 6.419388000; 6.417832000; 6.4158180…
6.495097000; 6.502738000; 6.509758000; 6.516163000; 6.521968000; 6.527204000; 6.531915000; 6.536160000; 6.540009000; 6.543540000; 6.546831000; 6.549956000; 6.552978000; 6.555943000; 6.558877000; 6.561784000; 6.564649000; 6.567438000; 6.570105000; 6.572595000; 6.574856000; 6.576839000; 6.578504000; 6.579820000; 6.580765000; 6.581327000; 6.581494000; 6.581252000; 6.580585000; 6.579506000; 6.5780080…
6.634962000; 6.644563000; 6.653903000; 6.662997000; 6.671858000; 6.680501000; 6.688938000; 6.697182000; 6.705248000; 6.713151000; 6.720895000; 6.728485000; 6.735906000; 6.743130000; 6.750113000; 6.756794000; 6.763093000; 6.768920000; 6.774190000; 6.778820000; 6.782740000; 6.785918000; 6.788345000; 6.790041000; 6.791038000; 6.791397000; 6.791179000; 6.790442000; 6.789227000; 6.787616000; 6.7856390…
6.821708000; 6.834087000; 6.846730000; 6.859680000; 6.872959000; 6.886569000; 6.900486000; 6.914670000; 6.929053000; 6.943549000; 6.958047000; 6.972427000; 6.986543000; 7.000235000; 7.013340000; 7.025690000; 7.037105000; 7.047421000; 7.056503000; 7.064239000; 7.070557000; 7.075453000; 7.078972000; 7.081205000; 7.082254000; 7.082275000; 7.081425000; 7.079853000; 7.077681000; 7.075108000; 7.0722200…
7.080327000; 7.095124000; 7.111045000; 7.128215000; 7.146707000; 7.166543000; 7.187677000; 7.210007000; 7.233356000; 7.257473000; 7.282060000; 7.306774000; 7.331226000; 7.355011000; 7.377739000; 7.399015000; 7.418457000; 7.435731000; 7.450572000; 7.462783000; 7.472257000; 7.479014000; 7.483181000; 7.484986000; 7.484682000; 7.482636000; 7.479250000; 7.474920000; 7.469994000; 7.464980000; 7.4601540…
7.433294000; 7.451942000; 7.473523000; 7.498294000; 7.526441000; 7.558042000; 7.593034000; 7.631219000; 7.672218000; 7.715465000; 7.760270000; 7.805825000; 7.851213000; 7.895485000; 7.937756000; 7.977125000; 8.012768000; 8.043996000; 8.070286000; 8.091286000; 8.106861000; 8.117132000; 8.122458000; 8.123428000; 8.120667000; 8.115070000; 8.107640000; 8.099383000; 8.091208000; 8.083944000; 8.0780180…
7.978767000; 8.006162000; 8.041200000; 8.084496000; 8.136537000; 8.197569000; 8.267525000; 8.345992000; 8.432073000; 8.524365000; 8.621148000; 8.720337000; 8.819581000; 8.916471000; 9.008787000; 9.094299000; 9.171084000; 9.237600000; 9.292674000; 9.335217000; 9.364807000; 9.381395000; 9.385248000; 9.376904000; 9.357456000; 9.327888000; 9.289267000; 9.242611000; 9.188779000; 9.128288000; 9.0613410…
-1000.000000000; -1000.000000000; -1000.000000000; -1000.000000000; -1000.000000000; -1000.000000000; -1000.000000000; -1000.000000000; -1000.000000000; -1000.000000000; -1000.000000000; 10.086420000; 10.265090000; 10.389940000; 10.452520000; 10.448430000; 10.377670000; 10.244680000; 10.057890000; 9.828757000; 9.570550000; -1000.000000000; -1000.000000000; -1000.000000000; -1000.000000000; -1000.…
-1000.000000000; -1000.000000000; -1000.000000000; -1000.000000000; -1000.000000000; -1000.000000000; -1000.000000000; -1000.000000000; -1000.000000000; -1000.000000000; -1000.000000000; -1000.000000000; -1000.000000000; -1000.000000000; -1000.000000000; -1000.000000000; -1000.000000000; -1000.000000000; -1000.000000000; -1000.000000000; -1000.000000000; -1000.000000000; -1000.000000000; -1000.00…
-1000.000000000; -1000.000000000; -1000.000000000; -1000.000000000; -1000.000000000; -1000.000000000; -1000.000000000; -1000.000000000; -1000.000000000; -1000.000000000; -1000.000000000; -1000.000000000; -1000.000000000; -1000.000000000; -1000.000000000; -1000.000000000; -1000.000000000; -1000.000000000; -1000.000000000; -1000.000000000; -1000.000000000; -1000.000000000; -1000.000000000; -1000.00…
-1000.000000000; -1000.000000000; -1000.000000000; -1000.000000000; -1000.000000000; -1000.000000000; -1000.000000000; -1000.000000000; -1000.000000000; -1000.000000000; -1000.000000000; -1000.000000000; -1000.000000000; -1000.000000000; -1000.000000000; -1000.000000000; -1000.000000000; -1000.000000000; -1000.000000000; -1000.000000000; -1000.000000000; -1000.000000000; -1000.000000000; -1000.00…
-1000.000000000; -1000.000000000; -1000.000000000; -1000.000000000; -1000.000000000; -1000.000000000; -1000.000000000; -1000.000000000; -1000.000000000; -1000.000000000; -1000.000000000; -1000.000000000; -1000.000000000; -1000.000000000; -1000.000000000; -1000.000000000; -1000.000000000; -1000.000000000; -1000.000000000; -1000.000000000; -1000.000000000; -1000.000000000; -1000.000000000; -1000.00…
TangentialAnterior [mm]
7.013789000; 7.009971000; 7.006789000; 7.004387000; 7.002814000; 7.001995000; 7.001880000; 7.002524000; 7.003810000; 7.005528000; 7.007519000; 7.009646000; 7.011777000; 7.013789000; 7.015584000; 7.017113000; 7.018383000; 7.019455000; 7.020431000; 7.021418000; 7.022508000; 7.023748000; 7.025135000; 7.026621000; 7.028151000; 7.029672000; 7.031154000; 7.032596000; 7.034013000; 7.035412000; 7.0367900…
6.994634000; 6.989935000; 6.985911000; 6.982722000; 6.980445000; 6.979034000; 6.978482000; 6.978917000; 6.980237000; 6.982211000; 6.984654000; 6.987404000; 6.990302000; 6.993201000; 6.995986000; 6.998591000; 7.001002000; 7.003262000; 7.005451000; 7.007664000; 7.009983000; 7.012448000; 7.015054000; 7.017754000; 7.020484000; 7.023177000; 7.025776000; 7.028249000; 7.030582000; 7.032771000; 7.0348180…
6.989831000; 6.985081000; 6.980947000; 6.977589000; 6.975093000; 6.973425000; 6.972603000; 6.972798000; 6.973935000; 6.975796000; 6.978212000; 6.981034000; 6.984110000; 6.987299000; 6.990483000; 6.993585000; 6.996572000; 6.999463000; 7.002310000; 7.005182000; 7.008139000; 7.011214000; 7.014398000; 7.017650000; 7.020913000; 7.024121000; 7.027209000; 7.030131000; 7.032857000; 7.035369000; 7.0376590…
6.995590000; 6.991354000; 6.987535000; 6.984282000; 6.981688000; 6.979728000; 6.978461000; 6.978127000; 6.978707000; 6.980035000; 6.981994000; 6.984480000; 6.987382000; 6.990582000; 6.993972000; 6.997460000; 7.000981000; 7.004506000; 7.008027000; 7.011558000; 7.015115000; 7.018706000; 7.022324000; 7.025943000; 7.029530000; 7.033038000; 7.036408000; 7.039586000; 7.042527000; 7.045190000; 7.0475500…
7.021702000; 7.018367000; 7.015162000; 7.012213000; 7.009599000; 7.007302000; 7.005424000; 7.004286000; 7.003941000; 7.004267000; 7.005206000; 7.006709000; 7.008711000; 7.011130000; 7.013878000; 7.016866000; 7.020010000; 7.023238000; 7.026495000; 7.029741000; 7.032951000; 7.036112000; 7.039221000; 7.042278000; 7.045288000; 7.048236000; 7.051086000; 7.053799000; 7.056338000; 7.058663000; 7.0607400…
7.070083000; 7.067375000; 7.064598000; 7.061825000; 7.059101000; 7.056387000; 7.053802000; 7.051728000; 7.050237000; 7.049206000; 7.048574000; 7.048304000; 7.048344000; 7.048636000; 7.049126000; 7.049763000; 7.050502000; 7.051305000; 7.052142000; 7.052993000; 7.053854000; 7.054726000; 7.055624000; 7.056574000; 7.057603000; 7.058720000; 7.059910000; 7.061166000; 7.062490000; 7.063881000; 7.0653370…
7.125517000; 7.122560000; 7.119500000; 7.116355000; 7.113128000; 7.109740000; 7.106300000; 7.103225000; 7.100558000; 7.098101000; 7.095732000; 7.093359000; 7.090898000; 7.088291000; 7.085514000; 7.082582000; 7.079542000; 7.076456000; 7.073403000; 7.070468000; 7.067727000; 7.065239000; 7.063051000; 7.061193000; 7.059682000; 7.058515000; 7.057670000; 7.057152000; 7.056999000; 7.057258000; 7.0579790…
7.175550000; 7.172017000; 7.168403000; 7.164713000; 7.160931000; 7.156926000; 7.152771000; 7.148918000; 7.145343000; 7.141720000; 7.137901000; 7.133796000; 7.129304000; 7.124356000; 7.118950000; 7.113150000; 7.107077000; 7.100887000; 7.094758000; 7.088866000; 7.083362000; 7.078350000; 7.073891000; 7.070002000; 7.066673000; 7.063867000; 7.061543000; 7.059705000; 7.058402000; 7.057706000; 7.0577020…
7.225524000; 7.221972000; 7.218369000; 7.214764000; 7.211156000; 7.207311000; 7.203212000; 7.199340000; 7.195386000; 7.190686000; 7.185369000; 7.179706000; 7.173702000; 7.167312000; 7.160544000; 7.153473000; 7.146226000; 7.138970000; 7.131881000; 7.125126000; 7.118831000; 7.113075000; 7.107886000; 7.103259000; 7.099176000; 7.095611000; 7.092550000; 7.090035000; 7.088141000; 7.086948000; 7.0865230…
7.271737000; 7.268069000; 7.264515000; 7.261190000; 7.258109000; 7.254920000; 7.251505000; 7.248317000; 7.244375000; 7.238344000; 7.231064000; 7.223688000; 7.216492000; 7.209479000; 7.202649000; 7.196032000; 7.189684000; 7.183672000; 7.178051000; 7.172845000; 7.168049000; 7.163625000; 7.159530000; 7.155739000; 7.152263000; 7.149148000; 7.146464000; 7.144328000; 7.142850000; 7.142087000; 7.1420380…
7.286756000; 7.282238000; 7.278083000; 7.274405000; 7.271204000; 7.268107000; 7.265023000; 7.262344000; 7.258462000; 7.251515000; 7.243024000; 7.234947000; 7.227830000; 7.221735000; 7.216663000; 7.212594000; 7.209482000; 7.207244000; 7.205754000; 7.204839000; 7.204309000; 7.203986000; 7.203739000; 7.203517000; 7.203346000; 7.203300000; 7.203460000; 7.203908000; 7.204676000; 7.205702000; 7.2068520…
7.272130000; 7.268060000; 7.264305000; 7.260832000; 7.257536000; 7.254191000; 7.250949000; 7.248173000; 7.244407000; 7.238126000; 7.230702000; 7.223872000; 7.218211000; 7.213898000; 7.211059000; 7.209775000; 7.210056000; 7.211807000; 7.214829000; 7.218843000; 7.223542000; 7.228653000; 7.233974000; 7.239385000; 7.244839000; 7.250281000; 7.255598000; 7.260614000; 7.265085000; 7.268704000; 7.2711670…
7.306559000; 7.307260000; 7.307651000; 7.307423000; 7.306268000; 7.304093000; 7.301330000; 7.298373000; 7.294574000; 7.289383000; 7.283272000; 7.276881000; 7.270621000; 7.264880000; 7.260094000; 7.256701000; 7.255053000; 7.255325000; 7.257495000; 7.261368000; 7.266652000; 7.273033000; 7.280236000; 7.288035000; 7.296221000; 7.304528000; 7.312571000; 7.319877000; 7.325935000; 7.330247000; 7.3324120…
7.470992000; 7.479949000; 7.487645000; 7.493573000; 7.497179000; 7.498129000; 7.496813000; 7.493895000; 7.489346000; 7.483118000; 7.475095000; 7.465244000; 7.453899000; 7.441630000; 7.429177000; 7.417356000; 7.406930000; 7.398462000; 7.392225000; 7.388207000; 7.386175000; 7.385777000; 7.386631000; 7.388377000; 7.390674000; 7.393154000; 7.395371000; 7.396847000; 7.397126000; 7.395835000; 7.3927290…
7.734704000; 7.749705000; 7.762804000; 7.773679000; 7.781609000; 7.785185000; 7.784160000; 7.780449000; 7.774447000; 7.765636000; 7.754130000; 7.740242000; 7.724324000; 7.706840000; 7.688416000; 7.669806000; 7.651789000; 7.635016000; 7.619873000; 7.606420000; 7.594422000; 7.583450000; 7.573001000; 7.562599000; 7.551853000; 7.540457000; 7.528139000; 7.514680000; 7.499962000; 7.484016000; 7.4670350…
7.984410000; 7.998887000; 8.011532000; 8.022739000; 8.031749000; 8.035034000; 8.030963000; 8.024178000; 8.016343000; 8.006269000; 7.994495000; 7.981881000; 7.968638000; 7.954718000; 7.940084000; 7.924830000; 7.909188000; 7.893437000; 7.877753000; 7.862072000; 7.846072000; 7.829242000; 7.810988000; 7.790748000; 7.768079000; 7.742681000; 7.714329000; 7.682882000; 7.648363000; 7.611098000; 7.5718140…
8.146105000; 8.154446000; 8.161645000; 8.169192000; 8.176523000; 8.177698000; 8.168853000; 8.157084000; 8.146502000; 8.136377000; 8.127399000; 8.120408000; 8.115275000; 8.111321000; 8.107700000; 8.103668000; 8.098723000; 8.092595000; 8.085085000; 8.075880000; 8.064504000; 8.050363000; 8.032800000; 8.011133000; 7.984723000; 7.952957000; 7.915172000; 7.870687000; 7.819043000; 7.760395000; 7.6958410…
8.237983000; 8.238259000; 8.238359000; 8.241001000; 8.246267000; 8.246907000; 8.235871000; 8.219155000; 8.203479000; 8.190562000; 8.181517000; 8.176967000; 8.176581000; 8.179356000; 8.184003000; 8.189318000; 8.194369000; 8.198509000; 8.201206000; 8.201830000; 8.199655000; 8.193933000; 8.183888000; 8.168621000; 8.147077000; 8.117969000; 8.079675000; 8.030347000; 7.968431000; 7.893417000; 7.8065380…
8.383539000; 8.381647000; 8.379709000; 8.379615000; 8.381843000; 8.382692000; 8.376531000; 8.363592000; 8.348074000; 8.332748000; 8.318752000; 8.306627000; 8.296603000; 8.288675000; 8.282724000; 8.278628000; 8.276264000; 8.275426000; 8.275695000; 8.276337000; 8.276396000; 8.274824000; 8.270529000; 8.262329000; 8.248962000; 8.229066000; 8.201168000; 8.163802000; 8.115919000; 8.057403000; 7.9895380…
8.709064000; 8.701740000; 8.693974000; 8.686067000; 8.678162000; 8.670246000; 8.662173000; 8.653702000; 8.644546000; 8.634422000; 8.623102000; 8.610451000; 8.596467000; 8.581289000; 8.565188000; 8.548542000; 8.531793000; 8.515385000; 8.499699000; 8.484978000; 8.471269000; 8.458391000; 8.445945000; 8.433373000; 8.420063000; 8.405469000; 8.389226000; 8.371235000; 8.351690000; 8.331063000; 8.3100300…
9.142832000; 9.144489000; 9.142282000; 9.136106000; 9.126058000; 9.112496000; 9.096065000; 9.077653000; 9.058300000; 9.039058000; 9.020830000; 9.004250000; 8.989606000; 8.976845000; 8.965627000; 8.955432000; 8.945675000; 8.935783000; 8.925222000; 8.913477000; 8.899993000; 8.884140000; 8.865212000; 8.842500000; 8.815412000; 8.783645000; 8.747313000; 8.707037000; 8.663964000; 8.619701000; 8.5761760…
10.086840000; 10.100880000; 10.104800000; 10.098670000; 10.083050000; 10.059070000; 10.028340000; 9.992823000; 9.954624000; 9.915733000; 9.877756000; 9.841728000; 9.808049000; 9.776567000; 9.746775000; 9.718062000; 9.689974000; 9.662389000; 9.635568000; 9.610079000; 9.586625000; 9.565857000; 9.548235000; 9.533966000; 9.523014000; 9.515185000; 9.510242000; 9.507953000; 9.508106000; 9.510465000; 9.…
11.554650000; 11.620720000; 11.676650000; 11.722580000; 11.759980000; 11.791770000; 11.822290000; 11.856930000; 11.901630000; 11.962160000; 12.043410000; 12.148810000; 12.280010000; 12.436970000; 12.618320000; 12.821920000; 13.045380000; 13.286560000; 13.543680000; 13.815220000; 14.099660000; 14.395180000; 14.699450000; 15.009560000; 15.322110000; 15.633570000; 15.940530000; 16.239920000; 16.5290…
22.085190000; 22.946350000; 23.790380000; 24.598830000; 25.365130000; 26.100840000; 26.839940000; 27.639750000; 28.575720000; 29.730510000; 31.181940000; 32.988830000; 35.173170000; 37.703030000; 40.480380000; 43.335210000; 46.029880000; 48.280160000; 49.792410000; 50.311300000; 49.668790000; 47.823140000; 44.876120000; 41.061630000; 36.707360000; 32.179100000; 27.820650000; 23.904090000; 20.6013…
36.462890000; 39.173080000; 41.821250000; 44.240410000; 46.252930000; 47.689280000; 48.407190000; 48.309220000; 47.355910000; 45.572990000; 43.052200000; 39.944690000; 36.447210000; 32.781630000; 29.170660000; 25.813290000; 22.863310000; 20.415940000; 18.505400000; 17.112000000; 16.175470000; 15.612700000; 15.334940000; 15.260460000; 15.321450000; 15.465450000; 15.654540000; 15.863200000; 16.0755…
51.387400000; 48.931180000; 45.405250000; 41.110710000; 36.424040000; 31.732900000; 27.375080000; 23.594750000; 20.523590000; 18.187340000; 16.530710000; 15.448970000; 14.818620000; 14.522240000; 14.461200000; 14.557290000; 14.753380000; 15.011670000; 15.307830000; 15.626460000; 15.959310000; 16.302040000; 16.651160000; 17.002930000; 17.353450000; 17.698890000; 18.035840000; 18.361430000; 18.6733…
232.326800000; 181.456000000; 136.562600000; 99.557040000; 70.924690000; 50.073300000; 35.759620000; 26.499490000; 20.892660000; 17.777860000; 16.247000000; 15.652330000; 15.580050000; 15.773870000; 16.081690000; 16.439980000; 16.832830000; 17.254740000; 17.701490000; 18.169350000; 18.655050000; 19.155470000; 19.667440000; 20.187420000; 20.711260000; 21.234280000; 21.751340000; 22.256930000; 22.7…
15.635020000; 15.805350000; 15.980000000; 16.148060000; 16.305120000; 16.453210000; 16.599460000; 16.754540000; 16.931350000; 17.143380000; 17.402910000; 17.719400000; 18.098560000; 18.542280000; 19.049330000; 19.616530000; 20.240020000; 20.916240000; 21.642290000; 22.415710000; 23.233800000; 24.092850000; 24.987520000; 25.910260000; 26.851210000; 27.798640000; 28.739530000; 29.660300000; 30.5475…
-1000.000000000; -1000.000000000; -1000.000000000; -1000.000000000; -1000.000000000; -1000.000000000; -1000.000000000; -1000.000000000; -1000.000000000; -1000.000000000; -1000.000000000; 20.296710000; 21.404750000; 22.546460000; 23.725630000; 24.949940000; 26.228830000; 27.571640000; 28.985990000; 30.476920000; 32.046650000; 33.694590000; 35.417150000; 37.207670000; 39.056070000; 40.948610000; 42…
-1000.000000000; -1000.000000000; -1000.000000000; -1000.000000000; -1000.000000000; -1000.000000000; -1000.000000000; -1000.000000000; -1000.000000000; -1000.000000000; -1000.000000000; -1000.000000000; -1000.000000000; -1000.000000000; -1000.000000000; -1000.000000000; -1000.000000000; -1000.000000000; -1000.000000000; -1000.000000000; -1000.000000000; -1000.000000000; -1000.000000000; -1000.00…
-1000.000000000; -1000.000000000; -1000.000000000; -1000.000000000; -1000.000000000; -1000.000000000; -1000.000000000; -1000.000000000; -1000.000000000; -1000.000000000; -1000.000000000; -1000.000000000; -1000.000000000; -1000.000000000; -1000.000000000; -1000.000000000; -1000.000000000; -1000.000000000; -1000.000000000; -1000.000000000; -1000.000000000; -1000.000000000; -1000.000000000; -1000.00…
TangentialPosterior [mm]
6.037659000; 6.035726000; 6.033509000; 6.030903000; 6.027811000; 6.024148000; 6.019854000; 6.014916000; 6.009360000; 6.003262000; 5.996758000; 5.990010000; 5.983216000; 5.976587000; 5.970333000; 5.964638000; 5.959661000; 5.955505000; 5.952207000; 5.949749000; 5.948029000; 5.946877000; 5.946075000; 5.945384000; 5.944542000; 5.943337000; 5.941601000; 5.939241000; 5.936247000; 5.932717000; 5.9288190…
6.056494000; 6.057122000; 6.057360000; 6.057001000; 6.055862000; 6.053802000; 6.050721000; 6.046592000; 6.041453000; 6.035404000; 6.028608000; 6.021254000; 6.013549000; 6.005700000; 5.997895000; 5.990274000; 5.982940000; 5.975940000; 5.969267000; 5.962884000; 5.956704000; 5.950619000; 5.944528000; 5.938344000; 5.931993000; 5.925478000; 5.918853000; 5.912228000; 5.905773000; 5.899732000; 5.8943600…
6.044062000; 6.049631000; 6.055583000; 6.061372000; 6.066462000; 6.070382000; 6.072747000; 6.073302000; 6.071924000; 6.068631000; 6.063581000; 6.057000000; 6.049188000; 6.040482000; 6.031222000; 6.021698000; 6.012188000; 6.002901000; 5.993968000; 5.985474000; 5.977412000; 5.969739000; 5.962382000; 5.955259000; 5.948273000; 5.941398000; 5.934632000; 5.928027000; 5.921693000; 5.915815000; 5.9106030…
6.062529000; 6.069053000; 6.075585000; 6.081674000; 6.086907000; 6.090941000; 6.093517000; 6.094476000; 6.093760000; 6.091409000; 6.087539000; 6.082312000; 6.075924000; 6.068594000; 6.060535000; 6.051943000; 6.043022000; 6.033955000; 6.024898000; 6.015999000; 6.007364000; 5.999079000; 5.991207000; 5.983790000; 5.976832000; 5.970357000; 5.964367000; 5.958866000; 5.953861000; 5.949400000; 5.9455170…
6.074170000; 6.075538000; 6.077148000; 6.078961000; 6.080906000; 6.082868000; 6.084710000; 6.086270000; 6.087363000; 6.087792000; 6.087374000; 6.085936000; 6.083346000; 6.079519000; 6.074432000; 6.068136000; 6.060748000; 6.052444000; 6.043447000; 6.034020000; 6.024406000; 6.014830000; 6.005476000; 5.996472000; 5.987887000; 5.979752000; 5.972061000; 5.964796000; 5.957950000; 5.951527000; 5.9455660…
6.106012000; 6.111341000; 6.116343000; 6.120923000; 6.124938000; 6.128219000; 6.130595000; 6.131899000; 6.132004000; 6.130823000; 6.128296000; 6.124436000; 6.119285000; 6.112906000; 6.105377000; 6.096807000; 6.087258000; 6.076803000; 6.065523000; 6.053523000; 6.040890000; 6.027782000; 6.014373000; 6.000854000; 5.987432000; 5.974324000; 5.961721000; 5.949791000; 5.938685000; 5.928509000; 5.9193520…
6.103894000; 6.105171000; 6.106227000; 6.107189000; 6.108133000; 6.109091000; 6.110066000; 6.111016000; 6.111870000; 6.112536000; 6.112880000; 6.112771000; 6.112057000; 6.110570000; 6.108134000; 6.104598000; 6.099782000; 6.093539000; 6.085775000; 6.076475000; 6.065663000; 6.053482000; 6.040142000; 6.025919000; 6.011130000; 5.996126000; 5.981246000; 5.966808000; 5.953100000; 5.940342000; 5.9287110…
6.153687000; 6.154109000; 6.154427000; 6.154693000; 6.154903000; 6.155021000; 6.155000000; 6.154782000; 6.154311000; 6.153533000; 6.152380000; 6.150787000; 6.148676000; 6.145947000; 6.142485000; 6.138199000; 6.132963000; 6.126677000; 6.119284000; 6.110779000; 6.101177000; 6.090589000; 6.079165000; 6.067081000; 6.054533000; 6.041734000; 6.028847000; 6.016012000; 6.003350000; 5.990943000; 5.9788550…
6.191181000; 6.190256000; 6.189222000; 6.188074000; 6.186782000; 6.185326000; 6.183702000; 6.181924000; 6.180027000; 6.178057000; 6.176038000; 6.173961000; 6.171767000; 6.169337000; 6.166491000; 6.163024000; 6.158683000; 6.153225000; 6.146448000; 6.138218000; 6.128455000; 6.117208000; 6.104613000; 6.090872000; 6.076255000; 6.061078000; 6.045620000; 6.030148000; 6.014898000; 6.000060000; 5.9857750…
6.221836000; 6.220703000; 6.219183000; 6.217117000; 6.214330000; 6.210669000; 6.206020000; 6.200325000; 6.193587000; 6.185879000; 6.177314000; 6.168021000; 6.158128000; 6.147750000; 6.136980000; 6.125859000; 6.114386000; 6.102528000; 6.090237000; 6.077445000; 6.064114000; 6.050272000; 6.035997000; 6.021417000; 6.006753000; 5.992241000; 5.978105000; 5.964551000; 5.951758000; 5.939819000; 5.9287830…
6.227899000; 6.228635000; 6.228765000; 6.228067000; 6.226322000; 6.223350000; 6.219044000; 6.213360000; 6.206319000; 6.198016000; 6.188613000; 6.178276000; 6.167193000; 6.155564000; 6.143584000; 6.131386000; 6.119096000; 6.106796000; 6.094532000; 6.082310000; 6.070155000; 6.058091000; 6.046177000; 6.034511000; 6.023245000; 6.012568000; 6.002689000; 5.993824000; 5.986168000; 5.979845000; 5.9749360…
6.277097000; 6.274207000; 6.270562000; 6.266001000; 6.260417000; 6.253767000; 6.246095000; 6.237508000; 6.228163000; 6.218250000; 6.208004000; 6.197613000; 6.187262000; 6.177116000; 6.167326000; 6.157975000; 6.149162000; 6.140954000; 6.133380000; 6.126437000; 6.120118000; 6.114367000; 6.109119000; 6.104312000; 6.099871000; 6.095754000; 6.091934000; 6.088404000; 6.085174000; 6.082247000; 6.0796170…
6.266632000; 6.263200000; 6.260184000; 6.257769000; 6.256129000; 6.255407000; 6.255680000; 6.256949000; 6.259143000; 6.262121000; 6.265680000; 6.269566000; 6.273512000; 6.277260000; 6.280563000; 6.283216000; 6.285086000; 6.286088000; 6.286178000; 6.285331000; 6.283585000; 6.280938000; 6.277388000; 6.272922000; 6.267572000; 6.261277000; 6.253997000; 6.245690000; 6.236321000; 6.225807000; 6.2141650…
6.214033000; 6.221597000; 6.228979000; 6.236297000; 6.243677000; 6.251185000; 6.258801000; 6.266406000; 6.273780000; 6.280602000; 6.286477000; 6.290988000; 6.293751000; 6.294466000; 6.292964000; 6.289268000; 6.283622000; 6.276456000; 6.268353000; 6.259987000; 6.252074000; 6.245232000; 6.239949000; 6.236537000; 6.235127000; 6.235610000; 6.237718000; 6.241052000; 6.245140000; 6.249467000; 6.2535790…
6.334421000; 6.344224000; 6.350410000; 6.353094000; 6.352511000; 6.349021000; 6.343107000; 6.335348000; 6.326417000; 6.317060000; 6.308057000; 6.300188000; 6.294198000; 6.290752000; 6.290385000; 6.293483000; 6.300264000; 6.310756000; 6.324799000; 6.342050000; 6.362072000; 6.384285000; 6.408055000; 6.432725000; 6.457677000; 6.482297000; 6.506022000; 6.528347000; 6.548826000; 6.567093000; 6.5828760…
6.613958000; 6.624292000; 6.630986000; 6.634347000; 6.634805000; 6.632915000; 6.629331000; 6.624772000; 6.620008000; 6.615823000; 6.612984000; 6.612195000; 6.614078000; 6.619131000; 6.627693000; 6.639944000; 6.655896000; 6.675388000; 6.698099000; 6.723557000; 6.751244000; 6.780531000; 6.810772000; 6.841324000; 6.871594000; 6.901005000; 6.929031000; 6.955194000; 6.979064000; 7.000319000; 7.0186860…
7.021090000; 7.041246000; 7.058558000; 7.073312000; 7.085923000; 7.096904000; 7.106841000; 7.116371000; 7.126132000; 7.136728000; 7.148734000; 7.162657000; 7.178913000; 7.197815000; 7.219567000; 7.244246000; 7.271807000; 7.302085000; 7.334792000; 7.369503000; 7.405738000; 7.442908000; 7.480375000; 7.517475000; 7.553533000; 7.587914000; 7.620028000; 7.649343000; 7.675396000; 7.697944000; 7.7167430…
7.596571000; 7.628374000; 7.659230000; 7.689276000; 7.718685000; 7.747646000; 7.776372000; 7.805098000; 7.834043000; 7.863410000; 7.893441000; 7.924387000; 7.956487000; 7.989971000; 8.025057000; 8.061872000; 8.100449000; 8.140709000; 8.182436000; 8.225219000; 8.268574000; 8.311902000; 8.354543000; 8.395810000; 8.435019000; 8.471549000; 8.504859000; 8.534490000; 8.560049000; 8.581450000; 8.5985440…
8.417228000; 8.467363000; 8.519326000; 8.573229000; 8.629167000; 8.687193000; 8.747267000; 8.809290000; 8.873070000; 8.938313000; 9.004684000; 9.071840000; 9.139383000; 9.206899000; 9.274001000; 9.340233000; 9.405088000; 9.468057000; 9.528618000; 9.586180000; 9.640267000; 9.690508000; 9.736640000; 9.778542000; 9.816144000; 9.849540000; 9.878904000; 9.904412000; 9.926151000; 9.944566000; 9.9596890…
9.636021000; 9.713754000; 9.799262000; 9.893056000; 9.995463000; 10.106570000; 10.226100000; 10.353500000; 10.487800000; 10.627630000; 10.771330000; 10.917080000; 11.062830000; 11.206440000; 11.345950000; 11.479340000; 11.604710000; 11.720440000; 11.825220000; 11.917940000; 11.998050000; 12.065540000; 12.120870000; 12.164980000; 12.198960000; 12.224360000; 12.242850000; 12.256050000; 12.265240000…
11.660210000; 11.795880000; 11.959540000; 12.153610000; 12.379730000; 12.638500000; 12.929260000; 13.250030000; 13.597320000; 13.966010000; 14.349870000; 14.741720000; 15.133510000; 15.516960000; 15.884350000; 16.228030000; 16.541040000; 16.817740000; 17.053940000; 17.246830000; 17.395570000; 17.501500000; 17.567790000; 17.599300000; 17.601460000; 17.581170000; 17.545770000; 17.502290000; 17.4567…
16.186520000; 16.648810000; 17.248210000; 18.004090000; 18.933540000; 20.048780000; 21.355540000; 22.851670000; 24.523910000; 26.347010000; 28.286950000; 30.300550000; 32.336870000; 34.341790000; 36.263360000; 38.049140000; 39.651870000; 41.032640000; 42.162460000; 43.022200000; 43.605320000; 43.917780000; 43.977230000; 43.812190000; 43.455860000; 42.952270000; 42.350620000; 41.701640000; 41.0532…
28.037410000; 28.112900000; 28.163060000; 28.104610000; 27.841430000; 27.268620000; 26.279140000; 24.777060000; 22.693490000; 19.996950000; 16.693960000; 12.841740000; 8.547405000; 3.955850000; -0.768137300; -5.425040000; -9.811106000; -13.734520000; -17.028820000; -19.555330000; -21.238310000; -22.059720000; -22.063680000; -21.354320000; -20.084130000; -18.450850000; -16.672430000; -14.969380000…
98.962270000; 96.308830000; 91.820790000; 85.771140000; 78.467630000; 70.235720000; 61.398330000; 52.274270000; 43.163840000; 34.328350000; 25.977640000; 18.309910000; 11.458030000; 5.491250000; 0.427124000; -3.752298000; -7.165581000; -9.957067000; -12.284100000; -14.306910000; -16.181860000; -18.013890000; -19.874120000; -21.793980000; -23.760420000; -25.708510000; -27.561660000; -29.221790000;…
-23.497060000; -23.335460000; -22.978450000; -22.432380000; -21.708040000; -20.821060000; -19.792370000; -18.647660000; -17.417550000; -16.136280000; -14.838790000; -13.561660000; -12.339810000; -11.203900000; -10.178330000; -9.284705000; -8.535754000; -7.938275000; -7.493532000; -7.198532000; -7.043872000; -7.017052000; -7.101384000; -7.276114000; -7.511794000; -7.779734000; -8.045549000; -8.271…
-8.829956000; -8.750973000; -8.612713000; -8.417742000; -8.169156000; -7.870926000; -7.528265000; -7.147788000; -6.737876000; -6.308432000; -5.870042000; -5.434563000; -5.013760000; -4.618397000; -4.257464000; -3.939304000; -3.668759000; -3.448584000; -3.279167000; -3.157568000; -3.078832000; -3.036715000; -3.022568000; -3.025801000; -3.046307000; -3.077126000; -3.112267000; -3.149440000; -3.1925…
-1000.000000000; -1000.000000000; -1000.000000000; -1000.000000000; -1000.000000000; -1000.000000000; -1000.000000000; -1000.000000000; -1000.000000000; -1000.000000000; -1000.000000000; 4.506078000; 4.516578000; 4.688216000; 5.029236000; 5.533581000; 6.185437000; 6.958908000; 7.820867000; 8.733913000; 9.661926000; -1000.000000000; -1000.000000000; -1000.000000000; -1000.000000000; -1000.00000000…
-1000.000000000; -1000.000000000; -1000.000000000; -1000.000000000; -1000.000000000; -1000.000000000; -1000.000000000; -1000.000000000; -1000.000000000; -1000.000000000; -1000.000000000; -1000.000000000; -1000.000000000; -1000.000000000; -1000.000000000; -1000.000000000; -1000.000000000; -1000.000000000; -1000.000000000; -1000.000000000; -1000.000000000; -1000.000000000; -1000.000000000; -1000.00…
-1000.000000000; -1000.000000000; -1000.000000000; -1000.000000000; -1000.000000000; -1000.000000000; -1000.000000000; -1000.000000000; -1000.000000000; -1000.000000000; -1000.000000000; -1000.000000000; -1000.000000000; -1000.000000000; -1000.000000000; -1000.000000000; -1000.000000000; -1000.000000000; -1000.000000000; -1000.000000000; -1000.000000000; -1000.000000000; -1000.000000000; -1000.00…
-1000.000000000; -1000.000000000; -1000.000000000; -1000.000000000; -1000.000000000; -1000.000000000; -1000.000000000; -1000.000000000; -1000.000000000; -1000.000000000; -1000.000000000; -1000.000000000; -1000.000000000; -1000.000000000; -1000.000000000; -1000.000000000; -1000.000000000; -1000.000000000; -1000.000000000; -1000.000000000; -1000.000000000; -1000.000000000; -1000.000000000; -1000.00…
-1000.000000000; -1000.000000000; -1000.000000000; -1000.000000000; -1000.000000000; -1000.000000000; -1000.000000000; -1000.000000000; -1000.000000000; -1000.000000000; -1000.000000000; -1000.000000000; -1000.000000000; -1000.000000000; -1000.000000000; -1000.000000000; -1000.000000000; -1000.000000000; -1000.000000000; -1000.000000000; -1000.000000000; -1000.000000000; -1000.000000000; -1000.00…
