# Supplementary material for: Customized Finite Element Modelling of the Human Cornea
Source: PLoS One. 2015 Jun 22;10(6):e0130426. doi: 10.1371/journal.pone.0130426 (PMC4476710; doi:10.1371/journal.pone.0130426)
Supplement: S1 Dataset — The.xyz files contain the coordinates lying on the anterior surface of th e cornea and.csv files contain the thicknesses associated to these points. (ZIP) [file pone.0130426.s001.zip › SupplementaryFiles/S7_Dataset.xyz.xyz]

0.000000000
0.000000000
0.000000000
0.000000000
0.000000000
0.000000000
0.000000000
0.000000000
0.000000000
0.000000000
0.000000000
0.000000000
0.000000000
0.000000000
0.000000000
0.000000000
0.000000000
0.000000000
0.000000000
0.000000000
0.000000000
0.000000000
0.000000000
0.000000000
0.000000000
0.000000000
0.000000000
0.000000000
0.000000000
0.000000000
0.000000000
0.000000000
0.000000000
0.000000000
0.000000000
0.000000000
0.000000000
0.000000000
0.000000000
0.000000000
0.000000000
0.000000000
0.000000000
0.000000000
0.000000000
0.000000000
0.000000000
0.000000000
0.000000000
0.000000000
0.000000000
0.000000000
0.000000000
0.000000000
0.000000000
0.000000000
0.000000000
0.000000000
0.000000000
0.000000000
0.000000000
0.000000000
0.000000000
0.000000000
0.000000000
0.000000000
0.000000000
0.000000000
0.000000000
0.000000000
0.000000000
0.000000000
0.000000000
0.000000000
0.000000000
0.000000000
0.000000000
0.000000000
0.000000000
0.000000000
0.000000000
0.000000000
0.000000000
0.000000000
0.000000000
0.000000000
0.000000000
0.000000000
0.000000000
0.000000000
0.000000000
0.000000000
0.000000000
0.000000000
0.000000000
0.000000000
0.000000000
0.000000000
0.000000000
0.000000000
0.000000000
0.000000000
0.000000000
0.000000000
0.000000000
0.000000000
0.000000000
0.000000000
0.000000000
0.000000000
0.000000000
0.000000000
0.000000000
0.000000000
0.000000000
0.000000000
0.000000000
0.000000000
0.000000000
0.000000000
0.000000000
0.000000000
0.000000000
0.000000000
0.000000000
0.000000000
0.000000000
0.000000000
0.000000000
0.000000000
0.000000000
0.000000000
0.000000000
0.000000000
0.000000000
0.000000000
0.000000000
0.000000000
0.000000000
0.000000000
0.000000000
0.000000000
0.000000000
0.000000000
0.000000000
0.000000000
0.000000000
0.000000000
0.000000000
0.000000000
0.000000000
0.000000000
0.000000000
0.000000000
0.000000000
0.000000000
0.000000000
0.000000000
0.000000000
0.000000000
0.000000000
0.000000000
0.000000000
0.000000000
0.000000000
0.000000000
0.000000000
0.000000000
0.000000000
0.000000000
0.000000000
0.000000000
0.000000000
0.000000000
0.000000000
0.000000000
0.000000000
0.000000000
0.000000000
0.000000000
0.000000000
0.000000000
0.000000000
0.000000000
0.000000000
0.000000000
0.000000000
0.000000000
0.000000000
0.000000000
0.000000000
0.000000000
0.000000000
0.000000000
0.000000000
0.000000000
0.000000000
0.000000000
0.000000000
0.000000000
0.000000000
0.000000000
0.000000000
0.000000000
0.000000000
0.000000000
0.000000000
0.000000000
0.000000000
0.000000000
0.000000000
0.000000000
0.000000000
0.000000000
0.000000000
0.000000000
0.000000000
0.000000000
0.000000000
0.000000000
0.000000000
0.000000000
0.000000000
0.000000000
0.000000000
0.000000000
0.000000000
0.000000000
0.000000000
0.000000000
0.000000000
0.000000000
0.000000000
0.000000000
0.000000000
0.000000000
0.000000000
0.000000000
0.000000000
0.000000000
0.000000000
0.000000000
0.000000000
0.000000000
0.000000000
0.000000000
0.000000000
0.000000000
0.000000000
0.000000000
0.000000000
0.000000000
0.000000000
0.000000000
0.000000000
0.000000000
0.000000000
0.000000000
0.000000000
0.000000000
0.000000000
0.000000000
0.000000000
0.000000000
0.000000000
0.000000000
0.000000000
0.000000000
0.000000000
0.000000000
0.000000000
0.000000000
0.000000000
0.000000000
0.000000000
0.000000000
0.000000000
0.000000000
0.000000000
0.000000000
0.000000000
0.000000000
0.000000000
0.000000000
0.000000000
0.000000000
0.000000000
0.000000000
0.000000000
0.000000000
0.000000000
0.000000000
0.000000000
0.000000000
0.000000000
0.000000000
0.000000000
0.000000000
0.000000000
0.000000000
0.000000000
0.000000000
0.000000000
0.000000000
0.000000000
0.000000000
0.000000000
0.000000000
0.000000000
0.000000000
0.000000000
0.000000000
0.000000000
0.000000000
0.000000000
0.000000000
0.000000000
0.000000000
0.000000000
0.000000000
0.000000000
0.000000000
0.000000000
0.000000000
0.000000000
0.000000000
0.000000000
0.000000000
0.000000000
0.000000000
0.000000000
0.000000000
0.000000000
0.000000000
0.000000000
0.000000000
0.000000000
0.000000000
0.000000000
0.000000000
0.000000000
0.000000000
0.000000000
0.000000000
0.000000000
0.000000000
0.000000000
0.000000000
0.000000000
0.000000000
0.000000000
0.000000000
0.000000000
0.000000000
0.000000000
0.000000000
0.000000000
0.000000000
0.000000000
0.000000000
0.000000000
0.000000000
0.000000000
0.000000000
0.000000000
0.000000000
0.000000000
0.000000000
0.000000000
0.000000000
0.000000000
0.000000000
0.000000000
0.000000000
0.000000000
0.000000000
0.000000000
0.000000000
0.000000000
0.000000000
0.000000000
0.000000000
0.000000000
0.000000000
0.000000000
0.000000000
0.000000000
0.000000000
0.000000000
0.000000000
0.000000000
0.000000000
0.000000000
0.000000000
0.000000000
0.000000000
0.000000000
0.000000000
0.000000000
0.000000000
0.000000000
0.000000000
0.000000000
0.000000000
0.000000000
0.000000000
0.000000000
0.000000000
0.000000000
0.000000000
0.000000000
0.000000000
0.000000000
0.000000000
0.000000000
0.000000000
0.000000000
0.000000000
0.000000000
0.000000000
0.000000000
0.000000000
0.000000000
0.000000000
0.000000000
0.000000000
0.000000000
0.000000000
0.000000000
0.000000000
0.000000000
0.000000000
0.000000000
0.000000000
0.000000000
0.000000000
0.000000000
0.000000000
0.000000000
0.000000000
0.000000000
0.000000000
0.000000000
0.000000000
0.000000000
0.000000000
0.000000000
0.000000000
0.000000000
0.000000000
0.000000000
0.000000000
0.000000000
0.000000000
0.000000000
0.000000000
0.000000000
0.000000000
0.000000000
0.000000000
0.000000000
0.000000000
0.000000000
0.000000000
0.000000000
0.000000000
0.000000000
0.000000000
0.000000000
0.000000000
0.000000000
0.000000000
0.000000000
0.000000000
0.000000000
0.000000000
0.000000000
0.000000000
0.000000000
0.000000000
0.000000000
0.000000000
0.000000000
0.000000000
0.000000000
0.000000000
0.000000000
0.000000000
0.000000000
0.000000000
0.000000000
0.000000000
0.000000000
0.000000000
0.000000000
0.000000000
0.000000000
0.000000000
0.000000000
0.000000000
0.000000000
0.000000000
0.000000000
0.000000000
0.000000000
0.000000000
0.000000000
0.000000000
0.000000000
0.000000000
0.000000000
0.000000000
0.000000000
0.000000000
0.000000000
0.000000000
0.000000000
0.000000000
0.000000000
0.000000000
0.000000000
0.000000000
0.000000000
0.000000000
0.000000000
0.000000000
0.000000000
0.000000000
0.000000000
0.000000000
0.000000000
0.000000000
0.000000000
0.000000000
0.000000000
0.000000000
0.000000000
0.000000000
0.000000000
0.000000000
0.000000000
0.000000000
0.000000000
0.000000000
0.000000000
0.000000000
0.000000000
0.000000000
0.000000000
0.000000000
0.000000000
0.000000000
0.000000000
0.000000000
0.000000000
0.000000000
0.000000000
0.000000000
0.000000000
0.000000000
0.000000000
0.000000000
0.000000000
0.000000000
0.000000000
0.000000000
0.000000000
0.000000000
0.000000000
0.000000000
0.000000000
0.000000000
0.000000000
0.000000000
0.000000000
0.000000000
0.000000000
0.000000000
0.000000000
0.000000000
0.000000000
0.000000000
0.000000000
0.000000000
0.000000000
0.000000000
0.000000000
0.000000000
0.000000000
0.000000000
0.000000000
0.000000000
0.000000000
0.000000000
0.000000000
0.000000000
0.000000000
0.000000000
0.000000000
0.000000000
0.000000000
0.000000000
0.000000000
0.000000000
0.000000000
0.000000000
0.000000000
0.000000000
0.000000000
0.000000000
0.000000000
0.000000000
0.000000000
0.000000000
0.000000000
0.000000000
0.000000000
0.000000000
0.000000000
0.000000000
0.000000000
0.000000000
0.000000000
0.000000000
0.000000000
0.000000000
0.000000000
0.000000000
0.000000000
0.000000000
0.000000000
0.000000000
0.000000000
0.000000000
0.000000000
0.000000000
0.000000000
0.000000000
0.000000000
0.000000000
0.000000000
0.000000000
0.000000000
0.000000000
0.000000000
0.000000000
0.000000000
0.000000000
0.000000000
0.000000000
0.000000000
0.000000000
0.000000000
0.000000000
0.000000000
0.000000000
0.000000000
0.000000000
0.000000000
0.000000000
0.000000000
0.000000000
0.000000000
0.000000000
0.000000000
0.000000000
0.000000000
0.000000000
0.000000000
0.000000000
0.000000000
0.000000000
0.000000000
0.000000000
0.000000000
0.000000000
0.000000000
0.000000000
0.000000000
0.000000000
0.000000000
0.000000000
0.000000000
0.000000000
0.000000000
0.000000000
0.000000000
0.000000000
0.000000000
0.000000000
0.000000000
0.000000000
0.000000000
0.000000000
0.000000000
0.000000000
0.000000000
0.000000000
0.000000000
0.000000000
0.000000000
0.000000000
0.000000000
0.000000000
0.000000000
0.000000000
0.000000000
0.000000000
0.000000000
0.000000000
0.000000000
0.000000000
0.000000000
0.000000000
0.000000000
0.000000000
0.000000000
0.000000000
0.000000000
0.000000000
0.000000000
0.000000000
0.000000000
0.000000000
0.000000000
0.000000000
0.000000000
0.000000000
0.000000000
0.000000000
0.000000000
0.000000000
0.000000000
0.000000000
0.000000000
0.000000000
0.000000000
0.000000000
0.000000000
0.000000000
0.000000000
0.000000000
0.000000000
0.000000000
0.000000000
0.000000000
0.000000000
0.000000000
0.000000000
0.000000000
0.000000000
0.000000000
0.000000000
0.000000000
0.000000000
0.000000000
0.000000000
0.000000000
0.000000000
0.000000000
0.000000000
0.000000000
0.000000000
0.000000000
0.000000000
0.000000000
0.000000000
0.000000000
0.200000000
0.000000000
0.002860869
0.199939800
0.004908246
0.002862729
0.199759100
0.009813535
0.002864335
0.199458100
0.014712910
0.002865636
0.199036900
0.019603430
0.002866599
0.198495900
0.024482140
0.002867202
0.197835300
0.029346090
0.002867441
0.197055500
0.034192380
0.002867330
0.196157100
0.039018060
0.002866901
0.195140400
0.043820250
0.002866202
0.194006200
0.048596040
0.002865295
0.192755200
0.053342550
0.002864245
0.191388100
0.058056930
0.002863113
0.189905600
0.062736350
0.002861951
0.188308800
0.067377980
0.002860801
0.186598600
0.071979010
0.002859685
0.184775900
0.076536690
0.002858613
0.182842000
0.081048270
0.002857577
0.180797900
0.085511020
0.002856561
0.178644900
0.089922270
0.002855543
0.176384300
0.094279350
0.002854505
0.174017400
0.098579640
0.002853436
0.171545700
0.102820600
0.002852335
0.168970700
0.106999500
0.002851211
0.166293900
0.111114000
0.002850081
0.163517000
0.115161600
0.002848963
0.160641500
0.119139900
0.002847874
0.157669300
0.123046300
0.002846828
0.154602100
0.126878700
0.002845836
0.151441800
0.130634600
0.002844899
0.148190200
0.134311800
0.002844016
0.144849400
0.137908100
0.002843179
0.141421400
0.141421400
0.002842375
0.137908100
0.144849400
0.002841583
0.134311800
0.148190200
0.002840780
0.130634600
0.151441800
0.002839938
0.126878700
0.154602100
0.002839028
0.123046300
0.157669300
0.002838029
0.119139900
0.160641500
0.002836925
0.115161600
0.163517000
0.002835719
0.111114000
0.166293900
0.002834421
0.106999500
0.168970700
0.002833055
0.102820600
0.171545700
0.002831653
0.098579640
0.174017400
0.002830250
0.094279350
0.176384300
0.002828884
0.089922270
0.178644900
0.002827592
0.085511020
0.180797900
0.002826409
0.081048270
0.182842000
0.002825363
0.076536690
0.184775900
0.002824476
0.071979010
0.186598600
0.002823767
0.067377980
0.188308800
0.002823246
0.062736350
0.189905600
0.002822923
0.058056930
0.191388100
0.002822798
0.053342550
0.192755200
0.002822868
0.048596040
0.194006200
0.002823115
0.043820250
0.195140400
0.002823514
0.039018060
0.196157100
0.002824029
0.034192380
0.197055500
0.002824615
0.029346090
0.197835300
0.002825225
0.024482140
0.198495900
0.002825809
0.019603430
0.199036900
0.002826322
0.014712910
0.199458100
0.002826725
0.009813535
0.199759100
0.002826988
0.004908246
0.199939800
0.002827087
0.000000000
0.200000000
0.002827010
-0.004908246
0.199939800
0.002826745
-0.009813535
0.199759100
0.002826286
-0.014712910
0.199458100
0.002825628
-0.019603430
0.199036900
0.002824767
-0.024482140
0.198495900
0.002823702
-0.029346090
0.197835300
0.002822435
-0.034192380
0.197055500
0.002820975
-0.039018060
0.196157100
0.002819340
-0.043820250
0.195140400
0.002817551
-0.048596040
0.194006200
0.002815632
-0.053342550
0.192755200
0.002813612
-0.058056930
0.191388100
0.002811522
-0.062736350
0.189905600
0.002809394
-0.067377980
0.188308800
0.002807250
-0.071979010
0.186598600
0.002805097
-0.076536690
0.184775900
0.002802924
-0.081048270
0.182842000
0.002800714
-0.085511020
0.180797900
0.002798463
-0.089922270
0.178644900
0.002796186
-0.094279350
0.176384300
0.002793924
-0.098579640
0.174017400
0.002791727
-0.102820600
0.171545700
0.002789652
-0.106999500
0.168970700
0.002787759
-0.111114000
0.166293900
0.002786111
-0.115161600
0.163517000
0.002784781
-0.119139900
0.160641500
0.002783843
-0.123046300
0.157669300
0.002783367
-0.126878700
0.154602100
0.002783405
-0.130634600
0.151441800
0.002783984
-0.134311800
0.148190200
0.002785094
-0.137908100
0.144849400
0.002786686
-0.141421400
0.141421400
0.002788669
-0.144849400
0.137908100
0.002790913
-0.148190200
0.134311800
0.002793262
-0.151441800
0.130634600
0.002795554
-0.154602100
0.126878700
0.002797642
-0.157669300
0.123046300
0.002799419
-0.160641500
0.119139900
0.002800835
-0.163517000
0.115161600
0.002801898
-0.166293900
0.111114000
0.002802681
-0.168970700
0.106999500
0.002803301
-0.171545700
0.102820600
0.002803903
-0.174017400
0.098579640
0.002804637
-0.176384300
0.094279350
0.002805636
-0.178644900
0.089922270
0.002806998
-0.180797900
0.085511020
0.002808770
-0.182842000
0.081048270
0.002810946
-0.184775900
0.076536690
0.002813464
-0.186598600
0.071979010
0.002816221
-0.188308800
0.067377980
0.002819086
-0.189905600
0.062736350
0.002821922
-0.191388100
0.058056930
0.002824608
-0.192755200
0.053342550
0.002827055
-0.194006200
0.048596040
0.002829218
-0.195140400
0.043820250
0.002831094
-0.196157100
0.039018060
0.002832718
-0.197055500
0.034192380
0.002834148
-0.197835300
0.029346090
0.002835450
-0.198495900
0.024482140
0.002836691
-0.199036900
0.019603430
0.002837918
-0.199458100
0.014712910
0.002839154
-0.199759100
0.009813535
0.002840390
-0.199939800
0.004908246
0.002841596
-0.200000000
0.000000000
0.002842720
-0.199939800
-0.004908246
0.002843707
-0.199759100
-0.009813535
0.002844506
-0.199458100
-0.014712910
0.002845084
-0.199036900
-0.019603430
0.002845427
-0.198495900
-0.024482140
0.002845544
-0.197835300
-0.029346090
0.002845457
-0.197055500
-0.034192380
0.002845202
-0.196157100
-0.039018060
0.002844821
-0.195140400
-0.043820250
0.002844362
-0.194006200
-0.048596040
0.002843870
-0.192755200
-0.053342550
0.002843391
-0.191388100
-0.058056930
0.002842963
-0.189905600
-0.062736350
0.002842616
-0.188308800
-0.067377980
0.002842368
-0.186598600
-0.071979010
0.002842227
-0.184775900
-0.076536690
0.002842183
-0.182842000
-0.081048270
0.002842214
-0.180797900
-0.085511020
0.002842293
-0.178644900
-0.089922270
0.002842386
-0.176384300
-0.094279350
0.002842468
-0.174017400
-0.098579640
0.002842521
-0.171545700
-0.102820600
0.002842538
-0.168970700
-0.106999500
0.002842520
-0.166293900
-0.111114000
0.002842471
-0.163517000
-0.115161600
0.002842397
-0.160641500
-0.119139900
0.002842298
-0.157669300
-0.123046300
0.002842171
-0.154602100
-0.126878700
0.002842013
-0.151441800
-0.130634600
0.002841824
-0.148190200
-0.134311800
0.002841610
-0.144849400
-0.137908100
0.002841382
-0.141421400
-0.141421400
0.002841154
-0.137908100
-0.144849400
0.002840938
-0.134311800
-0.148190200
0.002840735
-0.130634600
-0.151441800
0.002840536
-0.126878700
-0.154602100
0.002840312
-0.123046300
-0.157669300
0.002840023
-0.119139900
-0.160641500
0.002839624
-0.115161600
-0.163517000
0.002839066
-0.111114000
-0.166293900
0.002838310
-0.106999500
-0.168970700
0.002837330
-0.102820600
-0.171545700
0.002836113
-0.098579640
-0.174017400
0.002834663
-0.094279350
-0.176384300
0.002832998
-0.089922270
-0.178644900
0.002831150
-0.085511020
-0.180797900
0.002829160
-0.081048270
-0.182842000
0.002827075
-0.076536690
-0.184775900
0.002824947
-0.071979010
-0.186598600
0.002822831
-0.067377980
-0.188308800
0.002820780
-0.062736350
-0.189905600
0.002818847
-0.058056930
-0.191388100
0.002817079
-0.053342550
-0.192755200
0.002815511
-0.048596040
-0.194006200
0.002814164
-0.043820250
-0.195140400
0.002813041
-0.039018060
-0.196157100
0.002812128
-0.034192380
-0.197055500
0.002811391
-0.029346090
-0.197835300
0.002810788
-0.024482140
-0.198495900
0.002810264
-0.019603430
-0.199036900
0.002809770
-0.014712910
-0.199458100
0.002809257
-0.009813535
-0.199759100
0.002808690
-0.004908246
-0.199939800
0.002808043
0.000000000
-0.200000000
0.002807306
0.004908246
-0.199939800
0.002806477
0.009813535
-0.199759100
0.002805564
0.014712910
-0.199458100
0.002804580
0.019603430
-0.199036900
0.002803539
0.024482140
-0.198495900
0.002802459
0.029346090
-0.197835300
0.002801361
0.034192380
-0.197055500
0.002800268
0.039018060
-0.196157100
0.002799209
0.043820250
-0.195140400
0.002798212
0.048596040
-0.194006200
0.002797303
0.053342550
-0.192755200
0.002796505
0.058056930
-0.191388100
0.002795831
0.062736350
-0.189905600
0.002795281
0.067377980
-0.188308800
0.002794841
0.071979010
-0.186598600
0.002794474
0.076536690
-0.184775900
0.002794124
0.081048270
-0.182842000
0.002793735
0.085511020
-0.180797900
0.002793260
0.089922270
-0.178644900
0.002792674
0.094279350
-0.176384300
0.002791975
0.098579640
-0.174017400
0.002791172
0.102820600
-0.171545700
0.002790285
0.106999500
-0.168970700
0.002789339
0.111114000
-0.166293900
0.002788377
0.115161600
-0.163517000
0.002787462
0.119139900
-0.160641500
0.002786675
0.123046300
-0.157669300
0.002786097
0.126878700
-0.154602100
0.002785802
0.130634600
-0.151441800
0.002785838
0.134311800
-0.148190200
0.002786227
0.137908100
-0.144849400
0.002786957
0.141421400
-0.141421400
0.002787984
0.144849400
-0.137908100
0.002789237
0.148190200
-0.134311800
0.002790625
0.151441800
-0.130634600
0.002792055
0.154602100
-0.126878700
0.002793448
0.157669300
-0.123046300
0.002794748
0.160641500
-0.119139900
0.002795939
0.163517000
-0.115161600
0.002797043
0.166293900
-0.111114000
0.002798115
0.168970700
-0.106999500
0.002799239
0.171545700
-0.102820600
0.002800508
0.174017400
-0.098579640
0.002802017
0.176384300
-0.094279350
0.002803849
0.178644900
-0.089922270
0.002806061
0.180797900
-0.085511020
0.002808677
0.182842000
-0.081048270
0.002811681
0.184775900
-0.076536690
0.002815021
0.186598600
-0.071979010
0.002818605
0.188308800
-0.067377980
0.002822321
0.189905600
-0.062736350
0.002826047
0.191388100
-0.058056930
0.002829674
0.192755200
-0.053342550
0.002833122
0.194006200
-0.048596040
0.002836346
0.195140400
-0.043820250
0.002839339
0.196157100
-0.039018060
0.002842121
0.197055500
-0.034192380
0.002844733
0.197835300
-0.029346090
0.002847223
0.198495900
-0.024482140
0.002849637
0.199036900
-0.019603430
0.002852004
0.199458100
-0.014712910
0.002854335
0.199759100
-0.009813535
0.002856616
0.199939800
-0.004908246
0.002858811
0.400000000
0.000000000
0.011450510
0.399879500
0.009816492
0.011457970
0.399518200
0.019627070
0.011464400
0.398916200
0.029425830
0.011469620
0.398073900
0.039206860
0.011473470
0.396991800
0.048964270
0.011475890
0.395670600
0.058692190
0.011476850
0.394111100
0.068384760
0.011476400
0.392314100
0.078036130
0.011474680
0.390280800
0.087640490
0.011471880
0.388012500
0.097192070
0.011468250
0.385510400
0.106685100
0.011464040
0.382776100
0.116113900
0.011459500
0.379811300
0.125472700
0.011454850
0.376617600
0.134756000
0.011450240
0.373197100
0.143958000
0.011445770
0.369551800
0.153073400
0.011441470
0.365683900
0.162096500
0.011437320
0.361595700
0.171022000
0.011433250
0.357289700
0.179844500
0.011429170
0.352768500
0.188558700
0.011425010
0.348034800
0.197159300
0.011420720
0.343091500
0.205641100
0.011416310
0.337941400
0.213999100
0.011411810
0.332587800
0.222228100
0.011407280
0.327033900
0.230323300
0.011402800
0.321283000
0.238279700
0.011398430
0.315338600
0.246092600
0.011394240
0.309204200
0.253757300
0.011390270
0.302883500
0.261269200
0.011386510
0.296380500
0.268623600
0.011382970
0.289698800
0.275816200
0.011379620
0.282842700
0.282842700
0.011376400
0.275816200
0.289698800
0.011373230
0.268623600
0.296380500
0.011370010
0.261269200
0.302883500
0.011366630
0.253757300
0.309204200
0.011362990
0.246092600
0.315338600
0.011358980
0.238279700
0.321283000
0.011354560
0.230323300
0.327033900
0.011349730
0.222228100
0.332587800
0.011344520
0.213999100
0.337941400
0.011339050
0.205641100
0.343091500
0.011333430
0.197159300
0.348034800
0.011327810
0.188558700
0.352768500
0.011322340
0.179844500
0.357289700
0.011317160
0.171022000
0.361595700
0.011312420
0.162096500
0.365683900
0.011308230
0.153073400
0.369551800
0.011304670
0.143958000
0.373197100
0.011301830
0.134756000
0.376617600
0.011299750
0.125472700
0.379811300
0.011298450
0.116113900
0.382776100
0.011297950
0.106685100
0.385510400
0.011298230
0.097192070
0.388012500
0.011299220
0.087640490
0.390280800
0.011300820
0.078036130
0.392314100
0.011302880
0.068384760
0.394111100
0.011305230
0.058692190
0.395670600
0.011307670
0.048964270
0.396991800
0.011310010
0.039206860
0.398073900
0.011312070
0.029425830
0.398916200
0.011313690
0.019627070
0.399518200
0.011314740
0.009816492
0.399879500
0.011315140
0.000000000
0.400000000
0.011314830
-0.009816492
0.399879500
0.011313770
-0.019627070
0.399518200
0.011311930
-0.029425830
0.398916200
0.011309290
-0.039206860
0.398073900
0.011305840
-0.048964270
0.396991800
0.011301570
-0.058692190
0.395670600
0.011296490
-0.068384760
0.394111100
0.011290650
-0.078036130
0.392314100
0.011284090
-0.087640490
0.390280800
0.011276920
-0.097192070
0.388012500
0.011269230
-0.106685100
0.385510400
0.011261140
-0.116113900
0.382776100
0.011252770
-0.125472700
0.379811300
0.011244240
-0.134756000
0.376617600
0.011235650
-0.143958000
0.373197100
0.011227020
-0.153073400
0.369551800
0.011218310
-0.162096500
0.365683900
0.011209460
-0.171022000
0.361595700
0.011200430
-0.179844500
0.357289700
0.011191310
-0.188558700
0.352768500
0.011182250
-0.197159300
0.348034800
0.011173440
-0.205641100
0.343091500
0.011165130
-0.213999100
0.337941400
0.011157540
-0.222228100
0.332587800
0.011150940
-0.230323300
0.327033900
0.011145610
-0.238279700
0.321283000
0.011141850
-0.246092600
0.315338600
0.011139950
-0.253757300
0.309204200
0.011140100
-0.261269200
0.302883500
0.011142420
-0.268623600
0.296380500
0.011146870
-0.275816200
0.289698800
0.011153250
-0.282842700
0.282842700
0.011161190
-0.289698800
0.275816200
0.011170180
-0.296380500
0.268623600
0.011179600
-0.302883500
0.261269200
0.011188780
-0.309204200
0.253757300
0.011197150
-0.315338600
0.246092600
0.011204270
-0.321283000
0.238279700
0.011209940
-0.327033900
0.230323300
0.011214200
-0.332587800
0.222228100
0.011217340
-0.337941400
0.213999100
0.011219820
-0.343091500
0.205641100
0.011222240
-0.348034800
0.197159300
0.011225180
-0.352768500
0.188558700
0.011229180
-0.357289700
0.179844500
0.011234640
-0.361595700
0.171022000
0.011241740
-0.365683900
0.162096500
0.011250460
-0.369551800
0.153073400
0.011260550
-0.373197100
0.143958000
0.011271600
-0.376617600
0.134756000
0.011283080
-0.379811300
0.125472700
0.011294440
-0.382776100
0.116113900
0.011305200
-0.385510400
0.106685100
0.011315010
-0.388012500
0.097192070
0.011323670
-0.390280800
0.087640490
0.011331190
-0.392314100
0.078036130
0.011337700
-0.394111100
0.068384760
0.011343430
-0.395670600
0.058692190
0.011348650
-0.396991800
0.048964270
0.011353620
-0.398073900
0.039206860
0.011358540
-0.398916200
0.029425830
0.011363490
-0.399518200
0.019627070
0.011368450
-0.399879500
0.009816492
0.011373280
-0.400000000
0.000000000
0.011377780
-0.399879500
-0.009816492
0.011381740
-0.399518200
-0.019627070
0.011384940
-0.398916200
-0.029425830
0.011387260
-0.398073900
-0.039206860
0.011388630
-0.396991800
-0.048964270
0.011389100
-0.395670600
-0.058692190
0.011388750
-0.394111100
-0.068384760
0.011387730
-0.392314100
-0.078036130
0.011386200
-0.390280800
-0.087640490
0.011384360
-0.388012500
-0.097192070
0.011382390
-0.385510400
-0.106685100
0.011380470
-0.382776100
-0.116113900
0.011378760
-0.379811300
-0.125472700
0.011377360
-0.376617600
-0.134756000
0.011376370
-0.373197100
-0.143958000
0.011375810
-0.369551800
-0.153073400
0.011375630
-0.365683900
-0.162096500
0.011375760
-0.361595700
-0.171022000
0.011376070
-0.357289700
-0.179844500
0.011376440
-0.352768500
-0.188558700
0.011376770
-0.348034800
-0.197159300
0.011376980
-0.343091500
-0.205641100
0.011377050
-0.337941400
-0.213999100
0.011376980
-0.332587800
-0.222228100
0.011376790
-0.327033900
-0.230323300
0.011376490
-0.321283000
-0.238279700
0.011376090
-0.315338600
-0.246092600
0.011375580
-0.309204200
-0.253757300
0.011374950
-0.302883500
-0.261269200
0.011374190
-0.296380500
-0.268623600
0.011373330
-0.289698800
-0.275816200
0.011372420
-0.282842700
-0.282842700
0.011371510
-0.275816200
-0.289698800
0.011370640
-0.268623600
-0.296380500
0.011369830
-0.261269200
-0.302883500
0.011369030
-0.253757300
-0.309204200
0.011368130
-0.246092600
-0.315338600
0.011366980
-0.238279700
-0.321283000
0.011365370
-0.230323300
-0.327033900
0.011363140
-0.222228100
-0.332587800
0.011360110
-0.213999100
-0.337941400
0.011356180
-0.205641100
-0.343091500
0.011351310
-0.197159300
-0.348034800
0.011345490
-0.188558700
-0.352768500
0.011338820
-0.179844500
-0.357289700
0.011331420
-0.171022000
-0.361595700
0.011323440
-0.162096500
-0.365683900
0.011315090
-0.153073400
-0.369551800
0.011306560
-0.143958000
-0.373197100
0.011298080
-0.134756000
-0.376617600
0.011289860
-0.125472700
-0.379811300
0.011282120
-0.116113900
-0.382776100
0.011275030
-0.106685100
-0.385510400
0.011268750
-0.097192070
-0.388012500
0.011263350
-0.087640490
-0.390280800
0.011258850
-0.078036130
-0.392314100
0.011255190
-0.068384760
-0.394111100
0.011252240
-0.058692190
-0.395670600
0.011249820
-0.048964270
-0.396991800
0.011247730
-0.039206860
-0.398073900
0.011245740
-0.029425830
-0.398916200
0.011243690
-0.019627070
-0.399518200
0.011241410
-0.009816492
-0.399879500
0.011238820
0.000000000
-0.400000000
0.011235870
0.009816492
-0.399879500
0.011232550
0.019627070
-0.399518200
0.011228890
0.029425830
-0.398916200
0.011224950
0.039206860
-0.398073900
0.011220780
0.048964270
-0.396991800
0.011216450
0.058692190
-0.395670600
0.011212050
0.068384760
-0.394111100
0.011207670
0.078036130
-0.392314100
0.011203420
0.087640490
-0.390280800
0.011199430
0.097192070
-0.388012500
0.011195790
0.106685100
-0.385510400
0.011192590
0.116113900
-0.382776100
0.011189890
0.125472700
-0.379811300
0.011187690
0.134756000
-0.376617600
0.011185920
0.143958000
-0.373197100
0.011184450
0.153073400
-0.369551800
0.011183050
0.162096500
-0.365683900
0.011181490
0.171022000
-0.361595700
0.011179590
0.179844500
-0.357289700
0.011177240
0.188558700
-0.352768500
0.011174440
0.197159300
-0.348034800
0.011171220
0.205641100
-0.343091500
0.011167660
0.213999100
-0.337941400
0.011163870
0.222228100
-0.332587800
0.011160020
0.230323300
-0.327033900
0.011156360
0.238279700
-0.321283000
0.011153200
0.246092600
-0.315338600
0.011150890
0.253757300
-0.309204200
0.011149700
0.261269200
-0.302883500
0.011149850
0.268623600
-0.296380500
0.011151410
0.275816200
-0.289698800
0.011154330
0.282842700
-0.282842700
0.011158450
0.289698800
-0.275816200
0.011163470
0.296380500
-0.268623600
0.011169030
0.302883500
-0.261269200
0.011174760
0.309204200
-0.253757300
0.011180340
0.315338600
-0.246092600
0.011185550
0.321283000
-0.238279700
0.011190320
0.327033900
-0.230323300
0.011194750
0.332587800
-0.222228100
0.011199040
0.337941400
-0.213999100
0.011203540
0.343091500
-0.205641100
0.011208630
0.348034800
-0.197159300
0.011214680
0.352768500
-0.188558700
0.011222020
0.357289700
-0.179844500
0.011230880
0.361595700
-0.171022000
0.011241360
0.365683900
-0.162096500
0.011253400
0.369551800
-0.153073400
0.011266780
0.373197100
-0.143958000
0.011281150
0.376617600
-0.134756000
0.011296040
0.379811300
-0.125472700
0.011310970
0.382776100
-0.116113900
0.011325500
0.385510400
-0.106685100
0.011339320
0.388012500
-0.097192070
0.011352240
0.390280800
-0.087640490
0.011364230
0.392314100
-0.078036130
0.011375380
0.394111100
-0.068384760
0.011385850
0.395670600
-0.058692190
0.011395830
0.396991800
-0.048964270
0.011405500
0.398073900
-0.039206860
0.011414980
0.398916200
-0.029425830
0.011424330
0.399518200
-0.019627070
0.011433470
0.399879500
-0.009816492
0.011442260
0.600000000
0.000000000
0.025870320
0.599819300
0.014724740
0.025886000
0.599277300
0.029440610
0.025900510
0.598374300
0.044138740
0.025913420
0.597110900
0.058810290
0.025924300
0.595487800
0.073446410
0.025932700
0.593505900
0.088038280
0.025938240
0.591166600
0.102577100
0.025940610
0.588471200
0.117054200
0.025939640
0.585421300
0.131460700
0.025935360
0.582018800
0.145788100
0.025927940
0.578265700
0.160027700
0.025917690
0.574164200
0.174170800
0.025904970
0.569716900
0.188209100
0.025890170
0.564926400
0.202133900
0.025873690
0.559795700
0.215937000
0.025855930
0.554327700
0.229610100
0.025837250
0.548525900
0.243144800
0.025817930
0.542393600
0.256533100
0.025798220
0.535934600
0.269766800
0.025778290
0.529152800
0.282838000
0.025758270
0.522052200
0.295738900
0.025738260
0.514637200
0.308461700
0.025718360
0.506912200
0.320998600
0.025698670
0.498881800
0.333342200
0.025679360
0.490550900
0.345484900
0.025660650
0.481924500
0.357419600
0.025642790
0.473007900
0.369139000
0.025626060
0.463806300
0.380636000
0.025610730
0.454325300
0.391903700
0.025597000
0.444570700
0.402935400
0.025584990
0.434548300
0.413724400
0.025574650
0.424264100
0.424264100
0.025565780
0.413724400
0.434548300
0.025558090
0.402935400
0.444570700
0.025551160
0.391903700
0.454325300
0.025544560
0.380636000
0.463806300
0.025537870
0.369139000
0.473007900
0.025530780
0.357419600
0.481924500
0.025523090
0.345484900
0.490550900
0.025514700
0.333342200
0.498881800
0.025505680
0.320998600
0.506912200
0.025496150
0.308461700
0.514637200
0.025486330
0.295738900
0.522052200
0.025476480
0.282838000
0.529152800
0.025466960
0.269766800
0.535934600
0.025458150
0.256533100
0.542393600
0.025450480
0.243144800
0.548525900
0.025444340
0.229610100
0.554327700
0.025440070
0.215937000
0.559795700
0.025437890
0.202133900
0.564926400
0.025437940
0.188209100
0.569716900
0.025440210
0.174170800
0.574164200
0.025444540
0.160027700
0.578265700
0.025450660
0.145788100
0.582018800
0.025458130
0.131460700
0.585421300
0.025466450
0.117054200
0.588471200
0.025475070
0.102577100
0.591166600
0.025483470
0.088038280
0.593505900
0.025491150
0.073446410
0.595487800
0.025497760
0.058810290
0.597110900
0.025503040
0.044138740
0.598374300
0.025506820
0.029440610
0.599277300
0.025509040
0.014724740
0.599819300
0.025509670
0.000000000
0.600000000
0.025508690
-0.014724740
0.599819300
0.025506070
-0.029440610
0.599277300
0.025501750
-0.044138740
0.598374300
0.025495650
-0.058810290
0.597110900
0.025487680
-0.073446410
0.595487800
0.025477760
-0.088038280
0.593505900
0.025465830
-0.102577100
0.591166600
0.025451880
-0.117054200
0.588471200
0.025435940
-0.131460700
0.585421300
0.025418060
-0.145788100
0.582018800
0.025398320
-0.160027700
0.578265700
0.025376870
-0.174170800
0.574164200
0.025353950
-0.188209100
0.569716900
0.025329850
-0.202133900
0.564926400
0.025304920
-0.215937000
0.559795700
0.025279410
-0.229610100
0.554327700
0.025253430
-0.243144800
0.548525900
0.025227090
-0.256533100
0.542393600
0.025200600
-0.269766800
0.535934600
0.025174340
-0.282838000
0.529152800
0.025148920
-0.295738900
0.522052200
0.025125030
-0.308461700
0.514637200
0.025103450
-0.320998600
0.506912200
0.025084930
-0.333342200
0.498881800
0.025070220
-0.345484900
0.490550900
0.025060000
-0.357419600
0.481924500
0.025054870
-0.369139000
0.473007900
0.025055210
-0.380636000
0.463806300
0.025061210
-0.391903700
0.454325300
0.025072730
-0.402935400
0.444570700
0.025089330
-0.413724400
0.434548300
0.025110200
-0.424264100
0.424264100
0.025134220
-0.434548300
0.413724400
0.025160020
-0.444570700
0.402935400
0.025186080
-0.454325300
0.391903700
0.025210910
-0.463806300
0.380636000
0.025233200
-0.473007900
0.369139000
0.025252050
-0.481924500
0.357419600
0.025267020
-0.490550900
0.345484900
0.025278250
-0.498881800
0.333342200
0.025286420
-0.506912200
0.320998600
0.025292590
-0.514637200
0.308461700
0.025298080
-0.522052200
0.295738900
0.025304210
-0.529152800
0.282838000
0.025312140
-0.535934600
0.269766800
0.025322650
-0.542393600
0.256533100
0.025336060
-0.548525900
0.243144800
0.025352200
-0.554327700
0.229610100
0.025370420
-0.559795700
0.215937000
0.025389760
-0.564926400
0.202133900
0.025409050
-0.569716900
0.188209100
0.025427130
-0.574164200
0.174170800
0.025442970
-0.578265700
0.160027700
0.025455820
-0.582018800
0.145788100
0.025465270
-0.585421300
0.131460700
0.025471260
-0.588471200
0.117054200
0.025474070
-0.591166600
0.102577100
0.025474250
-0.593505900
0.088038280
0.025472510
-0.595487800
0.073446410
0.025469650
-0.597110900
0.058810290
0.025466390
-0.598374300
0.044138740
0.025463330
-0.599277300
0.029440610
0.025460830
-0.599819300
0.014724740
0.025459050
-0.600000000
0.000000000
0.025457920
-0.599819300
-0.014724740
0.025457260
-0.599277300
-0.029440610
0.025456850
-0.598374300
-0.044138740
0.025456480
-0.597110900
-0.058810290
0.025456070
-0.595487800
-0.073446410
0.025455600
-0.593505900
-0.088038280
0.025455100
-0.591166600
-0.102577100
0.025454650
-0.588471200
-0.117054200
0.025454330
-0.585421300
-0.131460700
0.025454200
-0.582018800
-0.145788100
0.025454310
-0.578265700
-0.160027700
0.025454760
-0.574164200
-0.174170800
0.025455620
-0.569716900
-0.188209100
0.025457020
-0.564926400
-0.202133900
0.025459060
-0.559795700
-0.215937000
0.025461800
-0.554327700
-0.229610100
0.025465230
-0.548525900
-0.243144800
0.025469290
-0.542393600
-0.256533100
0.025473850
-0.535934600
-0.269766800
0.025478770
-0.529152800
-0.282838000
0.025483950
-0.522052200
-0.295738900
0.025489300
-0.514637200
-0.308461700
0.025494770
-0.506912200
-0.320998600
0.025500330
-0.498881800
-0.333342200
0.025505920
-0.490550900
-0.345484900
0.025511470
-0.481924500
-0.357419600
0.025516850
-0.473007900
-0.369139000
0.025521940
-0.463806300
-0.380636000
0.025526630
-0.454325300
-0.391903700
0.025530910
-0.444570700
-0.402935400
0.025534830
-0.434548300
-0.413724400
0.025538550
-0.424264100
-0.424264100
0.025542250
-0.413724400
-0.434548300
0.025546090
-0.402935400
-0.444570700
0.025550130
-0.391903700
-0.454325300
0.025554280
-0.380636000
-0.463806300
0.025558230
-0.369139000
-0.473007900
0.025561510
-0.357419600
-0.481924500
0.025563490
-0.345484900
-0.490550900
0.025563480
-0.333342200
-0.498881800
0.025560850
-0.320998600
-0.506912200
0.025555040
-0.308461700
-0.514637200
0.025545710
-0.295738900
-0.522052200
0.025532710
-0.282838000
-0.529152800
0.025516140
-0.269766800
-0.535934600
0.025496300
-0.256533100
-0.542393600
0.025473700
-0.243144800
-0.548525900
0.025448980
-0.229610100
-0.554327700
0.025422910
-0.215937000
-0.559795700
0.025396280
-0.202133900
-0.564926400
0.025369890
-0.188209100
-0.569716900
0.025344480
-0.174170800
-0.574164200
0.025320680
-0.160027700
-0.578265700
0.025298970
-0.145788100
-0.582018800
0.025279590
-0.131460700
-0.585421300
0.025262630
-0.117054200
-0.588471200
0.025247910
-0.102577100
-0.591166600
0.025235140
-0.088038280
-0.593505900
0.025223870
-0.073446410
-0.595487800
0.025213590
-0.058810290
-0.597110900
0.025203780
-0.044138740
-0.598374300
0.025193980
-0.029440610
-0.599277300
0.025183810
-0.014724740
-0.599819300
0.025173000
0.000000000
-0.600000000
0.025161430
0.014724740
-0.599819300
0.025149130
0.029440610
-0.599277300
0.025136270
0.044138740
-0.598374300
0.025123110
0.058810290
-0.597110900
0.025110010
0.073446410
-0.595487800
0.025097390
0.088038280
-0.593505900
0.025085700
0.102577100
-0.591166600
0.025075350
0.117054200
-0.588471200
0.025066760
0.131460700
-0.585421300
0.025060240
0.145788100
-0.582018800
0.025056030
0.160027700
-0.578265700
0.025054250
0.174170800
-0.574164200
0.025054860
0.188209100
-0.569716900
0.025057700
0.202133900
-0.564926400
0.025062430
0.215937000
-0.559795700
0.025068570
0.229610100
-0.554327700
0.025075530
0.243144800
-0.548525900
0.025082720
0.256533100
-0.542393600
0.025089600
0.269766800
-0.535934600
0.025095790
0.282838000
-0.529152800
0.025101050
0.295738900
-0.522052200
0.025105210
0.308461700
-0.514637200
0.025108210
0.320998600
-0.506912200
0.025110060
0.333342200
-0.498881800
0.025111020
0.345484900
-0.490550900
0.025111600
0.357419600
-0.481924500
0.025112530
0.369139000
-0.473007900
0.025114550
0.380636000
-0.463806300
0.025118320
0.391903700
-0.454325300
0.025124240
0.402935400
-0.444570700
0.025132450
0.413724400
-0.434548300
0.025142850
0.424264100
-0.424264100
0.025155150
0.434548300
-0.413724400
0.025168880
0.444570700
-0.402935400
0.025183580
0.454325300
-0.391903700
0.025198800
0.463806300
-0.380636000
0.025214260
0.473007900
-0.369139000
0.025229850
0.481924500
-0.357419600
0.025245680
0.490550900
-0.345484900
0.025262010
0.498881800
-0.333342200
0.025279250
0.506912200
-0.320998600
0.025297890
0.514637200
-0.308461700
0.025318380
0.522052200
-0.295738900
0.025341130
0.529152800
-0.282838000
0.025366430
0.535934600
-0.269766800
0.025394380
0.542393600
-0.256533100
0.025424880
0.548525900
-0.243144800
0.025457600
0.554327700
-0.229610100
0.025491940
0.559795700
-0.215937000
0.025527120
0.564926400
-0.202133900
0.025562200
0.569716900
-0.188209100
0.025596220
0.574164200
-0.174170800
0.025628340
0.578265700
-0.160027700
0.025657980
0.582018800
-0.145788100
0.025684860
0.585421300
-0.131460700
0.025709040
0.588471200
-0.117054200
0.025730790
0.591166600
-0.102577100
0.025750560
0.593505900
-0.088038280
0.025768890
0.595487800
-0.073446410
0.025786340
0.597110900
-0.058810290
0.025803360
0.598374300
-0.044138740
0.025820260
0.599277300
-0.029440610
0.025837140
0.599819300
-0.014724740
0.025853910
0.800000000
0.000000000
0.045328750
0.799759100
0.019632980
0.045355710
0.799036400
0.039254140
0.045382090
0.797832400
0.058851660
0.045407790
0.796147800
0.078413720
0.045432790
0.793983600
0.097928550
0.045457050
0.791341200
0.117384400
0.045480540
0.788222100
0.136769500
0.045503240
0.784628200
0.156072300
0.045525230
0.780561700
0.175281000
0.045546620
0.776025000
0.194384100
0.045567540
0.771020800
0.213370200
0.045588070
0.765552300
0.232227700
0.045608220
0.759622500
0.250945400
0.045627900
0.753235300
0.269511900
0.045647000
0.746394300
0.287916000
0.045665400
0.739103600
0.306146700
0.045683000
0.731367800
0.324193100
0.045699750
0.723191400
0.342044100
0.045715570
0.714579500
0.359689100
0.045730410
0.705537000
0.377117400
0.045744150
0.696069600
0.394318600
0.045756660
0.686182900
0.411282200
0.045767720
0.675882900
0.427998100
0.045777100
0.665175700
0.444456200
0.045784540
0.654067900
0.460646500
0.045789820
0.642566000
0.476559500
0.045792750
0.630677200
0.492185300
0.045793260
0.618408400
0.507514700
0.045791350
0.605767100
0.522538300
0.045787110
0.592760900
0.537247200
0.045780670
0.579397700
0.551632500
0.045772180
0.565685500
0.565685500
0.045761720
0.551632500
0.579397700
0.045749340
0.537247200
0.592760900
0.045734970
0.522538300
0.605767100
0.045718550
0.507514700
0.618408400
0.045700060
0.492185300
0.630677200
0.045679590
0.476559500
0.642566000
0.045657460
0.460646500
0.654067900
0.045634220
0.444456200
0.665175700
0.045610580
0.427998100
0.675882900
0.045587360
0.411282200
0.686182900
0.045565300
0.394318600
0.696069600
0.045545020
0.377117400
0.705537000
0.045526860
0.359689100
0.714579500
0.045510910
0.342044100
0.723191400
0.045497000
0.324193100
0.731367800
0.045484670
0.306146700
0.739103600
0.045473360
0.287916000
0.746394300
0.045462510
0.269511900
0.753235300
0.045451670
0.250945400
0.759622500
0.045440640
0.232227700
0.765552300
0.045429520
0.213370200
0.771020800
0.045418660
0.194384100
0.776025000
0.045408590
0.175281000
0.780561700
0.045399890
0.156072300
0.784628200
0.045393000
0.136769500
0.788222100
0.045388110
0.117384400
0.791341200
0.045385110
0.097928550
0.793983600
0.045383490
0.078413720
0.796147800
0.045382530
0.058851660
0.797832400
0.045381300
0.039254140
0.799036400
0.045378930
0.019632980
0.799759100
0.045374650
0.000000000
0.800000000
0.045367950
-0.019632980
0.799759100
0.045358620
-0.039254140
0.799036400
0.045346680
-0.058851660
0.797832400
0.045332370
-0.078413720
0.796147800
0.045316070
-0.097928550
0.793983600
0.045298200
-0.117384400
0.791341200
0.045279220
-0.136769500
0.788222100
0.045259510
-0.156072300
0.784628200
0.045239440
-0.175281000
0.780561700
0.045219270
-0.194384100
0.776025000
0.045199210
-0.213370200
0.771020800
0.045179440
-0.232227700
0.765552300
0.045160160
-0.250945400
0.759622500
0.045141620
-0.269511900
0.753235300
0.045124010
-0.287916000
0.746394300
0.045107350
-0.306146700
0.739103600
0.045091440
-0.324193100
0.731367800
0.045075900
-0.342044100
0.723191400
0.045060330
-0.359689100
0.714579500
0.045044410
-0.377117400
0.705537000
0.045027900
-0.394318600
0.696069600
0.045010610
-0.411282200
0.686182900
0.044992450
-0.427998100
0.675882900
0.044973420
-0.444456200
0.665175700
0.044953700
-0.460646500
0.654067900
0.044933670
-0.476559500
0.642566000
0.044913930
-0.492185300
0.630677200
0.044895240
-0.507514700
0.618408400
0.044878480
-0.522538300
0.605767100
0.044864520
-0.537247200
0.592760900
0.044854090
-0.551632500
0.579397700
0.044847690
-0.565685500
0.565685500
0.044845540
-0.579397700
0.551632500
0.044847470
-0.592760900
0.537247200
0.044853000
-0.605767100
0.522538300
0.044861370
-0.618408400
0.507514700
0.044871650
-0.630677200
0.492185300
0.044882800
-0.642566000
0.476559500
0.044893880
-0.654067900
0.460646500
0.044904060
-0.665175700
0.444456200
0.044912790
-0.675882900
0.427998100
0.044919780
-0.686182900
0.411282200
0.044925110
-0.696069600
0.394318600
0.044929180
-0.705537000
0.377117400
0.044932660
-0.714579500
0.359689100
0.044936400
-0.723191400
0.342044100
0.044941230
-0.731367800
0.324193100
0.044947840
-0.739103600
0.306146700
0.044956610
-0.746394300
0.287916000
0.044967570
-0.753235300
0.269511900
0.044980360
-0.759622500
0.250945400
0.044994370
-0.765552300
0.232227700
0.045008890
-0.771020800
0.213370200
0.045023310
-0.776025000
0.194384100
0.045037260
-0.780561700
0.175281000
0.045050760
-0.784628200
0.156072300
0.045064120
-0.788222100
0.136769500
0.045077900
-0.791341200
0.117384400
0.045092700
-0.793983600
0.097928550
0.045108940
-0.796147800
0.078413720
0.045126710
-0.797832400
0.058851660
0.045145690
-0.799036400
0.039254140
0.045165170
-0.799759100
0.019632980
0.045184150
-0.800000000
0.000000000
0.045201540
-0.799759100
-0.019632980
0.045216350
-0.799036400
-0.039254140
0.045227840
-0.797832400
-0.058851660
0.045235640
-0.796147800
-0.078413720
0.045239810
-0.793983600
-0.097928550
0.045240730
-0.791341200
-0.117384400
0.045239080
-0.788222100
-0.136769500
0.045235620
-0.784628200
-0.156072300
0.045231180
-0.780561700
-0.175281000
0.045226470
-0.776025000
-0.194384100
0.045222070
-0.771020800
-0.213370200
0.045218400
-0.765552300
-0.232227700
0.045215730
-0.759622500
-0.250945400
0.045214150
-0.753235300
-0.269511900
0.045213620
-0.746394300
-0.287916000
0.045214010
-0.739103600
-0.306146700
0.045215070
-0.731367800
-0.324193100
0.045216490
-0.723191400
-0.342044100
0.045217920
-0.714579500
-0.359689100
0.045219050
-0.705537000
-0.377117400
0.045219590
-0.696069600
-0.394318600
0.045219330
-0.686182900
-0.411282200
0.045218140
-0.675882900
-0.427998100
0.045215990
-0.665175700
-0.444456200
0.045212890
-0.654067900
-0.460646500
0.045208860
-0.642566000
-0.476559500
0.045203950
-0.630677200
-0.492185300
0.045198200
-0.618408400
-0.507514700
0.045191710
-0.605767100
-0.522538300
0.045184600
-0.592760900
-0.537247200
0.045177120
-0.579397700
-0.551632500
0.045169590
-0.565685500
-0.565685500
0.045162420
-0.551632500
-0.579397700
0.045156050
-0.537247200
-0.592760900
0.045150900
-0.522538300
-0.605767100
0.045147270
-0.507514700
-0.618408400
0.045145320
-0.492185300
-0.630677200
0.045145070
-0.476559500
-0.642566000
0.045146360
-0.460646500
-0.654067900
0.045148960
-0.444456200
-0.665175700
0.045152560
-0.427998100
-0.675882900
0.045156880
-0.411282200
-0.686182900
0.045161670
-0.394318600
-0.696069600
0.045166730
-0.377117400
-0.705537000
0.045171900
-0.359689100
-0.714579500
0.045177060
-0.342044100
-0.723191400
0.045182130
-0.324193100
-0.731367800
0.045187020
-0.306146700
-0.739103600
0.045191650
-0.287916000
-0.746394300
0.045195970
-0.269511900
-0.753235300
0.045199930
-0.250945400
-0.759622500
0.045203470
-0.232227700
-0.765552300
0.045206540
-0.213370200
-0.771020800
0.045209080
-0.194384100
-0.776025000
0.045211040
-0.175281000
-0.780561700
0.045212370
-0.156072300
-0.784628200
0.045213030
-0.136769500
-0.788222100
0.045213050
-0.117384400
-0.791341200
0.045212490
-0.097928550
-0.793983600
0.045211510
-0.078413720
-0.796147800
0.045210280
-0.058851660
-0.797832400
0.045209020
-0.039254140
-0.799036400
0.045207950
-0.019632980
-0.799759100
0.045207250
0.000000000
-0.800000000
0.045207050
0.019632980
-0.799759100
0.045207400
0.039254140
-0.799036400
0.045208290
0.058851660
-0.797832400
0.045209670
0.078413720
-0.796147800
0.045211480
0.097928550
-0.793983600
0.045213670
0.117384400
-0.791341200
0.045216280
0.136769500
-0.788222100
0.045219420
0.156072300
-0.784628200
0.045223280
0.175281000
-0.780561700
0.045228120
0.194384100
-0.776025000
0.045234200
0.213370200
-0.771020800
0.045241750
0.232227700
-0.765552300
0.045250890
0.250945400
-0.759622500
0.045261580
0.269511900
-0.753235300
0.045273620
0.287916000
-0.746394300
0.045286630
0.306146700
-0.739103600
0.045300130
0.324193100
-0.731367800
0.045313580
0.342044100
-0.723191400
0.045326490
0.359689100
-0.714579500
0.045338410
0.377117400
-0.705537000
0.045348950
0.394318600
-0.696069600
0.045357710
0.411282200
-0.686182900
0.045364150
0.427998100
-0.675882900
0.045367750
0.444456200
-0.665175700
0.045368080
0.460646500
-0.654067900
0.045365010
0.476559500
-0.642566000
0.045358650
0.492185300
-0.630677200
0.045349340
0.507514700
-0.618408400
0.045337560
0.522538300
-0.605767100
0.045323830
0.537247200
-0.592760900
0.045308750
0.551632500
-0.579397700
0.045292910
0.565685500
-0.565685500
0.045276910
0.579397700
-0.551632500
0.045261210
0.592760900
-0.537247200
0.045246160
0.605767100
-0.522538300
0.045231950
0.618408400
-0.507514700
0.045218560
0.630677200
-0.492185300
0.045205880
0.642566000
-0.476559500
0.045193700
0.654067900
-0.460646500
0.045181730
0.665175700
-0.444456200
0.045169710
0.675882900
-0.427998100
0.045157380
0.686182900
-0.411282200
0.045144590
0.696069600
-0.394318600
0.045131310
0.705537000
-0.377117400
0.045117720
0.714579500
-0.359689100
0.045104200
0.723191400
-0.342044100
0.045091310
0.731367800
-0.324193100
0.045079760
0.739103600
-0.306146700
0.045070300
0.746394300
-0.287916000
0.045063630
0.753235300
-0.269511900
0.045060310
0.759622500
-0.250945400
0.045060700
0.765552300
-0.232227700
0.045065000
0.771020800
-0.213370200
0.045073270
0.776025000
-0.194384100
0.045085410
0.780561700
-0.175281000
0.045101190
0.784628200
-0.156072300
0.045120220
0.788222100
-0.136769500
0.045141990
0.791341200
-0.117384400
0.045165980
0.793983600
-0.097928550
0.045191620
0.796147800
-0.078413720
0.045218400
0.797832400
-0.058851660
0.045245860
0.799036400
-0.039254140
0.045273600
0.799759100
-0.019632980
0.045301310
1.000000000
0.000000000
0.071100370
0.999698800
0.024541230
0.071141130
0.998795400
0.049067680
0.071180970
0.997290400
0.073564570
0.071219670
0.995184700
0.098017140
0.071257030
0.992479600
0.122410700
0.071292850
0.989176500
0.146730500
0.071326930
0.985277700
0.170961900
0.071359100
0.980785300
0.195090300
0.071389290
0.975702100
0.219101200
0.071417560
0.970031300
0.242980200
0.071444050
0.963776100
0.266712800
0.071468850
0.956940400
0.290284700
0.071492000
0.949528200
0.313681800
0.071513470
0.941544100
0.336889900
0.071533200
0.932992800
0.359895100
0.071551200
0.923879500
0.382683400
0.071567500
0.914209800
0.405241300
0.071582160
0.903989300
0.427555100
0.071595270
0.893224300
0.449611300
0.071606860
0.881921300
0.471396700
0.071616900
0.870087000
0.492898200
0.071625240
0.857728600
0.514102800
0.071631660
0.844853600
0.534997600
0.071635890
0.831469600
0.555570200
0.071637620
0.817584800
0.575808200
0.071636640
0.803207500
0.595699300
0.071632830
0.788346400
0.615231600
0.071626220
0.773010400
0.634393300
0.071616980
0.757208800
0.653172900
0.071605380
0.740951100
0.671559000
0.071591710
0.724247100
0.689540600
0.071576200
0.707106800
0.707106800
0.071558950
0.689540600
0.724247100
0.071539910
0.671559000
0.740951100
0.071518840
0.653172900
0.757208800
0.071495450
0.634393300
0.773010400
0.071469520
0.615231600
0.788346400
0.071440990
0.595699300
0.803207500
0.071410130
0.575808200
0.817584800
0.071377550
0.555570200
0.831469600
0.071344130
0.534997600
0.844853600
0.071310920
0.514102800
0.857728600
0.071278940
0.492898200
0.870087000
0.071249070
0.471396700
0.881921300
0.071221900
0.449611300
0.893224300
0.071197700
0.427555100
0.903989300
0.071176410
0.405241300
0.914209800
0.071157640
0.382683400
0.923879500
0.071140800
0.359895100
0.932992800
0.071125250
0.336889900
0.941544100
0.071110460
0.313681800
0.949528200
0.071096200
0.290284700
0.956940400
0.071082500
0.266712800
0.963776100
0.071069700
0.242980200
0.970031300
0.071058350
0.219101200
0.975702100
0.071048970
0.195090300
0.980785300
0.071041960
0.170961900
0.985277700
0.071037370
0.146730500
0.989176500
0.071034860
0.122410700
0.992479600
0.071033690
0.098017140
0.995184700
0.071032810
0.073564570
0.997290400
0.071031010
0.049067680
0.998795400
0.071027110
0.024541230
0.999698800
0.071020170
0.000000000
1.000000000
0.071009520
-0.024541230
0.999698800
0.070994860
-0.049067680
0.998795400
0.070976260
-0.073564570
0.997290400
0.070953990
-0.098017140
0.995184700
0.070928510
-0.122410700
0.992479600
0.070900380
-0.146730500
0.989176500
0.070870120
-0.170961900
0.985277700
0.070838270
-0.195090300
0.980785300
0.070805270
-0.219101200
0.975702100
0.070771490
-0.242980200
0.970031300
0.070737210
-0.266712800
0.963776100
0.070702710
-0.290284700
0.956940400
0.070668340
-0.313681800
0.949528200
0.070634540
-0.336889900
0.941544100
0.070601680
-0.359895100
0.932992800
0.070569920
-0.382683400
0.923879500
0.070539070
-0.405241300
0.914209800
0.070508720
-0.427555100
0.903989300
0.070478450
-0.449611300
0.893224300
0.070447990
-0.471396700
0.881921300
0.070417190
-0.492898200
0.870087000
0.070386040
-0.514102800
0.857728600
0.070354680
-0.534997600
0.844853600
0.070323360
-0.555570200
0.831469600
0.070292580
-0.575808200
0.817584800
0.070263080
-0.595699300
0.803207500
0.070235830
-0.615231600
0.788346400
0.070211980
-0.634393300
0.773010400
0.070192730
-0.653172900
0.757208800
0.070179130
-0.671559000
0.740951100
0.070171990
-0.689540600
0.724247100
0.070171650
-0.707106800
0.707106800
0.070177970
-0.724247100
0.689540600
0.070190250
-0.740951100
0.671559000
0.070207350
-0.757208800
0.653172900
0.070227770
-0.773010400
0.634393300
0.070249840
-0.788346400
0.615231600
0.070271930
-0.803207500
0.595699300
0.070292640
-0.817584800
0.575808200
0.070310910
-0.831469600
0.555570200
0.070326220
-0.844853600
0.534997600
0.070338500
-0.857728600
0.514102800
0.070348260
-0.870087000
0.492898200
0.070356420
-0.881921300
0.471396700
0.070364240
-0.893224300
0.449611300
0.070373060
-0.903989300
0.427555100
0.070384100
-0.914209800
0.405241300
0.070398230
-0.923879500
0.382683400
0.070415790
-0.932992800
0.359895100
0.070436510
-0.941544100
0.336889900
0.070459550
-0.949528200
0.313681800
0.070483740
-0.956940400
0.290284700
0.070507770
-0.963776100
0.266712800
0.070530570
-0.970031300
0.242980200
0.070551480
-0.975702100
0.219101200
0.070570420
-0.980785300
0.195090300
0.070587910
-0.985277700
0.170961900
0.070604850
-0.989176500
0.146730500
0.070622300
-0.992479600
0.122410700
0.070641120
-0.995184700
0.098017140
0.070661770
-0.997290400
0.073564570
0.070684100
-0.998795400
0.049067680
0.070707390
-0.999698800
0.024541230
0.070730460
-1.000000000
0.000000000
0.070751910
-0.999698800
-0.024541230
0.070770430
-0.998795400
-0.049067680
0.070785010
-0.997290400
-0.073564570
0.070795100
-0.995184700
-0.098017140
0.070800730
-0.992479600
-0.122410700
0.070802370
-0.989176500
-0.146730500
0.070800850
-0.985277700
-0.170961900
0.070797160
-0.980785300
-0.195090300
0.070792310
-0.975702100
-0.219101200
0.070787170
-0.970031300
-0.242980200
0.070782450
-0.963776100
-0.266712800
0.070778670
-0.956940400
-0.290284700
0.070776160
-0.949528200
-0.313681800
0.070775060
-0.941544100
-0.336889900
0.070775390
-0.932992800
-0.359895100
0.070776990
-0.923879500
-0.382683400
0.070779600
-0.914209800
-0.405241300
0.070782860
-0.903989300
-0.427555100
0.070786330
-0.893224300
-0.449611300
0.070789610
-0.881921300
-0.471396700
0.070792330
-0.870087000
-0.492898200
0.070794220
-0.857728600
-0.514102800
0.070795100
-0.844853600
-0.534997600
0.070794920
-0.831469600
-0.555570200
0.070793620
-0.817584800
-0.575808200
0.070791190
-0.803207500
-0.595699300
0.070787600
-0.788346400
-0.615231600
0.070782850
-0.773010400
-0.634393300
0.070776960
-0.757208800
-0.653172900
0.070770100
-0.740951100
-0.671559000
0.070762570
-0.724247100
-0.689540600
0.070754830
-0.707106800
-0.707106800
0.070747490
-0.689540600
-0.724247100
0.070741180
-0.671559000
-0.740951100
0.070736440
-0.653172900
-0.757208800
0.070733650
-0.634393300
-0.773010400
0.070732940
-0.615231600
-0.788346400
0.070734130
-0.595699300
-0.803207500
0.070736800
-0.575808200
-0.817584800
0.070740390
-0.555570200
-0.831469600
0.070744260
-0.534997600
-0.844853600
0.070747800
-0.514102800
-0.857728600
0.070750560
-0.492898200
-0.870087000
0.070752190
-0.471396700
-0.881921300
0.070752530
-0.449611300
-0.893224300
0.070751570
-0.427555100
-0.903989300
0.070749370
-0.405241300
-0.914209800
0.070746120
-0.382683400
-0.923879500
0.070742030
-0.359895100
-0.932992800
0.070737370
-0.336889900
-0.941544100
0.070732410
-0.313681800
-0.949528200
0.070727410
-0.290284700
-0.956940400
0.070722540
-0.266712800
-0.963776100
0.070717910
-0.242980200
-0.970031300
0.070713540
-0.219101200
-0.975702100
0.070709360
-0.195090300
-0.980785300
0.070705240
-0.170961900
-0.985277700
0.070701030
-0.146730500
-0.989176500
0.070696640
-0.122410700
-0.992479600
0.070692000
-0.098017140
-0.995184700
0.070687120
-0.073564570
-0.997290400
0.070682090
-0.049067680
-0.998795400
0.070677020
-0.024541230
-0.999698800
0.070672010
0.000000000
-1.000000000
0.070667170
0.024541230
-0.999698800
0.070662590
0.049067680
-0.998795400
0.070658320
0.073564570
-0.997290400
0.070654450
0.098017140
-0.995184700
0.070651080
0.122410700
-0.992479600
0.070648370
0.146730500
-0.989176500
0.070646610
0.170961900
-0.985277700
0.070646140
0.195090300
-0.980785300
0.070647440
0.219101200
-0.975702100
0.070650980
0.242980200
-0.970031300
0.070657200
0.266712800
-0.963776100
0.070666430
0.290284700
-0.956940400
0.070678800
0.313681800
-0.949528200
0.070694160
0.336889900
-0.941544100
0.070712100
0.359895100
-0.932992800
0.070731950
0.382683400
-0.923879500
0.070752810
0.405241300
-0.914209800
0.070773800
0.427555100
-0.903989300
0.070794010
0.449611300
-0.893224300
0.070812720
0.471396700
-0.881921300
0.070829290
0.492898200
-0.870087000
0.070843090
0.514102800
-0.857728600
0.070853400
0.534997600
-0.844853600
0.070859540
0.555570200
-0.831469600
0.070861090
0.575808200
-0.817584800
0.070858050
0.595699300
-0.803207500
0.070850860
0.615231600
-0.788346400
0.070840240
0.634393300
-0.773010400
0.070827030
0.653172900
-0.757208800
0.070812070
0.671559000
-0.740951100
0.070796180
0.689540600
-0.724247100
0.070780090
0.707106800
-0.707106800
0.070764480
0.724247100
-0.689540600
0.070749820
0.740951100
-0.671559000
0.070736400
0.757208800
-0.653172900
0.070724340
0.773010400
-0.634393300
0.070713560
0.788346400
-0.615231600
0.070703890
0.803207500
-0.595699300
0.070695050
0.817584800
-0.575808200
0.070686790
0.831469600
-0.555570200
0.070678870
0.844853600
-0.534997600
0.070671050
0.857728600
-0.514102800
0.070663260
0.870087000
-0.492898200
0.070655550
0.881921300
-0.471396700
0.070648210
0.893224300
-0.449611300
0.070641700
0.903989300
-0.427555100
0.070636710
0.914209800
-0.405241300
0.070634030
0.923879500
-0.382683400
0.070634440
0.932992800
-0.359895100
0.070638570
0.941544100
-0.336889900
0.070646840
0.949528200
-0.313681800
0.070659440
0.956940400
-0.290284700
0.070676330
0.963776100
-0.266712800
0.070697400
0.970031300
-0.242980200
0.070722440
0.975702100
-0.219101200
0.070751160
0.980785300
-0.195090300
0.070783180
0.985277700
-0.170961900
0.070818000
0.989176500
-0.146730500
0.070855130
0.992479600
-0.122410700
0.070894090
0.995184700
-0.098017140
0.070934400
0.997290400
-0.073564570
0.070975600
0.998795400
-0.049067680
0.071017260
0.999698800
-0.024541230
0.071058970
1.200000000
0.000000000
0.102661800
1.199639000
0.029449480
0.102716900
1.198555000
0.058881210
0.102771400
1.196749000
0.088277480
0.102824800
1.194222000
0.117620600
0.102876700
1.190976000
0.146892800
0.102926500
1.187012000
0.176076600
0.102973600
1.182333000
0.205154300
0.103017700
1.176942000
0.234108400
0.103058200
1.170843000
0.262921500
0.103095000
1.164038000
0.291576200
0.103128300
1.156531000
0.320055300
0.103158000
1.148328000
0.348341600
0.103184200
1.139434000
0.376418100
0.103206900
1.129853000
0.404267800
0.103226200
1.119591000
0.431874100
0.103242300
1.108655000
0.459220100
0.103255500
1.097052000
0.486289600
0.103266200
1.084787000
0.513066100
0.103274800
1.071869000
0.539533600
0.103281500
1.058306000
0.565676100
0.103286600
1.044104000
0.591477900
0.103289900
1.029274000
0.616923300
0.103291300
1.013824000
0.641997200
0.103290400
0.997763600
0.666684300
0.103286800
0.981101800
0.690969800
0.103280200
0.963849100
0.714839200
0.103270500
0.946015700
0.738277900
0.103257600
0.927612500
0.761272000
0.103242000
0.908650600
0.783807500
0.103224000
0.889141400
0.805870800
0.103204100
0.869096600
0.827448700
0.103182500
0.848528100
0.848528100
0.103159500
0.827448700
0.869096600
0.103134800
0.805870800
0.889141400
0.103108100
0.783807500
0.908650600
0.103078900
0.761272000
0.927612500
0.103046800
0.738277900
0.946015700
0.103011500
0.714839200
0.963849100
0.102973100
0.690969800
0.981101800
0.102932400
0.666684300
0.997763600
0.102890200
0.641997200
1.013824000
0.102847800
0.616923300
1.029274000
0.102806200
0.591477900
1.044104000
0.102766600
0.565676100
1.058306000
0.102729500
0.539533600
1.071869000
0.102695500
0.513066100
1.084787000
0.102664600
0.486289600
1.097052000
0.102636600
0.459220100
1.108655000
0.102610800
0.431874100
1.119591000
0.102586600
0.404267800
1.129853000
0.102563700
0.376418100
1.139434000
0.102541800
0.348341600
1.148328000
0.102520900
0.320055300
1.156531000
0.102501500
0.291576200
1.164038000
0.102484000
0.262921500
1.170843000
0.102469000
0.234108400
1.176942000
0.102456800
0.205154300
1.182333000
0.102447300
0.176076600
1.187012000
0.102440100
0.146892800
1.190976000
0.102434300
0.117620600
1.194222000
0.102428500
0.088277480
1.196749000
0.102421600
0.058881210
1.198555000
0.102412000
0.029449480
1.199639000
0.102398900
0.000000000
1.200000000
0.102381500
-0.029449480
1.199639000
0.102359600
-0.058881210
1.198555000
0.102333200
-0.088277480
1.196749000
0.102302800
-0.117620600
1.194222000
0.102269000
-0.146892800
1.190976000
0.102232400
-0.176076600
1.187012000
0.102193600
-0.205154300
1.182333000
0.102153400
-0.234108400
1.176942000
0.102112100
-0.262921500
1.170843000
0.102070100
-0.291576200
1.164038000
0.102027600
-0.320055300
1.156531000
0.101984700
-0.348341600
1.148328000
0.101941500
-0.376418100
1.139434000
0.101898500
-0.404267800
1.129853000
0.101855800
-0.431874100
1.119591000
0.101813500
-0.459220100
1.108655000
0.101771300
-0.486289600
1.097052000
0.101728400
-0.513066100
1.084787000
0.101684600
-0.539533600
1.071869000
0.101639600
-0.565676100
1.058306000
0.101593500
-0.591477900
1.044104000
0.101546900
-0.616923300
1.029274000
0.101500200
-0.641997200
1.013824000
0.101454300
-0.666684300
0.997763600
0.101409900
-0.690969800
0.981101800
0.101368300
-0.714839200
0.963849100
0.101330800
-0.738277900
0.946015700
0.101298800
-0.761272000
0.927612500
0.101273700
-0.783807500
0.908650600
0.101256700
-0.805870800
0.889141400
0.101248500
-0.827448700
0.869096600
0.101249200
-0.848528100
0.848528100
0.101258400
-0.869096600
0.827448700
0.101275100
-0.889141400
0.805870800
0.101297800
-0.908650600
0.783807500
0.101324500
-0.927612500
0.761272000
0.101353100
-0.946015700
0.738277900
0.101381800
-0.963849100
0.714839200
0.101408800
-0.981101800
0.690969800
0.101433000
-0.997763600
0.666684300
0.101453900
-1.013824000
0.641997200
0.101471500
-1.029274000
0.616923300
0.101486700
-1.044104000
0.591477900
0.101500500
-1.058306000
0.565676100
0.101514500
-1.071869000
0.539533600
0.101530400
-1.084787000
0.513066100
0.101549500
-1.097052000
0.486289600
0.101572500
-1.108655000
0.459220100
0.101599600
-1.119591000
0.431874100
0.101630200
-1.129853000
0.404267800
0.101663000
-1.139434000
0.376418100
0.101696200
-1.148328000
0.348341600
0.101728300
-1.156531000
0.320055300
0.101757700
-1.164038000
0.291576200
0.101783700
-1.170843000
0.262921500
0.101806100
-1.176942000
0.234108400
0.101825500
-1.182333000
0.205154300
0.101843200
-1.187012000
0.176076600
0.101860600
-1.190976000
0.146892800
0.101878800
-1.194222000
0.117620600
0.101898900
-1.196749000
0.088277480
0.101920900
-1.198555000
0.058881210
0.101944400
-1.199639000
0.029449480
0.101968000
-1.200000000
0.000000000
0.101990500
-1.199639000
-0.029449480
0.102010200
-1.198555000
-0.058881210
0.102026000
-1.196749000
-0.088277480
0.102037100
-1.194222000
-0.117620600
0.102043500
-1.190976000
-0.146892800
0.102045500
-1.187012000
-0.176076600
0.102044100
-1.182333000
-0.205154300
0.102040200
-1.176942000
-0.234108400
0.102035100
-1.170843000
-0.262921500
0.102029600
-1.164038000
-0.291576200
0.102024700
-1.156531000
-0.320055300
0.102020900
-1.148328000
-0.348341600
0.102018800
-1.139434000
-0.376418100
0.102018400
-1.129853000
-0.404267800
0.102019900
-1.119591000
-0.431874100
0.102023100
-1.108655000
-0.459220100
0.102027700
-1.097052000
-0.486289600
0.102033100
-1.084787000
-0.513066100
0.102039000
-1.071869000
-0.539533600
0.102044700
-1.058306000
-0.565676100
0.102049900
-1.044104000
-0.591477900
0.102054200
-1.029274000
-0.616923300
0.102057400
-1.013824000
-0.641997200
0.102059500
-0.997763600
-0.666684300
0.102060400
-0.981101800
-0.690969800
0.102060200
-0.963849100
-0.714839200
0.102058700
-0.946015700
-0.738277900
0.102056000
-0.927612500
-0.761272000
0.102052000
-0.908650600
-0.783807500
0.102046900
-0.889141400
-0.805870800
0.102041200
-0.869096600
-0.827448700
0.102035400
-0.848528100
-0.848528100
0.102030200
-0.827448700
-0.869096600
0.102026300
-0.805870800
-0.889141400
0.102024500
-0.783807500
-0.908650600
0.102025100
-0.761272000
-0.927612500
0.102028000
-0.738277900
-0.946015700
0.102033100
-0.714839200
-0.963849100
0.102039500
-0.690969800
-0.981101800
0.102046500
-0.666684300
-0.997763600
0.102053100
-0.641997200
-1.013824000
0.102058600
-0.616923300
-1.029274000
0.102062100
-0.591477900
-1.044104000
0.102063300
-0.565676100
-1.058306000
0.102062100
-0.539533600
-1.071869000
0.102058400
-0.513066100
-1.084787000
0.102052400
-0.486289600
-1.097052000
0.102044500
-0.459220100
-1.108655000
0.102035100
-0.431874100
-1.119591000
0.102024700
-0.404267800
-1.129853000
0.102013800
-0.376418100
-1.139434000
0.102002900
-0.348341600
-1.148328000
0.101992200
-0.320055300
-1.156531000
0.101982100
-0.291576200
-1.164038000
0.101972500
-0.262921500
-1.170843000
0.101963300
-0.234108400
-1.176942000
0.101954400
-0.205154300
-1.182333000
0.101945400
-0.176076600
-1.187012000
0.101936300
-0.146892800
-1.190976000
0.101926900
-0.117620600
-1.194222000
0.101917100
-0.088277480
-1.196749000
0.101906900
-0.058881210
-1.198555000
0.101896400
-0.029449480
-1.199639000
0.101885700
0.000000000
-1.200000000
0.101874900
0.029449480
-1.199639000
0.101864100
0.058881210
-1.198555000
0.101853500
0.088277480
-1.196749000
0.101843300
0.117620600
-1.194222000
0.101833700
0.146892800
-1.190976000
0.101825100
0.176076600
-1.187012000
0.101818200
0.205154300
-1.182333000
0.101813500
0.234108400
-1.176942000
0.101811800
0.262921500
-1.170843000
0.101813700
0.291576200
-1.164038000
0.101820000
0.320055300
-1.156531000
0.101831000
0.348341600
-1.148328000
0.101847000
0.376418100
-1.139434000
0.101867700
0.404267800
-1.129853000
0.101892500
0.431874100
-1.119591000
0.101920600
0.459220100
-1.108655000
0.101950700
0.486289600
-1.097052000
0.101981500
0.513066100
-1.084787000
0.102012000
0.539533600
-1.071869000
0.102040900
0.565676100
-1.058306000
0.102067600
0.591477900
-1.044104000
0.102091000
0.616923300
-1.029274000
0.102110200
0.641997200
-1.013824000
0.102124300
0.666684300
-0.997763600
0.102132700
0.690969800
-0.981101800
0.102135500
0.714839200
-0.963849100
0.102133600
0.738277900
-0.946015700
0.102127900
0.761272000
-0.927612500
0.102119700
0.783807500
-0.908650600
0.102110000
0.805870800
-0.889141400
0.102099700
0.827448700
-0.869096600
0.102089700
0.848528100
-0.848528100
0.102080500
0.869096600
-0.827448700
0.102072600
0.889141400
-0.805870800
0.102066000
0.908650600
-0.783807500
0.102060800
0.927612500
-0.761272000
0.102056900
0.946015700
-0.738277900
0.102054100
0.963849100
-0.714839200
0.102052100
0.981101800
-0.690969800
0.102050700
0.997763600
-0.666684300
0.102049700
1.013824000
-0.641997200
0.102048900
1.029274000
-0.616923300
0.102048300
1.044104000
-0.591477900
0.102047900
1.058306000
-0.565676100
0.102047900
1.071869000
-0.539533600
0.102049000
1.084787000
-0.513066100
0.102051600
1.097052000
-0.486289600
0.102056700
1.108655000
-0.459220100
0.102064800
1.119591000
-0.431874100
0.102076600
1.129853000
-0.404267800
0.102092300
1.139434000
-0.376418100
0.102111800
1.148328000
-0.348341600
0.102135200
1.156531000
-0.320055300
0.102162300
1.164038000
-0.291576200
0.102193100
1.170843000
-0.262921500
0.102227400
1.176942000
-0.234108400
0.102265300
1.182333000
-0.205154300
0.102306400
1.187012000
-0.176076600
0.102350600
1.190976000
-0.146892800
0.102397600
1.194222000
-0.117620600
0.102447200
1.196749000
-0.088277480
0.102498800
1.198555000
-0.058881210
0.102552200
1.199639000
-0.029449480
0.102606700
1.400000000
0.000000000
0.140035300
1.399578000
0.034357720
0.140106900
1.398314000
0.068694750
0.140178200
1.396207000
0.102990400
0.140248300
1.393259000
0.137224000
0.140316500
1.389471000
0.171374900
0.140381900
1.384847000
0.205422700
0.140443700
1.379389000
0.239346600
0.140501000
1.373099000
0.273126500
0.140553400
1.365983000
0.306741700
0.140600500
1.358044000
0.340172300
0.140642700
1.349286000
0.373397900
0.140680000
1.339716000
0.406398500
0.140712700
1.329339000
0.439154400
0.140741100
1.318162000
0.471645800
0.140765300
1.306190000
0.503853100
0.140785800
1.293431000
0.535756800
0.140802900
1.279894000
0.567337800
0.140817200
1.265585000
0.598577100
0.140829000
1.250514000
0.629455900
0.140838900
1.234690000
0.659955400
0.140846900
1.218122000
0.690057500
0.140853000
1.200820000
0.719743800
0.140856700
1.182795000
0.748996700
0.140857700
1.164057000
0.777798400
0.140855300
1.144619000
0.806131400
0.140849100
1.124490000
0.833979000
0.140838900
1.103685000
0.861324200
0.140824400
1.082215000
0.888150600
0.140806000
1.060092000
0.914442000
0.140784100
1.037332000
0.940182600
0.140759000
1.013946000
0.965356800
0.140731100
0.989949500
0.989949500
0.140700500
0.965356800
1.013946000
0.140667100
0.940182600
1.037332000
0.140630600
0.914442000
1.060092000
0.140590600
0.888150600
1.082215000
0.140546600
0.861324200
1.103685000
0.140498500
0.833979000
1.124490000
0.140446800
0.806131400
1.144619000
0.140392000
0.777798400
1.164057000
0.140335600
0.748996700
1.182795000
0.140278800
0.719743800
1.200820000
0.140222900
0.690057500
1.218122000
0.140169100
0.659955400
1.234690000
0.140118100
0.629455900
1.250514000
0.140070500
0.598577100
1.265585000
0.140026400
0.567337800
1.279894000
0.139985300
0.535756800
1.293431000
0.139946800
0.503853100
1.306190000
0.139910300
0.471645800
1.318162000
0.139875100
0.439154400
1.329339000
0.139841100
0.406398500
1.339716000
0.139808400
0.373397900
1.349286000
0.139777400
0.340172300
1.358044000
0.139748700
0.306741700
1.365983000
0.139723000
0.273126500
1.373099000
0.139700600
0.239346600
1.379389000
0.139681400
0.205422700
1.384847000
0.139665000
0.171374900
1.389471000
0.139650300
0.137224000
1.393259000
0.139635900
0.102990400
1.396207000
0.139620500
0.068694750
1.398314000
0.139602700
0.034357720
1.399578000
0.139581400
0.000000000
1.400000000
0.139555900
-0.034357720
1.399578000
0.139525900
-0.068694750
1.398314000
0.139491700
-0.102990400
1.396207000
0.139453700
-0.137224000
1.393259000
0.139412800
-0.171374900
1.389471000
0.139369700
-0.205422700
1.384847000
0.139325200
-0.239346600
1.379389000
0.139280100
-0.273126500
1.373099000
0.139234900
-0.306741700
1.365983000
0.139189500
-0.340172300
1.358044000
0.139143900
-0.373397900
1.349286000
0.139097700
-0.406398500
1.339716000
0.139050700
-0.439154400
1.329339000
0.139002800
-0.471645800
1.318162000
0.138954100
-0.503853100
1.306190000
0.138904300
-0.535756800
1.293431000
0.138852600
-0.567337800
1.279894000
0.138798400
-0.598577100
1.265585000
0.138741200
-0.629455900
1.250514000
0.138681100
-0.659955400
1.234690000
0.138618900
-0.690057500
1.218122000
0.138555600
-0.719743800
1.200820000
0.138492200
-0.748996700
1.182795000
0.138429900
-0.777798400
1.164057000
0.138370000
-0.806131400
1.144619000
0.138313900
-0.833979000
1.124490000
0.138263100
-0.861324200
1.103685000
0.138219300
-0.888150600
1.082215000
0.138184100
-0.914442000
1.060092000
0.138158600
-0.940182600
1.037332000
0.138143800
-0.965356800
1.013946000
0.138139900
-0.989949500
0.989949500
0.138146300
-1.013946000
0.965356800
0.138162000
-1.037332000
0.940182600
0.138185100
-1.060092000
0.914442000
0.138213500
-1.082215000
0.888150600
0.138244700
-1.103685000
0.861324200
0.138276600
-1.124490000
0.833979000
0.138307200
-1.144619000
0.806131400
0.138335200
-1.164057000
0.777798400
0.138360000
-1.182795000
0.748996700
0.138381700
-1.200820000
0.719743800
0.138401200
-1.218122000
0.690057500
0.138419900
-1.234690000
0.659955400
0.138439500
-1.250514000
0.629455900
0.138461700
-1.265585000
0.598577100
0.138487900
-1.279894000
0.567337800
0.138518800
-1.293431000
0.535756800
0.138554100
-1.306190000
0.503853100
0.138592900
-1.318162000
0.471645800
0.138633600
-1.329339000
0.439154400
0.138674100
-1.339716000
0.406398500
0.138712300
-1.349286000
0.373397900
0.138746600
-1.358044000
0.340172300
0.138776100
-1.365983000
0.306741700
0.138800700
-1.373099000
0.273126500
0.138821000
-1.379389000
0.239346600
0.138838500
-1.384847000
0.205422700
0.138854900
-1.389471000
0.171374900
0.138871700
-1.393259000
0.137224000
0.138889900
-1.396207000
0.102990400
0.138910000
-1.398314000
0.068694750
0.138931500
-1.399578000
0.034357720
0.138953400
-1.400000000
0.000000000
0.138974300
-1.399578000
-0.034357720
0.138992500
-1.398314000
-0.068694750
0.139006600
-1.396207000
-0.102990400
0.139015900
-1.393259000
-0.137224000
0.139020100
-1.389471000
-0.171374900
0.139019800
-1.384847000
-0.205422700
0.139015700
-1.379389000
-0.239346600
0.139009100
-1.373099000
-0.273126500
0.139001200
-1.365983000
-0.306741700
0.138993100
-1.358044000
-0.340172300
0.138985800
-1.349286000
-0.373397900
0.138980000
-1.339716000
-0.406398500
0.138976100
-1.329339000
-0.439154400
0.138974500
-1.318162000
-0.471645800
0.138975100
-1.306190000
-0.503853100
0.138977900
-1.293431000
-0.535756800
0.138982300
-1.279894000
-0.567337800
0.138987900
-1.265585000
-0.598577100
0.138993900
-1.250514000
-0.629455900
0.139000000
-1.234690000
-0.659955400
0.139005500
-1.218122000
-0.690057500
0.139010200
-1.200820000
-0.719743800
0.139013900
-1.182795000
-0.748996700
0.139016800
-1.164057000
-0.777798400
0.139018900
-1.144619000
-0.806131400
0.139020100
-1.124490000
-0.833979000
0.139020600
-1.103685000
-0.861324200
0.139020300
-1.082215000
-0.888150600
0.139019200
-1.060092000
-0.914442000
0.139017700
-1.037332000
-0.940182600
0.139016200
-1.013946000
-0.965356800
0.139015300
-0.989949500
-0.989949500
0.139015800
-0.965356800
-1.013946000
0.139018500
-0.940182600
-1.037332000
0.139024100
-0.914442000
-1.060092000
0.139032900
-0.888150600
-1.082215000
0.139044700
-0.861324200
-1.103685000
0.139059100
-0.833979000
-1.124490000
0.139075000
-0.806131400
-1.144619000
0.139091300
-0.777798400
-1.164057000
0.139106900
-0.748996700
-1.182795000
0.139120600
-0.719743800
-1.200820000
0.139131700
-0.690057500
-1.218122000
0.139139500
-0.659955400
-1.234690000
0.139143900
-0.629455900
-1.250514000
0.139144900
-0.598577100
-1.265585000
0.139142500
-0.567337800
-1.279894000
0.139137300
-0.535756800
-1.293431000
0.139129700
-0.503853100
-1.306190000
0.139120200
-0.471645800
-1.318162000
0.139109300
-0.439154400
-1.329339000
0.139097600
-0.406398500
-1.339716000
0.139085300
-0.373397900
-1.349286000
0.139072700
-0.340172300
-1.358044000
0.139059700
-0.306741700
-1.365983000
0.139046300
-0.273126500
-1.373099000
0.139032300
-0.239346600
-1.379389000
0.139017500
-0.205422700
-1.384847000
0.139001700
-0.171374900
-1.389471000
0.138985000
-0.137224000
-1.393259000
0.138967500
-0.102990400
-1.396207000
0.138949300
-0.068694750
-1.398314000
0.138930900
-0.034357720
-1.399578000
0.138912300
0.000000000
-1.400000000
0.138894000
0.034357720
-1.399578000
0.138876200
0.068694750
-1.398314000
0.138859300
0.102990400
-1.396207000
0.138843600
0.137224000
-1.393259000
0.138829600
0.171374900
-1.389471000
0.138817600
0.205422700
-1.384847000
0.138808300
0.239346600
-1.379389000
0.138802200
0.273126500
-1.373099000
0.138800300
0.306741700
-1.365983000
0.138803200
0.340172300
-1.358044000
0.138811600
0.373397900
-1.349286000
0.138826000
0.406398500
-1.339716000
0.138846600
0.439154400
-1.329339000
0.138873200
0.471645800
-1.318162000
0.138905200
0.503853100
-1.306190000
0.138941500
0.535756800
-1.293431000
0.138980800
0.567337800
-1.279894000
0.139021500
0.598577100
-1.265585000
0.139062200
0.629455900
-1.250514000
0.139101700
0.659955400
-1.234690000
0.139138900
0.690057500
-1.218122000
0.139172600
0.719743800
-1.200820000
0.139201500
0.748996700
-1.182795000
0.139224100
0.777798400
-1.164057000
0.139239600
0.806131400
-1.144619000
0.139248200
0.833979000
-1.124490000
0.139250700
0.861324200
-1.103685000
0.139248700
0.888150600
-1.082215000
0.139243700
0.914442000
-1.060092000
0.139237200
0.940182600
-1.037332000
0.139230200
0.965356800
-1.013946000
0.139223700
0.989949500
-0.989949500
0.139218300
1.013946000
-0.965356800
0.139214400
1.037332000
-0.940182600
0.139212100
1.060092000
-0.914442000
0.139211300
1.082215000
-0.888150600
0.139211900
1.103685000
-0.861324200
0.139213700
1.124490000
-0.833979000
0.139216400
1.144619000
-0.806131400
0.139219900
1.164057000
-0.777798400
0.139224000
1.182795000
-0.748996700
0.139228600
1.200820000
-0.719743800
0.139233600
1.218122000
-0.690057500
0.139238900
1.234690000
-0.659955400
0.139244900
1.250514000
-0.629455900
0.139251900
1.265585000
-0.598577100
0.139260600
1.279894000
-0.567337800
0.139271700
1.293431000
-0.535756800
0.139286000
1.306190000
-0.503853100
0.139303800
1.318162000
-0.471645800
0.139325400
1.329339000
-0.439154400
0.139351000
1.339716000
-0.406398500
0.139380300
1.349286000
-0.373397900
0.139413400
1.358044000
-0.340172300
0.139450500
1.365983000
-0.306741700
0.139491700
1.373099000
-0.273126500
0.139537300
1.379389000
-0.239346600
0.139587100
1.384847000
-0.205422700
0.139641100
1.389471000
-0.171374900
0.139699100
1.393259000
-0.137224000
0.139760900
1.396207000
-0.102990400
0.139826000
1.398314000
-0.068694750
0.139894000
1.399578000
-0.034357720
0.139964000
1.600000000
0.000000000
0.183347200
1.599518000
0.039265970
0.183442000
1.598073000
0.078508280
0.183536100
1.595665000
0.117703300
0.183628500
1.592296000
0.156827400
0.183718500
1.587967000
0.195857100
0.183805100
1.582682000
0.234768700
0.183886900
1.576444000
0.273539000
0.183963000
1.569256000
0.312144500
0.184032800
1.561123000
0.350562000
0.184096100
1.552050000
0.388768300
0.184153400
1.542042000
0.426740400
0.184205100
1.531105000
0.464455500
0.184251800
1.519245000
0.501890800
0.184293800
1.506471000
0.539023800
0.184331500
1.492789000
0.575832100
0.184365200
1.478207000
0.612293500
0.184395400
1.462736000
0.648386100
0.184422200
1.446383000
0.684088200
0.184446100
1.429159000
0.719378200
0.184467100
1.411074000
0.754234800
0.184485000
1.392139000
0.788637100
0.184499500
1.372366000
0.822564400
0.184510000
1.351766000
0.855996300
0.184515900
1.330351000
0.888912400
0.184516400
1.308136000
0.921293100
0.184511000
1.285132000
0.953118900
0.184499400
1.261354000
0.984370500
0.184481600
1.236817000
1.015029000
0.184457900
1.211534000
1.045077000
0.184428600
1.185522000
1.074494000
0.184394200
1.158795000
1.103265000
0.184355100
1.131371000
1.131371000
0.184311500
1.103265000
1.158795000
0.184263600
1.074494000
1.185522000
0.184211000
1.045077000
1.211534000
0.184153800
1.015029000
1.236817000
0.184091600
0.984370500
1.261354000
0.184024800
0.953118900
1.285132000
0.183953800
0.921293100
1.308136000
0.183879800
0.888912400
1.330351000
0.183804000
0.855996300
1.351766000
0.183727900
0.822564400
1.372366000
0.183652900
0.788637100
1.392139000
0.183579900
0.754234800
1.411074000
0.183509800
0.719378200
1.429159000
0.183442900
0.684088200
1.446383000
0.183379400
0.648386100
1.462736000
0.183319000
0.612293500
1.478207000
0.183261200
0.575832100
1.492789000
0.183205400
0.539023800
1.506471000
0.183151000
0.501890800
1.519245000
0.183098100
0.464455500
1.531105000
0.183046900
0.426740400
1.542042000
0.182998000
0.388768300
1.552050000
0.182952300
0.350562000
1.561123000
0.182910500
0.312144500
1.569256000
0.182873200
0.273539000
1.576444000
0.182840400
0.234768700
1.582682000
0.182811400
0.195857100
1.587967000
0.182785300
0.156827400
1.592296000
0.182760600
0.117703300
1.595665000
0.182735500
0.078508280
1.598073000
0.182708400
0.039265970
1.599518000
0.182678100
0.000000000
1.600000000
0.182643500
-0.039265970
1.599518000
0.182604400
-0.078508280
1.598073000
0.182560800
-0.117703300
1.595665000
0.182513300
-0.156827400
1.592296000
0.182462500
-0.195857100
1.587967000
0.182409500
-0.234768700
1.582682000
0.182355200
-0.273539000
1.576444000
0.182300400
-0.312144500
1.569256000
0.182245400
-0.350562000
1.561123000
0.182190500
-0.388768300
1.552050000
0.182135100
-0.426740400
1.542042000
0.182078700
-0.464455500
1.531105000
0.182020900
-0.501890800
1.519245000
0.181961500
-0.539023800
1.506471000
0.181900700
-0.575832100
1.492789000
0.181838000
-0.612293500
1.478207000
0.181772700
-0.648386100
1.462736000
0.181704000
-0.684088200
1.446383000
0.181631500
-0.719378200
1.429159000
0.181555800
-0.754234800
1.411074000
0.181478000
-0.788637100
1.392139000
0.181399700
-0.822564400
1.372366000
0.181322400
-0.855996300
1.351766000
0.181247600
-0.888912400
1.330351000
0.181176800
-0.921293100
1.308136000
0.181111800
-0.953118900
1.285132000
0.181054100
-0.984370500
1.261354000
0.181005800
-1.015029000
1.236817000
0.180968400
-1.045077000
1.211534000
0.180943400
-1.074494000
1.185522000
0.180931700
-1.103265000
1.158795000
0.180933300
-1.131371000
1.131371000
0.180947300
-1.158795000
1.103265000
0.180972100
-1.185522000
1.074494000
0.181005200
-1.211534000
1.045077000
0.181043700
-1.236817000
1.015029000
0.181084500
-1.261354000
0.984370500
0.181124600
-1.285132000
0.953118900
0.181162000
-1.308136000
0.921293100
0.181194900
-1.330351000
0.888912400
0.181223100
-1.351766000
0.855996300
0.181247000
-1.372366000
0.822564400
0.181268000
-1.392139000
0.788637100
0.181288200
-1.411074000
0.754234800
0.181309700
-1.429159000
0.719378200
0.181334900
-1.446383000
0.684088200
0.181365200
-1.462736000
0.648386100
0.181401400
-1.478207000
0.612293500
0.181443000
-1.492789000
0.575832100
0.181488800
-1.506471000
0.539023800
0.181536500
-1.519245000
0.501890800
0.181583500
-1.531105000
0.464455500
0.181627400
-1.542042000
0.426740400
0.181666100
-1.552050000
0.388768300
0.181698600
-1.561123000
0.350562000
0.181724600
-1.569256000
0.312144500
0.181745100
-1.576444000
0.273539000
0.181761800
-1.582682000
0.234768700
0.181776500
-1.587967000
0.195857100
0.181791400
-1.592296000
0.156827400
0.181807700
-1.595665000
0.117703300
0.181826300
-1.598073000
0.078508280
0.181846700
-1.599518000
0.039265970
0.181868100
-1.600000000
0.000000000
0.181888700
-1.599518000
-0.039265970
0.181906900
-1.598073000
-0.078508280
0.181921300
-1.595665000
-0.117703300
0.181930800
-1.592296000
-0.156827400
0.181935200
-1.587967000
-0.195857100
0.181934800
-1.582682000
-0.234768700
0.181930600
-1.576444000
-0.273539000
0.181923700
-1.569256000
-0.312144500
0.181915200
-1.561123000
-0.350562000
0.181906100
-1.552050000
-0.388768300
0.181897300
-1.542042000
-0.426740400
0.181889400
-1.531105000
-0.464455500
0.181882900
-1.519245000
-0.501890800
0.181877900
-1.506471000
-0.539023800
0.181874700
-1.492789000
-0.575832100
0.181873100
-1.478207000
-0.612293500
0.181872800
-1.462736000
-0.648386100
0.181873300
-1.446383000
-0.684088200
0.181874200
-1.429159000
-0.719378200
0.181874800
-1.411074000
-0.754234800
0.181874800
-1.392139000
-0.788637100
0.181873800
-1.372366000
-0.822564400
0.181871700
-1.351766000
-0.855996300
0.181868800
-1.330351000
-0.888912400
0.181865100
-1.308136000
-0.921293100
0.181860900
-1.285132000
-0.953118900
0.181856400
-1.261354000
-0.984370500
0.181851900
-1.236817000
-1.015029000
0.181847400
-1.211534000
-1.045077000
0.181843500
-1.185522000
-1.074494000
0.181840600
-1.158795000
-1.103265000
0.181839300
-1.131371000
-1.131371000
0.181840500
-1.103265000
-1.158795000
0.181844900
-1.074494000
-1.185522000
0.181853100
-1.045077000
-1.211534000
0.181865300
-1.015029000
-1.236817000
0.181881300
-0.984370500
-1.261354000
0.181900500
-0.953118900
-1.285132000
0.181921900
-0.921293100
-1.308136000
0.181944300
-0.888912400
-1.330351000
0.181966400
-0.855996300
-1.351766000
0.181987000
-0.822564400
-1.372366000
0.182005300
-0.788637100
-1.392139000
0.182020600
-0.754234800
-1.411074000
0.182032300
-0.719378200
-1.429159000
0.182040400
-0.684088200
-1.446383000
0.182044900
-0.648386100
-1.462736000
0.182045700
-0.612293500
-1.478207000
0.182043300
-0.575832100
-1.492789000
0.182038100
-0.539023800
-1.506471000
0.182030300
-0.501890800
-1.519245000
0.182020500
-0.464455500
-1.531105000
0.182009000
-0.426740400
-1.542042000
0.181996000
-0.388768300
-1.552050000
0.181981700
-0.350562000
-1.561123000
0.181965900
-0.312144500
-1.569256000
0.181948600
-0.273539000
-1.576444000
0.181929700
-0.234768700
-1.582682000
0.181909200
-0.195857100
-1.587967000
0.181887400
-0.156827400
-1.592296000
0.181864600
-0.117703300
-1.595665000
0.181841000
-0.078508280
-1.598073000
0.181817200
-0.039265970
-1.599518000
0.181793700
0.000000000
-1.600000000
0.181770900
0.039265970
-1.599518000
0.181749500
0.078508280
-1.598073000
0.181729900
0.117703300
-1.595665000
0.181712800
0.156827400
-1.592296000
0.181698600
0.195857100
-1.587967000
0.181688100
0.234768700
-1.582682000
0.181681800
0.273539000
-1.576444000
0.181680300
0.312144500
-1.569256000
0.181684200
0.350562000
-1.561123000
0.181694300
0.388768300
-1.552050000
0.181710800
0.426740400
-1.542042000
0.181734300
0.464455500
-1.531105000
0.181764600
0.501890800
-1.519245000
0.181801400
0.539023800
-1.506471000
0.181843900
0.575832100
-1.492789000
0.181890800
0.612293500
-1.478207000
0.181940600
0.648386100
-1.462736000
0.181991500
0.684088200
-1.446383000
0.182041900
0.719378200
-1.429159000
0.182090700
0.754234800
-1.411074000
0.182136500
0.788637100
-1.392139000
0.182177800
0.822564400
-1.372366000
0.182212800
0.855996300
-1.351766000
0.182239300
0.888912400
-1.330351000
0.182256100
0.921293100
-1.308136000
0.182263200
0.953118900
-1.285132000
0.182261700
0.984370500
-1.261354000
0.182253600
1.015029000
-1.236817000
0.182241200
1.045077000
-1.211534000
0.182226600
1.074494000
-1.185522000
0.182211400
1.103265000
-1.158795000
0.182197300
1.131371000
-1.131371000
0.182185100
1.158795000
-1.103265000
0.182175500
1.185522000
-1.074494000
0.182168700
1.211534000
-1.045077000
0.182164600
1.236817000
-1.015029000
0.182162900
1.261354000
-0.984370500
0.182163400
1.285132000
-0.953118900
0.182165700
1.308136000
-0.921293100
0.182169500
1.330351000
-0.888912400
0.182174800
1.351766000
-0.855996300
0.182181300
1.372366000
-0.822564400
0.182188900
1.392139000
-0.788637100
0.182197900
1.411074000
-0.754234800
0.182208400
1.429159000
-0.719378200
0.182221100
1.446383000
-0.684088200
0.182236600
1.462736000
-0.648386100
0.182256000
1.478207000
-0.612293500
0.182280000
1.492789000
-0.575832100
0.182309100
1.506471000
-0.539023800
0.182343700
1.519245000
-0.501890800
0.182383600
1.531105000
-0.464455500
0.182428600
1.542042000
-0.426740400
0.182478800
1.552050000
-0.388768300
0.182534400
1.561123000
-0.350562000
0.182595400
1.569256000
-0.312144500
0.182662000
1.576444000
-0.273539000
0.182733800
1.582682000
-0.234768700
0.182810700
1.587967000
-0.195857100
0.182892200
1.592296000
-0.156827400
0.182977700
1.595665000
-0.117703300
0.183066800
1.598073000
-0.078508280
0.183158700
1.599518000
-0.039265970
0.183252400
1.800000000
0.000000000
0.232655300
1.799458000
0.044174210
0.232778500
1.797832000
0.088321810
0.232901200
1.795123000
0.132416200
0.233022200
1.791332000
0.176430900
0.233140500
1.786463000
0.220339200
0.233254500
1.780518000
0.264114800
0.233362600
1.773500000
0.307731400
0.233463200
1.765413000
0.351162600
0.233555600
1.756264000
0.394382200
0.233639800
1.746056000
0.437364300
0.233716400
1.734797000
0.480083000
0.233786300
1.722493000
0.522512400
0.233850400
1.709151000
0.564627100
0.233909400
1.694779000
0.606401700
0.233963700
1.679387000
0.647811100
0.234013900
1.662983000
0.688830100
0.234060200
1.645578000
0.729434300
0.234102800
1.627181000
0.769599100
0.234141700
1.607804000
0.809300400
0.234176800
1.587458000
0.848514100
0.234207600
1.566157000
0.887216700
0.234233600
1.543911000
0.925384900
0.234253800
1.520736000
0.962995700
0.234267400
1.496645000
1.000026000
0.234273600
1.471653000
1.036455000
0.234272000
1.445773000
1.072259000
0.234262200
1.419024000
1.107417000
0.234244300
1.391419000
1.141908000
0.234218700
1.362976000
1.175711000
0.234185700
1.333712000
1.208806000
0.234145900
1.303645000
1.241173000
0.234099600
1.272792000
1.272792000
0.234046900
1.241173000
1.303645000
0.233988000
1.208806000
1.333712000
0.233922500
1.175711000
1.362976000
0.233850500
1.141908000
1.391419000
0.233771900
1.107417000
1.419024000
0.233687000
1.072259000
1.445773000
0.233596600
1.036455000
1.471653000
0.233502100
1.000026000
1.496645000
0.233405100
0.962995700
1.520736000
0.233307300
0.925384900
1.543911000
0.233210200
0.887216700
1.566157000
0.233114900
0.848514100
1.587458000
0.233022300
0.809300400
1.607804000
0.232932900
0.769599100
1.627181000
0.232846800
0.729434300
1.645578000
0.232763900
0.688830100
1.662983000
0.232683700
0.647811100
1.679387000
0.232605700
0.606401700
1.694779000
0.232529400
0.564627100
1.709151000
0.232454800
0.522512400
1.722493000
0.232382500
0.480083000
1.734797000
0.232313400
0.437364300
1.746056000
0.232248500
0.394382200
1.756264000
0.232188800
0.351162600
1.765413000
0.232135200
0.307731400
1.773500000
0.232087700
0.264114800
1.780518000
0.232045800
0.220339200
1.786463000
0.232008200
0.176430900
1.791332000
0.231973100
0.132416200
1.795123000
0.231938500
0.088321810
1.797832000
0.231902300
0.044174210
1.799458000
0.231862800
0.000000000
1.800000000
0.231818600
-0.044174210
1.799458000
0.231769200
-0.088321810
1.797832000
0.231714400
-0.132416200
1.795123000
0.231654600
-0.176430900
1.791332000
0.231590500
-0.220339200
1.786463000
0.231523100
-0.264114800
1.780518000
0.231453300
-0.307731400
1.773500000
0.231382100
-0.351162600
1.765413000
0.231310100
-0.394382200
1.756264000
0.231237100
-0.437364300
1.746056000
0.231163000
-0.480083000
1.734797000
0.231087100
-0.522512400
1.722493000
0.231009000
-0.564627100
1.709151000
0.230929000
-0.606401700
1.694779000
0.230847500
-0.647811100
1.679387000
0.230764200
-0.688830100
1.662983000
0.230678200
-0.729434300
1.645578000
0.230588700
-0.769599100
1.627181000
0.230495200
-0.809300400
1.607804000
0.230398500
-0.848514100
1.587458000
0.230300400
-0.887216700
1.566157000
0.230203100
-0.925384900
1.543911000
0.230108900
-0.962995700
1.520736000
0.230019800
-1.000026000
1.496645000
0.229938100
-1.036455000
1.471653000
0.229865800
-1.072259000
1.445773000
0.229805100
-1.107417000
1.419024000
0.229757700
-1.141908000
1.391419000
0.229725400
-1.175711000
1.362976000
0.229709200
-1.208806000
1.333712000
0.229709200
-1.241173000
1.303645000
0.229724800
-1.272792000
1.272792000
0.229754100
-1.303645000
1.241173000
0.229794600
-1.333712000
1.208806000
0.229842800
-1.362976000
1.175711000
0.229895000
-1.391419000
1.141908000
0.229947600
-1.419024000
1.107417000
0.229997400
-1.445773000
1.072259000
0.230041900
-1.471653000
1.036455000
0.230080000
-1.496645000
1.000026000
0.230111600
-1.520736000
0.962995700
0.230138000
-1.543911000
0.925384900
0.230161200
-1.566157000
0.887216700
0.230184100
-1.587458000
0.848514100
0.230209500
-1.607804000
0.809300400
0.230240000
-1.627181000
0.769599100
0.230277300
-1.645578000
0.729434300
0.230321900
-1.662983000
0.688830100
0.230373100
-1.679387000
0.647811100
0.230429100
-1.694779000
0.606401700
0.230487000
-1.709151000
0.564627100
0.230543800
-1.722493000
0.522512400
0.230596600
-1.734797000
0.480083000
0.230642900
-1.746056000
0.437364300
0.230681300
-1.756264000
0.394382200
0.230711600
-1.765413000
0.351162600
0.230734800
-1.773500000
0.307731400
0.230752500
-1.780518000
0.264114800
0.230767100
-1.786463000
0.220339200
0.230781000
-1.791332000
0.176430900
0.230795800
-1.795123000
0.132416200
0.230812700
-1.797832000
0.088321810
0.230831600
-1.799458000
0.044174210
0.230851600
-1.800000000
0.000000000
0.230871200
-1.799458000
-0.044174210
0.230888600
-1.797832000
-0.088321810
0.230902200
-1.795123000
-0.132416200
0.230910900
-1.791332000
-0.176430900
0.230914400
-1.786463000
-0.220339200
0.230912900
-1.780518000
-0.264114800
0.230907100
-1.773500000
-0.307731400
0.230898100
-1.765413000
-0.351162600
0.230886900
-1.756264000
-0.394382200
0.230874300
-1.746056000
-0.437364300
0.230860900
-1.734797000
-0.480083000
0.230847400
-1.722493000
-0.522512400
0.230834000
-1.709151000
-0.564627100
0.230821200
-1.694779000
-0.606401700
0.230809200
-1.679387000
-0.647811100
0.230798000
-1.662983000
-0.688830100
0.230787500
-1.645578000
-0.729434300
0.230777300
-1.627181000
-0.769599100
0.230767100
-1.607804000
-0.809300400
0.230756200
-1.587458000
-0.848514100
0.230744200
-1.566157000
-0.887216700
0.230730900
-1.543911000
-0.925384900
0.230716000
-1.520736000
-0.962995700
0.230699600
-1.496645000
-1.000026000
0.230682100
-1.471653000
-1.036455000
0.230663700
-1.445773000
-1.072259000
0.230645000
-1.419024000
-1.107417000
0.230626400
-1.391419000
-1.141908000
0.230608400
-1.362976000
-1.175711000
0.230591800
-1.333712000
-1.208806000
0.230577200
-1.303645000
-1.241173000
0.230565600
-1.272792000
-1.272792000
0.230557700
-1.241173000
-1.303645000
0.230554300
-1.208806000
-1.333712000
0.230556000
-1.175711000
-1.362976000
0.230562900
-1.141908000
-1.391419000
0.230574800
-1.107417000
-1.419024000
0.230591100
-1.072259000
-1.445773000
0.230610800
-1.036455000
-1.471653000
0.230632600
-1.000026000
-1.496645000
0.230655400
-0.962995700
-1.520736000
0.230677900
-0.925384900
-1.543911000
0.230699300
-0.887216700
-1.566157000
0.230718700
-0.848514100
-1.587458000
0.230735400
-0.809300400
-1.607804000
0.230748900
-0.769599100
-1.627181000
0.230759000
-0.729434300
-1.645578000
0.230765300
-0.688830100
-1.662983000
0.230767900
-0.647811100
-1.679387000
0.230766900
-0.606401700
-1.694779000
0.230762700
-0.564627100
-1.709151000
0.230755800
-0.522512400
-1.722493000
0.230746400
-0.480083000
-1.734797000
0.230735100
-0.437364300
-1.746056000
0.230722000
-0.394382200
-1.756264000
0.230707300
-0.351162600
-1.765413000
0.230690900
-0.307731400
-1.773500000
0.230673000
-0.264114800
-1.780518000
0.230653800
-0.220339200
-1.786463000
0.230633400
-0.176430900
-1.791332000
0.230612300
-0.132416200
-1.795123000
0.230591000
-0.088321810
-1.797832000
0.230570100
-0.044174210
-1.799458000
0.230550100
0.000000000
-1.800000000
0.230531800
0.044174210
-1.799458000
0.230515800
0.088321810
-1.797832000
0.230502800
0.132416200
-1.795123000
0.230493300
0.176430900
-1.791332000
0.230488200
0.220339200
-1.786463000
0.230487900
0.264114800
-1.780518000
0.230492900
0.307731400
-1.773500000
0.230503900
0.351162600
-1.765413000
0.230521200
0.394382200
-1.756264000
0.230545300
0.437364300
-1.746056000
0.230576300
0.480083000
-1.734797000
0.230614500
0.522512400
-1.722493000
0.230659800
0.564627100
-1.709151000
0.230711600
0.606401700
-1.694779000
0.230768900
0.647811100
-1.679387000
0.230830300
0.688830100
-1.662983000
0.230894200
0.729434300
-1.645578000
0.230958600
0.769599100
-1.627181000
0.231021900
0.809300400
-1.607804000
0.231083000
0.848514100
-1.587458000
0.231140500
0.887216700
-1.566157000
0.231192800
0.925384900
-1.543911000
0.231237300
0.962995700
-1.520736000
0.231271300
1.000026000
-1.496645000
0.231293000
1.036455000
-1.471653000
0.231302100
1.072259000
-1.445773000
0.231300100
1.107417000
-1.419024000
0.231289400
1.141908000
-1.391419000
0.231272800
1.175711000
-1.362976000
0.231252900
1.208806000
-1.333712000
0.231232000
1.241173000
-1.303645000
0.231211900
1.272792000
-1.272792000
0.231193900
1.303645000
-1.241173000
0.231179100
1.333712000
-1.208806000
0.231167600
1.362976000
-1.175711000
0.231159500
1.391419000
-1.141908000
0.231154500
1.419024000
-1.107417000
0.231152300
1.445773000
-1.072259000
0.231152300
1.471653000
-1.036455000
0.231154500
1.496645000
-1.000026000
0.231158500
1.520736000
-0.962995700
0.231164400
1.543911000
-0.925384900
0.231172000
1.566157000
-0.887216700
0.231181600
1.587458000
-0.848514100
0.231193700
1.607804000
-0.809300400
0.231209100
1.627181000
-0.769599100
0.231228600
1.645578000
-0.729434300
0.231253500
1.662983000
-0.688830100
0.231284400
1.679387000
-0.647811100
0.231322100
1.694779000
-0.606401700
0.231366500
1.709151000
-0.564627100
0.231417400
1.722493000
-0.522512400
0.231474700
1.734797000
-0.480083000
0.231538500
1.746056000
-0.437364300
0.231609100
1.756264000
-0.394382200
0.231686800
1.765413000
-0.351162600
0.231771900
1.773500000
-0.307731400
0.231864100
1.780518000
-0.264114800
0.231962800
1.786463000
-0.220339200
0.232067700
1.791332000
-0.176430900
0.232178000
1.795123000
-0.132416200
0.232292900
1.797832000
-0.088321810
0.232411400
1.799458000
-0.044174210
0.232532500
2.000000000
0.000000000
0.287998400
1.999398000
0.049082460
0.288147000
1.997591000
0.098135350
0.288296000
1.994581000
0.147129100
0.288443900
1.990369000
0.196034300
0.288589300
1.984959000
0.244821400
0.288730200
1.978353000
0.293460900
0.288864600
1.970555000
0.341923800
0.288990400
1.961571000
0.390180600
0.289106500
1.951404000
0.438202500
0.289213200
1.940063000
0.485960400
0.289311200
1.927552000
0.533425500
0.289402000
1.913881000
0.580569300
0.289486800
1.899056000
0.627363500
0.289566600
1.883088000
0.673779700
0.289642000
1.865986000
0.719790100
0.289713400
1.847759000
0.765366900
0.289780900
1.828420000
0.810482600
0.289844500
1.807979000
0.855110200
0.289903900
1.786449000
0.899222700
0.289958700
1.763843000
0.942793500
0.290008100
1.740174000
0.985796400
0.290051100
1.715457000
1.028206000
0.290086700
1.689707000
1.069995000
0.290113800
1.662939000
1.111140000
0.290131700
1.635170000
1.151616000
0.290139500
1.606415000
1.191399000
0.290137100
1.576693000
1.230463000
0.290124300
1.546021000
1.268787000
0.290101400
1.514418000
1.306346000
0.290068700
1.481902000
1.343118000
0.290026500
1.448494000
1.379081000
0.289975000
1.414214000
1.414214000
0.289914500
1.379081000
1.448494000
0.289845000
1.343118000
1.481902000
0.289766300
1.306346000
1.514418000
0.289678200
1.268787000
1.546021000
0.289581000
1.230463000
1.576693000
0.289475100
1.191399000
1.606415000
0.289361600
1.151616000
1.635170000
0.289242300
1.111140000
1.662939000
0.289119500
1.069995000
1.689707000
0.288995400
1.028206000
1.715457000
0.288872300
0.985796400
1.740174000
0.288751500
0.942793500
1.763843000
0.288634500
0.899222700
1.786449000
0.288521800
0.855110200
1.807979000
0.288413900
0.810482600
1.828420000
0.288310400
0.765366900
1.847759000
0.288210700
0.719790100
1.865986000
0.288114000
0.673779700
1.883088000
0.288019900
0.627363500
1.899056000
0.287928100
0.580569300
1.913881000
0.287839300
0.533425500
1.927552000
0.287754400
0.485960400
1.940063000
0.287674800
0.438202500
1.951404000
0.287601600
0.390180600
1.961571000
0.287535800
0.341923800
1.970555000
0.287477400
0.293460900
1.978353000
0.287425800
0.244821400
1.984959000
0.287379500
0.196034300
1.990369000
0.287336300
0.147129100
1.994581000
0.287293800
0.098135350
1.997591000
0.287249400
0.049082460
1.999398000
0.287201000
0.000000000
2.000000000
0.287146900
-0.049082460
1.999398000
0.287086200
-0.098135350
1.997591000
0.287018700
-0.147129100
1.994581000
0.286944800
-0.196034300
1.990369000
0.286865100
-0.244821400
1.984959000
0.286780700
-0.293460900
1.978353000
0.286692700
-0.341923800
1.970555000
0.286602100
-0.390180600
1.961571000
0.286509700
-0.438202500
1.951404000
0.286415500
-0.485960400
1.940063000
0.286319300
-0.533425500
1.927552000
0.286220500
-0.580569300
1.913881000
0.286119200
-0.627363500
1.899056000
0.286016100
-0.673779700
1.883088000
0.285912200
-0.719790100
1.865986000
0.285807400
-0.765366900
1.847759000
0.285700800
-0.810482600
1.828420000
0.285591100
-0.855110200
1.807979000
0.285477600
-0.899222700
1.786449000
0.285361300
-0.942793500
1.763843000
0.285244400
-0.985796400
1.740174000
0.285129500
-1.028206000
1.715457000
0.285019600
-1.069995000
1.689707000
0.284917800
-1.111140000
1.662939000
0.284826800
-1.151616000
1.635170000
0.284749200
-1.191399000
1.606415000
0.284687500
-1.230463000
1.576693000
0.284643600
-1.268787000
1.546021000
0.284618700
-1.306346000
1.514418000
0.284613300
-1.343118000
1.481902000
0.284626600
-1.379081000
1.448494000
0.284656900
-1.414214000
1.414214000
0.284701600
-1.448494000
1.379081000
0.284756900
-1.481902000
1.343118000
0.284819000
-1.514418000
1.306346000
0.284883500
-1.546021000
1.268787000
0.284946500
-1.576693000
1.230463000
0.285004300
-1.606415000
1.191399000
0.285054800
-1.635170000
1.151616000
0.285096500
-1.662939000
1.111140000
0.285129800
-1.689707000
1.069995000
0.285156300
-1.715457000
1.028206000
0.285178800
-1.740174000
0.985796400
0.285200800
-1.763843000
0.942793500
0.285225900
-1.786449000
0.899222700
0.285257200
-1.807979000
0.855110200
0.285296700
-1.828420000
0.810482600
0.285345100
-1.847759000
0.765366900
0.285401600
-1.865986000
0.719790100
0.285463800
-1.883088000
0.673779700
0.285528400
-1.899056000
0.627363500
0.285592000
-1.913881000
0.580569300
0.285650900
-1.927552000
0.533425500
0.285702400
-1.940063000
0.485960400
0.285744700
-1.951404000
0.438202500
0.285777500
-1.961571000
0.390180600
0.285801700
-1.970555000
0.341923800
0.285819200
-1.978353000
0.293460900
0.285832600
-1.984959000
0.244821400
0.285844500
-1.990369000
0.196034300
0.285857300
-1.994581000
0.147129100
0.285872200
-1.997591000
0.098135350
0.285889400
-1.999398000
0.049082460
0.285908200
-2.000000000
0.000000000
0.285926700
-1.999398000
-0.049082460
0.285943000
-1.997591000
-0.098135350
0.285955200
-1.994581000
-0.147129100
0.285961900
-1.990369000
-0.196034300
0.285962400
-1.984959000
-0.244821400
0.285956800
-1.978353000
-0.293460900
0.285945800
-1.970555000
-0.341923800
0.285930500
-1.961571000
-0.390180600
0.285911800
-1.951404000
-0.438202500
0.285890700
-1.940063000
-0.485960400
0.285867900
-1.927552000
-0.533425500
0.285844000
-1.913881000
-0.580569300
0.285819600
-1.899056000
-0.627363500
0.285795000
-1.883088000
-0.673779700
0.285770600
-1.865986000
-0.719790100
0.285746500
-1.847759000
-0.765366900
0.285722900
-1.828420000
-0.810482600
0.285699400
-1.807979000
-0.855110200
0.285675700
-1.786449000
-0.899222700
0.285651400
-1.763843000
-0.942793500
0.285625900
-1.740174000
-0.985796400
0.285599000
-1.715457000
-1.028206000
0.285570500
-1.689707000
-1.069995000
0.285540700
-1.662939000
-1.111140000
0.285509600
-1.635170000
-1.151616000
0.285477900
-1.606415000
-1.191399000
0.285445900
-1.576693000
-1.230463000
0.285414600
-1.546021000
-1.268787000
0.285384600
-1.514418000
-1.306346000
0.285356900
-1.481902000
-1.343118000
0.285332700
-1.448494000
-1.379081000
0.285313000
-1.414214000
-1.414214000
0.285298600
-1.379081000
-1.448494000
0.285290500
-1.343118000
-1.481902000
0.285289100
-1.306346000
-1.514418000
0.285294200
-1.268787000
-1.546021000
0.285305500
-1.230463000
-1.576693000
0.285321900
-1.191399000
-1.606415000
0.285342200
-1.151616000
-1.635170000
0.285365000
-1.111140000
-1.662939000
0.285388800
-1.069995000
-1.689707000
0.285412500
-1.028206000
-1.715457000
0.285435100
-0.985796400
-1.740174000
0.285455800
-0.942793500
-1.763843000
0.285474000
-0.899222700
-1.786449000
0.285489200
-0.855110200
-1.807979000
0.285501000
-0.810482600
-1.828420000
0.285509300
-0.765366900
-1.847759000
0.285513900
-0.719790100
-1.865986000
0.285515100
-0.673779700
-1.883088000
0.285513000
-0.627363500
-1.899056000
0.285508100
-0.580569300
-1.913881000
0.285500900
-0.533425500
-1.927552000
0.285491800
-0.485960400
-1.940063000
0.285481000
-0.438202500
-1.951404000
0.285468800
-0.390180600
-1.961571000
0.285455200
-0.341923800
-1.970555000
0.285440400
-0.293460900
-1.978353000
0.285424700
-0.244821400
-1.984959000
0.285408400
-0.196034300
-1.990369000
0.285392000
-0.147129100
-1.994581000
0.285376200
-0.098135350
-1.997591000
0.285361600
-0.049082460
-1.999398000
0.285348800
0.000000000
-2.000000000
0.285338700
0.049082460
-1.999398000
0.285331900
0.098135350
-1.997591000
0.285329100
0.147129100
-1.994581000
0.285330900
0.196034300
-1.990369000
0.285337700
0.244821400
-1.984959000
0.285349900
0.293460900
-1.978353000
0.285367900
0.341923800
-1.970555000
0.285392000
0.390180600
-1.961571000
0.285422400
0.438202500
-1.951404000
0.285459700
0.485960400
-1.940063000
0.285504100
0.533425500
-1.927552000
0.285555700
0.580569300
-1.913881000
0.285614400
0.627363500
-1.899056000
0.285679600
0.673779700
-1.883088000
0.285750400
0.719790100
-1.865986000
0.285825200
0.765366900
-1.847759000
0.285901900
0.810482600
-1.828420000
0.285978700
0.855110200
-1.807979000
0.286054100
0.899222700
-1.786449000
0.286126900
0.942793500
-1.763843000
0.286196000
0.985796400
-1.740174000
0.286259400
1.028206000
-1.715457000
0.286314400
1.069995000
-1.689707000
0.286357600
1.111140000
-1.662939000
0.286386400
1.151616000
-1.635170000
0.286400600
1.191399000
-1.606415000
0.286401800
1.230463000
-1.576693000
0.286393100
1.268787000
-1.546021000
0.286377600
1.306346000
-1.514418000
0.286358400
1.343118000
-1.481902000
0.286337900
1.379081000
-1.448494000
0.286318100
1.414214000
-1.414214000
0.286300700
1.448494000
-1.379081000
0.286286500
1.481902000
-1.343118000
0.286275900
1.514418000
-1.306346000
0.286268800
1.546021000
-1.268787000
0.286265000
1.576693000
-1.230463000
0.286263900
1.606415000
-1.191399000
0.286265300
1.635170000
-1.151616000
0.286268700
1.662939000
-1.111140000
0.286274000
1.689707000
-1.069995000
0.286281000
1.715457000
-1.028206000
0.286289900
1.740174000
-0.985796400
0.286301000
1.763843000
-0.942793500
0.286314800
1.786449000
-0.899222700
0.286332400
1.807979000
-0.855110200
0.286354800
1.828420000
-0.810482600
0.286383300
1.847759000
-0.765366900
0.286418700
1.865986000
-0.719790100
0.286461600
1.883088000
-0.673779700
0.286511800
1.899056000
-0.627363500
0.286569100
1.913881000
-0.580569300
0.286633100
1.927552000
-0.533425500
0.286704100
1.940063000
-0.485960400
0.286782800
1.951404000
-0.438202500
0.286869800
1.961571000
-0.390180600
0.286965600
1.970555000
-0.341923800
0.287070200
1.978353000
-0.293460900
0.287183200
1.984959000
-0.244821400
0.287304200
1.990369000
-0.196034300
0.287432500
1.994581000
-0.147129100
0.287567200
1.997591000
-0.098135350
0.287707100
1.999398000
-0.049082460
0.287851300
2.200000000
0.000000000
0.349388300
2.199337000
0.053990710
0.349565300
2.197350000
0.107948900
0.349742400
2.194039000
0.161842000
0.349918000
2.189406000
0.215637700
0.350090800
2.183455000
0.269303500
0.350259200
2.176188000
0.322807000
0.350421700
2.167611000
0.376116200
0.350576900
2.157727000
0.429198700
0.350724700
2.146545000
0.482022700
0.350865600
2.134069000
0.534556400
0.351000500
2.120307000
0.586768100
0.351130200
2.105269000
0.638626300
0.351254800
2.088962000
0.690099900
0.351374600
2.071397000
0.741157700
0.351489500
2.052584000
0.791769100
0.351599700
2.032535000
0.841903600
0.351704700
2.011261000
0.891530900
0.351804200
1.988777000
0.940621200
0.351897700
1.965093000
0.989145000
0.351984400
1.940227000
1.037073000
0.352063100
1.914191000
1.084376000
0.352132900
1.887003000
1.131026000
0.352192400
1.858678000
1.176995000
0.352240400
1.829233000
1.222255000
0.352275700
1.798687000
1.266778000
0.352297400
1.767057000
1.310539000
0.352304800
1.734362000
1.353510000
0.352297400
1.700623000
1.395665000
0.352275300
1.665859000
1.436980000
0.352238500
1.630093000
1.477430000
0.352187400
1.593344000
1.516989000
0.352122700
1.555635000
1.555635000
0.352044800
1.516989000
1.593344000
0.351954200
1.477430000
1.630093000
0.351851600
1.436980000
1.665859000
0.351737200
1.395665000
1.700623000
0.351611700
1.353510000
1.734362000
0.351476100
1.310539000
1.767057000
0.351332000
1.266778000
1.798687000
0.351181800
1.222255000
1.829233000
0.351028500
1.176995000
1.858678000
0.350875100
1.131026000
1.887003000
0.350724400
1.084376000
1.914191000
0.350578300
1.037073000
1.940227000
0.350438600
0.989145000
1.965093000
0.350306100
0.940621200
1.988777000
0.350181200
0.891530900
2.011261000
0.350063500
0.841903600
2.032535000
0.349952200
0.791769100
2.052584000
0.349845900
0.741157700
2.071397000
0.349744000
0.690099900
2.088962000
0.349646000
0.638626300
2.105269000
0.349552200
0.586768100
2.120307000
0.349463200
0.534556400
2.134069000
0.349380300
0.482022700
2.146545000
0.349304300
0.429198700
2.157727000
0.349236000
0.376116200
2.167611000
0.349174900
0.322807000
2.176188000
0.349120300
0.269303500
2.183455000
0.349070200
0.215637700
2.189406000
0.349021900
0.161842000
2.194039000
0.348972800
0.107948900
2.197350000
0.348920000
0.053990710
2.199337000
0.348861200
0.000000000
2.200000000
0.348794700
-0.053990710
2.199337000
0.348719500
-0.107948900
2.197350000
0.348635500
-0.161842000
2.194039000
0.348543300
-0.215637700
2.189406000
0.348443800
-0.269303500
2.183455000
0.348338300
-0.322807000
2.176188000
0.348228300
-0.376116200
2.167611000
0.348114800
-0.429198700
2.157727000
0.347998900
-0.482022700
2.146545000
0.347880800
-0.534556400
2.134069000
0.347760200
-0.586768100
2.120307000
0.347636900
-0.638626300
2.105269000
0.347511300
-0.690099900
2.088962000
0.347384900
-0.741157700
2.071397000
0.347259400
-0.791769100
2.052584000
0.347135300
-0.841903600
2.032535000
0.347011500
-0.891530900
2.011261000
0.346886100
-0.940621200
1.988777000
0.346758100
-0.989145000
1.965093000
0.346628200
-1.037073000
1.940227000
0.346498700
-1.084376000
1.914191000
0.346372400
-1.131026000
1.887003000
0.346252600
-1.176995000
1.858678000
0.346142100
-1.222255000
1.829233000
0.346044200
-1.266778000
1.798687000
0.345961300
-1.310539000
1.767057000
0.345896000
-1.353510000
1.734362000
0.345850300
-1.395665000
1.700623000
0.345825300
-1.436980000
1.665859000
0.345821300
-1.477430000
1.630093000
0.345837600
-1.516989000
1.593344000
0.345872100
-1.555635000
1.555635000
0.345922000
-1.593344000
1.516989000
0.345983600
-1.630093000
1.477430000
0.346052300
-1.665859000
1.436980000
0.346123700
-1.700623000
1.395665000
0.346193200
-1.734362000
1.353510000
0.346256900
-1.767057000
1.310539000
0.346311700
-1.798687000
1.266778000
0.346356000
-1.829233000
1.222255000
0.346390100
-1.858678000
1.176995000
0.346415500
-1.887003000
1.131026000
0.346435500
-1.914191000
1.084376000
0.346454400
-1.940227000
1.037073000
0.346476500
-1.965093000
0.989145000
0.346505700
-1.988777000
0.940621200
0.346544600
-2.011261000
0.891530900
0.346594100
-2.032535000
0.841903600
0.346653200
-2.052584000
0.791769100
0.346719200
-2.071397000
0.741157700
0.346788200
-2.088962000
0.690099900
0.346855800
-2.105269000
0.638626300
0.346917700
-2.120307000
0.586768100
0.346970500
-2.134069000
0.534556400
0.347012300
-2.146545000
0.482022700
0.347042500
-2.157727000
0.429198700
0.347062300
-2.167611000
0.376116200
0.347074200
-2.176188000
0.322807000
0.347081600
-2.183455000
0.269303500
0.347087800
-2.189406000
0.215637700
0.347095700
-2.194039000
0.161842000
0.347107300
-2.197350000
0.107948900
0.347122900
-2.199337000
0.053990710
0.347141700
-2.200000000
0.000000000
0.347161600
-2.199337000
-0.053990710
0.347180000
-2.197350000
-0.107948900
0.347194400
-2.194039000
-0.161842000
0.347202600
-2.189406000
-0.215637700
0.347203500
-2.183455000
-0.269303500
0.347196800
-2.176188000
-0.322807000
0.347183200
-2.167611000
-0.376116200
0.347163600
-2.157727000
-0.429198700
0.347139200
-2.146545000
-0.482022700
0.347111100
-2.134069000
-0.534556400
0.347080200
-2.120307000
-0.586768100
0.347047400
-2.105269000
-0.638626300
0.347013200
-2.088962000
-0.690099900
0.346978400
-2.071397000
-0.741157700
0.346943300
-2.052584000
-0.791769100
0.346908500
-2.032535000
-0.841903600
0.346874000
-2.011261000
-0.891530900
0.346839900
-1.988777000
-0.940621200
0.346805800
-1.965093000
-0.989145000
0.346771600
-1.940227000
-1.037073000
0.346736800
-1.914191000
-1.084376000
0.346701400
-1.887003000
-1.131026000
0.346665100
-1.858678000
-1.176995000
0.346628200
-1.829233000
-1.222255000
0.346590900
-1.798687000
-1.266778000
0.346553600
-1.767057000
-1.310539000
0.346516800
-1.734362000
-1.353510000
0.346481100
-1.700623000
-1.395665000
0.346447500
-1.665859000
-1.436980000
0.346416700
-1.630093000
-1.477430000
0.346389900
-1.593344000
-1.516989000
0.346368000
-1.555635000
-1.555635000
0.346351900
-1.516989000
-1.593344000
0.346342400
-1.477430000
-1.630093000
0.346339500
-1.436980000
-1.665859000
0.346343100
-1.395665000
-1.700623000
0.346352500
-1.353510000
-1.734362000
0.346366600
-1.310539000
-1.767057000
0.346383900
-1.266778000
-1.798687000
0.346403100
-1.222255000
-1.829233000
0.346422900
-1.176995000
-1.858678000
0.346442300
-1.131026000
-1.887003000
0.346460600
-1.084376000
-1.914191000
0.346477200
-1.037073000
-1.940227000
0.346491600
-0.989145000
-1.965093000
0.346503700
-0.940621200
-1.988777000
0.346513000
-0.891530900
-2.011261000
0.346519500
-0.841903600
-2.032535000
0.346523000
-0.791769100
-2.052584000
0.346523600
-0.741157700
-2.071397000
0.346521700
-0.690099900
-2.088962000
0.346517500
-0.638626300
-2.105269000
0.346511400
-0.586768100
-2.120307000
0.346503600
-0.534556400
-2.134069000
0.346494200
-0.482022700
-2.146545000
0.346483300
-0.429198700
-2.157727000
0.346470700
-0.376116200
-2.167611000
0.346456500
-0.322807000
-2.176188000
0.346440600
-0.269303500
-2.183455000
0.346423500
-0.215637700
-2.189406000
0.346405800
-0.161842000
-2.194039000
0.346388100
-0.107948900
-2.197350000
0.346371500
-0.053990710
-2.199337000
0.346357000
0.000000000
-2.200000000
0.346345600
0.053990710
-2.199337000
0.346338200
0.107948900
-2.197350000
0.346335600
0.161842000
-2.194039000
0.346338400
0.215637700
-2.189406000
0.346347000
0.269303500
-2.183455000
0.346361900
0.322807000
-2.176188000
0.346383300
0.376116200
-2.167611000
0.346411600
0.429198700
-2.157727000
0.346447100
0.482022700
-2.146545000
0.346490300
0.534556400
-2.134069000
0.346541500
0.586768100
-2.120307000
0.346601000
0.638626300
-2.105269000
0.346668700
0.690099900
-2.088962000
0.346743900
0.741157700
-2.071397000
0.346825400
0.791769100
-2.052584000
0.346911300
0.841903600
-2.032535000
0.346999600
0.891530900
-2.011261000
0.347088000
0.940621200
-1.988777000
0.347175300
0.989145000
-1.965093000
0.347260300
1.037073000
-1.940227000
0.347342200
1.084376000
-1.914191000
0.347419100
1.131026000
-1.887003000
0.347487500
1.176995000
-1.858678000
0.347543400
1.222255000
-1.829233000
0.347583800
1.266778000
-1.798687000
0.347608000
1.310539000
-1.767057000
0.347618100
1.353510000
-1.734362000
0.347617700
1.395665000
-1.700623000
0.347610300
1.436980000
-1.665859000
0.347599200
1.477430000
-1.630093000
0.347586900
1.516989000
-1.593344000
0.347575300
1.555635000
-1.555635000
0.347565900
1.593344000
-1.516989000
0.347559100
1.630093000
-1.477430000
0.347555200
1.665859000
-1.436980000
0.347553900
1.700623000
-1.395665000
0.347554500
1.734362000
-1.353510000
0.347556300
1.767057000
-1.310539000
0.347558800
1.798687000
-1.266778000
0.347561600
1.829233000
-1.222255000
0.347564200
1.858678000
-1.176995000
0.347566600
1.887003000
-1.131026000
0.347569000
1.914191000
-1.084376000
0.347571700
1.940227000
-1.037073000
0.347575800
1.965093000
-0.989145000
0.347582500
1.988777000
-0.940621200
0.347593600
2.011261000
-0.891530900
0.347610500
2.032535000
-0.841903600
0.347634800
2.052584000
-0.791769100
0.347667100
2.071397000
-0.741157700
0.347707600
2.088962000
-0.690099900
0.347756200
2.105269000
-0.638626300
0.347813300
2.120307000
-0.586768100
0.347880100
2.134069000
-0.534556400
0.347958600
2.146545000
-0.482022700
0.348050700
2.157727000
-0.429198700
0.348157400
2.167611000
-0.376116200
0.348278300
2.176188000
-0.322807000
0.348411900
2.183455000
-0.269303500
0.348556700
2.189406000
-0.215637700
0.348710800
2.194039000
-0.161842000
0.348872500
2.197350000
-0.107948900
0.349040400
2.199337000
-0.053990710
0.349212800
2.400000000
0.000000000
0.417172000
2.399277000
0.058898950
0.417396900
2.397109000
0.117762400
0.417620500
2.393497000
0.176555000
0.417840900
2.388443000
0.235241100
0.418056600
2.381951000
0.293785600
0.418266200
2.374024000
0.352153100
0.418468900
2.364666000
0.410308500
0.418664900
2.353885000
0.468216800
0.418855500
2.341685000
0.525843000
0.419042100
2.328075000
0.583152500
0.419225000
2.313063000
0.640110600
0.419403300
2.296657000
0.696683200
0.419575200
2.278868000
0.752836200
0.419739600
2.259706000
0.808535700
0.419895500
2.239183000
0.863748100
0.420042700
2.217311000
0.918440300
0.420180900
2.194103000
0.972579200
0.420309900
2.169574000
1.026132000
0.420429600
2.143739000
1.079067000
0.420539400
2.116611000
1.131352000
0.420638800
2.088209000
1.182956000
0.420726900
2.058549000
1.233847000
0.420802400
2.027649000
1.283994000
0.420864200
1.995527000
1.333369000
0.420910700
1.962204000
1.381940000
0.420940700
1.927698000
1.429678000
0.420953000
1.892031000
1.476556000
0.420946800
1.855225000
1.522544000
0.420922000
1.817301000
1.567615000
0.420878800
1.778283000
1.611742000
0.420817700
1.738193000
1.654897000
0.420739600
1.697056000
1.697056000
0.420645500
1.654897000
1.738193000
0.420536200
1.611742000
1.778283000
0.420412500
1.567615000
1.817301000
0.420274700
1.522544000
1.855225000
0.420123600
1.476556000
1.892031000
0.419960000
1.429678000
1.927698000
0.419785900
1.381940000
1.962204000
0.419604200
1.333369000
1.995527000
0.419418500
1.283994000
2.027649000
0.419232900
1.233847000
2.058549000
0.419050900
1.182956000
2.088209000
0.418875500
1.131352000
2.116611000
0.418709200
1.079067000
2.143739000
0.418553700
1.026132000
2.169574000
0.418409600
0.972579200
2.194103000
0.418276800
0.918440300
2.217311000
0.418154100
0.863748100
2.239183000
0.418039900
0.808535700
2.259706000
0.417932700
0.752836200
2.278868000
0.417831700
0.696683200
2.296657000
0.417736400
0.640110600
2.313063000
0.417647200
0.583152500
2.328075000
0.417564800
0.525843000
2.341685000
0.417489800
0.468216800
2.353885000
0.417422300
0.410308500
2.364666000
0.417361800
0.352153100
2.374024000
0.417306600
0.293785600
2.381951000
0.417254300
0.235241100
2.388443000
0.417202100
0.176555000
2.393497000
0.417146700
0.117762400
2.397109000
0.417085000
0.058898950
2.399277000
0.417014600
0.000000000
2.400000000
0.416933800
-0.058898950
2.399277000
0.416842100
-0.117762400
2.397109000
0.416739300
-0.176555000
2.393497000
0.416626400
-0.235241100
2.388443000
0.416504700
-0.293785600
2.381951000
0.416375800
-0.352153100
2.374024000
0.416241400
-0.410308500
2.364666000
0.416103000
-0.468216800
2.353885000
0.415961800
-0.525843000
2.341685000
0.415818200
-0.583152500
2.328075000
0.415672200
-0.640110600
2.313063000
0.415523700
-0.696683200
2.296657000
0.415373900
-0.752836200
2.278868000
0.415224800
-0.808535700
2.259706000
0.415079100
-0.863748100
2.239183000
0.414937600
-0.918440300
2.217311000
0.414798900
-0.972579200
2.194103000
0.414660500
-1.026132000
2.169574000
0.414520600
-1.079067000
2.143739000
0.414379300
-1.131352000
2.116611000
0.414238700
-1.182956000
2.088209000
0.414101400
-1.233847000
2.058549000
0.413970200
-1.283994000
2.027649000
0.413848200
-1.333369000
1.995527000
0.413737900
-1.381940000
1.962204000
0.413642300
-1.429678000
1.927698000
0.413564000
-1.476556000
1.892031000
0.413505400
-1.522544000
1.855225000
0.413468200
-1.567615000
1.817301000
0.413453300
-1.611742000
1.778283000
0.413460300
-1.654897000
1.738193000
0.413487600
-1.697056000
1.697056000
0.413532300
-1.738193000
1.654897000
0.413590800
-1.778283000
1.611742000
0.413658200
-1.817301000
1.567615000
0.413729400
-1.855225000
1.522544000
0.413799400
-1.892031000
1.476556000
0.413863600
-1.927698000
1.429678000
0.413918700
-1.962204000
1.381940000
0.413962900
-1.995527000
1.333369000
0.413996300
-2.027649000
1.283994000
0.414021100
-2.058549000
1.233847000
0.414041000
-2.088209000
1.182956000
0.414060700
-2.116611000
1.131352000
0.414084900
-2.143739000
1.079067000
0.414117800
-2.169574000
1.026132000
0.414162000
-2.194103000
0.972579200
0.414217700
-2.217311000
0.918440300
0.414283600
-2.239183000
0.863748100
0.414356200
-2.259706000
0.808535700
0.414430800
-2.278868000
0.752836200
0.414502300
-2.296657000
0.696683200
0.414566100
-2.313063000
0.640110600
0.414618300
-2.328075000
0.583152500
0.414657100
-2.341685000
0.525843000
0.414682300
-2.353885000
0.468216800
0.414695600
-2.364666000
0.410308500
0.414700100
-2.374024000
0.352153100
0.414700000
-2.381951000
0.293785600
0.414699600
-2.388443000
0.235241100
0.414702400
-2.393497000
0.176555000
0.414710800
-2.397109000
0.117762400
0.414725400
-2.399277000
0.058898950
0.414745200
-2.400000000
0.000000000
0.414767600
-2.399277000
-0.058898950
0.414789400
-2.397109000
-0.117762400
0.414807300
-2.393497000
-0.176555000
0.414818200
-2.388443000
-0.235241100
0.414820600
-2.381951000
-0.293785600
0.414813500
-2.374024000
-0.352153100
0.414797600
-2.364666000
-0.410308500
0.414773800
-2.353885000
-0.468216800
0.414743300
-2.341685000
-0.525843000
0.414707500
-2.328075000
-0.583152500
0.414667700
-2.313063000
-0.640110600
0.414624700
-2.296657000
-0.696683200
0.414579300
-2.278868000
-0.752836200
0.414532400
-2.259706000
-0.808535700
0.414484400
-2.239183000
-0.863748100
0.414436100
-2.217311000
-0.918440300
0.414387700
-2.194103000
-0.972579200
0.414339600
-2.169574000
-1.026132000
0.414291800
-2.143739000
-1.079067000
0.414244400
-2.116611000
-1.131352000
0.414197400
-2.088209000
-1.182956000
0.414150700
-2.058549000
-1.233847000
0.414104500
-2.027649000
-1.283994000
0.414058700
-1.995527000
-1.333369000
0.414013600
-1.962204000
-1.381940000
0.413969300
-1.927698000
-1.429678000
0.413926200
-1.892031000
-1.476556000
0.413884700
-1.855225000
-1.522544000
0.413845400
-1.817301000
-1.567615000
0.413809300
-1.778283000
-1.611742000
0.413777200
-1.738193000
-1.654897000
0.413750000
-1.697056000
-1.697056000
0.413728700
-1.654897000
-1.738193000
0.413713600
-1.611742000
-1.778283000
0.413704800
-1.567615000
-1.817301000
0.413701900
-1.522544000
-1.855225000
0.413704200
-1.476556000
-1.892031000
0.413710300
-1.429678000
-1.927698000
0.413719200
-1.381940000
-1.962204000
0.413729800
-1.333369000
-1.995527000
0.413741200
-1.283994000
-2.027649000
0.413752800
-1.233847000
-2.058549000
0.413764100
-1.182956000
-2.088209000
0.413775000
-1.131352000
-2.116611000
0.413785000
-1.079067000
-2.143739000
0.413793700
-1.026132000
-2.169574000
0.413800500
-0.972579200
-2.194103000
0.413805300
-0.918440300
-2.217311000
0.413807700
-0.863748100
-2.239183000
0.413807900
-0.808535700
-2.259706000
0.413806200
-0.752836200
-2.278868000
0.413802800
-0.696683200
-2.296657000
0.413798200
-0.640110600
-2.313063000
0.413792500
-0.583152500
-2.328075000
0.413785600
-0.525843000
-2.341685000
0.413777100
-0.468216800
-2.353885000
0.413766500
-0.410308500
-2.364666000
0.413753300
-0.352153100
-2.374024000
0.413737300
-0.293785600
-2.381951000
0.413718300
-0.235241100
-2.388443000
0.413697100
-0.176555000
-2.393497000
0.413674300
-0.117762400
-2.397109000
0.413651100
-0.058898950
-2.399277000
0.413629100
0.000000000
-2.400000000
0.413609700
0.058898950
-2.399277000
0.413594300
0.117762400
-2.397109000
0.413584200
0.176555000
-2.393497000
0.413580300
0.235241100
-2.388443000
0.413583500
0.293785600
-2.381951000
0.413594300
0.352153100
-2.374024000
0.413613300
0.410308500
-2.364666000
0.413640900
0.468216800
-2.353885000
0.413677500
0.525843000
-2.341685000
0.413723600
0.583152500
-2.328075000
0.413779500
0.640110600
-2.313063000
0.413845500
0.696683200
-2.296657000
0.413921200
0.752836200
-2.278868000
0.414006100
0.808535700
-2.259706000
0.414098500
0.863748100
-2.239183000
0.414196400
0.918440300
-2.217311000
0.414297600
0.972579200
-2.194103000
0.414399900
1.026132000
-2.169574000
0.414502100
1.079067000
-2.143739000
0.414603500
1.131352000
-2.116611000
0.414703400
1.182956000
-2.088209000
0.414799800
1.233847000
-2.058549000
0.414888700
1.283994000
-2.027649000
0.414964900
1.333369000
-1.995527000
0.415024300
1.381940000
-1.962204000
0.415066100
1.429678000
-1.927698000
0.415092600
1.476556000
-1.892031000
0.415107500
1.522544000
-1.855225000
0.415115000
1.567615000
-1.817301000
0.415118300
1.611742000
-1.778283000
0.415119900
1.654897000
-1.738193000
0.415121500
1.697056000
-1.697056000
0.415124200
1.738193000
-1.654897000
0.415128300
1.778283000
-1.611742000
0.415133600
1.817301000
-1.567615000
0.415139400
1.855225000
-1.522544000
0.415144900
1.892031000
-1.476556000
0.415149200
1.927698000
-1.429678000
0.415151300
1.962204000
-1.381940000
0.415150700
1.995527000
-1.333369000
0.415146900
2.027649000
-1.283994000
0.415139700
2.058549000
-1.233847000
0.415129200
2.088209000
-1.182956000
0.415116300
2.116611000
-1.131352000
0.415102100
2.143739000
-1.079067000
0.415088700
2.169574000
-1.026132000
0.415078300
2.194103000
-0.972579200
0.415073800
2.217311000
-0.918440300
0.415077100
2.239183000
-0.863748100
0.415090100
2.259706000
-0.808535700
0.415113300
2.278868000
-0.752836200
0.415147400
2.296657000
-0.696683200
0.415193900
2.313063000
-0.640110600
0.415255700
2.328075000
-0.583152500
0.415337500
2.341685000
-0.525843000
0.415443200
2.353885000
-0.468216800
0.415574500
2.364666000
-0.410308500
0.415729600
2.374024000
-0.352153100
0.415904600
2.381951000
-0.293785600
0.416095200
2.388443000
-0.235241100
0.416297500
2.393497000
-0.176555000
0.416508400
2.397109000
-0.117762400
0.416725800
2.399277000
-0.058898950
0.416947600
2.600000000
0.000000000
0.491921200
2.599217000
0.063807190
0.492197300
2.596868000
0.127575900
0.492470900
2.592955000
0.191267900
0.492740000
2.587480000
0.254844500
0.493002400
2.580447000
0.318267800
0.493256100
2.571859000
0.381499200
0.493500000
2.561722000
0.444500900
0.493734200
2.550042000
0.507234800
0.493959900
2.536825000
0.569663200
0.494178600
2.522081000
0.631748400
0.494390200
2.505818000
0.693453100
0.494593100
2.488045000
0.754740100
0.494784800
2.468773000
0.815572500
0.494963500
2.448014000
0.875913600
0.495128500
2.425781000
0.935727100
0.495279800
2.402087000
0.994976900
0.495417900
2.376945000
1.053627000
0.495543200
2.350372000
1.111643000
0.495656000
2.322383000
1.168989000
0.495756600
2.292995000
1.225631000
0.495844700
2.262226000
1.281535000
0.495920000
2.230094000
1.336667000
0.495981400
2.196619000
1.390994000
0.496028000
2.161821000
1.444483000
0.496058500
2.125721000
1.497101000
0.496071900
2.088340000
1.548818000
0.496067600
2.049700000
1.599602000
0.496045400
2.009827000
1.649422000
0.496005700
1.968743000
1.698249000
0.495949300
1.926473000
1.746053000
0.495877400
1.883042000
1.792805000
0.495790900
1.838477000
1.838477000
0.495690700
1.792805000
1.883042000
0.495577100
1.746053000
1.926473000
0.495449800
1.698249000
1.968743000
0.495308300
1.649422000
2.009827000
0.495151900
1.599602000
2.049700000
0.494980800
1.548818000
2.088340000
0.494796500
1.497101000
2.125721000
0.494601900
1.444483000
2.161821000
0.494400900
1.390994000
2.196619000
0.494198400
1.336667000
2.230094000
0.493998700
1.281535000
2.262226000
0.493805700
1.225631000
2.292995000
0.493622600
1.168989000
2.322383000
0.493451800
1.111643000
2.350372000
0.493294500
1.053627000
2.376945000
0.493150400
0.994976900
2.402087000
0.493018200
0.935727100
2.425781000
0.492895600
0.875913600
2.448014000
0.492780600
0.815572500
2.468773000
0.492671800
0.754740100
2.488045000
0.492568700
0.693453100
2.505818000
0.492471600
0.631748400
2.522081000
0.492381200
0.569663200
2.536825000
0.492298300
0.507234800
2.550042000
0.492223100
0.444500900
2.561722000
0.492154800
0.381499200
2.571859000
0.492091800
0.318267800
2.580447000
0.492031100
0.254844500
2.587480000
0.491969400
0.191267900
2.592955000
0.491902900
0.127575900
2.596868000
0.491828400
0.063807190
2.599217000
0.491742900
0.000000000
2.600000000
0.491644700
-0.063807190
2.599217000
0.491532900
-0.127575900
2.596868000
0.491407500
-0.191267900
2.592955000
0.491269300
-0.254844500
2.587480000
0.491119800
-0.318267800
2.580447000
0.490960900
-0.381499200
2.571859000
0.490794700
-0.444500900
2.561722000
0.490623200
-0.507234800
2.550042000
0.490448200
-0.569663200
2.536825000
0.490270700
-0.631748400
2.522081000
0.490091000
-0.693453100
2.505818000
0.489909500
-0.754740100
2.488045000
0.489727900
-0.815572500
2.468773000
0.489549400
-0.875913600
2.448014000
0.489377500
-0.935727100
2.425781000
0.489213200
-0.994976900
2.402087000
0.489054800
-1.053627000
2.376945000
0.488898900
-1.111643000
2.350372000
0.488742900
-1.168989000
2.322383000
0.488586400
-1.225631000
2.292995000
0.488431000
-1.281535000
2.262226000
0.488279700
-1.336667000
2.230094000
0.488135300
-1.390994000
2.196619000
0.488001000
-1.444483000
2.161821000
0.487880000
-1.497101000
2.125721000
0.487775600
-1.548818000
2.088340000
0.487691200
-1.599602000
2.049700000
0.487629500
-1.649422000
2.009827000
0.487592600
-1.698249000
1.968743000
0.487581200
-1.746053000
1.926473000
0.487594300
-1.792805000
1.883042000
0.487629600
-1.838477000
1.838477000
0.487683100
-1.883042000
1.792805000
0.487750000
-1.926473000
1.746053000
0.487824400
-1.968743000
1.698249000
0.487900700
-2.009827000
1.649422000
0.487973200
-2.049700000
1.599602000
0.488037600
-2.088340000
1.548818000
0.488090800
-2.125721000
1.497101000
0.488131700
-2.161821000
1.444483000
0.488161000
-2.196619000
1.390994000
0.488181700
-2.230094000
1.336667000
0.488198100
-2.262226000
1.281535000
0.488215200
-2.292995000
1.225631000
0.488238100
-2.322383000
1.168989000
0.488270700
-2.350372000
1.111643000
0.488315300
-2.376945000
1.053627000
0.488372100
-2.402087000
0.994976900
0.488438900
-2.425781000
0.935727100
0.488512100
-2.448014000
0.875913600
0.488586800
-2.468773000
0.815572500
0.488657700
-2.488045000
0.754740100
0.488720100
-2.505818000
0.693453100
0.488770600
-2.522081000
0.631748400
0.488807500
-2.536825000
0.569663200
0.488831000
-2.550042000
0.507234800
0.488843100
-2.561722000
0.444500900
0.488847200
-2.571859000
0.381499200
0.488847600
-2.580447000
0.318267800
0.488848500
-2.587480000
0.254844500
0.488853500
-2.592955000
0.191267900
0.488864800
-2.596868000
0.127575900
0.488882700
-2.599217000
0.063807190
0.488905900
-2.600000000
0.000000000
0.488931400
-2.599217000
-0.063807190
0.488955600
-2.596868000
-0.127575900
0.488974300
-2.592955000
-0.191267900
0.488984300
-2.587480000
-0.254844500
0.488983500
-2.580447000
-0.318267800
0.488971000
-2.571859000
-0.381499200
0.488947000
-2.561722000
-0.444500900
0.488912600
-2.550042000
-0.507234800
0.488869600
-2.536825000
-0.569663200
0.488819400
-2.522081000
-0.631748400
0.488763700
-2.505818000
-0.693453100
0.488703500
-2.488045000
-0.754740100
0.488640100
-2.468773000
-0.815572500
0.488574400
-2.448014000
-0.875913600
0.488507000
-2.425781000
-0.935727100
0.488438800
-2.402087000
-0.994976900
0.488370300
-2.376945000
-1.053627000
0.488302100
-2.350372000
-1.111643000
0.488234600
-2.322383000
-1.168989000
0.488168200
-2.292995000
-1.225631000
0.488103200
-2.262226000
-1.281535000
0.488039900
-2.230094000
-1.336667000
0.487978200
-2.196619000
-1.390994000
0.487918300
-2.161821000
-1.444483000
0.487859700
-2.125721000
-1.497101000
0.487802400
-2.088340000
-1.548818000
0.487746300
-2.049700000
-1.599602000
0.487691700
-2.009827000
-1.649422000
0.487639200
-1.968743000
-1.698249000
0.487590200
-1.926473000
-1.746053000
0.487545700
-1.883042000
-1.792805000
0.487507200
-1.838477000
-1.838477000
0.487475600
-1.792805000
-1.883042000
0.487451300
-1.746053000
-1.926473000
0.487434200
-1.698249000
-1.968743000
0.487423500
-1.649422000
-2.009827000
0.487418100
-1.599602000
-2.049700000
0.487416400
-1.548818000
-2.088340000
0.487417300
-1.497101000
-2.125721000
0.487419700
-1.444483000
-2.161821000
0.487422800
-1.390994000
-2.196619000
0.487426100
-1.336667000
-2.230094000
0.487429400
-1.281535000
-2.262226000
0.487432400
-1.225631000
-2.292995000
0.487434700
-1.168989000
-2.322383000
0.487436200
-1.111643000
-2.350372000
0.487436400
-1.053627000
-2.376945000
0.487435100
-0.994976900
-2.402087000
0.487432300
-0.935727100
-2.425781000
0.487428400
-0.875913600
-2.448014000
0.487423700
-0.815572500
-2.468773000
0.487418800
-0.754740100
-2.488045000
0.487413800
-0.693453100
-2.505818000
0.487408900
-0.631748400
-2.522081000
0.487403800
-0.569663200
-2.536825000
0.487397800
-0.507234800
-2.550042000
0.487390100
-0.444500900
-2.561722000
0.487379800
-0.381499200
-2.571859000
0.487366200
-0.318267800
-2.580447000
0.487349200
-0.254844500
-2.587480000
0.487328900
-0.191267900
-2.592955000
0.487306000
-0.127575900
-2.596868000
0.487281700
-0.063807190
-2.599217000
0.487257400
0.000000000
-2.600000000
0.487234700
0.063807190
-2.599217000
0.487215300
0.127575900
-2.596868000
0.487200800
0.191267900
-2.592955000
0.487192500
0.254844500
-2.587480000
0.487191700
0.318267800
-2.580447000
0.487199400
0.381499200
-2.571859000
0.487216600
0.444500900
-2.561722000
0.487244000
0.507234800
-2.550042000
0.487282400
0.569663200
-2.536825000
0.487332200
0.631748400
-2.522081000
0.487394000
0.693453100
-2.505818000
0.487467800
0.754740100
-2.488045000
0.487553200
0.815572500
-2.468773000
0.487649200
0.875913600
-2.448014000
0.487754000
0.935727100
-2.425781000
0.487865200
0.994976900
-2.402087000
0.487980100
1.053627000
-2.376945000
0.488096600
1.111643000
-2.350372000
0.488213400
1.168989000
-2.322383000
0.488330300
1.225631000
-2.292995000
0.488447000
1.281535000
-2.262226000
0.488561200
1.336667000
-2.230094000
0.488668100
1.390994000
-2.196619000
0.488761000
1.444483000
-2.161821000
0.488835000
1.497101000
-2.125721000
0.488888800
1.548818000
-2.088340000
0.488925000
1.599602000
-2.049700000
0.488948200
1.649422000
-2.009827000
0.488963100
1.698249000
-1.968743000
0.488973300
1.746053000
-1.926473000
0.488981400
1.792805000
-1.883042000
0.488989400
1.838477000
-1.838477000
0.488998300
1.883042000
-1.792805000
0.489008400
1.926473000
-1.746053000
0.489019600
1.968743000
-1.698249000
0.489031400
2.009827000
-1.649422000
0.489043100
2.049700000
-1.599602000
0.489054100
2.088340000
-1.548818000
0.489063700
2.125721000
-1.497101000
0.489071500
2.161821000
-1.444483000
0.489077400
2.196619000
-1.390994000
0.489081500
2.230094000
-1.336667000
0.489084300
2.262226000
-1.281535000
0.489086800
2.292995000
-1.225631000
0.489090800
2.322383000
-1.168989000
0.489098400
2.350372000
-1.111643000
0.489112000
2.376945000
-1.053627000
0.489133800
2.402087000
-0.994976900
0.489165500
2.425781000
-0.935727100
0.489207900
2.448014000
-0.875913600
0.489261100
2.468773000
-0.815572500
0.489325000
2.488045000
-0.754740100
0.489401400
2.505818000
-0.693453100
0.489494000
2.522081000
-0.631748400
0.489608800
2.536825000
-0.569663200
0.489751100
2.550042000
-0.507234800
0.489923200
2.561722000
-0.444500900
0.490123100
2.571859000
-0.381499200
0.490345900
2.580447000
-0.318267800
0.490586300
2.587480000
-0.254844500
0.490839500
2.592955000
-0.191267900
0.491102100
2.596868000
-0.127575900
0.491371300
2.599217000
-0.063807190
0.491645100
2.800000000
0.000000000
0.573244800
2.799157000
0.068715440
0.573548600
2.796627000
0.137389500
0.573851100
2.792413000
0.205980800
0.574150400
2.786517000
0.274448000
0.574444700
2.778943000
0.342749900
0.574732000
2.769694000
0.410845300
0.575010500
2.758777000
0.478693300
0.575279800
2.746199000
0.546252900
0.575540500
2.731966000
0.613483400
0.575794400
2.716088000
0.680344500
0.576041500
2.698573000
0.746795700
0.576280500
2.679433000
0.812797100
0.576509100
2.658679000
0.878308900
0.576725100
2.636323000
0.943291600
0.576926800
2.612380000
1.007706000
0.577112900
2.586863000
1.071514000
0.577282400
2.559787000
1.134676000
0.577434500
2.531170000
1.197154000
0.577568400
2.501028000
1.258912000
0.577683400
2.469380000
1.319911000
0.577778900
2.436244000
1.380115000
0.577854400
2.401640000
1.439488000
0.577909100
2.365590000
1.497993000
0.577942600
2.328115000
1.555597000
0.577954500
2.289237000
1.612263000
0.577944900
2.248981000
1.667958000
0.577914700
2.207370000
1.722648000
0.577865300
2.164429000
1.776301000
0.577798700
2.120185000
1.828884000
0.577717400
2.074663000
1.880365000
0.577623500
2.027892000
1.930714000
0.577518900
1.979899000
1.979899000
0.577404800
1.930714000
2.027892000
0.577280900
1.880365000
2.074663000
0.577146500
1.828884000
2.120185000
0.576999800
1.776301000
2.164429000
0.576839600
1.722648000
2.207370000
0.576665000
1.667958000
2.248981000
0.576477100
1.612263000
2.289237000
0.576278700
1.555597000
2.328115000
0.576074100
1.497993000
2.365590000
0.575868200
1.439488000
2.401640000
0.575666000
1.380115000
2.436244000
0.575471400
1.319911000
2.469380000
0.575287800
1.258912000
2.501028000
0.575117700
1.197154000
2.531170000
0.574962400
1.134676000
2.559787000
0.574821400
1.071514000
2.586863000
0.574692700
1.007706000
2.612380000
0.574573600
0.943291600
2.636323000
0.574461000
0.878308900
2.658679000
0.574352800
0.812797100
2.679433000
0.574248000
0.746795700
2.698573000
0.574146400
0.680344500
2.716088000
0.574048900
0.613483400
2.731966000
0.573956400
0.546252900
2.746199000
0.573869500
0.478693300
2.758777000
0.573787800
0.410845300
2.769694000
0.573709800
0.342749900
2.778943000
0.573633200
0.274448000
2.786517000
0.573554600
0.205980800
2.792413000
0.573470500
0.137389500
2.796627000
0.573377400
0.068715440
2.799157000
0.573272600
0.000000000
2.800000000
0.573153900
-0.068715440
2.799157000
0.573020100
-0.137389500
2.796627000
0.572870700
-0.205980800
2.792413000
0.572705900
-0.274448000
2.786517000
0.572526600
-0.342749900
2.778943000
0.572334300
-0.410845300
2.769694000
0.572131200
-0.478693300
2.758777000
0.571919300
-0.546252900
2.746199000
0.571701300
-0.613483400
2.731966000
0.571478800
-0.680344500
2.716088000
0.571253100
-0.746795700
2.698573000
0.571025600
-0.812797100
2.679433000
0.570799300
-0.878308900
2.658679000
0.570578900
-0.943291600
2.636323000
0.570368900
-1.007706000
2.612380000
0.570171100
-1.071514000
2.586863000
0.569982800
-1.134676000
2.559787000
0.569799400
-1.197154000
2.531170000
0.569616900
-1.258912000
2.501028000
0.569434300
-1.319911000
2.469380000
0.569253300
-1.380115000
2.436244000
0.569076600
-1.439488000
2.401640000
0.568908000
-1.497993000
2.365590000
0.568751600
-1.555597000
2.328115000
0.568611600
-1.612263000
2.289237000
0.568492600
-1.667958000
2.248981000
0.568399100
-1.722648000
2.207370000
0.568334800
-1.776301000
2.164429000
0.568301600
-1.828884000
2.120185000
0.568299800
-1.880365000
2.074663000
0.568327100
-1.930714000
2.027892000
0.568379300
-1.979899000
1.979899000
0.568450600
-2.027892000
1.930714000
0.568534300
-2.074663000
1.880365000
0.568623200
-2.120185000
1.828884000
0.568710600
-2.164429000
1.776301000
0.568790600
-2.207370000
1.722648000
0.568858900
-2.248981000
1.667958000
0.568913000
-2.289237000
1.612263000
0.568952300
-2.328115000
1.555597000
0.568978800
-2.365590000
1.497993000
0.568996400
-2.401640000
1.439488000
0.569010300
-2.436244000
1.380115000
0.569026300
-2.469380000
1.319911000
0.569050100
-2.501028000
1.258912000
0.569085800
-2.531170000
1.197154000
0.569135700
-2.559787000
1.134676000
0.569199500
-2.586863000
1.071514000
0.569274400
-2.612380000
1.007706000
0.569356000
-2.636323000
0.943291600
0.569438800
-2.658679000
0.878308900
0.569516800
-2.679433000
0.812797100
0.569585300
-2.698573000
0.746795700
0.569640800
-2.716088000
0.680344500
0.569681500
-2.731966000
0.613483400
0.569707900
-2.746199000
0.546252900
0.569722100
-2.758777000
0.478693300
0.569727500
-2.769694000
0.410845300
0.569728500
-2.778943000
0.342749900
0.569729100
-2.786517000
0.274448000
0.569732800
-2.792413000
0.205980800
0.569741600
-2.796627000
0.137389500
0.569755800
-2.799157000
0.068715440
0.569773900
-2.800000000
0.000000000
0.569792700
-2.799157000
-0.068715440
0.569808500
-2.796627000
-0.137389500
0.569816900
-2.792413000
-0.205980800
0.569814600
-2.786517000
-0.274448000
0.569799100
-2.778943000
-0.342749900
0.569769400
-2.769694000
-0.410845300
0.569725700
-2.758777000
-0.478693300
0.569669400
-2.746199000
-0.546252900
0.569602300
-2.731966000
-0.613483400
0.569526700
-2.716088000
-0.680344500
0.569444500
-2.698573000
-0.746795700
0.569357700
-2.679433000
-0.812797100
0.569268000
-2.658679000
-0.878308900
0.569176700
-2.636323000
-0.943291600
0.569085100
-2.612380000
-1.007706000
0.568994000
-2.586863000
-1.071514000
0.568904100
-2.559787000
-1.134676000
0.568815900
-2.531170000
-1.197154000
0.568730100
-2.501028000
-1.258912000
0.568647000
-2.469380000
-1.319911000
0.568567000
-2.436244000
-1.380115000
0.568490300
-2.401640000
-1.439488000
0.568416800
-2.365590000
-1.497993000
0.568346100
-2.328115000
-1.555597000
0.568277400
-2.289237000
-1.612263000
0.568209900
-2.248981000
-1.667958000
0.568143200
-2.207370000
-1.722648000
0.568077300
-2.164429000
-1.776301000
0.568012800
-2.120185000
-1.828884000
0.567951100
-2.074663000
-1.880365000
0.567893800
-2.027892000
-1.930714000
0.567842600
-1.979899000
-1.979899000
0.567798700
-1.930714000
-2.027892000
0.567762600
-1.880365000
-2.074663000
0.567734400
-1.828884000
-2.120185000
0.567712900
-1.776301000
-2.164429000
0.567697000
-1.722648000
-2.207370000
0.567685000
-1.667958000
-2.248981000
0.567675600
-1.612263000
-2.289237000
0.567667500
-1.555597000
-2.328115000
0.567659900
-1.497993000
-2.365590000
0.567652000
-1.439488000
-2.401640000
0.567643700
-1.380115000
-2.436244000
0.567634600
-1.319911000
-2.469380000
0.567624600
-1.258912000
-2.501028000
0.567613900
-1.197154000
-2.531170000
0.567602800
-1.134676000
-2.559787000
0.567591600
-1.071514000
-2.586863000
0.567581100
-1.007706000
-2.612380000
0.567571900
-0.943291600
-2.636323000
0.567564500
-0.878308900
-2.658679000
0.567559400
-0.812797100
-2.679433000
0.567556400
-0.746795700
-2.698573000
0.567555100
-0.680344500
-2.716088000
0.567554900
-0.613483400
-2.731966000
0.567554500
-0.546252900
-2.746199000
0.567553000
-0.478693300
-2.758777000
0.567549300
-0.410845300
-2.769694000
0.567542700
-0.342749900
-2.778943000
0.567532600
-0.274448000
-2.786517000
0.567519300
-0.205980800
-2.792413000
0.567503300
-0.137389500
-2.796627000
0.567485500
-0.068715440
-2.799157000
0.567467300
0.000000000
-2.800000000
0.567450100
0.068715440
-2.799157000
0.567435400
0.137389500
-2.796627000
0.567424800
0.205980800
-2.792413000
0.567420000
0.274448000
-2.786517000
0.567422300
0.342749900
-2.778943000
0.567433200
0.410845300
-2.769694000
0.567453800
0.478693300
-2.758777000
0.567485300
0.546252900
-2.746199000
0.567528900
0.613483400
-2.731966000
0.567585200
0.680344500
-2.716088000
0.567654800
0.746795700
-2.698573000
0.567737800
0.812797100
-2.679433000
0.567833200
0.878308900
-2.658679000
0.567939800
0.943291600
-2.636323000
0.568055300
1.007706000
-2.612380000
0.568176700
1.071514000
-2.586863000
0.568301300
1.134676000
-2.559787000
0.568426500
1.197154000
-2.531170000
0.568551800
1.258912000
-2.501028000
0.568677400
1.319911000
-2.469380000
0.568803800
1.380115000
-2.436244000
0.568928700
1.439488000
-2.401640000
0.569046100
1.497993000
-2.365590000
0.569148000
1.555597000
-2.328115000
0.569227100
1.612263000
-2.289237000
0.569280600
1.667958000
-2.248981000
0.569310400
1.722648000
-2.207370000
0.569322400
1.776301000
-2.164429000
0.569323400
1.828884000
-2.120185000
0.569320100
1.880365000
-2.074663000
0.569317700
1.930714000
-2.027892000
0.569318800
1.979899000
-1.979899000
0.569324400
2.027892000
-1.930714000
0.569334300
2.074663000
-1.880365000
0.569348000
2.120185000
-1.828884000
0.569365400
2.164429000
-1.776301000
0.569386400
2.207370000
-1.722648000
0.569410700
2.248981000
-1.667958000
0.569438800
2.289237000
-1.612263000
0.569470900
2.328115000
-1.555597000
0.569507500
2.365590000
-1.497993000
0.569549100
2.401640000
-1.439488000
0.569596600
2.436244000
-1.380115000
0.569650900
2.469380000
-1.319911000
0.569713100
2.501028000
-1.258912000
0.569783200
2.531170000
-1.197154000
0.569860200
2.559787000
-1.134676000
0.569941000
2.586863000
-1.071514000
0.570022000
2.612380000
-1.007706000
0.570101900
2.636323000
-0.943291600
0.570183100
2.658679000
-0.878308900
0.570271600
2.679433000
-0.812797100
0.570374300
2.698573000
-0.746795700
0.570497200
2.716088000
-0.680344500
0.570645000
2.731966000
-0.613483400
0.570820600
2.746199000
-0.546252900
0.571024800
2.758777000
-0.478693300
0.571255000
2.769694000
-0.410845300
0.571506800
2.778943000
-0.342749900
0.571775000
2.786517000
-0.274448000
0.572055400
2.792413000
-0.205980800
0.572344800
2.796627000
-0.137389500
0.572640800
2.799157000
-0.068715440
0.572941500
3.000000000
0.000000000
0.660998600
2.999096000
0.073623690
0.661310500
2.996386000
0.147203000
0.661625400
2.991871000
0.220693700
0.661942700
2.985554000
0.294051400
0.662261100
2.977439000
0.367232000
0.662579000
2.967530000
0.440191400
0.662894700
2.955833000
0.512885700
0.663207200
2.942356000
0.585271000
0.663517400
2.927106000
0.657303700
0.663826800
2.910094000
0.728940500
0.664135900
2.891328000
0.800138200
0.664442900
2.870821000
0.870854000
0.664744600
2.848584000
0.941045300
0.665036900
2.824632000
1.010670000
0.665316000
2.798978000
1.079685000
0.665578100
2.771638000
1.148050000
0.665819500
2.742629000
1.215724000
0.666037000
2.711968000
1.282665000
0.666228200
2.679673000
1.348834000
0.666391400
2.645764000
1.414190000
0.666525700
2.610261000
1.478695000
0.666630700
2.573186000
1.542308000
0.666706700
2.534561000
1.604993000
0.666753800
2.494409000
1.666711000
0.666772400
2.452754000
1.727425000
0.666763900
2.409623000
1.787098000
0.666729800
2.365039000
1.845695000
0.666672800
2.319031000
1.903180000
0.666595700
2.271626000
1.959519000
0.666502100
2.222853000
2.014677000
0.666395100
2.172741000
2.068622000
0.666277600
2.121320000
2.121320000
0.666151300
2.068622000
2.172741000
0.666016800
2.014677000
2.222853000
0.665873300
1.959519000
2.271626000
0.665719500
1.903180000
2.319031000
0.665553600
1.845695000
2.365039000
0.665374600
1.787098000
2.409623000
0.665183300
1.727425000
2.452754000
0.664982400
1.666711000
2.494409000
0.664776300
1.604993000
2.534561000
0.664570000
1.542308000
2.573186000
0.664368300
1.478695000
2.610261000
0.664175400
1.414190000
2.645764000
0.663994600
1.348834000
2.679673000
0.663828600
1.282665000
2.711968000
0.663678900
1.215724000
2.742629000
0.663544700
1.148050000
2.771638000
0.663423700
1.079685000
2.798978000
0.663312300
1.010670000
2.824632000
0.663206500
0.941045300
2.848584000
0.663103400
0.870854000
2.870821000
0.663000800
0.800138200
2.891328000
0.662898200
0.728940500
2.910094000
0.662796000
0.657303700
2.927106000
0.662695100
0.585271000
2.942356000
0.662596300
0.512885700
2.955833000
0.662499800
0.440191400
2.967530000
0.662404800
0.367232000
2.977439000
0.662309300
0.294051400
2.985554000
0.662210600
0.220693700
2.991871000
0.662105400
0.147203000
2.996386000
0.661990600
0.073623690
2.999096000
0.661863300
0.000000000
3.000000000
0.661721200
-0.073623690
2.999096000
0.661562800
-0.147203000
2.996386000
0.661387300
-0.220693700
2.991871000
0.661194400
-0.294051400
2.985554000
0.660984300
-0.367232000
2.977439000
0.660758000
-0.440191400
2.967530000
0.660517200
-0.512885700
2.955833000
0.660264200
-0.585271000
2.942356000
0.660001500
-0.657303700
2.927106000
0.659731300
-0.728940500
2.910094000
0.659455500
-0.800138200
2.891328000
0.659176500
-0.870854000
2.870821000
0.658898600
-0.941045300
2.848584000
0.658628200
-1.010670000
2.824632000
0.658371400
-1.079685000
2.798978000
0.658130500
-1.148050000
2.771638000
0.657901900
-1.215724000
2.742629000
0.657679200
-1.282665000
2.711968000
0.657456900
-1.348834000
2.679673000
0.657232800
-1.414190000
2.645764000
0.657008300
-1.478695000
2.610261000
0.656786600
-1.542308000
2.573186000
0.656572100
-1.604993000
2.534561000
0.656370000
-1.666711000
2.494409000
0.656186300
-1.727425000
2.452754000
0.656027500
-1.787098000
2.409623000
0.655899900
-1.845695000
2.365039000
0.655808700
-1.903180000
2.319031000
0.655756600
-1.959519000
2.271626000
0.655743800
-2.014677000
2.222853000
0.655767100
-2.068622000
2.172741000
0.655820800
-2.121320000
2.121320000
0.655897200
-2.172741000
2.068622000
0.655987700
-2.222853000
2.014677000
0.656083700
-2.271626000
1.959519000
0.656177400
-2.319031000
1.903180000
0.656262500
-2.365039000
1.845695000
0.656334700
-2.409623000
1.787098000
0.656391600
-2.452754000
1.727425000
0.656433600
-2.494409000
1.666711000
0.656463300
-2.534561000
1.604993000
0.656485700
-2.573186000
1.542308000
0.656507100
-2.610261000
1.478695000
0.656534500
-2.645764000
1.414190000
0.656573800
-2.679673000
1.348834000
0.656629500
-2.711968000
1.282665000
0.656702800
-2.742629000
1.215724000
0.656792200
-2.771638000
1.148050000
0.656893400
-2.798978000
1.079685000
0.656999900
-2.824632000
1.010670000
0.657104700
-2.848584000
0.941045300
0.657200600
-2.870821000
0.870854000
0.657281900
-2.891328000
0.800138200
0.657345000
-2.910094000
0.728940500
0.657388300
-2.927106000
0.657303700
0.657412900
-2.942356000
0.585271000
0.657421500
-2.955833000
0.512885700
0.657418500
-2.967530000
0.440191400
0.657408900
-2.977439000
0.367232000
0.657397400
-2.985554000
0.294051400
0.657387800
-2.991871000
0.220693700
0.657382600
-2.996386000
0.147203000
0.657382100
-2.999096000
0.073623690
0.657384800
-3.000000000
0.000000000
0.657387200
-2.999096000
-0.073623690
0.657385100
-2.996386000
-0.147203000
0.657374000
-2.991871000
-0.220693700
0.657350000
-2.985554000
-0.294051400
0.657310400
-2.977439000
-0.367232000
0.657254200
-2.967530000
-0.440191400
0.657181900
-2.955833000
-0.512885700
0.657095400
-2.942356000
-0.585271000
0.656997300
-2.927106000
-0.657303700
0.656890500
-2.910094000
-0.728940500
0.656778200
-2.891328000
-0.800138200
0.656663000
-2.870821000
-0.870854000
0.656547300
-2.848584000
-0.941045300
0.656432700
-2.824632000
-1.010670000
0.656320500
-2.798978000
-1.079685000
0.656211200
-2.771638000
-1.148050000
0.656105000
-2.742629000
-1.215724000
0.656002100
-2.711968000
-1.282665000
0.655902500
-2.679673000
-1.348834000
0.655806500
-2.645764000
-1.414190000
0.655714600
-2.610261000
-1.478695000
0.655627000
-2.573186000
-1.542308000
0.655543800
-2.534561000
-1.604993000
0.655464700
-2.494409000
-1.666711000
0.655389000
-2.452754000
-1.727425000
0.655315500
-2.409623000
-1.787098000
0.655243300
-2.365039000
-1.845695000
0.655171800
-2.319031000
-1.903180000
0.655100800
-2.271626000
-1.959519000
0.655030800
-2.222853000
-2.014677000
0.654962800
-2.172741000
-2.068622000
0.654897700
-2.121320000
-2.121320000
0.654837000
-2.068622000
-2.172741000
0.654781200
-2.014677000
-2.222853000
0.654731000
-1.959519000
-2.271626000
0.654686500
-1.903180000
-2.319031000
0.654647500
-1.845695000
-2.365039000
0.654613600
-1.787098000
-2.409623000
0.654584300
-1.727425000
-2.452754000
0.654559400
-1.666711000
-2.494409000
0.654538200
-1.604993000
-2.534561000
0.654520200
-1.542308000
-2.573186000
0.654505100
-1.478695000
-2.610261000
0.654492700
-1.414190000
-2.645764000
0.654482800
-1.348834000
-2.679673000
0.654475700
-1.282665000
-2.711968000
0.654471800
-1.215724000
-2.742629000
0.654471600
-1.148050000
-2.771638000
0.654475700
-1.079685000
-2.798978000
0.654484500
-1.010670000
-2.824632000
0.654497700
-0.941045300
-2.848584000
0.654514800
-0.870854000
-2.870821000
0.654534900
-0.800138200
-2.891328000
0.654556600
-0.728940500
-2.910094000
0.654578600
-0.657303700
-2.927106000
0.654599400
-0.585271000
-2.942356000
0.654618000
-0.512885700
-2.955833000
0.654633300
-0.440191400
-2.967530000
0.654645000
-0.367232000
-2.977439000
0.654652800
-0.294051400
-2.985554000
0.654656900
-0.220693700
-2.991871000
0.654657900
-0.147203000
-2.996386000
0.654656600
-0.073623690
-2.999096000
0.654654000
0.000000000
-3.000000000
0.654651500
0.073623690
-2.999096000
0.654650200
0.147203000
-2.996386000
0.654651700
0.220693700
-2.991871000
0.654657400
0.294051400
-2.985554000
0.654668700
0.367232000
-2.977439000
0.654687200
0.440191400
-2.967530000
0.654714000
0.512885700
-2.955833000
0.654750600
0.585271000
-2.942356000
0.654798000
0.657303700
-2.927106000
0.654857300
0.728940500
-2.910094000
0.654928900
0.800138200
-2.891328000
0.655012700
0.870854000
-2.870821000
0.655108000
0.941045300
-2.848584000
0.655213100
1.010670000
-2.824632000
0.655325400
1.079685000
-2.798978000
0.655441800
1.148050000
-2.771638000
0.655559200
1.215724000
-2.742629000
0.655675900
1.282665000
-2.711968000
0.655792100
1.348834000
-2.679673000
0.655909500
1.414190000
-2.645764000
0.656029800
1.478695000
-2.610261000
0.656151500
1.542308000
-2.573186000
0.656267600
1.604993000
-2.534561000
0.656367200
1.666711000
-2.494409000
0.656439300
1.727425000
-2.452754000
0.656476900
1.787098000
-2.409623000
0.656479200
1.845695000
-2.365039000
0.656453300
1.903180000
-2.319031000
0.656411500
1.959519000
-2.271626000
0.656368500
2.014677000
-2.222853000
0.656335200
2.068622000
-2.172741000
0.656316600
2.121320000
-2.121320000
0.656312000
2.172741000
-2.068622000
0.656318700
2.222853000
-2.014677000
0.656334800
2.271626000
-1.959519000
0.656359400
2.319031000
-1.903180000
0.656393100
2.365039000
-1.845695000
0.656436600
2.409623000
-1.787098000
0.656491600
2.452754000
-1.727425000
0.656559200
2.494409000
-1.666711000
0.656641000
2.534561000
-1.604993000
0.656738200
2.573186000
-1.542308000
0.656851900
2.610261000
-1.478695000
0.656983000
2.645764000
-1.414190000
0.657130400
2.679673000
-1.348834000
0.657290100
2.711968000
-1.282665000
0.657452000
2.742629000
-1.215724000
0.657601000
2.771638000
-1.148050000
0.657722200
2.798978000
-1.079685000
0.657811600
2.824632000
-1.010670000
0.657881900
2.848584000
-0.941045300
0.657956700
2.870821000
-0.870854000
0.658057600
2.891328000
-0.800138200
0.658193300
2.910094000
-0.728940500
0.658361300
2.927106000
-0.657303700
0.658555300
2.942356000
-0.585271000
0.658770900
2.955833000
-0.512885700
0.659005900
2.967530000
-0.440191400
0.659258000
2.977439000
-0.367232000
0.659524700
2.985554000
-0.294051400
0.659803300
2.991871000
-0.220693700
0.660091600
2.996386000
-0.147203000
0.660387900
2.999096000
-0.073623690
0.660690700
3.200000000
0.000000000
0.755307300
3.199036000
0.078531940
0.755615800
3.196146000
0.157016600
0.755935000
3.191329000
0.235406600
0.756264500
3.184591000
0.313654900
0.756604000
3.175935000
0.391714200
0.756951800
3.165365000
0.469537500
0.757305600
3.152889000
0.547078100
0.757663200
3.138513000
0.624289000
0.758024500
3.122247000
0.701124000
0.758390100
3.104100000
0.777536600
0.758760500
3.084083000
0.853480800
0.759133500
3.062209000
0.928910900
0.759505500
3.038490000
1.003782000
0.759871500
3.012941000
1.078048000
0.760226200
2.985577000
1.151664000
0.760564300
2.956414000
1.224587000
0.760880100
2.925471000
1.296772000
0.761168800
2.892766000
1.368176000
0.761426700
2.858318000
1.438756000
0.761651500
2.822148000
1.508470000
0.761842300
2.784278000
1.577274000
0.761999400
2.744732000
1.645129000
0.762123900
2.703532000
1.711993000
0.762216800
2.660703000
1.777825000
0.762279700
2.616271000
1.842586000
0.762314200
2.570264000
1.906238000
0.762322700
2.522709000
1.968741000
0.762307600
2.473634000
2.030059000
0.762272000
2.423068000
2.090153000
0.762219100
2.371044000
2.148989000
0.762152000
2.317591000
2.206530000
0.762073000
2.262742000
2.262742000
0.761983700
2.206530000
2.317591000
0.761884300
2.148989000
2.371044000
0.761773900
2.090153000
2.423068000
0.761650700
2.030059000
2.473634000
0.761512500
1.968741000
2.522709000
0.761357700
1.906238000
2.570264000
0.761186300
1.842586000
2.616271000
0.761000000
1.777825000
2.660703000
0.760802900
1.711993000
2.703532000
0.760601200
1.645129000
2.744732000
0.760402000
1.577274000
2.784278000
0.760212500
1.508470000
2.822148000
0.760038100
1.438756000
2.858318000
0.759881600
1.368176000
2.892766000
0.759743400
1.296772000
2.925471000
0.759621600
1.224587000
2.956414000
0.759512400
1.151664000
2.985577000
0.759411500
1.078048000
3.012941000
0.759314500
1.003782000
3.038490000
0.759217800
0.928910900
3.062209000
0.759119200
0.853480800
3.084083000
0.759017700
0.777536600
3.104100000
0.758913800
0.701124000
3.122247000
0.758808600
0.624289000
3.138513000
0.758703000
0.547078100
3.152889000
0.758597700
0.469537500
3.165365000
0.758492100
0.391714200
3.175935000
0.758384300
0.313654900
3.184591000
0.758271600
0.235406600
3.191329000
0.758150400
0.157016600
3.196146000
0.758017000
0.078531940
3.199036000
0.757868100
0.000000000
3.200000000
0.757701000
-0.078531940
3.199036000
0.757513700
-0.157016600
3.196146000
0.757305300
-0.235406600
3.191329000
0.757075900
-0.313654900
3.184591000
0.756826300
-0.391714200
3.175935000
0.756558200
-0.469537500
3.165365000
0.756273800
-0.547078100
3.152889000
0.755976000
-0.624289000
3.138513000
0.755667200
-0.701124000
3.122247000
0.755349400
-0.777536600
3.104100000
0.755023800
-0.853480800
3.084083000
0.754692400
-0.928910900
3.062209000
0.754359800
-1.003782000
3.038490000
0.754034100
-1.078048000
3.012941000
0.753722700
-1.151664000
2.985577000
0.753428600
-1.224587000
2.956414000
0.753147700
-1.296772000
2.925471000
0.752871900
-1.368176000
2.892766000
0.752594600
-1.438756000
2.858318000
0.752313100
-1.508470000
2.822148000
0.752028900
-1.577274000
2.784278000
0.751746100
-1.645129000
2.744732000
0.751469900
-1.711993000
2.703532000
0.751206700
-1.777825000
2.660703000
0.750963700
-1.842586000
2.616271000
0.750748800
-1.906238000
2.570264000
0.750569600
-1.968741000
2.522709000
0.750432100
-2.030059000
2.473634000
0.750340000
-2.090153000
2.423068000
0.750293600
-2.148989000
2.371044000
0.750289300
-2.206530000
2.317591000
0.750320800
-2.262742000
2.262742000
0.750379600
-2.317591000
2.206530000
0.750456200
-2.371044000
2.148989000
0.750541600
-2.423068000
2.090153000
0.750627600
-2.473634000
2.030059000
0.750708200
-2.522709000
1.968741000
0.750778900
-2.570264000
1.906238000
0.750837900
-2.616271000
1.842586000
0.750885900
-2.660703000
1.777825000
0.750926000
-2.703532000
1.711993000
0.750963200
-2.744732000
1.645129000
0.751004000
-2.784278000
1.577274000
0.751055300
-2.822148000
1.508470000
0.751122400
-2.858318000
1.438756000
0.751208400
-2.892766000
1.368176000
0.751313200
-2.925471000
1.296772000
0.751433400
-2.956414000
1.224587000
0.751562700
-2.985577000
1.151664000
0.751692800
-3.012941000
1.078048000
0.751815400
-3.038490000
1.003782000
0.751922500
-3.062209000
0.928910900
0.752008300
-3.084083000
0.853480800
0.752069100
-3.104100000
0.777536600
0.752104200
-3.122247000
0.701124000
0.752115400
-3.138513000
0.624289000
0.752106900
-3.152889000
0.547078100
0.752084000
-3.165365000
0.469537500
0.752052900
-3.175935000
0.391714200
0.752019200
-3.184591000
0.313654900
0.751987700
-3.191329000
0.235406600
0.751961000
-3.196146000
0.157016600
0.751939700
-3.199036000
0.078531940
0.751922100
-3.200000000
0.000000000
0.751904200
-3.199036000
-0.078531940
0.751881400
-3.196146000
-0.157016600
0.751848500
-3.191329000
-0.235406600
0.751801200
-3.184591000
-0.313654900
0.751736600
-3.175935000
-0.391714200
0.751653900
-3.165365000
-0.469537500
0.751553800
-3.152889000
-0.547078100
0.751438900
-3.138513000
-0.624289000
0.751312200
-3.122247000
-0.701124000
0.751177500
-3.104100000
-0.777536600
0.751038400
-3.084083000
-0.853480800
0.750897800
-3.062209000
-0.928910900
0.750758000
-3.038490000
-1.003782000
0.750620800
-3.012941000
-1.078048000
0.750487000
-2.985577000
-1.151664000
0.750356700
-2.956414000
-1.224587000
0.750230100
-2.925471000
-1.296772000
0.750106700
-2.892766000
-1.368176000
0.749986800
-2.858318000
-1.438756000
0.749870700
-2.822148000
-1.508470000
0.749759400
-2.784278000
-1.577274000
0.749653600
-2.744732000
-1.645129000
0.749554200
-2.703532000
-1.711993000
0.749461300
-2.660703000
-1.777825000
0.749374500
-2.616271000
-1.842586000
0.749292800
-2.570264000
-1.906238000
0.749214800
-2.522709000
-1.968741000
0.749139000
-2.473634000
-2.030059000
0.749064500
-2.423068000
-2.090153000
0.748990400
-2.371044000
-2.148989000
0.748916800
-2.317591000
-2.206530000
0.748843800
-2.262742000
-2.262742000
0.748772400
-2.206530000
-2.317591000
0.748703500
-2.148989000
-2.371044000
0.748638400
-2.090153000
-2.423068000
0.748578400
-2.030059000
-2.473634000
0.748524800
-1.968741000
-2.522709000
0.748478700
-1.906238000
-2.570264000
0.748440600
-1.842586000
-2.616271000
0.748410900
-1.777825000
-2.660703000
0.748389400
-1.711993000
-2.703532000
0.748375800
-1.645129000
-2.744732000
0.748369400
-1.577274000
-2.784278000
0.748369900
-1.508470000
-2.822148000
0.748377100
-1.438756000
-2.858318000
0.748391300
-1.368176000
-2.892766000
0.748412800
-1.296772000
-2.925471000
0.748442000
-1.224587000
-2.956414000
0.748479100
-1.151664000
-2.985577000
0.748523700
-1.078048000
-3.012941000
0.748574700
-1.003782000
-3.038490000
0.748630200
-0.928910900
-3.062209000
0.748688200
-0.853480800
-3.084083000
0.748746200
-0.777536600
-3.104100000
0.748802300
-0.701124000
-3.122247000
0.748854900
-0.624289000
-3.138513000
0.748902700
-0.547078100
-3.152889000
0.748945100
-0.469537500
-3.165365000
0.748982100
-0.391714200
-3.175935000
0.749013700
-0.313654900
-3.184591000
0.749040500
-0.235406600
-3.191329000
0.749063100
-0.157016600
-3.196146000
0.749082300
-0.078531940
-3.199036000
0.749099000
0.000000000
-3.200000000
0.749114300
0.078531940
-3.199036000
0.749129300
0.157016600
-3.196146000
0.749145000
0.235406600
-3.191329000
0.749162900
0.313654900
-3.184591000
0.749184000
0.391714200
-3.175935000
0.749210000
0.469537500
-3.165365000
0.749242200
0.547078100
-3.152889000
0.749282200
0.624289000
-3.138513000
0.749331300
0.701124000
-3.122247000
0.749390700
0.777536600
-3.104100000
0.749461200
0.853480800
-3.084083000
0.749543000
0.928910900
-3.062209000
0.749635400
1.003782000
-3.038490000
0.749736800
1.078048000
-3.012941000
0.749844600
1.151664000
-2.985577000
0.749955100
1.224587000
-2.956414000
0.750065100
1.296772000
-2.925471000
0.750172400
1.368176000
-2.892766000
0.750276200
1.438756000
-2.858318000
0.750376500
1.508470000
-2.822148000
0.750472000
1.577274000
-2.784278000
0.750556600
1.645129000
-2.744732000
0.750620100
1.711993000
-2.703532000
0.750647800
1.777825000
-2.660703000
0.750626000
1.842586000
-2.616271000
0.750549900
1.906238000
-2.570264000
0.750431700
1.968741000
-2.522709000
0.750299900
2.030059000
-2.473634000
0.750184800
2.090153000
-2.423068000
0.750102600
2.148989000
-2.371044000
0.750052500
2.206530000
-2.317591000
0.750026200
2.262742000
-2.262742000
0.750016900
2.317591000
-2.206530000
0.750021600
2.371044000
-2.148989000
0.750040300
2.423068000
-2.090153000
0.750073000
2.473634000
-2.030059000
0.750121000
2.522709000
-1.968741000
0.750185100
2.570264000
-1.906238000
0.750265700
2.616271000
-1.842586000
0.750363100
2.660703000
-1.777825000
0.750477200
2.703532000
-1.711993000
0.750608200
2.744732000
-1.645129000
0.750756100
2.784278000
-1.577274000
0.750920500
2.822148000
-1.508470000
0.751099300
2.858318000
-1.438756000
0.751287600
2.892766000
-1.368176000
0.751475200
2.925471000
-1.296772000
0.751649200
2.956414000
-1.224587000
0.751804400
2.985577000
-1.151664000
0.751952100
3.012941000
-1.078048000
0.752116900
3.038490000
-1.003782000
0.752316700
3.062209000
-0.928910900
0.752546100
3.084083000
-0.853480800
0.752781700
3.104100000
-0.777536600
0.753001400
3.122247000
-0.701124000
0.753199100
3.138513000
-0.624289000
0.753383100
3.152889000
-0.547078100
0.753567300
3.165365000
-0.469537500
0.753762300
3.175935000
-0.391714200
0.753974800
3.184591000
-0.313654900
0.754206700
3.191329000
-0.235406600
0.754457800
3.196146000
-0.157016600
0.754726300
3.199036000
-0.078531940
0.755010200
3.400000000
0.000000000
0.856403000
3.398976000
0.083440180
0.856700300
3.395905000
0.166830100
0.857018600
3.390788000
0.250119500
0.857357300
3.383628000
0.333258300
0.857716000
3.374431000
0.416196300
0.858093700
3.363200000
0.498883600
0.858487100
3.349944000
0.581270500
0.858892300
3.334670000
0.663307100
0.859306700
3.317387000
0.744944200
0.859729200
3.298106000
0.826132700
0.860158900
3.276839000
0.906823400
0.860593300
3.253597000
0.986967900
0.861028600
3.228396000
1.066518000
0.861459800
3.201250000
1.145426000
0.861881400
3.172176000
1.223643000
0.862287200
3.141190000
1.301124000
0.862670800
3.108313000
1.377820000
0.863026600
3.073564000
1.453687000
0.863350200
3.036963000
1.528679000
0.863638900
2.998533000
1.602749000
0.863892600
2.958296000
1.675854000
0.864112300
2.916277000
1.747949000
0.864300500
2.872502000
1.818992000
0.864460100
2.826997000
1.888939000
0.864593900
2.779788000
1.957748000
0.864705200
2.730906000
2.025378000
0.864797400
2.680378000
2.091787000
0.864874100
2.628236000
2.156937000
0.864938400
2.574510000
2.220788000
0.864993400
2.519234000
2.283301000
0.865040700
2.462440000
2.344438000
0.865080600
2.404163000
2.404163000
0.865111500
2.344438000
2.462440000
0.865130000
2.283301000
2.519234000
0.865131500
2.220788000
2.574510000
0.865110400
2.156937000
2.628236000
0.865061300
2.091787000
2.680378000
0.864979100
2.025378000
2.730906000
0.864859900
1.957748000
2.779788000
0.864702200
1.888939000
2.826997000
0.864509200
1.818992000
2.872502000
0.864292100
1.747949000
2.916277000
0.864069000
1.675854000
2.958296000
0.863860100
1.602749000
2.998533000
0.863679200
1.528679000
3.036963000
0.863530500
1.453687000
3.073564000
0.863410000
1.377820000
3.108313000
0.863310000
1.301124000
3.141190000
0.863222500
1.223643000
3.172176000
0.863141000
1.145426000
3.201250000
0.863060100
1.066518000
3.228396000
0.862976100
0.986967900
3.253597000
0.862887000
0.906823400
3.276839000
0.862791800
0.826132700
3.298106000
0.862691300
0.744944200
3.317387000
0.862586700
0.663307100
3.334670000
0.862479400
0.581270500
3.349944000
0.862370600
0.498883600
3.363200000
0.862259700
0.416196300
3.374431000
0.862145100
0.333258300
3.383628000
0.862023500
0.250119500
3.390788000
0.861890600
0.166830100
3.395905000
0.861741500
0.083440180
3.398976000
0.861572100
0.000000000
3.400000000
0.861378700
-0.083440180
3.398976000
0.861158800
-0.166830100
3.395905000
0.860911700
-0.250119500
3.390788000
0.860638200
-0.333258300
3.383628000
0.860340500
-0.416196300
3.374431000
0.860022100
-0.498883600
3.363200000
0.859686900
-0.581270500
3.349944000
0.859338900
-0.663307100
3.334670000
0.858981300
-0.744944200
3.317387000
0.858616400
-0.826132700
3.298106000
0.858245100
-0.906823400
3.276839000
0.857868500
-0.986967900
3.253597000
0.857488900
-1.066518000
3.228396000
0.857110600
-1.145426000
3.201250000
0.856738200
-1.223643000
3.172176000
0.856374600
-1.301124000
3.141190000
0.856020100
-1.377820000
3.108313000
0.855672700
-1.453687000
3.073564000
0.855329600
-1.528679000
3.036963000
0.854989100
-1.602749000
2.998533000
0.854650300
-1.675854000
2.958296000
0.854314300
-1.747949000
2.916277000
0.853984900
-1.818992000
2.872502000
0.853667600
-1.888939000
2.826997000
0.853370200
-1.957748000
2.779788000
0.853101400
-2.025378000
2.730906000
0.852869500
-2.091787000
2.680378000
0.852681800
-2.156937000
2.628236000
0.852542600
-2.220788000
2.574510000
0.852452500
-2.283301000
2.519234000
0.852408500
-2.344438000
2.462440000
0.852404100
-2.404163000
2.404163000
0.852430800
-2.462440000
2.344438000
0.852479200
-2.519234000
2.283301000
0.852540400
-2.574510000
2.220788000
0.852606800
-2.628236000
2.156937000
0.852672400
-2.680378000
2.091787000
0.852733700
-2.730906000
2.025378000
0.852789300
-2.779788000
1.957748000
0.852840100
-2.826997000
1.888939000
0.852888900
-2.872502000
1.818992000
0.852940300
-2.916277000
1.747949000
0.852999700
-2.958296000
1.675854000
0.853072600
-2.998533000
1.602749000
0.853162800
-3.036963000
1.528679000
0.853271500
-3.073564000
1.453687000
0.853397100
-3.108313000
1.377820000
0.853534800
-3.141190000
1.301124000
0.853677000
-3.172176000
1.223643000
0.853815000
-3.201250000
1.145426000
0.853939700
-3.228396000
1.066518000
0.854043200
-3.253597000
0.986967900
0.854119900
-3.276839000
0.906823400
0.854166800
-3.298106000
0.826132700
0.854183900
-3.317387000
0.744944200
0.854173800
-3.334670000
0.663307100
0.854141500
-3.349944000
0.581270500
0.854093300
-3.363200000
0.498883600
0.854035900
-3.374431000
0.416196300
0.853975800
-3.383628000
0.333258300
0.853918400
-3.390788000
0.250119500
0.853866700
-3.395905000
0.166830100
0.853821500
-3.398976000
0.083440180
0.853781100
-3.400000000
0.000000000
0.853741600
-3.398976000
-0.083440180
0.853697700
-3.395905000
-0.166830100
0.853644200
-3.390788000
-0.250119500
0.853576200
-3.383628000
-0.333258300
0.853490700
-3.374431000
-0.416196300
0.853386500
-3.363200000
-0.498883600
0.853264600
-3.349944000
-0.581270500
0.853127100
-3.334670000
-0.663307100
0.852977500
-3.317387000
-0.744944200
0.852819300
-3.298106000
-0.826132700
0.852655900
-3.276839000
-0.906823400
0.852490400
-3.253597000
-0.986967900
0.852324800
-3.228396000
-1.066518000
0.852160800
-3.201250000
-1.145426000
0.851999000
-3.172176000
-1.223643000
0.851839800
-3.141190000
-1.301124000
0.851683200
-3.108313000
-1.377820000
0.851529100
-3.073564000
-1.453687000
0.851378000
-3.036963000
-1.528679000
0.851230700
-2.998533000
-1.602749000
0.851088300
-2.958296000
-1.675854000
0.850952100
-2.916277000
-1.747949000
0.850823200
-2.872502000
-1.818992000
0.850702100
-2.826997000
-1.888939000
0.850588600
-2.779788000
-1.957748000
0.850481800
-2.730906000
-2.025378000
0.850380800
-2.680378000
-2.091787000
0.850284500
-2.628236000
-2.156937000
0.850192000
-2.574510000
-2.220788000
0.850102700
-2.519234000
-2.283301000
0.850016800
-2.462440000
-2.344438000
0.849934800
-2.404163000
-2.404163000
0.849857300
-2.344438000
-2.462440000
0.849785800
-2.283301000
-2.519234000
0.849721700
-2.220788000
-2.574510000
0.849666700
-2.156937000
-2.628236000
0.849622100
-2.091787000
-2.680378000
0.849589000
-2.025378000
-2.730906000
0.849568100
-1.957748000
-2.779788000
0.849559100
-1.888939000
-2.826997000
0.849561700
-1.818992000
-2.872502000
0.849574800
-1.747949000
-2.916277000
0.849597500
-1.675854000
-2.958296000
0.849629300
-1.602749000
-2.998533000
0.849669900
-1.528679000
-3.036963000
0.849719600
-1.453687000
-3.073564000
0.849778900
-1.377820000
-3.108313000
0.849848100
-1.301124000
-3.141190000
0.849927100
-1.223643000
-3.172176000
0.850014700
-1.145426000
-3.201250000
0.850108800
-1.066518000
-3.228396000
0.850206600
-0.986967900
-3.253597000
0.850304700
-0.906823400
-3.276839000
0.850400000
-0.826132700
-3.298106000
0.850490000
-0.744944200
-3.317387000
0.850572900
-0.663307100
-3.334670000
0.850647800
-0.581270500
-3.349944000
0.850714400
-0.498883600
-3.363200000
0.850773100
-0.416196300
-3.374431000
0.850824600
-0.333258300
-3.383628000
0.850869800
-0.250119500
-3.390788000
0.850909800
-0.166830100
-3.395905000
0.850945700
-0.083440180
-3.398976000
0.850978400
0.000000000
-3.400000000
0.851009000
0.083440180
-3.398976000
0.851038500
0.166830100
-3.395905000
0.851067800
0.250119500
-3.390788000
0.851098200
0.333258300
-3.383628000
0.851131000
0.416196300
-3.374431000
0.851167600
0.498883600
-3.363200000
0.851209600
0.581270500
-3.349944000
0.851258800
0.663307100
-3.334670000
0.851316900
0.744944200
-3.317387000
0.851385500
0.826132700
-3.298106000
0.851465700
0.906823400
-3.276839000
0.851558100
0.986967900
-3.253597000
0.851662400
1.066518000
-3.228396000
0.851776800
1.145426000
-3.201250000
0.851898300
1.223643000
-3.172176000
0.852022700
1.301124000
-3.141190000
0.852145300
1.377820000
-3.108313000
0.852260200
1.453687000
-3.073564000
0.852358800
1.528679000
-3.036963000
0.852428400
1.602749000
-2.998533000
0.852448200
1.675854000
-2.958296000
0.852397300
1.747949000
-2.916277000
0.852269900
1.818992000
-2.872502000
0.852085500
1.888939000
-2.826997000
0.851879500
1.957748000
-2.779788000
0.851678800
2.025378000
-2.730906000
0.851491600
2.091787000
-2.680378000
0.851318800
2.156937000
-2.628236000
0.851166200
2.220788000
-2.574510000
0.851040900
2.283301000
-2.519234000
0.850944300
2.344438000
-2.462440000
0.850873800
2.404163000
-2.404163000
0.850826700
2.462440000
-2.344438000
0.850804300
2.519234000
-2.283301000
0.850808400
2.574510000
-2.220788000
0.850839900
2.628236000
-2.156937000
0.850899000
2.680378000
-2.091787000
0.850984300
2.730906000
-2.025378000
0.851093300
2.779788000
-1.957748000
0.851223200
2.826997000
-1.888939000
0.851371300
2.872502000
-1.818992000
0.851535700
2.916277000
-1.747949000
0.851715100
2.958296000
-1.675854000
0.851908600
2.998533000
-1.602749000
0.852113900
3.036963000
-1.528679000
0.852326300
3.073564000
-1.453687000
0.852535400
3.108313000
-1.377820000
0.852728700
3.141190000
-1.301124000
0.852900300
3.172176000
-1.223643000
0.853062500
3.201250000
-1.145426000
0.853241900
3.228396000
-1.066518000
0.853462800
3.253597000
-0.986967900
0.853731300
3.276839000
-0.906823400
0.854034800
3.298106000
-0.826132700
0.854348200
3.317387000
-0.744944200
0.854640200
3.334670000
-0.663307100
0.854883100
3.349944000
-0.581270500
0.855068300
3.363200000
-0.498883600
0.855211700
3.374431000
-0.416196300
0.855343900
3.383628000
-0.333258300
0.855491800
3.390788000
-0.250119500
0.855670300
3.395905000
-0.166830100
0.855883400
3.398976000
-0.083440180
0.856129200
3.600000000
0.000000000
0.964638500
3.598916000
0.088348420
0.964907800
3.595664000
0.176643600
0.965208800
3.590245000
0.264832400
0.965539200
3.582665000
0.352861700
0.965898500
3.572926000
0.440678400
0.966287200
3.561035000
0.528229700
0.966704500
3.546999000
0.615462800
0.967147800
3.530827000
0.702325200
0.967613500
3.512527000
0.788764400
0.968096800
3.492112000
0.874728600
0.968592500
3.469594000
0.960165900
0.969094600
3.444985000
1.045025000
0.969597500
3.418301000
1.129254000
0.970095800
3.389559000
1.212803000
0.970583900
3.358774000
1.295622000
0.971055900
3.325966000
1.377660000
0.971505300
3.291155000
1.458869000
0.971926300
3.254361000
1.539198000
0.972314300
3.215607000
1.618601000
0.972667600
3.174917000
1.697028000
0.972986800
3.132313000
1.774433000
0.973275200
3.087823000
1.850770000
0.973537600
3.041473000
1.925991000
0.973779300
2.993290000
2.000053000
0.974006500
2.943305000
2.072909000
0.974225200
2.891547000
2.144517000
0.974441500
2.838047000
2.214833000
0.974661000
2.782837000
2.283816000
0.974887800
2.725952000
2.351422000
0.975123900
2.667424000
2.417612000
0.975368000
2.607290000
2.482346000
0.975615000
2.545584000
2.545584000
0.975856600
2.482346000
2.607290000
0.976081900
2.417612000
2.667424000
0.976277900
2.351422000
2.725952000
0.976428300
2.283816000
2.782837000
0.976516400
2.214833000
2.838047000
0.976519000
2.144517000
2.891547000
0.976415500
2.072909000
2.943305000
0.976204500
2.000053000
2.993290000
0.975923300
1.925991000
3.041473000
0.975639800
1.850770000
3.087823000
0.975412900
1.774433000
3.132313000
0.975258900
1.697028000
3.174917000
0.975157600
1.618601000
3.215607000
0.975082300
1.539198000
3.254361000
0.975017200
1.458869000
3.291155000
0.974956200
1.377660000
3.325966000
0.974895800
1.295622000
3.358774000
0.974831200
1.212803000
3.389559000
0.974760600
1.129254000
3.418301000
0.974682500
1.045025000
3.444985000
0.974597600
0.960165900
3.469594000
0.974508200
0.874728600
3.492112000
0.974418300
0.788764400
3.512527000
0.974332200
0.702325200
3.530827000
0.974254300
0.615462800
3.546999000
0.974187700
0.528229700
3.561035000
0.974133300
0.440678400
3.572926000
0.974088800
0.352861700
3.582665000
0.974049200
0.264832400
3.590245000
0.974006100
0.176643600
3.595664000
0.973948900
0.088348420
3.598916000
0.973865900
0.000000000
3.600000000
0.973745200
-0.088348420
3.598916000
0.973576400
-0.176643600
3.595664000
0.973351700
-0.264832400
3.590245000
0.973067300
-0.352861700
3.582665000
0.972723800
-0.440678400
3.572926000
0.972326100
-0.528229700
3.561035000
0.971882000
-0.615462800
3.546999000
0.971405900
-0.702325200
3.530827000
0.970915900
-0.788764400
3.512527000
0.970441700
-0.874728600
3.492112000
0.970020700
-0.960165900
3.469594000
0.969682300
-1.045025000
3.444985000
0.969408300
-1.129254000
3.418301000
0.969113500
-1.212803000
3.389559000
0.968687100
-1.295622000
3.358774000
0.968079700
-1.377660000
3.325966000
0.967350700
-1.458869000
3.291155000
0.966622600
-1.539198000
3.254361000
0.965991300
-1.618601000
3.215607000
0.965477500
-1.697028000
3.174917000
0.965047800
-1.774433000
3.132313000
0.964661800
-1.850770000
3.087823000
0.964293700
-1.925991000
3.041473000
0.963937800
-2.000053000
2.993290000
0.963597100
-2.072909000
2.943305000
0.963280900
-2.144517000
2.891547000
0.962999600
-2.214833000
2.838047000
0.962762000
-2.283816000
2.782837000
0.962573800
-2.351422000
2.725952000
0.962436800
-2.417612000
2.667424000
0.962348900
-2.482346000
2.607290000
0.962304200
-2.545584000
2.545584000
0.962294600
-2.607290000
2.482346000
0.962311000
-2.667424000
2.417612000
0.962344400
-2.725952000
2.351422000
0.962387500
-2.782837000
2.283816000
0.962434700
-2.838047000
2.214833000
0.962482800
-2.891547000
2.144517000
0.962530400
-2.943305000
2.072909000
0.962578400
-2.993290000
2.000053000
0.962629300
-3.041473000
1.925991000
0.962686800
-3.087823000
1.850770000
0.962754900
-3.132313000
1.774433000
0.962837200
-3.174917000
1.697028000
0.962935900
-3.215607000
1.618601000
0.963050800
-3.254361000
1.539198000
0.963179100
-3.291155000
1.458869000
0.963315000
-3.325966000
1.377660000
0.963451000
-3.358774000
1.295622000
0.963578300
-3.389559000
1.212803000
0.963688300
-3.418301000
1.129254000
0.963773400
-3.444985000
1.045025000
0.963828400
-3.469594000
0.960165900
0.963850900
-3.492112000
0.874728600
0.963841300
-3.512527000
0.788764400
0.963802300
-3.530827000
0.702325200
0.963739200
-3.546999000
0.615462800
0.963658600
-3.561035000
0.528229700
0.963567700
-3.572926000
0.440678400
0.963473300
-3.582665000
0.352861700
0.963381300
-3.590245000
0.264832400
0.963295500
-3.595664000
0.176643600
0.963217400
-3.598916000
0.088348420
0.963145500
-3.600000000
0.000000000
0.963076400
-3.598916000
-0.088348420
0.963005100
-3.595664000
-0.176643600
0.962926000
-3.590245000
-0.264832400
0.962834400
-3.582665000
-0.352861700
0.962726700
-3.572926000
-0.440678400
0.962601500
-3.561035000
-0.528229700
0.962459300
-3.546999000
-0.615462800
0.962302100
-3.530827000
-0.702325200
0.962132900
-3.512527000
-0.788764400
0.961955100
-3.492112000
-0.874728600
0.961772100
-3.469594000
-0.960165900
0.961586900
-3.444985000
-1.045025000
0.961401800
-3.418301000
-1.129254000
0.961218100
-3.389559000
-1.212803000
0.961036600
-3.358774000
-1.295622000
0.960857200
-3.325966000
-1.377660000
0.960679600
-3.291155000
-1.458869000
0.960503700
-3.254361000
-1.539198000
0.960329500
-3.215607000
-1.618601000
0.960157500
-3.174917000
-1.697028000
0.959988800
-3.132313000
-1.774433000
0.959824000
-3.087823000
-1.850770000
0.959663900
-3.041473000
-1.925991000
0.959508300
-2.993290000
-2.000053000
0.959356700
-2.943305000
-2.072909000
0.959208200
-2.891547000
-2.144517000
0.959062200
-2.838047000
-2.214833000
0.958918600
-2.782837000
-2.283816000
0.958778400
-2.725952000
-2.351422000
0.958643600
-2.667424000
-2.417612000
0.958516700
-2.607290000
-2.482346000
0.958401000
-2.545584000
-2.545584000
0.958299300
-2.482346000
-2.607290000
0.958214700
-2.417612000
-2.667424000
0.958149100
-2.351422000
-2.725952000
0.958104000
-2.283816000
-2.782837000
0.958080300
-2.214833000
-2.838047000
0.958077900
-2.144517000
-2.891547000
0.958096300
-2.072909000
-2.943305000
0.958133900
-2.000053000
-2.993290000
0.958188800
-1.925991000
-3.041473000
0.958258800
-1.850770000
-3.087823000
0.958341500
-1.774433000
-3.132313000
0.958435100
-1.697028000
-3.174917000
0.958538600
-1.618601000
-3.215607000
0.958651500
-1.539198000
-3.254361000
0.958773900
-1.458869000
-3.291155000
0.958906100
-1.377660000
-3.325966000
0.959047500
-1.295622000
-3.358774000
0.959196500
-1.212803000
-3.389559000
0.959350300
-1.129254000
-3.418301000
0.959505100
-1.045025000
-3.444985000
0.959656600
-0.960165900
-3.469594000
0.959800700
-0.874728600
-3.492112000
0.959934100
-0.788764400
-3.512527000
0.960054900
-0.702325200
-3.530827000
0.960162000
-0.615462800
-3.546999000
0.960255600
-0.528229700
-3.561035000
0.960336800
-0.440678400
-3.572926000
0.960407000
-0.352861700
-3.582665000
0.960467800
-0.264832400
-3.590245000
0.960521200
-0.176643600
-3.595664000
0.960568600
-0.088348420
-3.598916000
0.960611600
0.000000000
-3.600000000
0.960651600
0.088348420
-3.598916000
0.960689600
0.176643600
-3.595664000
0.960726900
0.264832400
-3.590245000
0.960764900
0.352861700
-3.582665000
0.960805200
0.440678400
-3.572926000
0.960849600
0.528229700
-3.561035000
0.960900200
0.615462800
-3.546999000
0.960959300
0.702325200
-3.530827000
0.961028800
0.788764400
-3.512527000
0.961110900
0.874728600
-3.492112000
0.961207200
0.960165900
-3.469594000
0.961318600
1.045025000
-3.444985000
0.961444800
1.129254000
-3.418301000
0.961584600
1.212803000
-3.389559000
0.961735600
1.295622000
-3.358774000
0.961893500
1.377660000
-3.325966000
0.962050100
1.458869000
-3.291155000
0.962190600
1.539198000
-3.254361000
0.962283800
1.618601000
-3.215607000
0.962285500
1.697028000
-3.174917000
0.962154600
1.774433000
-3.132313000
0.961885900
1.850770000
-3.087823000
0.961528200
1.925991000
-3.041473000
0.961158600
2.000053000
-2.993290000
0.960835600
2.072909000
-2.943305000
0.960571900
2.144517000
-2.891547000
0.960348000
2.214833000
-2.838047000
0.960146000
2.283816000
-2.782837000
0.959964300
2.351422000
-2.725952000
0.959808800
2.417612000
-2.667424000
0.959679500
2.482346000
-2.607290000
0.959574300
2.545584000
-2.545584000
0.959490800
2.607290000
-2.482346000
0.959430900
2.667424000
-2.417612000
0.959397200
2.725952000
-2.351422000
0.959391800
2.782837000
-2.283816000
0.959416200
2.838047000
-2.214833000
0.959470000
2.891547000
-2.144517000
0.959551600
2.943305000
-2.072909000
0.959658300
2.993290000
-2.000053000
0.959787300
3.041473000
-1.925991000
0.959935800
3.087823000
-1.850770000
0.960101900
3.132313000
-1.774433000
0.960283600
3.174917000
-1.697028000
0.960478200
3.215607000
-1.618601000
0.960680700
3.254361000
-1.539198000
0.960880900
3.291155000
-1.458869000
0.961066200
3.325966000
-1.377660000
0.961230900
3.358774000
-1.295622000
0.961386900
3.389559000
-1.212803000
0.961559800
3.418301000
-1.129254000
0.961772000
3.444985000
-1.045025000
0.962029000
3.469594000
-0.960165900
0.962317200
3.492112000
-0.874728600
0.962614800
3.512527000
-0.788764400
0.962899600
3.530827000
-0.702325200
0.963156800
3.546999000
-0.615462800
0.963382500
3.561035000
-0.528229700
0.963578600
3.572926000
-0.440678400
0.963748400
3.582665000
-0.352861700
0.963898300
3.590245000
-0.264832400
0.964044700
3.595664000
-0.176643600
0.964208200
3.598916000
-0.088348420
0.964404500
3.800000000
0.000000000
1.079985000
3.798856000
0.093256670
1.080257000
3.795423000
0.186457200
1.080569000
3.789704000
0.279545300
1.080919000
3.781702000
0.372465100
1.081307000
3.771422000
0.465160600
1.081736000
3.758871000
0.557575800
1.082205000
3.744055000
0.649655200
1.082712000
3.726984000
0.741343200
1.083252000
3.707668000
0.832584700
1.083821000
3.686119000
0.923324700
1.084412000
3.662349000
1.013508000
1.085016000
3.636373000
1.103082000
1.085626000
3.608207000
1.191991000
1.086233000
3.577867000
1.280181000
1.086830000
3.545373000
1.367601000
1.087409000
3.510742000
1.454197000
1.087963000
3.473997000
1.539917000
1.088486000
3.435159000
1.624709000
1.088976000
3.394252000
1.708523000
1.089431000
3.351301000
1.791308000
1.089855000
3.306330000
1.873013000
1.090252000
3.259369000
1.953590000
1.090628000
3.210443000
2.032991000
1.090990000
3.159585000
2.111167000
1.091342000
3.106822000
2.188071000
1.091689000
3.052189000
2.263657000
1.092036000
2.995716000
2.337880000
1.092387000
2.937440000
2.410694000
1.092743000
2.877393000
2.482057000
1.093106000
2.815614000
2.551924000
1.093473000
2.752139000
2.620254000
1.093838000
2.687006000
2.687006000
1.094192000
2.620254000
2.752139000
1.094523000
2.551924000
2.815614000
1.094820000
2.482057000
2.877393000
1.095067000
2.410694000
2.937440000
1.095246000
2.337880000
2.995716000
1.095337000
2.263657000
3.052189000
1.095318000
2.188071000
3.106822000
1.095190000
2.111167000
3.159585000
1.094989000
2.032991000
3.210443000
1.094784000
1.953590000
3.259369000
1.094635000
1.873013000
3.306330000
1.094555000
1.791308000
3.351301000
1.094524000
1.708523000
3.394252000
1.094514000
1.624709000
3.435159000
1.094508000
1.539917000
3.473997000
1.094498000
1.454197000
3.510742000
1.094480000
1.367601000
3.545373000
1.094447000
1.280181000
3.577867000
1.094398000
1.191991000
3.608207000
1.094331000
1.103082000
3.636373000
1.094247000
1.013508000
3.662349000
1.094149000
0.923324700
3.686119000
1.094041000
0.832584700
3.707668000
1.093927000
0.741343200
3.726984000
1.093813000
0.649655200
3.744055000
1.093702000
0.557575800
3.758871000
1.093593000
0.465160600
3.771422000
1.093486000
0.372465100
3.781702000
1.093376000
0.279545300
3.789704000
1.093258000
0.186457200
3.795423000
1.093125000
0.093256670
3.798856000
1.092969000
0.000000000
3.800000000
1.092785000
-0.093256670
3.798856000
1.092566000
-0.186457200
3.795423000
1.092309000
-0.279545300
3.789704000
1.092010000
-0.372465100
3.781702000
1.091669000
-0.465160600
3.771422000
1.091287000
-0.557575800
3.758871000
1.090865000
-0.649655200
3.744055000
1.090411000
-0.741343200
3.726984000
1.089937000
-0.832584700
3.707668000
1.089469000
-0.923324700
3.686119000
1.089041000
-1.013508000
3.662349000
1.088682000
-1.103082000
3.636373000
1.088376000
-1.191991000
3.608207000
1.088038000
-1.280181000
3.577867000
1.087559000
-1.367601000
3.545373000
1.086888000
-1.454197000
3.510742000
1.086087000
-1.539917000
3.473997000
1.085286000
-1.624709000
3.435159000
1.084588000
-1.708523000
3.394252000
1.084021000
-1.791308000
3.351301000
1.083549000
-1.873013000
3.306330000
1.083125000
-1.953590000
3.259369000
1.082717000
-2.032991000
3.210443000
1.082317000
-2.111167000
3.159585000
1.081927000
-2.188071000
3.106822000
1.081560000
-2.263657000
3.052189000
1.081226000
-2.337880000
2.995716000
1.080937000
-2.410694000
2.937440000
1.080699000
-2.482057000
2.877393000
1.080515000
-2.551924000
2.815614000
1.080383000
-2.620254000
2.752139000
1.080299000
-2.687006000
2.687006000
1.080253000
-2.752139000
2.620254000
1.080237000
-2.815614000
2.551924000
1.080241000
-2.877393000
2.482057000
1.080258000
-2.937440000
2.410694000
1.080281000
-2.995716000
2.337880000
1.080308000
-3.052189000
2.263657000
1.080336000
-3.106822000
2.188071000
1.080366000
-3.159585000
2.111167000
1.080402000
-3.210443000
2.032991000
1.080445000
-3.259369000
1.953590000
1.080499000
-3.306330000
1.873013000
1.080567000
-3.351301000
1.791308000
1.080650000
-3.394252000
1.708523000
1.080747000
-3.435159000
1.624709000
1.080854000
-3.473997000
1.539917000
1.080965000
-3.510742000
1.454197000
1.081072000
-3.545373000
1.367601000
1.081168000
-3.577867000
1.280181000
1.081244000
-3.608207000
1.191991000
1.081295000
-3.636373000
1.103082000
1.081314000
-3.662349000
1.013508000
1.081300000
-3.686119000
0.923324700
1.081253000
-3.707668000
0.832584700
1.081177000
-3.726984000
0.741343200
1.081075000
-3.744055000
0.649655200
1.080956000
-3.758871000
0.557575800
1.080825000
-3.771422000
0.465160600
1.080690000
-3.781702000
0.372465100
1.080557000
-3.789704000
0.279545300
1.080431000
-3.795423000
0.186457200
1.080313000
-3.798856000
0.093256670
1.080203000
-3.800000000
0.000000000
1.080098000
-3.798856000
-0.093256670
1.079993000
-3.795423000
-0.186457200
1.079883000
-3.789704000
-0.279545300
1.079763000
-3.781702000
-0.372465100
1.079628000
-3.771422000
-0.465160600
1.079478000
-3.758871000
-0.557575800
1.079312000
-3.744055000
-0.649655200
1.079131000
-3.726984000
-0.741343200
1.078939000
-3.707668000
-0.832584700
1.078739000
-3.686119000
-0.923324700
1.078534000
-3.662349000
-1.013508000
1.078328000
-3.636373000
-1.103082000
1.078124000
-3.608207000
-1.191991000
1.077924000
-3.577867000
-1.280181000
1.077726000
-3.545373000
-1.367601000
1.077533000
-3.510742000
-1.454197000
1.077341000
-3.473997000
-1.539917000
1.077152000
-3.435159000
-1.624709000
1.076964000
-3.394252000
-1.708523000
1.076776000
-3.351301000
-1.791308000
1.076590000
-3.306330000
-1.873013000
1.076406000
-3.259369000
-1.953590000
1.076223000
-3.210443000
-2.032991000
1.076040000
-3.159585000
-2.111167000
1.075858000
-3.106822000
-2.188071000
1.075673000
-3.052189000
-2.263657000
1.075485000
-2.995716000
-2.337880000
1.075295000
-2.937440000
-2.410694000
1.075106000
-2.877393000
-2.482057000
1.074922000
-2.815614000
-2.551924000
1.074749000
-2.752139000
-2.620254000
1.074593000
-2.687006000
-2.687006000
1.074461000
-2.620254000
-2.752139000
1.074358000
-2.551924000
-2.815614000
1.074287000
-2.482057000
-2.877393000
1.074250000
-2.410694000
-2.937440000
1.074249000
-2.337880000
-2.995716000
1.074281000
-2.263657000
-3.052189000
1.074346000
-2.188071000
-3.106822000
1.074440000
-2.111167000
-3.159585000
1.074560000
-2.032991000
-3.210443000
1.074702000
-1.953590000
-3.259369000
1.074861000
-1.873013000
-3.306330000
1.075034000
-1.791308000
-3.351301000
1.075218000
-1.708523000
-3.394252000
1.075410000
-1.624709000
-3.435159000
1.075610000
-1.539917000
-3.473997000
1.075819000
-1.454197000
-3.510742000
1.076035000
-1.367601000
-3.545373000
1.076257000
-1.280181000
-3.577867000
1.076483000
-1.191991000
-3.608207000
1.076709000
-1.103082000
-3.636373000
1.076928000
-1.013508000
-3.662349000
1.077137000
-0.923324700
-3.686119000
1.077330000
-0.832584700
-3.707668000
1.077505000
-0.741343200
-3.726984000
1.077659000
-0.649655200
-3.744055000
1.077794000
-0.557575800
-3.758871000
1.077910000
-0.465160600
-3.771422000
1.078009000
-0.372465100
-3.781702000
1.078094000
-0.279545300
-3.789704000
1.078168000
-0.186457200
-3.795423000
1.078233000
-0.093256670
-3.798856000
1.078290000
0.000000000
-3.800000000
1.078343000
0.093256670
-3.798856000
1.078392000
0.186457200
-3.795423000
1.078438000
0.279545300
-3.789704000
1.078483000
0.372465100
-3.781702000
1.078531000
0.465160600
-3.771422000
1.078581000
0.557575800
-3.758871000
1.078639000
0.649655200
-3.744055000
1.078704000
0.741343200
-3.726984000
1.078781000
0.832584700
-3.707668000
1.078871000
0.923324700
-3.686119000
1.078976000
1.013508000
-3.662349000
1.079097000
1.103082000
-3.636373000
1.079233000
1.191991000
-3.608207000
1.079385000
1.280181000
-3.577867000
1.079551000
1.367601000
-3.545373000
1.079731000
1.454197000
-3.510742000
1.079914000
1.539917000
-3.473997000
1.080070000
1.624709000
-3.435159000
1.080130000
1.708523000
-3.394252000
1.080011000
1.791308000
-3.351301000
1.079665000
1.873013000
-3.306330000
1.079129000
1.953590000
-3.259369000
1.078524000
2.032991000
-3.210443000
1.077975000
2.111167000
-3.159585000
1.077545000
2.188071000
-3.106822000
1.077218000
2.263657000
-3.052189000
1.076945000
2.337880000
-2.995716000
1.076690000
2.410694000
-2.937440000
1.076445000
2.482057000
-2.877393000
1.076214000
2.551924000
-2.815614000
1.075999000
2.620254000
-2.752139000
1.075803000
2.687006000
-2.687006000
1.075628000
2.752139000
-2.620254000
1.075481000
2.815614000
-2.551924000
1.075368000
2.877393000
-2.482057000
1.075294000
2.937440000
-2.410694000
1.075264000
2.995716000
-2.337880000
1.075277000
3.052189000
-2.263657000
1.075329000
3.106822000
-2.188071000
1.075417000
3.159585000
-2.111167000
1.075534000
3.210443000
-2.032991000
1.075674000
3.259369000
-1.953590000
1.075833000
3.306330000
-1.873013000
1.076007000
3.351301000
-1.791308000
1.076191000
3.394252000
-1.708523000
1.076380000
3.435159000
-1.624709000
1.076563000
3.473997000
-1.539917000
1.076728000
3.510742000
-1.454197000
1.076871000
3.545373000
-1.367601000
1.077005000
3.577867000
-1.280181000
1.077155000
3.608207000
-1.191991000
1.077346000
3.636373000
-1.103082000
1.077581000
3.662349000
-1.013508000
1.077849000
3.686119000
-0.923324700
1.078126000
3.707668000
-0.832584700
1.078390000
3.726984000
-0.741343200
1.078627000
3.744055000
-0.649655200
1.078832000
3.758871000
-0.557575800
1.079007000
3.771422000
-0.465160600
1.079157000
3.781702000
-0.372465100
1.079288000
3.789704000
-0.279545300
1.079418000
3.795423000
-0.186457200
1.079568000
3.798856000
-0.093256670
1.079755000
4.000000000
0.000000000
1.202811000
3.998795000
0.098164920
1.203128000
3.995182000
0.196270700
1.203487000
3.989162000
0.294258300
1.203888000
3.980739000
0.392068600
1.204331000
3.969918000
0.489642700
1.204819000
3.956706000
0.586921900
1.205353000
3.941111000
0.683847500
1.205932000
3.923141000
0.780361300
1.206555000
3.902808000
0.876404900
1.207216000
3.880125000
0.971920700
1.207909000
3.855104000
1.066851000
1.208627000
3.827761000
1.161139000
1.209359000
3.798113000
1.254727000
1.210097000
3.766176000
1.347559000
1.210829000
3.731971000
1.439580000
1.211546000
3.695518000
1.530734000
1.212239000
3.656839000
1.620965000
1.212900000
3.615957000
1.710220000
1.213524000
3.572897000
1.798445000
1.214111000
3.527685000
1.885587000
1.214664000
3.480348000
1.971593000
1.215186000
3.430914000
2.056411000
1.215684000
3.379414000
2.139991000
1.216163000
3.325878000
2.222281000
1.216628000
3.270339000
2.303233000
1.217085000
3.212830000
2.382797000
1.217536000
3.153386000
2.460926000
1.217988000
3.092042000
2.537573000
1.218443000
3.028835000
2.612691000
1.218901000
2.963804000
2.686236000
1.219363000
2.896988000
2.758162000
1.219823000
2.828427000
2.828427000
1.220273000
2.758162000
2.896988000
1.220704000
2.686236000
2.963804000
1.221101000
2.612691000
3.028835000
1.221450000
2.537573000
3.092042000
1.221732000
2.460926000
3.153386000
1.221925000
2.382797000
3.212830000
1.222008000
2.303233000
3.270339000
1.221977000
2.222281000
3.325878000
1.221870000
2.139991000
3.379414000
1.221753000
2.056411000
3.430914000
1.221687000
1.971593000
3.480348000
1.221686000
1.885587000
3.527685000
1.221729000
1.798445000
3.572897000
1.221791000
1.710220000
3.615957000
1.221854000
1.620965000
3.656839000
1.221912000
1.530734000
3.695518000
1.221961000
1.439580000
3.731971000
1.221993000
1.347559000
3.766176000
1.222006000
1.254727000
3.798113000
1.221996000
1.161139000
3.827761000
1.221960000
1.066851000
3.855104000
1.221898000
0.971920700
3.880125000
1.221809000
0.876404900
3.902808000
1.221694000
0.780361300
3.923141000
1.221554000
0.683847500
3.941111000
1.221388000
0.586921900
3.956706000
1.221195000
0.489642700
3.969918000
1.220973000
0.392068600
3.980739000
1.220724000
0.294258300
3.989162000
1.220447000
0.196270700
3.995182000
1.220147000
0.098164920
3.998795000
1.219831000
0.000000000
4.000000000
1.219504000
-0.098164920
3.998795000
1.219176000
-0.196270700
3.995182000
1.218850000
-0.294258300
3.989162000
1.218530000
-0.392068600
3.980739000
1.218213000
-0.489642700
3.969918000
1.217893000
-0.586921900
3.956706000
1.217561000
-0.683847500
3.941111000
1.217210000
-0.780361300
3.923141000
1.216840000
-0.876404900
3.902808000
1.216464000
-0.971920700
3.880125000
1.216107000
-1.066851000
3.855104000
1.215796000
-1.161139000
3.827761000
1.215514000
-1.254727000
3.798113000
1.215192000
-1.347559000
3.766176000
1.214739000
-1.439580000
3.731971000
1.214120000
-1.530734000
3.695518000
1.213388000
-1.620965000
3.656839000
1.212645000
-1.710220000
3.615957000
1.211972000
-1.798445000
3.572897000
1.211389000
-1.885587000
3.527685000
1.210871000
-1.971593000
3.480348000
1.210383000
-2.056411000
3.430914000
1.209901000
-2.139991000
3.379414000
1.209420000
-2.222281000
3.325878000
1.208947000
-2.303233000
3.270339000
1.208495000
-2.382797000
3.212830000
1.208079000
-2.460926000
3.153386000
1.207709000
-2.537573000
3.092042000
1.207395000
-2.612691000
3.028835000
1.207140000
-2.686236000
2.963804000
1.206943000
-2.758162000
2.896988000
1.206798000
-2.828427000
2.828427000
1.206696000
-2.896988000
2.758162000
1.206626000
-2.963804000
2.686236000
1.206580000
-3.028835000
2.612691000
1.206548000
-3.092042000
2.537573000
1.206523000
-3.153386000
2.460926000
1.206501000
-3.212830000
2.382797000
1.206480000
-3.270339000
2.303233000
1.206461000
-3.325878000
2.222281000
1.206446000
-3.379414000
2.139991000
1.206438000
-3.430914000
2.056411000
1.206440000
-3.480348000
1.971593000
1.206456000
-3.527685000
1.885587000
1.206486000
-3.572897000
1.798445000
1.206529000
-3.615957000
1.710220000
1.206582000
-3.656839000
1.620965000
1.206638000
-3.695518000
1.530734000
1.206692000
-3.731971000
1.439580000
1.206735000
-3.766176000
1.347559000
1.206760000
-3.798113000
1.254727000
1.206760000
-3.827761000
1.161139000
1.206731000
-3.855104000
1.066851000
1.206672000
-3.880125000
0.971920700
1.206583000
-3.902808000
0.876404900
1.206467000
-3.923141000
0.780361300
1.206327000
-3.941111000
0.683847500
1.206170000
-3.956706000
0.586921900
1.206002000
-3.969918000
0.489642700
1.205832000
-3.980739000
0.392068600
1.205663000
-3.989162000
0.294258300
1.205500000
-3.995182000
0.196270700
1.205346000
-3.998795000
0.098164920
1.205199000
-4.000000000
0.000000000
1.205057000
-3.998795000
-0.098164920
1.204914000
-3.995182000
-0.196270700
1.204766000
-3.989162000
-0.294258300
1.204607000
-3.980739000
-0.392068600
1.204436000
-3.969918000
-0.489642700
1.204249000
-3.956706000
-0.586921900
1.204046000
-3.941111000
-0.683847500
1.203830000
-3.923141000
-0.780361300
1.203602000
-3.902808000
-0.876404900
1.203366000
-3.880125000
-0.971920700
1.203127000
-3.855104000
-1.066851000
1.202887000
-3.827761000
-1.161139000
1.202650000
-3.798113000
-1.254727000
1.202418000
-3.766176000
-1.347559000
1.202193000
-3.731971000
-1.439580000
1.201973000
-3.695518000
-1.530734000
1.201758000
-3.656839000
-1.620965000
1.201547000
-3.615957000
-1.710220000
1.201338000
-3.572897000
-1.798445000
1.201131000
-3.527685000
-1.885587000
1.200926000
-3.480348000
-1.971593000
1.200724000
-3.430914000
-2.056411000
1.200524000
-3.379414000
-2.139991000
1.200325000
-3.325878000
-2.222281000
1.200126000
-3.270339000
-2.303233000
1.199925000
-3.212830000
-2.382797000
1.199721000
-3.153386000
-2.460926000
1.199516000
-3.092042000
-2.537573000
1.199312000
-3.028835000
-2.612691000
1.199115000
-2.963804000
-2.686236000
1.198933000
-2.896988000
-2.758162000
1.198774000
-2.828427000
-2.828427000
1.198645000
-2.758162000
-2.896988000
1.198552000
-2.686236000
-2.963804000
1.198498000
-2.612691000
-3.028835000
1.198486000
-2.537573000
-3.092042000
1.198516000
-2.460926000
-3.153386000
1.198586000
-2.382797000
-3.212830000
1.198695000
-2.303233000
-3.270339000
1.198841000
-2.222281000
-3.325878000
1.199019000
-2.139991000
-3.379414000
1.199226000
-2.056411000
-3.430914000
1.199455000
-1.971593000
-3.480348000
1.199703000
-1.885587000
-3.527685000
1.199965000
-1.798445000
-3.572897000
1.200237000
-1.710220000
-3.615957000
1.200517000
-1.620965000
-3.656839000
1.200806000
-1.530734000
-3.695518000
1.201102000
-1.439580000
-3.731971000
1.201403000
-1.347559000
-3.766176000
1.201707000
-1.254727000
-3.798113000
1.202010000
-1.161139000
-3.827761000
1.202305000
-1.066851000
-3.855104000
1.202587000
-0.971920700
-3.880125000
1.202850000
-0.876404900
-3.902808000
1.203091000
-0.780361300
-3.923141000
1.203306000
-0.683847500
-3.941111000
1.203496000
-0.586921900
-3.956706000
1.203661000
-0.489642700
-3.969918000
1.203805000
-0.392068600
-3.980739000
1.203931000
-0.294258300
-3.989162000
1.204042000
-0.196270700
-3.995182000
1.204141000
-0.098164920
-3.998795000
1.204232000
0.000000000
-4.000000000
1.204314000
0.098164920
-3.998795000
1.204391000
0.196270700
-3.995182000
1.204463000
0.294258300
-3.989162000
1.204532000
0.392068600
-3.980739000
1.204600000
0.489642700
-3.969918000
1.204669000
0.586921900
-3.956706000
1.204742000
0.683847500
-3.941111000
1.204820000
0.780361300
-3.923141000
1.204907000
0.876404900
-3.902808000
1.205005000
0.971920700
-3.880125000
1.205115000
1.066851000
-3.855104000
1.205237000
1.161139000
-3.827761000
1.205365000
1.254727000
-3.798113000
1.205487000
1.347559000
-3.766176000
1.205582000
1.439580000
-3.731971000
1.205620000
1.530734000
-3.695518000
1.205579000
1.620965000
-3.656839000
1.205455000
1.710220000
-3.615957000
1.205243000
1.798445000
-3.572897000
1.204918000
1.885587000
-3.527685000
1.204447000
1.971593000
-3.480348000
1.203845000
2.056411000
-3.430914000
1.203199000
2.139991000
-3.379414000
1.202617000
2.222281000
-3.325878000
1.202152000
2.303233000
-3.270339000
1.201787000
2.382797000
-3.212830000
1.201470000
2.460926000
-3.153386000
1.201161000
2.537573000
-3.092042000
1.200850000
2.612691000
-3.028835000
1.200538000
2.686236000
-2.963804000
1.200227000
2.758162000
-2.896988000
1.199922000
2.828427000
-2.828427000
1.199627000
2.896988000
-2.758162000
1.199354000
2.963804000
-2.686236000
1.199115000
3.028835000
-2.612691000
1.198921000
3.092042000
-2.537573000
1.198780000
3.153386000
-2.460926000
1.198695000
3.212830000
-2.382797000
1.198666000
3.270339000
-2.303233000
1.198689000
3.325878000
-2.222281000
1.198757000
3.379414000
-2.139991000
1.198862000
3.430914000
-2.056411000
1.198995000
3.480348000
-1.971593000
1.199148000
3.527685000
-1.885587000
1.199314000
3.572897000
-1.798445000
1.199485000
3.615957000
-1.710220000
1.199647000
3.656839000
-1.620965000
1.199787000
3.695518000
-1.530734000
1.199901000
3.731971000
-1.439580000
1.200001000
3.766176000
-1.347559000
1.200114000
3.798113000
-1.254727000
1.200265000
3.827761000
-1.161139000
1.200460000
3.855104000
-1.066851000
1.200687000
3.880125000
-0.971920700
1.200926000
3.902808000
-0.876404900
1.201156000
3.923141000
-0.780361300
1.201363000
3.941111000
-0.683847500
1.201546000
3.956706000
-0.586921900
1.201710000
3.969918000
-0.489642700
1.201857000
3.980739000
-0.392068600
1.201996000
3.989162000
-0.294258300
1.202143000
3.995182000
-0.196270700
1.202320000
3.998795000
-0.098164920
1.202541000
4.200000000
0.000000000
1.333621000
4.198735000
0.103073200
1.333981000
4.194941000
0.206084200
1.334389000
4.188620000
0.308971200
1.334842000
4.179776000
0.411672000
1.335344000
4.168414000
0.514124800
1.335896000
4.154541000
0.616267900
1.336502000
4.138166000
0.718039900
1.337161000
4.119298000
0.819379300
1.337871000
4.097949000
0.920225100
1.338627000
4.074131000
1.020517000
1.339420000
4.047859000
1.120193000
1.340243000
4.019149000
1.219195000
1.341083000
3.988018000
1.317463000
1.341930000
3.954485000
1.414937000
1.342773000
3.918570000
1.511559000
1.343601000
3.880294000
1.607270000
1.344407000
3.839681000
1.702013000
1.345184000
3.796755000
1.795731000
1.345933000
3.751542000
1.888368000
1.346654000
3.704069000
1.979866000
1.347354000
3.654365000
2.070172000
1.348042000
3.602460000
2.159231000
1.348726000
3.548385000
2.246990000
1.349414000
3.492172000
2.333395000
1.350110000
3.433856000
2.418394000
1.350820000
3.373471000
2.501937000
1.351544000
3.311055000
2.583972000
1.352282000
3.246644000
2.664452000
1.353033000
3.180277000
2.743326000
1.353791000
3.111995000
2.820548000
1.354546000
3.041838000
2.896070000
1.355286000
2.969848000
2.969848000
1.355995000
2.896070000
3.041838000
1.356655000
2.820548000
3.111995000
1.357247000
2.743326000
3.180277000
1.357750000
2.664452000
3.246644000
1.358146000
2.583972000
3.311055000
1.358412000
2.501937000
3.373471000
1.358531000
2.418394000
3.433856000
1.358506000
2.333395000
3.492172000
1.358381000
2.246990000
3.548385000
1.358232000
2.159231000
3.602460000
1.358126000
2.070172000
3.654365000
1.358085000
1.979866000
3.704069000
1.358093000
1.888368000
3.751542000
1.358126000
1.795731000
3.796755000
1.358168000
1.702013000
3.839681000
1.358208000
1.607270000
3.880294000
1.358240000
1.511559000
3.918570000
1.358249000
1.414937000
3.954485000
1.358229000
1.317463000
3.988018000
1.358171000
1.219195000
4.019149000
1.358068000
1.120193000
4.047859000
1.357918000
1.020517000
4.074131000
1.357721000
0.920225100
4.097949000
1.357474000
0.819379300
4.119298000
1.357177000
0.718039900
4.138166000
1.356828000
0.616267900
4.154541000
1.356424000
0.514124800
4.168414000
1.355964000
0.411672000
4.179776000
1.355451000
0.308971200
4.188620000
1.354895000
0.206084200
4.194941000
1.354315000
0.103073200
4.198735000
1.353738000
0.000000000
4.200000000
1.353193000
-0.103073200
4.198735000
1.352713000
-0.206084200
4.194941000
1.352320000
-0.308971200
4.188620000
1.352026000
-0.411672000
4.179776000
1.351829000
-0.514124800
4.168414000
1.351710000
-0.616267900
4.154541000
1.351638000
-0.718039900
4.138166000
1.351568000
-0.819379300
4.119298000
1.351457000
-0.920225100
4.097949000
1.351248000
-1.020517000
4.074131000
1.350899000
-1.120193000
4.047859000
1.350423000
-1.219195000
4.019149000
1.349916000
-1.317463000
3.988018000
1.349520000
-1.414937000
3.954485000
1.349311000
-1.511559000
3.918570000
1.349229000
-1.607270000
3.880294000
1.349140000
-1.702013000
3.839681000
1.348945000
-1.795731000
3.796755000
1.348620000
-1.888368000
3.751542000
1.348189000
-1.979866000
3.704069000
1.347687000
-2.070172000
3.654365000
1.347133000
-2.159231000
3.602460000
1.346546000
-2.246990000
3.548385000
1.345936000
-2.333395000
3.492172000
1.345320000
-2.418394000
3.433856000
1.344715000
-2.501937000
3.373471000
1.344143000
-2.583972000
3.311055000
1.343619000
-2.664452000
3.246644000
1.343157000
-2.743326000
3.180277000
1.342763000
-2.820548000
3.111995000
1.342436000
-2.896070000
3.041838000
1.342173000
-2.969848000
2.969848000
1.341962000
-3.041838000
2.896070000
1.341792000
-3.111995000
2.820548000
1.341652000
-3.180277000
2.743326000
1.341531000
-3.246644000
2.664452000
1.341421000
-3.311055000
2.583972000
1.341316000
-3.373471000
2.501937000
1.341215000
-3.433856000
2.418394000
1.341115000
-3.492172000
2.333395000
1.341018000
-3.548385000
2.246990000
1.340928000
-3.602460000
2.159231000
1.340849000
-3.654365000
2.070172000
1.340782000
-3.704069000
1.979866000
1.340731000
-3.751542000
1.888368000
1.340694000
-3.796755000
1.795731000
1.340669000
-3.839681000
1.702013000
1.340650000
-3.880294000
1.607270000
1.340631000
-3.918570000
1.511559000
1.340605000
-3.954485000
1.414937000
1.340565000
-3.988018000
1.317463000
1.340506000
-4.019149000
1.219195000
1.340422000
-4.047859000
1.120193000
1.340314000
-4.074131000
1.020517000
1.340179000
-4.097949000
0.920225100
1.340022000
-4.119298000
0.819379300
1.339846000
-4.138166000
0.718039900
1.339655000
-4.154541000
0.616267900
1.339457000
-4.168414000
0.514124800
1.339255000
-4.179776000
0.411672000
1.339055000
-4.188620000
0.308971200
1.338858000
-4.194941000
0.206084200
1.338664000
-4.198735000
0.103073200
1.338472000
-4.200000000
0.000000000
1.338278000
-4.198735000
-0.103073200
1.338077000
-4.194941000
-0.206084200
1.337866000
-4.188620000
-0.308971200
1.337643000
-4.179776000
-0.411672000
1.337405000
-4.168414000
-0.514124800
1.337152000
-4.154541000
-0.616267900
1.336887000
-4.138166000
-0.718039900
1.336610000
-4.119298000
-0.819379300
1.336324000
-4.097949000
-0.920225100
1.336032000
-4.074131000
-1.020517000
1.335737000
-4.047859000
-1.120193000
1.335443000
-4.019149000
-1.219195000
1.335154000
-3.988018000
-1.317463000
1.334872000
-3.954485000
-1.414937000
1.334599000
-3.918570000
-1.511559000
1.334336000
-3.880294000
-1.607270000
1.334082000
-3.839681000
-1.702013000
1.333837000
-3.796755000
-1.795731000
1.333600000
-3.751542000
-1.888368000
1.333369000
-3.704069000
-1.979866000
1.333146000
-3.654365000
-2.070172000
1.332931000
-3.602460000
-2.159231000
1.332723000
-3.548385000
-2.246990000
1.332523000
-3.492172000
-2.333395000
1.332327000
-3.433856000
-2.418394000
1.332134000
-3.373471000
-2.501937000
1.331944000
-3.311055000
-2.583972000
1.331757000
-3.246644000
-2.664452000
1.331576000
-3.180277000
-2.743326000
1.331409000
-3.111995000
-2.820548000
1.331262000
-3.041838000
-2.896070000
1.331142000
-2.969848000
-2.969848000
1.331056000
-2.896070000
-3.041838000
1.331008000
-2.820548000
-3.111995000
1.331002000
-2.743326000
-3.180277000
1.331038000
-2.664452000
-3.246644000
1.331116000
-2.583972000
-3.311055000
1.331236000
-2.501937000
-3.373471000
1.331396000
-2.418394000
-3.433856000
1.331596000
-2.333395000
-3.492172000
1.331832000
-2.246990000
-3.548385000
1.332101000
-2.159231000
-3.602460000
1.332400000
-2.070172000
-3.654365000
1.332723000
-1.979866000
-3.704069000
1.333066000
-1.888368000
-3.751542000
1.333425000
-1.795731000
-3.796755000
1.333797000
-1.702013000
-3.839681000
1.334179000
-1.607270000
-3.880294000
1.334569000
-1.511559000
-3.918570000
1.334965000
-1.414937000
-3.954485000
1.335363000
-1.317463000
-3.988018000
1.335758000
-1.219195000
-4.019149000
1.336144000
-1.120193000
-4.047859000
1.336515000
-1.020517000
-4.074131000
1.336865000
-0.920225100
-4.097949000
1.337188000
-0.819379300
-4.119298000
1.337482000
-0.718039900
-4.138166000
1.337747000
-0.616267900
-4.154541000
1.337983000
-0.514124800
-4.168414000
1.338193000
-0.411672000
-4.179776000
1.338382000
-0.308971200
-4.188620000
1.338553000
-0.206084200
-4.194941000
1.338710000
-0.103073200
-4.198735000
1.338854000
0.000000000
-4.200000000
1.338989000
0.103073200
-4.198735000
1.339114000
0.206084200
-4.194941000
1.339231000
0.308971200
-4.188620000
1.339340000
0.411672000
-4.179776000
1.339442000
0.514124800
-4.168414000
1.339539000
0.616267900
-4.154541000
1.339631000
0.718039900
-4.138166000
1.339721000
0.819379300
-4.119298000
1.339807000
0.920225100
-4.097949000
1.339885000
1.020517000
-4.074131000
1.339935000
1.120193000
-4.047859000
1.339929000
1.219195000
-4.019149000
1.339851000
1.317463000
-3.988018000
1.339723000
1.414937000
-3.954485000
1.339592000
1.511559000
-3.918570000
1.339481000
1.607270000
-3.880294000
1.339366000
1.702013000
-3.839681000
1.339201000
1.795731000
-3.796755000
1.338942000
1.888368000
-3.751542000
1.338553000
1.979866000
-3.704069000
1.338007000
2.070172000
-3.654365000
1.337327000
2.159231000
-3.602460000
1.336601000
2.246990000
-3.548385000
1.335938000
2.333395000
-3.492172000
1.335390000
2.418394000
-3.433856000
1.334937000
2.501937000
-3.373471000
1.334526000
2.583972000
-3.311055000
1.334115000
2.664452000
-3.246644000
1.333692000
2.743326000
-3.180277000
1.333259000
2.820548000
-3.111995000
1.332819000
2.896070000
-3.041838000
1.332376000
2.969848000
-2.969848000
1.331938000
3.041838000
-2.896070000
1.331518000
3.111995000
-2.820548000
1.331132000
3.180277000
-2.743326000
1.330794000
3.246644000
-2.664452000
1.330514000
3.311055000
-2.583972000
1.330297000
3.373471000
-2.501937000
1.330146000
3.433856000
-2.418394000
1.330057000
3.492172000
-2.333395000
1.330023000
3.548385000
-2.246990000
1.330036000
3.602460000
-2.159231000
1.330087000
3.654365000
-2.070172000
1.330169000
3.704069000
-1.979866000
1.330271000
3.751542000
-1.888368000
1.330385000
3.796755000
-1.795731000
1.330498000
3.839681000
-1.702013000
1.330597000
3.880294000
-1.607270000
1.330675000
3.918570000
-1.511559000
1.330746000
3.954485000
-1.414937000
1.330834000
3.988018000
-1.317463000
1.330965000
4.019149000
-1.219195000
1.331143000
4.047859000
-1.120193000
1.331356000
4.074131000
-1.020517000
1.331584000
4.097949000
-0.920225100
1.331805000
4.119298000
-0.819379300
1.332008000
4.138166000
-0.718039900
1.332191000
4.154541000
-0.616267900
1.332359000
4.168414000
-0.514124800
1.332518000
4.179776000
-0.411672000
1.332675000
4.188620000
-0.308971200
1.332847000
4.194941000
-0.206084200
1.333054000
4.198735000
-0.103073200
1.333310000
4.400000000
0.000000000
1.471739000
4.398675000
0.107981400
1.472175000
4.394700000
0.215897800
1.472682000
4.388078000
0.323684100
1.473260000
4.378813000
0.431275400
1.473912000
4.366910000
0.538607000
1.474641000
4.352377000
0.645614100
1.475451000
4.335222000
0.752232300
1.476342000
4.315455000
0.858397400
1.477312000
4.293089000
0.964045500
1.478356000
4.268137000
1.069113000
1.479464000
4.240615000
1.173536000
1.480625000
4.210537000
1.277253000
1.481825000
4.177924000
1.380200000
1.483050000
4.142794000
1.482315000
1.484285000
4.105168000
1.583538000
1.485517000
4.065070000
1.683807000
1.486735000
4.022523000
1.783062000
1.487929000
3.977553000
1.881242000
1.489096000
3.930187000
1.978290000
1.490238000
3.880454000
2.074146000
1.491358000
3.828383000
2.168752000
1.492464000
3.774006000
2.262052000
1.493563000
3.717356000
2.353990000
1.494661000
3.658466000
2.444509000
1.495762000
3.597373000
2.533556000
1.496868000
3.534113000
2.621077000
1.497978000
3.468724000
2.707019000
1.499088000
3.401246000
2.791331000
1.500193000
3.331719000
2.873960000
1.501285000
3.260185000
2.954859000
1.502352000
3.186687000
3.033978000
1.503377000
3.111270000
3.111270000
1.504344000
3.033978000
3.186687000
1.505233000
2.954859000
3.260185000
1.506023000
2.873960000
3.331719000
1.506691000
2.791331000
3.401246000
1.507216000
2.707019000
3.468724000
1.507571000
2.621077000
3.534113000
1.507736000
2.533556000
3.597373000
1.507708000
2.444509000
3.658466000
1.507528000
2.353990000
3.717356000
1.507267000
2.262052000
3.774006000
1.506991000
2.168752000
3.828383000
1.506723000
2.074146000
3.880454000
1.506450000
1.978290000
3.930187000
1.506153000
1.881242000
3.977553000
1.505825000
1.783062000
4.022523000
1.505466000
1.683807000
4.065070000
1.505078000
1.583538000
4.105168000
1.504661000
1.482315000
4.142794000
1.504216000
1.380200000
4.177924000
1.503744000
1.277253000
4.210537000
1.503245000
1.173536000
4.240615000
1.502715000
1.069113000
4.268137000
1.502152000
0.964045500
4.293089000
1.501544000
0.858397400
4.315455000
1.500878000
0.752232300
4.335222000
1.500136000
0.645614100
4.352377000
1.499303000
0.538607000
4.366910000
1.498366000
0.431275400
4.378813000
1.497330000
0.323684100
4.388078000
1.496219000
0.215897800
4.394700000
1.495080000
0.107981400
4.398675000
1.493978000
0.000000000
4.400000000
1.492992000
-0.107981400
4.398675000
1.492201000
-0.215897800
4.394700000
1.491666000
-0.323684100
4.388078000
1.491421000
-0.431275400
4.378813000
1.491461000
-0.538607000
4.366910000
1.491746000
-0.645614100
4.352377000
1.492206000
-0.752232300
4.335222000
1.492743000
-0.858397400
4.315455000
1.493262000
-0.964045500
4.293089000
1.493655000
-1.069113000
4.268137000
1.493848000
-1.173536000
4.240615000
1.493833000
-1.277253000
4.210537000
1.493719000
-1.380200000
4.177924000
1.493697000
-1.482315000
4.142794000
1.493913000
-1.583538000
4.105168000
1.494353000
-1.683807000
4.065070000
1.494847000
-1.783062000
4.022523000
1.495184000
-1.881242000
3.977553000
1.495230000
-1.978290000
3.930187000
1.494978000
-2.074146000
3.880454000
1.494499000
-2.168752000
3.828383000
1.493868000
-2.262052000
3.774006000
1.493147000
-2.353990000
3.717356000
1.492367000
-2.444509000
3.658466000
1.491555000
-2.533556000
3.597373000
1.490738000
-2.621077000
3.534113000
1.489943000
-2.707019000
3.468724000
1.489194000
-2.791331000
3.401246000
1.488512000
-2.873960000
3.331719000
1.487908000
-2.954859000
3.260185000
1.487385000
-3.033978000
3.186687000
1.486940000
-3.111270000
3.111270000
1.486563000
-3.186687000
3.033978000
1.486240000
-3.260185000
2.954859000
1.485958000
-3.331719000
2.873960000
1.485703000
-3.401246000
2.791331000
1.485467000
-3.468724000
2.707019000
1.485241000
-3.534113000
2.621077000
1.485021000
-3.597373000
2.533556000
1.484805000
-3.658466000
2.444509000
1.484594000
-3.717356000
2.353990000
1.484390000
-3.774006000
2.262052000
1.484197000
-3.828383000
2.168752000
1.484017000
-3.880454000
2.074146000
1.483854000
-3.930187000
1.978290000
1.483708000
-3.977553000
1.881242000
1.483577000
-4.022523000
1.783062000
1.483457000
-4.065070000
1.683807000
1.483343000
-4.105168000
1.583538000
1.483229000
-4.142794000
1.482315000
1.483107000
-4.177924000
1.380200000
1.482973000
-4.210537000
1.277253000
1.482824000
-4.240615000
1.173536000
1.482656000
-4.268137000
1.069113000
1.482471000
-4.293089000
0.964045500
1.482270000
-4.315455000
0.858397400
1.482057000
-4.335222000
0.752232300
1.481835000
-4.352377000
0.645614100
1.481608000
-4.366910000
0.538607000
1.481378000
-4.378813000
0.431275400
1.481147000
-4.388078000
0.323684100
1.480912000
-4.394700000
0.215897800
1.480670000
-4.398675000
0.107981400
1.480416000
-4.400000000
0.000000000
1.480145000
-4.398675000
-0.107981400
1.479854000
-4.394700000
-0.215897800
1.479541000
-4.388078000
-0.323684100
1.479207000
-4.378813000
-0.431275400
1.478856000
-4.366910000
-0.538607000
1.478492000
-4.352377000
-0.645614100
1.478120000
-4.335222000
-0.752232300
1.477742000
-4.315455000
-0.858397400
1.477360000
-4.293089000
-0.964045500
1.476977000
-4.268137000
-1.069113000
1.476593000
-4.240615000
-1.173536000
1.476212000
-4.210537000
-1.277253000
1.475837000
-4.177924000
-1.380200000
1.475473000
-4.142794000
-1.482315000
1.475123000
-4.105168000
-1.583538000
1.474791000
-4.065070000
-1.683807000
1.474479000
-4.022523000
-1.783062000
1.474188000
-3.977553000
-1.881242000
1.473918000
-3.930187000
-1.978290000
1.473668000
-3.880454000
-2.074146000
1.473440000
-3.828383000
-2.168752000
1.473232000
-3.774006000
-2.262052000
1.473045000
-3.717356000
-2.353990000
1.472876000
-3.658466000
-2.444509000
1.472722000
-3.597373000
-2.533556000
1.472581000
-3.534113000
-2.621077000
1.472450000
-3.468724000
-2.707019000
1.472329000
-3.401246000
-2.791331000
1.472222000
-3.331719000
-2.873960000
1.472133000
-3.260185000
-2.954859000
1.472068000
-3.186687000
-3.033978000
1.472034000
-3.111270000
-3.111270000
1.472035000
-3.033978000
-3.186687000
1.472072000
-2.954859000
-3.260185000
1.472147000
-2.873960000
-3.331719000
1.472259000
-2.791331000
-3.401246000
1.472409000
-2.707019000
-3.468724000
1.472595000
-2.621077000
-3.534113000
1.472819000
-2.533556000
-3.597373000
1.473080000
-2.444509000
-3.658466000
1.473380000
-2.353990000
-3.717356000
1.473717000
-2.262052000
-3.774006000
1.474089000
-2.168752000
-3.828383000
1.474493000
-2.074146000
-3.880454000
1.474926000
-1.978290000
-3.930187000
1.475383000
-1.881242000
-3.977553000
1.475861000
-1.783062000
-4.022523000
1.476356000
-1.683807000
-4.065070000
1.476861000
-1.583538000
-4.105168000
1.477375000
-1.482315000
-4.142794000
1.477890000
-1.380200000
-4.177924000
1.478402000
-1.277253000
-4.210537000
1.478904000
-1.173536000
-4.240615000
1.479389000
-1.069113000
-4.268137000
1.479851000
-0.964045500
-4.293089000
1.480285000
-0.858397400
-4.315455000
1.480687000
-0.752232300
-4.335222000
1.481056000
-0.645614100
-4.352377000
1.481392000
-0.538607000
-4.366910000
1.481698000
-0.431275400
-4.378813000
1.481978000
-0.323684100
-4.388078000
1.482236000
-0.215897800
-4.394700000
1.482476000
-0.107981400
-4.398675000
1.482700000
0.000000000
-4.400000000
1.482910000
0.107981400
-4.398675000
1.483105000
0.215897800
-4.394700000
1.483284000
0.323684100
-4.388078000
1.483448000
0.431275400
-4.378813000
1.483592000
0.538607000
-4.366910000
1.483710000
0.645614100
-4.352377000
1.483789000
0.752232300
-4.335222000
1.483806000
0.858397400
-4.315455000
1.483730000
0.964045500
-4.293089000
1.483559000
1.069113000
-4.268137000
1.483332000
1.173536000
-4.240615000
1.483110000
1.277253000
-4.210537000
1.482934000
1.380200000
-4.177924000
1.482801000
1.482315000
-4.142794000
1.482689000
1.583538000
-4.105168000
1.482567000
1.683807000
-4.065070000
1.482398000
1.783062000
-4.022523000
1.482147000
1.881242000
-3.977553000
1.481782000
1.978290000
-3.930187000
1.481275000
2.074146000
-3.880454000
1.480603000
2.168752000
-3.828383000
1.479794000
2.262052000
-3.774006000
1.478938000
2.353990000
-3.717356000
1.478145000
2.444509000
-3.658466000
1.477471000
2.533556000
-3.597373000
1.476895000
2.621077000
-3.534113000
1.476363000
2.707019000
-3.468724000
1.475834000
2.791331000
-3.401246000
1.475295000
2.873960000
-3.331719000
1.474746000
2.954859000
-3.260185000
1.474188000
3.033978000
-3.186687000
1.473627000
3.111270000
-3.111270000
1.473069000
3.186687000
-3.033978000
1.472528000
3.260185000
-2.954859000
1.472019000
3.331719000
-2.873960000
1.471556000
3.401246000
-2.791331000
1.471151000
3.468724000
-2.707019000
1.470809000
3.534113000
-2.621077000
1.470531000
3.597373000
-2.533556000
1.470315000
3.658466000
-2.444509000
1.470155000
3.717356000
-2.353990000
1.470043000
3.774006000
-2.262052000
1.469972000
3.828383000
-2.168752000
1.469933000
3.880454000
-2.074146000
1.469919000
3.930187000
-1.978290000
1.469920000
3.977553000
-1.881242000
1.469924000
4.022523000
-1.783062000
1.469916000
4.065070000
-1.683807000
1.469890000
4.105168000
-1.583538000
1.469856000
4.142794000
-1.482315000
1.469839000
4.177924000
-1.380200000
1.469863000
4.210537000
-1.277253000
1.469931000
4.240615000
-1.173536000
1.470033000
4.268137000
-1.069113000
1.470148000
4.293089000
-0.964045500
1.470258000
4.315455000
-0.858397400
1.470356000
4.335222000
-0.752232300
1.470443000
4.352377000
-0.645614100
1.470530000
4.366910000
-0.538607000
1.470623000
4.378813000
-0.431275400
1.470736000
4.388078000
-0.323684100
1.470886000
4.394700000
-0.215897800
1.471095000
4.398675000
-0.107981400
1.471378000
4.600000000
0.000000000
1.620247000
4.598615000
0.112889600
1.620855000
4.594459000
0.225711300
1.621554000
4.587536000
0.338397000
1.622341000
4.577849000
0.450878800
1.623213000
4.565406000
0.563089100
1.624170000
4.550212000
0.674960100
1.625211000
4.532277000
0.786424600
1.626332000
4.511612000
0.897415500
1.627525000
4.488230000
1.007866000
1.628780000
4.462144000
1.117709000
1.630078000
4.433370000
1.226879000
1.631397000
4.401926000
1.335309000
1.632703000
4.367829000
1.442936000
1.633960000
4.331102000
1.549693000
1.635120000
4.291767000
1.655517000
1.636135000
4.249846000
1.760344000
1.636952000
4.205365000
1.864110000
1.637523000
4.158351000
1.966753000
1.637812000
4.108832000
2.068212000
1.637804000
4.056838000
2.168425000
1.637506000
4.002400000
2.267332000
1.636953000
3.945551000
2.364873000
1.636204000
3.886326000
2.460989000
1.635340000
3.824760000
2.555623000
1.634447000
3.760890000
2.648717000
1.633614000
3.694755000
2.740217000
1.632916000
3.626393000
2.830065000
1.632408000
3.555848000
2.918209000
1.632119000
3.483160000
3.004595000
1.632057000
3.408375000
3.089171000
1.632205000
3.331537000
3.171886000
1.632534000
3.252691000
3.252691000
1.633011000
3.171886000
3.331537000
1.633603000
3.089171000
3.408375000
1.634287000
3.004595000
3.483160000
1.635051000
2.918209000
3.555848000
1.635893000
2.830065000
3.626393000
1.636811000
2.740217000
3.694755000
1.637806000
2.648717000
3.760890000
1.638891000
2.555623000
3.824760000
1.640103000
2.460989000
3.886326000
1.641484000
2.364873000
3.945551000
1.643046000
2.267332000
4.002400000
1.644736000
2.168425000
4.056838000
1.646451000
2.068212000
4.108832000
1.648080000
1.966753000
4.158351000
1.649530000
1.864110000
4.205365000
1.650741000
1.760344000
4.249846000
1.651679000
1.655517000
4.291767000
1.652336000
1.549693000
4.331102000
1.652728000
1.442936000
4.367829000
1.652882000
1.335309000
4.401926000
1.652829000
1.226879000
4.433370000
1.652593000
1.117709000
4.462144000
1.652185000
1.007866000
4.488230000
1.651593000
0.897415500
4.511612000
1.650790000
0.786424600
4.532277000
1.649741000
0.674960100
4.550212000
1.648409000
0.563089100
4.565406000
1.646780000
0.450878800
4.577849000
1.644869000
0.338397000
4.587536000
1.642744000
0.225711300
4.594459000
1.640522000
0.112889600
4.598615000
1.638365000
0.000000000
4.600000000
1.636463000
-0.112889600
4.598615000
1.635000000
-0.225711300
4.594459000
1.634127000
-0.338397000
4.587536000
1.633929000
-0.450878800
4.577849000
1.634410000
-0.563089100
4.565406000
1.635492000
-0.674960100
4.550212000
1.637028000
-0.786424600
4.532277000
1.638819000
-0.897415500
4.511612000
1.640663000
-1.007866000
4.488230000
1.642352000
-1.117709000
4.462144000
1.643734000
-1.226879000
4.433370000
1.644749000
-1.335309000
4.401926000
1.645482000
-1.442936000
4.367829000
1.646123000
-1.549693000
4.331102000
1.646834000
-1.655517000
4.291767000
1.647628000
-1.760344000
4.249846000
1.648362000
-1.864110000
4.205365000
1.648850000
-1.966753000
4.158351000
1.648985000
-2.068212000
4.108832000
1.648772000
-2.168425000
4.056838000
1.648297000
-2.267332000
4.002400000
1.647639000
-2.364873000
3.945551000
1.646866000
-2.460989000
3.886326000
1.646010000
-2.555623000
3.824760000
1.645105000
-2.648717000
3.760890000
1.644179000
-2.740217000
3.694755000
1.643267000
-2.830065000
3.626393000
1.642399000
-2.918209000
3.555848000
1.641603000
-3.004595000
3.483160000
1.640897000
-3.089171000
3.408375000
1.640288000
-3.171886000
3.331537000
1.639773000
-3.252691000
3.252691000
1.639344000
-3.331537000
3.171886000
1.638985000
-3.408375000
3.089171000
1.638677000
-3.483160000
3.004595000
1.638404000
-3.555848000
2.918209000
1.638149000
-3.626393000
2.830065000
1.637900000
-3.694755000
2.740217000
1.637648000
-3.760890000
2.648717000
1.637386000
-3.824760000
2.555623000
1.637114000
-3.886326000
2.460989000
1.636833000
-3.945551000
2.364873000
1.636545000
-4.002400000
2.267332000
1.636257000
-4.056838000
2.168425000
1.635973000
-4.108832000
2.068212000
1.635699000
-4.158351000
1.966753000
1.635436000
-4.205365000
1.864110000
1.635185000
-4.249846000
1.760344000
1.634944000
-4.291767000
1.655517000
1.634709000
-4.331102000
1.549693000
1.634475000
-4.367829000
1.442936000
1.634237000
-4.401926000
1.335309000
1.633991000
-4.433370000
1.226879000
1.633734000
-4.462144000
1.117709000
1.633463000
-4.488230000
1.007866000
1.633177000
-4.511612000
0.897415500
1.632877000
-4.532277000
0.786424600
1.632567000
-4.550212000
0.674960100
1.632248000
-4.565406000
0.563089100
1.631921000
-4.577849000
0.450878800
1.631588000
-4.587536000
0.338397000
1.631248000
-4.594459000
0.225711300
1.630896000
-4.598615000
0.112889600
1.630530000
-4.600000000
0.000000000
1.630147000
-4.598615000
-0.112889600
1.629746000
-4.594459000
-0.225711300
1.629327000
-4.587536000
-0.338397000
1.628894000
-4.577849000
-0.450878800
1.628453000
-4.565406000
-0.563089100
1.628008000
-4.550212000
-0.674960100
1.627566000
-4.532277000
-0.786424600
1.627128000
-4.511612000
-0.897415500
1.626698000
-4.488230000
-1.007866000
1.626273000
-4.462144000
-1.117709000
1.625853000
-4.433370000
-1.226879000
1.625439000
-4.401926000
-1.335309000
1.625026000
-4.367829000
-1.442936000
1.624613000
-4.331102000
-1.549693000
1.624189000
-4.291767000
-1.655517000
1.623742000
-4.249846000
-1.760344000
1.623279000
-4.205365000
-1.864110000
1.622846000
-4.158351000
-1.966753000
1.622512000
-4.108832000
-2.068212000
1.622309000
-4.056838000
-2.168425000
1.622200000
-4.002400000
-2.267332000
1.622092000
-3.945551000
-2.364873000
1.621907000
-3.886326000
-2.460989000
1.621623000
-3.824760000
-2.555623000
1.621289000
-3.760890000
-2.648717000
1.620984000
-3.694755000
-2.740217000
1.620763000
-3.626393000
-2.830065000
1.620629000
-3.555848000
-2.918209000
1.620542000
-3.483160000
-3.004595000
1.620475000
-3.408375000
-3.089171000
1.620426000
-3.331537000
-3.171886000
1.620407000
-3.252691000
-3.252691000
1.620433000
-3.171886000
-3.331537000
1.620507000
-3.089171000
-3.408375000
1.620633000
-3.004595000
-3.483160000
1.620808000
-2.918209000
-3.555848000
1.621029000
-2.830065000
-3.626393000
1.621292000
-2.740217000
-3.694755000
1.621595000
-2.648717000
-3.760890000
1.621934000
-2.555623000
-3.824760000
1.622306000
-2.460989000
-3.886326000
1.622709000
-2.364873000
-3.945551000
1.623141000
-2.267332000
-4.002400000
1.623601000
-2.168425000
-4.056838000
1.624086000
-2.068212000
-4.108832000
1.624596000
-1.966753000
-4.158351000
1.625130000
-1.864110000
-4.205365000
1.625687000
-1.760344000
-4.249846000
1.626267000
-1.655517000
-4.291767000
1.626866000
-1.549693000
-4.331102000
1.627482000
-1.442936000
-4.367829000
1.628109000
-1.335309000
-4.401926000
1.628742000
-1.226879000
-4.433370000
1.629373000
-1.117709000
-4.462144000
1.629996000
-1.007866000
-4.488230000
1.630604000
-0.897415500
-4.511612000
1.631195000
-0.786424600
-4.532277000
1.631765000
-0.674960100
-4.550212000
1.632315000
-0.563089100
-4.565406000
1.632844000
-0.450878800
-4.577849000
1.633355000
-0.338397000
-4.587536000
1.633848000
-0.225711300
-4.594459000
1.634322000
-0.112889600
-4.598615000
1.634775000
0.000000000
-4.600000000
1.635202000
0.112889600
-4.598615000
1.635597000
0.225711300
-4.594459000
1.635954000
0.338397000
-4.587536000
1.636268000
0.450878800
-4.577849000
1.636534000
0.563089100
-4.565406000
1.636744000
0.674960100
-4.550212000
1.636887000
0.786424600
-4.532277000
1.636940000
0.897415500
-4.511612000
1.636876000
1.007866000
-4.488230000
1.636696000
1.117709000
-4.462144000
1.636440000
1.226879000
-4.433370000
1.636174000
1.335309000
-4.401926000
1.635939000
1.442936000
-4.367829000
1.635735000
1.549693000
-4.331102000
1.635540000
1.655517000
-4.291767000
1.635328000
1.760344000
-4.249846000
1.635062000
1.864110000
-4.205365000
1.634709000
1.966753000
-4.158351000
1.634243000
2.068212000
-4.108832000
1.633636000
2.168425000
-4.056838000
1.632873000
2.267332000
-4.002400000
1.631981000
2.364873000
-3.945551000
1.631054000
2.460989000
-3.886326000
1.630202000
2.555623000
-3.824760000
1.629476000
2.648717000
-3.760890000
1.628853000
2.740217000
-3.694755000
1.628272000
2.830065000
-3.626393000
1.627685000
2.918209000
-3.555848000
1.627070000
3.004595000
-3.483160000
1.626420000
3.089171000
-3.408375000
1.625734000
3.171886000
-3.331537000
1.625014000
3.252691000
-3.252691000
1.624268000
3.331537000
-3.171886000
1.623517000
3.408375000
-3.089171000
1.622786000
3.483160000
-3.004595000
1.622100000
3.555848000
-2.918209000
1.621483000
3.626393000
-2.830065000
1.620953000
3.694755000
-2.740217000
1.620519000
3.760890000
-2.648717000
1.620182000
3.824760000
-2.555623000
1.619934000
3.886326000
-2.460989000
1.619760000
3.945551000
-2.364873000
1.619642000
4.002400000
-2.267332000
1.619560000
4.056838000
-2.168425000
1.619494000
4.108832000
-2.068212000
1.619426000
4.158351000
-1.966753000
1.619339000
4.205365000
-1.864110000
1.619216000
4.249846000
-1.760344000
1.619055000
4.291767000
-1.655517000
1.618871000
4.331102000
-1.549693000
1.618697000
4.367829000
-1.442936000
1.618563000
4.401926000
-1.335309000
1.618480000
4.433370000
-1.226879000
1.618442000
4.462144000
-1.117709000
1.618435000
4.488230000
-1.007866000
1.618446000
4.511612000
-0.897415500
1.618467000
4.532277000
-0.786424600
1.618504000
4.550212000
-0.674960100
1.618567000
4.565406000
-0.563089100
1.618667000
4.577849000
-0.450878800
1.618815000
4.587536000
-0.338397000
1.619030000
4.594459000
-0.225711300
1.619333000
4.598615000
-0.112889600
1.619738000
4.800000000
0.000000000
1.768086000
4.798554000
0.117797900
1.768526000
4.794219000
0.235524800
1.769053000
4.786994000
0.353109900
1.769640000
4.776887000
0.470482300
1.770256000
4.763902000
0.587571300
1.770864000
4.748047000
0.704306200
1.771419000
4.729333000
0.820617100
1.771874000
4.707769000
0.936433600
1.772185000
4.683370000
1.051686000
1.772316000
4.656150000
1.166305000
1.772247000
4.626125000
1.280221000
1.771980000
4.593314000
1.393366000
1.771536000
4.557735000
1.505672000
1.770956000
4.519412000
1.617071000
1.770293000
4.478366000
1.727496000
1.769604000
4.434622000
1.836881000
1.768944000
4.388207000
1.945158000
1.768357000
4.339149000
2.052264000
1.767874000
4.287477000
2.158134000
1.767514000
4.233222000
2.262704000
1.767285000
4.176418000
2.365911000
1.767185000
4.117097000
2.467693000
1.767206000
4.055297000
2.567989000
1.767338000
3.991054000
2.666737000
1.767569000
3.924407000
2.763879000
1.767887000
3.855396000
2.859357000
1.768281000
3.784063000
2.953112000
1.768741000
3.710450000
3.045088000
1.769259000
3.634603000
3.135230000
1.769826000
3.556566000
3.223483000
1.770434000
3.476386000
3.309795000
1.771078000
3.394113000
3.394113000
1.771760000
3.309795000
3.476386000
1.772484000
3.223483000
3.556566000
1.773271000
3.135230000
3.634603000
1.774145000
3.045088000
3.710450000
1.775143000
2.953112000
3.784063000
1.776300000
2.859357000
3.855396000
1.777650000
2.763879000
3.924407000
1.779232000
2.666737000
3.991054000
1.781099000
2.567989000
4.055297000
1.783301000
2.467693000
4.117097000
1.785842000
2.365911000
4.176418000
1.788649000
2.262704000
4.233222000
1.791589000
2.158134000
4.287477000
1.794511000
2.052264000
4.339149000
1.797286000
1.945158000
4.388207000
1.799814000
1.836881000
4.434622000
1.802031000
1.727496000
4.478366000
1.803905000
1.617071000
4.519412000
1.805438000
1.505672000
4.557735000
1.806650000
1.393366000
4.593314000
1.807574000
1.280221000
4.626125000
1.808238000
1.166305000
4.656150000
1.808663000
1.051686000
4.683370000
1.808853000
0.936433600
4.707769000
1.808800000
0.820617100
4.729333000
1.808488000
0.704306200
4.748047000
1.807904000
0.587571300
4.763902000
1.807051000
0.470482300
4.776887000
1.805960000
0.353109900
4.786994000
1.804698000
0.235524800
4.794219000
1.803375000
0.117797900
4.798554000
1.802132000
0.000000000
4.800000000
1.801126000
-0.117797900
4.798554000
1.800504000
-0.235524800
4.794219000
1.800380000
-2.052264000
4.339149000
1.813795000
-2.158134000
4.287477000
1.813308000
-2.262704000
4.233222000
1.812580000
-2.365911000
4.176418000
1.811687000
-2.467693000
4.117097000
1.810689000
-2.567989000
4.055297000
1.809617000
-2.666737000
3.991054000
1.808499000
-2.763879000
3.924407000
1.807368000
-2.859357000
3.855396000
1.806258000
-2.953112000
3.784063000
1.805207000
-3.045088000
3.710450000
1.804248000
-3.135230000
3.634603000
1.803401000
-3.223483000
3.556566000
1.802677000
-3.309795000
3.476386000
1.802072000
-3.394113000
3.394113000
1.801572000
-3.476386000
3.309795000
1.801155000
-3.556566000
3.223483000
1.800797000
-3.634603000
3.135230000
1.800474000
-3.710450000
3.045088000
1.800163000
-3.784063000
2.953112000
1.799849000
-3.855396000
2.859357000
1.799518000
-3.924407000
2.763879000
1.799163000
-3.991054000
2.666737000
1.798782000
-4.055297000
2.567989000
1.798376000
-4.117097000
2.467693000
1.797951000
-4.176418000
2.365911000
1.797514000
-4.233222000
2.262704000
1.797074000
-4.287477000
2.158134000
1.796639000
-4.339149000
2.052264000
1.796217000
-4.388207000
1.945158000
1.795812000
-4.434622000
1.836881000
1.795426000
-4.478366000
1.727496000
1.795058000
-4.519412000
1.617071000
1.794706000
-4.557735000
1.505672000
1.794366000
-4.593314000
1.393366000
1.794032000
-4.626125000
1.280221000
1.793698000
-4.656150000
1.166305000
1.793358000
-4.683370000
1.051686000
1.793009000
-4.707769000
0.936433600
1.792645000
-4.729333000
0.820617100
1.792266000
-4.748047000
0.704306200
1.791870000
-4.763902000
0.587571300
1.791457000
-4.776887000
0.470482300
1.791025000
-4.786994000
0.353109900
1.790574000
-4.794219000
0.235524800
1.790103000
-4.798554000
0.117797900
1.789610000
-4.800000000
0.000000000
1.789094000
-4.798554000
-0.117797900
1.788558000
-4.794219000
-0.235524800
1.788005000
-4.786994000
-0.353109900
1.787440000
-4.776887000
-0.470482300
1.786870000
-4.763902000
-0.587571300
1.786303000
-4.748047000
-0.704306200
1.785744000
-4.729333000
-0.820617100
1.785197000
-4.707769000
-0.936433600
1.784665000
-4.683370000
-1.051686000
1.784146000
-4.656150000
-1.166305000
1.783641000
-4.626125000
-1.280221000
1.783151000
-4.593314000
-1.393366000
1.782671000
-4.557735000
-1.505672000
1.782201000
-4.519412000
-1.617071000
1.781729000
-4.478366000
-1.727496000
1.781243000
-4.434622000
-1.836881000
1.780749000
-4.388207000
-1.945158000
1.780290000
-4.339149000
-2.052264000
1.779933000
-4.287477000
-2.158134000
1.779710000
-4.233222000
-2.262704000
1.779580000
-4.176418000
-2.365911000
1.779451000
-4.117097000
-2.467693000
1.779242000
-4.055297000
-2.567989000
1.778935000
-3.991054000
-2.666737000
1.778578000
-3.924407000
-2.763879000
1.778254000
-3.855396000
-2.859357000
1.778020000
-3.784063000
-2.953112000
1.777881000
-3.710450000
-3.045088000
1.777802000
-3.634603000
-3.135230000
1.777757000
-3.556566000
-3.223483000
1.777744000
-3.476386000
-3.309795000
1.777776000
-3.394113000
-3.394113000
1.777864000
-3.309795000
-3.476386000
1.778010000
-3.223483000
-3.556566000
1.778213000
-3.135230000
-3.634603000
1.778466000
-3.045088000
-3.710450000
1.778764000
-2.953112000
-3.784063000
1.779101000
-2.859357000
-3.855396000
1.779472000
-2.763879000
-3.924407000
1.779876000
-2.666737000
-3.991054000
1.780311000
-2.567989000
-4.055297000
1.780777000
-2.467693000
-4.117097000
1.781271000
-2.365911000
-4.176418000
1.781795000
-2.262704000
-4.233222000
1.782346000
-2.158134000
-4.287477000
1.782927000
-2.052264000
-4.339149000
1.783537000
-1.945158000
-4.388207000
1.784177000
-1.836881000
-4.434622000
1.784849000
-1.727496000
-4.478366000
1.785553000
-1.617071000
-4.519412000
1.786289000
-1.505672000
-4.557735000
1.787056000
-1.393366000
-4.593314000
1.787847000
-1.280221000
-4.626125000
1.788657000
-1.166305000
-4.656150000
1.789477000
-1.051686000
-4.683370000
1.790302000
-0.936433600
-4.707769000
1.791123000
-0.820617100
-4.729333000
1.791937000
-0.704306200
-4.748047000
1.792742000
-0.587571300
-4.763902000
1.793536000
-0.470482300
-4.776887000
1.794320000
-0.353109900
-4.786994000
1.795091000
-0.235524800
-4.794219000
1.795847000
-0.117797900
-4.798554000
1.796581000
0.000000000
-4.800000000
1.797284000
0.117797900
-4.798554000
1.797943000
0.235524800
-4.794219000
1.798548000
0.353109900
-4.786994000
1.799087000
0.470482300
-4.776887000
1.799550000
0.587571300
-4.763902000
1.799924000
0.704306200
-4.748047000
1.800198000
0.820617100
-4.729333000
1.800346000
0.936433600
-4.707769000
1.800343000
1.051686000
-4.683370000
1.800190000
1.166305000
-4.656150000
1.799932000
1.280221000
-4.626125000
1.799637000
1.393366000
-4.593314000
1.799350000
1.505672000
-4.557735000
1.799075000
1.617071000
-4.519412000
1.798792000
1.727496000
-4.478366000
1.798477000
1.836881000
-4.434622000
1.798097000
1.945158000
-4.388207000
1.797621000
2.052264000
-4.339149000
1.797023000
2.158134000
-4.287477000
1.796279000
2.262704000
-4.233222000
1.795373000
2.365911000
-4.176418000
1.794335000
2.467693000
-4.117097000
1.793258000
2.567989000
-4.055297000
1.792253000
2.666737000
-3.991054000
1.791369000
2.763879000
-3.924407000
1.790583000
2.859357000
-3.855396000
1.789828000
2.953112000
-3.784063000
1.789052000
3.045088000
-3.710450000
1.788230000
3.135230000
-3.634603000
1.787350000
3.223483000
-3.556566000
1.786404000
3.309795000
-3.476386000
1.785392000
3.394113000
-3.394113000
1.784320000
3.476386000
-3.309795000
1.783210000
3.556566000
-3.223483000
1.782089000
3.634603000
-3.135230000
1.780988000
3.710450000
-3.045088000
1.779938000
3.784063000
-2.953112000
1.778962000
3.855396000
-2.859357000
1.778080000
3.924407000
-2.763879000
1.777298000
3.991054000
-2.666737000
1.776612000
4.055297000
-2.567989000
1.776010000
4.117097000
-2.467693000
1.775473000
4.176418000
-2.365911000
1.774981000
4.233222000
-2.262704000
1.774508000
4.287477000
-2.158134000
1.774034000
4.339149000
-2.052264000
1.773535000
4.388207000
-1.945158000
1.772994000
4.434622000
-1.836881000
1.772404000
4.478366000
-1.727496000
1.771783000
4.519412000
-1.617071000
1.771164000
4.557735000
-1.505672000
1.770581000
4.593314000
-1.393366000
1.770052000
4.626125000
-1.280221000
1.769576000
4.656150000
-1.166305000
1.769146000
4.683370000
-1.051686000
1.768752000
4.707769000
-0.936433600
1.768391000
4.729333000
-0.820617100
1.768074000
4.748047000
-0.704306200
1.767809000
4.763902000
-0.587571300
1.767610000
4.776887000
-0.470482300
1.767486000
4.786994000
-0.353109900
1.767457000
4.794219000
-0.235524800
1.767543000
4.798554000
-0.117797900
1.767753000
5.000000000
0.000000000
1.915273000
4.998494000
0.122706100
1.914383000
4.993977000
0.245338400
1.913565000
4.986452000
0.367822800
1.912863000
4.975924000
0.490085700
1.912318000
4.962398000
0.612053400
1.911963000
4.945883000
0.733652400
1.911815000
4.926388000
0.854809400
1.911868000
4.903926000
0.975451600
1.912093000
4.878510000
1.095506000
1.912447000
4.850156000
1.214901000
1.912876000
4.818880000
1.333564000
1.913326000
4.784702000
1.451423000
1.913748000
4.747641000
1.568409000
1.914105000
4.707720000
1.684449000
1.914372000
4.664964000
1.799475000
1.914540000
4.619398000
1.913417000
1.914608000
4.571049000
2.026206000
1.914585000
4.519947000
2.137775000
1.914487000
4.466122000
2.248057000
1.914335000
4.409606000
2.356984000
1.914151000
4.350435000
2.464491000
1.913961000
4.288643000
2.570514000
1.913786000
4.224268000
2.674988000
1.913647000
4.157348000
2.777851000
1.913560000
4.087924000
2.879041000
1.913537000
4.016037000
2.978497000
1.913587000
3.941732000
3.076158000
1.913717000
3.865052000
3.171966000
1.913927000
3.786044000
3.265864000
1.914216000
3.704756000
3.357795000
1.914580000
3.621235000
3.447703000
1.915014000
3.535534000
3.535534000
1.915512000
3.447703000
3.621235000
1.916075000
3.357795000
3.704756000
1.916714000
3.265864000
3.786044000
1.917446000
3.171966000
3.865052000
1.918303000
3.076158000
3.941732000
1.919318000
2.978497000
4.016037000
1.920534000
2.879041000
4.087924000
1.922006000
2.777851000
4.157348000
1.923815000
2.674988000
4.224268000
1.926051000
2.570514000
4.288643000
1.928764000
2.464491000
4.350435000
1.931935000
2.356984000
4.409606000
1.935475000
2.248057000
4.466122000
1.939273000
2.137775000
4.519947000
1.943216000
2.026206000
4.571049000
1.947200000
1.913417000
4.619398000
1.951131000
1.799475000
4.664964000
1.954931000
1.684449000
4.707720000
1.958538000
1.568409000
4.747641000
1.961908000
1.451423000
4.784702000
1.965007000
1.333564000
4.818880000
1.967810000
1.214901000
4.850156000
1.970287000
1.095506000
4.878510000
1.972404000
0.975451600
4.903926000
1.974115000
0.854809400
4.926388000
1.975374000
0.733652400
4.945883000
1.976134000
0.612053400
4.962398000
1.976373000
0.490085700
4.975924000
1.976109000
0.367822800
4.986452000
1.975413000
-2.777851000
4.157348000
1.982932000
-2.879041000
4.087924000
1.981363000
-2.978497000
4.016037000
1.979851000
-3.076158000
3.941732000
1.978450000
-3.171966000
3.865052000
1.977203000
-3.265864000
3.786044000
1.976136000
-3.357795000
3.704756000
1.975254000
-3.447703000
3.621235000
1.974545000
-3.535534000
3.535534000
1.973980000
-3.621235000
3.447703000
1.973520000
-3.704756000
3.357795000
1.973127000
-3.786044000
3.265864000
1.972763000
-3.865052000
3.171966000
1.972397000
-3.941732000
3.076158000
1.972008000
-4.016037000
2.978497000
1.971582000
-4.087924000
2.879041000
1.971115000
-4.157348000
2.777851000
1.970607000
-4.224268000
2.674988000
1.970063000
-4.288643000
2.570514000
1.969493000
-4.350435000
2.464491000
1.968907000
-4.409606000
2.356984000
1.968316000
-4.466122000
2.248057000
1.967730000
-4.519947000
2.137775000
1.967156000
-4.571049000
2.026206000
1.966600000
-4.619398000
1.913417000
1.966064000
-4.664964000
1.799475000
1.965546000
-4.707720000
1.684449000
1.965042000
-4.747641000
1.568409000
1.964549000
-4.784702000
1.451423000
1.964059000
-4.818880000
1.333564000
1.963565000
-4.850156000
1.214901000
1.963061000
-4.878510000
1.095506000
1.962542000
-4.903926000
0.975451600
1.962006000
-4.926388000
0.854809400
1.961452000
-4.945883000
0.733652400
1.960880000
-4.962398000
0.612053400
1.960293000
-4.975924000
0.490085700
1.959690000
-4.986452000
0.367822800
1.959074000
-4.993977000
0.245338400
1.958444000
-4.998494000
0.122706100
1.957800000
-5.000000000
0.000000000
1.957142000
-4.998494000
-0.122706100
1.956472000
-4.993977000
-0.245338400
1.955793000
-4.986452000
-0.367822800
1.955110000
-4.975924000
-0.490085700
1.954430000
-4.962398000
-0.612053400
1.953760000
-4.945883000
-0.733652400
1.953107000
-4.926388000
-0.854809400
1.952474000
-4.903926000
-0.975451600
1.951865000
-4.878510000
-1.095506000
1.951280000
-4.850156000
-1.214901000
1.950721000
-4.818880000
-1.333564000
1.950186000
-4.784702000
-1.451423000
1.949671000
-4.747641000
-1.568409000
1.949174000
-4.707720000
-1.684449000
1.948679000
-4.664964000
-1.799475000
1.948172000
-4.619398000
-1.913417000
1.947656000
-4.571049000
-2.026206000
1.947174000
-4.519947000
-2.137775000
1.946790000
-4.466122000
-2.248057000
1.946537000
-4.409606000
-2.356984000
1.946375000
-4.350435000
-2.464491000
1.946214000
-4.288643000
-2.570514000
1.945976000
-4.224268000
-2.674988000
1.945646000
-4.157348000
-2.777851000
1.945274000
-4.087924000
-2.879041000
1.944946000
-4.016037000
-2.978497000
1.944720000
-3.941732000
-3.076158000
1.944602000
-3.865052000
-3.171966000
1.944555000
-3.786044000
-3.265864000
1.944552000
-3.704756000
-3.357795000
1.944589000
-3.621235000
-3.447703000
1.944678000
-3.535534000
-3.535534000
1.944827000
-3.447703000
-3.621235000
1.945039000
-3.357795000
-3.704756000
1.945312000
-3.265864000
-3.786044000
1.945642000
-3.171966000
-3.865052000
1.946023000
-3.076158000
-3.941732000
1.946453000
-2.978497000
-4.016037000
1.946928000
-2.879041000
-4.087924000
1.947447000
-2.777851000
-4.157348000
1.948009000
-2.674988000
-4.224268000
1.948612000
-2.570514000
-4.288643000
1.949254000
-2.464491000
-4.350435000
1.949933000
-2.356984000
-4.409606000
1.950644000
-2.248057000
-4.466122000
1.951386000
-2.137775000
-4.519947000
1.952155000
-2.026206000
-4.571049000
1.952952000
-1.913417000
-4.619398000
1.953776000
-1.799475000
-4.664964000
1.954630000
-1.684449000
-4.707720000
1.955513000
-1.568409000
-4.747641000
1.956424000
-1.451423000
-4.784702000
1.957362000
-1.333564000
-4.818880000
1.958322000
-1.214901000
-4.850156000
1.959300000
-1.095506000
-4.878510000
1.960290000
-0.975451600
-4.903926000
1.961290000
-0.854809400
-4.926388000
1.962298000
-0.733652400
-4.945883000
1.963315000
-0.612053400
-4.962398000
1.964342000
-0.490085700
-4.975924000
1.965380000
-0.367822800
-4.986452000
1.966428000
-0.245338400
-4.993977000
1.967481000
-0.122706100
-4.998494000
1.968527000
0.000000000
-5.000000000
1.969552000
0.122706100
-4.998494000
1.970538000
0.245338400
-4.993977000
1.971463000
0.367822800
-4.986452000
1.972309000
0.490085700
-4.975924000
1.973060000
0.612053400
-4.962398000
1.973696000
0.733652400
-4.945883000
1.974200000
0.854809400
-4.926388000
1.974544000
0.975451600
-4.903926000
1.974700000
1.095506000
-4.878510000
1.974669000
1.214901000
-4.850156000
1.974494000
1.333564000
-4.818880000
1.974244000
1.451423000
-4.784702000
1.973964000
1.568409000
-4.747641000
1.973662000
1.684449000
-4.707720000
1.973320000
1.799475000
-4.664964000
1.972916000
1.913417000
-4.619398000
1.972421000
2.026206000
-4.571049000
1.971808000
2.137775000
-4.519947000
1.971057000
2.248057000
-4.466122000
1.970145000
2.356984000
-4.409606000
1.969060000
2.464491000
-4.350435000
1.967834000
2.570514000
-4.288643000
1.966561000
2.674988000
-4.224268000
1.965350000
2.777851000
-4.157348000
1.964251000
2.879041000
-4.087924000
1.963235000
2.978497000
-4.016037000
1.962236000
3.076158000
-3.941732000
1.961200000
3.171966000
-3.865052000
1.960100000
3.265864000
-3.786044000
1.958927000
3.357795000
-3.704756000
1.957674000
3.447703000
-3.621235000
1.956342000
3.535534000
-3.535534000
1.954939000
3.621235000
-3.447703000
1.953481000
3.704756000
-3.357795000
1.951991000
3.786044000
-3.265864000
1.950487000
3.865052000
-3.171966000
1.948988000
3.941732000
-3.076158000
1.947509000
4.016037000
-2.978497000
1.946058000
4.087924000
-2.879041000
1.944638000
4.157348000
-2.777851000
1.943251000
4.224268000
-2.674988000
1.941892000
4.288643000
-2.570514000
1.940558000
4.350435000
-2.464491000
1.939241000
4.409606000
-2.356984000
1.937932000
4.466122000
-2.248057000
1.936622000
4.519947000
-2.137775000
1.935295000
4.571049000
-2.026206000
1.933936000
4.619398000
-1.913417000
1.932541000
4.664964000
-1.799475000
1.931130000
4.707720000
-1.684449000
1.929736000
4.747641000
-1.568409000
1.928398000
4.784702000
-1.451423000
1.927137000
4.818880000
-1.333564000
1.925956000
4.850156000
-1.214901000
1.924848000
4.878510000
-1.095506000
1.923799000
4.903926000
-0.975451600
1.922798000
4.926388000
-0.854809400
1.921835000
4.945883000
-0.733652400
1.920899000
4.962398000
-0.612053400
1.919974000
4.975924000
-0.490085700
1.919043000
4.986452000
-0.367822800
1.918100000
4.993977000
-0.245338400
1.917150000
4.998494000
-0.122706100
1.916203000
5.200000000
0.000000000
2.066024000
5.198434000
0.127614400
2.065180000
5.193736000
0.255151900
2.064588000
5.185910000
0.382535700
2.064255000
5.174960000
0.509689100
2.064177000
5.160893000
0.636535500
2.064333000
5.143718000
0.762998400
2.064683000
5.123444000
0.889001800
2.065173000
5.100083000
1.014470000
2.065737000
5.073651000
1.139326000
2.066304000
5.044162000
1.263497000
2.066806000
5.011635000
1.386906000
2.067186000
4.976089000
1.509480000
2.067400000
4.937546000
1.631145000
2.067426000
4.896029000
1.751827000
2.067256000
4.851563000
1.871454000
2.066898000
4.804173000
1.989954000
2.066371000
4.753891000
2.107255000
2.065703000
4.700744000
2.223286000
2.064925000
4.644766000
2.337979000
2.064074000
4.585990000
2.451263000
2.063185000
4.524452000
2.563071000
2.062294000
4.460188000
2.673334000
2.061434000
4.393239000
2.781988000
2.060634000
4.323642000
2.888965000
2.059917000
4.251441000
2.994202000
2.059303000
4.176679000
3.097636000
2.058803000
4.099401000
3.199204000
2.058427000
4.019654000
3.298845000
2.058177000
3.937486000
3.396499000
2.058053000
3.852946000
3.492106000
2.058050000
3.766085000
3.585611000
2.058167000
3.676955000
3.676955000
2.058405000
3.585611000
3.766085000
2.058778000
3.492106000
3.852946000
2.059312000
3.396499000
3.937486000
2.060049000
3.298845000
4.019654000
2.061048000
3.199204000
4.099401000
2.062376000
3.097636000
4.176679000
2.064102000
2.994202000
4.251441000
2.066306000
2.888965000
4.323642000
2.069083000
2.781988000
4.393239000
2.072521000
2.673334000
4.460188000
2.076655000
2.563071000
4.524452000
2.081439000
2.451263000
4.585990000
2.086754000
2.337979000
4.644766000
2.092457000
2.223286000
4.700744000
2.098413000
2.107255000
4.753891000
2.104512000
1.989954000
4.804173000
2.110661000
1.871454000
4.851563000
2.116789000
1.751827000
4.896029000
2.122837000
1.631145000
4.937546000
2.128745000
1.509480000
4.976089000
2.134442000
1.386906000
5.011635000
2.139836000
1.263497000
5.044162000
2.144810000
1.139326000
5.073651000
2.149225000
1.014470000
5.100083000
2.152940000
-3.396499000
3.937486000
2.159104000
-3.492106000
3.852946000
2.157989000
-3.585611000
3.766085000
2.157140000
-3.676955000
3.676955000
2.156507000
-3.766085000
3.585611000
2.156024000
-3.852946000
3.492106000
2.155621000
-3.937486000
3.396499000
2.155237000
-4.019654000
3.298845000
2.154823000
-4.099401000
3.199204000
2.154347000
-4.176679000
3.097636000
2.153794000
-4.251441000
2.994202000
2.153163000
-4.323642000
2.888965000
2.152465000
-4.393239000
2.781988000
2.151717000
-4.460188000
2.673334000
2.150940000
-4.524452000
2.563071000
2.150155000
-4.585990000
2.451263000
2.149381000
-4.644766000
2.337979000
2.148633000
-4.700744000
2.223286000
2.147918000
-4.753891000
2.107255000
2.147240000
-4.804173000
1.989954000
2.146596000
-4.851563000
1.871454000
2.145979000
-4.896029000
1.751827000
2.145379000
-4.937546000
1.631145000
2.144783000
-4.976089000
1.509480000
2.144179000
-5.011635000
1.386906000
2.143555000
-5.044162000
1.263497000
2.142902000
-5.073651000
1.139326000
2.142213000
-5.100083000
1.014470000
2.141485000
-5.123444000
0.889001800
2.140718000
-5.143718000
0.762998400
2.139915000
-5.160893000
0.636535500
2.139083000
-5.174960000
0.509689100
2.138229000
-5.185910000
0.382535700
2.137359000
-5.193736000
0.255151900
2.136480000
-5.198434000
0.127614400
2.135597000
-5.200000000
0.000000000
2.134713000
-5.198434000
-0.127614400
2.133833000
-5.193736000
-0.255151900
2.132960000
-5.185910000
-0.382535700
2.132097000
-5.174960000
-0.509689100
2.131248000
-5.160893000
-0.636535500
2.130417000
-5.143718000
-0.762998400
2.129608000
-5.123444000
-0.889001800
2.128826000
-5.100083000
-1.014470000
2.128072000
-5.073651000
-1.139326000
2.127352000
-5.044162000
-1.263497000
2.126667000
-5.011635000
-1.386906000
2.126023000
-4.976089000
-1.509480000
2.125420000
-4.937546000
-1.631145000
2.124858000
-4.896029000
-1.751827000
2.124324000
-4.851563000
-1.871454000
2.123804000
-4.804173000
-1.989954000
2.123300000
-4.753891000
-2.107255000
2.122849000
-4.700744000
-2.223286000
2.122513000
-4.644766000
-2.337979000
2.122316000
-4.585990000
-2.451263000
2.122215000
-4.524452000
-2.563071000
2.122113000
-4.460188000
-2.673334000
2.121932000
-4.393239000
-2.781988000
2.121651000
-4.323642000
-2.888965000
2.121323000
-4.251441000
-2.994202000
2.121033000
-4.176679000
-3.097636000
2.120840000
-4.099401000
-3.199204000
2.120750000
-4.019654000
-3.298845000
2.120729000
-3.937486000
-3.396499000
2.120751000
-3.852946000
-3.492106000
2.120816000
-3.766085000
-3.585611000
2.120941000
-3.676955000
-3.676955000
2.121143000
-3.585611000
-3.766085000
2.121430000
-3.492106000
-3.852946000
2.121810000
-3.396499000
-3.937486000
2.122284000
-3.298845000
-4.019654000
2.122851000
-3.199204000
-4.099401000
2.123507000
-3.097636000
-4.176679000
2.124243000
-2.994202000
-4.251441000
2.125049000
-2.888965000
-4.323642000
2.125912000
-2.781988000
-4.393239000
2.126819000
-2.673334000
-4.460188000
2.127757000
-2.563071000
-4.524452000
2.128715000
-2.451263000
-4.585990000
2.129683000
-2.337979000
-4.644766000
2.130658000
-2.223286000
-4.700744000
2.131637000
-2.107255000
-4.753891000
2.132623000
-1.989954000
-4.804173000
2.133620000
-1.871454000
-4.851563000
2.134631000
-1.751827000
-4.896029000
2.135662000
-1.631145000
-4.937546000
2.136713000
-1.509480000
-4.976089000
2.137784000
-1.386906000
-5.011635000
2.138874000
-1.263497000
-5.044162000
2.139979000
-1.139326000
-5.073651000
2.141100000
-1.014470000
-5.100083000
2.142238000
-0.889001800
-5.123444000
2.143400000
-0.762998400
-5.143718000
2.144593000
-0.636535500
-5.160893000
2.145829000
-0.509689100
-5.174960000
2.147115000
-0.382535700
-5.185910000
2.148453000
-0.255151900
-5.193736000
2.149839000
-0.127614400
-5.198434000
2.151256000
0.000000000
-5.200000000
2.152680000
0.127614400
-5.198434000
2.154078000
0.255151900
-5.193736000
2.155414000
0.382535700
-5.185910000
2.156651000
0.509689100
-5.174960000
2.157760000
0.636535500
-5.160893000
2.158708000
0.762998400
-5.143718000
2.159472000
0.889001800
-5.123444000
2.160021000
1.014470000
-5.100083000
2.160329000
1.139326000
-5.073651000
2.160403000
1.263497000
-5.044162000
2.160294000
1.386906000
-5.011635000
2.160082000
1.509480000
-4.976089000
2.159822000
1.631145000
-4.937546000
2.159527000
1.751827000
-4.896029000
2.159185000
1.871454000
-4.851563000
2.158779000
1.989954000
-4.804173000
2.158278000
2.107255000
-4.753891000
2.157651000
2.223286000
-4.700744000
2.156872000
2.337979000
-4.644766000
2.155913000
2.451263000
-4.585990000
2.154754000
2.563071000
-4.524452000
2.153421000
2.673334000
-4.460188000
2.152003000
2.781988000
-4.393239000
2.150603000
2.888965000
-4.323642000
2.149267000
2.994202000
-4.251441000
2.147964000
3.097636000
-4.176679000
2.146625000
3.199204000
-4.099401000
2.145191000
3.298845000
-4.019654000
2.143635000
3.396499000
-3.937486000
2.141942000
3.492106000
-3.852946000
2.140104000
3.585611000
-3.766085000
2.138118000
3.676955000
-3.676955000
2.135990000
3.766085000
-3.585611000
2.133737000
3.852946000
-3.492106000
2.131382000
3.937486000
-3.396499000
2.128950000
4.019654000
-3.298845000
2.126467000
4.099401000
-3.199204000
2.123955000
4.176679000
-3.097636000
2.121438000
4.251441000
-2.994202000
2.118930000
4.323642000
-2.888965000
2.116443000
4.393239000
-2.781988000
2.113987000
4.460188000
-2.673334000
2.111563000
4.524452000
-2.563071000
2.109170000
4.585990000
-2.451263000
2.106798000
4.644766000
-2.337979000
2.104433000
4.700744000
-2.223286000
2.102055000
4.753891000
-2.107255000
2.099643000
4.804173000
-1.989954000
2.097188000
4.851563000
-1.871454000
2.094704000
4.896029000
-1.751827000
2.092229000
4.937546000
-1.631145000
2.089803000
4.976089000
-1.509480000
2.087455000
5.011635000
-1.386906000
2.085194000
5.044162000
-1.263497000
2.083017000
5.073651000
-1.139326000
2.080919000
5.100083000
-1.014470000
2.078891000
5.123444000
-0.889001800
2.076933000
5.143718000
-0.762998400
2.075045000
5.160893000
-0.636535500
2.073230000
5.174960000
-0.509689100
2.071498000
5.185910000
-0.382535700
2.069875000
5.193736000
-0.255151900
2.068398000
5.198434000
-0.127614400
2.067104000
5.400000000
0.000000000
2.223215000
5.398374000
0.132522600
2.222183000
5.393496000
0.264965400
2.221408000
5.385368000
0.397248700
2.220895000
5.373998000
0.529292600
2.220636000
5.359390000
0.661017700
2.220608000
5.341553000
0.792344500
2.220762000
5.320499000
0.923194200
2.221032000
5.296240000
1.053488000
2.221333000
5.268792000
1.183147000
2.221575000
5.238169000
1.312093000
2.221672000
5.204391000
1.440249000
2.221553000
5.167478000
1.567537000
2.221168000
5.127452000
1.693882000
2.220493000
5.084338000
1.819205000
2.219528000
5.038161000
1.943433000
2.218296000
4.988949000
2.066491000
2.216830000
4.936733000
2.188303000
2.215176000
4.881542000
2.308798000
2.213384000
4.823411000
2.427901000
2.211505000
4.762375000
2.545542000
2.209590000
4.698470000
2.661650000
2.207687000
4.631734000
2.776155000
2.205839000
4.562210000
2.888987000
2.204086000
4.489936000
3.000079000
2.202461000
4.414958000
3.109364000
2.200989000
4.337321000
3.216776000
2.199691000
4.257071000
3.322251000
2.198580000
4.174256000
3.425724000
2.197664000
4.088928000
3.527133000
2.196945000
4.001136000
3.626419000
2.196424000
3.910934000
3.723519000
2.196103000
3.818377000
3.818377000
2.195993000
3.723519000
3.910934000
2.196120000
3.626419000
4.001136000
2.196530000
3.527133000
4.088928000
2.197294000
3.425724000
4.174256000
2.198504000
3.322251000
4.257071000
2.200265000
3.216776000
4.337321000
2.202685000
3.109364000
4.414958000
2.205873000
3.000079000
4.489936000
2.209940000
2.888987000
4.562210000
2.214970000
2.776155000
4.631734000
2.220977000
2.661650000
4.698470000
2.227871000
2.545542000
4.762375000
2.235487000
2.427901000
4.823411000
2.243634000
2.308798000
4.881542000
2.252146000
2.188303000
4.936733000
2.260894000
2.066491000
4.988949000
2.269792000
1.943433000
5.038161000
2.278785000
1.819205000
5.084338000
2.287830000
1.693882000
5.127452000
2.296871000
1.567537000
5.167478000
2.305812000
1.440249000
5.204391000
2.314503000
1.312093000
5.238169000
2.322740000
1.183147000
5.268792000
2.330273000
1.053488000
5.296240000
2.336844000
-3.527133000
4.088928000
2.350854000
-3.626419000
4.001136000
2.349625000
-3.723519000
3.910934000
2.348923000
-3.818377000
3.818377000
2.348659000
-3.910934000
3.723519000
2.348707000
-4.001136000
3.626419000
2.348931000
-4.088928000
3.527133000
2.349194000
-4.174256000
3.425724000
2.349381000
-4.257071000
3.322251000
2.349403000
-4.337321000
3.216776000
2.349204000
-4.414958000
3.109364000
2.348759000
-4.489936000
3.000079000
2.348068000
-4.562210000
2.888987000
2.347157000
-4.631734000
2.776155000
2.346063000
-4.698470000
2.661650000
2.344834000
-4.762375000
2.545542000
2.343519000
-4.823411000
2.427901000
2.342163000
-4.881542000
2.308798000
2.340806000
-4.936733000
2.188303000
2.339475000
-4.988949000
2.066491000
2.338188000
-5.038161000
1.943433000
2.336955000
-5.084338000
1.819205000
2.335775000
-5.127452000
1.693882000
2.334644000
-5.167478000
1.567537000
2.333549000
-5.204391000
1.440249000
2.332481000
-5.238169000
1.312093000
2.331424000
-5.268792000
1.183147000
2.330367000
-5.296240000
1.053488000
2.329301000
-5.320499000
0.923194200
2.328221000
-5.341553000
0.792344500
2.327126000
-5.359390000
0.661017700
2.326019000
-5.373998000
0.529292600
2.324907000
-5.385368000
0.397248700
2.323797000
-5.393496000
0.264965400
2.322697000
-5.398374000
0.132522600
2.321615000
-5.400000000
0.000000000
2.320554000
-5.398374000
-0.132522600
2.319518000
-5.393496000
-0.264965400
2.318505000
-5.385368000
-0.397248700
2.317515000
-5.373998000
-0.529292600
2.316547000
-5.359390000
-0.661017700
2.315601000
-5.341553000
-0.792344500
2.314677000
-5.320499000
-0.923194200
2.313780000
-5.296240000
-1.053488000
2.312915000
-5.268792000
-1.183147000
2.312091000
-5.238169000
-1.312093000
2.311317000
-5.204391000
-1.440249000
2.310606000
-5.167478000
-1.567537000
2.309963000
-5.127452000
-1.693882000
2.309394000
-5.084338000
-1.819205000
2.308888000
-5.038161000
-1.943433000
2.308431000
-4.988949000
-2.066491000
2.308020000
-4.936733000
-2.188303000
2.307689000
-4.881542000
-2.308798000
2.307491000
-4.823411000
-2.427901000
2.307444000
-4.762375000
-2.545542000
2.307495000
-4.698470000
-2.661650000
2.307543000
-4.631734000
-2.776155000
2.307504000
-4.562210000
-2.888987000
2.307358000
-4.489936000
-3.000079000
2.307155000
-4.414958000
-3.109364000
2.306985000
-4.337321000
-3.216776000
2.306912000
-4.257071000
-3.322251000
2.306946000
-4.174256000
-3.425724000
2.307058000
-4.088928000
-3.527133000
2.307225000
-4.001136000
-3.626419000
2.307450000
-3.910934000
-3.723519000
2.307746000
-3.818377000
-3.818377000
2.308128000
-3.723519000
-3.910934000
2.308599000
-3.626419000
-4.001136000
2.309160000
-3.527133000
-4.088928000
2.309809000
-3.425724000
-4.174256000
2.310542000
-3.322251000
-4.257071000
2.311354000
-3.216776000
-4.337321000
2.312243000
-3.109364000
-4.414958000
2.313204000
-3.000079000
-4.489936000
2.314234000
-2.888987000
-4.562210000
2.315325000
-2.776155000
-4.631734000
2.316471000
-2.661650000
-4.698470000
2.317663000
-2.545542000
-4.762375000
2.318891000
-2.427901000
-4.823411000
2.320147000
-2.308798000
-4.881542000
2.321420000
-2.188303000
-4.936733000
2.322705000
-2.066491000
-4.988949000
2.323994000
-1.943433000
-5.038161000
2.325283000
-1.819205000
-5.084338000
2.326568000
-1.693882000
-5.127452000
2.327847000
-1.567537000
-5.167478000
2.329117000
-1.440249000
-5.204391000
2.330381000
-1.312093000
-5.238169000
2.331644000
-1.183147000
-5.268792000
2.332918000
-1.053488000
-5.296240000
2.334223000
-0.923194200
-5.320499000
2.335583000
-0.792344500
-5.341553000
2.337029000
-0.661017700
-5.359390000
2.338588000
-0.529292600
-5.373998000
2.340283000
-0.397248700
-5.385368000
2.342122000
-0.264965400
-5.393496000
2.344095000
-0.132522600
-5.398374000
2.346174000
0.000000000
-5.400000000
2.348310000
0.132522600
-5.398374000
2.350442000
0.264965400
-5.393496000
2.352501000
2.308798000
-4.881542000
2.355582000
2.427901000
-4.823411000
2.354542000
2.545542000
-4.762375000
2.353311000
2.661650000
-4.698470000
2.351894000
2.776155000
-4.631734000
2.350358000
2.888987000
-4.562210000
2.348783000
3.000079000
-4.489936000
2.347193000
3.109364000
-4.414958000
2.345542000
3.216776000
-4.337321000
2.343745000
3.322251000
-4.257071000
2.341737000
3.425724000
-4.174256000
2.339482000
3.527133000
-4.088928000
2.336959000
3.626419000
-4.001136000
2.334154000
3.723519000
-3.910934000
2.331061000
3.818377000
-3.818377000
2.327685000
3.910934000
-3.723519000
2.324045000
4.001136000
-3.626419000
2.320174000
4.088928000
-3.527133000
2.316116000
4.174256000
-3.425724000
2.311921000
4.257071000
-3.322251000
2.307642000
4.337321000
-3.216776000
2.303332000
4.414958000
-3.109364000
2.299042000
4.489936000
-3.000079000
2.294811000
4.562210000
-2.888987000
2.290674000
4.631734000
-2.776155000
2.286648000
4.698470000
-2.661650000
2.282741000
4.762375000
-2.545542000
2.278947000
4.823411000
-2.427901000
2.275247000
4.881542000
-2.308798000
2.271612000
4.936733000
-2.188303000
2.268012000
4.988949000
-2.066491000
2.264425000
5.038161000
-1.943433000
2.260859000
5.084338000
-1.819205000
2.257346000
5.127452000
-1.693882000
2.253925000
5.167478000
-1.567537000
2.250627000
5.204391000
-1.440249000
2.247469000
5.238169000
-1.312093000
2.244459000
5.268792000
-1.183147000
2.241600000
5.296240000
-1.053488000
2.238892000
5.320499000
-0.923194200
2.236340000
5.341553000
-0.792344500
2.233947000
5.359390000
-0.661017700
2.231710000
5.373998000
-0.529292600
2.229630000
5.385368000
-0.397248700
2.227719000
5.393496000
-0.264965400
2.225998000
5.398374000
-0.132522600
2.224491000
5.397146000
1.493591000
2.381769000
5.358866000
1.625594000
2.377726000
5.317358000
1.756618000
2.373732000
5.272646000
1.886583000
2.369797000
5.224760000
2.015412000
2.365921000
5.173725000
2.143027000
2.362099000
5.119575000
2.269351000
2.358327000
5.062340000
2.394308000
2.354610000
5.002056000
2.517823000
2.350958000
4.938759000
2.639822000
2.347393000
4.872487000
2.760230000
2.343943000
4.803280000
2.878975000
2.340641000
4.731180000
2.995987000
2.337519000
4.656229000
3.111193000
2.334609000
4.578475000
3.224526000
2.331938000
4.497962000
3.335916000
2.329528000
4.414740000
3.445297000
2.327394000
4.328858000
3.552602000
2.325546000
4.240369000
3.657768000
2.323991000
4.149326000
3.760730000
2.322733000
4.055784000
3.861427000
2.321786000
3.959798000
3.959798000
2.321173000
3.861427000
4.055784000
2.320944000
3.760730000
4.149326000
2.321184000
3.657768000
4.240369000
2.322015000
3.552602000
4.328858000
2.323600000
3.445297000
4.414740000
2.326129000
3.335916000
4.497962000
2.329805000
3.224526000
4.578475000
2.334837000
3.111193000
4.656229000
2.341423000
2.995987000
4.731180000
2.349718000
2.878975000
4.803280000
2.359770000
2.760230000
4.872487000
2.371480000
2.639822000
4.938759000
2.384620000
2.517823000
5.002056000
2.398881000
2.394308000
5.062340000
2.413924000
2.269351000
5.119575000
2.429406000
2.143027000
5.173725000
2.444999000
2.015412000
5.224760000
2.460401000
1.886583000
5.272646000
2.475348000
1.756618000
5.317358000
2.489602000
-4.149326000
3.760730000
2.555062000
-4.240369000
3.657768000
2.554479000
-4.328858000
3.552602000
2.553968000
-4.414740000
3.445297000
2.553443000
-4.497962000
3.335916000
2.552836000
-4.578475000
3.224526000
2.552100000
-4.656229000
3.111193000
2.551211000
-4.731180000
2.995987000
2.550164000
-4.803280000
2.878975000
2.548973000
-4.872487000
2.760230000
2.547661000
-4.938759000
2.639822000
2.546258000
-5.002056000
2.517823000
2.544797000
-5.062340000
2.394308000
2.543306000
-5.119575000
2.269351000
2.541806000
-5.173725000
2.143027000
2.540313000
-5.224760000
2.015412000
2.538836000
-5.272646000
1.886583000
2.537377000
-5.317358000
1.756618000
2.535933000
-5.358866000
1.625594000
2.534497000
-5.397146000
1.493591000
2.533062000
-5.432175000
1.360689000
2.531620000
-5.463932000
1.226967000
2.530162000
-5.492397000
1.092506000
2.528684000
-5.517555000
0.957386600
2.527187000
-5.539388000
0.821690600
2.525675000
-5.557886000
0.685499800
2.524157000
-5.573034000
0.548896000
2.522644000
-5.584826000
0.411961600
2.521150000
-5.593255000
0.274779000
2.519689000
-5.598313000
0.137430900
2.518270000
-5.600000000
0.000000000
2.516901000
-5.598313000
-0.137430900
2.515584000
-5.593255000
-0.274779000
2.514316000
-5.584826000
-0.411961600
2.513095000
-5.573034000
-0.548896000
2.511915000
-5.557886000
-0.685499800
2.510775000
-5.539388000
-0.821690600
2.509674000
-5.517555000
-0.957386600
2.508618000
-5.492397000
-1.092506000
2.507615000
-5.463932000
-1.226967000
2.506679000
-5.432175000
-1.360689000
2.505826000
-5.397146000
-1.493591000
2.505072000
-5.358866000
-1.625594000
2.504429000
-5.317358000
-1.756618000
2.503904000
-5.272646000
-1.886583000
2.503487000
-5.224760000
-2.015412000
2.503162000
-5.173725000
-2.143027000
2.502923000
-5.119575000
-2.269351000
2.502798000
-5.062340000
-2.394308000
2.502832000
-5.002056000
-2.517823000
2.503037000
-4.938759000
-2.639822000
2.503355000
-4.872487000
-2.760230000
2.503676000
-4.803280000
-2.878975000
2.503914000
-4.731180000
-2.995987000
2.504046000
-4.656229000
-3.111193000
2.504122000
-4.578475000
-3.224526000
2.504231000
-4.497962000
-3.335916000
2.504439000
-4.414740000
-3.445297000
2.504759000
-4.328858000
-3.552602000
2.505164000
-4.240369000
-3.657768000
2.505632000
-4.149326000
-3.760730000
2.506166000
-4.055784000
-3.861427000
2.506778000
-3.959798000
-3.959798000
2.507480000
-3.861427000
-4.055784000
2.508271000
-3.760730000
-4.149326000
2.509147000
-3.657768000
-4.240369000
2.510098000
-3.552602000
-4.328858000
2.511114000
-3.445297000
-4.414740000
2.512188000
-3.335916000
-4.497962000
2.513312000
-3.224526000
-4.578475000
2.514482000
-3.111193000
-4.656229000
2.515697000
-2.995987000
-4.731180000
2.516958000
-2.878975000
-4.803280000
2.518265000
-2.760230000
-4.872487000
2.519623000
-2.639822000
-4.938759000
2.521032000
-2.517823000
-5.002056000
2.522493000
-2.394308000
-5.062340000
2.524005000
-2.269351000
-5.119575000
2.525564000
-2.143027000
-5.173725000
2.527166000
-2.015412000
-5.224760000
2.528804000
-1.886583000
-5.272646000
2.530472000
-1.756618000
-5.317358000
2.532169000
-1.625594000
-5.358866000
2.533894000
-1.493591000
-5.397146000
2.535653000
-1.360689000
-5.432175000
2.537459000
-1.226967000
-5.463932000
2.539326000
-1.092506000
-5.492397000
2.541275000
-0.957386600
-5.517555000
2.543325000
-0.821690600
-5.539388000
2.545492000
-0.685499800
-5.557886000
2.547787000
-0.548896000
-5.573034000
2.550209000
-0.411961600
-5.584826000
2.552745000
3.657768000
-4.240369000
2.545157000
3.760730000
-4.149326000
2.541953000
3.861427000
-4.055784000
2.538462000
3.959798000
-3.959798000
2.534693000
4.055784000
-3.861427000
2.530672000
3.679481000
4.483460000
2.461867000
3.568343000
4.572409000
2.459657000
3.455056000
4.658604000
2.460851000
3.339688000
4.741992000
2.465864000
3.222307000
4.822524000
2.474893000
3.102986000
4.900151000
2.487881000
2.981796000
4.974826000
2.504477000
2.858810000
5.046504000
2.524046000
2.734101000
5.115144000
2.545753000
2.607746000
5.180701000
2.568688000
2.479820000
5.243138000
2.591989000
-4.297517000
3.895042000
2.769794000
-4.391811000
3.788403000
2.768536000
-4.483460000
3.679481000
2.767510000
-4.572409000
3.568343000
2.766618000
-4.658604000
3.455056000
2.765774000
-4.741992000
3.339688000
2.764909000
-4.822524000
3.222307000
2.763973000
-4.900151000
3.102986000
2.762937000
-4.974826000
2.981796000
2.761792000
-5.046504000
2.858810000
2.760541000
-5.115144000
2.734101000
2.759196000
-5.180701000
2.607746000
2.757775000
-5.243138000
2.479820000
2.756293000
-5.302417000
2.350400000
2.754765000
-5.358501000
2.219564000
2.753198000
-5.411358000
2.087391000
2.751597000
-5.460956000
1.953961000
2.749961000
-5.507264000
1.819354000
2.748286000
-5.550254000
1.683651000
2.746565000
-5.589901000
1.546934000
2.744794000
-5.626182000
1.409285000
2.742966000
-5.659072000
1.270787000
2.741080000
-5.688555000
1.131524000
2.739140000
-5.714611000
0.991579000
2.737153000
-5.737224000
0.851036700
2.735136000
-5.756382000
0.709982000
2.733107000
-5.772071000
0.568499400
2.731089000
-5.784285000
0.426674500
2.729106000
-5.793014000
0.284592500
2.727179000
-5.798254000
0.142339100
2.725324000
-5.800000000
0.000000000
2.723552000
-5.798254000
-0.142339100
2.721867000
-5.793014000
-0.284592500
2.720264000
-5.784285000
-0.426674500
2.718738000
-5.772071000
-0.568499400
2.717282000
-5.756382000
-0.709982000
2.715893000
-5.737224000
-0.851036700
2.714571000
-5.714611000
-0.991579000
2.713326000
-5.688555000
-1.131524000
2.712173000
-5.659072000
-1.270787000
2.711131000
-5.626182000
-1.409285000
2.710226000
-5.589901000
-1.546934000
2.709479000
-5.550254000
-1.683651000
2.708907000
-5.507264000
-1.819354000
2.708519000
-5.460956000
-1.953961000
2.708304000
-5.411358000
-2.087391000
2.708241000
-5.358501000
-2.219564000
2.708316000
-5.302417000
-2.350400000
2.708549000
-5.243138000
-2.479820000
2.708976000
-5.180701000
-2.607746000
2.709599000
-5.115144000
-2.734101000
2.710352000
-5.046504000
-2.858810000
2.711122000
-4.974826000
-2.981796000
2.711817000
-4.900151000
-3.102986000
2.712413000
-4.822524000
-3.222307000
2.712961000
-4.741992000
-3.339688000
2.713551000
-4.658604000
-3.455056000
2.714251000
-4.572409000
-3.568343000
2.715075000
-4.483460000
-3.679481000
2.715994000
-4.391811000
-3.788403000
2.716987000
-4.297517000
-3.895042000
2.718049000
-4.200634000
-3.999336000
2.719189000
-4.101219000
-4.101219000
2.720409000
-3.999336000
-4.200634000
2.721699000
-3.895042000
-4.297517000
2.723044000
-3.788403000
-4.391811000
2.724424000
-3.679481000
-4.483460000
2.725821000
-3.568343000
-4.572409000
2.727217000
-3.455056000
-4.658604000
2.728606000
-3.339688000
-4.741992000
2.729989000
-3.222307000
-4.822524000
2.731377000
-3.102986000
-4.900151000
2.732793000
-2.981796000
-4.974826000
2.734269000
-2.858810000
-5.046504000
2.735839000
-2.734101000
-5.115144000
2.737538000
-2.607746000
-5.180701000
2.739391000
-2.479820000
-5.243138000
2.741407000
-2.350400000
-5.302417000
2.743579000
-2.219564000
-5.358501000
2.745881000
-2.087391000
-5.411358000
2.748272000
-1.953961000
-5.460956000
2.750706000
-1.819354000
-5.507264000
2.753138000
-1.683651000
-5.550254000
2.755532000
-1.546934000
-5.589901000
2.757874000
-1.409285000
-5.626182000
2.760166000
-1.270787000
-5.659072000
2.762433000
-1.131524000
-5.688555000
2.764714000
-4.445707000
4.029354000
2.993143000
-4.543253000
3.919037000
2.990778000
-4.638062000
3.806360000
2.988967000
-4.730079000
3.691390000
2.987599000
-4.819245000
3.574196000
2.986559000
-4.905509000
3.454849000
2.985738000
-4.988818000
3.333421000
2.985037000
-5.069121000
3.209986000
2.984380000
-5.146372000
3.084617000
2.983704000
-5.220522000
2.957389000
2.982969000
-5.291528000
2.828381000
2.982144000
-5.359346000
2.697668000
2.981211000
-5.423936000
2.565331000
2.980159000
-5.485259000
2.431448000
2.978977000
-5.543277000
2.296101000
2.977659000
-5.597957000
2.159370000
2.976197000
-5.649264000
2.021339000
2.974585000
-5.697169000
1.882091000
2.972819000
-5.741642000
1.741708000
2.970895000
-5.782656000
1.600276000
2.968815000
-5.820188000
1.457881000
2.966583000
-5.854213000
1.314607000
2.964211000
-5.884711000
1.170542000
2.961716000
-5.911666000
1.025771000
2.959125000
-5.935059000
0.880382800
2.956468000
-5.954877000
0.734464000
2.953783000
-5.971108000
0.588102800
2.951109000
-5.983743000
0.441387400
2.948483000
-5.992773000
0.294406100
2.945941000
-5.998193000
0.147247400
2.943506000
-6.000000000
0.000000000
2.941196000
-5.998193000
-0.147247400
2.939015000
-5.992773000
-0.294406100
2.936962000
-5.983743000
-0.441387400
2.935028000
-5.971108000
-0.588102800
2.933206000
-5.954877000
-0.734464000
2.931492000
-5.935059000
-0.880382800
2.929890000
-5.911666000
-1.025771000
2.928411000
-5.884711000
-1.170542000
2.927077000
-5.854213000
-1.314607000
2.925916000
-5.820188000
-1.457881000
2.924959000
-5.782656000
-1.600276000
2.924234000
-5.741642000
-1.741708000
2.923760000
-5.697169000
-1.882091000
2.923546000
-5.649264000
-2.021339000
2.923580000
-5.597957000
-2.159370000
2.923835000
-5.543277000
-2.296101000
2.924293000
-5.485259000
-2.431448000
2.924968000
-5.423936000
-2.565331000
2.925891000
-5.359346000
-2.697668000
2.927061000
-5.291528000
-2.828381000
2.928409000
-5.220522000
-2.957389000
2.929821000
-5.146372000
-3.084617000
2.931205000
-5.069121000
-3.209986000
2.932535000
-4.988818000
-3.333421000
2.933864000
-4.905509000
-3.454849000
2.935280000
-4.819245000
-3.574196000
2.936850000
-4.730079000
-3.691390000
2.938584000
-4.638062000
-3.806360000
2.940448000
-4.543253000
-3.919037000
2.942413000
-4.445707000
-4.029354000
2.944465000
-4.345483000
-4.137243000
2.946599000
-4.242640000
-4.242640000
2.948800000
-4.137243000
-4.345483000
2.951036000
-4.029354000
-4.445707000
2.953269000
-3.919037000
-4.543253000
2.955453000
-3.806360000
-4.638062000
2.957538000
-3.691390000
-4.730079000
2.959483000
-3.574196000
-4.819245000
2.961257000
-3.454849000
-4.905509000
2.962849000
-3.333421000
-4.988818000
2.964270000
-3.209986000
-5.069121000
2.965560000
-3.084617000
-5.146372000
2.966784000
-2.957389000
-5.220522000
2.968024000
-2.828381000
-5.291528000
2.969372000
-2.697668000
-5.359346000
2.970910000
-2.565331000
-5.423936000
2.972704000
-2.431448000
-5.485259000
2.974786000
-2.296101000
-5.543277000
2.977154000
-2.159370000
-5.597957000
2.979777000
-2.021339000
-5.649264000
2.982596000
-1.882091000
-5.697169000
2.985546000
