# Supplementary material for: Customized Finite Element Modelling of the Human Cornea
Source: PLoS One. 2015 Jun 22;10(6):e0130426. doi: 10.1371/journal.pone.0130426 (PMC4476710; doi:10.1371/journal.pone.0130426)
Supplement: S1 Dataset — The.xyz files contain the coordinates lying on the anterior surface of th e cornea and.csv files contain the thicknesses associated to these points. (ZIP) [file pone.0130426.s001.zip › SupplementaryFiles/S8_Dataset.csv.csv]

Radii [mm]
0.000000000; 0.200000000; 0.400000000; 0.600000000; 0.800000000; 1.000000000; 1.200000000; 1.400000000; 1.600000000; 1.800000000; 2.000000000; 2.200000000; 2.400000000; 2.600000000; 2.800000000; 3.000000000; 3.200000000; 3.400000000; 3.600000000; 3.800000000; 4.000000000; 4.200000000; 4.400000000; 4.600000000; 4.800000000; 5.000000000; 5.200000000; 5.400000000; 5.600000000; 5.800000000; 6.0000000…
CornealThickness [um]
467.969900000; 467.969900000; 467.969900000; 467.969900000; 467.969900000; 467.969900000; 467.969900000; 467.969900000; 467.969900000; 467.969900000; 467.969900000; 467.969900000; 467.969900000; 467.969900000; 467.969900000; 467.969900000; 467.969900000; 467.969900000; 467.969900000; 467.969900000; 467.969900000; 467.969900000; 467.969900000; 467.969900000; 467.969900000; 467.969900000; 467.96990…
471.585800000; 471.640600000; 471.692600000; 471.742000000; 471.788600000; 471.832600000; 471.873700000; 471.912200000; 471.947900000; 471.981000000; 472.011400000; 472.039200000; 472.064300000; 472.086900000; 472.107100000; 472.124800000; 472.140000000; 472.153000000; 472.163600000; 472.172100000; 472.178300000; 472.182400000; 472.184300000; 472.184200000; 472.182000000; 472.177900000; 472.17170…
476.325100000; 476.434000000; 476.537400000; 476.635300000; 476.727500000; 476.814000000; 476.894800000; 476.969700000; 477.038900000; 477.102300000; 477.160000000; 477.212000000; 477.258400000; 477.299300000; 477.334700000; 477.364700000; 477.389600000; 477.409300000; 477.424100000; 477.433900000; 477.439000000; 477.439500000; 477.435400000; 477.426900000; 477.414100000; 477.397000000; 477.37570…
481.914900000; 482.078700000; 482.234500000; 482.382100000; 482.521500000; 482.652600000; 482.775300000; 482.889600000; 482.995500000; 483.093000000; 483.182300000; 483.263400000; 483.336400000; 483.401400000; 483.458600000; 483.508100000; 483.550000000; 483.584600000; 483.611900000; 483.632200000; 483.645700000; 483.652400000; 483.652500000; 483.646100000; 483.633500000; 483.614600000; 483.58960…
488.566900000; 488.778100000; 488.979200000; 489.169800000; 489.349800000; 489.519200000; 489.677900000; 489.825800000; 489.963100000; 490.089600000; 490.205600000; 490.311100000; 490.406300000; 490.491200000; 490.566200000; 490.631400000; 490.687000000; 490.733400000; 490.770600000; 490.799000000; 490.818800000; 490.830100000; 490.833300000; 490.828500000; 490.815900000; 490.795700000; 490.76800…
496.245900000; 496.506500000; 496.755200000; 496.991800000; 497.216200000; 497.428000000; 497.627300000; 497.813900000; 497.987700000; 498.148800000; 498.297100000; 498.432800000; 498.555900000; 498.666600000; 498.765100000; 498.851500000; 498.926100000; 498.989000000; 499.040500000; 499.081000000; 499.110500000; 499.129400000; 499.137900000; 499.136300000; 499.124800000; 499.103600000; 499.07290…
505.164500000; 505.465400000; 505.754000000; 506.029900000; 506.292800000; 506.542500000; 506.778700000; 507.001200000; 507.209700000; 507.404000000; 507.584100000; 507.749800000; 507.901100000; 508.037800000; 508.160100000; 508.267900000; 508.361300000; 508.440400000; 508.505400000; 508.556400000; 508.593700000; 508.617600000; 508.628200000; 508.626000000; 508.611300000; 508.584400000; 508.54560…
515.063300000; 515.392600000; 515.710300000; 516.015900000; 516.309000000; 516.589100000; 516.855900000; 517.108900000; 517.347800000; 517.572100000; 517.781600000; 517.975800000; 518.154400000; 518.317100000; 518.463800000; 518.594100000; 518.707900000; 518.805200000; 518.885800000; 518.949900000; 518.997600000; 519.029000000; 519.044400000; 519.044300000; 519.028700000; 518.998400000; 518.95370…
525.738300000; 526.097700000; 526.447200000; 526.786100000; 527.114000000; 527.430100000; 527.733900000; 528.024800000; 528.302000000; 528.565000000; 528.813100000; 529.045700000; 529.262100000; 529.461900000; 529.644300000; 529.809100000; 529.955800000; 530.084000000; 530.193500000; 530.284200000; 530.356100000; 530.409200000; 530.443800000; 530.460000000; 530.458400000; 530.439300000; 530.40340…
536.933300000; 537.300800000; 537.662000000; 538.016400000; 538.363100000; 538.701600000; 539.031000000; 539.350500000; 539.659200000; 539.956400000; 540.240800000; 540.511800000; 540.768400000; 541.009500000; 541.234400000; 541.442300000; 541.632400000; 541.804100000; 541.956700000; 542.089900000; 542.203400000; 542.297000000; 542.370700000; 542.424600000; 542.459000000; 542.474200000; 542.47070…
549.128000000; 549.523300000; 549.916300000; 550.306500000; 550.692900000; 551.075000000; 551.451700000; 551.822100000; 552.185000000; 552.539400000; 552.884200000; 553.218000000; 553.539700000; 553.848200000; 554.142100000; 554.420400000; 554.681900000; 554.925700000; 555.150900000; 555.356800000; 555.542500000; 555.707800000; 555.852400000; 555.975800000; 556.078400000; 556.160000000; 556.22110…
563.066300000; 563.478300000; 563.890700000; 564.302900000; 564.714400000; 565.124400000; 565.532300000; 565.937000000; 566.337600000; 566.732900000; 567.121600000; 567.502600000; 567.874500000; 568.235700000; 568.585100000; 568.921100000; 569.242400000; 569.547600000; 569.835600000; 570.105200000; 570.355400000; 570.585400000; 570.794400000; 570.982100000; 571.147900000; 571.291900000; 571.41400…
577.142600000; 577.558800000; 577.978600000; 578.401600000; 578.827100000; 579.254400000; 579.682500000; 580.110500000; 580.537300000; 580.961700000; 581.382500000; 581.798300000; 582.207900000; 582.609900000; 583.002800000; 583.385300000; 583.755900000; 584.113300000; 584.456400000; 584.783800000; 585.094400000; 585.387500000; 585.661900000; 585.917200000; 586.152900000; 586.368600000; 586.56410…
592.471400000; 592.878300000; 593.289900000; 593.705800000; 594.125900000; 594.549500000; 594.976100000; 595.405300000; 595.836100000; 596.267900000; 596.700000000; 597.131300000; 597.561000000; 597.988100000; 598.411600000; 598.830400000; 599.243300000; 599.649200000; 600.046800000; 600.434900000; 600.812400000; 601.178000000; 601.530500000; 601.869000000; 602.192400000; 602.499900000; 602.79080…
608.812800000; 609.229100000; 609.649200000; 610.073100000; 610.500500000; 610.931800000; 611.366500000; 611.804700000; 612.246200000; 612.690700000; 613.138200000; 613.588300000; 614.040600000; 614.494800000; 614.950200000; 615.406200000; 615.862000000; 616.316500000; 616.768800000; 617.217500000; 617.661200000; 618.098500000; 618.527800000; 618.947400000; 619.356000000; 619.751900000; 620.13350…
627.383500000; 627.806000000; 628.232400000; 628.662800000; 629.097200000; 629.535500000; 629.977700000; 630.423300000; 630.872600000; 631.325100000; 631.780600000; 632.239000000; 632.700000000; 633.163000000; 633.627600000; 634.093300000; 634.559100000; 635.024100000; 635.487100000; 635.946800000; 636.401700000; 636.850100000; 637.290200000; 637.720300000; 638.138500000; 638.543100000; 638.93260…
646.961500000; 647.315100000; 647.677300000; 648.047900000; 648.426500000; 648.812500000; 649.205600000; 649.605500000; 650.011600000; 650.423700000; 650.841600000; 651.264900000; 651.693300000; 652.126500000; 652.564000000; 653.005100000; 653.449000000; 653.894700000; 654.340800000; 654.785900000; 655.228100000; 655.665600000; 656.096300000; 656.518100000; 656.928800000; 657.326600000; 657.70950…
666.992200000; 667.256700000; 667.533400000; 667.821600000; 668.120500000; 668.429400000; 668.747600000; 669.074300000; 669.409400000; 669.752400000; 670.103000000; 670.461100000; 670.826500000; 671.199000000; 671.578200000; 671.963700000; 672.354500000; 672.749600000; 673.147500000; 673.546300000; 673.944200000; 674.338800000; 674.727500000; 675.107800000; 675.477100000; 675.832800000; 676.17270…
687.025000000; 687.194000000; 687.380900000; 687.584500000; 687.803300000; 688.035800000; 688.280600000; 688.536500000; 688.802400000; 689.077400000; 689.360800000; 689.652000000; 689.950400000; 690.255500000; 690.566400000; 690.882300000; 691.201700000; 691.523000000; 691.844400000; 692.163300000; 692.477100000; 692.783000000; 693.077600000; 693.358100000; 693.621200000; 693.864100000; 694.08410…
706.263100000; 706.282300000; 706.324900000; 706.388900000; 706.472100000; 706.572300000; 706.687300000; 706.815100000; 706.954000000; 707.102600000; 707.259600000; 707.423900000; 707.594400000; 707.770100000; 707.949700000; 708.131400000; 708.313300000; 708.492900000; 708.667400000; 708.833400000; 708.987500000; 709.125900000; 709.244600000; 709.340100000; 709.408600000; 709.447100000; 709.45300…
724.495800000; 724.300700000; 724.130600000; 723.983100000; 723.855900000; 723.746600000; 723.652800000; 723.572500000; 723.503900000; 723.445600000; 723.396200000; 723.354900000; 723.320400000; 723.291300000; 723.265800000; 723.241500000; 723.215500000; 723.183900000; 723.142500000; 723.086200000; 723.009600000; 722.907300000; 722.773600000; 722.603100000; 722.390700000; 722.132400000; 721.82480…
741.460700000; 740.986700000; 740.536100000; 740.106900000; 739.696700000; 739.302700000; 738.922800000; 738.554800000; 738.197100000; 737.848400000; 737.508000000; 737.175000000; 736.848600000; 736.527900000; 736.211300000; 735.896600000; 735.580900000; 735.260600000; 734.931100000; 734.587600000; 734.224500000; 733.836600000; 733.418200000; 732.964400000; 732.470900000; 731.934200000; 731.35200…
756.932100000; 756.110700000; 755.298600000; 754.495800000; 753.701800000; 752.916600000; 752.140100000; 751.373100000; 750.616800000; 749.873100000; 749.144100000; 748.432100000; 747.739100000; 747.066500000; 746.414800000; 745.783200000; 745.169700000; 744.570900000; 743.982100000; 743.397300000; 742.810200000; 742.213600000; 741.600300000; 740.963900000; 740.298300000; 739.598700000; 738.86190…
773.397600000; 772.788500000; 772.266900000; 771.845900000; 771.537200000; 771.350700000; 771.293900000; 771.371200000; 771.583300000; 771.926900000; 772.393600000; 772.970400000; 773.639100000; 774.376800000; 775.156700000; 775.948100000; 776.718300000; 777.432700000; 778.056600000; 778.555800000; 778.897300000; 779.050800000; 778.989100000; 778.688800000; 778.131500000; 777.304200000; 776.20090…
792.916100000; 792.432300000; 792.031200000; 791.719700000; 791.501200000; 791.375500000; 791.339200000; 791.387000000; 791.511200000; 791.703700000; 791.955700000; 792.258500000; 792.603100000; 792.980300000; 793.379500000; 793.788400000; 794.191400000; 794.569100000; 794.897000000; 795.145100000; 795.278200000; 795.255200000; 795.031400000; 794.559000000; 793.789900000; 792.678000000; 791.18300…
808.642300000; 807.782500000; 806.846400000; 805.844200000; 804.790800000; 803.705700000; 802.613200000; 801.542300000; 800.525100000; 799.596100000; 798.789900000; 798.139400000; 797.674000000; 797.416600000; 797.382300000; 797.576000000; 797.991300000; 798.608800000; 799.395300000; 800.304300000; 801.275400000; 802.236000000; 803.102100000; 803.781700000; 804.177300000; 804.190400000; 803.72660…
811.551400000; 810.640900000; 809.562800000; 808.338100000; 806.995200000; 805.570800000; -1000.000000000; -1000.000000000; -1000.000000000; -1000.000000000; -1000.000000000; 798.266700000; 797.825100000; 797.754100000; 798.087800000; 798.843800000; 800.018900000; 801.587600000; 803.500100000; 805.680800000; 808.029200000; 810.421200000; 812.711700000; 814.739000000; 816.331200000; 817.314500000;…
-1000.000000000; -1000.000000000; -1000.000000000; -1000.000000000; -1000.000000000; -1000.000000000; -1000.000000000; -1000.000000000; -1000.000000000; -1000.000000000; -1000.000000000; -1000.000000000; -1000.000000000; -1000.000000000; -1000.000000000; -1000.000000000; -1000.000000000; -1000.000000000; -1000.000000000; -1000.000000000; -1000.000000000; -1000.000000000; -1000.000000000; -1000.00…
-1000.000000000; -1000.000000000; -1000.000000000; -1000.000000000; -1000.000000000; -1000.000000000; -1000.000000000; -1000.000000000; -1000.000000000; -1000.000000000; -1000.000000000; -1000.000000000; -1000.000000000; -1000.000000000; -1000.000000000; -1000.000000000; -1000.000000000; -1000.000000000; -1000.000000000; -1000.000000000; -1000.000000000; -1000.000000000; -1000.000000000; -1000.00…
-1000.000000000; -1000.000000000; -1000.000000000; -1000.000000000; -1000.000000000; -1000.000000000; -1000.000000000; -1000.000000000; -1000.000000000; -1000.000000000; -1000.000000000; -1000.000000000; -1000.000000000; -1000.000000000; -1000.000000000; -1000.000000000; -1000.000000000; -1000.000000000; -1000.000000000; -1000.000000000; -1000.000000000; -1000.000000000; -1000.000000000; -1000.00…
-1000.000000000; -1000.000000000; -1000.000000000; -1000.000000000; -1000.000000000; -1000.000000000; -1000.000000000; -1000.000000000; -1000.000000000; -1000.000000000; -1000.000000000; -1000.000000000; -1000.000000000; -1000.000000000; -1000.000000000; -1000.000000000; -1000.000000000; -1000.000000000; -1000.000000000; -1000.000000000; -1000.000000000; -1000.000000000; -1000.000000000; -1000.00…
ElevationAnterior [um]
0.000000000; 0.000000000; 0.000000000; 0.000000000; 0.000000000; 0.000000000; 0.000000000; 0.000000000; 0.000000000; 0.000000000; 0.000000000; 0.000000000; 0.000000000; 0.000000000; 0.000000000; 0.000000000; 0.000000000; 0.000000000; 0.000000000; 0.000000000; 0.000000000; 0.000000000; 0.000000000; 0.000000000; 0.000000000; 0.000000000; 0.000000000; 0.000000000; 0.000000000; 0.000000000; 0.0000000…
0.002693393; 0.002691744; 0.002689864; 0.002687799; 0.002685621; 0.002683423; 0.002681303; 0.002679359; 0.002677667; 0.002676274; 0.002675192; 0.002674397; 0.002673842; 0.002673469; 0.002673225; 0.002673069; 0.002672983; 0.002672965; 0.002673026; 0.002673171; 0.002673395; 0.002673668; 0.002673934; 0.002674117; 0.002674130; 0.002673892; 0.002673338; 0.002672438; 0.002671203; 0.002669688; 0.0026679…
0.010779440; 0.010772840; 0.010765300; 0.010757030; 0.010748300; 0.010739490; 0.010731000; 0.010723210; 0.010716430; 0.010710860; 0.010706520; 0.010703330; 0.010701110; 0.010699620; 0.010698640; 0.010698010; 0.010697670; 0.010697600; 0.010697840; 0.010698420; 0.010699320; 0.010700410; 0.010701480; 0.010702210; 0.010702270; 0.010701310; 0.010699090; 0.010695480; 0.010690540; 0.010684470; 0.0106776…
0.024484250; 0.024480230; 0.024474850; 0.024468520; 0.024461910; 0.024455850; 0.024451240; 0.024448880; 0.024449320; 0.024452740; 0.024458890; 0.024467180; 0.024476740; 0.024486610; 0.024495910; 0.024503930; 0.024510280; 0.024514830; 0.024517660; 0.024518950; 0.024518790; 0.024517080; 0.024513480; 0.024507380; 0.024498090; 0.024484940; 0.024467490; 0.024445670; 0.024419910; 0.024391070; 0.0243604…
0.042942950; 0.042958290; 0.042975380; 0.042993930; 0.043013430; 0.043033260; 0.043052720; 0.043071200; 0.043088260; 0.043103660; 0.043117330; 0.043129380; 0.043139960; 0.043149270; 0.043157450; 0.043164620; 0.043170790; 0.043175860; 0.043179690; 0.043182030; 0.043182680; 0.043181540; 0.043178640; 0.043174170; 0.043168490; 0.043162060; 0.043155350; 0.043148770; 0.043142610; 0.043137040; 0.0431321…
0.067363370; 0.067384270; 0.067406990; 0.067431290; 0.067456740; 0.067482760; 0.067508760; 0.067534190; 0.067558620; 0.067581760; 0.067603440; 0.067623540; 0.067641970; 0.067658610; 0.067673350; 0.067686050; 0.067696590; 0.067704800; 0.067710500; 0.067713460; 0.067713480; 0.067710400; 0.067704150; 0.067694810; 0.067682620; 0.067667980; 0.067651330; 0.067633260; 0.067614290; 0.067595040; 0.0675760…
0.097239540; 0.097270970; 0.097305010; 0.097341340; 0.097379440; 0.097418700; 0.097458500; 0.097498240; 0.097537440; 0.097575640; 0.097612450; 0.097647410; 0.097680050; 0.097709800; 0.097736180; 0.097758720; 0.097777060; 0.097790930; 0.097800080; 0.097804360; 0.097803620; 0.097797790; 0.097786910; 0.097771150; 0.097750840; 0.097726460; 0.097698690; 0.097668280; 0.097636070; 0.097602990; 0.0975699…
0.132626300; 0.132672700; 0.132723200; 0.132777200; 0.132834000; 0.132892900; 0.132953000; 0.133013500; 0.133073700; 0.133133100; 0.133191000; 0.133246700; 0.133299500; 0.133348500; 0.133392800; 0.133431800; 0.133464700; 0.133490900; 0.133510100; 0.133521700; 0.133525200; 0.133520500; 0.133507400; 0.133486000; 0.133457000; 0.133421200; 0.133379600; 0.133333700; 0.133285100; 0.133235100; 0.1331852…
0.173676100; 0.173738500; 0.173805600; 0.173876700; 0.173951400; 0.174028700; 0.174107900; 0.174188200; 0.174268900; 0.174349500; 0.174429300; 0.174507500; 0.174583000; 0.174654900; 0.174722000; 0.174783300; 0.174837600; 0.174884000; 0.174921600; 0.174949200; 0.174966000; 0.174971000; 0.174963600; 0.174943500; 0.174911100; 0.174867400; 0.174813900; 0.174752500; 0.174685500; 0.174615300; 0.1745441…
0.220427600; 0.220511400; 0.220599600; 0.220691800; 0.220787600; 0.220886300; 0.220987200; 0.221090000; 0.221194100; 0.221299000; 0.221404200; 0.221508700; 0.221611200; 0.221710500; 0.221805000; 0.221893300; 0.221973900; 0.222045500; 0.222107000; 0.222156900; 0.222193700; 0.222216300; 0.222223300; 0.222214000; 0.222188200; 0.222146400; 0.222089900; 0.222020700; 0.221941000; 0.221853800; 0.2217619…
0.272856300; 0.272968400; 0.273085400; 0.273206600; 0.273331800; 0.273460300; 0.273591800; 0.273725700; 0.273862000; 0.274000100; 0.274139600; 0.274279300; 0.274417900; 0.274553800; 0.274685000; 0.274809700; 0.274926000; 0.275032200; 0.275126600; 0.275207200; 0.275272300; 0.275319800; 0.275348000; 0.275355700; 0.275342100; 0.275307200; 0.275251900; 0.275177900; 0.275087900; 0.274985000; 0.2748731…
0.331153900; 0.331300300; 0.331452300; 0.331609300; 0.331770800; 0.331936300; 0.332105300; 0.332277700; 0.332453100; 0.332631300; 0.332811700; 0.332993100; 0.333174000; 0.333352300; 0.333525700; 0.333692000; 0.333848600; 0.333993400; 0.334124100; 0.334238200; 0.334333400; 0.334407400; 0.334458000; 0.334483400; 0.334482600; 0.334455300; 0.334402100; 0.334324700; 0.334226100; 0.334110000; 0.3339807…
0.395511700; 0.395698400; 0.395891400; 0.396090100; 0.396293800; 0.396502000; 0.396714700; 0.396931400; 0.397152100; 0.397376500; 0.397603800; 0.397832600; 0.398060800; 0.398285900; 0.398505000; 0.398715300; 0.398913800; 0.399098000; 0.399265100; 0.399412600; 0.399537900; 0.399638200; 0.399711500; 0.399755700; 0.399769900; 0.399753500; 0.399707500; 0.399633600; 0.399534900; 0.399415300; 0.3992794…
0.466157400; 0.466399800; 0.466648800; 0.466903300; 0.467162400; 0.467425400; 0.467691700; 0.467960500; 0.468231600; 0.468504100; 0.468777100; 0.469048600; 0.469316700; 0.469578500; 0.469831300; 0.470072500; 0.470299900; 0.470511200; 0.470704300; 0.470876600; 0.471025500; 0.471148200; 0.471241900; 0.471304200; 0.471333700; 0.471329700; 0.471293100; 0.471225800; 0.471131100; 0.471013400; 0.4708774…
0.543398000; 0.543720200; 0.544047400; 0.544377300; 0.544707700; 0.545036500; 0.545361900; 0.545682400; 0.545997100; 0.546305300; 0.546606100; 0.546898600; 0.547181600; 0.547453600; 0.547713600; 0.547960500; 0.548193600; 0.548412100; 0.548614900; 0.548800100; 0.548965000; 0.549106200; 0.549220000; 0.549302700; 0.549351800; 0.549365600; 0.549344400; 0.549289700; 0.549204900; 0.549094400; 0.5489637…
0.627457700; 0.627854800; 0.628253700; 0.628651800; 0.629046000; 0.629433300; 0.629811000; 0.630177400; 0.630531200; 0.630872000; 0.631199700; 0.631514200; 0.631815600; 0.632103800; 0.632378800; 0.632641000; 0.632890500; 0.633127500; 0.633351200; 0.633559600; 0.633749500; 0.633916700; 0.634056200; 0.634163600; 0.634234800; 0.634267400; 0.634260700; 0.634215800; 0.634135800; 0.634025500; 0.6338908…
0.718478100; 0.718925700; 0.719375300; 0.719824300; 0.720269600; 0.720707800; 0.721136200; 0.721552500; 0.721955700; 0.722345100; 0.722720900; 0.723083300; 0.723432400; 0.723768500; 0.724091700; 0.724402200; 0.724700000; 0.724984800; 0.725255000; 0.725507700; 0.725739000; 0.725943400; 0.726115300; 0.726249000; 0.726339800; 0.726384600; 0.726382100; 0.726333300; 0.726241500; 0.726112000; 0.7259521…
0.816702200; 0.817171600; 0.817649100; 0.818132800; 0.818619500; 0.819105900; 0.819589000; 0.820066200; 0.820535500; 0.820995800; 0.821445900; 0.821885100; 0.822312300; 0.822726200; 0.823125900; 0.823510200; 0.823877900; 0.824227800; 0.824557500; 0.824863900; 0.825142300; 0.825387500; 0.825593400; 0.825754500; 0.825865400; 0.825922700; 0.825924500; 0.825871700; 0.825767400; 0.825616400; 0.8254221…
0.922392900; 0.922917800; 0.923431200; 0.923948800; 0.924475100; 0.925010700; 0.925553000; 0.926098900; 0.926645500; 0.927190100; 0.927730100; 0.928262900; 0.928785600; 0.929295100; 0.929788300; 0.930262400; 0.930714800; 0.931142700; 0.931543000; 0.931912100; 0.932245400; 0.932537700; 0.932783200; 0.932976200; 0.933111100; 0.933184000; 0.933191800; 0.933130900; 0.932998700; 0.932786900; 0.9324881…
1.035737000; 1.036274000; 1.036799000; 1.037331000; 1.037878000; 1.038444000; 1.039028000; 1.039628000; 1.040240000; 1.040861000; 1.041485000; 1.042107000; 1.042722000; 1.043324000; 1.043910000; 1.044474000; 1.045015000; 1.045530000; 1.046017000; 1.046473000; 1.046893000; 1.047274000; 1.047609000; 1.047893000; 1.048121000; 1.048287000; 1.048389000; 1.048423000; 1.048386000; 1.048269000; 1.0480630…
1.157296000; 1.157884000; 1.158460000; 1.159046000; 1.159651000; 1.160280000; 1.160936000; 1.161617000; 1.162322000; 1.163047000; 1.163785000; 1.164530000; 1.165274000; 1.166008000; 1.166723000; 1.167413000; 1.168072000; 1.168696000; 1.169283000; 1.169831000; 1.170340000; 1.170807000; 1.171230000; 1.171607000; 1.171934000; 1.172207000; 1.172424000; 1.172580000; 1.172668000; 1.172676000; 1.1725920…
1.287513000; 1.288141000; 1.288756000; 1.289380000; 1.290027000; 1.290704000; 1.291414000; 1.292159000; 1.292938000; 1.293746000; 1.294580000; 1.295431000; 1.296292000; 1.297155000; 1.298015000; 1.298864000; 1.299701000; 1.300522000; 1.301327000; 1.302114000; 1.302881000; 1.303624000; 1.304338000; 1.305015000; 1.305646000; 1.306220000; 1.306727000; 1.307155000; 1.307490000; 1.307715000; 1.3078090…
1.426087000; 1.426925000; 1.427776000; 1.428659000; 1.429582000; 1.430551000; 1.431567000; 1.432630000; 1.433738000; 1.434888000; 1.436071000; 1.437282000; 1.438510000; 1.439744000; 1.440975000; 1.442194000; 1.443392000; 1.444564000; 1.445705000; 1.446810000; 1.447876000; 1.448897000; 1.449864000; 1.450768000; 1.451593000; 1.452322000; 1.452936000; 1.453409000; 1.453718000; 1.453837000; 1.4537430…
1.575969000; 1.576671000; 1.577335000; 1.577956000; 1.578511000; 1.578965000; 1.579281000; 1.579417000; 1.579343000; 1.579039000; 1.578507000; 1.577773000; 1.576883000; 1.575904000; 1.574912000; 1.573986000; 1.573194000; 1.572586000; 1.572193000; 1.572024000; 1.572071000; 1.572316000; 1.572735000; 1.573308000; 1.574023000; 1.574878000; 1.575880000; 1.577038000; 1.578365000; 1.579855000; 1.5814920…
1.722592000; 1.722540000; 1.722283000; 1.721804000; 1.721088000; 1.720144000; 1.719000000; 1.717710000; 1.716346000; 1.714989000; 1.713719000; 1.712599000; 1.711675000; 1.710965000; 1.710469000; 1.710169000; 1.710038000; 1.710047000; 1.710171000; 1.710393000; 1.710704000; 1.711107000; 1.711613000; 1.712247000; 1.713043000; 1.714049000; 1.715321000; 1.716917000; 1.718889000; 1.721264000; 1.7240440…
1.861202000; 1.859958000; 1.858858000; 1.857929000; 1.857173000; 1.856577000; 1.856118000; 1.855771000; 1.855510000; 1.855314000; 1.855163000; 1.855042000; 1.854937000; 1.854838000; 1.854741000; 1.854643000; 1.854549000; 1.854470000; 1.854422000; 1.854424000; 1.854501000; 1.854685000; 1.855011000; 1.855526000; 1.856290000; 1.857376000; 1.858870000; 1.860863000; 1.863442000; 1.866669000; 1.8705700…
2.012483000; 2.011676000; 2.010863000; 2.010058000; 2.009263000; 2.008477000; 2.007697000; 2.006920000; 2.006145000; 2.005368000; 2.004590000; 2.003810000; 2.003025000; 2.002239000; 2.001453000; 2.000678000; 1.999927000; 1.999221000; 1.998584000; 1.998052000; 1.997661000; 1.997461000; 1.997513000; 1.997892000; 1.998699000; 2.000058000; 2.002114000; 2.005019000; 2.008922000; 2.013929000; 2.0200900…
2.168725000; 2.167107000; 2.165469000; 2.163822000; 2.162164000; 2.160493000; 2.158802000; 2.157086000; 2.155340000; 2.153565000; 2.151762000; 2.149933000; 2.148084000; 2.146227000; 2.144376000; 2.142554000; 2.140788000; 2.139117000; 2.137586000; 2.136250000; 2.135174000; 2.134441000; 2.134157000; 2.134458000; 2.135521000; 2.137564000; 2.140841000; 2.145613000; 2.152122000; 2.160535000; 2.1709040…
-1000.000000000; -1000.000000000; -1000.000000000; -1000.000000000; -1000.000000000; -1000.000000000; 2.314281000; 2.308646000; 2.303257000; 2.298175000; 2.293412000; 2.288940000; 2.284718000; 2.280700000; 2.276857000; 2.273181000; 2.269685000; 2.266411000; 2.263419000; 2.260791000; 2.258632000; 2.257070000; 2.256267000; 2.256435000; 2.257840000; 2.260812000; 2.265729000; 2.272985000; 2.282937000…
-1000.000000000; -1000.000000000; -1000.000000000; -1000.000000000; -1000.000000000; -1000.000000000; -1000.000000000; -1000.000000000; -1000.000000000; -1000.000000000; -1000.000000000; -1000.000000000; -1000.000000000; -1000.000000000; -1000.000000000; -1000.000000000; -1000.000000000; -1000.000000000; -1000.000000000; -1000.000000000; -1000.000000000; -1000.000000000; -1000.000000000; -1000.00…
-1000.000000000; -1000.000000000; -1000.000000000; -1000.000000000; -1000.000000000; -1000.000000000; -1000.000000000; -1000.000000000; -1000.000000000; -1000.000000000; -1000.000000000; -1000.000000000; -1000.000000000; -1000.000000000; -1000.000000000; -1000.000000000; -1000.000000000; -1000.000000000; -1000.000000000; -1000.000000000; -1000.000000000; -1000.000000000; -1000.000000000; -1000.00…
ElevationPosterior [um]
0.468283400; 0.468283400; 0.468283400; 0.468283400; 0.468283400; 0.468283400; 0.468283400; 0.468283400; 0.468283400; 0.468283400; 0.468283400; 0.468283400; 0.468283400; 0.468283400; 0.468283400; 0.468283400; 0.468283400; 0.468283400; 0.468283400; 0.468283400; 0.468283400; 0.468283400; 0.468283400; 0.468283400; 0.468283400; 0.468283400; 0.468283400; 0.468283400; 0.468283400; 0.468283400; 0.4682834…
0.474852400; 0.474910500; 0.474965700; 0.475017700; 0.475066300; 0.475111400; 0.475152600; 0.475189700; 0.475222700; 0.475251400; 0.475275700; 0.475295800; 0.475311500; 0.475323100; 0.475330900; 0.475334900; 0.475335700; 0.475333700; 0.475329200; 0.475322800; 0.475314800; 0.475305600; 0.475295700; 0.475285400; 0.475275100; 0.475265100; 0.475255500; 0.475246600; 0.475238500; 0.475231100; 0.4752246…
0.488157300; 0.488276800; 0.488390900; 0.488499100; 0.488601200; 0.488696700; 0.488785400; 0.488866800; 0.488940800; 0.489007000; 0.489065200; 0.489115300; 0.489157200; 0.489191000; 0.489216700; 0.489234800; 0.489245600; 0.489249800; 0.489247900; 0.489240600; 0.489228500; 0.489212200; 0.489192600; 0.489170400; 0.489146100; 0.489120600; 0.489094300; 0.489067700; 0.489041100; 0.489014900; 0.4889892…
0.507853900; 0.508040100; 0.508220100; 0.508393500; 0.508559800; 0.508718500; 0.508869200; 0.509011400; 0.509144400; 0.509267800; 0.509380900; 0.509483500; 0.509574900; 0.509655100; 0.509724000; 0.509781600; 0.509828200; 0.509864500; 0.509890900; 0.509907800; 0.509916100; 0.509916500; 0.509909600; 0.509896400; 0.509877800; 0.509854700; 0.509828100; 0.509798300; 0.509766000; 0.509731700; 0.5096958…
0.534218500; 0.534473200; 0.534721500; 0.534963000; 0.535197300; 0.535423600; 0.535641400; 0.535849800; 0.536047900; 0.536234900; 0.536409700; 0.536571500; 0.536719400; 0.536852700; 0.536970900; 0.537073900; 0.537161500; 0.537234400; 0.537292800; 0.537337400; 0.537369100; 0.537389000; 0.537397900; 0.537397100; 0.537388100; 0.537372100; 0.537350400; 0.537324000; 0.537293800; 0.537260700; 0.5372251…
0.567379100; 0.567699000; 0.568011800; 0.568317600; 0.568615700; 0.568905700; 0.569186400; 0.569457400; 0.569717000; 0.569964400; 0.570198200; 0.570417100; 0.570619600; 0.570805000; 0.570972100; 0.571120400; 0.571249900; 0.571360800; 0.571453500; 0.571528600; 0.571587200; 0.571630400; 0.571659300; 0.571675500; 0.571680800; 0.571676700; 0.571664900; 0.571646800; 0.571623600; 0.571596100; 0.5715652…
0.607702400; 0.608063800; 0.608419000; 0.608768000; 0.609110800; 0.609446600; 0.609775100; 0.610095000; 0.610405100; 0.610704100; 0.610990400; 0.611262300; 0.611518200; 0.611756600; 0.611976200; 0.612176100; 0.612355400; 0.612514400; 0.612653000; 0.612771500; 0.612870500; 0.612951000; 0.613013800; 0.613060200; 0.613091800; 0.613110200; 0.613117000; 0.613113600; 0.613101200; 0.613080600; 0.6130526…
0.655125900; 0.655518200; 0.655905300; 0.656287900; 0.656666300; 0.657040500; 0.657409900; 0.657773800; 0.658130900; 0.658479900; 0.658819100; 0.659146500; 0.659460100; 0.659757900; 0.660037800; 0.660298400; 0.660538200; 0.660756600; 0.660952700; 0.661126400; 0.661277700; 0.661407000; 0.661514600; 0.661601800; 0.661669600; 0.661719600; 0.661753200; 0.661772000; 0.661777000; 0.661769200; 0.6617493…
0.709691000; 0.710119200; 0.710542200; 0.710960700; 0.711375200; 0.711786200; 0.712193300; 0.712596100; 0.712993400; 0.713384200; 0.713766500; 0.714138500; 0.714498000; 0.714842700; 0.715170400; 0.715479400; 0.715767700; 0.716034500; 0.716278400; 0.716498700; 0.716695100; 0.716867400; 0.717015600; 0.717140700; 0.717243400; 0.717325100; 0.717387100; 0.717430600; 0.717456800; 0.717466700; 0.7174609…
0.771156700; 0.771600400; 0.772040800; 0.772479400; 0.772917300; 0.773355100; 0.773792900; 0.774230400; 0.774666500; 0.775100200; 0.775529700; 0.775953000; 0.776367800; 0.776771800; 0.777162400; 0.777537100; 0.777893800; 0.778230600; 0.778545700; 0.778837600; 0.779105200; 0.779347800; 0.779564600; 0.779755500; 0.779921100; 0.780062200; 0.780179600; 0.780274700; 0.780348400; 0.780401600; 0.7804353…
0.839872900; 0.840354500; 0.840833400; 0.841311600; 0.841791200; 0.842273700; 0.842760000; 0.843250700; 0.843745800; 0.844244800; 0.844746900; 0.845250400; 0.845753000; 0.846252000; 0.846745000; 0.847228800; 0.847700800; 0.848159100; 0.848601300; 0.849025100; 0.849428500; 0.849809900; 0.850167200; 0.850499300; 0.850805800; 0.851086000; 0.851339900; 0.851567800; 0.851769400; 0.851944800; 0.8520936…
0.916921400; 0.917451900; 0.917982500; 0.918515600; 0.919053600; 0.919598200; 0.920150800; 0.920711900; 0.921281900; 0.921860300; 0.922446200; 0.923038100; 0.923632900; 0.924228100; 0.924820500; 0.925406800; 0.925983900; 0.926549600; 0.927101000; 0.927635400; 0.928150500; 0.928644200; 0.929113600; 0.929557400; 0.929974500; 0.930364100; 0.930725600; 0.931058900; 0.931363500; 0.931638800; 0.9318843…
1.001171000; 1.001766000; 1.002364000; 1.002965000; 1.003572000; 1.004187000; 1.004810000; 1.005443000; 1.006085000; 1.006736000; 1.007397000; 1.008064000; 1.008736000; 1.009410000; 1.010084000; 1.010753000; 1.011416000; 1.012071000; 1.012714000; 1.013344000; 1.013958000; 1.014554000; 1.015129000; 1.015682000; 1.016212000; 1.016717000; 1.017197000; 1.017652000; 1.018080000; 1.018480000; 1.0188520…
1.093901000; 1.094524000; 1.095146000; 1.095770000; 1.096400000; 1.097038000; 1.097687000; 1.098349000; 1.099025000; 1.099715000; 1.100421000; 1.101141000; 1.101873000; 1.102616000; 1.103368000; 1.104125000; 1.104886000; 1.105648000; 1.106409000; 1.107167000; 1.107918000; 1.108661000; 1.109391000; 1.110106000; 1.110803000; 1.111482000; 1.112139000; 1.112773000; 1.113381000; 1.113960000; 1.1145090…
1.195143000; 1.195808000; 1.196465000; 1.197119000; 1.197774000; 1.198435000; 1.199106000; 1.199790000; 1.200491000; 1.201211000; 1.201952000; 1.202716000; 1.203502000; 1.204309000; 1.205137000; 1.205983000; 1.206844000; 1.207720000; 1.208608000; 1.209504000; 1.210405000; 1.211307000; 1.212205000; 1.213096000; 1.213975000; 1.214839000; 1.215683000; 1.216504000; 1.217297000; 1.218058000; 1.2187830…
1.306519000; 1.307225000; 1.307925000; 1.308624000; 1.309328000; 1.310044000; 1.310775000; 1.311526000; 1.312299000; 1.313099000; 1.313925000; 1.314780000; 1.315662000; 1.316569000; 1.317501000; 1.318453000; 1.319422000; 1.320406000; 1.321401000; 1.322402000; 1.323405000; 1.324405000; 1.325397000; 1.326376000; 1.327337000; 1.328277000; 1.329192000; 1.330078000; 1.330930000; 1.331745000; 1.3325190…
1.427136000; 1.427829000; 1.428523000; 1.429225000; 1.429940000; 1.430675000; 1.431433000; 1.432220000; 1.433039000; 1.433891000; 1.434777000; 1.435699000; 1.436655000; 1.437641000; 1.438655000; 1.439694000; 1.440752000; 1.441825000; 1.442909000; 1.443997000; 1.445085000; 1.446167000; 1.447236000; 1.448287000; 1.449315000; 1.450317000; 1.451287000; 1.452223000; 1.453120000; 1.453974000; 1.4547820…
1.557353000; 1.557996000; 1.558648000; 1.559316000; 1.560006000; 1.560726000; 1.561480000; 1.562271000; 1.563103000; 1.563977000; 1.564892000; 1.565850000; 1.566846000; 1.567879000; 1.568943000; 1.570033000; 1.571143000; 1.572269000; 1.573403000; 1.574538000; 1.575668000; 1.576788000; 1.577889000; 1.578966000; 1.580014000; 1.581030000; 1.582008000; 1.582945000; 1.583838000; 1.584683000; 1.5854770…
1.696829000; 1.697401000; 1.697995000; 1.698619000; 1.699280000; 1.699983000; 1.700734000; 1.701534000; 1.702385000; 1.703289000; 1.704243000; 1.705246000; 1.706293000; 1.707380000; 1.708499000; 1.709644000; 1.710808000; 1.711981000; 1.713156000; 1.714324000; 1.715476000; 1.716606000; 1.717705000; 1.718769000; 1.719791000; 1.720768000; 1.721695000; 1.722569000; 1.723386000; 1.724143000; 1.7248370…
1.845291000; 1.845706000; 1.846157000; 1.846652000; 1.847199000; 1.847804000; 1.848471000; 1.849203000; 1.850000000; 1.850862000; 1.851786000; 1.852769000; 1.853806000; 1.854889000; 1.856011000; 1.857163000; 1.858335000; 1.859515000; 1.860692000; 1.861856000; 1.862997000; 1.864103000; 1.865169000; 1.866187000; 1.867151000; 1.868055000; 1.868894000; 1.869663000; 1.870357000; 1.870973000; 1.8715050…
2.002733000; 2.002911000; 2.003137000; 2.003420000; 2.003769000; 2.004190000; 2.004689000; 2.005268000; 2.005928000; 2.006668000; 2.007484000; 2.008373000; 2.009327000; 2.010340000; 2.011401000; 2.012500000; 2.013625000; 2.014760000; 2.015892000; 2.017005000; 2.018087000; 2.019125000; 2.020110000; 2.021034000; 2.021888000; 2.022663000; 2.023352000; 2.023947000; 2.024437000; 2.024816000; 2.0250770…
2.168601000; 2.168425000; 2.168306000; 2.168254000; 2.168279000; 2.168389000; 2.168591000; 2.168888000; 2.169281000; 2.169771000; 2.170355000; 2.171027000; 2.171783000; 2.172614000; 2.173509000; 2.174456000; 2.175445000; 2.176458000; 2.177481000; 2.178499000; 2.179499000; 2.180465000; 2.181387000; 2.182253000; 2.183051000; 2.183772000; 2.184405000; 2.184941000; 2.185370000; 2.185682000; 2.1858680…
2.341214000; 2.340544000; 2.339933000; 2.339392000; 2.338933000; 2.338566000; 2.338302000; 2.338145000; 2.338101000; 2.338173000; 2.338360000; 2.338661000; 2.339070000; 2.339580000; 2.340182000; 2.340866000; 2.341619000; 2.342428000; 2.343279000; 2.344157000; 2.345046000; 2.345932000; 2.346800000; 2.347639000; 2.348435000; 2.349175000; 2.349845000; 2.350433000; 2.350921000; 2.351298000; 2.3515490…
2.518065000; 2.516714000; 2.515405000; 2.514153000; 2.512972000; 2.511878000; 2.510885000; 2.510006000; 2.509253000; 2.508637000; 2.508167000; 2.507849000; 2.507683000; 2.507671000; 2.507812000; 2.508106000; 2.508548000; 2.509130000; 2.509846000; 2.510686000; 2.511639000; 2.512693000; 2.513839000; 2.515067000; 2.516361000; 2.517704000; 2.519078000; 2.520460000; 2.521825000; 2.523147000; 2.5243960…
2.695652000; 2.693406000; 2.691153000; 2.688910000; 2.686697000; 2.684537000; 2.682451000; 2.680462000; 2.678592000; 2.676864000; 2.675300000; 2.673921000; 2.672743000; 2.671782000; 2.671053000; 2.670568000; 2.670337000; 2.670359000; 2.670635000; 2.671165000; 2.671940000; 2.672952000; 2.674192000; 2.675647000; 2.677296000; 2.679114000; 2.681075000; 2.683141000; 2.685274000; 2.687433000; 2.6895730…
2.867443000; 2.864060000; 2.860575000; 2.857013000; 2.853407000; 2.849794000; 2.846216000; 2.842719000; 2.839351000; 2.836165000; 2.833211000; 2.830545000; 2.828213000; 2.826263000; 2.824741000; 2.823686000; 2.823132000; 2.823097000; 2.823595000; 2.824632000; 2.826203000; 2.828291000; 2.830880000; 2.833935000; 2.837409000; 2.841249000; 2.845387000; 2.849748000; 2.854251000; 2.858810000; 2.8633380…
3.037654000; 3.033488000; 3.028974000; 3.024149000; 3.019065000; 3.013787000; -1000.000000000; -1000.000000000; -1000.000000000; -1000.000000000; -1000.000000000; 2.983247000; 2.979364000; 2.976123000; 2.973623000; 2.971951000; 2.971174000; 2.971335000; 2.972461000; 2.974557000; 2.977604000; 2.981561000; 2.986378000; 2.991974000; 2.998248000; 3.005087000; -1000.000000000; -1000.000000000; -1000.0…
-1000.000000000; -1000.000000000; -1000.000000000; -1000.000000000; -1000.000000000; -1000.000000000; -1000.000000000; -1000.000000000; -1000.000000000; -1000.000000000; -1000.000000000; -1000.000000000; -1000.000000000; -1000.000000000; -1000.000000000; -1000.000000000; -1000.000000000; -1000.000000000; -1000.000000000; -1000.000000000; -1000.000000000; -1000.000000000; -1000.000000000; -1000.00…
-1000.000000000; -1000.000000000; -1000.000000000; -1000.000000000; -1000.000000000; -1000.000000000; -1000.000000000; -1000.000000000; -1000.000000000; -1000.000000000; -1000.000000000; -1000.000000000; -1000.000000000; -1000.000000000; -1000.000000000; -1000.000000000; -1000.000000000; -1000.000000000; -1000.000000000; -1000.000000000; -1000.000000000; -1000.000000000; -1000.000000000; -1000.00…
-1000.000000000; -1000.000000000; -1000.000000000; -1000.000000000; -1000.000000000; -1000.000000000; -1000.000000000; -1000.000000000; -1000.000000000; -1000.000000000; -1000.000000000; -1000.000000000; -1000.000000000; -1000.000000000; -1000.000000000; -1000.000000000; -1000.000000000; -1000.000000000; -1000.000000000; -1000.000000000; -1000.000000000; -1000.000000000; -1000.000000000; -1000.00…
-1000.000000000; -1000.000000000; -1000.000000000; -1000.000000000; -1000.000000000; -1000.000000000; -1000.000000000; -1000.000000000; -1000.000000000; -1000.000000000; -1000.000000000; -1000.000000000; -1000.000000000; -1000.000000000; -1000.000000000; -1000.000000000; -1000.000000000; -1000.000000000; -1000.000000000; -1000.000000000; -1000.000000000; -1000.000000000; -1000.000000000; -1000.00…
RefractiveEquivalentPower [D]
43.891610000; 43.840910000; 43.784510000; 43.723130000; 43.657880000; 43.590210000; 43.521840000; 43.454510000; 43.389820000; 43.328990000; 43.272790000; 43.221440000; 43.174810000; 43.132600000; 43.094470000; 43.060320000; 43.030280000; 43.004690000; 42.983990000; 42.968540000; 42.958410000; 42.953270000; 42.952330000; 42.954400000; 42.958010000; 42.961610000; 42.963780000; 42.963500000; 42.9602…
42.626970000; 42.571710000; 42.512550000; 42.449980000; 42.385090000; 42.319420000; 42.254860000; 42.193340000; 42.136550000; 42.085700000; 42.041360000; 42.003480000; 41.971530000; 41.944790000; 41.922600000; 41.904560000; 41.890640000; 41.881070000; 41.876140000; 41.875980000; 41.880250000; 41.888000000; 41.897670000; 41.907160000; 41.914170000; 41.916460000; 41.912280000; 41.900600000; 41.8813…
42.654610000; 42.599270000; 42.539960000; 42.477190000; 42.412060000; 42.346120000; 42.281270000; 42.219490000; 42.162490000; 42.111490000; 42.067070000; 42.029160000; 41.997210000; 41.970470000; 41.948250000; 41.930170000; 41.916190000; 41.906550000; 41.901590000; 41.901440000; 41.905800000; 41.913690000; 41.923540000; 41.933240000; 41.940450000; 41.942900000; 41.938790000; 41.927090000; 41.9077…
43.725500000; 43.694610000; 43.660550000; 43.624150000; 43.586940000; 43.550970000; 43.518480000; 43.491530000; 43.471580000; 43.459180000; 43.453870000; 43.454300000; 43.458460000; 43.464150000; 43.469340000; 43.472520000; 43.472910000; 43.470430000; 43.465540000; 43.458880000; 43.450880000; 43.441410000; 43.429660000; 43.414110000; 43.392880000; 43.364110000; 43.326490000; 43.279660000; 43.2243…
43.551740000; 43.547140000; 43.543130000; 43.539720000; 43.536930000; 43.534700000; 43.533030000; 43.531910000; 43.531360000; 43.531380000; 43.531910000; 43.532810000; 43.533810000; 43.534580000; 43.534800000; 43.534220000; 43.532710000; 43.530190000; 43.526630000; 43.521920000; 43.515880000; 43.508220000; 43.498590000; 43.486570000; 43.471850000; 43.454240000; 43.433770000; 43.410720000; 43.3856…
43.745160000; 43.749890000; 43.755210000; 43.761040000; 43.767380000; 43.774380000; 43.782200000; 43.791040000; 43.800980000; 43.811940000; 43.823580000; 43.835370000; 43.846570000; 43.856360000; 43.864010000; 43.868910000; 43.870740000; 43.869390000; 43.865000000; 43.857850000; 43.848270000; 43.836550000; 43.822860000; 43.807230000; 43.789590000; 43.769830000; 43.747960000; 43.724140000; 43.6987…
43.746510000; 43.762610000; 43.780940000; 43.801040000; 43.822440000; 43.844740000; 43.867610000; 43.890810000; 43.914150000; 43.937370000; 43.960090000; 43.981830000; 44.001990000; 44.019940000; 44.035110000; 44.047050000; 44.055450000; 44.060150000; 44.061060000; 44.058220000; 44.051720000; 44.041700000; 44.028380000; 44.012030000; 43.993040000; 43.971890000; 43.949130000; 43.925410000; 43.9013…
43.906300000; 43.922640000; 43.940880000; 43.960820000; 43.982120000; 44.004390000; 44.027280000; 44.050530000; 44.073930000; 44.097360000; 44.120690000; 44.143750000; 44.166350000; 44.188230000; 44.209150000; 44.228810000; 44.246870000; 44.262890000; 44.276280000; 44.286270000; 44.292050000; 44.292770000; 44.287820000; 44.276900000; 44.260180000; 44.238330000; 44.212440000; 44.183860000; 44.1540…
44.151910000; 44.167720000; 44.183480000; 44.199420000; 44.215710000; 44.232490000; 44.249940000; 44.268240000; 44.287590000; 44.308120000; 44.329910000; 44.352870000; 44.376760000; 44.401250000; 44.425930000; 44.450420000; 44.474310000; 44.497150000; 44.518420000; 44.537420000; 44.553310000; 44.565160000; 44.572040000; 44.573200000; 44.568220000; 44.557080000; 44.540160000; 44.518230000; 44.4922…
44.309480000; 44.332610000; 44.354860000; 44.375590000; 44.393380000; 44.405440000; 44.410590000; 44.413120000; 44.420580000; 44.436520000; 44.458810000; 44.483920000; 44.509910000; 44.535730000; 44.561030000; 44.585430000; 44.608600000; 44.630170000; 44.649800000; 44.667140000; 44.681840000; 44.693500000; 44.701720000; 44.706040000; 44.706020000; 44.701250000; 44.691440000; 44.676490000; 44.6565…
44.320680000; 44.346210000; 44.371650000; 44.396950000; 44.422120000; 44.447270000; 44.472640000; 44.498610000; 44.525400000; 44.552810000; 44.580280000; 44.607440000; 44.634250000; 44.660640000; 44.686400000; 44.711180000; 44.734570000; 44.756130000; 44.775420000; 44.792000000; 44.805470000; 44.815480000; 44.821670000; 44.823670000; 44.821120000; 44.813690000; 44.801140000; 44.783450000; 44.7609…
44.494750000; 44.519730000; 44.544980000; 44.570400000; 44.595960000; 44.621670000; 44.647610000; 44.673920000; 44.700750000; 44.728190000; 44.756240000; 44.784730000; 44.813350000; 44.841680000; 44.869230000; 44.895520000; 44.920120000; 44.942670000; 44.962840000; 44.980380000; 44.995080000; 45.006770000; 45.015340000; 45.020700000; 45.022790000; 45.021580000; 45.017070000; 45.009300000; 44.9983…
44.750390000; 44.778780000; 44.807480000; 44.836550000; 44.866020000; 44.895960000; 44.926450000; 44.957540000; 44.989230000; 45.021370000; 45.053650000; 45.085590000; 45.116620000; 45.146130000; 45.173650000; 45.198890000; 45.221770000; 45.242290000; 45.260490000; 45.276330000; 45.289650000; 45.300250000; 45.307870000; 45.312360000; 45.313720000; 45.312140000; 45.307940000; 45.301520000; 45.2932…
45.084750000; 45.129410000; 45.173930000; 45.217740000; 45.260130000; 45.300310000; 45.337520000; 45.371140000; 45.400730000; 45.426060000; 45.447020000; 45.463630000; 45.476000000; 45.484420000; 45.489430000; 45.491900000; 45.492860000; 45.493420000; 45.494440000; 45.496410000; 45.499340000; 45.502750000; 45.505900000; 45.507920000; 45.508060000; 45.505800000; 45.500930000; 45.493570000; 45.4840…
45.468380000; 45.521030000; 45.572510000; 45.621800000; 45.667580000; 45.708380000; 45.742880000; 45.770090000; 45.789580000; 45.801480000; 45.806450000; 45.805470000; 45.799700000; 45.790420000; 45.779010000; 45.766930000; 45.755610000; 45.746330000; 45.740010000; 45.737080000; 45.737430000; 45.740460000; 45.745290000; 45.750920000; 45.756410000; 45.761030000; 45.764230000; 45.765640000; 45.7650…
45.735230000; 45.770160000; 45.804200000; 45.837100000; 45.868390000; 45.897420000; 45.923540000; 45.946290000; 45.965480000; 45.981260000; 45.994090000; 46.004650000; 46.013670000; 46.021900000; 46.030040000; 46.038710000; 46.048390000; 46.059380000; 46.071680000; 46.085020000; 46.098900000; 46.112660000; 46.125630000; 46.137200000; 46.146870000; 46.154130000; 46.158540000; 46.159640000; 46.1571…
46.092920000; 46.110740000; 46.129840000; 46.150460000; 46.172720000; 46.196670000; 46.222210000; 46.249150000; 46.277240000; 46.306230000; 46.335880000; 46.366020000; 46.396460000; 46.427030000; 46.457500000; 46.487580000; 46.516930000; 46.545120000; 46.571630000; 46.595960000; 46.617620000; 46.636190000; 46.651310000; 46.662710000; 46.670080000; 46.673040000; 46.671130000; 46.663930000; 46.6513…
46.458660000; 46.467110000; 46.479670000; 46.496080000; 46.516360000; 46.540600000; 46.568810000; 46.600800000; 46.636140000; 46.674170000; 46.714150000; 46.755330000; 46.796970000; 46.838340000; 46.878670000; 46.917150000; 46.953080000; 46.985890000; 47.015210000; 47.041000000; 47.063420000; 47.082740000; 47.099210000; 47.112860000; 47.123530000; 47.130790000; 47.134090000; 47.133000000; 47.1275…
46.915210000; 46.917420000; 46.924730000; 46.936820000; 46.953820000; 46.975930000; 47.003270000; 47.035660000; 47.072610000; 47.113270000; 47.156690000; 47.201930000; 47.248100000; 47.294310000; 47.339580000; 47.382920000; 47.423420000; 47.460330000; 47.493250000; 47.522120000; 47.547290000; 47.569240000; 47.588380000; 47.604910000; 47.618730000; 47.629350000; 47.636100000; 47.638440000; 47.6363…
46.954310000; 46.974780000; 46.996300000; 47.019260000; 47.044060000; 47.071010000; 47.100360000; 47.132230000; 47.166600000; 47.203350000; 47.242200000; 47.282840000; 47.324890000; 47.367950000; 47.411680000; 47.455760000; 47.499980000; 47.544180000; 47.588300000; 47.632310000; 47.676240000; 47.720100000; 47.763910000; 47.807650000; 47.851300000; 47.894780000; 47.938010000; 47.980920000; 48.0233…
47.302010000; 47.321410000; 47.342700000; 47.366060000; 47.391680000; 47.419750000; 47.450380000; 47.483620000; 47.519430000; 47.557670000; 47.598150000; 47.640580000; 47.684680000; 47.730140000; 47.776680000; 47.824090000; 47.872230000; 47.921050000; 47.970600000; 48.020930000; 48.072150000; 48.124370000; 48.177650000; 48.232040000; 48.287540000; 48.344150000; 48.401840000; 48.460510000; 48.5200…
47.509860000; 47.527470000; 47.547920000; 47.571110000; 47.597030000; 47.625680000; 47.657060000; 47.691190000; 47.728050000; 47.767570000; 47.809600000; 47.853940000; 47.900330000; 47.948450000; 47.997920000; 48.048390000; 48.099480000; 48.150880000; 48.202340000; 48.253740000; 48.305050000; 48.356350000; 48.407860000; 48.459860000; 48.512640000; 48.566540000; 48.621930000; 48.679140000; 48.7384…
47.426190000; 47.415450000; 47.406990000; 47.400650000; 47.396310000; 47.393930000; 47.393490000; 47.394990000; 47.398410000; 47.403720000; 47.410780000; 47.419460000; 47.429620000; 47.441070000; 47.453680000; 47.467320000; 47.481920000; 47.497560000; 47.514500000; 47.533260000; 47.554630000; 47.579690000; 47.609790000; 47.646450000; 47.691290000; 47.746030000; 47.812330000; 47.891680000; 47.9851…
46.201440000; 46.133170000; 46.063480000; 45.991460000; 45.916330000; 45.837490000; 45.754500000; 45.667190000; 45.575660000; 45.480360000; 45.382020000; 45.281720000; 45.180880000; 45.081210000; 44.984680000; 44.893370000; 44.809390000; 44.734950000; 44.672310000; 44.623800000; 44.591920000; 44.579400000; 44.589160000; 44.624240000; 44.687660000; 44.782470000; 44.911480000; 45.076940000; 45.2799…
45.016870000; 44.922490000; 44.832200000; 44.745770000; 44.662770000; 44.582590000; 44.504390000; 44.427220000; 44.349970000; 44.271560000; 44.190990000; 44.107430000; 44.020430000; 43.930050000; 43.836970000; 43.742290000; 43.647610000; 43.555060000; 43.467410000; 43.387980000; 43.320810000; 43.270670000; 43.242970000; 43.243630000; 43.278800000; 43.354830000; 43.477940000; 43.653680000; 43.8863…
44.542390000; 44.503940000; 44.459370000; 44.406750000; 44.344710000; 44.272400000; 44.189450000; 44.095910000; 43.992140000; 43.878690000; 43.756310000; 43.625840000; 43.488240000; 43.344750000; 43.196890000; 43.046260000; 42.894780000; 42.744750000; 42.599010000; 42.461070000; 42.335200000; 42.226430000; 42.140650000; 42.084490000; 42.065090000; 42.090230000; 42.167940000; 42.306020000; 42.5113…
44.521230000; 44.370570000; 44.222100000; 44.075240000; 43.929180000; 43.782910000; -1000.000000000; -1000.000000000; -1000.000000000; -1000.000000000; -1000.000000000; 42.829050000; 42.646700000; 42.456340000; 42.259030000; 42.056340000; 41.850620000; 41.645280000; 41.444760000; 41.254580000; 41.081820000; 40.935050000; 40.824200000; 40.760210000; 40.754570000; 40.818940000; -1000.000000000; -10…
-1000.000000000; -1000.000000000; -1000.000000000; -1000.000000000; -1000.000000000; -1000.000000000; -1000.000000000; -1000.000000000; -1000.000000000; -1000.000000000; -1000.000000000; -1000.000000000; -1000.000000000; -1000.000000000; -1000.000000000; -1000.000000000; -1000.000000000; -1000.000000000; -1000.000000000; -1000.000000000; -1000.000000000; -1000.000000000; -1000.000000000; -1000.00…
-1000.000000000; -1000.000000000; -1000.000000000; -1000.000000000; -1000.000000000; -1000.000000000; -1000.000000000; -1000.000000000; -1000.000000000; -1000.000000000; -1000.000000000; -1000.000000000; -1000.000000000; -1000.000000000; -1000.000000000; -1000.000000000; -1000.000000000; -1000.000000000; -1000.000000000; -1000.000000000; -1000.000000000; -1000.000000000; -1000.000000000; -1000.00…
-1000.000000000; -1000.000000000; -1000.000000000; -1000.000000000; -1000.000000000; -1000.000000000; -1000.000000000; -1000.000000000; -1000.000000000; -1000.000000000; -1000.000000000; -1000.000000000; -1000.000000000; -1000.000000000; -1000.000000000; -1000.000000000; -1000.000000000; -1000.000000000; -1000.000000000; -1000.000000000; -1000.000000000; -1000.000000000; -1000.000000000; -1000.00…
-1000.000000000; -1000.000000000; -1000.000000000; -1000.000000000; -1000.000000000; -1000.000000000; -1000.000000000; -1000.000000000; -1000.000000000; -1000.000000000; -1000.000000000; -1000.000000000; -1000.000000000; -1000.000000000; -1000.000000000; -1000.000000000; -1000.000000000; -1000.000000000; -1000.000000000; -1000.000000000; -1000.000000000; -1000.000000000; -1000.000000000; -1000.00…
RefractiveFrontalPowerAnterior [D]
50.329580000; 50.284900000; 50.234320000; 50.178670000; 50.119150000; 50.057590000; 49.996010000; 49.936470000; 49.881970000; 49.833100000; 49.790500000; 49.753840000; 49.722320000; 49.694370000; 49.668780000; 49.645360000; 49.623950000; 49.605030000; 49.589720000; 49.578700000; 49.572670000; 49.571560000; 49.574550000; 49.580590000; 49.587880000; 49.594470000; 49.598760000; 49.599270000; 49.5952…
50.649740000; 50.618030000; 50.580450000; 50.537880000; 50.491990000; 50.445040000; 50.399640000; 50.358150000; 50.323970000; 50.297480000; 50.278870000; 50.267160000; 50.260780000; 50.257250000; 50.254770000; 50.252600000; 50.250350000; 50.248480000; 50.248270000; 50.250590000; 50.256010000; 50.264060000; 50.273350000; 50.281940000; 50.287280000; 50.286700000; 50.278450000; 50.261240000; 50.2349…
50.678900000; 50.647130000; 50.609490000; 50.566850000; 50.520880000; 50.473840000; 50.428380000; 50.386800000; 50.352570000; 50.326030000; 50.307390000; 50.295670000; 50.289260000; 50.285740000; 50.283260000; 50.281080000; 50.278820000; 50.276950000; 50.276740000; 50.279060000; 50.284490000; 50.292550000; 50.301860000; 50.310470000; 50.315820000; 50.315230000; 50.306970000; 50.289740000; 50.2634…
51.159110000; 51.150490000; 51.137240000; 51.120010000; 51.100770000; 51.082160000; 51.067090000; 51.057870000; 51.057740000; 51.066570000; 51.083500000; 51.106620000; 51.133080000; 51.159490000; 51.183090000; 51.202040000; 51.215330000; 51.223140000; 51.226740000; 51.227760000; 51.227370000; 51.225780000; 51.222120000; 51.214630000; 51.200450000; 51.176520000; 51.141200000; 51.093510000; 51.0341…
50.727570000; 50.739380000; 50.751890000; 50.765110000; 50.778970000; 50.793110000; 50.807560000; 50.822490000; 50.837530000; 50.852890000; 50.868530000; 50.884170000; 50.899680000; 50.913910000; 50.926450000; 50.937070000; 50.945580000; 50.951880000; 50.956310000; 50.958660000; 50.958990000; 50.956990000; 50.952260000; 50.944270000; 50.932710000; 50.917250000; 50.898130000; 50.875680000; 50.8505…
50.803070000; 50.818760000; 50.834990000; 50.851550000; 50.868510000; 50.885900000; 50.904100000; 50.923690000; 50.944520000; 50.966770000; 50.990010000; 51.013520000; 51.036500000; 51.057470000; 51.075540000; 51.090020000; 51.100470000; 51.106690000; 51.109130000; 51.108040000; 51.104040000; 51.097550000; 51.088760000; 51.077680000; 51.064080000; 51.047590000; 51.028210000; 51.006050000; 50.9814…
50.743900000; 50.765940000; 50.790590000; 50.817300000; 50.845420000; 50.874530000; 50.904350000; 50.935010000; 50.966070000; 50.997660000; 51.029350000; 51.060470000; 51.090400000; 51.118050000; 51.142750000; 51.163960000; 51.181310000; 51.194560000; 51.203690000; 51.208560000; 51.209290000; 51.205920000; 51.198570000; 51.187440000; 51.172840000; 51.155220000; 51.135150000; 51.113490000; 51.0907…
50.843830000; 50.864390000; 50.887280000; 50.912250000; 50.938740000; 50.966350000; 50.994650000; 51.023600000; 51.052820000; 51.082450000; 51.112400000; 51.142470000; 51.172440000; 51.201840000; 51.230430000; 51.257870000; 51.283820000; 51.307900000; 51.329470000; 51.347580000; 51.361160000; 51.369130000; 51.370490000; 51.364660000; 51.351800000; 51.332630000; 51.308410000; 51.280990000; 51.2517…
51.023030000; 51.041530000; 51.060180000; 51.079240000; 51.098730000; 51.118840000; 51.139740000; 51.161780000; 51.185000000; 51.209840000; 51.236360000; 51.264500000; 51.294000000; 51.324310000; 51.354980000; 51.385520000; 51.415550000; 51.444720000; 51.472580000; 51.498330000; 51.521020000; 51.539520000; 51.552640000; 51.559270000; 51.558850000; 51.551330000; 51.537160000; 51.517440000; 51.4929…
51.101560000; 51.126310000; 51.150340000; 51.173770000; 51.196720000; 51.219510000; 51.242590000; 51.191350000; 51.220130000; 51.249940000; 51.280850000; 51.312810000; 51.345630000; 51.378830000; 51.412030000; 51.444850000; 51.476810000; 51.507550000; 51.536650000; 51.563730000; 51.588300000; 51.609990000; 51.628240000; 51.642510000; 51.652210000; 51.656780000; 51.655740000; 51.648950000; 51.6361…
51.101220000; 51.130270000; 51.159300000; 51.188310000; 51.217320000; 51.246440000; 51.275980000; 51.306330000; 51.337580000; 51.374770000; 51.408100000; 51.442320000; 51.477340000; 51.512790000; 51.548280000; 51.583450000; 51.617790000; 51.650810000; 51.682030000; 51.710950000; 51.736980000; 51.759860000; 51.779090000; 51.794260000; 51.804890000; 51.810450000; 51.810440000; 51.804790000; 51.7932…
51.286040000; 51.315260000; 51.345010000; 51.375180000; 51.405650000; 51.436390000; 51.467570000; 51.499420000; 51.532020000; 51.565660000; 51.600330000; 51.635870000; 51.671960000; 51.708010000; 51.743420000; 51.777760000; 51.810470000; 51.841220000; 51.869730000; 51.895670000; 51.918790000; 51.939000000; 51.956100000; 51.970010000; 51.980670000; 51.988000000; 51.991950000; 51.992700000; 51.9898…
51.482160000; 51.514270000; 51.546830000; 51.579820000; 51.613240000; 51.647100000; 51.681590000; 51.716880000; 51.752910000; 51.789710000; 51.827000000; 51.864230000; 51.900800000; 51.935910000; 51.968990000; 51.999900000; 52.028590000; 52.055280000; 52.080120000; 52.103100000; 52.124070000; 52.142720000; 52.158680000; 52.171710000; 52.181770000; 52.189000000; 52.193810000; 52.196870000; 52.1981…
51.826970000; 51.872990000; 51.918830000; 51.963970000; 52.007690000; 52.049150000; 52.087650000; 52.122600000; 52.153580000; 52.180600000; 52.203700000; 52.222930000; 52.238460000; 52.250440000; 52.259390000; 52.266320000; 52.272470000; 52.279220000; 52.287650000; 52.298290000; 52.311120000; 52.325430000; 52.340150000; 52.354200000; 52.366610000; 52.376630000; 52.383990000; 52.389050000; 52.3915…
52.215900000; 52.270870000; 52.324650000; 52.376240000; 52.424270000; 52.467170000; 52.503470000; 52.532170000; 52.552790000; 52.565780000; 52.572040000; 52.572740000; 52.569250000; 52.562800000; 52.554830000; 52.546850000; 52.540420000; 52.537010000; 52.537660000; 52.542760000; 52.552190000; 52.565030000; 52.580120000; 52.596310000; 52.612490000; 52.627740000; 52.641420000; 52.653500000; 52.6630…
52.546030000; 52.582210000; 52.617920000; 52.652960000; 52.686830000; 52.718800000; 52.748090000; 52.774220000; 52.796820000; 52.816210000; 52.832870000; 52.847520000; 52.860940000; 52.873840000; 52.886860000; 52.900550000; 52.915460000; 52.931850000; 52.949670000; 52.968510000; 52.987830000; 53.006770000; 53.024480000; 53.040390000; 53.054090000; 53.065060000; 53.072780000; 53.077190000; 53.0770…
52.886710000; 52.902870000; 52.920700000; 52.940450000; 52.962420000; 52.986540000; 53.012740000; 53.040900000; 53.070530000; 53.101470000; 53.133400000; 53.166080000; 53.199410000; 53.233190000; 53.267150000; 53.300860000; 53.334080000; 53.366240000; 53.396760000; 53.424950000; 53.450370000; 53.472540000; 53.490960000; 53.505470000; 53.515960000; 53.521910000; 53.522660000; 53.518090000; 53.5070…
53.236180000; 53.242250000; 53.252360000; 53.266410000; 53.284800000; 53.307510000; 53.334700000; 53.366340000; 53.401770000; 53.440330000; 53.481120000; 53.523270000; 53.566200000; 53.609090000; 53.651150000; 53.691380000; 53.729080000; 53.763480000; 53.794200000; 53.820960000; 53.844200000; 53.864260000; 53.881260000; 53.895460000; 53.906700000; 53.914430000; 53.917830000; 53.916700000; 53.9101…
53.642860000; 53.642560000; 53.647240000; 53.656860000; 53.671990000; 53.692720000; 53.719280000; 53.751710000; 53.789210000; 53.830890000; 53.875610000; 53.922240000; 53.970050000; 54.018060000; 54.065310000; 54.110470000; 54.152650000; 54.190880000; 54.224620000; 54.253610000; 54.278480000; 54.299790000; 54.317860000; 54.333120000; 54.345500000; 54.354380000; 54.358750000; 54.358310000; 54.3519…
53.623440000; 53.630030000; 53.637670000; 53.647730000; 53.661490000; 53.680050000; 53.704100000; 53.733890000; 53.769170000; 53.809280000; 53.853220000; 53.899810000; 53.947810000; 53.996080000; 54.043680000; 54.089970000; 54.134650000; 54.177740000; 54.219570000; 54.260570000; 54.301250000; 54.342020000; 54.383050000; 54.424340000; 54.465630000; 54.506580000; 54.546790000; 54.585920000; 54.6236…
53.881350000; 53.888300000; 53.896780000; 53.907630000; 53.921720000; 53.939880000; 53.962700000; 53.990490000; 54.023210000; 54.060490000; 54.101660000; 54.145850000; 54.192060000; 54.239310000; 54.286720000; 54.333670000; 54.379830000; 54.425210000; 54.470120000; 54.515040000; 54.560530000; 54.607070000; 54.654990000; 54.704380000; 54.755130000; 54.806960000; 54.859530000; 54.912440000; 54.9653…
53.978440000; 53.985980000; 53.995520000; 54.007060000; 54.020740000; 54.036910000; 54.056030000; 54.078650000; 54.105310000; 54.136390000; 54.172090000; 54.212260000; 54.256420000; 54.303780000; 54.353340000; 54.404040000; 54.454880000; 54.505030000; 54.553940000; 54.601360000; 54.647320000; 54.692100000; 54.736170000; 54.780090000; 54.824420000; 54.869760000; 54.916540000; 54.965100000; 55.0157…
53.758820000; 53.736970000; 53.716530000; 53.697120000; 53.678470000; 53.660610000; 53.643900000; 53.629000000; 53.616760000; 53.608020000; 53.603390000; 53.603080000; 53.606790000; 53.613740000; 53.622810000; 53.632830000; 53.642710000; 53.651700000; 53.659400000; 53.665950000; 53.672010000; 53.678550000; 53.686950000; 53.698970000; 53.716860000; 53.743400000; 53.781870000; 53.835930000; 53.9093…
52.382770000; 52.309020000; 52.234460000; 52.157530000; 52.076430000; 51.989340000; 51.894560000; 51.790780000; 51.677330000; 51.554390000; 51.423080000; 51.285470000; 51.144500000; 51.003800000; 50.867260000; 50.738830000; 50.621990000; 50.519540000; 50.433330000; 50.364570000; 50.314130000; 50.282280000; 50.269560000; 50.277330000; 50.308510000; 50.367780000; 50.462190000; 50.600650000; 50.7928…
50.915130000; 50.795570000; 50.681280000; 50.573140000; 50.471340000; 50.375340000; 50.283760000; 50.194520000; 50.105020000; 50.012620000; 49.914900000; 49.810080000; 49.697250000; 49.576530000; 49.448960000; 49.316410000; 49.181340000; 49.046470000; 48.914540000; 48.788340000; 48.671210000; 48.566150000; 48.476720000; 48.407650000; 48.365640000; 48.359830000; 48.402310000; 48.507590000; 48.6913…
50.165450000; 50.128360000; 50.072610000; 49.996710000; 49.900860000; 49.786560000; 49.655960000; 49.511420000; 49.355160000; 49.189110000; 49.015140000; 48.834840000; 48.649750000; 48.461460000; 48.271830000; 48.082740000; 47.896290000; 47.714740000; 47.540320000; 47.375410000; 47.222840000; 47.085150000; 46.965390000; 46.867680000; 46.798080000; 46.765520000; 46.781830000; 46.861820000; 47.0223…
49.549210000; 49.382070000; 49.213880000; 49.043270000; 48.868560000; 48.688060000; 48.500230000; 48.303890000; 48.098340000; 47.883480000; 47.659720000; 47.428010000; 47.189730000; 46.946720000; 46.701170000; 46.455660000; 46.212960000; 45.975940000; 45.747450000; 45.530800000; 45.330570000; 45.151440000; 44.999700000; 44.884390000; 44.818340000; 44.818320000; 44.906250000; 45.107470000; 45.4479…
48.141080000; 47.917060000; 47.688840000; 47.455760000; 47.216790000; 46.970680000; 46.716120000; 46.451920000; 46.177170000; 45.891530000; 45.595270000; 45.289350000; 44.975520000; 44.656370000; 44.335240000; 44.016130000; 43.703530000; 43.402050000; 43.116060000; 42.850260000; 42.610890000; 42.403670000; 42.236300000; 42.120390000; 42.073290000; 42.118040000; 42.286300000; 42.615140000; 43.1422…
-1000.000000000; -1000.000000000; -1000.000000000; -1000.000000000; -1000.000000000; -1000.000000000; 45.611990000; 44.933210000; 44.299770000; 43.714860000; 43.174120000; 42.668370000; 42.187420000; 41.722850000; 41.270870000; 40.829430000; 40.400380000; 39.988380000; 39.599650000; 39.241300000; 38.923600000; 38.655960000; 38.449610000; 38.319740000; 38.287760000; 38.381170000; 38.637380000; 39.…
-1000.000000000; -1000.000000000; -1000.000000000; -1000.000000000; -1000.000000000; -1000.000000000; -1000.000000000; -1000.000000000; -1000.000000000; -1000.000000000; -1000.000000000; -1000.000000000; -1000.000000000; -1000.000000000; -1000.000000000; -1000.000000000; -1000.000000000; -1000.000000000; -1000.000000000; -1000.000000000; -1000.000000000; -1000.000000000; -1000.000000000; -1000.00…
-1000.000000000; -1000.000000000; -1000.000000000; -1000.000000000; -1000.000000000; -1000.000000000; -1000.000000000; -1000.000000000; -1000.000000000; -1000.000000000; -1000.000000000; -1000.000000000; -1000.000000000; -1000.000000000; -1000.000000000; -1000.000000000; -1000.000000000; -1000.000000000; -1000.000000000; -1000.000000000; -1000.000000000; -1000.000000000; -1000.000000000; -1000.00…
RefractiveFrontalPowerPosterior [D]
-6.595098000; -6.615548000; -6.639774000; -6.667587000; -6.698514000; -6.731804000; -6.766512000; -6.801536000; -6.835697000; -6.867832000; -6.896872000; -6.921931000; -6.942359000; -6.957780000; -6.968118000; -6.973597000; -6.974643000; -6.971893000; -6.966136000; -6.958248000; -6.949079000; -6.939517000; -6.930363000; -6.922304000; -6.915795000; -6.911192000; -6.908702000; -6.908375000; -6.9101…
-6.686130000; -6.684890000; -6.682085000; -6.677941000; -6.672941000; -6.667764000; -6.663200000; -6.660050000; -6.659034000; -6.660717000; -6.665446000; -6.673319000; -6.684198000; -6.697720000; -6.713336000; -6.730348000; -6.748083000; -6.765861000; -6.783050000; -6.799093000; -6.813622000; -6.826266000; -6.836768000; -6.844968000; -6.850861000; -6.854424000; -6.855716000; -6.854839000; -6.8519…
-6.686444000; -6.685566000; -6.683730000; -6.681247000; -6.678584000; -6.676307000; -6.675021000; -6.675298000; -6.677617000; -6.682316000; -6.689542000; -6.699264000; -6.711260000; -6.725146000; -6.740408000; -6.756451000; -6.772680000; -6.788529000; -6.803491000; -6.817141000; -6.829213000; -6.839488000; -6.847855000; -6.854286000; -6.858874000; -6.861702000; -6.862897000; -6.862599000; -6.8609…
-6.676430000; -6.675007000; -6.673368000; -6.671829000; -6.670784000; -6.670674000; -6.671935000; -6.674952000; -6.680022000; -6.687316000; -6.696850000; -6.708487000; -6.721945000; -6.736814000; -6.752585000; -6.768701000; -6.784606000; -6.799785000; -6.813795000; -6.826281000; -6.837035000; -6.845933000; -6.852957000; -6.858176000; -6.861760000; -6.863875000; -6.864708000; -6.864437000; -6.8632…
-6.705839000; -6.703217000; -6.700511000; -6.698060000; -6.696259000; -6.695530000; -6.696277000; -6.698845000; -6.703486000; -6.710330000; -6.719358000; -6.730423000; -6.743240000; -6.757416000; -6.772479000; -6.787919000; -6.803230000; -6.817948000; -6.831674000; -6.844089000; -6.855002000; -6.864299000; -6.871955000; -6.878022000; -6.882631000; -6.885911000; -6.888007000; -6.889057000; -6.8891…
-6.732395000; -6.729388000; -6.726675000; -6.724481000; -6.723063000; -6.722700000; -6.723668000; -6.726213000; -6.730531000; -6.736742000; -6.744877000; -6.754873000; -6.766567000; -6.779704000; -6.793952000; -6.808923000; -6.824202000; -6.839370000; -6.854036000; -6.867847000; -6.880532000; -6.891890000; -6.901797000; -6.910207000; -6.917160000; -6.922722000; -6.926998000; -6.930105000; -6.9321…
-6.783678000; -6.779594000; -6.775426000; -6.771421000; -6.767874000; -6.765112000; -6.763476000; -6.763288000; -6.764819000; -6.768272000; -6.773756000; -6.781284000; -6.790766000; -6.802007000; -6.814723000; -6.828566000; -6.843137000; -6.858022000; -6.872818000; -6.887149000; -6.900708000; -6.913244000; -6.924582000; -6.934620000; -6.943340000; -6.950768000; -6.956977000; -6.962068000; -6.9661…
-6.830849000; -6.826856000; -6.822700000; -6.818602000; -6.814827000; -6.811676000; -6.809469000; -6.808513000; -6.809083000; -6.811400000; -6.815609000; -6.821777000; -6.829880000; -6.839803000; -6.851346000; -6.864240000; -6.878163000; -6.892763000; -6.907677000; -6.922551000; -6.937072000; -6.950966000; -6.964012000; -6.976047000; -6.986979000; -6.996757000; -7.005371000; -7.012846000; -7.0192…
-6.876770000; -6.872601000; -6.868386000; -6.864361000; -6.860799000; -6.857998000; -6.856273000; -6.855915000; -6.857178000; -6.860255000; -6.865267000; -6.872261000; -6.881198000; -6.891958000; -6.904350000; -6.918123000; -6.932980000; -6.948600000; -6.964653000; -6.980809000; -6.996775000; -7.012284000; -7.027112000; -7.041078000; -7.054070000; -7.065999000; -7.076818000; -7.086514000; -7.0950…
-6.954403000; -6.950927000; -6.947304000; -6.943756000; -6.940543000; -6.937950000; -6.936282000; -6.935827000; -6.936841000; -6.939525000; -6.944024000; -6.950412000; -6.958693000; -6.968792000; -6.980573000; -6.993838000; -7.008344000; -7.023814000; -7.039955000; -7.056471000; -7.073081000; -7.089518000; -7.105547000; -7.120973000; -7.135630000; -7.149405000; -7.162229000; -7.174074000; -7.1849…
-7.046090000; -7.044554000; -7.043084000; -7.041853000; -7.041058000; -7.040905000; -7.041610000; -7.043367000; -7.046340000; -7.050649000; -7.056368000; -7.063523000; -7.072089000; -7.081992000; -7.093114000; -7.105300000; -7.118368000; -7.132113000; -7.146319000; -7.160764000; -7.175233000; -7.189517000; -7.203419000; -7.216763000; -7.229410000; -7.241235000; -7.252154000; -7.262115000; -7.2710…
-7.133254000; -7.131249000; -7.129326000; -7.127633000; -7.126337000; -7.125615000; -7.125653000; -7.126626000; -7.128689000; -7.131965000; -7.136541000; -7.142471000; -7.149762000; -7.158380000; -7.168245000; -7.179250000; -7.191251000; -7.204086000; -7.217573000; -7.231515000; -7.245718000; -7.259984000; -7.274113000; -7.287915000; -7.301229000; -7.313893000; -7.325763000; -7.336719000; -7.3466…
-7.258186000; -7.254126000; -7.250142000; -7.246449000; -7.243274000; -7.240839000; -7.239358000; -7.239020000; -7.239979000; -7.242346000; -7.246184000; -7.251515000; -7.258317000; -7.266522000; -7.276019000; -7.286687000; -7.298377000; -7.310928000; -7.324173000; -7.337938000; -7.352042000; -7.366294000; -7.380494000; -7.394425000; -7.407893000; -7.420678000; -7.432570000; -7.443379000; -7.4529…
-7.386600000; -7.382772000; -7.379282000; -7.376314000; -7.374054000; -7.372688000; -7.372401000; -7.373358000; -7.375697000; -7.379515000; -7.384868000; -7.391763000; -7.400158000; -7.409954000; -7.421000000; -7.433116000; -7.446083000; -7.459660000; -7.473596000; -7.487635000; -7.501518000; -7.514997000; -7.527832000; -7.539793000; -7.550702000; -7.560382000; -7.568687000; -7.575513000; -7.5808…
-7.520394000; -7.514595000; -7.509843000; -7.506383000; -7.504454000; -7.504280000; -7.506043000; -7.509871000; -7.515822000; -7.523874000; -7.533908000; -7.545721000; -7.559022000; -7.573445000; -7.588559000; -7.603921000; -7.619073000; -7.633588000; -7.647086000; -7.659260000; -7.669878000; -7.678795000; -7.685944000; -7.691316000; -7.695002000; -7.697092000; -7.697706000; -7.696978000; -7.6950…
-7.636220000; -7.628979000; -7.622967000; -7.618435000; -7.615625000; -7.614766000; -7.616043000; -7.619574000; -7.625404000; -7.633487000; -7.643666000; -7.655694000; -7.669234000; -7.683863000; -7.699096000; -7.714436000; -7.729376000; -7.743445000; -7.756233000; -7.767410000; -7.776733000; -7.784061000; -7.789339000; -7.792580000; -7.793914000; -7.793467000; -7.791399000; -7.787888000; -7.7831…
-7.751150000; -7.742146000; -7.734483000; -7.728423000; -7.724221000; -7.722122000; -7.722316000; -7.724928000; -7.729999000; -7.737466000; -7.747149000; -7.758769000; -7.771939000; -7.786191000; -7.800982000; -7.815762000; -7.829971000; -7.843099000; -7.854702000; -7.864428000; -7.872031000; -7.877379000; -7.880439000; -7.881258000; -7.880015000; -7.876883000; -7.872067000; -7.865792000; -7.8582…
-7.859332000; -7.847886000; -7.837893000; -7.829636000; -7.823395000; -7.819431000; -7.817951000; -7.819083000; -7.822862000; -7.829214000; -7.837931000; -7.848697000; -7.861085000; -7.874577000; -7.888583000; -7.902498000; -7.915720000; -7.927695000; -7.937952000; -7.946116000; -7.951940000; -7.955302000; -7.956192000; -7.954695000; -7.951039000; -7.945446000; -7.938169000; -7.929474000; -7.9196…
-7.954114000; -7.939231000; -7.925797000; -7.914117000; -7.904494000; -7.897209000; -7.892489000; -7.890476000; -7.891219000; -7.894650000; -7.900570000; -7.908669000; -7.918524000; -7.929616000; -7.941364000; -7.953157000; -7.964388000; -7.974492000; -7.982980000; -7.989453000; -7.993645000; -7.995413000; -7.994732000; -7.991679000; -7.986483000; -7.979372000; -7.970619000; -7.960508000; -7.9493…
-8.035743000; -8.017035000; -7.999488000; -7.983423000; -7.969166000; -7.957037000; -7.947312000; -7.940194000; -7.935795000; -7.934122000; -7.935046000; -7.938331000; -7.943622000; -7.950462000; -7.958324000; -7.966634000; -7.974802000; -7.982268000; -7.988532000; -7.993165000; -7.995874000; -7.996480000; -7.994930000; -7.991279000; -7.985728000; -7.978500000; -7.969863000; -7.960098000; -7.9494…
-8.091468000; -8.068700000; -8.046509000; -8.025174000; -8.005006000; -7.986337000; -7.969486000; -7.954729000; -7.942285000; -7.932288000; -7.924766000; -7.919646000; -7.916744000; -7.915774000; -7.916367000; -7.918080000; -7.920428000; -7.922920000; -7.925097000; -7.926547000; -7.926971000; -7.926179000; -7.924105000; -7.920800000; -7.916424000; -7.911201000; -7.905403000; -7.899304000; -7.8931…
-8.094014000; -8.066670000; -8.039003000; -8.011229000; -7.983610000; -7.956460000; -7.930120000; -7.904940000; -7.881251000; -7.859354000; -7.839499000; -7.821874000; -7.806585000; -7.793662000; -7.783066000; -7.774644000; -7.768170000; -7.763357000; -7.759891000; -7.757449000; -7.755771000; -7.754655000; -7.754005000; -7.753845000; -7.754194000; -7.755234000; -7.757201000; -7.760325000; -7.7647…
-8.015552000; -7.983093000; -7.948844000; -7.912905000; -7.875472000; -7.836833000; -7.797384000; -7.757599000; -7.717998000; -7.679137000; -7.641611000; -7.605999000; -7.572851000; -7.542679000; -7.515960000; -7.493007000; -7.474033000; -7.459119000; -7.448237000; -7.441304000; -7.438200000; -7.438781000; -7.442983000; -7.450855000; -7.462206000; -7.477185000; -7.496008000; -7.518869000; -7.5458…
-7.837243000; -7.799966000; -7.758378000; -7.712402000; -7.662122000; -7.607764000; -7.549751000; -7.488677000; -7.425278000; -7.360435000; -7.295211000; -7.230762000; -7.168328000; -7.109231000; -7.054845000; -7.006380000; -6.964950000; -6.931468000; -6.906646000; -6.891110000; -6.885257000; -6.889305000; -6.903460000; -6.927999000; -6.962782000; -7.008175000; -7.064698000; -7.132947000; -7.2134…
-7.515128000; -7.471922000; -7.420636000; -7.361054000; -7.293196000; -7.217267000; -7.133772000; -7.043485000; -6.947418000; -6.846852000; -6.743416000; -6.638959000; -6.535583000; -6.435638000; -6.341687000; -6.256178000; -6.181525000; -6.119907000; -6.073147000; -6.042542000; -6.029079000; -6.033160000; -6.054775000; -6.093574000; -6.148830000; -6.219669000; -6.305097000; -6.403991000; -6.5150…
-6.988908000; -6.937528000; -6.872536000; -6.793529000; -6.700403000; -6.593274000; -6.472697000; -6.339617000; -6.195511000; -6.042486000; -5.883224000; -5.720974000; -5.559691000; -5.403897000; -5.258471000; -5.128716000; -5.020141000; -4.938052000; -4.887228000; -4.871596000; -4.894092000; -4.956095000; -5.057472000; -5.196508000; -5.369861000; -5.572805000; -5.799508000; -6.043321000; -6.2971…
-6.811425000; -6.815700000; -6.788303000; -6.724796000; -6.622006000; -6.478079000; -1000.000000000; -1000.000000000; -1000.000000000; -1000.000000000; -1000.000000000; -4.934191000; -4.640086000; -4.367385000; -4.129398000; -3.938445000; -3.805342000; -3.738438000; -3.742972000; -3.820600000; -3.969212000; -4.183045000; -4.453082000; -4.767752000; -5.113765000; -5.477614000; -1000.000000000; -10…
-1000.000000000; -1000.000000000; -1000.000000000; -1000.000000000; -1000.000000000; -1000.000000000; -1000.000000000; -1000.000000000; -1000.000000000; -1000.000000000; -1000.000000000; -1000.000000000; -1000.000000000; -1000.000000000; -1000.000000000; -1000.000000000; -1000.000000000; -1000.000000000; -1000.000000000; -1000.000000000; -1000.000000000; -1000.000000000; -1000.000000000; -1000.00…
-1000.000000000; -1000.000000000; -1000.000000000; -1000.000000000; -1000.000000000; -1000.000000000; -1000.000000000; -1000.000000000; -1000.000000000; -1000.000000000; -1000.000000000; -1000.000000000; -1000.000000000; -1000.000000000; -1000.000000000; -1000.000000000; -1000.000000000; -1000.000000000; -1000.000000000; -1000.000000000; -1000.000000000; -1000.000000000; -1000.000000000; -1000.00…
-1000.000000000; -1000.000000000; -1000.000000000; -1000.000000000; -1000.000000000; -1000.000000000; -1000.000000000; -1000.000000000; -1000.000000000; -1000.000000000; -1000.000000000; -1000.000000000; -1000.000000000; -1000.000000000; -1000.000000000; -1000.000000000; -1000.000000000; -1000.000000000; -1000.000000000; -1000.000000000; -1000.000000000; -1000.000000000; -1000.000000000; -1000.00…
-1000.000000000; -1000.000000000; -1000.000000000; -1000.000000000; -1000.000000000; -1000.000000000; -1000.000000000; -1000.000000000; -1000.000000000; -1000.000000000; -1000.000000000; -1000.000000000; -1000.000000000; -1000.000000000; -1000.000000000; -1000.000000000; -1000.000000000; -1000.000000000; -1000.000000000; -1000.000000000; -1000.000000000; -1000.000000000; -1000.000000000; -1000.00…
SagittalAnterior [mm]
7.474238000; 7.480790000; 7.488111000; 7.496082000; 7.504529000; 7.513227000; 7.521920000; 7.530353000; 7.538299000; 7.545596000; 7.552164000; 7.558002000; 7.563169000; 7.567759000; 7.571856000; 7.575512000; 7.578732000; 7.581481000; 7.583695000; 7.585316000; 7.586314000; 7.586717000; 7.586613000; 7.586151000; 7.585523000; 7.584938000; 7.584589000; 7.584620000; 7.585101000; 7.586012000; 7.5872420…
7.437115000; 7.442080000; 7.447747000; 7.453992000; 7.460616000; 7.467363000; 7.473942000; 7.480072000; 7.485520000; 7.490143000; 7.493904000; 7.496867000; 7.499168000; 7.500979000; 7.502454000; 7.503701000; 7.504759000; 7.505609000; 7.506195000; 7.506464000; 7.506402000; 7.506065000; 7.505586000; 7.505167000; 7.505054000; 7.505489000; 7.506670000; 7.508713000; 7.511616000; 7.515255000; 7.5193920…
7.415377000; 7.418763000; 7.422732000; 7.427172000; 7.431891000; 7.436641000; 7.441144000; 7.445133000; 7.448400000; 7.450833000; 7.452430000; 7.453295000; 7.453606000; 7.453572000; 7.453382000; 7.453172000; 7.453004000; 7.452870000; 7.452720000; 7.452499000; 7.452192000; 7.451852000; 7.451613000; 7.451680000; 7.452294000; 7.453691000; 7.456052000; 7.459457000; 7.463861000; 7.469086000; 7.4748410…
7.408406000; 7.409720000; 7.411403000; 7.413373000; 7.415487000; 7.417559000; 7.419381000; 7.420757000; 7.421542000; 7.421670000; 7.421169000; 7.420156000; 7.418809000; 7.417329000; 7.415902000; 7.414662000; 7.413679000; 7.412956000; 7.412454000; 7.412125000; 7.411949000; 7.411962000; 7.412261000; 7.413008000; 7.414388000; 7.416579000; 7.419707000; 7.423807000; 7.428805000; 7.434515000; 7.4406550…
7.418891000; 7.418173000; 7.417562000; 7.417025000; 7.416492000; 7.415872000; 7.415059000; 7.413955000; 7.412495000; 7.410660000; 7.408497000; 7.406107000; 7.403634000; 7.401238000; 7.399068000; 7.397235000; 7.395802000; 7.394781000; 7.394152000; 7.393881000; 7.393947000; 7.394358000; 7.395163000; 7.396443000; 7.398299000; 7.400817000; 7.404048000; 7.407982000; 7.412536000; 7.417554000; 7.4228250…
7.438375000; 7.436258000; 7.434030000; 7.431698000; 7.429261000; 7.426708000; 7.424020000; 7.421178000; 7.418175000; 7.415028000; 7.411781000; 7.408515000; 7.405331000; 7.402344000; 7.399659000; 7.397361000; 7.395504000; 7.394113000; 7.393192000; 7.392733000; 7.392731000; 7.393187000; 7.394115000; 7.395538000; 7.397477000; 7.399936000; 7.402894000; 7.406297000; 7.410053000; 7.414042000; 7.4181200…
7.453408000; 7.450688000; 7.447759000; 7.444644000; 7.441370000; 7.437962000; 7.434435000; 7.430803000; 7.427077000; 7.423281000; 7.419453000; 7.415651000; 7.411952000; 7.408440000; 7.405196000; 7.402290000; 7.399776000; 7.397696000; 7.396082000; 7.394966000; 7.394378000; 7.394348000; 7.394900000; 7.396045000; 7.397773000; 7.400045000; 7.402793000; 7.405922000; 7.409319000; 7.412861000; 7.4164300…
7.461025000; 7.458094000; 7.454987000; 7.451725000; 7.448346000; 7.444899000; 7.441404000; 7.437827000; 7.434100000; 7.430198000; 7.426161000; 7.422063000; 7.417981000; 7.413991000; 7.410163000; 7.406559000; 7.403236000; 7.400252000; 7.397667000; 7.395547000; 7.393967000; 7.393000000; 7.392708000; 7.393132000; 7.394276000; 7.396102000; 7.398533000; 7.401458000; 7.404746000; 7.408257000; 7.4118600…
7.468248000; 7.465124000; 7.461926000; 7.458675000; 7.455425000; 7.452269000; 7.449236000; 7.446179000; 7.442851000; 7.439136000; 7.435106000; 7.430897000; 7.426606000; 7.422313000; 7.418072000; 7.413942000; 7.409980000; 7.406250000; 7.402824000; 7.399786000; 7.397229000; 7.395248000; 7.393935000; 7.393357000; 7.393549000; 7.394508000; 7.396186000; 7.398501000; 7.401341000; 7.404574000; 7.4080570…
7.478973000; 7.475519000; 7.472069000; 7.468643000; 7.465299000; 7.462152000; 7.459243000; 7.456348000; 7.453101000; 7.449337000; 7.445170000; 7.440783000; 7.436283000; 7.431745000; 7.427220000; 7.422763000; 7.418435000; 7.414298000; 7.410417000; 7.406869000; 7.403732000; 7.401091000; 7.399026000; 7.397610000; 7.396897000; 7.396917000; 7.397671000; 7.399127000; 7.401220000; 7.403846000; 7.4068770…
7.492241000; 7.488391000; 7.484548000; 7.480724000; 7.476962000; 7.473351000; 7.469924000; 7.466497000; 7.462762000; 7.458596000; 7.454113000; 7.449471000; 7.444758000; 7.440037000; 7.435360000; 7.430783000; 7.426360000; 7.422145000; 7.418194000; 7.414559000; 7.411298000; 7.408464000; 7.406114000; 7.404301000; 7.403070000; 7.402459000; 7.402486000; 7.403148000; 7.404412000; 7.406211000; 7.4084430…
7.501754000; 7.497468000; 7.493163000; 7.488851000; 7.484550000; 7.480297000; 7.476101000; 7.471892000; 7.467551000; 7.463041000; 7.458428000; 7.453791000; 7.449183000; 7.444653000; 7.440242000; 7.435990000; 7.431929000; 7.428085000; 7.424482000; 7.421150000; 7.418126000; 7.415449000; 7.413164000; 7.411310000; 7.409922000; 7.409023000; 7.408623000; 7.408714000; 7.409270000; 7.410241000; 7.4115570…
7.502937000; 7.497974000; 7.493016000; 7.488086000; 7.483217000; 7.478440000; 7.473777000; 7.469241000; 7.464838000; 7.460573000; 7.456460000; 7.452514000; 7.448752000; 7.445190000; 7.441834000; 7.438672000; 7.435677000; 7.432818000; 7.430073000; 7.427438000; 7.424935000; 7.422609000; 7.420514000; 7.418709000; 7.417239000; 7.416131000; 7.415394000; 7.415018000; 7.414975000; 7.415224000; 7.4157140…
7.497576000; 7.491903000; 7.486297000; 7.480810000; 7.475510000; 7.470474000; 7.465770000; 7.461448000; 7.457531000; 7.454021000; 7.450897000; 7.448134000; 7.445700000; 7.443555000; 7.441641000; 7.439884000; 7.438194000; 7.436484000; 7.434691000; 7.432791000; 7.430802000; 7.428785000; 7.426822000; 7.425001000; 7.423397000; 7.422063000; 7.421027000; 7.420295000; 7.419855000; 7.419673000; 7.4197030…
7.490623000; 7.484975000; 7.479417000; 7.474007000; 7.468831000; 7.463984000; 7.459559000; 7.455624000; 7.452212000; 7.449315000; 7.446892000; 7.444885000; 7.443222000; 7.441820000; 7.440590000; 7.439430000; 7.438234000; 7.436910000; 7.435399000; 7.433684000; 7.431798000; 7.429815000; 7.427834000; 7.425955000; 7.424269000; 7.422850000; 7.421749000; 7.420997000; 7.420603000; 7.420541000; 7.4207480…
7.486432000; 7.481957000; 7.477477000; 7.473029000; 7.468673000; 7.464483000; 7.460535000; 7.456888000; 7.453576000; 7.450601000; 7.447937000; 7.445535000; 7.443340000; 7.441291000; 7.439328000; 7.437387000; 7.435416000; 7.433370000; 7.431236000; 7.429029000; 7.426791000; 7.424591000; 7.422510000; 7.420628000; 7.419019000; 7.417754000; 7.416893000; 7.416483000; 7.416544000; 7.417045000; 7.4178980…
7.486154000; 7.483468000; 7.480565000; 7.477462000; 7.474178000; 7.470742000; 7.467190000; 7.463563000; 7.459900000; 7.456234000; 7.452588000; 7.448972000; 7.445391000; 7.441852000; 7.438365000; 7.434946000; 7.431614000; 7.428394000; 7.425318000; 7.422417000; 7.419728000; 7.417287000; 7.415134000; 7.413310000; 7.411860000; 7.410843000; 7.410319000; 7.410337000; 7.410913000; 7.411994000; 7.4134650…
7.487625000; 7.486495000; 7.484916000; 7.482900000; 7.480442000; 7.477537000; 7.474192000; 7.470434000; 7.466318000; 7.461913000; 7.457296000; 7.452542000; 7.447717000; 7.442892000; 7.438143000; 7.433551000; 7.429192000; 7.425135000; 7.421433000; 7.418116000; 7.415188000; 7.412643000; 7.410479000; 7.408699000; 7.407329000; 7.406424000; 7.406045000; 7.406249000; 7.407040000; 7.408347000; 7.4100330…
7.489290000; 7.489277000; 7.488612000; 7.487326000; 7.485403000; 7.482821000; 7.479573000; 7.475685000; 7.471224000; 7.466296000; 7.461020000; 7.455517000; 7.449896000; 7.444270000; 7.438760000; 7.433490000; 7.428572000; 7.424098000; 7.420127000; 7.416669000; 7.413692000; 7.411147000; 7.408990000; 7.407199000; 7.405788000; 7.404813000; 7.404347000; 7.404453000; 7.405135000; 7.406307000; 7.4078260…
7.545066000; 7.544296000; 7.543410000; 7.542239000; 7.540620000; 7.538418000; 7.535543000; 7.531967000; 7.527723000; 7.522893000; 7.517604000; 7.512005000; 7.506250000; 7.500479000; 7.494807000; 7.489313000; 7.484032000; 7.478959000; 7.474053000; 7.469258000; 7.464513000; 7.459767000; 7.454998000; 7.450209000; 7.445429000; 7.440701000; 7.436071000; 7.431578000; 7.427251000; 7.423102000; 7.4191430…
7.569626000; 7.568819000; 7.567846000; 7.566599000; 7.564965000; 7.562842000; 7.560154000; 7.556866000; 7.552984000; 7.548557000; 7.543672000; 7.538439000; 7.532981000; 7.527423000; 7.521869000; 7.516395000; 7.511040000; 7.505803000; 7.500644000; 7.495506000; 7.490322000; 7.485033000; 7.479601000; 7.474018000; 7.468296000; 7.462470000; 7.456581000; 7.450672000; 7.444780000; 7.438938000; 7.4331760…
7.615262000; 7.614393000; 7.613309000; 7.611996000; 7.610425000; 7.608546000; 7.606301000; 7.603626000; 7.600465000; 7.596782000; 7.592566000; 7.587843000; 7.582681000; 7.577176000; 7.571447000; 7.565616000; 7.559796000; 7.554074000; 7.548507000; 7.543118000; 7.537898000; 7.532814000; 7.527812000; 7.522833000; 7.517822000; 7.512718000; 7.507479000; 7.502072000; 7.496471000; 7.490642000; 7.4845560…
7.698468000; 7.700822000; 7.703022000; 7.705099000; 7.707069000; 7.708918000; 7.710596000; 7.712027000; 7.713116000; 7.713776000; 7.713945000; 7.713613000; 7.712824000; 7.711676000; 7.710300000; 7.708835000; 7.707404000; 7.706091000; 7.704936000; 7.703918000; 7.702963000; 7.701959000; 7.700756000; 7.699159000; 7.696933000; 7.693785000; 7.689370000; 7.683306000; 7.675201000; 7.664698000; 7.6515670…
7.914290000; 7.922851000; 7.931556000; 7.940589000; 7.950161000; 7.960497000; 7.971810000; 7.984276000; 7.997996000; 8.012968000; 8.029069000; 8.046054000; 8.063555000; 8.081113000; 8.098220000; 8.114361000; 8.129073000; 8.141982000; 8.152829000; 8.161453000; 8.167742000; 8.171665000; 8.173180000; 8.172150000; 8.168269000; 8.161033000; 8.149664000; 8.133172000; 8.110476000; 8.080606000; 8.0430070…
8.151530000; 8.166292000; 8.180521000; 8.194107000; 8.207022000; 8.219322000; 8.231169000; 8.242809000; 8.254550000; 8.266711000; 8.279586000; 8.293395000; 8.308255000; 8.324162000; 8.340987000; 8.358502000; 8.376397000; 8.394318000; 8.411900000; 8.428767000; 8.444477000; 8.458629000; 8.470761000; 8.480272000; 8.486321000; 8.487790000; 8.483193000; 8.470761000; 8.448618000; 8.415054000; 8.3689610…
8.309258000; 8.314405000; 8.321900000; 8.331935000; 8.344495000; 8.359413000; 8.376443000; 8.395316000; 8.415783000; 8.437630000; 8.460651000; 8.484669000; 8.509504000; 8.534966000; 8.560814000; 8.586792000; 8.612601000; 8.637913000; 8.662389000; 8.685668000; 8.707328000; 8.726989000; 8.744212000; 8.758417000; 8.768777000; 8.774127000; 8.772912000; 8.763227000; 8.742960000; 8.710052000; 8.6629540…
8.452972000; 8.474626000; 8.496618000; 8.519133000; 8.542395000; 8.566639000; 8.592083000; 8.618906000; 8.647229000; 8.677099000; 8.708490000; 8.741311000; 8.775395000; 8.810510000; 8.846351000; 8.882547000; 8.918682000; 8.954301000; 8.988941000; 9.022072000; 9.052991000; 9.080997000; 9.105187000; 9.124316000; 9.136660000; 9.140021000; 9.131547000; 9.107972000; 9.066017000; 9.002956000; 8.9173650…
8.703845000; 8.734693000; 8.766487000; 8.799349000; 8.833459000; 8.869030000; 8.906297000; 8.945483000; 8.986779000; 9.030293000; 9.076038000; 9.123924000; 9.173718000; 9.225040000; 9.277363000; 9.330022000; 9.382238000; 9.433181000; 9.482033000; 9.527944000; 9.569889000; 9.606983000; 9.638141000; 9.661820000; 9.675754000; 9.676953000; 9.661264000; 9.623791000; 9.559556000; 9.464488000; 9.3366150…
-1000.000000000; -1000.000000000; -1000.000000000; -1000.000000000; -1000.000000000; -1000.000000000; 9.175713000; 9.275314000; 9.370939000; 9.462355000; 9.550255000; 9.635904000; 9.720619000; 9.805380000; 9.890444000; 9.975680000; 10.060300000; 10.143010000; 10.222240000; 10.296280000; 10.363040000; 10.420720000; 10.467430000; 10.500890000; 10.518090000; 10.515250000; 10.487230000; 10.427990000;…
-1000.000000000; -1000.000000000; -1000.000000000; -1000.000000000; -1000.000000000; -1000.000000000; -1000.000000000; -1000.000000000; -1000.000000000; -1000.000000000; -1000.000000000; -1000.000000000; -1000.000000000; -1000.000000000; -1000.000000000; -1000.000000000; -1000.000000000; -1000.000000000; -1000.000000000; -1000.000000000; -1000.000000000; -1000.000000000; -1000.000000000; -1000.00…
-1000.000000000; -1000.000000000; -1000.000000000; -1000.000000000; -1000.000000000; -1000.000000000; -1000.000000000; -1000.000000000; -1000.000000000; -1000.000000000; -1000.000000000; -1000.000000000; -1000.000000000; -1000.000000000; -1000.000000000; -1000.000000000; -1000.000000000; -1000.000000000; -1000.000000000; -1000.000000000; -1000.000000000; -1000.000000000; -1000.000000000; -1000.00…
SagittalPosterior [mm]
6.112720000; 6.095320000; 6.074383000; 6.050099000; 6.022924000; 5.993557000; 5.962858000; 5.931809000; 5.901440000; 5.872752000; 5.846648000; 5.823864000; 5.804934000; 5.790162000; 5.779606000; 5.773077000; 5.770236000; 5.770578000; 5.773481000; 5.778254000; 5.784242000; 5.790737000; 5.797100000; 5.802785000; 5.807431000; 5.810751000; 5.812588000; 5.812914000; 5.811830000; 5.809448000; 5.8060260…
6.009881000; 6.010959000; 6.013380000; 6.016954000; 6.021265000; 6.025718000; 6.029620000; 6.032268000; 6.033027000; 6.031398000; 6.027076000; 6.019973000; 6.010215000; 5.998123000; 5.984189000; 5.969029000; 5.953245000; 5.937437000; 5.922167000; 5.907925000; 5.895038000; 5.883829000; 5.874522000; 5.867256000; 5.862031000; 5.858864000; 5.857704000; 5.858459000; 5.860996000; 5.865238000; 5.8710180…
6.019863000; 6.020806000; 6.022599000; 6.024963000; 6.027489000; 6.029674000; 6.030982000; 6.030904000; 6.029014000; 6.025011000; 6.018761000; 6.010292000; 5.999796000; 5.987614000; 5.974199000; 5.960080000; 5.945781000; 5.931805000; 5.918601000; 5.906543000; 5.895869000; 5.886771000; 5.879350000; 5.873628000; 5.869526000; 5.866972000; 5.865854000; 5.866050000; 5.867433000; 5.869925000; 5.8734250…
6.048588000; 6.050092000; 6.051800000; 6.053429000; 6.054631000; 6.055017000; 6.054198000; 6.051828000; 6.047643000; 6.041486000; 6.033341000; 6.023324000; 6.011681000; 5.998769000; 5.985036000; 5.970972000; 5.957063000; 5.943762000; 5.931462000; 5.920473000; 5.910982000; 5.903100000; 5.896848000; 5.892170000; 5.888920000; 5.886959000; 5.886126000; 5.886269000; 5.887254000; 5.889005000; 5.8914540…
6.050354000; 6.052953000; 6.055634000; 6.058103000; 6.060012000; 6.060991000; 6.060680000; 6.058776000; 6.055052000; 6.049390000; 6.041798000; 6.032403000; 6.021449000; 6.009275000; 5.996294000; 5.982950000; 5.969683000; 5.956902000; 5.944956000; 5.934127000; 5.924584000; 5.916433000; 5.909700000; 5.904345000; 5.900259000; 5.897333000; 5.895443000; 5.894475000; 5.894329000; 5.894948000; 5.8962920…
6.061720000; 6.064644000; 6.067327000; 6.069571000; 6.071158000; 6.071844000; 6.071385000; 6.069566000; 6.066211000; 6.061210000; 6.054532000; 6.046226000; 6.036428000; 6.025357000; 6.013298000; 6.000582000; 5.987572000; 5.974627000; 5.962089000; 5.950261000; 5.939382000; 5.929627000; 5.921108000; 5.913868000; 5.907878000; 5.903083000; 5.899397000; 5.896722000; 5.894953000; 5.894008000; 5.8938110…
6.059676000; 6.063514000; 6.067436000; 6.071230000; 6.074647000; 6.077405000; 6.079209000; 6.079780000; 6.078877000; 6.076324000; 6.072019000; 6.065943000; 6.058172000; 6.048868000; 6.038273000; 6.026684000; 6.014444000; 6.001909000; 5.989425000; 5.977316000; 5.965850000; 5.955244000; 5.945651000; 5.937161000; 5.929795000; 5.923532000; 5.918315000; 5.914059000; 5.910664000; 5.908038000; 5.9060930…
6.068909000; 6.072640000; 6.076516000; 6.080354000; 6.083932000; 6.086998000; 6.089281000; 6.090514000; 6.090462000; 6.088933000; 6.085797000; 6.080993000; 6.074536000; 6.066521000; 6.057117000; 6.046549000; 6.035091000; 6.023045000; 6.010718000; 5.998414000; 5.986398000; 5.974906000; 5.964129000; 5.954206000; 5.945215000; 5.937202000; 5.930175000; 5.924113000; 5.918974000; 5.914710000; 5.9112650…
6.086966000; 6.090814000; 6.094707000; 6.098458000; 6.101842000; 6.104614000; 6.106511000; 6.107288000; 6.106730000; 6.104671000; 6.101001000; 6.095679000; 6.088732000; 6.080257000; 6.070411000; 6.059405000; 6.047487000; 6.034927000; 6.022003000; 6.008993000; 5.996143000; 5.983677000; 5.971786000; 5.960617000; 5.950267000; 5.940806000; 5.932272000; 5.924675000; 5.918002000; 5.912230000; 5.9073250…
6.087587000; 6.090827000; 6.094189000; 6.097503000; 6.100563000; 6.103140000; 6.104990000; 6.105874000; 6.105582000; 6.103943000; 6.100837000; 6.096195000; 6.090014000; 6.082349000; 6.073313000; 6.063067000; 6.051814000; 6.039781000; 6.027210000; 6.014348000; 6.001424000; 5.988660000; 5.976247000; 5.964345000; 5.953086000; 5.942560000; 5.932820000; 5.923890000; 5.915764000; 5.908406000; 5.9017780…
6.086505000; 6.088217000; 6.089887000; 6.091386000; 6.092568000; 6.093270000; 6.093323000; 6.092569000; 6.090874000; 6.088133000; 6.084280000; 6.079286000; 6.073165000; 6.065970000; 6.057795000; 6.048760000; 6.039015000; 6.028724000; 6.018063000; 6.007214000; 5.996348000; 5.985639000; 5.975241000; 5.965294000; 5.955909000; 5.947178000; 5.939167000; 5.931913000; 5.925429000; 5.919703000; 5.9146990…
6.098415000; 6.100471000; 6.102476000; 6.104324000; 6.105895000; 6.107052000; 6.107653000; 6.107557000; 6.106638000; 6.104794000; 6.101944000; 6.098044000; 6.093078000; 6.087072000; 6.080084000; 6.072202000; 6.063540000; 6.054231000; 6.044423000; 6.034273000; 6.023941000; 6.013585000; 6.003360000; 5.993414000; 5.983868000; 5.974842000; 5.966440000; 5.958745000; 5.951818000; 5.945699000; 5.9403990…
6.093378000; 6.096838000; 6.100253000; 6.103477000; 6.106353000; 6.108721000; 6.110420000; 6.111307000; 6.111259000; 6.110183000; 6.108019000; 6.104742000; 6.100358000; 6.094914000; 6.088487000; 6.081173000; 6.073086000; 6.064353000; 6.055110000; 6.045497000; 6.035656000; 6.025736000; 6.015890000; 6.006273000; 5.997027000; 5.988304000; 5.980245000; 5.972976000; 5.966596000; 5.961178000; 5.9567490…
6.097338000; 6.100548000; 6.103547000; 6.106216000; 6.108435000; 6.110073000; 6.110998000; 6.111087000; 6.110232000; 6.108351000; 6.105392000; 6.101336000; 6.096202000; 6.090052000; 6.082985000; 6.075129000; 6.066637000; 6.057683000; 6.048448000; 6.039119000; 6.029882000; 6.020915000; 6.012389000; 6.004464000; 5.997262000; 5.990900000; 5.985475000; 5.981054000; 5.977667000; 5.975318000; 5.9739640…
6.109396000; 6.113745000; 6.117461000; 6.120397000; 6.122404000; 6.123337000; 6.123069000; 6.121509000; 6.118598000; 6.114332000; 6.108766000; 6.102008000; 6.094226000; 6.085637000; 6.076504000; 6.067105000; 6.057729000; 6.048652000; 6.040122000; 6.032346000; 6.025487000; 6.019652000; 6.014903000; 6.011259000; 6.008680000; 6.007121000; 6.006518000; 6.006794000; 6.007862000; 6.009645000; 6.0120430…
6.143223000; 6.148281000; 6.152635000; 6.156141000; 6.158652000; 6.160028000; 6.160146000; 6.158916000; 6.156294000; 6.152286000; 6.146962000; 6.140449000; 6.132932000; 6.124651000; 6.115887000; 6.106936000; 6.098102000; 6.089673000; 6.081907000; 6.075017000; 6.069164000; 6.064453000; 6.060938000; 6.058629000; 6.057466000; 6.057388000; 6.058315000; 6.060151000; 6.062789000; 6.066143000; 6.0701000…
6.187280000; 6.193147000; 6.198288000; 6.202557000; 6.205806000; 6.207892000; 6.208690000; 6.208111000; 6.206112000; 6.202702000; 6.197959000; 6.192023000; 6.185093000; 6.177423000; 6.169310000; 6.161069000; 6.153018000; 6.145458000; 6.138653000; 6.132822000; 6.128122000; 6.124653000; 6.122456000; 6.121527000; 6.121783000; 6.123146000; 6.125514000; 6.128774000; 6.132803000; 6.137520000; 6.1428070…
6.244284000; 6.251236000; 6.257442000; 6.262750000; 6.267006000; 6.270061000; 6.271784000; 6.272088000; 6.270928000; 6.268319000; 6.264349000; 6.259164000; 6.252978000; 6.246058000; 6.238715000; 6.231276000; 6.224072000; 6.217412000; 6.211568000; 6.206762000; 6.203149000; 6.200822000; 6.199811000; 6.200096000; 6.201573000; 6.204145000; 6.207691000; 6.212084000; 6.217191000; 6.222941000; 6.2292340…
6.316693000; 6.325140000; 6.332882000; 6.339761000; 6.345615000; 6.350286000; 6.353640000; 6.355579000; 6.356051000; 6.355065000; 6.352697000; 6.349084000; 6.344428000; 6.338984000; 6.333050000; 6.326943000; 6.320987000; 6.315488000; 6.310718000; 6.306908000; 6.304218000; 6.302752000; 6.302548000; 6.303595000; 6.305791000; 6.309042000; 6.313223000; 6.318202000; 6.323840000; 6.330093000; 6.3368840…
6.403012000; 6.413042000; 6.422543000; 6.431355000; 6.439312000; 6.446236000; 6.451972000; 6.456393000; 6.459412000; 6.460997000; 6.461184000; 6.460067000; 6.457806000; 6.454618000; 6.450763000; 6.446534000; 6.442237000; 6.438170000; 6.434605000; 6.431783000; 6.429878000; 6.429007000; 6.429225000; 6.430532000; 6.432844000; 6.436069000; 6.440088000; 6.444774000; 6.449996000; 6.455778000; 6.4621050…
6.508052000; 6.519736000; 6.531202000; 6.542314000; 6.552914000; 6.562826000; 6.571873000; 6.579891000; 6.586745000; 6.592335000; 6.596618000; 6.599602000; 6.601359000; 6.602017000; 6.601754000; 6.600793000; 6.599386000; 6.597792000; 6.596261000; 6.595025000; 6.594258000; 6.594083000; 6.594559000; 6.595685000; 6.597398000; 6.599605000; 6.602181000; 6.605001000; 6.607950000; 6.611188000; 6.6148470…
6.642855000; 6.656569000; 6.670521000; 6.684608000; 6.698702000; 6.712638000; 6.726230000; 6.739281000; 6.751598000; 6.762999000; 6.773325000; 6.782454000; 6.790308000; 6.796854000; 6.802103000; 6.806133000; 6.809066000; 6.811061000; 6.812300000; 6.812971000; 6.813235000; 6.813224000; 6.813015000; 6.812619000; 6.812048000; 6.811228000; 6.810054000; 6.808421000; 6.806255000; 6.803480000; 6.8001390…
6.818835000; 6.835294000; 6.852757000; 6.871193000; 6.890512000; 6.910572000; 6.931162000; 6.952026000; 6.972874000; 6.993387000; 7.013221000; 7.032037000; 7.049514000; 7.065351000; 7.079277000; 7.091111000; 7.100739000; 7.108125000; 7.113303000; 7.116355000; 7.117388000; 7.116524000; 7.113854000; 7.109415000; 7.103357000; 7.095664000; 7.086290000; 7.075200000; 7.062428000; 7.047926000; 7.0319080…
7.046148000; 7.066300000; 7.088939000; 7.114166000; 7.141995000; 7.172358000; 7.205065000; 7.239816000; 7.276208000; 7.313735000; 7.351757000; 7.389556000; 7.426343000; 7.461272000; 7.493455000; 7.522102000; 7.546490000; 7.566028000; 7.580282000; 7.588957000; 7.591909000; 7.589149000; 7.580758000; 7.566847000; 7.547671000; 7.523335000; 7.493880000; 7.459304000; 7.419598000; 7.374795000; 7.3250560…
7.356112000; 7.383154000; 7.415543000; 7.453621000; 7.497602000; 7.547604000; 7.603540000; 7.665113000; 7.731811000; 7.802871000; 7.877190000; 7.953397000; 8.029837000; 8.104595000; 8.175540000; 8.240554000; 8.297539000; 8.344589000; 8.380114000; 8.402985000; 8.412446000; 8.408284000; 8.390725000; 8.360377000; 8.318199000; 8.265328000; 8.203008000; 8.132537000; 8.055224000; 7.972437000; 7.8855000…
7.818104000; 7.862039000; 7.918528000; 7.988761000; 8.073775000; 8.174618000; 8.291966000; 8.426033000; 8.576409000; 8.741858000; 8.920096000; 9.107776000; 9.300332000; 9.492118000; 9.676658000; 9.846699000; 9.994655000; 10.113170000; 10.195660000; 10.236840000; 10.233110000; 10.183030000; 10.087440000; 9.949385000; 9.773971000; 9.567952000; 9.339221000; 9.096254000; 8.847541000; 8.601102000; 8.3…
8.274805000; 8.376670000; 8.548006000; 8.802540000; 9.154221000; 9.620869000; -1000.000000000; -1000.000000000; -1000.000000000; -1000.000000000; -1000.000000000; 15.494170000; 16.951610000; 18.466530000; 19.979040000; 21.418920000; 22.710100000; 23.777000000; 24.551480000; 24.979890000; 25.029040000; 24.690240000; 23.980740000; 22.942230000; 21.636660000; 20.139570000; -1000.000000000; -1000.000…
-1000.000000000; -1000.000000000; -1000.000000000; -1000.000000000; -1000.000000000; -1000.000000000; -1000.000000000; -1000.000000000; -1000.000000000; -1000.000000000; -1000.000000000; -1000.000000000; -1000.000000000; -1000.000000000; -1000.000000000; -1000.000000000; -1000.000000000; -1000.000000000; -1000.000000000; -1000.000000000; -1000.000000000; -1000.000000000; -1000.000000000; -1000.00…
-1000.000000000; -1000.000000000; -1000.000000000; -1000.000000000; -1000.000000000; -1000.000000000; -1000.000000000; -1000.000000000; -1000.000000000; -1000.000000000; -1000.000000000; -1000.000000000; -1000.000000000; -1000.000000000; -1000.000000000; -1000.000000000; -1000.000000000; -1000.000000000; -1000.000000000; -1000.000000000; -1000.000000000; -1000.000000000; -1000.000000000; -1000.00…
-1000.000000000; -1000.000000000; -1000.000000000; -1000.000000000; -1000.000000000; -1000.000000000; -1000.000000000; -1000.000000000; -1000.000000000; -1000.000000000; -1000.000000000; -1000.000000000; -1000.000000000; -1000.000000000; -1000.000000000; -1000.000000000; -1000.000000000; -1000.000000000; -1000.000000000; -1000.000000000; -1000.000000000; -1000.000000000; -1000.000000000; -1000.00…
-1000.000000000; -1000.000000000; -1000.000000000; -1000.000000000; -1000.000000000; -1000.000000000; -1000.000000000; -1000.000000000; -1000.000000000; -1000.000000000; -1000.000000000; -1000.000000000; -1000.000000000; -1000.000000000; -1000.000000000; -1000.000000000; -1000.000000000; -1000.000000000; -1000.000000000; -1000.000000000; -1000.000000000; -1000.000000000; -1000.000000000; -1000.00…
TangentialAnterior [mm]
7.472939000; 7.479575000; 7.487072000; 7.495310000; 7.504108000; 7.513219000; 7.522348000; 7.531168000; 7.539378000; 7.546791000; 7.553334000; 7.559034000; 7.564010000; 7.568429000; 7.572432000; 7.576086000; 7.579390000; 7.582273000; 7.584619000; 7.586314000; 7.587288000; 7.587553000; 7.587206000; 7.586422000; 7.585439000; 7.584524000; 7.583921000; 7.583826000; 7.584336000; 7.585428000; 7.5869740…
7.433103000; 7.438046000; 7.443812000; 7.450271000; 7.457202000; 7.464304000; 7.471228000; 7.477605000; 7.483113000; 7.487585000; 7.491002000; 7.493470000; 7.495200000; 7.496456000; 7.497461000; 7.498342000; 7.499130000; 7.499765000; 7.500124000; 7.500092000; 7.499618000; 7.498760000; 7.497691000; 7.496676000; 7.496039000; 7.496107000; 7.497143000; 7.499305000; 7.502598000; 7.506859000; 7.5117900…
7.420682000; 7.424878000; 7.429849000; 7.435472000; 7.441519000; 7.447682000; 7.453603000; 7.458910000; 7.463290000; 7.466584000; 7.468801000; 7.470075000; 7.470649000; 7.470817000; 7.470828000; 7.470832000; 7.470876000; 7.470907000; 7.470801000; 7.470440000; 7.469771000; 7.468852000; 7.467861000; 7.467071000; 7.466819000; 7.467438000; 7.469184000; 7.472200000; 7.476463000; 7.481767000; 7.4877720…
7.414099000; 7.416883000; 7.420283000; 7.424202000; 7.428438000; 7.432703000; 7.436670000; 7.439998000; 7.442406000; 7.443774000; 7.444145000; 7.443687000; 7.442671000; 7.441408000; 7.440167000; 7.439123000; 7.438346000; 7.437803000; 7.437385000; 7.436970000; 7.436492000; 7.435980000; 7.435574000; 7.435505000; 7.436071000; 7.437566000; 7.440208000; 7.444104000; 7.449202000; 7.455276000; 7.4619810…
7.420723000; 7.421093000; 7.421762000; 7.422683000; 7.423721000; 7.424664000; 7.425261000; 7.425261000; 7.424455000; 7.422781000; 7.420316000; 7.417248000; 7.413842000; 7.410393000; 7.407159000; 7.404328000; 7.401997000; 7.400173000; 7.398798000; 7.397790000; 7.397102000; 7.396748000; 7.396820000; 7.397476000; 7.398914000; 7.401320000; 7.404810000; 7.409402000; 7.414992000; 7.421342000; 7.4281400…
7.447615000; 7.445547000; 7.443463000; 7.441362000; 7.439187000; 7.436828000; 7.434153000; 7.431023000; 7.427325000; 7.423032000; 7.418212000; 7.413009000; 7.407610000; 7.402219000; 7.397024000; 7.392180000; 7.387795000; 7.383929000; 7.380615000; 7.377880000; 7.375767000; 7.374350000; 7.373727000; 7.374007000; 7.375285000; 7.377609000; 7.380955000; 7.385228000; 7.390259000; 7.395815000; 7.4016490…
7.483060000; 7.479515000; 7.475921000; 7.472259000; 7.468498000; 7.464587000; 7.460471000; 7.456085000; 7.451365000; 7.446271000; 7.440805000; 7.435006000; 7.428935000; 7.422666000; 7.416288000; 7.409897000; 7.403587000; 7.397457000; 7.391624000; 7.386230000; 7.381439000; 7.377430000; 7.374374000; 7.372414000; 7.371629000; 7.372027000; 7.373539000; 7.376039000; 7.379361000; 7.383306000; 7.3876760…
7.515171000; 7.510858000; 7.506733000; 7.502727000; 7.498774000; 7.494808000; 7.490763000; 7.486572000; 7.482162000; 7.477453000; 7.472374000; 7.466870000; 7.460910000; 7.454483000; 7.447613000; 7.440358000; 7.432799000; 7.425040000; 7.417222000; 7.409512000; 7.402109000; 7.395224000; 7.389073000; 7.383858000; 7.379743000; 7.376842000; 7.375223000; 7.374901000; 7.375839000; 7.377928000; 7.3809970…
7.547992000; 7.542744000; 7.537850000; 7.533239000; 7.528827000; 7.524519000; 7.520219000; 7.515828000; 7.511256000; 7.506408000; 7.501196000; 7.495549000; 7.489416000; 7.482777000; 7.475652000; 7.468099000; 7.460200000; 7.452050000; 7.443748000; 7.435393000; 7.427087000; 7.418940000; 7.411089000; 7.403710000; 7.397020000; 7.391267000; 7.386710000; 7.383582000; 7.382040000; 7.382105000; 7.3836530…
7.581159000; 7.574653000; 7.568378000; 7.562323000; 7.556453000; 7.550712000; 7.545024000; 7.539314000; 7.533515000; 7.527573000; 7.521453000; 7.515140000; 7.508626000; 7.501925000; 7.495076000; 7.488131000; 7.481154000; 7.474197000; 7.467284000; 7.460405000; 7.453526000; 7.446607000; 7.439632000; 7.432655000; 7.425818000; 7.419359000; 7.413569000; 7.408757000; 7.405170000; 7.402928000; 7.4019940…
7.593252000; 7.585338000; 7.577425000; 7.569582000; 7.561862000; 7.554311000; 7.546952000; 7.539804000; 7.532883000; 7.526215000; 7.519856000; 7.513867000; 7.508296000; 7.503173000; 7.498503000; 7.494250000; 7.490346000; 7.486692000; 7.483166000; 7.479636000; 7.475975000; 7.472072000; 7.467854000; 7.463291000; 7.458418000; 7.453336000; 7.448187000; 7.443140000; 7.438355000; 7.433946000; 7.4299690…
7.566171000; 7.556521000; 7.546882000; 7.537382000; 7.528183000; 7.519467000; 7.511415000; 7.504183000; 7.497898000; 7.492656000; 7.488547000; 7.485637000; 7.483939000; 7.483398000; 7.483864000; 7.485080000; 7.486704000; 7.488362000; 7.489709000; 7.490484000; 7.490530000; 7.489805000; 7.488340000; 7.486188000; 7.483401000; 7.480014000; 7.476024000; 7.471426000; 7.466245000; 7.460522000; 7.4543460…
7.510141000; 7.499418000; 7.488993000; 7.479026000; 7.469760000; 7.461492000; 7.454534000; 7.449157000; 7.445553000; 7.443821000; 7.443983000; 7.445978000; 7.449662000; 7.454790000; 7.460992000; 7.467781000; 7.474577000; 7.480800000; 7.485967000; 7.489764000; 7.492084000; 7.493016000; 7.492766000; 7.491556000; 7.489568000; 7.486910000; 7.483601000; 7.479621000; 7.474972000; 7.469659000; 7.4637180…
7.456811000; 7.448835000; 7.441295000; 7.434295000; 7.428027000; 7.422756000; 7.418774000; 7.416336000; 7.415608000; 7.416645000; 7.419379000; 7.423633000; 7.429133000; 7.435531000; 7.442413000; 7.449316000; 7.455756000; 7.461290000; 7.465590000; 7.468482000; 7.469964000; 7.470199000; 7.469437000; 7.467934000; 7.465918000; 7.463574000; 7.461036000; 7.458408000; 7.455790000; 7.453198000; 7.4505580…
7.435084000; 7.435680000; 7.436109000; 7.436333000; 7.436324000; 7.436094000; 7.435705000; 7.435238000; 7.434794000; 7.434448000; 7.434221000; 7.434058000; 7.433844000; 7.433445000; 7.432771000; 7.431787000; 7.430500000; 7.428961000; 7.427245000; 7.425417000; 7.423524000; 7.421613000; 7.419727000; 7.417906000; 7.416218000; 7.414795000; 7.413823000; 7.413505000; 7.414009000; 7.415327000; 7.4172460…
7.452447000; 7.464319000; 7.474535000; 7.482995000; 7.489422000; 7.493511000; 7.495013000; 7.493816000; 7.490016000; 7.483882000; 7.475774000; 7.466060000; 7.455088000; 7.443239000; 7.430990000; 7.418914000; 7.407610000; 7.397621000; 7.389329000; 7.382870000; 7.378114000; 7.374768000; 7.372488000; 7.370966000; 7.370031000; 7.369692000; 7.370100000; 7.371446000; 7.373828000; 7.377121000; 7.3809870…
7.492235000; 7.511983000; 7.528217000; 7.541045000; 7.550159000; 7.555121000; 7.555536000; 7.551234000; 7.542432000; 7.529700000; 7.513830000; 7.495676000; 7.476079000; 7.455913000; 7.436117000; 7.417675000; 7.401492000; 7.388244000; 7.378243000; 7.371355000; 7.367023000; 7.364485000; 7.363002000; 7.362010000; 7.361217000; 7.360592000; 7.360263000; 7.360343000; 7.360771000; 7.361261000; 7.3614310…
7.532390000; 7.553564000; 7.569648000; 7.581251000; 7.588330000; 7.590603000; 7.587772000; 7.579780000; 7.567033000; 7.550376000; 7.530911000; 7.509795000; 7.488135000; 7.467025000; 7.447555000; 7.430760000; 7.417467000; 7.408087000; 7.402502000; 7.400042000; 7.399587000; 7.399908000; 7.399978000; 7.399148000; 7.397189000; 7.394161000; 7.390236000; 7.385470000; 7.379649000; 7.372379000; 7.3633690…
7.598917000; 7.607882000; 7.614014000; 7.618206000; 7.620828000; 7.621954000; 7.621494000; 7.619342000; 7.615534000; 7.610269000; 7.603842000; 7.596570000; 7.588778000; 7.580835000; 7.573167000; 7.566217000; 7.560342000; 7.555658000; 7.551961000; 7.548709000; 7.545077000; 7.540154000; 7.533128000; 7.523408000; 7.510680000; 7.494853000; 7.476000000; 7.454280000; 7.429890000; 7.403142000; 7.3746210…
7.892481000; 7.888099000; 7.883410000; 7.879642000; 7.877789000; 7.878425000; 7.881561000; 7.886628000; 7.892578000; 7.898096000; 7.901854000; 7.902763000; 7.900162000; 7.893885000; 7.884222000; 7.871789000; 7.857373000; 7.841752000; 7.825543000; 7.809098000; 7.792456000; 7.775342000; 7.757222000; 7.737435000; 7.715356000; 7.690553000; 7.662932000; 7.632814000; 7.600904000; 7.568178000; 7.5357040…
8.370236000; 8.377244000; 8.382421000; 8.386755000; 8.391212000; 8.396557000; 8.403212000; 8.411164000; 8.419954000; 8.428743000; 8.436438000; 8.441846000; 8.443834000; 8.441470000; 8.434111000; 8.421463000; 8.403598000; 8.380922000; 8.354101000; 8.323950000; 8.291325000; 8.257011000; 8.221654000; 8.185740000; 8.149616000; 8.113537000; 8.077723000; 8.042376000; 8.007639000; 7.973513000; 7.9397590…
9.386712000; 9.406408000; 9.419287000; 9.427289000; 9.432474000; 9.436604000; 9.440803000; 9.445380000; 9.449892000; 9.453384000; 9.454759000; 9.453141000; 9.448193000; 9.440273000; 9.430434000; 9.420262000; 9.411674000; 9.406640000; 9.406903000; 9.413699000; 9.427570000; 9.448250000; 9.474648000; 9.504945000; 9.536746000; 9.567283000; 9.593672000; 9.613038000; 9.622475000; 9.618980000; 9.5993710…
11.346380000; 11.545080000; 11.755860000; 11.980600000; 12.221030000; 12.478130000; 12.751750000; 13.040410000; 13.341680000; 13.652710000; 13.971010000; 14.295100000; 14.624860000; 14.961580000; 15.307650000; 15.665990000; 16.039450000; 16.430310000; 16.839870000; 17.267780000; 17.711760000; 18.167350000; 18.626840000; 19.077560000; 19.500340000; 19.868340000; 20.146840000; 20.295340000; 20.2722…
28.038360000; 29.787600000; 31.723260000; 33.823270000; 36.023700000; 38.206940000; 40.200130000; 41.789700000; 42.751740000; 42.893020000; 42.093630000; 40.339310000; 37.733500000; 34.484570000; 30.870440000; 27.189980000; 23.713720000; 20.645790000; 18.104330000; 16.122500000; 14.665570000; 13.655380000; 12.995110000; 12.590230000; 12.360460000; 12.242470000; 12.189810000; 12.171020000; 12.1646…
333.479000000; 403.207000000; 468.586100000; 522.445600000; 558.166900000; 570.988200000; 559.015900000; 523.648300000; 469.287200000; 402.421100000; 330.341400000; 259.841400000; 196.207500000; 142.686900000; 100.488200000; 69.196470000; 47.333520000; 32.928970000; 24.014970000; 18.903280000; 16.239330000; 15.025770000; 14.606810000; 14.575930000; 14.692160000; 14.844540000; 15.002370000; 15.160…
33.847400000; 28.543880000; 24.044350000; 20.458790000; 17.778140000; 15.906460000; 14.699600000; 14.000950000; 13.668020000; 13.584780000; 13.662160000; 13.837030000; 14.068320000; 14.329550000; 14.603940000; 14.882960000; 15.162620000; 15.440060000; 15.713190000; 15.981510000; 16.247000000; 16.514730000; 16.794140000; 17.100140000; 17.452700000; 17.875830000; 18.396180000; 19.037700000; 19.8127…
13.076500000; 13.251740000; 13.433260000; 13.624360000; 13.828740000; 14.050150000; 14.291980000; 14.556940000; 14.846790000; 15.162260000; 15.502970000; 15.867570000; 16.253760000; 16.658490000; 17.078060000; 17.508350000; 17.944940000; 18.383300000; 18.818580000; 19.245120000; 19.656090000; 20.043100000; 20.395340000; 20.698390000; 20.933460000; 21.077090000; 21.101460000; 20.976540000; 20.6741…
14.973670000; 15.257600000; 15.558000000; 15.878600000; 16.223860000; 16.598710000; 17.008120000; 17.456760000; 17.948510000; 18.485990000; 19.070320000; 19.700760000; 20.374490000; 21.086500000; 21.829610000; 22.594690000; 23.371120000; 24.147430000; 24.911780000; 25.651960000; 26.355510000; 27.009740000; 27.600040000; 28.107120000; 28.504340000; 28.755670000; 28.814890000; 28.628650000; 28.1440…
-1000.000000000; -1000.000000000; -1000.000000000; -1000.000000000; -1000.000000000; -1000.000000000; 20.157000000; 21.338910000; 22.560510000; 23.827000000; 25.151100000; 26.548690000; 28.034080000; 29.615300000; 31.291090000; 33.049460000; 34.867420000; 36.712190000; 38.543800000; 40.317690000; 41.987990000; 43.510710000; 44.843400000; 45.941660000; 46.754900000; 47.222160000; 47.269500000; 46.…
-1000.000000000; -1000.000000000; -1000.000000000; -1000.000000000; -1000.000000000; -1000.000000000; -1000.000000000; -1000.000000000; -1000.000000000; -1000.000000000; -1000.000000000; -1000.000000000; -1000.000000000; -1000.000000000; -1000.000000000; -1000.000000000; -1000.000000000; -1000.000000000; -1000.000000000; -1000.000000000; -1000.000000000; -1000.000000000; -1000.000000000; -1000.00…
-1000.000000000; -1000.000000000; -1000.000000000; -1000.000000000; -1000.000000000; -1000.000000000; -1000.000000000; -1000.000000000; -1000.000000000; -1000.000000000; -1000.000000000; -1000.000000000; -1000.000000000; -1000.000000000; -1000.000000000; -1000.000000000; -1000.000000000; -1000.000000000; -1000.000000000; -1000.000000000; -1000.000000000; -1000.000000000; -1000.000000000; -1000.00…
TangentialPosterior [mm]
6.063728000; 6.058028000; 6.051523000; 6.043998000; 6.035258000; 6.025158000; 6.013624000; 6.000679000; 5.986458000; 5.971209000; 5.955292000; 5.939142000; 5.923248000; 5.908116000; 5.894226000; 5.881990000; 5.871735000; 5.863661000; 5.857842000; 5.854229000; 5.852647000; 5.852834000; 5.854466000; 5.857189000; 5.860640000; 5.864502000; 5.868500000; 5.872417000; 5.876115000; 5.879521000; 5.8826340…
6.078670000; 6.078310000; 6.077321000; 6.075258000; 6.071701000; 6.066295000; 6.058781000; 6.049039000; 6.037111000; 6.023207000; 6.007702000; 5.991092000; 5.973968000; 5.956964000; 5.940702000; 5.925725000; 5.912485000; 5.901289000; 5.892283000; 5.885469000; 5.880702000; 5.877733000; 5.876252000; 5.875924000; 5.876408000; 5.877431000; 5.878772000; 5.880283000; 5.881893000; 5.883604000; 5.8854810…
6.118881000; 6.122522000; 6.125497000; 6.127298000; 6.127439000; 6.125492000; 6.121119000; 6.114116000; 6.104432000; 6.092192000; 6.077702000; 6.061407000; 6.043872000; 6.025744000; 6.007686000; 5.990303000; 5.974144000; 5.959618000; 5.946974000; 5.936312000; 5.927570000; 5.920546000; 5.914955000; 5.910470000; 5.906742000; 5.903481000; 5.900466000; 5.897566000; 5.894741000; 5.892042000; 5.8896160…
6.106107000; 6.113595000; 6.120306000; 6.125753000; 6.129508000; 6.131222000; 6.130623000; 6.127565000; 6.122025000; 6.114110000; 6.104058000; 6.092215000; 6.079013000; 6.064942000; 6.050508000; 6.036175000; 6.022381000; 6.009469000; 5.997677000; 5.987127000; 5.977843000; 5.969738000; 5.962659000; 5.956413000; 5.950796000; 5.945623000; 5.940745000; 5.936062000; 5.931526000; 5.927139000; 5.9229580…
6.081574000; 6.090827000; 6.099835000; 6.108253000; 6.115755000; 6.122043000; 6.126853000; 6.129980000; 6.131269000; 6.130630000; 6.128034000; 6.123498000; 6.117103000; 6.108978000; 6.099303000; 6.088291000; 6.076208000; 6.063347000; 6.050011000; 6.036510000; 6.023130000; 6.010129000; 5.997721000; 5.986078000; 5.975317000; 5.965525000; 5.956744000; 5.948991000; 5.942268000; 5.936562000; 5.9318610…
6.064809000; 6.075039000; 6.085159000; 6.095026000; 6.104504000; 6.113437000; 6.121654000; 6.128956000; 6.135118000; 6.139888000; 6.142982000; 6.144110000; 6.142995000; 6.139412000; 6.133213000; 6.124352000; 6.112931000; 6.099182000; 6.083472000; 6.066288000; 6.048185000; 6.029750000; 6.011560000; 5.994148000; 5.977949000; 5.963320000; 5.950507000; 5.939655000; 5.930818000; 5.923980000; 5.9190510…
6.086761000; 6.093603000; 6.101028000; 6.109071000; 6.117699000; 6.126786000; 6.136093000; 6.145284000; 6.153938000; 6.161571000; 6.167649000; 6.171656000; 6.173121000; 6.171671000; 6.167066000; 6.159245000; 6.148323000; 6.134600000; 6.118542000; 6.100742000; 6.081872000; 6.062630000; 6.043681000; 6.025610000; 6.008892000; 5.993844000; 5.980648000; 5.969345000; 5.959857000; 5.952004000; 5.9455530…
6.131665000; 6.133246000; 6.135425000; 6.138488000; 6.142673000; 6.148117000; 6.154829000; 6.162663000; 6.171321000; 6.180353000; 6.189159000; 6.197063000; 6.203352000; 6.207344000; 6.208444000; 6.206239000; 6.200511000; 6.191272000; 6.178771000; 6.163463000; 6.145966000; 6.126984000; 6.107248000; 6.087451000; 6.068202000; 6.049963000; 6.033051000; 6.017641000; 6.003770000; 5.991337000; 5.9801800…
6.187587000; 6.189772000; 6.192212000; 6.195036000; 6.198354000; 6.202240000; 6.206696000; 6.211634000; 6.216882000; 6.222178000; 6.227149000; 6.231353000; 6.234307000; 6.235518000; 6.234524000; 6.230951000; 6.224554000; 6.215228000; 6.203035000; 6.188199000; 6.171081000; 6.152133000; 6.131871000; 6.110823000; 6.089504000; 6.068351000; 6.047722000; 6.027881000; 6.008998000; 5.991113000; 5.9742230…
6.185018000; 6.183658000; 6.182481000; 6.181593000; 6.181112000; 6.181157000; 6.181791000; 6.183013000; 6.184762000; 6.186898000; 6.189179000; 6.191297000; 6.192882000; 6.193533000; 6.192842000; 6.190428000; 6.185983000; 6.179290000; 6.170238000; 6.158801000; 6.145121000; 6.129418000; 6.111995000; 6.093203000; 6.073512000; 6.053275000; 6.032807000; 6.012346000; 5.992048000; 5.971895000; 5.9518760…
6.176586000; 6.173749000; 6.170071000; 6.165699000; 6.160840000; 6.155768000; 6.150793000; 6.146236000; 6.142405000; 6.139564000; 6.137904000; 6.137518000; 6.138385000; 6.140366000; 6.143213000; 6.146561000; 6.149968000; 6.152953000; 6.155031000; 6.155755000; 6.154791000; 6.151911000; 6.147038000; 6.140253000; 6.131749000; 6.121852000; 6.110958000; 6.099484000; 6.087823000; 6.076328000; 6.0652270…
6.230241000; 6.229657000; 6.228922000; 6.228075000; 6.227180000; 6.226343000; 6.225704000; 6.225424000; 6.225673000; 6.226610000; 6.228390000; 6.231118000; 6.234840000; 6.239530000; 6.245090000; 6.251296000; 6.257830000; 6.264296000; 6.270239000; 6.275199000; 6.278750000; 6.280540000; 6.280344000; 6.278100000; 6.273843000; 6.267820000; 6.260423000; 6.252136000; 6.243475000; 6.235017000; 6.2272050…
6.223363000; 6.234390000; 6.245244000; 6.255568000; 6.265024000; 6.273342000; 6.280336000; 6.285925000; 6.290117000; 6.293019000; 6.294849000; 6.295887000; 6.296443000; 6.296835000; 6.297370000; 6.298219000; 6.299451000; 6.301010000; 6.302726000; 6.304337000; 6.305555000; 6.306119000; 6.305852000; 6.304714000; 6.302741000; 6.300200000; 6.297499000; 6.295140000; 6.293655000; 6.293635000; 6.2955060…
6.298024000; 6.308362000; 6.317556000; 6.325475000; 6.332028000; 6.337167000; 6.340876000; 6.343184000; 6.344164000; 6.343943000; 6.342686000; 6.340609000; 6.337966000; 6.335049000; 6.332180000; 6.329665000; 6.327817000; 6.326924000; 6.327248000; 6.329021000; 6.332472000; 6.337788000; 6.345156000; 6.354760000; 6.366665000; 6.380979000; 6.397774000; 6.417048000; 6.438686000; 6.462628000; 6.4885900…
6.423478000; 6.437965000; 6.449552000; 6.458014000; 6.463167000; 6.464875000; 6.463150000; 6.458138000; 6.450120000; 6.439540000; 6.427038000; 6.413378000; 6.399461000; 6.386288000; 6.374914000; 6.366369000; 6.361614000; 6.361477000; 6.366595000; 6.377393000; 6.394042000; 6.416470000; 6.444382000; 6.477304000; 6.514492000; 6.555218000; 6.598694000; 6.644124000; 6.690728000; 6.738019000; 6.7854340…
6.712954000; 6.732429000; 6.749586000; 6.764295000; 6.776418000; 6.785810000; 6.792414000; 6.796269000; 6.797533000; 6.796507000; 6.793697000; 6.789757000; 6.785496000; 6.781843000; 6.779789000; 6.780339000; 6.784418000; 6.792814000; 6.806118000; 6.824696000; 6.848615000; 6.877671000; 6.911415000; 6.949188000; 6.990078000; 7.033187000; 7.077595000; 7.122435000; 7.166938000; 7.210862000; 7.2539560…
7.105420000; 7.134315000; 7.161368000; 7.186303000; 7.208862000; 7.228819000; 7.246062000; 7.260615000; 7.272643000; 7.282471000; 7.290623000; 7.297758000; 7.304666000; 7.312216000; 7.321290000; 7.332768000; 7.347439000; 7.365938000; 7.388704000; 7.415966000; 7.447635000; 7.483367000; 7.522562000; 7.564408000; 7.607897000; 7.652020000; 7.695756000; 7.738190000; 7.778578000; 7.817192000; 7.8542990…
7.686845000; 7.726264000; 7.765635000; 7.804740000; 7.843326000; 7.881101000; 7.917770000; 7.953090000; 7.986886000; 8.019074000; 8.049686000; 8.078888000; 8.106967000; 8.134290000; 8.161249000; 8.188356000; 8.216102000; 8.244926000; 8.275182000; 8.307118000; 8.340698000; 8.375677000; 8.411544000; 8.447538000; 8.482821000; 8.516395000; 8.547244000; 8.574489000; 8.597520000; 8.619004000; 8.6412480…
8.450586000; 8.513700000; 8.581438000; 8.653870000; 8.730948000; 8.812510000; 8.898195000; 8.987473000; 9.079661000; 9.173917000; 9.269135000; 9.364097000; 9.457461000; 9.547765000; 9.633432000; 9.713140000; 9.785708000; 9.850214000; 9.906040000; 9.952930000; 9.990759000; 10.019630000; 10.039680000; 10.051010000; 10.054090000; 10.048980000; 10.035690000; 10.014300000; 9.985185000; 9.941548000; 9.…
9.500385000; 9.594823000; 9.704949000; 9.831862000; 9.976234000; 10.138320000; 10.317680000; 10.513150000; 10.722840000; 10.944110000; 11.173290000; 11.406000000; 11.637250000; 11.861540000; 12.072950000; 12.266140000; 12.436220000; 12.579150000; 12.692060000; 12.773330000; 12.822360000; 12.839680000; 12.826520000; 12.784570000; 12.717100000; 12.626570000; 12.515480000; 12.386540000; 12.242970000…
11.255560000; 11.434960000; 11.662260000; 11.943230000; 12.282720000; 12.684820000; 13.151550000; 13.682310000; 14.273820000; 14.919590000; 15.608600000; 16.326110000; 17.053880000; 17.770610000; 18.452690000; 19.076940000; 19.621260000; 20.066430000; 20.397530000; 20.605210000; 20.685380000; 20.639790000; 20.475080000; 20.201950000; 19.841550000; 19.412840000; 18.937070000; 18.437790000; 17.9415…
16.335620000; 17.366540000; 18.666980000; 20.270450000; 22.194770000; 24.412000000; 26.857200000; 29.425100000; 31.964230000; 34.284380000; 36.182640000; 37.458480000; 37.938460000; 37.501240000; 36.099060000; 33.776920000; 30.673120000; 27.009920000; 23.071330000; 19.172300000; 15.617370000; 12.666700000; 10.505360000; 9.224376000; 8.812641000; 9.169734000; 10.123560000; 11.456920000; 12.9365400…
21.656050000; 21.539160000; 21.408630000; 21.204830000; 20.859340000; 20.302810000; 19.463470000; 18.274470000; 16.678750000; 14.631800000; 12.102220000; 9.074780000; 5.544311000; 1.521289000; -2.961331000; -7.881638000; -13.215850000; -18.933230000; -24.993880000; -31.356100000; -37.938810000; -44.622960000; -51.249020000; -57.616830000; -63.492500000; -68.621350000; -72.746730000; -75.634410000…
66.197380000; 60.103840000; 53.264190000; 45.882260000; 38.157600000; 30.290230000; 22.488940000; 14.962530000; 7.913872000; 1.528686000; -4.038504000; -8.673883000; -12.319270000; -14.976130000; -16.699500000; -17.580670000; -17.778200000; -17.465840000; -16.816300000; -15.989090000; -15.131130000; -14.324400000; -13.615130000; -13.014930000; -12.504030000; -12.023550000; -11.527010000; -10.9658…
-0.601296500; -0.158481100; -0.220593900; -0.725585900; -1.575675000; -2.650749000; -3.825958000; -4.982791000; -6.020948000; -6.867486000; -7.481310000; -7.846657000; -7.974733000; -7.896581000; -7.655334000; -7.305078000; -6.893064000; -6.461373000; -6.043400000; -5.663423000; -5.319376000; -5.015710000; -4.744454000; -4.487975000; -4.221775000; -3.924246000; -3.565539000; -3.118505000; -2.5624…
-23.242670000; -22.903640000; -22.197370000; -21.159500000; -19.844720000; -18.321040000; -16.663640000; -14.947160000; -13.238670000; -11.593290000; -10.053340000; -8.645011000; -7.380347000; -6.259597000; -5.273865000; -4.402922000; -3.626552000; -2.920947000; -2.260643000; -1.620112000; -0.982945800; -0.324834200; 0.373022000; 1.123128000; 1.931239000; 2.798798000; 3.716006000; 4.666574000; 5.…
-4.483345000; -3.857901000; -3.190068000; -2.515554000; -1.869576000; -1.283630000; -1000.000000000; -1000.000000000; -1000.000000000; -1000.000000000; -1000.000000000; 0.427671900; 0.543237600; 0.690507500; 0.901654000; 1.204560000; 1.618352000; 2.153818000; 2.812780000; 3.588177000; 4.460988000; 5.410192000; 6.408720000; 7.425721000; 8.429253000; 9.391809000; -1000.000000000; -1000.000000000; -…
-1000.000000000; -1000.000000000; -1000.000000000; -1000.000000000; -1000.000000000; -1000.000000000; -1000.000000000; -1000.000000000; -1000.000000000; -1000.000000000; -1000.000000000; -1000.000000000; -1000.000000000; -1000.000000000; -1000.000000000; -1000.000000000; -1000.000000000; -1000.000000000; -1000.000000000; -1000.000000000; -1000.000000000; -1000.000000000; -1000.000000000; -1000.00…
-1000.000000000; -1000.000000000; -1000.000000000; -1000.000000000; -1000.000000000; -1000.000000000; -1000.000000000; -1000.000000000; -1000.000000000; -1000.000000000; -1000.000000000; -1000.000000000; -1000.000000000; -1000.000000000; -1000.000000000; -1000.000000000; -1000.000000000; -1000.000000000; -1000.000000000; -1000.000000000; -1000.000000000; -1000.000000000; -1000.000000000; -1000.00…
-1000.000000000; -1000.000000000; -1000.000000000; -1000.000000000; -1000.000000000; -1000.000000000; -1000.000000000; -1000.000000000; -1000.000000000; -1000.000000000; -1000.000000000; -1000.000000000; -1000.000000000; -1000.000000000; -1000.000000000; -1000.000000000; -1000.000000000; -1000.000000000; -1000.000000000; -1000.000000000; -1000.000000000; -1000.000000000; -1000.000000000; -1000.00…
-1000.000000000; -1000.000000000; -1000.000000000; -1000.000000000; -1000.000000000; -1000.000000000; -1000.000000000; -1000.000000000; -1000.000000000; -1000.000000000; -1000.000000000; -1000.000000000; -1000.000000000; -1000.000000000; -1000.000000000; -1000.000000000; -1000.000000000; -1000.000000000; -1000.000000000; -1000.000000000; -1000.000000000; -1000.000000000; -1000.000000000; -1000.00…
