# Supplementary material for: Customized Finite Element Modelling of the Human Cornea
Source: PLoS One. 2015 Jun 22;10(6):e0130426. doi: 10.1371/journal.pone.0130426 (PMC4476710; doi:10.1371/journal.pone.0130426)
Supplement: S1 Dataset — The.xyz files contain the coordinates lying on the anterior surface of th e cornea and.csv files contain the thicknesses associated to these points. (ZIP) [file pone.0130426.s001.zip › SupplementaryFiles/S8_Dataset.xyz.xyz]

0.000000000
0.000000000
0.000000000
0.000000000
0.000000000
0.000000000
0.000000000
0.000000000
0.000000000
0.000000000
0.000000000
0.000000000
0.000000000
0.000000000
0.000000000
0.000000000
0.000000000
0.000000000
0.000000000
0.000000000
0.000000000
0.000000000
0.000000000
0.000000000
0.000000000
0.000000000
0.000000000
0.000000000
0.000000000
0.000000000
0.000000000
0.000000000
0.000000000
0.000000000
0.000000000
0.000000000
0.000000000
0.000000000
0.000000000
0.000000000
0.000000000
0.000000000
0.000000000
0.000000000
0.000000000
0.000000000
0.000000000
0.000000000
0.000000000
0.000000000
0.000000000
0.000000000
0.000000000
0.000000000
0.000000000
0.000000000
0.000000000
0.000000000
0.000000000
0.000000000
0.000000000
0.000000000
0.000000000
0.000000000
0.000000000
0.000000000
0.000000000
0.000000000
0.000000000
0.000000000
0.000000000
0.000000000
0.000000000
0.000000000
0.000000000
0.000000000
0.000000000
0.000000000
0.000000000
0.000000000
0.000000000
0.000000000
0.000000000
0.000000000
0.000000000
0.000000000
0.000000000
0.000000000
0.000000000
0.000000000
0.000000000
0.000000000
0.000000000
0.000000000
0.000000000
0.000000000
0.000000000
0.000000000
0.000000000
0.000000000
0.000000000
0.000000000
0.000000000
0.000000000
0.000000000
0.000000000
0.000000000
0.000000000
0.000000000
0.000000000
0.000000000
0.000000000
0.000000000
0.000000000
0.000000000
0.000000000
0.000000000
0.000000000
0.000000000
0.000000000
0.000000000
0.000000000
0.000000000
0.000000000
0.000000000
0.000000000
0.000000000
0.000000000
0.000000000
0.000000000
0.000000000
0.000000000
0.000000000
0.000000000
0.000000000
0.000000000
0.000000000
0.000000000
0.000000000
0.000000000
0.000000000
0.000000000
0.000000000
0.000000000
0.000000000
0.000000000
0.000000000
0.000000000
0.000000000
0.000000000
0.000000000
0.000000000
0.000000000
0.000000000
0.000000000
0.000000000
0.000000000
0.000000000
0.000000000
0.000000000
0.000000000
0.000000000
0.000000000
0.000000000
0.000000000
0.000000000
0.000000000
0.000000000
0.000000000
0.000000000
0.000000000
0.000000000
0.000000000
0.000000000
0.000000000
0.000000000
0.000000000
0.000000000
0.000000000
0.000000000
0.000000000
0.000000000
0.000000000
0.000000000
0.000000000
0.000000000
0.000000000
0.000000000
0.000000000
0.000000000
0.000000000
0.000000000
0.000000000
0.000000000
0.000000000
0.000000000
0.000000000
0.000000000
0.000000000
0.000000000
0.000000000
0.000000000
0.000000000
0.000000000
0.000000000
0.000000000
0.000000000
0.000000000
0.000000000
0.000000000
0.000000000
0.000000000
0.000000000
0.000000000
0.000000000
0.000000000
0.000000000
0.000000000
0.000000000
0.000000000
0.000000000
0.000000000
0.000000000
0.000000000
0.000000000
0.000000000
0.000000000
0.000000000
0.000000000
0.000000000
0.000000000
0.000000000
0.000000000
0.000000000
0.000000000
0.000000000
0.000000000
0.000000000
0.000000000
0.000000000
0.000000000
0.000000000
0.000000000
0.000000000
0.000000000
0.000000000
0.000000000
0.000000000
0.000000000
0.000000000
0.000000000
0.000000000
0.000000000
0.000000000
0.000000000
0.000000000
0.000000000
0.000000000
0.000000000
0.000000000
0.000000000
0.000000000
0.000000000
0.000000000
0.000000000
0.000000000
0.000000000
0.000000000
0.000000000
0.000000000
0.000000000
0.000000000
0.000000000
0.000000000
0.000000000
0.000000000
0.000000000
0.000000000
0.000000000
0.000000000
0.000000000
0.000000000
0.000000000
0.000000000
0.000000000
0.000000000
0.000000000
0.000000000
0.000000000
0.000000000
0.000000000
0.000000000
0.000000000
0.000000000
0.000000000
0.000000000
0.000000000
0.000000000
0.000000000
0.000000000
0.000000000
0.000000000
0.000000000
0.000000000
0.000000000
0.000000000
0.000000000
0.000000000
0.000000000
0.000000000
0.000000000
0.000000000
0.000000000
0.000000000
0.000000000
0.000000000
0.000000000
0.000000000
0.000000000
0.000000000
0.000000000
0.000000000
0.000000000
0.000000000
0.000000000
0.000000000
0.000000000
0.000000000
0.000000000
0.000000000
0.000000000
0.000000000
0.000000000
0.000000000
0.000000000
0.000000000
0.000000000
0.000000000
0.000000000
0.000000000
0.000000000
0.000000000
0.000000000
0.000000000
0.000000000
0.000000000
0.000000000
0.000000000
0.000000000
0.000000000
0.000000000
0.000000000
0.000000000
0.000000000
0.000000000
0.000000000
0.000000000
0.000000000
0.000000000
0.000000000
0.000000000
0.000000000
0.000000000
0.000000000
0.000000000
0.000000000
0.000000000
0.000000000
0.000000000
0.000000000
0.000000000
0.000000000
0.000000000
0.000000000
0.000000000
0.000000000
0.000000000
0.000000000
0.000000000
0.000000000
0.000000000
0.000000000
0.000000000
0.000000000
0.000000000
0.000000000
0.000000000
0.000000000
0.000000000
0.000000000
0.000000000
0.000000000
0.000000000
0.000000000
0.000000000
0.000000000
0.000000000
0.000000000
0.000000000
0.000000000
0.000000000
0.000000000
0.000000000
0.000000000
0.000000000
0.000000000
0.000000000
0.000000000
0.000000000
0.000000000
0.000000000
0.000000000
0.000000000
0.000000000
0.000000000
0.000000000
0.000000000
0.000000000
0.000000000
0.000000000
0.000000000
0.000000000
0.000000000
0.000000000
0.000000000
0.000000000
0.000000000
0.000000000
0.000000000
0.000000000
0.000000000
0.000000000
0.000000000
0.000000000
0.000000000
0.000000000
0.000000000
0.000000000
0.000000000
0.000000000
0.000000000
0.000000000
0.000000000
0.000000000
0.000000000
0.000000000
0.000000000
0.000000000
0.000000000
0.000000000
0.000000000
0.000000000
0.000000000
0.000000000
0.000000000
0.000000000
0.000000000
0.000000000
0.000000000
0.000000000
0.000000000
0.000000000
0.000000000
0.000000000
0.000000000
0.000000000
0.000000000
0.000000000
0.000000000
0.000000000
0.000000000
0.000000000
0.000000000
0.000000000
0.000000000
0.000000000
0.000000000
0.000000000
0.000000000
0.000000000
0.000000000
0.000000000
0.000000000
0.000000000
0.000000000
0.000000000
0.000000000
0.000000000
0.000000000
0.000000000
0.000000000
0.000000000
0.000000000
0.000000000
0.000000000
0.000000000
0.000000000
0.000000000
0.000000000
0.000000000
0.000000000
0.000000000
0.000000000
0.000000000
0.000000000
0.000000000
0.000000000
0.000000000
0.000000000
0.000000000
0.000000000
0.000000000
0.000000000
0.000000000
0.000000000
0.000000000
0.000000000
0.000000000
0.000000000
0.000000000
0.000000000
0.000000000
0.000000000
0.000000000
0.000000000
0.000000000
0.000000000
0.000000000
0.000000000
0.000000000
0.000000000
0.000000000
0.000000000
0.000000000
0.000000000
0.000000000
0.000000000
0.000000000
0.000000000
0.000000000
0.000000000
0.000000000
0.000000000
0.000000000
0.000000000
0.000000000
0.000000000
0.000000000
0.000000000
0.000000000
0.000000000
0.000000000
0.000000000
0.000000000
0.000000000
0.000000000
0.000000000
0.000000000
0.000000000
0.000000000
0.000000000
0.000000000
0.000000000
0.000000000
0.000000000
0.000000000
0.000000000
0.000000000
0.000000000
0.000000000
0.000000000
0.000000000
0.000000000
0.000000000
0.000000000
0.000000000
0.000000000
0.000000000
0.000000000
0.000000000
0.000000000
0.000000000
0.000000000
0.000000000
0.000000000
0.000000000
0.000000000
0.000000000
0.000000000
0.000000000
0.000000000
0.000000000
0.000000000
0.000000000
0.000000000
0.000000000
0.000000000
0.000000000
0.000000000
0.000000000
0.000000000
0.000000000
0.000000000
0.000000000
0.000000000
0.000000000
0.000000000
0.000000000
0.000000000
0.000000000
0.000000000
0.000000000
0.000000000
0.000000000
0.000000000
0.000000000
0.000000000
0.000000000
0.000000000
0.000000000
0.000000000
0.000000000
0.000000000
0.000000000
0.000000000
0.000000000
0.000000000
0.000000000
0.000000000
0.000000000
0.000000000
0.000000000
0.000000000
0.000000000
0.000000000
0.000000000
0.000000000
0.000000000
0.000000000
0.000000000
0.000000000
0.000000000
0.000000000
0.000000000
0.000000000
0.000000000
0.000000000
0.000000000
0.000000000
0.000000000
0.000000000
0.000000000
0.000000000
0.000000000
0.000000000
0.000000000
0.000000000
0.000000000
0.000000000
0.000000000
0.000000000
0.000000000
0.000000000
0.000000000
0.000000000
0.000000000
0.000000000
0.000000000
0.000000000
0.000000000
0.000000000
0.000000000
0.000000000
0.000000000
0.000000000
0.000000000
0.000000000
0.000000000
0.000000000
0.000000000
0.000000000
0.000000000
0.000000000
0.000000000
0.000000000
0.000000000
0.000000000
0.000000000
0.000000000
0.000000000
0.000000000
0.000000000
0.000000000
0.000000000
0.000000000
0.000000000
0.000000000
0.000000000
0.000000000
0.000000000
0.000000000
0.000000000
0.000000000
0.000000000
0.000000000
0.000000000
0.000000000
0.000000000
0.000000000
0.000000000
0.000000000
0.000000000
0.000000000
0.000000000
0.000000000
0.000000000
0.000000000
0.000000000
0.000000000
0.000000000
0.000000000
0.000000000
0.000000000
0.000000000
0.000000000
0.000000000
0.000000000
0.000000000
0.000000000
0.000000000
0.000000000
0.000000000
0.000000000
0.000000000
0.000000000
0.000000000
0.000000000
0.000000000
0.000000000
0.000000000
0.000000000
0.000000000
0.000000000
0.000000000
0.000000000
0.000000000
0.000000000
0.000000000
0.000000000
0.000000000
0.000000000
0.000000000
0.000000000
0.000000000
0.000000000
0.000000000
0.000000000
0.000000000
0.000000000
0.000000000
0.000000000
0.000000000
0.000000000
0.000000000
0.000000000
0.000000000
0.000000000
0.000000000
0.200000000
0.000000000
0.002693393
0.199939800
0.004908246
0.002691744
0.199759100
0.009813535
0.002689864
0.199458100
0.014712910
0.002687799
0.199036900
0.019603430
0.002685621
0.198495900
0.024482140
0.002683423
0.197835300
0.029346090
0.002681303
0.197055500
0.034192380
0.002679359
0.196157100
0.039018060
0.002677667
0.195140400
0.043820250
0.002676274
0.194006200
0.048596040
0.002675192
0.192755200
0.053342550
0.002674397
0.191388100
0.058056930
0.002673842
0.189905600
0.062736350
0.002673469
0.188308800
0.067377980
0.002673225
0.186598600
0.071979010
0.002673069
0.184775900
0.076536690
0.002672983
0.182842000
0.081048270
0.002672965
0.180797900
0.085511020
0.002673026
0.178644900
0.089922270
0.002673171
0.176384300
0.094279350
0.002673395
0.174017400
0.098579640
0.002673668
0.171545700
0.102820600
0.002673934
0.168970700
0.106999500
0.002674117
0.166293900
0.111114000
0.002674130
0.163517000
0.115161600
0.002673892
0.160641500
0.119139900
0.002673338
0.157669300
0.123046300
0.002672438
0.154602100
0.126878700
0.002671203
0.151441800
0.130634600
0.002669688
0.148190200
0.134311800
0.002667989
0.144849400
0.137908100
0.002666231
0.141421400
0.141421400
0.002664549
0.137908100
0.144849400
0.002663071
0.134311800
0.148190200
0.002661898
0.130634600
0.151441800
0.002661087
0.126878700
0.154602100
0.002660644
0.123046300
0.157669300
0.002660525
0.119139900
0.160641500
0.002660641
0.115161600
0.163517000
0.002660881
0.111114000
0.166293900
0.002661122
0.106999500
0.168970700
0.002661259
0.102820600
0.171545700
0.002661220
0.098579640
0.174017400
0.002660977
0.094279350
0.176384300
0.002660546
0.089922270
0.178644900
0.002659984
0.085511020
0.180797900
0.002659369
0.081048270
0.182842000
0.002658788
0.076536690
0.184775900
0.002658316
0.071979010
0.186598600
0.002658005
0.067377980
0.188308800
0.002657875
0.062736350
0.189905600
0.002657913
0.058056930
0.191388100
0.002658075
0.053342550
0.192755200
0.002658296
0.048596040
0.194006200
0.002658499
0.043820250
0.195140400
0.002658605
0.039018060
0.196157100
0.002658539
0.034192380
0.197055500
0.002658237
0.029346090
0.197835300
0.002657652
0.024482140
0.198495900
0.002656755
0.019603430
0.199036900
0.002655538
0.014712910
0.199458100
0.002654014
0.009813535
0.199759100
0.002652219
0.004908246
0.199939800
0.002650206
0.000000000
0.200000000
0.002648040
-0.004908246
0.199939800
0.002645787
-0.009813535
0.199759100
0.002643503
-0.014712910
0.199458100
0.002641229
-0.019603430
0.199036900
0.002638983
-0.024482140
0.198495900
0.002636762
-0.029346090
0.197835300
0.002634551
-0.034192380
0.197055500
0.002632337
-0.039018060
0.196157100
0.002630119
-0.043820250
0.195140400
0.002627916
-0.048596040
0.194006200
0.002625764
-0.053342550
0.192755200
0.002623708
-0.058056930
0.191388100
0.002621790
-0.062736350
0.189905600
0.002620040
-0.067377980
0.188308800
0.002618474
-0.071979010
0.186598600
0.002617102
-0.076536690
0.184775900
0.002615931
-0.081048270
0.182842000
0.002614965
-0.085511020
0.180797900
0.002614213
-0.089922270
0.178644900
0.002613676
-0.094279350
0.176384300
0.002613354
-0.098579640
0.174017400
0.002613235
-0.102820600
0.171545700
0.002613321
-0.106999500
0.168970700
0.002613621
-0.111114000
0.166293900
0.002614156
-0.115161600
0.163517000
0.002614938
-0.119139900
0.160641500
0.002615967
-0.123046300
0.157669300
0.002617234
-0.126878700
0.154602100
0.002618728
-0.130634600
0.151441800
0.002620441
-0.134311800
0.148190200
0.002622368
-0.137908100
0.144849400
0.002624502
-0.141421400
0.141421400
0.002626834
-0.144849400
0.137908100
0.002629348
-0.148190200
0.134311800
0.002632022
-0.151441800
0.130634600
0.002634830
-0.154602100
0.126878700
0.002637736
-0.157669300
0.123046300
0.002640696
-0.160641500
0.119139900
0.002643651
-0.163517000
0.115161600
0.002646531
-0.166293900
0.111114000
0.002649260
-0.168970700
0.106999500
0.002651770
-0.171545700
0.102820600
0.002654014
-0.174017400
0.098579640
0.002655972
-0.176384300
0.094279350
0.002657659
-0.178644900
0.089922270
0.002659117
-0.180797900
0.085511020
0.002660414
-0.182842000
0.081048270
0.002661623
-0.184775900
0.076536690
0.002662814
-0.186598600
0.071979010
0.002664034
-0.188308800
0.067377980
0.002665299
-0.189905600
0.062736350
0.002666583
-0.191388100
0.058056930
0.002667829
-0.192755200
0.053342550
0.002668953
-0.194006200
0.048596040
0.002669862
-0.195140400
0.043820250
0.002670475
-0.196157100
0.039018060
0.002670733
-0.197055500
0.034192380
0.002670605
-0.197835300
0.029346090
0.002670085
-0.198495900
0.024482140
0.002669177
-0.199036900
0.019603430
0.002667894
-0.199458100
0.014712910
0.002666249
-0.199759100
0.009813535
0.002664250
-0.199939800
0.004908246
0.002661905
-0.200000000
0.000000000
0.002659226
-0.199939800
-0.004908246
0.002656231
-0.199759100
-0.009813535
0.002652947
-0.199458100
-0.014712910
0.002649416
-0.199036900
-0.019603430
0.002645689
-0.198495900
-0.024482140
0.002641829
-0.197835300
-0.029346090
0.002637910
-0.197055500
-0.034192380
0.002634004
-0.196157100
-0.039018060
0.002630184
-0.195140400
-0.043820250
0.002626509
-0.194006200
-0.048596040
0.002623022
-0.192755200
-0.053342550
0.002619751
-0.191388100
-0.058056930
0.002616707
-0.189905600
-0.062736350
0.002613893
-0.188308800
-0.067377980
0.002611311
-0.186598600
-0.071979010
0.002608964
-0.184775900
-0.076536690
0.002606865
-0.182842000
-0.081048270
0.002605032
-0.180797900
-0.085511020
0.002603490
-0.178644900
-0.089922270
0.002602261
-0.176384300
-0.094279350
0.002601362
-0.174017400
-0.098579640
0.002600801
-0.171545700
-0.102820600
0.002600570
-0.168970700
-0.106999500
0.002600647
-0.166293900
-0.111114000
0.002600990
-0.163517000
-0.115161600
0.002601549
-0.160641500
-0.119139900
0.002602264
-0.157669300
-0.123046300
0.002603075
-0.154602100
-0.126878700
0.002603930
-0.151441800
-0.130634600
0.002604790
-0.148190200
-0.134311800
0.002605638
-0.144849400
-0.137908100
0.002606476
-0.141421400
-0.141421400
0.002607325
-0.137908100
-0.144849400
0.002608221
-0.134311800
-0.148190200
0.002609205
-0.130634600
-0.151441800
0.002610309
-0.126878700
-0.154602100
0.002611556
-0.123046300
-0.157669300
0.002612948
-0.119139900
-0.160641500
0.002614468
-0.115161600
-0.163517000
0.002616082
-0.111114000
-0.166293900
0.002617741
-0.106999500
-0.168970700
0.002619395
-0.102820600
-0.171545700
0.002620998
-0.098579640
-0.174017400
0.002622522
-0.094279350
-0.176384300
0.002623964
-0.089922270
-0.178644900
0.002625347
-0.085511020
-0.180797900
0.002626720
-0.081048270
-0.182842000
0.002628151
-0.076536690
-0.184775900
0.002629714
-0.071979010
-0.186598600
0.002631475
-0.067377980
-0.188308800
0.002633482
-0.062736350
-0.189905600
0.002635751
-0.058056930
-0.191388100
0.002638267
-0.053342550
-0.192755200
0.002640980
-0.048596040
-0.194006200
0.002643812
-0.043820250
-0.195140400
0.002646668
-0.039018060
-0.196157100
0.002649445
-0.034192380
-0.197055500
0.002652041
-0.029346090
-0.197835300
0.002654365
-0.024482140
-0.198495900
0.002656342
-0.019603430
-0.199036900
0.002657922
-0.014712910
-0.199458100
0.002659079
-0.009813535
-0.199759100
0.002659815
-0.004908246
-0.199939800
0.002660158
0.000000000
-0.200000000
0.002660156
0.004908246
-0.199939800
0.002659865
0.009813535
-0.199759100
0.002659344
0.014712910
-0.199458100
0.002658637
0.019603430
-0.199036900
0.002657772
0.024482140
-0.198495900
0.002656764
0.029346090
-0.197835300
0.002655619
0.034192380
-0.197055500
0.002654346
0.039018060
-0.196157100
0.002652973
0.043820250
-0.195140400
0.002651546
0.048596040
-0.194006200
0.002650130
0.053342550
-0.192755200
0.002648789
0.058056930
-0.191388100
0.002647573
0.062736350
-0.189905600
0.002646514
0.067377980
-0.188308800
0.002645620
0.071979010
-0.186598600
0.002644893
0.076536690
-0.184775900
0.002644332
0.081048270
-0.182842000
0.002643944
0.085511020
-0.180797900
0.002643736
0.089922270
-0.178644900
0.002643705
0.094279350
-0.176384300
0.002643829
0.098579640
-0.174017400
0.002644066
0.102820600
-0.171545700
0.002644381
0.106999500
-0.168970700
0.002644762
0.111114000
-0.166293900
0.002645212
0.115161600
-0.163517000
0.002645735
0.119139900
-0.160641500
0.002646323
0.123046300
-0.157669300
0.002646960
0.126878700
-0.154602100
0.002647630
0.130634600
-0.151441800
0.002648328
0.134311800
-0.148190200
0.002649068
0.137908100
-0.144849400
0.002649877
0.141421400
-0.141421400
0.002650798
0.144849400
-0.137908100
0.002651878
0.148190200
-0.134311800
0.002653161
0.151441800
-0.130634600
0.002654679
0.154602100
-0.126878700
0.002656446
0.157669300
-0.123046300
0.002658446
0.160641500
-0.119139900
0.002660636
0.163517000
-0.115161600
0.002662942
0.166293900
-0.111114000
0.002665281
0.168970700
-0.106999500
0.002667578
0.171545700
-0.102820600
0.002669783
0.174017400
-0.098579640
0.002671880
0.176384300
-0.094279350
0.002673885
0.178644900
-0.089922270
0.002675839
0.180797900
-0.085511020
0.002677796
0.182842000
-0.081048270
0.002679810
0.184775900
-0.076536690
0.002681918
0.186598600
-0.071979010
0.002684131
0.188308800
-0.067377980
0.002686426
0.189905600
-0.062736350
0.002688742
0.191388100
-0.058056930
0.002690987
0.192755200
-0.053342550
0.002693050
0.194006200
-0.048596040
0.002694823
0.195140400
-0.043820250
0.002696223
0.196157100
-0.039018060
0.002697211
0.197055500
-0.034192380
0.002697790
0.197835300
-0.029346090
0.002697995
0.198495900
-0.024482140
0.002697875
0.199036900
-0.019603430
0.002697474
0.199458100
-0.014712910
0.002696822
0.199759100
-0.009813535
0.002695928
0.199939800
-0.004908246
0.002694787
0.400000000
0.000000000
0.010779440
0.399879500
0.009816492
0.010772840
0.399518200
0.019627070
0.010765300
0.398916200
0.029425830
0.010757030
0.398073900
0.039206860
0.010748300
0.396991800
0.048964270
0.010739490
0.395670600
0.058692190
0.010731000
0.394111100
0.068384760
0.010723210
0.392314100
0.078036130
0.010716430
0.390280800
0.087640490
0.010710860
0.388012500
0.097192070
0.010706520
0.385510400
0.106685100
0.010703330
0.382776100
0.116113900
0.010701110
0.379811300
0.125472700
0.010699620
0.376617600
0.134756000
0.010698640
0.373197100
0.143958000
0.010698010
0.369551800
0.153073400
0.010697670
0.365683900
0.162096500
0.010697600
0.361595700
0.171022000
0.010697840
0.357289700
0.179844500
0.010698420
0.352768500
0.188558700
0.010699320
0.348034800
0.197159300
0.010700410
0.343091500
0.205641100
0.010701480
0.337941400
0.213999100
0.010702210
0.332587800
0.222228100
0.010702270
0.327033900
0.230323300
0.010701310
0.321283000
0.238279700
0.010699090
0.315338600
0.246092600
0.010695480
0.309204200
0.253757300
0.010690540
0.302883500
0.261269200
0.010684470
0.296380500
0.268623600
0.010677660
0.289698800
0.275816200
0.010670620
0.282842700
0.282842700
0.010663880
0.275816200
0.289698800
0.010657960
0.268623600
0.296380500
0.010653260
0.261269200
0.302883500
0.010650010
0.253757300
0.309204200
0.010648230
0.246092600
0.315338600
0.010647760
0.238279700
0.321283000
0.010648220
0.230323300
0.327033900
0.010649180
0.222228100
0.332587800
0.010650150
0.213999100
0.337941400
0.010650700
0.205641100
0.343091500
0.010650540
0.197159300
0.348034800
0.010649570
0.188558700
0.352768500
0.010647840
0.179844500
0.357289700
0.010645590
0.171022000
0.361595700
0.010643130
0.162096500
0.365683900
0.010640800
0.153073400
0.369551800
0.010638910
0.143958000
0.373197100
0.010637660
0.134756000
0.376617600
0.010637140
0.125472700
0.379811300
0.010637290
0.116113900
0.382776100
0.010637940
0.106685100
0.385510400
0.010638830
0.097192070
0.388012500
0.010639640
0.087640490
0.390280800
0.010640060
0.078036130
0.392314100
0.010639800
0.068384760
0.394111100
0.010638590
0.058692190
0.395670600
0.010636250
0.048964270
0.396991800
0.010632650
0.039206860
0.398073900
0.010627780
0.029425830
0.398916200
0.010621670
0.019627070
0.399518200
0.010614480
0.009816492
0.399879500
0.010606420
0.000000000
0.400000000
0.010597740
-0.009816492
0.399879500
0.010588710
-0.019627070
0.399518200
0.010579560
-0.029425830
0.398916200
0.010570450
-0.039206860
0.398073900
0.010561450
-0.048964270
0.396991800
0.010552550
-0.058692190
0.395670600
0.010543700
-0.068384760
0.394111100
0.010534830
-0.078036130
0.392314100
0.010525940
-0.087640490
0.390280800
0.010517110
-0.097192070
0.388012500
0.010508490
-0.106685100
0.385510400
0.010500260
-0.116113900
0.382776100
0.010492570
-0.125472700
0.379811300
0.010485560
-0.134756000
0.376617600
0.010479290
-0.143958000
0.373197100
0.010473790
-0.153073400
0.369551800
0.010469100
-0.162096500
0.365683900
0.010465230
-0.171022000
0.361595700
0.010462220
-0.179844500
0.357289700
0.010460070
-0.188558700
0.352768500
0.010458770
-0.197159300
0.348034800
0.010458300
-0.205641100
0.343091500
0.010458640
-0.213999100
0.337941400
0.010459850
-0.222228100
0.332587800
0.010461990
-0.230323300
0.327033900
0.010465120
-0.238279700
0.321283000
0.010469250
-0.246092600
0.315338600
0.010474320
-0.253757300
0.309204200
0.010480310
-0.261269200
0.302883500
0.010487170
-0.268623600
0.296380500
0.010494890
-0.275816200
0.289698800
0.010503440
-0.282842700
0.282842700
0.010512780
-0.289698800
0.275816200
0.010522850
-0.296380500
0.268623600
0.010533560
-0.302883500
0.261269200
0.010544810
-0.309204200
0.253757300
0.010556460
-0.315338600
0.246092600
0.010568310
-0.321283000
0.238279700
0.010580150
-0.327033900
0.230323300
0.010591690
-0.332587800
0.222228100
0.010602620
-0.337941400
0.213999100
0.010612680
-0.343091500
0.205641100
0.010621670
-0.348034800
0.197159300
0.010629520
-0.352768500
0.188558700
0.010636270
-0.357289700
0.179844500
0.010642120
-0.361595700
0.171022000
0.010647310
-0.365683900
0.162096500
0.010652160
-0.369551800
0.153073400
0.010656930
-0.373197100
0.143958000
0.010661820
-0.376617600
0.134756000
0.010666880
-0.379811300
0.125472700
0.010672030
-0.382776100
0.116113900
0.010677020
-0.385510400
0.106685100
0.010681520
-0.388012500
0.097192070
0.010685160
-0.390280800
0.087640490
0.010687620
-0.392314100
0.078036130
0.010688650
-0.394111100
0.068384760
0.010688140
-0.395670600
0.058692190
0.010686060
-0.396991800
0.048964270
0.010682420
-0.398073900
0.039206860
0.010677280
-0.398916200
0.029425830
0.010670690
-0.399518200
0.019627070
0.010662680
-0.399879500
0.009816492
0.010653290
-0.400000000
0.000000000
0.010642550
-0.399879500
-0.009816492
0.010630550
-0.399518200
-0.019627070
0.010617400
-0.398916200
-0.029425830
0.010603250
-0.398073900
-0.039206860
0.010588320
-0.396991800
-0.048964270
0.010572860
-0.395670600
-0.058692190
0.010557150
-0.394111100
-0.068384760
0.010541510
-0.392314100
-0.078036130
0.010526200
-0.390280800
-0.087640490
0.010511480
-0.388012500
-0.097192070
0.010497510
-0.385510400
-0.106685100
0.010484400
-0.382776100
-0.116113900
0.010472210
-0.379811300
-0.125472700
0.010460940
-0.376617600
-0.134756000
0.010450590
-0.373197100
-0.143958000
0.010441190
-0.369551800
-0.153073400
0.010432780
-0.365683900
-0.162096500
0.010425440
-0.361595700
-0.171022000
0.010419260
-0.357289700
-0.179844500
0.010414330
-0.352768500
-0.188558700
0.010410740
-0.348034800
-0.197159300
0.010408490
-0.343091500
-0.205641100
0.010407560
-0.337941400
-0.213999100
0.010407870
-0.332587800
-0.222228100
0.010409250
-0.327033900
-0.230323300
0.010411480
-0.321283000
-0.238279700
0.010414350
-0.315338600
-0.246092600
0.010417600
-0.309204200
-0.253757300
0.010421020
-0.302883500
-0.261269200
0.010424470
-0.296380500
-0.268623600
0.010427870
-0.289698800
-0.275816200
0.010431220
-0.282842700
-0.282842700
0.010434620
-0.275816200
-0.289698800
0.010438210
-0.268623600
-0.296380500
0.010442150
-0.261269200
-0.302883500
0.010446580
-0.253757300
-0.309204200
0.010451570
-0.246092600
-0.315338600
0.010457150
-0.238279700
-0.321283000
0.010463240
-0.230323300
-0.327033900
0.010469700
-0.222228100
-0.332587800
0.010476350
-0.213999100
-0.337941400
0.010482980
-0.205641100
-0.343091500
0.010489400
-0.197159300
-0.348034800
0.010495510
-0.188558700
-0.352768500
0.010501280
-0.179844500
-0.357289700
0.010506820
-0.171022000
-0.361595700
0.010512320
-0.162096500
-0.365683900
0.010518060
-0.153073400
-0.369551800
0.010524320
-0.143958000
-0.373197100
0.010531370
-0.134756000
-0.376617600
0.010539410
-0.125472700
-0.379811300
0.010548510
-0.116113900
-0.382776100
0.010558580
-0.106685100
-0.385510400
0.010569450
-0.097192070
-0.388012500
0.010580800
-0.087640490
-0.390280800
0.010592240
-0.078036130
-0.392314100
0.010603370
-0.068384760
-0.394111100
0.010613770
-0.058692190
-0.395670600
0.010623080
-0.048964270
-0.396991800
0.010631000
-0.039206860
-0.398073900
0.010637330
-0.029425830
-0.398916200
0.010641960
-0.019627070
-0.399518200
0.010644910
-0.009816492
-0.399879500
0.010646290
0.000000000
-0.400000000
0.010646280
0.009816492
-0.399879500
0.010645110
0.019627070
-0.399518200
0.010643020
0.029425830
-0.398916200
0.010640190
0.039206860
-0.398073900
0.010636730
0.048964270
-0.396991800
0.010632690
0.058692190
-0.395670600
0.010628100
0.068384760
-0.394111100
0.010623000
0.078036130
-0.392314100
0.010617500
0.087640490
-0.390280800
0.010611780
0.097192070
-0.388012500
0.010606110
0.106685100
-0.385510400
0.010600740
0.116113900
-0.382776100
0.010595870
0.125472700
-0.379811300
0.010591620
0.134756000
-0.376617600
0.010588040
0.143958000
-0.373197100
0.010585130
0.153073400
-0.369551800
0.010582880
0.162096500
-0.365683900
0.010581330
0.171022000
-0.361595700
0.010580490
0.179844500
-0.357289700
0.010580370
0.188558700
-0.352768500
0.010580860
0.197159300
-0.348034800
0.010581810
0.205641100
-0.343091500
0.010583080
0.213999100
-0.337941400
0.010584610
0.222228100
-0.332587800
0.010586410
0.230323300
-0.327033900
0.010588500
0.238279700
-0.321283000
0.010590860
0.246092600
-0.315338600
0.010593410
0.253757300
-0.309204200
0.010596100
0.261269200
-0.302883500
0.010598890
0.268623600
-0.296380500
0.010601850
0.275816200
-0.289698800
0.010605100
0.282842700
-0.282842700
0.010608790
0.289698800
-0.275816200
0.010613110
0.296380500
-0.268623600
0.010618250
0.302883500
-0.261269200
0.010624340
0.309204200
-0.253757300
0.010631410
0.315338600
-0.246092600
0.010639430
0.321283000
-0.238279700
0.010648200
0.327033900
-0.230323300
0.010657440
0.332587800
-0.222228100
0.010666810
0.337941400
-0.213999100
0.010676010
0.343091500
-0.205641100
0.010684850
0.348034800
-0.197159300
0.010693250
0.352768500
-0.188558700
0.010701280
0.357289700
-0.179844500
0.010709110
0.361595700
-0.171022000
0.010716950
0.365683900
-0.162096500
0.010725020
0.369551800
-0.153073400
0.010733470
0.373197100
-0.143958000
0.010742330
0.376617600
-0.134756000
0.010751530
0.379811300
-0.125472700
0.010760810
0.382776100
-0.116113900
0.010769800
0.385510400
-0.106685100
0.010778070
0.388012500
-0.097192070
0.010785170
0.390280800
-0.087640490
0.010790780
0.392314100
-0.078036130
0.010794740
0.394111100
-0.068384760
0.010797060
0.395670600
-0.058692190
0.010797880
0.396991800
-0.048964270
0.010797400
0.398073900
-0.039206860
0.010795790
0.398916200
-0.029425830
0.010793180
0.399518200
-0.019627070
0.010789600
0.399879500
-0.009816492
0.010785030
0.600000000
0.000000000
0.024484250
0.599819300
0.014724740
0.024480230
0.599277300
0.029440610
0.024474850
0.598374300
0.044138740
0.024468520
0.597110900
0.058810290
0.024461910
0.595487800
0.073446410
0.024455850
0.593505900
0.088038280
0.024451240
0.591166600
0.102577100
0.024448880
0.588471200
0.117054200
0.024449320
0.585421300
0.131460700
0.024452740
0.582018800
0.145788100
0.024458890
0.578265700
0.160027700
0.024467180
0.574164200
0.174170800
0.024476740
0.569716900
0.188209100
0.024486610
0.564926400
0.202133900
0.024495910
0.559795700
0.215937000
0.024503930
0.554327700
0.229610100
0.024510280
0.548525900
0.243144800
0.024514830
0.542393600
0.256533100
0.024517660
0.535934600
0.269766800
0.024518950
0.529152800
0.282838000
0.024518790
0.522052200
0.295738900
0.024517080
0.514637200
0.308461700
0.024513480
0.506912200
0.320998600
0.024507380
0.498881800
0.333342200
0.024498090
0.490550900
0.345484900
0.024484940
0.481924500
0.357419600
0.024467490
0.473007900
0.369139000
0.024445670
0.463806300
0.380636000
0.024419910
0.454325300
0.391903700
0.024391070
0.444570700
0.402935400
0.024360400
0.434548300
0.413724400
0.024329340
0.424264100
0.424264100
0.024299340
0.413724400
0.434548300
0.024271620
0.402935400
0.444570700
0.024247060
0.391903700
0.454325300
0.024226050
0.380636000
0.463806300
0.024208480
0.369139000
0.473007900
0.024193850
0.357419600
0.481924500
0.024181340
0.345484900
0.490550900
0.024169940
0.333342200
0.498881800
0.024158670
0.320998600
0.506912200
0.024146750
0.308461700
0.514637200
0.024133680
0.295738900
0.522052200
0.024119380
0.282838000
0.529152800
0.024104070
0.269766800
0.535934600
0.024088260
0.256533100
0.542393600
0.024072560
0.243144800
0.548525900
0.024057540
0.229610100
0.554327700
0.024043670
0.215937000
0.559795700
0.024031170
0.202133900
0.564926400
0.024020040
0.188209100
0.569716900
0.024010050
0.174170800
0.574164200
0.024000780
0.160027700
0.578265700
0.023991700
0.145788100
0.582018800
0.023982200
0.131460700
0.585421300
0.023971670
0.117054200
0.588471200
0.023959530
0.102577100
0.591166600
0.023945320
0.088038280
0.593505900
0.023928720
0.073446410
0.595487800
0.023909620
0.058810290
0.597110900
0.023888090
0.044138740
0.598374300
0.023864440
0.029440610
0.599277300
0.023839160
0.014724740
0.599819300
0.023812860
0.000000000
0.600000000
0.023786190
-0.014724740
0.599819300
0.023759770
-0.029440610
0.599277300
0.023734060
-0.044138740
0.598374300
0.023709390
-0.058810290
0.597110900
0.023685920
-0.073446410
0.595487800
0.023663850
-0.088038280
0.593505900
0.023643630
-0.102577100
0.591166600
0.023626240
-0.117054200
0.588471200
0.023613140
-0.131460700
0.585421300
0.023605470
-0.145788100
0.582018800
0.023602850
-0.160027700
0.578265700
0.023602970
-0.174170800
0.574164200
0.023602570
-0.188209100
0.569716900
0.023599290
-0.202133900
0.564926400
0.023592750
-0.215937000
0.559795700
0.023584120
-0.229610100
0.554327700
0.023575060
-0.243144800
0.548525900
0.023566830
-0.256533100
0.542393600
0.023560150
-0.269766800
0.535934600
0.023555320
-0.282838000
0.529152800
0.023552400
-0.295738900
0.522052200
0.023551340
-0.308461700
0.514637200
0.023552110
-0.320998600
0.506912200
0.023554820
-0.333342200
0.498881800
0.023559660
-0.345484900
0.490550900
0.023566720
-0.357419600
0.481924500
0.023576020
-0.369139000
0.473007900
0.023587470
-0.380636000
0.463806300
0.023600970
-0.391903700
0.454325300
0.023616450
-0.402935400
0.444570700
0.023633870
-0.413724400
0.434548300
0.023653160
-0.424264100
0.424264100
0.023674230
-0.434548300
0.413724400
0.023696950
-0.444570700
0.402935400
0.023721120
-0.454325300
0.391903700
0.023746490
-0.463806300
0.380636000
0.023772760
-0.473007900
0.369139000
0.023799510
-0.481924500
0.357419600
0.023826210
-0.490550900
0.345484900
0.023852240
-0.498881800
0.333342200
0.023876910
-0.506912200
0.320998600
0.023899590
-0.514637200
0.308461700
0.023919880
-0.522052200
0.295738900
0.023937580
-0.529152800
0.282838000
0.023952820
-0.535934600
0.269766800
0.023966000
-0.542393600
0.256533100
0.023977720
-0.548525900
0.243144800
0.023988650
-0.554327700
0.229610100
0.023999420
-0.559795700
0.215937000
0.024010450
-0.564926400
0.202133900
0.024021870
-0.569716900
0.188209100
0.024033480
-0.574164200
0.174170800
0.024044750
-0.578265700
0.160027700
0.024054900
-0.582018800
0.145788100
0.024063120
-0.585421300
0.131460700
0.024068660
-0.588471200
0.117054200
0.024070990
-0.591166600
0.102577100
0.024069840
-0.593505900
0.088038280
0.024065130
-0.595487800
0.073446410
0.024056930
-0.597110900
0.058810290
0.024045340
-0.598374300
0.044138740
0.024030460
-0.599277300
0.029440610
0.024012390
-0.599819300
0.014724740
0.023991200
-0.600000000
0.000000000
0.023966990
-0.599819300
-0.014724740
0.023939910
-0.599277300
-0.029440610
0.023910240
-0.598374300
-0.044138740
0.023878320
-0.597110900
-0.058810290
0.023844640
-0.595487800
-0.073446410
0.023809750
-0.593505900
-0.088038280
0.023774300
-0.591166600
-0.102577100
0.023738780
-0.588471200
-0.117054200
0.023703300
-0.585421300
-0.131460700
0.023667110
-0.582018800
-0.145788100
0.023628150
-0.578265700
-0.160027700
0.023583240
-0.574164200
-0.174170800
0.023529590
-0.569716900
-0.188209100
0.023467180
-0.564926400
-0.202133900
0.023399860
-0.559795700
-0.215937000
0.023333830
-0.554327700
-0.229610100
0.023274330
-0.548525900
-0.243144800
0.023223450
-0.542393600
-0.256533100
0.023180420
-0.535934600
-0.269766800
0.023143410
-0.529152800
-0.282838000
0.023111070
-0.522052200
-0.295738900
0.023082820
-0.514637200
-0.308461700
0.023058620
-0.506912200
-0.320998600
0.023038660
-0.498881800
-0.333342200
0.023023110
-0.490550900
-0.345484900
0.023012000
-0.481924500
-0.357419600
0.023005180
-0.473007900
-0.369139000
0.023002390
-0.463806300
-0.380636000
0.023003240
-0.454325300
-0.391903700
0.023007270
-0.444570700
-0.402935400
0.023014000
-0.434548300
-0.413724400
0.023022990
-0.424264100
-0.424264100
0.023033860
-0.413724400
-0.434548300
0.023046350
-0.402935400
-0.444570700
0.023060330
-0.391903700
-0.454325300
0.023075840
-0.380636000
-0.463806300
0.023093060
-0.369139000
-0.473007900
0.023112310
-0.357419600
-0.481924500
0.023133950
-0.345484900
-0.490550900
0.023158350
-0.333342200
-0.498881800
0.023185750
-0.320998600
-0.506912200
0.023216210
-0.308461700
-0.514637200
0.023249570
-0.295738900
-0.522052200
0.023285450
-0.282838000
-0.529152800
0.023323410
-0.269766800
-0.535934600
0.023363030
-0.256533100
-0.542393600
0.023404170
-0.243144800
-0.548525900
0.023447190
-0.229610100
-0.554327700
0.023493050
-0.215937000
-0.559795700
0.023542980
-0.202133900
-0.564926400
0.023597450
-0.188209100
-0.569716900
0.023654970
-0.174170800
-0.574164200
0.023711920
-0.160027700
-0.578265700
0.023764040
-0.145788100
-0.582018800
0.023808610
-0.131460700
-0.585421300
0.023845360
-0.117054200
-0.588471200
0.023875690
-0.102577100
-0.591166600
0.023901220
-0.088038280
-0.593505900
0.023922870
-0.073446410
-0.595487800
0.023940900
-0.058810290
-0.597110900
0.023955200
-0.044138740
-0.598374300
0.023965660
-0.029440610
-0.599277300
0.023972310
-0.014724740
-0.599819300
0.023975410
0.000000000
-0.600000000
0.023975390
0.014724740
-0.599819300
0.023972760
0.029440610
-0.599277300
0.023968050
0.044138740
-0.598374300
0.023961660
0.058810290
-0.597110900
0.023953850
0.073446410
-0.595487800
0.023944740
0.088038280
-0.593505900
0.023934380
0.102577100
-0.591166600
0.023922880
0.117054200
-0.588471200
0.023910460
0.131460700
-0.585421300
0.023897570
0.145788100
-0.582018800
0.023884770
0.160027700
-0.578265700
0.023872650
0.174170800
-0.574164200
0.023861690
0.188209100
-0.569716900
0.023852250
0.202133900
-0.564926400
0.023844750
0.215937000
-0.559795700
0.023839970
0.229610100
-0.554327700
0.023839350
0.243144800
-0.548525900
0.023844880
0.256533100
-0.542393600
0.023858100
0.269766800
-0.535934600
0.023878590
0.282838000
-0.529152800
0.023903330
0.295738900
-0.522052200
0.023927820
0.308461700
-0.514637200
0.023948450
0.320998600
-0.506912200
0.023963970
0.333342200
-0.498881800
0.023975180
0.345484900
-0.490550900
0.023983510
0.357419600
-0.481924500
0.023990000
0.369139000
-0.473007900
0.023995070
0.380636000
-0.463806300
0.023998790
0.391903700
-0.454325300
0.024001150
0.402935400
-0.444570700
0.024002310
0.413724400
-0.434548300
0.024002700
0.424264100
-0.424264100
0.024002960
0.434548300
-0.413724400
0.024003890
0.444570700
-0.402935400
0.024006340
0.454325300
-0.391903700
0.024011080
0.463806300
-0.380636000
0.024018680
0.473007900
-0.369139000
0.024029390
0.481924500
-0.357419600
0.024043090
0.490550900
-0.345484900
0.024059270
0.498881800
-0.333342200
0.024077210
0.506912200
-0.320998600
0.024096200
0.514637200
-0.308461700
0.024115720
0.522052200
-0.295738900
0.024135520
0.529152800
-0.282838000
0.024155650
0.535934600
-0.269766800
0.024176410
0.542393600
-0.256533100
0.024198220
0.548525900
-0.243144800
0.024221520
0.554327700
-0.229610100
0.024246620
0.559795700
-0.215937000
0.024273580
0.564926400
-0.202133900
0.024302140
0.569716900
-0.188209100
0.024331620
0.574164200
-0.174170800
0.024361000
0.578265700
-0.160027700
0.024388970
0.582018800
-0.145788100
0.024414240
0.585421300
-0.131460700
0.024435780
0.588471200
-0.117054200
0.024453080
0.591166600
-0.102577100
0.024466130
0.593505900
-0.088038280
0.024475410
0.595487800
-0.073446410
0.024481590
0.597110900
-0.058810290
0.024485390
0.598374300
-0.044138740
0.024487350
0.599277300
-0.029440610
0.024487780
0.599819300
-0.014724740
0.024486760
0.800000000
0.000000000
0.042942950
0.799759100
0.019632980
0.042958290
0.799036400
0.039254140
0.042975380
0.797832400
0.058851660
0.042993930
0.796147800
0.078413720
0.043013430
0.793983600
0.097928550
0.043033260
0.791341200
0.117384400
0.043052720
0.788222100
0.136769500
0.043071200
0.784628200
0.156072300
0.043088260
0.780561700
0.175281000
0.043103660
0.776025000
0.194384100
0.043117330
0.771020800
0.213370200
0.043129380
0.765552300
0.232227700
0.043139960
0.759622500
0.250945400
0.043149270
0.753235300
0.269511900
0.043157450
0.746394300
0.287916000
0.043164620
0.739103600
0.306146700
0.043170790
0.731367800
0.324193100
0.043175860
0.723191400
0.342044100
0.043179690
0.714579500
0.359689100
0.043182030
0.705537000
0.377117400
0.043182680
0.696069600
0.394318600
0.043181540
0.686182900
0.411282200
0.043178640
0.675882900
0.427998100
0.043174170
0.665175700
0.444456200
0.043168490
0.654067900
0.460646500
0.043162060
0.642566000
0.476559500
0.043155350
0.630677200
0.492185300
0.043148770
0.618408400
0.507514700
0.043142610
0.605767100
0.522538300
0.043137040
0.592760900
0.537247200
0.043132130
0.579397700
0.551632500
0.043127860
0.565685500
0.565685500
0.043124180
0.551632500
0.579397700
0.043121010
0.537247200
0.592760900
0.043118230
0.522538300
0.605767100
0.043115690
0.507514700
0.618408400
0.043113270
0.492185300
0.630677200
0.043110810
0.476559500
0.642566000
0.043108240
0.460646500
0.654067900
0.043105500
0.444456200
0.665175700
0.043102570
0.427998100
0.675882900
0.043099500
0.411282200
0.686182900
0.043096400
0.394318600
0.696069600
0.043093370
0.377117400
0.705537000
0.043090470
0.359689100
0.714579500
0.043087680
0.342044100
0.723191400
0.043084820
0.324193100
0.731367800
0.043081560
0.306146700
0.739103600
0.043077440
0.287916000
0.746394300
0.043071870
0.269511900
0.753235300
0.043064210
0.250945400
0.759622500
0.043053860
0.232227700
0.765552300
0.043040320
0.213370200
0.771020800
0.043023320
0.194384100
0.776025000
0.043002840
0.175281000
0.780561700
0.042979200
0.156072300
0.784628200
0.042952980
0.136769500
0.788222100
0.042925020
0.117384400
0.791341200
0.042896250
0.097928550
0.793983600
0.042867590
0.078413720
0.796147800
0.042839850
0.058851660
0.797832400
0.042813610
0.039254140
0.799036400
0.042789190
0.019632980
0.799759100
0.042766750
0.000000000
0.800000000
0.042746210
-0.019632980
0.799759100
0.042727400
-0.039254140
0.799036400
0.042710020
-0.058851660
0.797832400
0.042693710
-0.078413720
0.796147800
0.042678020
-0.097928550
0.793983600
0.042662440
-0.117384400
0.791341200
0.042646410
-0.136769500
0.788222100
0.042629420
-0.156072300
0.784628200
0.042611080
-0.175281000
0.780561700
0.042591130
-0.194384100
0.776025000
0.042569460
-0.213370200
0.771020800
0.042546060
-0.232227700
0.765552300
0.042520980
-0.250945400
0.759622500
0.042494270
-0.269511900
0.753235300
0.042466010
-0.287916000
0.746394300
0.042436260
-0.306146700
0.739103600
0.042405120
-0.324193100
0.731367800
0.042372810
-0.342044100
0.723191400
0.042339690
-0.359689100
0.714579500
0.042306380
-0.377117400
0.705537000
0.042273790
-0.394318600
0.696069600
0.042243010
-0.411282200
0.686182900
0.042215300
-0.427998100
0.675882900
0.042191800
-0.444456200
0.665175700
0.042173420
-0.460646500
0.654067900
0.042160600
-0.476559500
0.642566000
0.042153240
-0.492185300
0.630677200
0.042150820
-0.507514700
0.618408400
0.042152470
-0.522538300
0.605767100
0.042157120
-0.537247200
0.592760900
0.042163580
-0.551632500
0.579397700
0.042170640
-0.565685500
0.565685500
0.042177110
-0.579397700
0.551632500
0.042181960
-0.592760900
0.537247200
0.042184370
-0.605767100
0.522538300
0.042183790
-0.618408400
0.507514700
0.042179940
-0.630677200
0.492185300
0.042172830
-0.642566000
0.476559500
0.042162710
-0.654067900
0.460646500
0.042149970
-0.665175700
0.444456200
0.042135110
-0.675882900
0.427998100
0.042118650
-0.686182900
0.411282200
0.042101110
-0.696069600
0.394318600
0.042082970
-0.705537000
0.377117400
0.042064640
-0.714579500
0.359689100
0.042046550
-0.723191400
0.342044100
0.042029090
-0.731367800
0.324193100
0.042012640
-0.739103600
0.306146700
0.041997590
-0.746394300
0.287916000
0.041984270
-0.753235300
0.269511900
0.041972960
-0.759622500
0.250945400
0.041963880
-0.765552300
0.232227700
0.041957150
-0.771020800
0.213370200
0.041952850
-0.776025000
0.194384100
0.041950980
-0.780561700
0.175281000
0.041951480
-0.784628200
0.156072300
0.041954260
-0.788222100
0.136769500
0.041959200
-0.791341200
0.117384400
0.041966110
-0.793983600
0.097928550
0.041974710
-0.796147800
0.078413720
0.041984630
-0.797832400
0.058851660
0.041995360
-0.799036400
0.039254140
0.042006280
-0.799759100
0.019632980
0.042016740
-0.800000000
0.000000000
0.042026090
-0.799759100
-0.019632980
0.042033860
-0.799036400
-0.039254140
0.042039830
-0.797832400
-0.058851660
0.042044130
-0.796147800
-0.078413720
0.042047310
-0.793983600
-0.097928550
0.042050270
-0.791341200
-0.117384400
0.042054180
-0.788222100
-0.136769500
0.042060230
-0.784628200
-0.156072300
0.042069510
-0.780561700
-0.175281000
0.042082750
-0.776025000
-0.194384100
0.042100320
-0.771020800
-0.213370200
0.042122180
-0.765552300
-0.232227700
0.042148040
-0.759622500
-0.250945400
0.042177450
-0.753235300
-0.269511900
0.042210010
-0.746394300
-0.287916000
0.042245390
-0.739103600
-0.306146700
0.042283380
-0.731367800
-0.324193100
0.042323810
-0.723191400
-0.342044100
0.042366450
-0.714579500
-0.359689100
0.042411000
-0.705537000
-0.377117400
0.042456930
-0.696069600
-0.394318600
0.042503620
-0.686182900
-0.411282200
0.042550340
-0.675882900
-0.427998100
0.042596360
-0.665175700
-0.444456200
0.042641020
-0.654067900
-0.460646500
0.042683710
-0.642566000
-0.476559500
0.042723920
-0.630677200
-0.492185300
0.042761200
-0.618408400
-0.507514700
0.042795150
-0.605767100
-0.522538300
0.042825420
-0.592760900
-0.537247200
0.042851790
-0.579397700
-0.551632500
0.042874120
-0.565685500
-0.565685500
0.042892440
-0.551632500
-0.579397700
0.042906950
-0.537247200
-0.592760900
0.042917920
-0.522538300
-0.605767100
0.042925680
-0.507514700
-0.618408400
0.042930520
-0.492185300
-0.630677200
0.042932600
-0.476559500
-0.642566000
0.042931900
-0.460646500
-0.654067900
0.042928230
-0.444456200
-0.665175700
0.042921320
-0.427998100
-0.675882900
0.042910860
-0.411282200
-0.686182900
0.042896650
-0.394318600
-0.696069600
0.042878690
-0.377117400
-0.705537000
0.042857160
-0.359689100
-0.714579500
0.042832440
-0.342044100
-0.723191400
0.042805080
-0.324193100
-0.731367800
0.042775740
-0.306146700
-0.739103600
0.042745140
-0.287916000
-0.746394300
0.042714040
-0.269511900
-0.753235300
0.042683260
-0.250945400
-0.759622500
0.042653620
-0.232227700
-0.765552300
0.042626000
-0.213370200
-0.771020800
0.042601260
-0.194384100
-0.776025000
0.042580200
-0.175281000
-0.780561700
0.042563480
-0.156072300
-0.784628200
0.042551520
-0.136769500
-0.788222100
0.042544480
-0.117384400
-0.791341200
0.042542190
-0.097928550
-0.793983600
0.042544190
-0.078413720
-0.796147800
0.042549770
-0.058851660
-0.797832400
0.042558060
-0.039254140
-0.799036400
0.042568140
-0.019632980
-0.799759100
0.042579150
0.000000000
-0.800000000
0.042590330
0.019632980
-0.799759100
0.042601080
0.039254140
-0.799036400
0.042610980
0.058851660
-0.797832400
0.042619760
0.078413720
-0.796147800
0.042627290
0.097928550
-0.793983600
0.042633520
0.117384400
-0.791341200
0.042638490
0.136769500
-0.788222100
0.042642340
0.156072300
-0.784628200
0.042645270
0.175281000
-0.780561700
0.042647630
0.194384100
-0.776025000
0.042649790
0.213370200
-0.771020800
0.042652130
0.232227700
-0.765552300
0.042654900
0.250945400
-0.759622500
0.042658240
0.269511900
-0.753235300
0.042662240
0.287916000
-0.746394300
0.042667050
0.306146700
-0.739103600
0.042672870
0.324193100
-0.731367800
0.042679990
0.342044100
-0.723191400
0.042688590
0.359689100
-0.714579500
0.042698570
0.377117400
-0.705537000
0.042709330
0.394318600
-0.696069600
0.042720010
0.411282200
-0.686182900
0.042729770
0.427998100
-0.675882900
0.042738210
0.444456200
-0.665175700
0.042745320
0.460646500
-0.654067900
0.042751380
0.476559500
-0.642566000
0.042756670
0.492185300
-0.630677200
0.042761460
0.507514700
-0.618408400
0.042765930
0.522538300
-0.605767100
0.042770270
0.537247200
-0.592760900
0.042774690
0.551632500
-0.579397700
0.042779480
0.565685500
-0.565685500
0.042784970
0.579397700
-0.551632500
0.042791500
0.592760900
-0.537247200
0.042799330
0.605767100
-0.522538300
0.042808660
0.618408400
-0.507514700
0.042819470
0.630677200
-0.492185300
0.042831600
0.642566000
-0.476559500
0.042844630
0.654067900
-0.460646500
0.042857960
0.665175700
-0.444456200
0.042870990
0.675882900
-0.427998100
0.042883250
0.686182900
-0.411282200
0.042894450
0.696069600
-0.394318600
0.042904470
0.705537000
-0.377117400
0.042913210
0.714579500
-0.359689100
0.042920440
0.723191400
-0.342044100
0.042925820
0.731367800
-0.324193100
0.042928980
0.739103600
-0.306146700
0.042929600
0.746394300
-0.287916000
0.042927650
0.753235300
-0.269511900
0.042923410
0.759622500
-0.250945400
0.042917500
0.765552300
-0.232227700
0.042910730
0.771020800
-0.213370200
0.042903920
0.776025000
-0.194384100
0.042897820
0.780561700
-0.175281000
0.042893090
0.784628200
-0.156072300
0.042890180
0.788222100
-0.136769500
0.042889410
0.791341200
-0.117384400
0.042890910
0.793983600
-0.097928550
0.042894620
0.796147800
-0.078413720
0.042900440
0.797832400
-0.058851660
0.042908240
0.799036400
-0.039254140
0.042917930
0.799759100
-0.019632980
0.042929490
1.000000000
0.000000000
0.067363370
0.999698800
0.024541230
0.067384270
0.998795400
0.049067680
0.067406990
0.997290400
0.073564570
0.067431290
0.995184700
0.098017140
0.067456740
0.992479600
0.122410700
0.067482760
0.989176500
0.146730500
0.067508760
0.985277700
0.170961900
0.067534190
0.980785300
0.195090300
0.067558620
0.975702100
0.219101200
0.067581760
0.970031300
0.242980200
0.067603440
0.963776100
0.266712800
0.067623540
0.956940400
0.290284700
0.067641970
0.949528200
0.313681800
0.067658610
0.941544100
0.336889900
0.067673350
0.932992800
0.359895100
0.067686050
0.923879500
0.382683400
0.067696590
0.914209800
0.405241300
0.067704800
0.903989300
0.427555100
0.067710500
0.893224300
0.449611300
0.067713460
0.881921300
0.471396700
0.067713480
0.870087000
0.492898200
0.067710400
0.857728600
0.514102800
0.067704150
0.844853600
0.534997600
0.067694810
0.831469600
0.555570200
0.067682620
0.817584800
0.575808200
0.067667980
0.803207500
0.595699300
0.067651330
0.788346400
0.615231600
0.067633260
0.773010400
0.634393300
0.067614290
0.757208800
0.653172900
0.067595040
0.740951100
0.671559000
0.067576050
0.724247100
0.689540600
0.067557850
0.707106800
0.707106800
0.067540890
0.689540600
0.724247100
0.067525480
0.671559000
0.740951100
0.067511740
0.653172900
0.757208800
0.067499580
0.634393300
0.773010400
0.067488730
0.615231600
0.788346400
0.067478840
0.595699300
0.803207500
0.067469460
0.575808200
0.817584800
0.067460190
0.555570200
0.831469600
0.067450700
0.534997600
0.844853600
0.067440820
0.514102800
0.857728600
0.067430550
0.492898200
0.870087000
0.067420010
0.471396700
0.881921300
0.067409390
0.449611300
0.893224300
0.067398820
0.427555100
0.903989300
0.067388260
0.405241300
0.914209800
0.067377460
0.382683400
0.923879500
0.067365920
0.359895100
0.932992800
0.067352930
0.336889900
0.941544100
0.067337590
0.313681800
0.949528200
0.067319030
0.290284700
0.956940400
0.067296420
0.266712800
0.963776100
0.067269190
0.242980200
0.970031300
0.067237130
0.219101200
0.975702100
0.067200420
0.195090300
0.980785300
0.067159670
0.170961900
0.985277700
0.067115810
0.146730500
0.989176500
0.067070020
0.122410700
0.992479600
0.067023520
0.098017140
0.995184700
0.066977420
0.073564570
0.997290400
0.066932630
0.049067680
0.998795400
0.066889820
0.024541230
0.999698800
0.066849370
0.000000000
1.000000000
0.066811440
-0.024541230
0.999698800
0.066775980
-0.049067680
0.998795400
0.066742730
-0.073564570
0.997290400
0.066711260
-0.098017140
0.995184700
0.066681000
-0.122410700
0.992479600
0.066651180
-0.146730500
0.989176500
0.066621020
-0.170961900
0.985277700
0.066589780
-0.195090300
0.980785300
0.066556920
-0.219101200
0.975702100
0.066522150
-0.242980200
0.970031300
0.066485430
-0.266712800
0.963776100
0.066446910
-0.290284700
0.956940400
0.066406800
-0.313681800
0.949528200
0.066365340
-0.336889900
0.941544100
0.066322710
-0.359895100
0.932992800
0.066279050
-0.382683400
0.923879500
0.066234550
-0.405241300
0.914209800
0.066189440
-0.427555100
0.903989300
0.066144160
-0.449611300
0.893224300
0.066099520
-0.471396700
0.881921300
0.066056670
-0.492898200
0.870087000
0.066017090
-0.514102800
0.857728600
0.065982420
-0.534997600
0.844853600
0.065954220
-0.555570200
0.831469600
0.065933700
-0.575808200
0.817584800
0.065921400
-0.595699300
0.803207500
0.065917150
-0.615231600
0.788346400
0.065920190
-0.634393300
0.773010400
0.065929300
-0.653172900
0.757208800
0.065943030
-0.671559000
0.740951100
0.065959730
-0.689540600
0.724247100
0.065977690
-0.707106800
0.707106800
0.065995310
-0.724247100
0.689540600
0.066011090
-0.740951100
0.671559000
0.066023890
-0.757208800
0.653172900
0.066032900
-0.773010400
0.634393300
0.066037640
-0.788346400
0.615231600
0.066038010
-0.803207500
0.595699300
0.066034150
-0.817584800
0.575808200
0.066026340
-0.831469600
0.555570200
0.066015030
-0.844853600
0.534997600
0.066000660
-0.857728600
0.514102800
0.065983720
-0.870087000
0.492898200
0.065964730
-0.881921300
0.471396700
0.065944320
-0.893224300
0.449611300
0.065923240
-0.903989300
0.427555100
0.065902330
-0.914209800
0.405241300
0.065882500
-0.923879500
0.382683400
0.065864670
-0.932992800
0.359895100
0.065849590
-0.941544100
0.336889900
0.065837820
-0.949528200
0.313681800
0.065829660
-0.956940400
0.290284700
0.065825160
-0.963776100
0.266712800
0.065824080
-0.970031300
0.242980200
0.065826050
-0.975702100
0.219101200
0.065830560
-0.980785300
0.195090300
0.065837050
-0.985277700
0.170961900
0.065844960
-0.989176500
0.146730500
0.065853710
-0.992479600
0.122410700
0.065862710
-0.995184700
0.098017140
0.065871300
-0.997290400
0.073564570
0.065878800
-0.998795400
0.049067680
0.065884480
-0.999698800
0.024541230
0.065887610
-1.000000000
0.000000000
0.065887600
-0.999698800
-0.024541230
0.065884040
-0.998795400
-0.049067680
0.065876860
-0.997290400
-0.073564570
0.065866450
-0.995184700
-0.098017140
0.065853660
-0.992479600
-0.122410700
0.065839800
-0.989176500
-0.146730500
0.065826500
-0.985277700
-0.170961900
0.065815490
-0.980785300
-0.195090300
0.065808310
-0.975702100
-0.219101200
0.065806160
-0.970031300
-0.242980200
0.065809690
-0.963776100
-0.266712800
0.065819070
-0.956940400
-0.290284700
0.065834100
-0.949528200
-0.313681800
0.065854370
-0.941544100
-0.336889900
0.065879480
-0.932992800
-0.359895100
0.065909100
-0.923879500
-0.382683400
0.065943030
-0.914209800
-0.405241300
0.065981160
-0.903989300
-0.427555100
0.066023310
-0.893224300
-0.449611300
0.066069190
-0.881921300
-0.471396700
0.066118300
-0.870087000
-0.492898200
0.066169990
-0.857728600
-0.514102800
0.066223480
-0.844853600
-0.534997600
0.066277940
-0.831469600
-0.555570200
0.066332530
-0.817584800
-0.575808200
0.066386480
-0.803207500
-0.595699300
0.066439000
-0.788346400
-0.615231600
0.066489320
-0.773010400
-0.634393300
0.066536700
-0.757208800
-0.653172900
0.066580460
-0.740951100
-0.671559000
0.066620020
-0.724247100
-0.689540600
0.066655000
-0.707106800
-0.707106800
0.066685240
-0.689540600
-0.724247100
0.066710870
-0.671559000
-0.740951100
0.066732190
-0.653172900
-0.757208800
0.066749670
-0.634393300
-0.773010400
0.066763770
-0.615231600
-0.788346400
0.066774890
-0.595699300
-0.803207500
0.066783170
-0.575808200
-0.817584800
0.066788580
-0.555570200
-0.831469600
0.066790840
-0.534997600
-0.844853600
0.066789600
-0.514102800
-0.857728600
0.066784490
-0.492898200
-0.870087000
0.066775310
-0.471396700
-0.881921300
0.066762030
-0.449611300
-0.893224300
0.066744930
-0.427555100
-0.903989300
0.066724500
-0.405241300
-0.914209800
0.066701480
-0.382683400
-0.923879500
0.066676800
-0.359895100
-0.932992800
0.066651520
-0.336889900
-0.941544100
0.066626820
-0.313681800
-0.949528200
0.066603920
-0.290284700
-0.956940400
0.066584030
-0.266712800
-0.963776100
0.066568250
-0.242980200
-0.970031300
0.066557530
-0.219101200
-0.975702100
0.066552500
-0.195090300
-0.980785300
0.066553470
-0.170961900
-0.985277700
0.066560290
-0.146730500
-0.989176500
0.066572440
-0.122410700
-0.992479600
0.066589010
-0.098017140
-0.995184700
0.066608850
-0.073564570
-0.997290400
0.066630690
-0.049067680
-0.998795400
0.066653240
-0.024541230
-0.999698800
0.066675390
0.000000000
-1.000000000
0.066696200
0.024541230
-0.999698800
0.066715030
0.049067680
-0.998795400
0.066731440
0.073564570
-0.997290400
0.066745160
0.098017140
-0.995184700
0.066756110
0.122410700
-0.992479600
0.066764270
0.146730500
-0.989176500
0.066769780
0.170961900
-0.985277700
0.066772900
0.195090300
-0.980785300
0.066774090
0.219101200
-0.975702100
0.066774030
0.242980200
-0.970031300
0.066773530
0.266712800
-0.963776100
0.066773360
0.290284700
-0.956940400
0.066774110
0.313681800
-0.949528200
0.066776190
0.336889900
-0.941544100
0.066779820
0.359895100
-0.932992800
0.066785240
0.382683400
-0.923879500
0.066792750
0.405241300
-0.914209800
0.066802740
0.427555100
-0.903989300
0.066815440
0.449611300
-0.893224300
0.066830630
0.471396700
-0.881921300
0.066847390
0.492898200
-0.870087000
0.066864340
0.514102800
-0.857728600
0.066880200
0.534997600
-0.844853600
0.066894200
0.555570200
-0.831469600
0.066906260
0.575808200
-0.817584800
0.066916580
0.595699300
-0.803207500
0.066925440
0.615231600
-0.788346400
0.066933040
0.634393300
-0.773010400
0.066939540
0.653172900
-0.757208800
0.066945170
0.671559000
-0.740951100
0.066950300
0.689540600
-0.724247100
0.066955490
0.707106800
-0.707106800
0.066961470
0.724247100
-0.689540600
0.066969010
0.740951100
-0.671559000
0.066978830
0.757208800
-0.653172900
0.066991490
0.773010400
-0.634393300
0.067007220
0.788346400
-0.615231600
0.067025910
0.803207500
-0.595699300
0.067047020
0.817584800
-0.575808200
0.067069630
0.831469600
-0.555570200
0.067092720
0.844853600
-0.534997600
0.067115440
0.857728600
-0.514102800
0.067137240
0.870087000
-0.492898200
0.067157850
0.881921300
-0.471396700
0.067177090
0.893224300
-0.449611300
0.067194750
0.903989300
-0.427555100
0.067210490
0.914209800
-0.405241300
0.067223910
0.923879500
-0.382683400
0.067234700
0.932992800
-0.359895100
0.067242800
0.941544100
-0.336889900
0.067248490
0.949528200
-0.313681800
0.067252330
0.956940400
-0.290284700
0.067255040
0.963776100
-0.266712800
0.067257260
0.970031300
-0.242980200
0.067259590
0.975702100
-0.219101200
0.067262530
0.980785300
-0.195090300
0.067266520
0.985277700
-0.170961900
0.067271990
0.989176500
-0.146730500
0.067279190
0.992479600
-0.122410700
0.067288310
0.995184700
-0.098017140
0.067299390
0.997290400
-0.073564570
0.067312440
0.998795400
-0.049067680
0.067327450
0.999698800
-0.024541230
0.067344430
1.200000000
0.000000000
0.097239540
1.199639000
0.029449480
0.097270970
1.198555000
0.058881210
0.097305010
1.196749000
0.088277480
0.097341340
1.194222000
0.117620600
0.097379440
1.190976000
0.146892800
0.097418700
1.187012000
0.176076600
0.097458500
1.182333000
0.205154300
0.097498240
1.176942000
0.234108400
0.097537440
1.170843000
0.262921500
0.097575640
1.164038000
0.291576200
0.097612450
1.156531000
0.320055300
0.097647410
1.148328000
0.348341600
0.097680050
1.139434000
0.376418100
0.097709800
1.129853000
0.404267800
0.097736180
1.119591000
0.431874100
0.097758720
1.108655000
0.459220100
0.097777060
1.097052000
0.486289600
0.097790930
1.084787000
0.513066100
0.097800080
1.071869000
0.539533600
0.097804360
1.058306000
0.565676100
0.097803620
1.044104000
0.591477900
0.097797790
1.029274000
0.616923300
0.097786910
1.013824000
0.641997200
0.097771150
0.997763600
0.666684300
0.097750840
0.981101800
0.690969800
0.097726460
0.963849100
0.714839200
0.097698690
0.946015700
0.738277900
0.097668280
0.927612500
0.761272000
0.097636070
0.908650600
0.783807500
0.097602990
0.889141400
0.805870800
0.097569920
0.869096600
0.827448700
0.097537700
0.848528100
0.848528100
0.097507010
0.827448700
0.869096600
0.097478230
0.805870800
0.889141400
0.097451460
0.783807500
0.908650600
0.097426500
0.761272000
0.927612500
0.097402870
0.738277900
0.946015700
0.097380030
0.714839200
0.963849100
0.097357360
0.690969800
0.981101800
0.097334350
0.666684300
0.997763600
0.097310620
0.641997200
1.013824000
0.097286040
0.616923300
1.029274000
0.097260770
0.591477900
1.044104000
0.097235160
0.565676100
1.058306000
0.097209640
0.539533600
1.071869000
0.097184570
0.513066100
1.084787000
0.097160070
0.486289600
1.097052000
0.097135960
0.459220100
1.108655000
0.097111690
0.431874100
1.119591000
0.097086380
0.404267800
1.129853000
0.097058960
0.376418100
1.139434000
0.097028260
0.348341600
1.148328000
0.096993220
0.320055300
1.156531000
0.096953030
0.291576200
1.164038000
0.096907250
0.262921500
1.170843000
0.096855950
0.234108400
1.176942000
0.096799660
0.205154300
1.182333000
0.096739340
0.176076600
1.187012000
0.096676280
0.146892800
1.190976000
0.096611860
0.117620600
1.194222000
0.096547470
0.088277480
1.196749000
0.096484270
0.058881210
1.198555000
0.096423230
0.029449480
1.199639000
0.096364990
0.000000000
1.200000000
0.096309920
-0.029449480
1.199639000
0.096258140
-0.058881210
1.198555000
0.096209440
-0.088277480
1.196749000
0.096163350
-0.117620600
1.194222000
0.096119160
-0.146892800
1.190976000
0.096075900
-0.176076600
1.187012000
0.096032520
-0.205154300
1.182333000
0.095988090
-0.234108400
1.176942000
0.095941950
-0.262921500
1.170843000
0.095893850
-0.291576200
1.164038000
0.095843940
-0.320055300
1.156531000
0.095792640
-0.348341600
1.148328000
0.095740500
-0.376418100
1.139434000
0.095688060
-0.404267800
1.129853000
0.095635750
-0.431874100
1.119591000
0.095583860
-0.459220100
1.108655000
0.095532600
-0.486289600
1.097052000
0.095482140
-0.513066100
1.084787000
0.095432830
-0.539533600
1.071869000
0.095385390
-0.565676100
1.058306000
0.095340980
-0.591477900
1.044104000
0.095301200
-0.616923300
1.029274000
0.095267870
-0.641997200
1.013824000
0.095242810
-0.666684300
0.997763600
0.095227370
-0.690969800
0.981101800
0.095222100
-0.714839200
0.963849100
0.095226660
-0.738277900
0.946015700
0.095239960
-0.761272000
0.927612500
0.095260410
-0.783807500
0.908650600
0.095286150
-0.805870800
0.889141400
0.095315170
-0.827448700
0.869096600
0.095345490
-0.848528100
0.848528100
0.095375200
-0.869096600
0.827448700
0.095402730
-0.889141400
0.805870800
0.095426810
-0.908650600
0.783807500
0.095446600
-0.927612500
0.761272000
0.095461630
-0.946015700
0.738277900
0.095471690
-0.963849100
0.714839200
0.095476720
-0.981101800
0.690969800
0.095476780
-0.997763600
0.666684300
0.095471930
-1.013824000
0.641997200
0.095462320
-1.029274000
0.616923300
0.095448260
-1.044104000
0.591477900
0.095430250
-1.058306000
0.565676100
0.095409200
-1.071869000
0.539533600
0.095386330
-1.084787000
0.513066100
0.095363180
-1.097052000
0.486289600
0.095341420
-1.108655000
0.459220100
0.095322690
-1.119591000
0.431874100
0.095308330
-1.129853000
0.404267800
0.095299240
-1.139434000
0.376418100
0.095295830
-1.148328000
0.348341600
0.095297960
-1.156531000
0.320055300
0.095305050
-1.164038000
0.291576200
0.095316160
-1.170843000
0.262921500
0.095330160
-1.176942000
0.234108400
0.095345860
-1.182333000
0.205154300
0.095362040
-1.187012000
0.176076600
0.095377530
-1.190976000
0.146892800
0.095391270
-1.194222000
0.117620600
0.095402220
-1.196749000
0.088277480
0.095409460
-1.198555000
0.058881210
0.095412160
-1.199639000
0.029449480
0.095409620
-1.200000000
0.000000000
0.095401310
-1.199639000
-0.029449480
0.095386980
-1.198555000
-0.058881210
0.095366730
-1.196749000
-0.088277480
0.095341120
-1.194222000
-0.117620600
0.095311220
-1.190976000
-0.146892800
0.095278610
-1.187012000
-0.176076600
0.095245220
-1.182333000
-0.205154300
0.095213150
-1.176942000
-0.234108400
0.095184360
-1.170843000
-0.262921500
0.095160450
-1.164038000
-0.291576200
0.095142450
-1.156531000
-0.320055300
0.095130830
-1.148328000
-0.348341600
0.095125570
-1.139434000
-0.376418100
0.095126380
-1.129853000
-0.404267800
0.095132880
-1.119591000
-0.431874100
0.095144720
-1.108655000
-0.459220100
0.095161670
-1.097052000
-0.486289600
0.095183570
-1.084787000
-0.513066100
0.095210250
-1.071869000
-0.539533600
0.095241400
-1.058306000
-0.565676100
0.095276560
-1.044104000
-0.591477900
0.095315130
-1.029274000
-0.616923300
0.095356390
-1.013824000
-0.641997200
0.095399620
-0.997763600
-0.666684300
0.095444110
-0.981101800
-0.690969800
0.095489170
-0.963849100
-0.714839200
0.095534190
-0.946015700
-0.738277900
0.095578500
-0.927612500
-0.761272000
0.095621440
-0.908650600
-0.783807500
0.095662370
-0.889141400
-0.805870800
0.095700700
-0.869096600
-0.827448700
0.095736000
-0.848528100
-0.848528100
0.095768050
-0.827448700
-0.869096600
0.095796880
-0.805870800
-0.889141400
0.095822790
-0.783807500
-0.908650600
0.095846270
-0.761272000
-0.927612500
0.095867940
-0.738277900
-0.946015700
0.095888380
-0.714839200
-0.963849100
0.095908050
-0.690969800
-0.981101800
0.095927130
-0.666684300
-0.997763600
0.095945570
-0.641997200
-1.013824000
0.095963080
-0.616923300
-1.029274000
0.095979210
-0.591477900
-1.044104000
0.095993510
-0.565676100
-1.058306000
0.096005550
-0.539533600
-1.071869000
0.096015070
-0.513066100
-1.084787000
0.096022020
-0.486289600
-1.097052000
0.096026550
-0.459220100
-1.108655000
0.096029120
-0.431874100
-1.119591000
0.096030380
-0.404267800
-1.129853000
0.096031260
-0.376418100
-1.139434000
0.096032840
-0.348341600
-1.148328000
0.096036290
-0.320055300
-1.156531000
0.096042760
-0.291576200
-1.164038000
0.096053230
-0.262921500
-1.170843000
0.096068360
-0.234108400
-1.176942000
0.096088370
-0.205154300
-1.182333000
0.096112960
-0.176076600
-1.187012000
0.096141300
-0.146892800
-1.190976000
0.096172120
-0.117620600
-1.194222000
0.096203840
-0.088277480
-1.196749000
0.096234810
-0.058881210
-1.198555000
0.096263450
-0.029449480
-1.199639000
0.096288490
0.000000000
-1.200000000
0.096309010
0.029449480
-1.199639000
0.096324550
0.058881210
-1.198555000
0.096334950
0.088277480
-1.196749000
0.096340360
0.117620600
-1.194222000
0.096341080
0.146892800
-1.190976000
0.096337530
0.176076600
-1.187012000
0.096330260
0.205154300
-1.182333000
0.096319950
0.234108400
-1.176942000
0.096307570
0.262921500
-1.170843000
0.096294310
0.291576200
-1.164038000
0.096281540
0.320055300
-1.156531000
0.096270570
0.348341600
-1.148328000
0.096262360
0.376418100
-1.139434000
0.096257460
0.404267800
-1.129853000
0.096256180
0.431874100
-1.119591000
0.096258720
0.459220100
-1.108655000
0.096265410
0.486289600
-1.097052000
0.096276600
0.513066100
-1.084787000
0.096292530
0.539533600
-1.071869000
0.096312740
0.565676100
-1.058306000
0.096335850
0.591477900
-1.044104000
0.096359790
0.616923300
-1.029274000
0.096382650
0.641997200
-1.013824000
0.096403320
0.666684300
-0.997763600
0.096421580
0.690969800
-0.981101800
0.096437710
0.714839200
-0.963849100
0.096452020
0.738277900
-0.946015700
0.096464660
0.761272000
-0.927612500
0.096475770
0.783807500
-0.908650600
0.096485490
0.805870800
-0.889141400
0.096494280
0.827448700
-0.869096600
0.096502860
0.848528100
-0.848528100
0.096512210
0.869096600
-0.827448700
0.096523510
0.889141400
-0.805870800
0.096537880
0.908650600
-0.783807500
0.096556280
0.927612500
-0.761272000
0.096579290
0.946015700
-0.738277900
0.096606970
0.963849100
-0.714839200
0.096638690
0.981101800
-0.690969800
0.096673260
0.997763600
-0.666684300
0.096709200
1.013824000
-0.641997200
0.096745220
1.029274000
-0.616923300
0.096780410
1.044104000
-0.591477900
0.096814300
1.058306000
-0.565676100
0.096846570
1.071869000
-0.539533600
0.096877000
1.084787000
-0.513066100
0.096905260
1.097052000
-0.486289600
0.096931040
1.108655000
-0.459220100
0.096954100
1.119591000
-0.431874100
0.096974490
1.129853000
-0.404267800
0.096992600
1.139434000
-0.376418100
0.097009000
1.148328000
-0.348341600
0.097024270
1.156531000
-0.320055300
0.097038780
1.164038000
-0.291576200
0.097052690
1.170843000
-0.262921500
0.097066200
1.176942000
-0.234108400
0.097079580
1.182333000
-0.205154300
0.097093290
1.187012000
-0.176076600
0.097107880
1.190976000
-0.146892800
0.097123910
1.194222000
-0.117620600
0.097141880
1.196749000
-0.088277480
0.097162190
1.198555000
-0.058881210
0.097185140
1.199639000
-0.029449480
0.097210910
1.400000000
0.000000000
0.132626300
1.399578000
0.034357720
0.132672700
1.398314000
0.068694750
0.132723200
1.396207000
0.102990400
0.132777200
1.393259000
0.137224000
0.132834000
1.389471000
0.171374900
0.132892900
1.384847000
0.205422700
0.132953000
1.379389000
0.239346600
0.133013500
1.373099000
0.273126500
0.133073700
1.365983000
0.306741700
0.133133100
1.358044000
0.340172300
0.133191000
1.349286000
0.373397900
0.133246700
1.339716000
0.406398500
0.133299500
1.329339000
0.439154400
0.133348500
1.318162000
0.471645800
0.133392800
1.306190000
0.503853100
0.133431800
1.293431000
0.535756800
0.133464700
1.279894000
0.567337800
0.133490900
1.265585000
0.598577100
0.133510100
1.250514000
0.629455900
0.133521700
1.234690000
0.659955400
0.133525200
1.218122000
0.690057500
0.133520500
1.200820000
0.719743800
0.133507400
1.182795000
0.748996700
0.133486000
1.164057000
0.777798400
0.133457000
1.144619000
0.806131400
0.133421200
1.124490000
0.833979000
0.133379600
1.103685000
0.861324200
0.133333700
1.082215000
0.888150600
0.133285100
1.060092000
0.914442000
0.133235100
1.037332000
0.940182600
0.133185200
1.013946000
0.965356800
0.133136700
0.989949500
0.989949500
0.133090400
0.965356800
1.013946000
0.133046600
0.940182600
1.037332000
0.133005300
0.914442000
1.060092000
0.132966000
0.888150600
1.082215000
0.132928000
0.861324200
1.103685000
0.132890400
0.833979000
1.124490000
0.132852300
0.806131400
1.144619000
0.132813100
0.777798400
1.164057000
0.132772300
0.748996700
1.182795000
0.132729600
0.719743800
1.200820000
0.132685300
0.690057500
1.218122000
0.132640000
0.659955400
1.234690000
0.132594100
0.629455900
1.250514000
0.132548400
0.598577100
1.265585000
0.132503200
0.567337800
1.279894000
0.132458400
0.535756800
1.293431000
0.132413600
0.503853100
1.306190000
0.132367900
0.471645800
1.318162000
0.132320300
0.439154400
1.329339000
0.132269600
0.406398500
1.339716000
0.132214500
0.373397900
1.349286000
0.132154300
0.340172300
1.358044000
0.132088200
0.306741700
1.365983000
0.132016500
0.273126500
1.373099000
0.131939500
0.239346600
1.379389000
0.131858400
0.205422700
1.384847000
0.131774400
0.171374900
1.389471000
0.131689300
0.137224000
1.393259000
0.131604500
0.102990400
1.396207000
0.131521400
0.068694750
1.398314000
0.131441300
0.034357720
1.399578000
0.131365000
0.000000000
1.400000000
0.131292900
-0.034357720
1.399578000
0.131225300
-0.068694750
1.398314000
0.131161900
-0.102990400
1.396207000
0.131102100
-0.137224000
1.393259000
0.131045000
-0.171374900
1.389471000
0.130989400
-0.205422700
1.384847000
0.130934000
-0.239346600
1.379389000
0.130877500
-0.273126500
1.373099000
0.130819100
-0.306741700
1.365983000
0.130758700
-0.340172300
1.358044000
0.130696800
-0.373397900
1.349286000
0.130634100
-0.406398500
1.339716000
0.130571700
-0.439154400
1.329339000
0.130510600
-0.471645800
1.318162000
0.130451500
-0.503853100
1.306190000
0.130395100
-0.535756800
1.293431000
0.130341500
-0.567337800
1.279894000
0.130291000
-0.598577100
1.265585000
0.130243700
-0.629455900
1.250514000
0.130200000
-0.659955400
1.234690000
0.130161000
-0.690057500
1.218122000
0.130128200
-0.719743800
1.200820000
0.130103500
-0.748996700
1.182795000
0.130088700
-0.777798400
1.164057000
0.130085200
-0.806131400
1.144619000
0.130093300
-0.833979000
1.124490000
0.130112300
-0.861324200
1.103685000
0.130140600
-0.888150600
1.082215000
0.130176100
-0.914442000
1.060092000
0.130216700
-0.940182600
1.037332000
0.130260000
-0.965356800
1.013946000
0.130303900
-0.989949500
0.989949500
0.130346400
-1.013946000
0.965356800
0.130385900
-1.037332000
0.940182600
0.130421200
-1.060092000
0.914442000
0.130451400
-1.082215000
0.888150600
0.130476000
-1.103685000
0.861324200
0.130495000
-1.124490000
0.833979000
0.130507900
-1.144619000
0.806131400
0.130514900
-1.164057000
0.777798400
0.130515900
-1.182795000
0.748996700
0.130510900
-1.200820000
0.719743800
0.130500300
-1.218122000
0.690057500
0.130484900
-1.234690000
0.659955400
0.130466100
-1.250514000
0.629455900
0.130445600
-1.265585000
0.598577100
0.130425800
-1.279894000
0.567337800
0.130408900
-1.293431000
0.535756800
0.130397100
-1.306190000
0.503853100
0.130392000
-1.318162000
0.471645800
0.130394800
-1.329339000
0.439154400
0.130405500
-1.339716000
0.406398500
0.130423900
-1.349286000
0.373397900
0.130448900
-1.358044000
0.340172300
0.130479200
-1.365983000
0.306741700
0.130513100
-1.373099000
0.273126500
0.130548900
-1.379389000
0.239346600
0.130585100
-1.384847000
0.205422700
0.130620000
-1.389471000
0.171374900
0.130652100
-1.393259000
0.137224000
0.130680100
-1.396207000
0.102990400
0.130702600
-1.398314000
0.068694750
0.130718600
-1.399578000
0.034357720
0.130727000
-1.400000000
0.000000000
0.130726900
-1.399578000
-0.034357720
0.130717800
-1.398314000
-0.068694750
0.130699500
-1.396207000
-0.102990400
0.130672300
-1.393259000
-0.137224000
0.130637000
-1.389471000
-0.171374900
0.130595300
-1.384847000
-0.205422700
0.130549300
-1.379389000
-0.239346600
0.130501400
-1.373099000
-0.273126500
0.130454000
-1.365983000
-0.306741700
0.130409500
-1.358044000
-0.340172300
0.130369400
-1.349286000
-0.373397900
0.130334700
-1.339716000
-0.406398500
0.130305900
-1.329339000
-0.439154400
0.130283000
-1.318162000
-0.471645800
0.130265700
-1.306190000
-0.503853100
0.130253700
-1.293431000
-0.535756800
0.130246900
-1.279894000
-0.567337800
0.130244800
-1.265585000
-0.598577100
0.130247200
-1.250514000
-0.629455900
0.130253700
-1.234690000
-0.659955400
0.130263600
-1.218122000
-0.690057500
0.130276300
-1.200820000
-0.719743800
0.130291100
-1.182795000
-0.748996700
0.130307200
-1.164057000
-0.777798400
0.130324100
-1.144619000
-0.806131400
0.130341400
-1.124490000
-0.833979000
0.130358500
-1.103685000
-0.861324200
0.130375400
-1.082215000
-0.888150600
0.130391800
-1.060092000
-0.914442000
0.130407500
-1.037332000
-0.940182600
0.130422600
-1.013946000
-0.965356800
0.130437000
-0.989949500
-0.989949500
0.130451000
-0.965356800
-1.013946000
0.130464900
-0.940182600
-1.037332000
0.130479400
-0.914442000
-1.060092000
0.130495100
-0.888150600
-1.082215000
0.130512900
-0.861324200
-1.103685000
0.130533400
-0.833979000
-1.124490000
0.130557300
-0.806131400
-1.144619000
0.130584800
-0.777798400
-1.164057000
0.130616200
-0.748996700
-1.182795000
0.130651000
-0.719743800
-1.200820000
0.130689000
-0.690057500
-1.218122000
0.130729400
-0.659955400
-1.234690000
0.130771600
-0.629455900
-1.250514000
0.130814700
-0.598577100
-1.265585000
0.130858100
-0.567337800
-1.279894000
0.130901000
-0.535756800
-1.293431000
0.130943000
-0.503853100
-1.306190000
0.130983900
-0.471645800
-1.318162000
0.131023400
-0.439154400
-1.329339000
0.131062100
-0.406398500
-1.339716000
0.131100300
-0.373397900
-1.349286000
0.131138700
-0.340172300
-1.358044000
0.131178100
-0.306741700
-1.365983000
0.131218800
-0.273126500
-1.373099000
0.131260800
-0.239346600
-1.379389000
0.131303700
-0.205422700
-1.384847000
0.131346300
-0.171374900
-1.389471000
0.131386800
-0.137224000
-1.393259000
0.131423400
-0.102990400
-1.396207000
0.131454000
-0.068694750
-1.398314000
0.131476800
-0.034357720
-1.399578000
0.131490800
0.000000000
-1.400000000
0.131495300
0.034357720
-1.399578000
0.131490600
0.068694750
-1.398314000
0.131477300
0.102990400
-1.396207000
0.131456600
0.137224000
-1.393259000
0.131429600
0.171374900
-1.389471000
0.131397600
0.205422700
-1.384847000
0.131361900
0.239346600
-1.379389000
0.131323800
0.273126500
-1.373099000
0.131285000
0.306741700
-1.365983000
0.131247200
0.340172300
-1.358044000
0.131212300
0.373397900
-1.349286000
0.131182000
0.406398500
-1.339716000
0.131157700
0.439154400
-1.329339000
0.131139700
0.471645800
-1.318162000
0.131128100
0.503853100
-1.306190000
0.131123100
0.535756800
-1.293431000
0.131124600
0.567337800
-1.279894000
0.131133000
0.598577100
-1.265585000
0.131148400
0.629455900
-1.250514000
0.131170300
0.659955400
-1.234690000
0.131196500
0.690057500
-1.218122000
0.131224300
0.719743800
-1.200820000
0.131251100
0.748996700
-1.182795000
0.131275400
0.777798400
-1.164057000
0.131297200
0.806131400
-1.144619000
0.131316800
0.833979000
-1.124490000
0.131335000
0.861324200
-1.103685000
0.131352000
0.888150600
-1.082215000
0.131367900
0.914442000
-1.060092000
0.131383000
0.940182600
-1.037332000
0.131397600
0.965356800
-1.013946000
0.131412600
0.989949500
-0.989949500
0.131429100
1.013946000
-0.965356800
0.131448400
1.037332000
-0.940182600
0.131471900
1.060092000
-0.914442000
0.131501000
1.082215000
-0.888150600
0.131536400
1.103685000
-0.861324200
0.131578400
1.124490000
-0.833979000
0.131626100
1.144619000
-0.806131400
0.131678100
1.164057000
-0.777798400
0.131732400
1.182795000
-0.748996700
0.131787200
1.200820000
-0.719743800
0.131841300
1.218122000
-0.690057500
0.131893800
1.234690000
-0.659955400
0.131944400
1.250514000
-0.629455900
0.131992900
1.265585000
-0.598577100
0.132038900
1.279894000
-0.567337800
0.132082000
1.293431000
-0.535756800
0.132122300
1.306190000
-0.503853100
0.132159800
1.318162000
-0.471645800
0.132195200
1.329339000
-0.439154400
0.132228900
1.339716000
-0.406398500
0.132261600
1.349286000
-0.373397900
0.132293200
1.358044000
-0.340172300
0.132323400
1.365983000
-0.306741700
0.132351900
1.373099000
-0.273126500
0.132378700
1.379389000
-0.239346600
0.132404300
1.384847000
-0.205422700
0.132429500
1.389471000
-0.171374900
0.132455200
1.393259000
-0.137224000
0.132482700
1.396207000
-0.102990400
0.132512800
1.398314000
-0.068694750
0.132546500
1.399578000
-0.034357720
0.132584200
1.600000000
0.000000000
0.173676100
1.599518000
0.039265970
0.173738500
1.598073000
0.078508280
0.173805600
1.595665000
0.117703300
0.173876700
1.592296000
0.156827400
0.173951400
1.587967000
0.195857100
0.174028700
1.582682000
0.234768700
0.174107900
1.576444000
0.273539000
0.174188200
1.569256000
0.312144500
0.174268900
1.561123000
0.350562000
0.174349500
1.552050000
0.388768300
0.174429300
1.542042000
0.426740400
0.174507500
1.531105000
0.464455500
0.174583000
1.519245000
0.501890800
0.174654900
1.506471000
0.539023800
0.174722000
1.492789000
0.575832100
0.174783300
1.478207000
0.612293500
0.174837600
1.462736000
0.648386100
0.174884000
1.446383000
0.684088200
0.174921600
1.429159000
0.719378200
0.174949200
1.411074000
0.754234800
0.174966000
1.392139000
0.788637100
0.174971000
1.372366000
0.822564400
0.174963600
1.351766000
0.855996300
0.174943500
1.330351000
0.888912400
0.174911100
1.308136000
0.921293100
0.174867400
1.285132000
0.953118900
0.174813900
1.261354000
0.984370500
0.174752500
1.236817000
1.015029000
0.174685500
1.211534000
1.045077000
0.174615300
1.185522000
1.074494000
0.174544100
1.158795000
1.103265000
0.174473800
1.131371000
1.131371000
0.174406000
1.103265000
1.158795000
0.174341400
1.074494000
1.185522000
0.174280200
1.045077000
1.211534000
0.174222000
1.015029000
1.236817000
0.174166100
0.984370500
1.261354000
0.174111300
0.953118900
1.285132000
0.174056600
0.921293100
1.308136000
0.174000900
0.888912400
1.330351000
0.173943200
0.855996300
1.351766000
0.173882900
0.822564400
1.372366000
0.173819600
0.788637100
1.392139000
0.173753400
0.754234800
1.411074000
0.173684700
0.719378200
1.429159000
0.173614000
0.684088200
1.446383000
0.173541600
0.648386100
1.462736000
0.173467700
0.612293500
1.478207000
0.173392200
0.575832100
1.492789000
0.173314700
0.539023800
1.506471000
0.173234500
0.501890800
1.519245000
0.173150900
0.464455500
1.531105000
0.173063200
0.426740400
1.542042000
0.172970500
0.388768300
1.552050000
0.172872700
0.350562000
1.561123000
0.172769800
0.312144500
1.569256000
0.172662300
0.273539000
1.576444000
0.172551400
0.234768700
1.582682000
0.172438600
0.195857100
1.587967000
0.172325700
0.156827400
1.592296000
0.172214300
0.117703300
1.595665000
0.172106000
0.078508280
1.598073000
0.172002200
0.039265970
1.599518000
0.171903600
0.000000000
1.600000000
0.171811000
-0.039265970
1.599518000
0.171724300
-0.078508280
1.598073000
0.171643300
-0.117703300
1.595665000
0.171567200
-0.156827400
1.592296000
0.171494800
-0.195857100
1.587967000
0.171424600
-0.234768700
1.582682000
0.171354800
-0.273539000
1.576444000
0.171284000
-0.312144500
1.569256000
0.171211200
-0.350562000
1.561123000
0.171136400
-0.388768300
1.552050000
0.171060200
-0.426740400
1.542042000
0.170983900
-0.464455500
1.531105000
0.170909000
-0.501890800
1.519245000
0.170837200
-0.539023800
1.506471000
0.170770000
-0.575832100
1.492789000
0.170708400
-0.612293500
1.478207000
0.170652900
-0.648386100
1.462736000
0.170603900
-0.684088200
1.446383000
0.170561400
-0.719378200
1.429159000
0.170525600
-0.754234800
1.411074000
0.170497200
-0.788637100
1.392139000
0.170477400
-0.822564400
1.372366000
0.170467500
-0.855996300
1.351766000
0.170469000
-0.888912400
1.330351000
0.170482500
-0.921293100
1.308136000
0.170507700
-0.953118900
1.285132000
0.170543200
-0.984370500
1.261354000
0.170586700
-1.015029000
1.236817000
0.170635700
-1.045077000
1.211534000
0.170687900
-1.074494000
1.185522000
0.170741300
-1.103265000
1.158795000
0.170794200
-1.131371000
1.131371000
0.170844800
-1.158795000
1.103265000
0.170891900
-1.185522000
1.074494000
0.170934600
-1.211534000
1.045077000
0.170972200
-1.236817000
1.015029000
0.171004300
-1.261354000
0.984370500
0.171030700
-1.285132000
0.953118900
0.171051300
-1.308136000
0.921293100
0.171066100
-1.330351000
0.888912400
0.171075200
-1.351766000
0.855996300
0.171079100
-1.372366000
0.822564400
0.171078700
-1.392139000
0.788637100
0.171075400
-1.411074000
0.754234800
0.171071100
-1.429159000
0.719378200
0.171068200
-1.446383000
0.684088200
0.171069400
-1.462736000
0.648386100
0.171077300
-1.478207000
0.612293500
0.171094000
-1.492789000
0.575832100
0.171120900
-1.506471000
0.539023800
0.171158200
-1.519245000
0.501890800
0.171205600
-1.531105000
0.464455500
0.171261900
-1.542042000
0.426740400
0.171325300
-1.552050000
0.388768300
0.171393800
-1.561123000
0.350562000
0.171465300
-1.569256000
0.312144500
0.171537800
-1.576444000
0.273539000
0.171609400
-1.582682000
0.234768700
0.171678400
-1.587967000
0.195857100
0.171743400
-1.592296000
0.156827400
0.171802800
-1.595665000
0.117703300
0.171855600
-1.598073000
0.078508280
0.171900600
-1.599518000
0.039265970
0.171936900
-1.600000000
0.000000000
0.171963500
-1.599518000
-0.039265970
0.171979700
-1.598073000
-0.078508280
0.171984800
-1.595665000
-0.117703300
0.171978200
-1.592296000
-0.156827400
0.171960200
-1.587967000
-0.195857100
0.171931400
-1.582682000
-0.234768700
0.171893400
-1.576444000
-0.273539000
0.171848200
-1.569256000
-0.312144500
0.171798200
-1.561123000
-0.350562000
0.171745900
-1.552050000
-0.388768300
0.171693400
-1.542042000
-0.426740400
0.171642600
-1.531105000
-0.464455500
0.171594500
-1.519245000
-0.501890800
0.171549800
-1.506471000
-0.539023800
0.171508700
-1.492789000
-0.575832100
0.171471600
-1.478207000
-0.612293500
0.171438100
-1.462736000
-0.648386100
0.171408100
-1.446383000
-0.684088200
0.171381200
-1.429159000
-0.719378200
0.171356900
-1.411074000
-0.754234800
0.171334400
-1.392139000
-0.788637100
0.171312700
-1.372366000
-0.822564400
0.171291200
-1.351766000
-0.855996300
0.171269100
-1.330351000
-0.888912400
0.171245800
-1.308136000
-0.921293100
0.171221200
-1.285132000
-0.953118900
0.171195100
-1.261354000
-0.984370500
0.171167500
-1.236817000
-1.015029000
0.171138600
-1.211534000
-1.045077000
0.171108800
-1.185522000
-1.074494000
0.171078500
-1.158795000
-1.103265000
0.171048400
-1.131371000
-1.131371000
0.171019600
-1.103265000
-1.158795000
0.170993000
-1.074494000
-1.185522000
0.170970100
-1.045077000
-1.211534000
0.170952200
-1.015029000
-1.236817000
0.170940600
-0.984370500
-1.261354000
0.170936400
-0.953118900
-1.285132000
0.170940600
-0.921293100
-1.308136000
0.170953500
-0.888912400
-1.330351000
0.170975300
-0.855996300
-1.351766000
0.171005800
-0.822564400
-1.372366000
0.171044300
-0.788637100
-1.392139000
0.171090000
-0.754234800
-1.411074000
0.171142000
-0.719378200
-1.429159000
0.171199100
-0.684088200
-1.446383000
0.171260300
-0.648386100
-1.462736000
0.171324300
-0.612293500
-1.478207000
0.171390000
-0.575832100
-1.492789000
0.171456400
-0.539023800
-1.506471000
0.171522800
-0.501890800
-1.519245000
0.171588800
-0.464455500
-1.531105000
0.171654100
-0.426740400
-1.542042000
0.171718800
-0.388768300
-1.552050000
0.171783100
-0.350562000
-1.561123000
0.171846800
-0.312144500
-1.569256000
0.171909600
-0.273539000
-1.576444000
0.171970500
-0.234768700
-1.582682000
0.172027800
-0.195857100
-1.587967000
0.172079300
-0.156827400
-1.592296000
0.172122500
-0.117703300
-1.595665000
0.172155200
-0.078508280
-1.598073000
0.172175500
-0.039265970
-1.599518000
0.172182000
0.000000000
-1.600000000
0.172174600
0.039265970
-1.599518000
0.172153800
0.078508280
-1.598073000
0.172121000
0.117703300
-1.595665000
0.172077800
0.156827400
-1.592296000
0.172026200
0.195857100
-1.587967000
0.171968200
0.234768700
-1.582682000
0.171905700
0.273539000
-1.576444000
0.171840600
0.312144500
-1.569256000
0.171775300
0.350562000
-1.561123000
0.171712200
0.388768300
-1.552050000
0.171653900
0.426740400
-1.542042000
0.171602700
0.464455500
-1.531105000
0.171559900
0.501890800
-1.519245000
0.171526000
0.539023800
-1.506471000
0.171500900
0.575832100
-1.492789000
0.171484300
0.612293500
-1.478207000
0.171476300
0.648386100
-1.462736000
0.171477300
0.684088200
-1.446383000
0.171487700
0.719378200
-1.429159000
0.171506600
0.754234800
-1.411074000
0.171531600
0.788637100
-1.392139000
0.171558900
0.822564400
-1.372366000
0.171585200
0.855996300
-1.351766000
0.171608700
0.888912400
-1.330351000
0.171629500
0.921293100
-1.308136000
0.171648700
0.953118900
-1.285132000
0.171667100
0.984370500
-1.261354000
0.171685600
1.015029000
-1.236817000
0.171704300
1.045077000
-1.211534000
0.171723600
1.074494000
-1.185522000
0.171743900
1.103265000
-1.158795000
0.171766200
1.131371000
-1.131371000
0.171791600
1.158795000
-1.103265000
0.171821700
1.185522000
-1.074494000
0.171858200
1.211534000
-1.045077000
0.171902500
1.236817000
-1.015029000
0.171955800
1.261354000
-0.984370500
0.172018100
1.285132000
-0.953118900
0.172088700
1.308136000
-0.921293100
0.172165500
1.330351000
-0.888912400
0.172245800
1.351766000
-0.855996300
0.172327300
1.372366000
-0.822564400
0.172408300
1.392139000
-0.788637100
0.172487900
1.411074000
-0.754234800
0.172565700
1.429159000
-0.719378200
0.172641100
1.446383000
-0.684088200
0.172713800
1.462736000
-0.648386100
0.172783400
1.478207000
-0.612293500
0.172849600
1.492789000
-0.575832100
0.172912800
1.506471000
-0.539023800
0.172973400
1.519245000
-0.501890800
0.173032300
1.531105000
-0.464455500
0.173089900
1.542042000
-0.426740400
0.173145800
1.552050000
-0.388768300
0.173199500
1.561123000
-0.350562000
0.173250300
1.569256000
-0.312144500
0.173297800
1.576444000
-0.273539000
0.173342500
1.582682000
-0.234768700
0.173385300
1.587967000
-0.195857100
0.173427600
1.592296000
-0.156827400
0.173470900
1.595665000
-0.117703300
0.173516300
1.598073000
-0.078508280
0.173565300
1.599518000
-0.039265970
0.173618400
1.800000000
0.000000000
0.220427600
1.799458000
0.044174210
0.220511400
1.797832000
0.088321810
0.220599600
1.795123000
0.132416200
0.220691800
1.791332000
0.176430900
0.220787600
1.786463000
0.220339200
0.220886300
1.780518000
0.264114800
0.220987200
1.773500000
0.307731400
0.221090000
1.765413000
0.351162600
0.221194100
1.756264000
0.394382200
0.221299000
1.746056000
0.437364300
0.221404200
1.734797000
0.480083000
0.221508700
1.722493000
0.522512400
0.221611200
1.709151000
0.564627100
0.221710500
1.694779000
0.606401700
0.221805000
1.679387000
0.647811100
0.221893300
1.662983000
0.688830100
0.221973900
1.645578000
0.729434300
0.222045500
1.627181000
0.769599100
0.222107000
1.607804000
0.809300400
0.222156900
1.587458000
0.848514100
0.222193700
1.566157000
0.887216700
0.222216300
1.543911000
0.925384900
0.222223300
1.520736000
0.962995700
0.222214000
1.496645000
1.000026000
0.222188200
1.471653000
1.036455000
0.222146400
1.445773000
1.072259000
0.222089900
1.419024000
1.107417000
0.222020700
1.391419000
1.141908000
0.221941000
1.362976000
1.175711000
0.221853800
1.333712000
1.208806000
0.221761900
1.303645000
1.241173000
0.221668100
1.272792000
1.272792000
0.221574900
1.241173000
1.303645000
0.221483900
1.208806000
1.333712000
0.221396100
1.175711000
1.362976000
0.221311700
1.141908000
1.391419000
0.221230400
1.107417000
1.419024000
0.221151200
1.072259000
1.445773000
0.221072900
1.036455000
1.471653000
0.220994400
1.000026000
1.496645000
0.220914100
0.962995700
1.520736000
0.220831100
0.925384900
1.543911000
0.220744500
0.887216700
1.566157000
0.220654100
0.848514100
1.587458000
0.220559900
0.809300400
1.607804000
0.220462100
0.769599100
1.627181000
0.220360700
0.729434300
1.645578000
0.220255900
0.688830100
1.662983000
0.220147400
0.647811100
1.679387000
0.220034900
0.606401700
1.694779000
0.219918100
0.564627100
1.709151000
0.219796500
0.522512400
1.722493000
0.219669700
0.480083000
1.734797000
0.219537400
0.437364300
1.746056000
0.219399600
0.394382200
1.756264000
0.219256700
0.351162600
1.765413000
0.219109400
0.307731400
1.773500000
0.218959100
0.264114800
1.780518000
0.218807500
0.220339200
1.786463000
0.218656700
0.176430900
1.791332000
0.218508600
0.132416200
1.795123000
0.218365000
0.088321810
1.797832000
0.218227600
0.044174210
1.799458000
0.218097400
0.000000000
1.800000000
0.217975200
-0.044174210
1.799458000
0.217861200
-0.088321810
1.797832000
0.217755000
-0.132416200
1.795123000
0.217655800
-0.176430900
1.791332000
0.217562300
-0.220339200
1.786463000
0.217472600
-0.264114800
1.780518000
0.217384700
-0.307731400
1.773500000
0.217296600
-0.351162600
1.765413000
0.217207100
-0.394382200
1.756264000
0.217115900
-0.437364300
1.746056000
0.217023600
-0.480083000
1.734797000
0.216931600
-0.522512400
1.722493000
0.216842000
-0.564627100
1.709151000
0.216757000
-0.606401700
1.694779000
0.216678600
-0.647811100
1.679387000
0.216608900
-0.688830100
1.662983000
0.216549000
-0.729434300
1.645578000
0.216499700
-0.769599100
1.627181000
0.216461200
-0.809300400
1.607804000
0.216433600
-0.848514100
1.587458000
0.216417100
-0.887216700
1.566157000
0.216412100
-0.925384900
1.543911000
0.216419100
-0.962995700
1.520736000
0.216438400
-1.000026000
1.496645000
0.216469700
-1.036455000
1.471653000
0.216511500
-1.072259000
1.445773000
0.216561300
-1.107417000
1.419024000
0.216616100
-1.141908000
1.391419000
0.216673400
-1.175711000
1.362976000
0.216731300
-1.208806000
1.333712000
0.216788700
-1.241173000
1.303645000
0.216844700
-1.272792000
1.272792000
0.216899000
-1.303645000
1.241173000
0.216951300
-1.333712000
1.208806000
0.217001300
-1.362976000
1.175711000
0.217048900
-1.391419000
1.141908000
0.217093900
-1.419024000
1.107417000
0.217136100
-1.445773000
1.072259000
0.217175300
-1.471653000
1.036455000
0.217211300
-1.496645000
1.000026000
0.217244300
-1.520736000
0.962995700
0.217274800
-1.543911000
0.925384900
0.217303800
-1.566157000
0.887216700
0.217333000
-1.587458000
0.848514100
0.217364800
-1.607804000
0.809300400
0.217401800
-1.627181000
0.769599100
0.217446700
-1.645578000
0.729434300
0.217501900
-1.662983000
0.688830100
0.217568700
-1.679387000
0.647811100
0.217647600
-1.694779000
0.606401700
0.217737600
-1.709151000
0.564627100
0.217836900
-1.722493000
0.522512400
0.217943000
-1.734797000
0.480083000
0.218052900
-1.746056000
0.437364300
0.218164000
-1.756264000
0.394382200
0.218273600
-1.765413000
0.351162600
0.218379800
-1.773500000
0.307731400
0.218480900
-1.780518000
0.264114800
0.218575700
-1.786463000
0.220339200
0.218663100
-1.791332000
0.176430900
0.218742400
-1.795123000
0.132416200
0.218813300
-1.797832000
0.088321810
0.218875600
-1.799458000
0.044174210
0.218929000
-1.800000000
0.000000000
0.218973500
-1.799458000
-0.044174210
0.219008700
-1.797832000
-0.088321810
0.219033900
-1.795123000
-0.132416200
0.219048300
-1.791332000
-0.176430900
0.219051300
-1.786463000
-0.220339200
0.219042900
-1.780518000
-0.264114800
0.219023400
-1.773500000
-0.307731400
0.218994100
-1.765413000
-0.351162600
0.218956900
-1.756264000
-0.394382200
0.218913700
-1.746056000
-0.437364300
0.218866700
-1.734797000
-0.480083000
0.218817800
-1.722493000
-0.522512400
0.218768400
-1.709151000
-0.564627100
0.218719300
-1.694779000
-0.606401700
0.218671100
-1.679387000
-0.647811100
0.218624000
-1.662983000
-0.688830100
0.218578100
-1.645578000
-0.729434300
0.218533000
-1.627181000
-0.769599100
0.218488500
-1.607804000
-0.809300400
0.218443700
-1.587458000
-0.848514100
0.218397900
-1.566157000
-0.887216700
0.218350100
-1.543911000
-0.925384900
0.218299300
-1.520736000
-0.962995700
0.218245000
-1.496645000
-1.000026000
0.218186700
-1.471653000
-1.036455000
0.218124200
-1.445773000
-1.072259000
0.218057600
-1.419024000
-1.107417000
0.217987200
-1.391419000
-1.141908000
0.217913400
-1.362976000
-1.175711000
0.217836600
-1.333712000
-1.208806000
0.217757400
-1.303645000
-1.241173000
0.217676600
-1.272792000
-1.272792000
0.217595200
-1.241173000
-1.303645000
0.217514600
-1.208806000
-1.333712000
0.217436700
-1.175711000
-1.362976000
0.217363600
-1.141908000
-1.391419000
0.217297500
-1.107417000
-1.419024000
0.217240700
-1.072259000
-1.445773000
0.217194900
-1.036455000
-1.471653000
0.217161600
-1.000026000
-1.496645000
0.217141600
-0.962995700
-1.520736000
0.217135200
-0.925384900
-1.543911000
0.217142100
-0.887216700
-1.566157000
0.217161600
-0.848514100
-1.587458000
0.217192700
-0.809300400
-1.607804000
0.217234200
-0.769599100
-1.627181000
0.217284700
-0.729434300
-1.645578000
0.217342800
-0.688830100
-1.662983000
0.217407100
-0.647811100
-1.679387000
0.217476200
-0.606401700
-1.694779000
0.217549000
-0.564627100
-1.709151000
0.217624600
-0.522512400
-1.722493000
0.217702300
-0.480083000
-1.734797000
0.217781700
-0.437364300
-1.746056000
0.217862400
-0.394382200
-1.756264000
0.217943600
-0.351162600
-1.765413000
0.218024400
-0.307731400
-1.773500000
0.218102900
-0.264114800
-1.780518000
0.218176900
-0.220339200
-1.786463000
0.218243500
-0.176430900
-1.791332000
0.218299500
-0.132416200
-1.795123000
0.218341900
-0.088321810
-1.797832000
0.218368100
-0.044174210
-1.799458000
0.218376300
0.000000000
-1.800000000
0.218365900
0.044174210
-1.799458000
0.218337100
0.088321810
-1.797832000
0.218291100
0.132416200
-1.795123000
0.218229600
0.176430900
-1.791332000
0.218154900
0.220339200
-1.786463000
0.218069500
0.264114800
-1.780518000
0.217976300
0.307731400
-1.773500000
0.217878500
0.351162600
-1.765413000
0.217779700
0.394382200
-1.756264000
0.217683700
0.437364300
-1.746056000
0.217594800
0.480083000
-1.734797000
0.217516000
0.522512400
-1.722493000
0.217449300
0.564627100
-1.709151000
0.217395400
0.606401700
-1.694779000
0.217353900
0.647811100
-1.679387000
0.217324300
0.688830100
-1.662983000
0.217306600
0.729434300
-1.645578000
0.217301000
0.769599100
-1.627181000
0.217308000
0.809300400
-1.607804000
0.217326400
0.848514100
-1.587458000
0.217352800
0.887216700
-1.566157000
0.217382000
0.925384900
-1.543911000
0.217409600
0.962995700
-1.520736000
0.217433500
1.000026000
-1.496645000
0.217454000
1.036455000
-1.471653000
0.217473100
1.072259000
-1.445773000
0.217492500
1.107417000
-1.419024000
0.217513500
1.141908000
-1.391419000
0.217537000
1.175711000
-1.362976000
0.217563500
1.208806000
-1.333712000
0.217593500
1.241173000
-1.303645000
0.217628100
1.272792000
-1.272792000
0.217668700
1.303645000
-1.241173000
0.217717000
1.333712000
-1.208806000
0.217774700
1.362976000
-1.175711000
0.217843500
1.391419000
-1.141908000
0.217924300
1.419024000
-1.107417000
0.218017300
1.445773000
-1.072259000
0.218120900
1.471653000
-1.036455000
0.218232300
1.496645000
-1.000026000
0.218347700
1.520736000
-0.962995700
0.218464200
1.543911000
-0.925384900
0.218579400
1.566157000
-0.887216700
0.218692500
1.587458000
-0.848514100
0.218802800
1.607804000
-0.809300400
0.218910100
1.627181000
-0.769599100
0.219014200
1.645578000
-0.729434300
0.219114400
1.662983000
-0.688830100
0.219210600
1.679387000
-0.647811100
0.219302900
1.694779000
-0.606401700
0.219392200
1.709151000
-0.564627100
0.219479200
1.722493000
-0.522512400
0.219564400
1.734797000
-0.480083000
0.219647400
1.746056000
-0.437364300
0.219727300
1.756264000
-0.394382200
0.219803100
1.765413000
-0.351162600
0.219874500
1.773500000
-0.307731400
0.219942100
1.780518000
-0.264114800
0.220007100
1.786463000
-0.220339200
0.220071200
1.791332000
-0.176430900
0.220136000
1.795123000
-0.132416200
0.220203100
1.797832000
-0.088321810
0.220273600
1.799458000
-0.044174210
0.220348400
2.000000000
0.000000000
0.272856300
1.999398000
0.049082460
0.272968400
1.997591000
0.098135350
0.273085400
1.994581000
0.147129100
0.273206600
1.990369000
0.196034300
0.273331800
1.984959000
0.244821400
0.273460300
1.978353000
0.293460900
0.273591800
1.970555000
0.341923800
0.273725700
1.961571000
0.390180600
0.273862000
1.951404000
0.438202500
0.274000100
1.940063000
0.485960400
0.274139600
1.927552000
0.533425500
0.274279300
1.913881000
0.580569300
0.274417900
1.899056000
0.627363500
0.274553800
1.883088000
0.673779700
0.274685000
1.865986000
0.719790100
0.274809700
1.847759000
0.765366900
0.274926000
1.828420000
0.810482600
0.275032200
1.807979000
0.855110200
0.275126600
1.786449000
0.899222700
0.275207200
1.763843000
0.942793500
0.275272300
1.740174000
0.985796400
0.275319800
1.715457000
1.028206000
0.275348000
1.689707000
1.069995000
0.275355700
1.662939000
1.111140000
0.275342100
1.635170000
1.151616000
0.275307200
1.606415000
1.191399000
0.275251900
1.576693000
1.230463000
0.275177900
1.546021000
1.268787000
0.275087900
1.514418000
1.306346000
0.274985000
1.481902000
1.343118000
0.274873100
1.448494000
1.379081000
0.274756000
1.414214000
1.414214000
0.274637000
1.379081000
1.448494000
0.274519100
1.343118000
1.481902000
0.274403900
1.306346000
1.514418000
0.274292000
1.268787000
1.546021000
0.274183200
1.230463000
1.576693000
0.274076700
1.191399000
1.606415000
0.273970900
1.151616000
1.635170000
0.273864400
1.111140000
1.662939000
0.273755600
1.069995000
1.689707000
0.273643200
1.028206000
1.715457000
0.273526800
0.985796400
1.740174000
0.273406300
0.942793500
1.763843000
0.273282000
0.899222700
1.786449000
0.273154200
0.855110200
1.807979000
0.273023200
0.810482600
1.828420000
0.272888900
0.765366900
1.847759000
0.272750900
0.719790100
1.865986000
0.272608800
0.673779700
1.883088000
0.272461900
0.627363500
1.899056000
0.272309500
0.580569300
1.913881000
0.272151200
0.533425500
1.927552000
0.271986500
0.485960400
1.940063000
0.271815100
0.438202500
1.951404000
0.271637400
0.390180600
1.961571000
0.271453900
0.341923800
1.970555000
0.271266200
0.293460900
1.978353000
0.271076000
0.244821400
1.984959000
0.270885600
0.196034300
1.990369000
0.270697300
0.147129100
1.994581000
0.270513300
0.098135350
1.997591000
0.270335600
0.049082460
1.999398000
0.270165500
0.000000000
2.000000000
0.270004200
-0.049082460
1.999398000
0.269852200
-0.098135350
1.997591000
0.269709600
-0.147129100
1.994581000
0.269576000
-0.196034300
1.990369000
0.269450600
-0.244821400
1.984959000
0.269331700
-0.293460900
1.978353000
0.269217300
-0.341923800
1.970555000
0.269105300
-0.390180600
1.961571000
0.268993900
-0.438202500
1.951404000
0.268882400
-0.485960400
1.940063000
0.268770700
-0.533425500
1.927552000
0.268659800
-0.580569300
1.913881000
0.268551300
-0.627363500
1.899056000
0.268447600
-0.673779700
1.883088000
0.268351000
-0.719790100
1.865986000
0.268263700
-0.765366900
1.847759000
0.268187800
-0.810482600
1.828420000
0.268124300
-0.855110200
1.807979000
0.268073600
-0.899222700
1.786449000
0.268035900
-0.942793500
1.763843000
0.268011300
-0.985796400
1.740174000
0.267999900
-1.028206000
1.715457000
0.268002200
-1.069995000
1.689707000
0.268018100
-1.111140000
1.662939000
0.268046900
-1.151616000
1.635170000
0.268087000
-1.191399000
1.606415000
0.268135400
-1.230463000
1.576693000
0.268189100
-1.268787000
1.546021000
0.268246100
-1.306346000
1.514418000
0.268305100
-1.343118000
1.481902000
0.268366100
-1.379081000
1.448494000
0.268429500
-1.414214000
1.414214000
0.268496100
-1.448494000
1.379081000
0.268566400
-1.481902000
1.343118000
0.268640700
-1.514418000
1.306346000
0.268719000
-1.546021000
1.268787000
0.268800600
-1.576693000
1.230463000
0.268884600
-1.606415000
1.191399000
0.268969700
-1.635170000
1.151616000
0.269054300
-1.662939000
1.111140000
0.269137300
-1.689707000
1.069995000
0.269218000
-1.715457000
1.028206000
0.269296500
-1.740174000
0.985796400
0.269373700
-1.763843000
0.942793500
0.269451700
-1.786449000
0.899222700
0.269532900
-1.807979000
0.855110200
0.269620100
-1.828420000
0.810482600
0.269715400
-1.847759000
0.765366900
0.269820100
-1.865986000
0.719790100
0.269934400
-1.883088000
0.673779700
0.270057200
-1.899056000
0.627363500
0.270186400
-1.913881000
0.580569300
0.270319400
-1.927552000
0.533425500
0.270453500
-1.940063000
0.485960400
0.270585700
-1.951404000
0.438202500
0.270713800
-1.961571000
0.390180600
0.270835400
-1.970555000
0.341923800
0.270948700
-1.978353000
0.293460900
0.271052200
-1.984959000
0.244821400
0.271144700
-1.990369000
0.196034300
0.271225800
-1.994581000
0.147129100
0.271295300
-1.997591000
0.098135350
0.271353800
-1.999398000
0.049082460
0.271401900
-2.000000000
0.000000000
0.271440300
-1.999398000
-0.049082460
0.271469700
-1.997591000
-0.098135350
0.271490000
-1.994581000
-0.147129100
0.271501000
-1.990369000
-0.196034300
0.271502500
-1.984959000
-0.244821400
0.271494400
-1.978353000
-0.293460900
0.271477500
-1.970555000
-0.341923800
0.271452800
-1.961571000
-0.390180600
0.271422600
-1.951404000
-0.438202500
0.271388900
-1.940063000
-0.485960400
0.271354000
-1.927552000
-0.533425500
0.271319500
-1.913881000
-0.580569300
0.271286700
-1.899056000
-0.627363500
0.271255800
-1.883088000
-0.673779700
0.271226700
-1.865986000
-0.719790100
0.271199000
-1.847759000
-0.765366900
0.271171700
-1.828420000
-0.810482600
0.271143900
-1.807979000
-0.855110200
0.271114500
-1.786449000
-0.899222700
0.271082100
-1.763843000
-0.942793500
0.271045400
-1.740174000
-0.985796400
0.271003200
-1.715457000
-1.028206000
0.270954600
-1.689707000
-1.069995000
0.270899100
-1.662939000
-1.111140000
0.270836400
-1.635170000
-1.151616000
0.270766900
-1.606415000
-1.191399000
0.270691100
-1.576693000
-1.230463000
0.270609400
-1.546021000
-1.268787000
0.270522200
-1.514418000
-1.306346000
0.270429900
-1.481902000
-1.343118000
0.270332600
-1.448494000
-1.379081000
0.270230700
-1.414214000
-1.414214000
0.270125000
-1.379081000
-1.448494000
0.270016500
-1.343118000
-1.481902000
0.269906700
-1.306346000
-1.514418000
0.269797500
-1.268787000
-1.546021000
0.269691200
-1.230463000
-1.576693000
0.269590200
-1.191399000
-1.606415000
0.269496900
-1.151616000
-1.635170000
0.269413100
-1.111140000
-1.662939000
0.269340600
-1.069995000
-1.689707000
0.269280400
-1.028206000
-1.715457000
0.269233300
-0.985796400
-1.740174000
0.269199800
-0.942793500
-1.763843000
0.269180100
-0.899222700
-1.786449000
0.269173900
-0.855110200
-1.807979000
0.269181200
-0.810482600
-1.828420000
0.269201100
-0.765366900
-1.847759000
0.269232900
-0.719790100
-1.865986000
0.269275600
-0.673779700
-1.883088000
0.269328100
-0.627363500
-1.899056000
0.269389200
-0.580569300
-1.913881000
0.269457900
-0.533425500
-1.927552000
0.269533100
-0.485960400
-1.940063000
0.269613700
-0.438202500
-1.951404000
0.269698400
-0.390180600
-1.961571000
0.269785100
-0.341923800
-1.970555000
0.269871500
-0.293460900
-1.978353000
0.269954400
-0.244821400
-1.984959000
0.270029900
-0.196034300
-1.990369000
0.270094000
-0.147129100
-1.994581000
0.270142800
-0.098135350
-1.997591000
0.270172800
-0.049082460
-1.999398000
0.270181400
0.000000000
-2.000000000
0.270166900
0.049082460
-1.999398000
0.270129000
0.098135350
-1.997591000
0.270068300
0.147129100
-1.994581000
0.269986200
0.196034300
-1.990369000
0.269884800
0.244821400
-1.984959000
0.269767100
0.293460900
-1.978353000
0.269636800
0.341923800
-1.970555000
0.269498300
0.390180600
-1.961571000
0.269356800
0.438202500
-1.951404000
0.269218300
0.485960400
-1.940063000
0.269088800
0.533425500
-1.927552000
0.268973300
0.580569300
-1.913881000
0.268875000
0.627363500
-1.899056000
0.268795200
0.673779700
-1.883088000
0.268733600
0.719790100
-1.865986000
0.268689900
0.765366900
-1.847759000
0.268663900
0.810482600
-1.828420000
0.268655900
0.855110200
-1.807979000
0.268666200
0.899222700
-1.786449000
0.268692700
0.942793500
-1.763843000
0.268730300
0.985796400
-1.740174000
0.268771900
1.028206000
-1.715457000
0.268811400
1.069995000
-1.689707000
0.268845800
1.111140000
-1.662939000
0.268875800
1.151616000
-1.635170000
0.268904100
1.191399000
-1.606415000
0.268933300
1.230463000
-1.576693000
0.268965600
1.268787000
-1.546021000
0.269002200
1.306346000
-1.514418000
0.269044100
1.343118000
-1.481902000
0.269091900
1.379081000
-1.448494000
0.269146900
1.414214000
-1.414214000
0.269210300
1.448494000
-1.379081000
0.269284100
1.481902000
-1.343118000
0.269369800
1.514418000
-1.306346000
0.269469100
1.546021000
-1.268787000
0.269582800
1.576693000
-1.230463000
0.269710700
1.606415000
-1.191399000
0.269850600
1.635170000
-1.151616000
0.269998500
1.662939000
-1.111140000
0.270149800
1.689707000
-1.069995000
0.270300500
1.715457000
-1.028206000
0.270448300
1.740174000
-0.985796400
0.270592100
1.763843000
-0.942793500
0.270731600
1.786449000
-0.899222700
0.270867100
1.807979000
-0.855110200
0.270998200
1.828420000
-0.810482600
0.271124800
1.847759000
-0.765366900
0.271246600
1.865986000
-0.719790100
0.271363900
1.883088000
-0.673779700
0.271477700
1.899056000
-0.627363500
0.271589200
1.913881000
-0.580569300
0.271699000
1.927552000
-0.533425500
0.271806400
1.940063000
-0.485960400
0.271910300
1.951404000
-0.438202500
0.272009600
1.961571000
-0.390180600
0.272103800
1.970555000
-0.341923800
0.272193900
1.978353000
-0.293460900
0.272281600
1.984959000
-0.244821400
0.272368900
1.990369000
-0.196034300
0.272457900
1.994581000
-0.147129100
0.272550300
1.997591000
-0.098135350
0.272647100
1.999398000
-0.049082460
0.272749100
2.200000000
0.000000000
0.331153900
2.199337000
0.053990710
0.331300300
2.197350000
0.107948900
0.331452300
2.194039000
0.161842000
0.331609300
2.189406000
0.215637700
0.331770800
2.183455000
0.269303500
0.331936300
2.176188000
0.322807000
0.332105300
2.167611000
0.376116200
0.332277700
2.157727000
0.429198700
0.332453100
2.146545000
0.482022700
0.332631300
2.134069000
0.534556400
0.332811700
2.120307000
0.586768100
0.332993100
2.105269000
0.638626300
0.333174000
2.088962000
0.690099900
0.333352300
2.071397000
0.741157700
0.333525700
2.052584000
0.791769100
0.333692000
2.032535000
0.841903600
0.333848600
2.011261000
0.891530900
0.333993400
1.988777000
0.940621200
0.334124100
1.965093000
0.989145000
0.334238200
1.940227000
1.037073000
0.334333400
1.914191000
1.084376000
0.334407400
1.887003000
1.131026000
0.334458000
1.858678000
1.176995000
0.334483400
1.829233000
1.222255000
0.334482600
1.798687000
1.266778000
0.334455300
1.767057000
1.310539000
0.334402100
1.734362000
1.353510000
0.334324700
1.700623000
1.395665000
0.334226100
1.665859000
1.436980000
0.334110000
1.630093000
1.477430000
0.333980700
1.593344000
1.516989000
0.333843100
1.555635000
1.555635000
0.333701500
1.516989000
1.593344000
0.333559400
1.477430000
1.630093000
0.333419100
1.436980000
1.665859000
0.333281400
1.395665000
1.700623000
0.333146300
1.353510000
1.734362000
0.333012800
1.310539000
1.767057000
0.332879300
1.266778000
1.798687000
0.332744200
1.222255000
1.829233000
0.332605600
1.176995000
1.858678000
0.332462300
1.131026000
1.887003000
0.332313700
1.084376000
1.914191000
0.332160000
1.037073000
1.940227000
0.332001700
0.989145000
1.965093000
0.331839500
0.940621200
1.988777000
0.331673900
0.891530900
2.011261000
0.331505300
0.841903600
2.032535000
0.331333500
0.791769100
2.052584000
0.331158400
0.741157700
2.071397000
0.330979400
0.690099900
2.088962000
0.330796000
0.638626300
2.105269000
0.330607400
0.586768100
2.120307000
0.330413100
0.534556400
2.134069000
0.330212400
0.482022700
2.146545000
0.330005400
0.429198700
2.157727000
0.329792200
0.376116200
2.167611000
0.329573800
0.322807000
2.176188000
0.329351800
0.269303500
2.183455000
0.329127900
0.215637700
2.189406000
0.328904400
0.161842000
2.194039000
0.328683200
0.107948900
2.197350000
0.328466000
0.053990710
2.199337000
0.328254300
0.000000000
2.200000000
0.328049200
-0.053990710
2.199337000
0.327851800
-0.107948900
2.197350000
0.327662800
-0.161842000
2.194039000
0.327482800
-0.215637700
2.189406000
0.327311800
-0.269303500
2.183455000
0.327149400
-0.322807000
2.176188000
0.326993900
-0.376116200
2.167611000
0.326843600
-0.429198700
2.157727000
0.326696900
-0.482022700
2.146545000
0.326552400
-0.534556400
2.134069000
0.326409600
-0.586768100
2.120307000
0.326268700
-0.638626300
2.105269000
0.326130900
-0.690099900
2.088962000
0.325998100
-0.741157700
2.071397000
0.325872500
-0.791769100
2.052584000
0.325756700
-0.841903600
2.032535000
0.325652700
-0.891530900
2.011261000
0.325561900
-0.940621200
1.988777000
0.325484700
-0.989145000
1.965093000
0.325421500
-1.037073000
1.940227000
0.325372600
-1.084376000
1.914191000
0.325338200
-1.131026000
1.887003000
0.325319200
-1.176995000
1.858678000
0.325316200
-1.222255000
1.829233000
0.325329100
-1.266778000
1.798687000
0.325356600
-1.310539000
1.767057000
0.325396100
-1.353510000
1.734362000
0.325445200
-1.395665000
1.700623000
0.325502300
-1.436980000
1.665859000
0.325567500
-1.477430000
1.630093000
0.325641700
-1.516989000
1.593344000
0.325726600
-1.555635000
1.555635000
0.325823700
-1.593344000
1.516989000
0.325933700
-1.630093000
1.477430000
0.326056400
-1.665859000
1.436980000
0.326190400
-1.700623000
1.395665000
0.326333100
-1.734362000
1.353510000
0.326481200
-1.767057000
1.310539000
0.326630500
-1.798687000
1.266778000
0.326777100
-1.829233000
1.222255000
0.326917200
-1.858678000
1.176995000
0.327048400
-1.887003000
1.131026000
0.327169800
-1.914191000
1.084376000
0.327282000
-1.940227000
1.037073000
0.327387200
-1.965093000
0.989145000
0.327488900
-1.988777000
0.940621200
0.327591000
-2.011261000
0.891530900
0.327696900
-2.032535000
0.841903600
0.327809500
-2.052584000
0.791769100
0.327930100
-2.071397000
0.741157700
0.328058500
-2.088962000
0.690099900
0.328193800
-2.105269000
0.638626300
0.328333900
-2.120307000
0.586768100
0.328476100
-2.134069000
0.534556400
0.328617900
-2.146545000
0.482022700
0.328756400
-2.157727000
0.429198700
0.328888900
-2.167611000
0.376116200
0.329012600
-2.176188000
0.322807000
0.329125400
-2.183455000
0.269303500
0.329225400
-2.189406000
0.215637700
0.329311300
-2.194039000
0.161842000
0.329382700
-2.197350000
0.107948900
0.329439900
-2.199337000
0.053990710
0.329483600
-2.200000000
0.000000000
0.329514800
-2.199337000
-0.053990710
0.329534300
-2.197350000
-0.107948900
0.329542700
-2.194039000
-0.161842000
0.329540300
-2.189406000
-0.215637700
0.329527700
-2.183455000
-0.269303500
0.329505600
-2.176188000
-0.322807000
0.329475500
-2.167611000
-0.376116200
0.329439700
-2.157727000
-0.429198700
0.329400800
-2.146545000
-0.482022700
0.329362000
-2.134069000
-0.534556400
0.329325800
-2.120307000
-0.586768100
0.329294100
-2.105269000
-0.638626300
0.329268100
-2.088962000
-0.690099900
0.329247900
-2.071397000
-0.741157700
0.329232700
-2.052584000
-0.791769100
0.329221600
-2.032535000
-0.841903600
0.329213100
-2.011261000
-0.891530900
0.329205300
-1.988777000
-0.940621200
0.329196500
-1.965093000
-0.989145000
0.329184700
-1.940227000
-1.037073000
0.329168100
-1.914191000
-1.084376000
0.329144900
-1.887003000
-1.131026000
0.329114200
-1.858678000
-1.176995000
0.329075200
-1.829233000
-1.222255000
0.329028200
-1.798687000
-1.266778000
0.328973300
-1.767057000
-1.310539000
0.328911400
-1.734362000
-1.353510000
0.328842800
-1.700623000
-1.395665000
0.328768000
-1.665859000
-1.436980000
0.328687100
-1.630093000
-1.477430000
0.328599800
-1.593344000
-1.516989000
0.328506200
-1.555635000
-1.555635000
0.328406300
-1.516989000
-1.593344000
0.328300600
-1.477430000
-1.630093000
0.328190200
-1.436980000
-1.665859000
0.328076600
-1.395665000
-1.700623000
0.327961600
-1.353510000
-1.734362000
0.327847300
-1.310539000
-1.767057000
0.327735800
-1.266778000
-1.798687000
0.327628700
-1.222255000
-1.829233000
0.327527600
-1.176995000
-1.858678000
0.327433800
-1.131026000
-1.887003000
0.327348500
-1.084376000
-1.914191000
0.327272700
-1.037073000
-1.940227000
0.327207600
-0.989145000
-1.965093000
0.327154400
-0.940621200
-1.988777000
0.327113900
-0.891530900
-2.011261000
0.327087100
-0.841903600
-2.032535000
0.327074200
-0.791769100
-2.052584000
0.327075200
-0.741157700
-2.071397000
0.327089800
-0.690099900
-2.088962000
0.327117100
-0.638626300
-2.105269000
0.327156400
-0.586768100
-2.120307000
0.327206600
-0.534556400
-2.134069000
0.327266400
-0.482022700
-2.146545000
0.327334200
-0.429198700
-2.157727000
0.327407700
-0.376116200
-2.167611000
0.327484100
-0.322807000
-2.176188000
0.327559500
-0.269303500
-2.183455000
0.327629300
-0.215637700
-2.189406000
0.327688800
-0.161842000
-2.194039000
0.327733000
-0.107948900
-2.197350000
0.327757700
-0.053990710
-2.199337000
0.327759400
0.000000000
-2.200000000
0.327736100
0.053990710
-2.199337000
0.327686800
0.107948900
-2.197350000
0.327611300
0.161842000
-2.194039000
0.327510700
0.215637700
-2.189406000
0.327386600
0.269303500
-2.183455000
0.327241700
0.322807000
-2.176188000
0.327079300
0.376116200
-2.167611000
0.326904300
0.429198700
-2.157727000
0.326722800
0.482022700
-2.146545000
0.326542000
0.534556400
-2.134069000
0.326369800
0.586768100
-2.120307000
0.326213300
0.638626300
-2.105269000
0.326077300
0.690099900
-2.088962000
0.325964500
0.741157700
-2.071397000
0.325875800
0.791769100
-2.052584000
0.325811500
0.841903600
-2.032535000
0.325772400
0.891530900
-2.011261000
0.325759400
0.940621200
-1.988777000
0.325772800
0.989145000
-1.965093000
0.325809700
1.037073000
-1.940227000
0.325863300
1.084376000
-1.914191000
0.325923900
1.131026000
-1.887003000
0.325982800
1.176995000
-1.858678000
0.326036000
1.222255000
-1.829233000
0.326084100
1.266778000
-1.798687000
0.326130200
1.310539000
-1.767057000
0.326177900
1.353510000
-1.734362000
0.326229700
1.395665000
-1.700623000
0.326287100
1.436980000
-1.665859000
0.326351000
1.477430000
-1.630093000
0.326422300
1.516989000
-1.593344000
0.326502000
1.555635000
-1.555635000
0.326591500
1.593344000
-1.516989000
0.326692700
1.630093000
-1.477430000
0.326807200
1.665859000
-1.436980000
0.326936900
1.700623000
-1.395665000
0.327082500
1.734362000
-1.353510000
0.327243600
1.767057000
-1.310539000
0.327417400
1.798687000
-1.266778000
0.327599500
1.829233000
-1.222255000
0.327784200
1.858678000
-1.176995000
0.327967000
1.887003000
-1.131026000
0.328145200
1.914191000
-1.084376000
0.328318200
1.940227000
-1.037073000
0.328486200
1.965093000
-0.989145000
0.328649500
1.988777000
-0.940621200
0.328808300
2.011261000
-0.891530900
0.328962200
2.032535000
-0.841903600
0.329111000
2.052584000
-0.791769100
0.329255000
2.071397000
-0.741157700
0.329395400
2.088962000
-0.690099900
0.329533600
2.105269000
-0.638626300
0.329670000
2.120307000
-0.586768100
0.329804000
2.134069000
-0.534556400
0.329934000
2.146545000
-0.482022700
0.330058400
2.157727000
-0.429198700
0.330177000
2.167611000
-0.376116200
0.330291200
2.176188000
-0.322807000
0.330403100
2.183455000
-0.269303500
0.330515700
2.189406000
-0.215637700
0.330631500
2.194039000
-0.161842000
0.330752300
2.197350000
-0.107948900
0.330879500
2.199337000
-0.053990710
0.331013500
2.400000000
0.000000000
0.395511700
2.399277000
0.058898950
0.395698400
2.397109000
0.117762400
0.395891400
2.393497000
0.176555000
0.396090100
2.388443000
0.235241100
0.396293800
2.381951000
0.293785600
0.396502000
2.374024000
0.352153100
0.396714700
2.364666000
0.410308500
0.396931400
2.353885000
0.468216800
0.397152100
2.341685000
0.525843000
0.397376500
2.328075000
0.583152500
0.397603800
2.313063000
0.640110600
0.397832600
2.296657000
0.696683200
0.398060800
2.278868000
0.752836200
0.398285900
2.259706000
0.808535700
0.398505000
2.239183000
0.863748100
0.398715300
2.217311000
0.918440300
0.398913800
2.194103000
0.972579200
0.399098000
2.169574000
1.026132000
0.399265100
2.143739000
1.079067000
0.399412600
2.116611000
1.131352000
0.399537900
2.088209000
1.182956000
0.399638200
2.058549000
1.233847000
0.399711500
2.027649000
1.283994000
0.399755700
1.995527000
1.333369000
0.399769900
1.962204000
1.381940000
0.399753500
1.927698000
1.429678000
0.399707500
1.892031000
1.476556000
0.399633600
1.855225000
1.522544000
0.399534900
1.817301000
1.567615000
0.399415300
1.778283000
1.611742000
0.399279400
1.738193000
1.654897000
0.399132100
1.697056000
1.697056000
0.398977500
1.654897000
1.738193000
0.398818900
1.611742000
1.778283000
0.398658100
1.567615000
1.817301000
0.398495600
1.522544000
1.855225000
0.398331000
1.476556000
1.892031000
0.398163600
1.429678000
1.927698000
0.397992400
1.381940000
1.962204000
0.397816300
1.333369000
1.995527000
0.397634700
1.283994000
2.027649000
0.397446900
1.233847000
2.058549000
0.397253400
1.182956000
2.088209000
0.397054800
1.131352000
2.116611000
0.396852100
1.079067000
2.143739000
0.396646400
1.026132000
2.169574000
0.396438200
0.972579200
2.194103000
0.396227800
0.918440300
2.217311000
0.396015300
0.863748100
2.239183000
0.395800300
0.808535700
2.259706000
0.395582200
0.752836200
2.278868000
0.395360400
0.696683200
2.296657000
0.395134100
0.640110600
2.313063000
0.394902700
0.583152500
2.328075000
0.394665800
0.525843000
2.341685000
0.394423000
0.468216800
2.353885000
0.394174800
0.410308500
2.364666000
0.393921700
0.352153100
2.374024000
0.393665100
0.293785600
2.381951000
0.393406500
0.235241100
2.388443000
0.393147500
0.176555000
2.393497000
0.392889200
0.117762400
2.397109000
0.392632700
0.058898950
2.399277000
0.392378700
0.000000000
2.400000000
0.392127900
-0.058898950
2.399277000
0.391881200
-0.117762400
2.397109000
0.391639500
-0.176555000
2.393497000
0.391404000
-0.235241100
2.388443000
0.391175800
-0.293785600
2.381951000
0.390955200
-0.352153100
2.374024000
0.390741900
-0.410308500
2.364666000
0.390534900
-0.468216800
2.353885000
0.390333200
-0.525843000
2.341685000
0.390136000
-0.583152500
2.328075000
0.389943000
-0.640110600
2.313063000
0.389754700
-0.696683200
2.296657000
0.389572400
-0.752836200
2.278868000
0.389397900
-0.808535700
2.259706000
0.389233700
-0.863748100
2.239183000
0.389082600
-0.918440300
2.217311000
0.388946800
-0.972579200
2.194103000
0.388827600
-1.026132000
2.169574000
0.388725800
-1.079067000
2.143739000
0.388641900
-1.131352000
2.116611000
0.388576400
-1.182956000
2.088209000
0.388530700
-1.233847000
2.058549000
0.388506100
-1.283994000
2.027649000
0.388503900
-1.333369000
1.995527000
0.388524400
-1.381940000
1.962204000
0.388565800
-1.429678000
1.927698000
0.388624800
-1.476556000
1.892031000
0.388697700
-1.522544000
1.855225000
0.388782400
-1.567615000
1.817301000
0.388878700
-1.611742000
1.778283000
0.388987700
-1.654897000
1.738193000
0.389111200
-1.697056000
1.697056000
0.389250700
-1.738193000
1.654897000
0.389406600
-1.778283000
1.611742000
0.389577800
-1.817301000
1.567615000
0.389761600
-1.855225000
1.522544000
0.389954000
-1.892031000
1.476556000
0.390149700
-1.927698000
1.429678000
0.390343100
-1.962204000
1.381940000
0.390528900
-1.995527000
1.333369000
0.390702600
-2.027649000
1.283994000
0.390861400
-2.058549000
1.233847000
0.391004100
-2.088209000
1.182956000
0.391131900
-2.116611000
1.131352000
0.391247500
-2.143739000
1.079067000
0.391354800
-2.169574000
1.026132000
0.391458500
-2.194103000
0.972579200
0.391563100
-2.217311000
0.918440300
0.391672200
-2.239183000
0.863748100
0.391788200
-2.259706000
0.808535700
0.391912100
-2.278868000
0.752836200
0.392043600
-2.296657000
0.696683200
0.392181200
-2.313063000
0.640110600
0.392322700
-2.328075000
0.583152500
0.392465500
-2.341685000
0.525843000
0.392606500
-2.353885000
0.468216800
0.392742500
-2.364666000
0.410308500
0.392870500
-2.374024000
0.352153100
0.392987600
-2.381951000
0.293785600
0.393091500
-2.388443000
0.235241100
0.393180500
-2.393497000
0.176555000
0.393253700
-2.397109000
0.117762400
0.393310900
-2.399277000
0.058898950
0.393352600
-2.400000000
0.000000000
0.393379300
-2.399277000
-0.058898950
0.393391600
-2.397109000
-0.117762400
0.393390100
-2.393497000
-0.176555000
0.393375400
-2.388443000
-0.235241100
0.393348100
-2.381951000
-0.293785600
0.393309800
-2.374024000
-0.352153100
0.393262700
-2.364666000
-0.410308500
0.393209700
-2.353885000
-0.468216800
0.393154500
-2.341685000
-0.525843000
0.393100600
-2.328075000
-0.583152500
0.393051100
-2.313063000
-0.640110600
0.393008500
-2.296657000
-0.696683200
0.392973900
-2.278868000
-0.752836200
0.392947700
-2.259706000
-0.808535700
0.392929400
-2.239183000
-0.863748100
0.392918000
-2.217311000
-0.918440300
0.392911900
-2.194103000
-0.972579200
0.392909600
-2.169574000
-1.026132000
0.392909200
-2.143739000
-1.079067000
0.392908600
-2.116611000
-1.131352000
0.392905700
-2.088209000
-1.182956000
0.392898700
-2.058549000
-1.233847000
0.392886100
-2.027649000
-1.283994000
0.392867100
-1.995527000
-1.333369000
0.392841300
-1.962204000
-1.381940000
0.392809200
-1.927698000
-1.429678000
0.392771300
-1.892031000
-1.476556000
0.392727900
-1.855225000
-1.522544000
0.392679200
-1.817301000
-1.567615000
0.392625000
-1.778283000
-1.611742000
0.392564600
-1.738193000
-1.654897000
0.392497200
-1.697056000
-1.697056000
0.392422200
-1.654897000
-1.738193000
0.392339600
-1.611742000
-1.778283000
0.392249700
-1.567615000
-1.817301000
0.392153600
-1.522544000
-1.855225000
0.392053000
-1.476556000
-1.892031000
0.391949700
-1.429678000
-1.927698000
0.391845800
-1.381940000
-1.962204000
0.391742900
-1.333369000
-1.995527000
0.391642500
-1.283994000
-2.027649000
0.391546000
-1.233847000
-2.058549000
0.391454400
-1.182956000
-2.088209000
0.391368900
-1.131352000
-2.116611000
0.391290700
-1.079067000
-2.143739000
0.391221100
-1.026132000
-2.169574000
0.391161200
-0.972579200
-2.194103000
0.391111900
-0.918440300
-2.217311000
0.391073800
-0.863748100
-2.239183000
0.391047200
-0.808535700
-2.259706000
0.391032100
-0.752836200
-2.278868000
0.391028400
-0.696683200
-2.296657000
0.391036100
-0.640110600
-2.313063000
0.391054900
-0.583152500
-2.328075000
0.391084600
-0.525843000
-2.341685000
0.391124100
-0.468216800
-2.353885000
0.391171800
-0.410308500
-2.364666000
0.391225000
-0.352153100
-2.374024000
0.391279400
-0.293785600
-2.381951000
0.391330200
-0.235241100
-2.388443000
0.391371600
-0.176555000
-2.393497000
0.391398200
-0.117762400
-2.397109000
0.391405000
-0.058898950
-2.399277000
0.391388500
0.000000000
-2.400000000
0.391346300
0.058898950
-2.399277000
0.391277600
0.117762400
-2.397109000
0.391182200
0.176555000
-2.393497000
0.391061200
0.235241100
-2.388443000
0.390915700
0.293785600
-2.381951000
0.390747600
0.352153100
-2.374024000
0.390559700
0.410308500
-2.364666000
0.390356300
0.468216800
-2.353885000
0.390143200
0.525843000
-2.341685000
0.389928400
0.583152500
-2.328075000
0.389720800
0.640110600
-2.313063000
0.389528900
0.696683200
-2.296657000
0.389359400
0.752836200
-2.278868000
0.389216100
0.808535700
-2.259706000
0.389101200
0.863748100
-2.239183000
0.389016400
0.918440300
-2.217311000
0.388963600
0.972579200
-2.194103000
0.388944700
1.026132000
-2.169574000
0.388960800
1.079067000
-2.143739000
0.389008600
1.131352000
-2.116611000
0.389079000
1.182956000
-2.088209000
0.389159500
1.233847000
-2.058549000
0.389238600
1.283994000
-2.027649000
0.389310600
1.333369000
-1.995527000
0.389375800
1.381940000
-1.962204000
0.389438000
1.429678000
-1.927698000
0.389501200
1.476556000
-1.892031000
0.389568500
1.522544000
-1.855225000
0.389641700
1.567615000
-1.817301000
0.389721600
1.611742000
-1.778283000
0.389809200
1.654897000
-1.738193000
0.389905600
1.697056000
-1.697056000
0.390012200
1.738193000
-1.654897000
0.390131000
1.778283000
-1.611742000
0.390263900
1.817301000
-1.567615000
0.390412900
1.855225000
-1.522544000
0.390579200
1.892031000
-1.476556000
0.390762600
1.927698000
-1.429678000
0.390960200
1.962204000
-1.381940000
0.391166800
1.995527000
-1.333369000
0.391376300
2.027649000
-1.283994000
0.391583600
2.058549000
-1.233847000
0.391786100
2.088209000
-1.182956000
0.391983500
2.116611000
-1.131352000
0.392176800
2.143739000
-1.079067000
0.392366700
2.169574000
-1.026132000
0.392553600
2.194103000
-0.972579200
0.392737100
2.217311000
-0.918440300
0.392916800
2.239183000
-0.863748100
0.393093000
2.259706000
-0.808535700
0.393266700
2.278868000
-0.752836200
0.393439300
2.296657000
-0.696683200
0.393611200
2.313063000
-0.640110600
0.393780900
2.328075000
-0.583152500
0.393946000
2.341685000
-0.525843000
0.394104600
2.353885000
-0.468216800
0.394256200
2.364666000
-0.410308500
0.394402400
2.374024000
-0.352153100
0.394546200
2.381951000
-0.293785600
0.394691000
2.388443000
-0.235241100
0.394840200
2.393497000
-0.176555000
0.394995900
2.397109000
-0.117762400
0.395159800
2.399277000
-0.058898950
0.395331900
2.600000000
0.000000000
0.466157400
2.599217000
0.063807190
0.466399800
2.596868000
0.127575900
0.466648800
2.592955000
0.191267900
0.466903300
2.587480000
0.254844500
0.467162400
2.580447000
0.318267800
0.467425400
2.571859000
0.381499200
0.467691700
2.561722000
0.444500900
0.467960500
2.550042000
0.507234800
0.468231600
2.536825000
0.569663200
0.468504100
2.522081000
0.631748400
0.468777100
2.505818000
0.693453100
0.469048600
2.488045000
0.754740100
0.469316700
2.468773000
0.815572500
0.469578500
2.448014000
0.875913600
0.469831300
2.425781000
0.935727100
0.470072500
2.402087000
0.994976900
0.470299900
2.376945000
1.053627000
0.470511200
2.350372000
1.111643000
0.470704300
2.322383000
1.168989000
0.470876600
2.292995000
1.225631000
0.471025500
2.262226000
1.281535000
0.471148200
2.230094000
1.336667000
0.471241900
2.196619000
1.390994000
0.471304200
2.161821000
1.444483000
0.471333700
2.125721000
1.497101000
0.471329700
2.088340000
1.548818000
0.471293100
2.049700000
1.599602000
0.471225800
2.009827000
1.649422000
0.471131100
1.968743000
1.698249000
0.471013400
1.926473000
1.746053000
0.470877400
1.883042000
1.792805000
0.470728000
1.838477000
1.838477000
0.470569200
1.792805000
1.883042000
0.470403200
1.746053000
1.926473000
0.470231000
1.698249000
1.968743000
0.470052100
1.649422000
2.009827000
0.469865200
1.599602000
2.049700000
0.469669300
1.548818000
2.088340000
0.469463700
1.497101000
2.125721000
0.469248200
1.444483000
2.161821000
0.469022800
1.390994000
2.196619000
0.468788300
1.336667000
2.230094000
0.468546100
1.281535000
2.262226000
0.468297700
1.225631000
2.292995000
0.468044800
1.168989000
2.322383000
0.467788600
1.111643000
2.350372000
0.467529700
1.053627000
2.376945000
0.467268100
0.994976900
2.402087000
0.467003500
0.935727100
2.425781000
0.466735200
0.875913600
2.448014000
0.466462600
0.815572500
2.468773000
0.466184600
0.754740100
2.488045000
0.465900800
0.693453100
2.505818000
0.465610700
0.631748400
2.522081000
0.465314100
0.569663200
2.536825000
0.465011500
0.507234800
2.550042000
0.464703800
0.444500900
2.561722000
0.464392400
0.381499200
2.571859000
0.464079100
0.318267800
2.580447000
0.463765900
0.254844500
2.587480000
0.463454400
0.191267900
2.592955000
0.463145300
0.127575900
2.596868000
0.462839000
0.063807190
2.599217000
0.462535400
0.000000000
2.600000000
0.462234600
-0.063807190
2.599217000
0.461936700
-0.127575900
2.596868000
0.461642900
-0.191267900
2.592955000
0.461354300
-0.254844500
2.587480000
0.461072800
-0.318267800
2.580447000
0.460799100
-0.381499200
2.571859000
0.460533200
-0.444500900
2.561722000
0.460274400
-0.507234800
2.550042000
0.460021700
-0.569663200
2.536825000
0.459774400
-0.631748400
2.522081000
0.459532300
-0.693453100
2.505818000
0.459296000
-0.754740100
2.488045000
0.459067200
-0.815572500
2.468773000
0.458848000
-0.875913600
2.448014000
0.458641600
-0.935727100
2.425781000
0.458451300
-0.994976900
2.402087000
0.458279900
-1.053627000
2.376945000
0.458129500
-1.111643000
2.350372000
0.458001500
-1.168989000
2.322383000
0.457897200
-1.225631000
2.292995000
0.457818600
-1.281535000
2.262226000
0.457768500
-1.336667000
2.230094000
0.457749600
-1.390994000
2.196619000
0.457764400
-1.444483000
2.161821000
0.457813000
-1.497101000
2.125721000
0.457892300
-1.548818000
2.088340000
0.457996300
-1.599602000
2.049700000
0.458118400
-1.649422000
2.009827000
0.458253700
-1.698249000
1.968743000
0.458399600
-1.746053000
1.926473000
0.458556000
-1.792805000
1.883042000
0.458723900
-1.838477000
1.838477000
0.458904400
-1.883042000
1.792805000
0.459097600
-1.926473000
1.746053000
0.459302200
-1.968743000
1.698249000
0.459515000
-2.009827000
1.649422000
0.459731600
-2.049700000
1.599602000
0.459946600
-2.088340000
1.548818000
0.460154400
-2.125721000
1.497101000
0.460350300
-2.161821000
1.444483000
0.460530500
-2.196619000
1.390994000
0.460692900
-2.230094000
1.336667000
0.460837200
-2.262226000
1.281535000
0.460964900
-2.292995000
1.225631000
0.461078600
-2.322383000
1.168989000
0.461182500
-2.350372000
1.111643000
0.461280900
-2.376945000
1.053627000
0.461378300
-2.402087000
0.994976900
0.461478600
-2.425781000
0.935727100
0.461584400
-2.448014000
0.875913600
0.461697400
-2.468773000
0.815572500
0.461817700
-2.488045000
0.754740100
0.461944700
-2.505818000
0.693453100
0.462076600
-2.522081000
0.631748400
0.462210700
-2.536825000
0.569663200
0.462344200
-2.550042000
0.507234800
0.462473600
-2.561722000
0.444500900
0.462595600
-2.571859000
0.381499200
0.462706900
-2.580447000
0.318267800
0.462805100
-2.587480000
0.254844500
0.462888300
-2.592955000
0.191267900
0.462955600
-2.596868000
0.127575900
0.463006800
-2.599217000
0.063807190
0.463042300
-2.600000000
0.000000000
0.463062900
-2.599217000
-0.063807190
0.463069200
-2.596868000
-0.127575900
0.463061800
-2.592955000
-0.191267900
0.463041300
-2.587480000
-0.254844500
0.463008400
-2.580447000
-0.318267800
0.462964600
-2.571859000
-0.381499200
0.462911800
-2.561722000
-0.444500900
0.462852900
-2.550042000
-0.507234800
0.462791200
-2.536825000
-0.569663200
0.462730300
-2.522081000
-0.631748400
0.462672900
-2.505818000
-0.693453100
0.462621400
-2.488045000
-0.754740100
0.462577000
-2.468773000
-0.815572500
0.462540400
-2.448014000
-0.875913600
0.462511200
-2.425781000
-0.935727100
0.462489000
-2.402087000
-0.994976900
0.462473200
-2.376945000
-1.053627000
0.462462800
-2.350372000
-1.111643000
0.462456600
-2.322383000
-1.168989000
0.462453200
-2.292995000
-1.225631000
0.462450900
-2.262226000
-1.281535000
0.462447700
-2.230094000
-1.336667000
0.462442000
-2.196619000
-1.390994000
0.462432600
-2.161821000
-1.444483000
0.462418600
-2.125721000
-1.497101000
0.462400300
-2.088340000
-1.548818000
0.462378100
-2.049700000
-1.599602000
0.462352500
-2.009827000
-1.649422000
0.462324100
-1.968743000
-1.698249000
0.462292700
-1.926473000
-1.746053000
0.462258000
-1.883042000
-1.792805000
0.462219300
-1.838477000
-1.838477000
0.462175500
-1.792805000
-1.883042000
0.462125900
-1.746053000
-1.926473000
0.462070100
-1.698249000
-1.968743000
0.462008100
-1.649422000
-2.009827000
0.461940500
-1.599602000
-2.049700000
0.461868600
-1.548818000
-2.088340000
0.461793500
-1.497101000
-2.125721000
0.461716800
-1.444483000
-2.161821000
0.461639600
-1.390994000
-2.196619000
0.461563400
-1.336667000
-2.230094000
0.461489500
-1.281535000
-2.262226000
0.461419300
-1.225631000
-2.292995000
0.461354200
-1.168989000
-2.322383000
0.461295500
-1.111643000
-2.350372000
0.461244200
-1.053627000
-2.376945000
0.461201000
-0.994976900
-2.402087000
0.461166000
-0.935727100
-2.425781000
0.461139300
-0.875913600
-2.448014000
0.461120600
-0.815572500
-2.468773000
0.461109800
-0.754740100
-2.488045000
0.461107200
-0.693453100
-2.505818000
0.461113000
-0.631748400
-2.522081000
0.461127400
-0.569663200
-2.536825000
0.461149900
-0.507234800
-2.550042000
0.461179000
-0.444500900
-2.561722000
0.461211900
-0.381499200
-2.571859000
0.461244200
-0.318267800
-2.580447000
0.461270200
-0.254844500
-2.587480000
0.461283700
-0.191267900
-2.592955000
0.461278900
-0.127575900
-2.596868000
0.461251200
-0.063807190
-2.599217000
0.461197500
0.000000000
-2.600000000
0.461116900
0.063807190
-2.599217000
0.461010000
0.127575900
-2.596868000
0.460878200
0.191267900
-2.592955000
0.460723500
0.254844500
-2.587480000
0.460547700
0.318267800
-2.580447000
0.460352800
0.381499200
-2.571859000
0.460141100
0.444500900
-2.561722000
0.459916200
0.507234800
-2.550042000
0.459683500
0.569663200
-2.536825000
0.459450700
0.631748400
-2.522081000
0.459227200
0.693453100
-2.505818000
0.459021900
0.754740100
-2.488045000
0.458841700
0.815572500
-2.468773000
0.458690500
0.875913600
-2.448014000
0.458570700
0.935727100
-2.425781000
0.458483900
0.994976900
-2.402087000
0.458432700
1.053627000
-2.376945000
0.458420100
1.111643000
-2.350372000
0.458447400
1.168989000
-2.322383000
0.458510800
1.225631000
-2.292995000
0.458598800
1.281535000
-2.262226000
0.458695000
1.336667000
-2.230094000
0.458784800
1.390994000
-2.196619000
0.458860800
1.444483000
-2.161821000
0.458923700
1.497101000
-2.125721000
0.458978600
1.548818000
-2.088340000
0.459031700
1.599602000
-2.049700000
0.459087500
1.649422000
-2.009827000
0.459149400
1.698249000
-1.968743000
0.459219300
1.746053000
-1.926473000
0.459298800
1.792805000
-1.883042000
0.459389400
1.838477000
-1.838477000
0.459492700
1.883042000
-1.792805000
0.459610500
1.926473000
-1.746053000
0.459744900
1.968743000
-1.698249000
0.459898200
2.009827000
-1.649422000
0.460071700
2.049700000
-1.599602000
0.460265800
2.088340000
-1.548818000
0.460477500
2.125721000
-1.497101000
0.460701400
2.161821000
-1.444483000
0.460930500
2.196619000
-1.390994000
0.461159600
2.230094000
-1.336667000
0.461386100
2.262226000
-1.281535000
0.461610300
2.292995000
-1.225631000
0.461833500
2.322383000
-1.168989000
0.462057000
2.350372000
-1.111643000
0.462281000
2.376945000
-1.053627000
0.462504900
2.402087000
-0.994976900
0.462727900
2.425781000
-0.935727100
0.462950100
2.448014000
-0.875913600
0.463172600
2.468773000
-0.815572500
0.463396600
2.488045000
-0.754740100
0.463622200
2.505818000
-0.693453100
0.463847000
2.522081000
-0.631748400
0.464067600
2.536825000
-0.569663200
0.464280800
2.550042000
-0.507234800
0.464485400
2.561722000
-0.444500900
0.464683100
2.571859000
-0.381499200
0.464877300
2.580447000
-0.318267800
0.465072400
2.587480000
-0.254844500
0.465272100
2.592955000
-0.191267900
0.465479600
2.596868000
-0.127575900
0.465696300
2.599217000
-0.063807190
0.465922600
2.800000000
0.000000000
0.543398000
2.799157000
0.068715440
0.543720200
2.796627000
0.137389500
0.544047400
2.792413000
0.205980800
0.544377300
2.786517000
0.274448000
0.544707700
2.778943000
0.342749900
0.545036500
2.769694000
0.410845300
0.545361900
2.758777000
0.478693300
0.545682400
2.746199000
0.546252900
0.545997100
2.731966000
0.613483400
0.546305300
2.716088000
0.680344500
0.546606100
2.698573000
0.746795700
0.546898600
2.679433000
0.812797100
0.547181600
2.658679000
0.878308900
0.547453600
2.636323000
0.943291600
0.547713600
2.612380000
1.007706000
0.547960500
2.586863000
1.071514000
0.548193600
2.559787000
1.134676000
0.548412100
2.531170000
1.197154000
0.548614900
2.501028000
1.258912000
0.548800100
2.469380000
1.319911000
0.548965000
2.436244000
1.380115000
0.549106200
2.401640000
1.439488000
0.549220000
2.365590000
1.497993000
0.549302700
2.328115000
1.555597000
0.549351800
2.289237000
1.612263000
0.549365600
2.248981000
1.667958000
0.549344400
2.207370000
1.722648000
0.549289700
2.164429000
1.776301000
0.549204900
2.120185000
1.828884000
0.549094400
2.074663000
1.880365000
0.548963700
2.027892000
1.930714000
0.548817500
1.979899000
1.979899000
0.548660200
1.930714000
2.027892000
0.548494000
1.880365000
2.074663000
0.548319300
1.828884000
2.120185000
0.548134700
1.776301000
2.164429000
0.547938500
1.722648000
2.207370000
0.547728900
1.667958000
2.248981000
0.547504700
1.612263000
2.289237000
0.547265600
1.555597000
2.328115000
0.547011700
1.497993000
2.365590000
0.546743800
1.439488000
2.401640000
0.546463700
1.380115000
2.436244000
0.546173600
1.319911000
2.469380000
0.545875500
1.258912000
2.501028000
0.545571600
1.197154000
2.531170000
0.545262500
1.134676000
2.559787000
0.544948900
1.071514000
2.586863000
0.544630500
1.007706000
2.612380000
0.544306600
0.943291600
2.636323000
0.543976400
0.878308900
2.658679000
0.543638900
0.812797100
2.679433000
0.543293200
0.746795700
2.698573000
0.542938800
0.680344500
2.716088000
0.542575800
0.613483400
2.731966000
0.542204900
0.546252900
2.746199000
0.541827700
0.478693300
2.758777000
0.541446100
0.410845300
2.769694000
0.541062500
0.342749900
2.778943000
0.540679300
0.274448000
2.786517000
0.540298300
0.205980800
2.792413000
0.539920400
0.137389500
2.796627000
0.539546000
0.068715440
2.799157000
0.539175000
0.000000000
2.800000000
0.538808100
-0.068715440
2.799157000
0.538445900
-0.137389500
2.796627000
0.538090200
-0.205980800
2.792413000
0.537742900
-0.274448000
2.786517000
0.537405900
-0.342749900
2.778943000
0.537080300
-0.410845300
2.769694000
0.536765600
-0.478693300
2.758777000
0.536459900
-0.546252900
2.746199000
0.536161600
-0.613483400
2.731966000
0.535868900
-0.680344500
2.716088000
0.535581400
-0.746795700
2.698573000
0.535299200
-0.812797100
2.679433000
0.535024300
-0.878308900
2.658679000
0.534759600
-0.943291600
2.636323000
0.534508900
-1.007706000
2.612380000
0.534276700
-1.071514000
2.586863000
0.534066800
-1.134676000
2.559787000
0.533882000
-1.197154000
2.531170000
0.533724500
-1.258912000
2.501028000
0.533596500
-1.319911000
2.469380000
0.533501100
-1.380115000
2.436244000
0.533442100
-1.439488000
2.401640000
0.533423700
-1.497993000
2.365590000
0.533449000
-1.555597000
2.328115000
0.533518400
-1.612263000
2.289237000
0.533627600
-1.667958000
2.248981000
0.533768400
-1.722648000
2.207370000
0.533931300
-1.776301000
2.164429000
0.534108600
-1.828884000
2.120185000
0.534295700
-1.880365000
2.074663000
0.534490900
-1.930714000
2.027892000
0.534694100
-1.979899000
1.979899000
0.534905700
-2.027892000
1.930714000
0.535125000
-2.074663000
1.880365000
0.535349900
-2.120185000
1.828884000
0.535576900
-2.164429000
1.776301000
0.535801000
-2.207370000
1.722648000
0.536016600
-2.248981000
1.667958000
0.536218700
-2.289237000
1.612263000
0.536403000
-2.328115000
1.555597000
0.536566900
-2.365590000
1.497993000
0.536709300
-2.401640000
1.439488000
0.536831000
-2.436244000
1.380115000
0.536934400
-2.469380000
1.319911000
0.537022800
-2.501028000
1.258912000
0.537100800
-2.531170000
1.197154000
0.537173300
-2.559787000
1.134676000
0.537245200
-2.586863000
1.071514000
0.537320700
-2.612380000
1.007706000
0.537403200
-2.636323000
0.943291600
0.537494400
-2.658679000
0.878308900
0.537595000
-2.679433000
0.812797100
0.537704500
-2.698573000
0.746795700
0.537821100
-2.716088000
0.680344500
0.537942100
-2.731966000
0.613483400
0.538064200
-2.746199000
0.546252900
0.538183500
-2.758777000
0.478693300
0.538295800
-2.769694000
0.410845300
0.538397400
-2.778943000
0.342749900
0.538485300
-2.786517000
0.274448000
0.538557200
-2.792413000
0.205980800
0.538612200
-2.796627000
0.137389500
0.538650300
-2.799157000
0.068715440
0.538672600
-2.800000000
0.000000000
0.538680100
-2.799157000
-0.068715440
0.538674400
-2.796627000
-0.137389500
0.538656500
-2.792413000
-0.205980800
0.538627300
-2.786517000
-0.274448000
0.538587800
-2.778943000
-0.342749900
0.538539200
-2.769694000
-0.410845300
0.538483300
-2.758777000
-0.478693300
0.538422200
-2.746199000
-0.546252900
0.538358700
-2.731966000
-0.613483400
0.538295300
-2.716088000
-0.680344500
0.538234300
-2.698573000
-0.746795700
0.538177100
-2.679433000
-0.812797100
0.538124500
-2.658679000
-0.878308900
0.538077000
-2.636323000
-0.943291600
0.538034600
-2.612380000
-1.007706000
0.537997100
-2.586863000
-1.071514000
0.537964800
-2.559787000
-1.134676000
0.537937600
-2.531170000
-1.197154000
0.537915400
-2.501028000
-1.258912000
0.537897700
-2.469380000
-1.319911000
0.537883500
-2.436244000
-1.380115000
0.537871200
-2.401640000
-1.439488000
0.537859900
-2.365590000
-1.497993000
0.537848200
-2.328115000
-1.555597000
0.537835900
-2.289237000
-1.612263000
0.537823500
-2.248981000
-1.667958000
0.537811900
-2.207370000
-1.722648000
0.537802500
-2.164429000
-1.776301000
0.537796400
-2.120185000
-1.828884000
0.537794200
-2.074663000
-1.880365000
0.537795900
-2.027892000
-1.930714000
0.537800400
-1.979899000
-1.979899000
0.537805800
-1.930714000
-2.027892000
0.537810000
-1.880365000
-2.074663000
0.537810600
-1.828884000
-2.120185000
0.537805800
-1.776301000
-2.164429000
0.537794400
-1.722648000
-2.207370000
0.537775900
-1.667958000
-2.248981000
0.537750700
-1.612263000
-2.289237000
0.537719500
-1.555597000
-2.328115000
0.537684000
-1.497993000
-2.365590000
0.537645500
-1.439488000
-2.401640000
0.537606100
-1.380115000
-2.436244000
0.537567400
-1.319911000
-2.469380000
0.537531400
-1.258912000
-2.501028000
0.537499300
-1.197154000
-2.531170000
0.537472000
-1.134676000
-2.559787000
0.537449700
-1.071514000
-2.586863000
0.537432000
-1.007706000
-2.612380000
0.537418400
-0.943291600
-2.636323000
0.537408300
-0.878308900
-2.658679000
0.537401400
-0.812797100
-2.679433000
0.537398200
-0.746795700
-2.698573000
0.537399100
-0.680344500
-2.716088000
0.537404700
-0.613483400
-2.731966000
0.537415000
-0.546252900
-2.746199000
0.537428400
-0.478693300
-2.758777000
0.537441700
-0.410845300
-2.769694000
0.537450100
-0.342749900
-2.778943000
0.537447100
-0.274448000
-2.786517000
0.537426000
-0.205980800
-2.792413000
0.537380900
-0.137389500
-2.796627000
0.537307700
-0.068715440
-2.799157000
0.537205200
0.000000000
-2.800000000
0.537074400
0.068715440
-2.799157000
0.536918600
0.137389500
-2.796627000
0.536742100
0.205980800
-2.792413000
0.536548700
0.274448000
-2.786517000
0.536341900
0.342749900
-2.778943000
0.536124000
0.410845300
-2.769694000
0.535897000
0.478693300
-2.758777000
0.535663800
0.546252900
-2.746199000
0.535429000
0.613483400
-2.731966000
0.535199600
0.680344500
-2.716088000
0.534984200
0.746795700
-2.698573000
0.534791400
0.812797100
-2.679433000
0.534627000
0.878308900
-2.658679000
0.534493500
0.943291600
-2.636323000
0.534392000
1.007706000
-2.612380000
0.534323300
1.071514000
-2.586863000
0.534289700
1.134676000
-2.559787000
0.534294500
1.197154000
-2.531170000
0.534339100
1.258912000
-2.501028000
0.534418800
1.319911000
-2.469380000
0.534519300
1.380115000
-2.436244000
0.534620100
1.439488000
-2.401640000
0.534703400
1.497993000
-2.365590000
0.534760800
1.555597000
-2.328115000
0.534794200
1.612263000
-2.289237000
0.534812000
1.667958000
-2.248981000
0.534823900
1.722648000
-2.207370000
0.534838100
1.776301000
-2.164429000
0.534860700
1.828884000
-2.120185000
0.534895500
1.880365000
-2.074663000
0.534945400
1.930714000
-2.027892000
0.535012100
1.979899000
-1.979899000
0.535097300
2.027892000
-1.930714000
0.535202400
2.074663000
-1.880365000
0.535329200
2.120185000
-1.828884000
0.535479800
2.164429000
-1.776301000
0.535656200
2.207370000
-1.722648000
0.535858700
2.248981000
-1.667958000
0.536084900
2.289237000
-1.612263000
0.536329000
2.328115000
-1.555597000
0.536584000
2.365590000
-1.497993000
0.536844100
2.401640000
-1.439488000
0.537107000
2.436244000
-1.380115000
0.537373000
2.469380000
-1.319911000
0.537643500
2.501028000
-1.258912000
0.537919400
2.531170000
-1.197154000
0.538200400
2.559787000
-1.134676000
0.538485200
2.586863000
-1.071514000
0.538772200
2.612380000
-1.007706000
0.539060800
2.636323000
-0.943291600
0.539352000
2.658679000
-0.878308900
0.539647000
2.679433000
-0.812797100
0.539945700
2.698573000
-0.746795700
0.540245300
2.716088000
-0.680344500
0.540541300
2.731966000
-0.613483400
0.540829800
2.746199000
-0.546252900
0.541109100
2.758777000
-0.478693300
0.541381100
2.769694000
-0.410845300
0.541649500
2.778943000
-0.342749900
0.541919400
2.786517000
-0.274448000
0.542195200
2.792413000
-0.205980800
0.542480200
2.796627000
-0.137389500
0.542776100
2.799157000
-0.068715440
0.543082500
3.000000000
0.000000000
0.627457700
2.999096000
0.073623690
0.627854800
2.996386000
0.147203000
0.628253700
2.991871000
0.220693700
0.628651800
2.985554000
0.294051400
0.629046000
2.977439000
0.367232000
0.629433300
2.967530000
0.440191400
0.629811000
2.955833000
0.512885700
0.630177400
2.942356000
0.585271000
0.630531200
2.927106000
0.657303700
0.630872000
2.910094000
0.728940500
0.631199700
2.891328000
0.800138200
0.631514200
2.870821000
0.870854000
0.631815600
2.848584000
0.941045300
0.632103800
2.824632000
1.010670000
0.632378800
2.798978000
1.079685000
0.632641000
2.771638000
1.148050000
0.632890500
2.742629000
1.215724000
0.633127500
2.711968000
1.282665000
0.633351200
2.679673000
1.348834000
0.633559600
2.645764000
1.414190000
0.633749500
2.610261000
1.478695000
0.633916700
2.573186000
1.542308000
0.634056200
2.534561000
1.604993000
0.634163600
2.494409000
1.666711000
0.634234800
2.452754000
1.727425000
0.634267400
2.409623000
1.787098000
0.634260700
2.365039000
1.845695000
0.634215800
2.319031000
1.903180000
0.634135800
2.271626000
1.959519000
0.634025500
2.222853000
2.014677000
0.633890800
2.172741000
2.068622000
0.633737900
2.121320000
2.121320000
0.633572300
2.068622000
2.172741000
0.633398100
2.014677000
2.222853000
0.633217000
1.959519000
2.271626000
0.633028300
1.903180000
2.319031000
0.632829700
1.845695000
2.365039000
0.632617100
1.787098000
2.409623000
0.632386600
1.727425000
2.452754000
0.632135700
1.666711000
2.494409000
0.631863700
1.604993000
2.534561000
0.631571900
1.542308000
2.573186000
0.631262800
1.478695000
2.610261000
0.630939500
1.414190000
2.645764000
0.630605100
1.348834000
2.679673000
0.630262000
1.282665000
2.711968000
0.629912000
1.215724000
2.742629000
0.629556100
1.148050000
2.771638000
0.629194700
1.079685000
2.798978000
0.628827500
1.010670000
2.824632000
0.628453600
0.941045300
2.848584000
0.628071800
0.870854000
2.870821000
0.627680700
0.800138200
2.891328000
0.627279200
0.728940500
2.910094000
0.626866800
0.657303700
2.927106000
0.626443400
0.585271000
2.942356000
0.626009800
0.512885700
2.955833000
0.625567400
0.440191400
2.967530000
0.625118000
0.367232000
2.977439000
0.624663500
0.294051400
2.985554000
0.624206000
0.220693700
2.991871000
0.623746800
0.147203000
2.996386000
0.623287500
0.073623690
2.999096000
0.622830300
0.000000000
3.000000000
0.622378500
-0.073623690
2.999096000
0.621935800
-0.147203000
2.996386000
0.621505600
-0.220693700
2.991871000
0.621090500
-0.294051400
2.985554000
0.620691700
-0.367232000
2.977439000
0.620309000
-0.440191400
2.967530000
0.619940200
-0.512885700
2.955833000
0.619582300
-0.585271000
2.942356000
0.619232200
-0.657303700
2.927106000
0.618887400
-0.728940500
2.910094000
0.618547000
-0.800138200
2.891328000
0.618211400
-0.870854000
2.870821000
0.617882900
-0.941045300
2.848584000
0.617565300
-1.010670000
2.824632000
0.617263700
-1.079685000
2.798978000
0.616983400
-1.148050000
2.771638000
0.616729100
-1.215724000
2.742629000
0.616504400
-1.282665000
2.711968000
0.616311400
-1.348834000
2.679673000
0.616152500
-1.414190000
2.645764000
0.616030600
-1.478695000
2.610261000
0.615950200
-1.542308000
2.573186000
0.615915800
-1.604993000
2.534561000
0.615931600
-1.666711000
2.494409000
0.615998000
-1.727425000
2.452754000
0.616110600
-1.787098000
2.409623000
0.616259800
-1.845695000
2.365039000
0.616434500
-1.903180000
2.319031000
0.616625500
-1.959519000
2.271626000
0.616827200
-2.014677000
2.222853000
0.617036800
-2.068622000
2.172741000
0.617253700
-2.121320000
2.121320000
0.617477400
-2.172741000
2.068622000
0.617706400
-2.222853000
2.014677000
0.617938000
-2.271626000
1.959519000
0.618167800
-2.319031000
1.903180000
0.618390100
-2.365039000
1.845695000
0.618599500
-2.409623000
1.787098000
0.618790800
-2.452754000
1.727425000
0.618960600
-2.494409000
1.666711000
0.619106900
-2.534561000
1.604993000
0.619230000
-2.573186000
1.542308000
0.619331500
-2.610261000
1.478695000
0.619414200
-2.645764000
1.414190000
0.619482300
-2.679673000
1.348834000
0.619540600
-2.711968000
1.282665000
0.619594200
-2.742629000
1.215724000
0.619648300
-2.771638000
1.148050000
0.619707400
-2.798978000
1.079685000
0.619774500
-2.824632000
1.010670000
0.619851500
-2.848584000
0.941045300
0.619938600
-2.870821000
0.870854000
0.620034600
-2.891328000
0.800138200
0.620137500
-2.910094000
0.728940500
0.620243500
-2.927106000
0.657303700
0.620348900
-2.942356000
0.585271000
0.620449100
-2.955833000
0.512885700
0.620539700
-2.967530000
0.440191400
0.620616700
-2.977439000
0.367232000
0.620676900
-2.985554000
0.294051400
0.620717800
-2.991871000
0.220693700
0.620738700
-2.996386000
0.147203000
0.620739500
-2.999096000
0.073623690
0.620721500
-3.000000000
0.000000000
0.620686200
-2.999096000
-0.073623690
0.620635600
-2.996386000
-0.147203000
0.620571800
-2.991871000
-0.220693700
0.620496700
-2.985554000
-0.294051400
0.620412500
-2.977439000
-0.367232000
0.620321700
-2.967530000
-0.440191400
0.620226700
-2.955833000
-0.512885700
0.620130600
-2.942356000
-0.585271000
0.620035900
-2.927106000
-0.657303700
0.619944800
-2.910094000
-0.728940500
0.619858700
-2.891328000
-0.800138200
0.619778400
-2.870821000
-0.870854000
0.619703700
-2.848584000
-0.941045300
0.619634300
-2.824632000
-1.010670000
0.619570000
-2.798978000
-1.079685000
0.619510800
-2.771638000
-1.148050000
0.619457100
-2.742629000
-1.215724000
0.619409600
-2.711968000
-1.282665000
0.619369000
-2.679673000
-1.348834000
0.619335500
-2.645764000
-1.414190000
0.619308900
-2.610261000
-1.478695000
0.619288700
-2.573186000
-1.542308000
0.619274400
-2.534561000
-1.604993000
0.619265900
-2.494409000
-1.666711000
0.619263600
-2.452754000
-1.727425000
0.619268800
-2.409623000
-1.787098000
0.619283100
-2.365039000
-1.845695000
0.619308400
-2.319031000
-1.903180000
0.619345800
-2.271626000
-1.959519000
0.619396100
-2.222853000
-2.014677000
0.619458100
-2.172741000
-2.068622000
0.619529500
-2.121320000
-2.121320000
0.619606400
-2.068622000
-2.172741000
0.619684200
-2.014677000
-2.222853000
0.619758200
-1.959519000
-2.271626000
0.619824400
-1.903180000
-2.319031000
0.619880000
-1.845695000
-2.365039000
0.619923500
-1.787098000
-2.409623000
0.619955000
-1.727425000
-2.452754000
0.619975600
-1.666711000
-2.494409000
0.619987100
-1.604993000
-2.534561000
0.619991600
-1.542308000
-2.573186000
0.619991500
-1.478695000
-2.610261000
0.619989000
-1.414190000
-2.645764000
0.619986000
-1.348834000
-2.679673000
0.619984100
-1.282665000
-2.711968000
0.619984300
-1.215724000
-2.742629000
0.619986900
-1.148050000
-2.771638000
0.619991600
-1.079685000
-2.798978000
0.619998100
-1.010670000
-2.824632000
0.620006000
-0.941045300
-2.848584000
0.620015400
-0.870854000
-2.870821000
0.620026800
-0.800138200
-2.891328000
0.620041000
-0.728940500
-2.910094000
0.620058500
-0.657303700
-2.927106000
0.620079100
-0.585271000
-2.942356000
0.620100700
-0.512885700
-2.955833000
0.620119200
-0.440191400
-2.967530000
0.620128900
-0.367232000
-2.977439000
0.620122100
-0.294051400
-2.985554000
0.620091600
-0.220693700
-2.991871000
0.620030900
-0.147203000
-2.996386000
0.619936700
-0.073623690
-2.999096000
0.619808600
0.000000000
-3.000000000
0.619649900
0.073623690
-2.999096000
0.619465900
0.147203000
-2.996386000
0.619263300
0.220693700
-2.991871000
0.619047600
0.294051400
-2.985554000
0.618823500
0.367232000
-2.977439000
0.618593500
0.440191400
-2.967530000
0.618359700
0.512885700
-2.955833000
0.618124300
0.585271000
-2.942356000
0.617891500
0.657303700
-2.927106000
0.617668100
0.728940500
-2.910094000
0.617462900
0.800138200
-2.891328000
0.617283900
0.870854000
-2.870821000
0.617136200
0.941045300
-2.848584000
0.617020800
1.010670000
-2.824632000
0.616937000
1.079685000
-2.798978000
0.616884400
1.148050000
-2.771638000
0.616864700
1.215724000
-2.742629000
0.616881400
1.282665000
-2.711968000
0.616936400
1.348834000
-2.679673000
0.617024300
1.414190000
-2.645764000
0.617128000
1.478695000
-2.610261000
0.617223300
1.542308000
-2.573186000
0.617289300
1.604993000
-2.534561000
0.617317300
1.666711000
-2.494409000
0.617311800
1.727425000
-2.452754000
0.617284900
1.787098000
-2.409623000
0.617250300
1.845695000
-2.365039000
0.617219300
1.903180000
-2.319031000
0.617200000
1.959519000
-2.271626000
0.617197900
2.014677000
-2.222853000
0.617216500
2.068622000
-2.172741000
0.617258000
2.121320000
-2.121320000
0.617324000
2.172741000
-2.068622000
0.617415500
2.222853000
-2.014677000
0.617532000
2.271626000
-1.959519000
0.617671800
2.319031000
-1.903180000
0.617831200
2.365039000
-1.845695000
0.618007100
2.409623000
-1.787098000
0.618198300
2.452754000
-1.727425000
0.618408100
2.494409000
-1.666711000
0.618641400
2.534561000
-1.604993000
0.618901800
2.573186000
-1.542308000
0.619189400
2.610261000
-1.478695000
0.619501400
2.645764000
-1.414190000
0.619833800
2.679673000
-1.348834000
0.620183200
2.711968000
-1.282665000
0.620547500
2.742629000
-1.215724000
0.620924700
2.771638000
-1.148050000
0.621312600
2.798978000
-1.079685000
0.621708200
2.824632000
-1.010670000
0.622108000
2.848584000
-0.941045300
0.622508500
2.870821000
-0.870854000
0.622907300
2.891328000
-0.800138200
0.623303300
2.910094000
-0.728940500
0.623695600
2.927106000
-0.657303700
0.624083000
2.942356000
-0.585271000
0.624464300
2.955833000
-0.512885700
0.624838600
2.967530000
-0.440191400
0.625206300
2.977439000
-0.367232000
0.625570100
2.985554000
-0.294051400
0.625934000
2.991871000
-0.220693700
0.626302900
2.996386000
-0.147203000
0.626679800
2.999096000
-0.073623690
0.627065200
3.200000000
0.000000000
0.718478100
3.199036000
0.078531940
0.718925700
3.196146000
0.157016600
0.719375300
3.191329000
0.235406600
0.719824300
3.184591000
0.313654900
0.720269600
3.175935000
0.391714200
0.720707800
3.165365000
0.469537500
0.721136200
3.152889000
0.547078100
0.721552500
3.138513000
0.624289000
0.721955700
3.122247000
0.701124000
0.722345100
3.104100000
0.777536600
0.722720900
3.084083000
0.853480800
0.723083300
3.062209000
0.928910900
0.723432400
3.038490000
1.003782000
0.723768500
3.012941000
1.078048000
0.724091700
2.985577000
1.151664000
0.724402200
2.956414000
1.224587000
0.724700000
2.925471000
1.296772000
0.724984800
2.892766000
1.368176000
0.725255000
2.858318000
1.438756000
0.725507700
2.822148000
1.508470000
0.725739000
2.784278000
1.577274000
0.725943400
2.744732000
1.645129000
0.726115300
2.703532000
1.711993000
0.726249000
2.660703000
1.777825000
0.726339800
2.616271000
1.842586000
0.726384600
2.570264000
1.906238000
0.726382100
2.522709000
1.968741000
0.726333300
2.473634000
2.030059000
0.726241500
2.423068000
2.090153000
0.726112000
2.371044000
2.148989000
0.725952100
2.317591000
2.206530000
0.725769900
2.262742000
2.262742000
0.725573500
2.206530000
2.317591000
0.725371100
2.148989000
2.371044000
0.725169500
2.090153000
2.423068000
0.724972200
2.030059000
2.473634000
0.724776400
1.968741000
2.522709000
0.724573400
1.906238000
2.570264000
0.724351500
1.842586000
2.616271000
0.724101700
1.777825000
2.660703000
0.723820800
1.711993000
2.703532000
0.723511000
1.645129000
2.744732000
0.723177100
1.577274000
2.784278000
0.722824300
1.508470000
2.822148000
0.722456800
1.438756000
2.858318000
0.722078000
1.368176000
2.892766000
0.721690400
1.296772000
2.925471000
0.721296100
1.224587000
2.956414000
0.720896100
1.151664000
2.985577000
0.720490900
1.078048000
3.012941000
0.720079600
1.003782000
3.038490000
0.719660800
0.928910900
3.062209000
0.719232500
0.853480800
3.084083000
0.718792800
0.777536600
3.104100000
0.718339900
0.701124000
3.122247000
0.717872400
0.624289000
3.138513000
0.717389400
0.547078100
3.152889000
0.716890700
0.469537500
3.165365000
0.716376700
0.391714200
3.175935000
0.715849000
0.313654900
3.184591000
0.715309200
0.235406600
3.191329000
0.714759800
0.157016600
3.196146000
0.714205100
0.078531940
3.199036000
0.713651700
0.000000000
3.200000000
0.713108400
-0.078531940
3.199036000
0.712583000
-0.157016600
3.196146000
0.712080400
-0.235406600
3.191329000
0.711601100
-0.313654900
3.184591000
0.711143100
-0.391714200
3.175935000
0.710702700
-0.469537500
3.165365000
0.710275400
-0.547078100
3.152889000
0.709856900
-0.624289000
3.138513000
0.709444000
-0.701124000
3.122247000
0.709034300
-0.777536600
3.104100000
0.708627300
-0.853480800
3.084083000
0.708224400
-0.928910900
3.062209000
0.707828700
-1.003782000
3.038490000
0.707445100
-1.078048000
3.012941000
0.707079700
-1.151664000
2.985577000
0.706738900
-1.224587000
2.956414000
0.706428400
-1.296772000
2.925471000
0.706151700
-1.368176000
2.892766000
0.705910700
-1.438756000
2.858318000
0.705707700
-1.508470000
2.822148000
0.705545900
-1.577274000
2.784278000
0.705430000
-1.645129000
2.744732000
0.705366000
-1.711993000
2.703532000
0.705358900
-1.777825000
2.660703000
0.705410300
-1.842586000
2.616271000
0.705515400
-1.906238000
2.570264000
0.705663400
-1.968741000
2.522709000
0.705841500
-2.030059000
2.473634000
0.706038500
-2.090153000
2.423068000
0.706247700
-2.148989000
2.371044000
0.706465300
-2.206530000
2.317591000
0.706690200
-2.262742000
2.262742000
0.706921400
-2.317591000
2.206530000
0.707157300
-2.371044000
2.148989000
0.707394400
-2.423068000
2.090153000
0.707628000
-2.473634000
2.030059000
0.707852200
-2.522709000
1.968741000
0.708061200
-2.570264000
1.906238000
0.708250200
-2.616271000
1.842586000
0.708416200
-2.660703000
1.777825000
0.708558100
-2.703532000
1.711993000
0.708676700
-2.744732000
1.645129000
0.708773900
-2.784278000
1.577274000
0.708852600
-2.822148000
1.508470000
0.708916700
-2.858318000
1.438756000
0.708970400
-2.892766000
1.368176000
0.709018300
-2.925471000
1.296772000
0.709065400
-2.956414000
1.224587000
0.709116200
-2.985577000
1.151664000
0.709174000
-3.012941000
1.078048000
0.709240900
-3.038490000
1.003782000
0.709317000
-3.062209000
0.928910900
0.709401100
-3.084083000
0.853480800
0.709490200
-3.104100000
0.777536600
0.709580200
-3.122247000
0.701124000
0.709666300
-3.138513000
0.624289000
0.709743100
-3.152889000
0.547078100
0.709805700
-3.165365000
0.469537500
0.709849400
-3.175935000
0.391714200
0.709870800
-3.184591000
0.313654900
0.709867200
-3.191329000
0.235406600
0.709837400
-3.196146000
0.157016600
0.709781200
-3.199036000
0.078531940
0.709699800
-3.200000000
0.000000000
0.709595100
-3.199036000
-0.078531940
0.709469700
-3.196146000
-0.157016600
0.709326700
-3.191329000
-0.235406600
0.709169700
-3.184591000
-0.313654900
0.709002500
-3.175935000
-0.391714200
0.708829400
-3.165365000
-0.469537500
0.708654600
-3.152889000
-0.547078100
0.708482500
-3.138513000
-0.624289000
0.708316700
-3.122247000
-0.701124000
0.708160200
-3.104100000
-0.777536600
0.708014700
-3.084083000
-0.853480800
0.707880900
-3.062209000
-0.928910900
0.707758800
-3.038490000
-1.003782000
0.707648000
-3.012941000
-1.078048000
0.707548100
-2.985577000
-1.151664000
0.707459100
-2.956414000
-1.224587000
0.707381400
-2.925471000
-1.296772000
0.707315800
-2.892766000
-1.368176000
0.707262900
-2.858318000
-1.438756000
0.707222900
-2.822148000
-1.508470000
0.707195900
-2.784278000
-1.577274000
0.707181600
-2.744732000
-1.645129000
0.707179800
-2.703532000
-1.711993000
0.707190500
-2.660703000
-1.777825000
0.707214500
-2.616271000
-1.842586000
0.707253200
-2.570264000
-1.906238000
0.707307800
-2.522709000
-1.968741000
0.707379900
-2.473634000
-2.030059000
0.707470200
-2.423068000
-2.090153000
0.707578100
-2.371044000
-2.148989000
0.707701600
-2.317591000
-2.206530000
0.707837200
-2.262742000
-2.262742000
0.707979400
-2.206530000
-2.317591000
0.708122600
-2.148989000
-2.371044000
0.708260500
-2.090153000
-2.423068000
0.708388300
-2.030059000
-2.473634000
0.708502300
-1.968741000
-2.522709000
0.708601000
-1.906238000
-2.570264000
0.708684300
-1.842586000
-2.616271000
0.708753500
-1.777825000
-2.660703000
0.708810600
-1.711993000
-2.703532000
0.708858300
-1.645129000
-2.744732000
0.708898800
-1.577274000
-2.784278000
0.708934700
-1.508470000
-2.822148000
0.708968300
-1.438756000
-2.858318000
0.709001300
-1.368176000
-2.892766000
0.709035500
-1.296772000
-2.925471000
0.709071800
-1.224587000
-2.956414000
0.709111100
-1.151664000
-2.985577000
0.709153900
-1.078048000
-3.012941000
0.709200600
-1.003782000
-3.038490000
0.709251400
-0.928910900
-3.062209000
0.709307000
-0.853480800
-3.084083000
0.709367500
-0.777536600
-3.104100000
0.709432400
-0.701124000
-3.122247000
0.709500300
-0.624289000
-3.138513000
0.709567600
-0.547078100
-3.152889000
0.709629400
-0.469537500
-3.165365000
0.709678400
-0.391714200
-3.175935000
0.709706200
-0.313654900
-3.184591000
0.709705000
-0.235406600
-3.191329000
0.709668000
-0.157016600
-3.196146000
0.709591700
-0.078531940
-3.199036000
0.709476400
0.000000000
-3.200000000
0.709326000
0.078531940
-3.199036000
0.709146900
0.157016600
-3.196146000
0.708946000
0.235406600
-3.191329000
0.708729700
0.313654900
-3.184591000
0.708502500
0.391714200
-3.175935000
0.708266800
0.469537500
-3.165365000
0.708024300
0.547078100
-3.152889000
0.707777500
0.624289000
-3.138513000
0.707531100
0.701124000
-3.122247000
0.707293500
0.777536600
-3.104100000
0.707075200
0.853480800
-3.084083000
0.706886200
0.928910900
-3.062209000
0.706732100
1.003782000
-3.038490000
0.706613700
1.078048000
-3.012941000
0.706529100
1.151664000
-2.985577000
0.706477300
1.224587000
-2.956414000
0.706459800
1.296772000
-2.925471000
0.706479800
1.368176000
-2.892766000
0.706538900
1.438756000
-2.858318000
0.706628900
1.508470000
-2.822148000
0.706728900
1.577274000
-2.784278000
0.706810500
1.645129000
-2.744732000
0.706850300
1.711993000
-2.703532000
0.706840600
1.777825000
-2.660703000
0.706789400
1.842586000
-2.616271000
0.706713600
1.906238000
-2.570264000
0.706630300
1.968741000
-2.522709000
0.706553300
2.030059000
-2.473634000
0.706491600
2.090153000
-2.423068000
0.706450900
2.148989000
-2.371044000
0.706435300
2.206530000
-2.317591000
0.706447700
2.262742000
-2.262742000
0.706488300
2.317591000
-2.206530000
0.706554100
2.371044000
-2.148989000
0.706634300
2.423068000
-2.090153000
0.706710300
2.473634000
-2.030059000
0.706765100
2.522709000
-1.968741000
0.706799300
2.570264000
-1.906238000
0.706840700
2.616271000
-1.842586000
0.706931400
2.660703000
-1.777825000
0.707102200
2.703532000
-1.711993000
0.707358100
2.744732000
-1.645129000
0.707684800
2.784278000
-1.577274000
0.708063200
2.822148000
-1.508470000
0.708478000
2.858318000
-1.438756000
0.708919900
2.892766000
-1.368176000
0.709380100
2.925471000
-1.296772000
0.709853200
2.956414000
-1.224587000
0.710339200
2.985577000
-1.151664000
0.710846700
3.012941000
-1.078048000
0.711386000
3.038490000
-1.003782000
0.711955300
3.062209000
-0.928910900
0.712536900
3.084083000
-0.853480800
0.713111200
3.104100000
-0.777536600
0.713671300
3.122247000
-0.701124000
0.714222100
3.138513000
-0.624289000
0.714766400
3.152889000
-0.547078100
0.715297800
3.165365000
-0.469537500
0.715804200
3.175935000
-0.391714200
0.716279900
3.184591000
-0.313654900
0.716729600
3.191329000
-0.235406600
0.717165000
3.196146000
-0.157016600
0.717598000
3.199036000
-0.078531940
0.718035200
3.400000000
0.000000000
0.816702200
3.398976000
0.083440180
0.817171600
3.395905000
0.166830100
0.817649100
3.390788000
0.250119500
0.818132800
3.383628000
0.333258300
0.818619500
3.374431000
0.416196300
0.819105900
3.363200000
0.498883600
0.819589000
3.349944000
0.581270500
0.820066200
3.334670000
0.663307100
0.820535500
3.317387000
0.744944200
0.820995800
3.298106000
0.826132700
0.821445900
3.276839000
0.906823400
0.821885100
3.253597000
0.986967900
0.822312300
3.228396000
1.066518000
0.822726200
3.201250000
1.145426000
0.823125900
3.172176000
1.223643000
0.823510200
3.141190000
1.301124000
0.823877900
3.108313000
1.377820000
0.824227800
3.073564000
1.453687000
0.824557500
3.036963000
1.528679000
0.824863900
2.998533000
1.602749000
0.825142300
2.958296000
1.675854000
0.825387500
2.916277000
1.747949000
0.825593400
2.872502000
1.818992000
0.825754500
2.826997000
1.888939000
0.825865400
2.779788000
1.957748000
0.825922700
2.730906000
2.025378000
0.825924500
2.680378000
2.091787000
0.825871700
2.628236000
2.156937000
0.825767400
2.574510000
2.220788000
0.825616400
2.519234000
2.283301000
0.825422100
2.462440000
2.344438000
0.825187900
2.404163000
2.404163000
0.824912000
2.344438000
2.462440000
0.824598500
2.283301000
2.519234000
0.824270500
2.220788000
2.574510000
0.823974400
2.156937000
2.628236000
0.823754100
2.091787000
2.680378000
0.823612000
2.025378000
2.730906000
0.823499300
1.957748000
2.779788000
0.823354400
1.888939000
2.826997000
0.823144800
1.818992000
2.872502000
0.822873000
1.747949000
2.916277000
0.822557400
1.675854000
2.958296000
0.822215500
1.602749000
2.998533000
0.821857300
1.528679000
3.036963000
0.821491900
1.453687000
3.073564000
0.821124700
1.377820000
3.108313000
0.820760000
1.301124000
3.141190000
0.820400100
1.223643000
3.172176000
0.820045400
1.145426000
3.201250000
0.819693400
1.066518000
3.228396000
0.819339300
0.986967900
3.253597000
0.818976500
0.906823400
3.276839000
0.818596700
0.826132700
3.298106000
0.818191300
0.744944200
3.317387000
0.817751800
0.663307100
3.334670000
0.817269900
0.581270500
3.349944000
0.816739800
0.498883600
3.363200000
0.816153500
0.416196300
3.374431000
0.815504800
0.333258300
3.383628000
0.814780200
0.250119500
3.390788000
0.813964800
0.166830100
3.395905000
0.813064500
0.083440180
3.398976000
0.812133700
0.000000000
3.400000000
0.811268300
-0.083440180
3.398976000
0.810547800
-0.166830100
3.395905000
0.809979000
-0.250119500
3.390788000
0.809504700
-0.333258300
3.383628000
0.809059700
-0.416196300
3.374431000
0.808609100
-0.498883600
3.363200000
0.808146200
-0.581270500
3.349944000
0.807676300
-0.663307100
3.334670000
0.807201200
-0.744944200
3.317387000
0.806724400
-0.826132700
3.298106000
0.806247500
-0.906823400
3.276839000
0.805772500
-0.986967900
3.253597000
0.805303600
-1.066518000
3.228396000
0.804846000
-1.145426000
3.201250000
0.804406300
-1.223643000
3.172176000
0.803991800
-1.301124000
3.141190000
0.803608500
-1.377820000
3.108313000
0.803260400
-1.453687000
3.073564000
0.802949500
-1.528679000
3.036963000
0.802678200
-1.602749000
2.998533000
0.802450600
-1.675854000
2.958296000
0.802272900
-1.747949000
2.916277000
0.802152900
-1.818992000
2.872502000
0.802098300
-1.888939000
2.826997000
0.802112300
-1.957748000
2.779788000
0.802190100
-2.025378000
2.730906000
0.802319900
-2.091787000
2.680378000
0.802486900
-2.156937000
2.628236000
0.802678300
-2.220788000
2.574510000
0.802885700
-2.283301000
2.519234000
0.803104800
-2.344438000
2.462440000
0.803333700
-2.404163000
2.404163000
0.803571300
-2.462440000
2.344438000
0.803815300
-2.519234000
2.283301000
0.804061900
-2.574510000
2.220788000
0.804305600
-2.628236000
2.156937000
0.804539900
-2.680378000
2.091787000
0.804759100
-2.730906000
2.025378000
0.804958500
-2.779788000
1.957748000
0.805135500
-2.826997000
1.888939000
0.805289400
-2.872502000
1.818992000
0.805421000
-2.916277000
1.747949000
0.805531900
-2.958296000
1.675854000
0.805623800
-2.998533000
1.602749000
0.805699100
-3.036963000
1.528679000
0.805760200
-3.073564000
1.453687000
0.805810600
-3.108313000
1.377820000
0.805854600
-3.141190000
1.301124000
0.805896500
-3.172176000
1.223643000
0.805940600
-3.201250000
1.145426000
0.805989900
-3.228396000
1.066518000
0.806045800
-3.253597000
0.986967900
0.806107800
-3.276839000
0.906823400
0.806173300
-3.298106000
0.826132700
0.806238500
-3.317387000
0.744944200
0.806298200
-3.334670000
0.663307100
0.806346800
-3.349944000
0.581270500
0.806379000
-3.363200000
0.498883600
0.806389500
-3.374431000
0.416196300
0.806374400
-3.383628000
0.333258300
0.806330600
-3.390788000
0.250119500
0.806256200
-3.395905000
0.166830100
0.806150900
-3.398976000
0.083440180
0.806015400
-3.400000000
0.000000000
0.805851800
-3.398976000
-0.083440180
0.805663100
-3.395905000
-0.166830100
0.805453300
-3.390788000
-0.250119500
0.805226900
-3.383628000
-0.333258300
0.804988900
-3.374431000
-0.416196300
0.804744600
-3.363200000
-0.498883600
0.804499300
-3.349944000
-0.581270500
0.804257900
-3.334670000
-0.663307100
0.804025200
-3.317387000
-0.744944200
0.803804800
-3.298106000
-0.826132700
0.803599200
-3.276839000
-0.906823400
0.803410200
-3.253597000
-0.986967900
0.803238500
-3.228396000
-1.066518000
0.803084300
-3.201250000
-1.145426000
0.802948000
-3.172176000
-1.223643000
0.802829800
-3.141190000
-1.301124000
0.802730300
-3.108313000
-1.377820000
0.802649900
-3.073564000
-1.453687000
0.802588900
-3.036963000
-1.528679000
0.802547000
-2.998533000
-1.602749000
0.802523300
-2.958296000
-1.675854000
0.802516600
-2.916277000
-1.747949000
0.802525900
-2.872502000
-1.818992000
0.802550700
-2.826997000
-1.888939000
0.802591000
-2.779788000
-1.957748000
0.802647800
-2.730906000
-2.025378000
0.802722300
-2.680378000
-2.091787000
0.802815700
-2.628236000
-2.156937000
0.802928600
-2.574510000
-2.220788000
0.803060500
-2.519234000
-2.283301000
0.803209700
-2.462440000
-2.344438000
0.803372500
-2.404163000
-2.404163000
0.803544200
-2.344438000
-2.462440000
0.803718700
-2.283301000
-2.519234000
0.803890200
-2.220788000
-2.574510000
0.804053300
-2.156937000
-2.628236000
0.804204300
-2.091787000
-2.680378000
0.804340900
-2.025378000
-2.730906000
0.804462900
-1.957748000
-2.779788000
0.804571200
-1.888939000
-2.826997000
0.804667800
-1.818992000
-2.872502000
0.804755000
-1.747949000
-2.916277000
0.804835400
-1.675854000
-2.958296000
0.804911300
-1.602749000
-2.998533000
0.804984700
-1.528679000
-3.036963000
0.805057800
-1.453687000
-3.073564000
0.805132200
-1.377820000
-3.108313000
0.805209500
-1.301124000
-3.141190000
0.805291100
-1.223643000
-3.172176000
0.805378400
-1.145426000
-3.201250000
0.805472400
-1.066518000
-3.228396000
0.805574300
-0.986967900
-3.253597000
0.805684500
-0.906823400
-3.276839000
0.805802800
-0.826132700
-3.298106000
0.805928100
-0.744944200
-3.317387000
0.806057600
-0.663307100
-3.334670000
0.806186900
-0.581270500
-3.349944000
0.806309600
-0.498883600
-3.363200000
0.806417800
-0.416196300
-3.374431000
0.806502700
-0.333258300
-3.383628000
0.806555600
-0.250119500
-3.390788000
0.806569800
-0.166830100
-3.395905000
0.806541700
-0.083440180
-3.398976000
0.806471700
0.000000000
-3.400000000
0.806363900
0.083440180
-3.398976000
0.806224400
0.166830100
-3.395905000
0.806060300
0.250119500
-3.390788000
0.805876800
0.333258300
-3.383628000
0.805677400
0.416196300
-3.374431000
0.805463400
0.498883600
-3.363200000
0.805235200
0.581270500
-3.349944000
0.804994600
0.663307100
-3.334670000
0.804746700
0.744944200
-3.317387000
0.804501500
0.826132700
-3.298106000
0.804272200
0.906823400
-3.276839000
0.804070900
0.986967900
-3.253597000
0.803905500
1.066518000
-3.228396000
0.803760200
1.145426000
-3.201250000
0.803616500
1.223643000
-3.172176000
0.803411700
1.301124000
-3.141190000
0.803077700
1.377820000
-3.108313000
0.802606800
1.453687000
-3.073564000
0.802128900
1.528679000
-3.036963000
0.801861300
1.602749000
-2.998533000
0.801923000
1.675854000
-2.958296000
0.802217600
1.747949000
-2.916277000
0.802532500
1.818992000
-2.872502000
0.802719700
1.888939000
-2.826997000
0.802758800
1.957748000
-2.779788000
0.802699700
2.025378000
-2.730906000
0.802600100
2.091787000
-2.680378000
0.802484600
2.156937000
-2.628236000
0.802380300
2.220788000
-2.574510000
0.802294100
2.283301000
-2.519234000
0.802233900
2.344438000
-2.462440000
0.802206200
2.404163000
-2.404163000
0.802215300
2.462440000
-2.344438000
0.802261600
2.519234000
-2.283301000
0.802336600
2.574510000
-2.220788000
0.802422900
2.628236000
-2.156937000
0.802502900
2.680378000
-2.091787000
0.802575900
2.730906000
-2.025378000
0.802666800
2.779788000
-1.957748000
0.802815300
2.826997000
-1.888939000
0.803049400
2.872502000
-1.818992000
0.803372600
2.916277000
-1.747949000
0.803769300
2.958296000
-1.675854000
0.804220100
2.998533000
-1.602749000
0.804709900
3.036963000
-1.528679000
0.805229400
3.073564000
-1.453687000
0.805770800
3.108313000
-1.377820000
0.806328100
3.141190000
-1.301124000
0.806901500
3.172176000
-1.223643000
0.807498600
3.201250000
-1.145426000
0.808128700
3.228396000
-1.066518000
0.808787100
3.253597000
-0.986967900
0.809455000
3.276839000
-0.906823400
0.810110200
3.298106000
-0.826132700
0.810747700
3.317387000
-0.744944200
0.811384900
3.334670000
-0.663307100
0.812047600
3.349944000
-0.581270500
0.812747300
3.363200000
-0.498883600
0.813461200
3.374431000
-0.416196300
0.814142800
3.383628000
-0.333258300
0.814753500
3.390788000
-0.250119500
0.815289300
3.395905000
-0.166830100
0.815774500
3.398976000
-0.083440180
0.816238900
3.600000000
0.000000000
0.922392900
3.598916000
0.088348420
0.922917800
3.595664000
0.176643600
0.923431200
3.590245000
0.264832400
0.923948800
3.582665000
0.352861700
0.924475100
3.572926000
0.440678400
0.925010700
3.561035000
0.528229700
0.925553000
3.546999000
0.615462800
0.926098900
3.530827000
0.702325200
0.926645500
3.512527000
0.788764400
0.927190100
3.492112000
0.874728600
0.927730100
3.469594000
0.960165900
0.928262900
3.444985000
1.045025000
0.928785600
3.418301000
1.129254000
0.929295100
3.389559000
1.212803000
0.929788300
3.358774000
1.295622000
0.930262400
3.325966000
1.377660000
0.930714800
3.291155000
1.458869000
0.931142700
3.254361000
1.539198000
0.931543000
3.215607000
1.618601000
0.931912100
3.174917000
1.697028000
0.932245400
3.132313000
1.774433000
0.932537700
3.087823000
1.850770000
0.932783200
3.041473000
1.925991000
0.932976200
2.993290000
2.000053000
0.933111100
2.943305000
2.072909000
0.933184000
2.891547000
2.144517000
0.933191800
2.838047000
2.214833000
0.933130900
2.782837000
2.283816000
0.932998700
2.725952000
2.351422000
0.932786900
2.667424000
2.417612000
0.932488100
2.607290000
2.482346000
0.932114900
2.545584000
2.545584000
0.931708200
2.482346000
2.607290000
0.931329000
2.417612000
2.667424000
0.931026600
2.351422000
2.725952000
0.930820900
2.283816000
2.782837000
0.930705200
2.214833000
2.838047000
0.930649900
2.144517000
2.891547000
0.930605100
2.072909000
2.943305000
0.930523800
2.000053000
2.993290000
0.930387500
1.925991000
3.041473000
0.930206000
1.850770000
3.087823000
0.930003400
1.774433000
3.132313000
0.929797600
1.697028000
3.174917000
0.929596700
1.618601000
3.215607000
0.929403900
1.539198000
3.254361000
0.929215600
1.458869000
3.291155000
0.929024000
1.377660000
3.325966000
0.928817600
1.295622000
3.358774000
0.928582300
1.212803000
3.389559000
0.928302700
1.129254000
3.418301000
0.927964000
1.045025000
3.444985000
0.927554200
0.960165900
3.469594000
0.927065400
0.874728600
3.492112000
0.926494100
0.788764400
3.512527000
0.925842000
0.702325200
3.530827000
0.925114800
0.615462800
3.546999000
0.924321800
0.528229700
3.561035000
0.923470200
0.440678400
3.572926000
0.922566800
0.352861700
3.582665000
0.921607600
0.264832400
3.590245000
0.920579400
0.176643600
3.595664000
0.919484900
0.088348420
3.598916000
0.918363500
0.000000000
3.600000000
0.917293300
-0.088348420
3.598916000
0.916351700
-0.176643600
3.595664000
0.915579300
-0.264832400
3.590245000
0.914975600
-0.352861700
3.582665000
0.914506300
-0.440678400
3.572926000
0.914107500
-0.528229700
3.561035000
0.913708800
-0.615462800
3.546999000
0.913267900
-0.702325200
3.530827000
0.912778600
-0.788764400
3.512527000
0.912260400
-0.874728600
3.492112000
0.911733500
-0.960165900
3.469594000
0.911209000
-1.045025000
3.444985000
0.910695400
-1.129254000
3.418301000
0.910196300
-1.212803000
3.389559000
0.909713300
-1.295622000
3.358774000
0.909247400
-1.377660000
3.325966000
0.908799600
-1.458869000
3.291155000
0.908372200
-1.539198000
3.254361000
0.907969400
-1.618601000
3.215607000
0.907598400
-1.697028000
3.174917000
0.907268800
-1.774433000
3.132313000
0.906991200
-1.850770000
3.087823000
0.906777000
-1.925991000
3.041473000
0.906637300
-2.000053000
2.993290000
0.906577500
-2.072909000
2.943305000
0.906594200
-2.144517000
2.891547000
0.906675000
-2.214833000
2.838047000
0.906803900
-2.283816000
2.782837000
0.906967100
-2.351422000
2.725952000
0.907155800
-2.417612000
2.667424000
0.907365100
-2.482346000
2.607290000
0.907592900
-2.545584000
2.545584000
0.907836700
-2.607290000
2.482346000
0.908092800
-2.667424000
2.417612000
0.908354900
-2.725952000
2.351422000
0.908615600
-2.782837000
2.283816000
0.908866500
-2.838047000
2.214833000
0.909100500
-2.891547000
2.144517000
0.909312500
-2.943305000
2.072909000
0.909500400
-2.993290000
2.000053000
0.909663600
-3.041473000
1.925991000
0.909803200
-3.087823000
1.850770000
0.909920300
-3.132313000
1.774433000
0.910015800
-3.174917000
1.697028000
0.910090300
-3.215607000
1.618601000
0.910144700
-3.254361000
1.539198000
0.910181300
-3.291155000
1.458869000
0.910204000
-3.325966000
1.377660000
0.910217200
-3.358774000
1.295622000
0.910226200
-3.389559000
1.212803000
0.910235200
-3.418301000
1.129254000
0.910247000
-3.444985000
1.045025000
0.910262800
-3.469594000
0.960165900
0.910281200
-3.492112000
0.874728600
0.910299300
-3.512527000
0.788764400
0.910312500
-3.530827000
0.702325200
0.910315500
-3.546999000
0.615462800
0.910303200
-3.561035000
0.528229700
0.910270300
-3.572926000
0.440678400
0.910212400
-3.582665000
0.352861700
0.910126100
-3.590245000
0.264832400
0.910009100
-3.595664000
0.176643600
0.909860300
-3.598916000
0.088348420
0.909680100
-3.600000000
0.000000000
0.909470300
-3.598916000
-0.088348420
0.909234100
-3.595664000
-0.176643600
0.908975900
-3.590245000
-0.264832400
0.908700800
-3.582665000
-0.352861700
0.908414400
-3.572926000
-0.440678400
0.908122800
-3.561035000
-0.528229700
0.907831700
-3.546999000
-0.615462800
0.907546400
-3.530827000
-0.702325200
0.907271600
-3.512527000
-0.788764400
0.907011100
-3.492112000
-0.874728600
0.906767400
-3.469594000
-0.960165900
0.906542500
-3.444985000
-1.045025000
0.906337300
-3.418301000
-1.129254000
0.906152500
-3.389559000
-1.212803000
0.905988700
-3.358774000
-1.295622000
0.905846500
-3.325966000
-1.377660000
0.905726700
-3.291155000
-1.458869000
0.905629800
-3.254361000
-1.539198000
0.905555900
-3.215607000
-1.618601000
0.905504500
-3.174917000
-1.697028000
0.905474100
-3.132313000
-1.774433000
0.905463100
-3.087823000
-1.850770000
0.905470000
-3.041473000
-1.925991000
0.905493900
-2.993290000
-2.000053000
0.905534400
-2.943305000
-2.072909000
0.905592400
-2.891547000
-2.144517000
0.905669200
-2.838047000
-2.214833000
0.905765800
-2.782837000
-2.283816000
0.905883300
-2.725952000
-2.351422000
0.906021800
-2.667424000
-2.417612000
0.906180000
-2.607290000
-2.482346000
0.906355300
-2.545584000
-2.545584000
0.906543400
-2.482346000
-2.607290000
0.906738900
-2.417612000
-2.667424000
0.906935800
-2.351422000
-2.725952000
0.907128300
-2.283816000
-2.782837000
0.907311900
-2.214833000
-2.838047000
0.907483500
-2.144517000
-2.891547000
0.907641700
-2.072909000
-2.943305000
0.907787100
-2.000053000
-2.993290000
0.907921300
-1.925991000
-3.041473000
0.908046700
-1.850770000
-3.087823000
0.908166100
-1.774433000
-3.132313000
0.908282200
-1.697028000
-3.174917000
0.908397400
-1.618601000
-3.215607000
0.908513700
-1.539198000
-3.254361000
0.908633200
-1.458869000
-3.291155000
0.908757700
-1.377660000
-3.325966000
0.908889100
-1.295622000
-3.358774000
0.909029400
-1.212803000
-3.389559000
0.909180200
-1.129254000
-3.418301000
0.909342800
-1.045025000
-3.444985000
0.909517900
-0.960165900
-3.469594000
0.909705200
-0.874728600
-3.492112000
0.909902800
-0.788764400
-3.512527000
0.910106900
-0.702325200
-3.530827000
0.910312200
-0.615462800
-3.546999000
0.910511200
-0.528229700
-3.561035000
0.910695200
-0.440678400
-3.572926000
0.910854500
-0.352861700
-3.582665000
0.910980000
-0.264832400
-3.590245000
0.911064900
-0.176643600
-3.595664000
0.911105700
-0.088348420
-3.598916000
0.911103200
0.000000000
-3.600000000
0.911062000
0.088348420
-3.598916000
0.910989000
0.176643600
-3.595664000
0.910891400
0.264832400
-3.590245000
0.910774700
0.352861700
-3.582665000
0.910642000
0.440678400
-3.572926000
0.910493900
0.528229700
-3.561035000
0.910329400
0.615462800
-3.546999000
0.910149500
0.702325200
-3.530827000
0.909958700
0.788764400
-3.512527000
0.909767000
0.874728600
-3.492112000
0.909588300
0.960165900
-3.469594000
0.909435900
1.045025000
-3.444985000
0.909317000
1.129254000
-3.418301000
0.909212100
1.212803000
-3.389559000
0.909094500
1.295622000
-3.358774000
0.908885100
1.377660000
-3.325966000
0.908493700
1.458869000
-3.291155000
0.907898500
1.539198000
-3.254361000
0.907241300
1.618601000
-3.215607000
0.906780100
1.697028000
-3.174917000
0.906681300
1.774433000
-3.132313000
0.906872900
1.850770000
-3.087823000
0.907135200
1.925991000
-3.041473000
0.907297300
2.000053000
-2.993290000
0.907316800
2.072909000
-2.943305000
0.907231400
2.144517000
-2.891547000
0.907093300
2.214833000
-2.838047000
0.906925700
2.283816000
-2.782837000
0.906756800
2.351422000
-2.725952000
0.906596100
2.417612000
-2.667424000
0.906454900
2.482346000
-2.607290000
0.906343600
2.545584000
-2.545584000
0.906271200
2.607290000
-2.482346000
0.906242300
2.667424000
-2.417612000
0.906252300
2.725952000
-2.351422000
0.906287300
2.782837000
-2.283816000
0.906331700
2.838047000
-2.214833000
0.906386200
2.891547000
-2.144517000
0.906476300
2.943305000
-2.072909000
0.906640800
2.993290000
-2.000053000
0.906906700
3.041473000
-1.925991000
0.907275300
3.087823000
-1.850770000
0.907728900
3.132313000
-1.774433000
0.908245300
3.174917000
-1.697028000
0.908806300
3.215607000
-1.618601000
0.909400200
3.254361000
-1.539198000
0.910016100
3.291155000
-1.458869000
0.910646300
3.325966000
-1.377660000
0.911289200
3.358774000
-1.295622000
0.911951800
3.389559000
-1.212803000
0.912643300
3.418301000
-1.129254000
0.913360100
3.444985000
-1.045025000
0.914084000
3.469594000
-0.960165900
0.914794100
3.492112000
-0.874728600
0.915484800
3.512527000
-0.788764400
0.916172600
3.530827000
-0.702325200
0.916879600
3.546999000
-0.615462800
0.917615500
3.561035000
-0.528229700
0.918367100
3.572926000
-0.440678400
0.919113600
3.582665000
-0.352861700
0.919842800
3.590245000
-0.264832400
0.920548800
3.595664000
-0.176643600
0.921217300
3.598916000
-0.088348420
0.921832000
3.800000000
0.000000000
1.035737000
3.798856000
0.093256670
1.036274000
3.795423000
0.186457200
1.036799000
3.789704000
0.279545300
1.037331000
3.781702000
0.372465100
1.037878000
3.771422000
0.465160600
1.038444000
3.758871000
0.557575800
1.039028000
3.744055000
0.649655200
1.039628000
3.726984000
0.741343200
1.040240000
3.707668000
0.832584700
1.040861000
3.686119000
0.923324700
1.041485000
3.662349000
1.013508000
1.042107000
3.636373000
1.103082000
1.042722000
3.608207000
1.191991000
1.043324000
3.577867000
1.280181000
1.043910000
3.545373000
1.367601000
1.044474000
3.510742000
1.454197000
1.045015000
3.473997000
1.539917000
1.045530000
3.435159000
1.624709000
1.046017000
3.394252000
1.708523000
1.046473000
3.351301000
1.791308000
1.046893000
3.306330000
1.873013000
1.047274000
3.259369000
1.953590000
1.047609000
3.210443000
2.032991000
1.047893000
3.159585000
2.111167000
1.048121000
3.106822000
2.188071000
1.048287000
3.052189000
2.263657000
1.048389000
2.995716000
2.337880000
1.048423000
2.937440000
2.410694000
1.048386000
2.877393000
2.482057000
1.048269000
2.815614000
2.551924000
1.048063000
2.752139000
2.620254000
1.047782000
2.687006000
2.687006000
1.047463000
2.620254000
2.752139000
1.047166000
2.551924000
2.815614000
1.046938000
2.482057000
2.877393000
1.046796000
2.410694000
2.937440000
1.046731000
2.337880000
2.995716000
1.046712000
2.263657000
3.052189000
1.046687000
2.188071000
3.106822000
1.046609000
2.111167000
3.159585000
1.046459000
2.032991000
3.210443000
1.046248000
1.953590000
3.259369000
1.046000000
1.873013000
3.306330000
1.045736000
1.791308000
3.351301000
1.045465000
1.708523000
3.394252000
1.045191000
1.624709000
3.435159000
1.044911000
1.539917000
3.473997000
1.044615000
1.454197000
3.510742000
1.044292000
1.367601000
3.545373000
1.043926000
1.280181000
3.577867000
1.043498000
1.191991000
3.608207000
1.042994000
1.103082000
3.636373000
1.042400000
1.013508000
3.662349000
1.041709000
0.923324700
3.686119000
1.040918000
0.832584700
3.707668000
1.040031000
0.741343200
3.726984000
1.039053000
0.649655200
3.744055000
1.037996000
0.557575800
3.758871000
1.036867000
0.465160600
3.771422000
1.035674000
0.372465100
3.781702000
1.034415000
0.279545300
3.789704000
1.033081000
0.186457200
3.795423000
1.031682000
0.093256670
3.798856000
1.030264000
0.000000000
3.800000000
1.028917000
-0.093256670
3.798856000
1.027728000
-0.186457200
3.795423000
1.026748000
-0.279545300
3.789704000
1.025983000
-0.372465100
3.781702000
1.025403000
-0.465160600
3.771422000
1.024943000
-0.557575800
3.758871000
1.024527000
-0.649655200
3.744055000
1.024112000
-0.741343200
3.726984000
1.023694000
-0.832584700
3.707668000
1.023313000
-0.923324700
3.686119000
1.023028000
-1.013508000
3.662349000
1.022891000
-1.103082000
3.636373000
1.022910000
-1.191991000
3.608207000
1.023018000
-1.280181000
3.577867000
1.023099000
-1.367601000
3.545373000
1.023050000
-1.454197000
3.510742000
1.022831000
-1.539917000
3.473997000
1.022466000
-1.624709000
3.435159000
1.022014000
-1.708523000
3.394252000
1.021533000
-1.791308000
3.351301000
1.021064000
-1.873013000
3.306330000
1.020639000
-1.953590000
3.259369000
1.020277000
-2.032991000
3.210443000
1.019996000
-2.111167000
3.159585000
1.019807000
-2.188071000
3.106822000
1.019710000
-2.263657000
3.052189000
1.019693000
-2.337880000
2.995716000
1.019740000
-2.410694000
2.937440000
1.019836000
-2.482057000
2.877393000
1.019971000
-2.551924000
2.815614000
1.020139000
-2.620254000
2.752139000
1.020337000
-2.687006000
2.687006000
1.020561000
-2.752139000
2.620254000
1.020805000
-2.815614000
2.551924000
1.021058000
-2.877393000
2.482057000
1.021312000
-2.937440000
2.410694000
1.021553000
-2.995716000
2.337880000
1.021773000
-3.052189000
2.263657000
1.021966000
-3.106822000
2.188071000
1.022128000
-3.159585000
2.111167000
1.022259000
-3.210443000
2.032991000
1.022360000
-3.259369000
1.953590000
1.022433000
-3.306330000
1.873013000
1.022479000
-3.351301000
1.791308000
1.022499000
-3.394252000
1.708523000
1.022495000
-3.435159000
1.624709000
1.022469000
-3.473997000
1.539917000
1.022425000
-3.510742000
1.454197000
1.022370000
-3.545373000
1.367601000
1.022307000
-3.577867000
1.280181000
1.022244000
-3.608207000
1.191991000
1.022182000
-3.636373000
1.103082000
1.022124000
-3.662349000
1.013508000
1.022070000
-3.686119000
0.923324700
1.022017000
-3.707668000
0.832584700
1.021961000
-3.726984000
0.741343200
1.021898000
-3.744055000
0.649655200
1.021823000
-3.758871000
0.557575800
1.021732000
-3.771422000
0.465160600
1.021619000
-3.781702000
0.372465100
1.021481000
-3.789704000
0.279545300
1.021315000
-3.795423000
0.186457200
1.021121000
-3.798856000
0.093256670
1.020897000
-3.800000000
0.000000000
1.020645000
-3.798856000
-0.093256670
1.020368000
-3.795423000
-0.186457200
1.020070000
-3.789704000
-0.279545300
1.019756000
-3.781702000
-0.372465100
1.019433000
-3.771422000
-0.465160600
1.019107000
-3.758871000
-0.557575800
1.018783000
-3.744055000
-0.649655200
1.018468000
-3.726984000
-0.741343200
1.018165000
-3.707668000
-0.832584700
1.017879000
-3.686119000
-0.923324700
1.017611000
-3.662349000
-1.013508000
1.017363000
-3.636373000
-1.103082000
1.017136000
-3.608207000
-1.191991000
1.016930000
-3.577867000
-1.280181000
1.016747000
-3.545373000
-1.367601000
1.016585000
-3.510742000
-1.454197000
1.016447000
-3.473997000
-1.539917000
1.016332000
-3.435159000
-1.624709000
1.016242000
-3.394252000
-1.708523000
1.016175000
-3.351301000
-1.791308000
1.016131000
-3.306330000
-1.873013000
1.016108000
-3.259369000
-1.953590000
1.016105000
-3.210443000
-2.032991000
1.016122000
-3.159585000
-2.111167000
1.016159000
-3.106822000
-2.188071000
1.016215000
-3.052189000
-2.263657000
1.016294000
-2.995716000
-2.337880000
1.016395000
-2.937440000
-2.410694000
1.016519000
-2.877393000
-2.482057000
1.016667000
-2.815614000
-2.551924000
1.016838000
-2.752139000
-2.620254000
1.017028000
-2.687006000
-2.687006000
1.017235000
-2.620254000
-2.752139000
1.017452000
-2.551924000
-2.815614000
1.017675000
-2.482057000
-2.877393000
1.017897000
-2.410694000
-2.937440000
1.018113000
-2.337880000
-2.995716000
1.018320000
-2.263657000
-3.052189000
1.018517000
-2.188071000
-3.106822000
1.018704000
-2.111167000
-3.159585000
1.018882000
-2.032991000
-3.210443000
1.019055000
-1.953590000
-3.259369000
1.019225000
-1.873013000
-3.306330000
1.019397000
-1.791308000
-3.351301000
1.019573000
-1.708523000
-3.394252000
1.019756000
-1.624709000
-3.435159000
1.019950000
-1.539917000
-3.473997000
1.020158000
-1.454197000
-3.510742000
1.020381000
-1.367601000
-3.545373000
1.020623000
-1.280181000
-3.577867000
1.020885000
-1.191991000
-3.608207000
1.021165000
-1.103082000
-3.636373000
1.021464000
-1.013508000
-3.662349000
1.021778000
-0.923324700
-3.686119000
1.022104000
-0.832584700
-3.707668000
1.022438000
-0.741343200
-3.726984000
1.022771000
-0.649655200
-3.744055000
1.023097000
-0.557575800
-3.758871000
1.023405000
-0.465160600
-3.771422000
1.023684000
-0.372465100
-3.781702000
1.023925000
-0.279545300
-3.789704000
1.024119000
-0.186457200
-3.795423000
1.024262000
-0.093256670
-3.798856000
1.024354000
0.000000000
-3.800000000
1.024401000
0.093256670
-3.798856000
1.024409000
0.186457200
-3.795423000
1.024388000
0.279545300
-3.789704000
1.024345000
0.372465100
-3.781702000
1.024284000
0.465160600
-3.771422000
1.024208000
0.557575800
-3.758871000
1.024116000
0.649655200
-3.744055000
1.024010000
0.741343200
-3.726984000
1.023894000
0.832584700
-3.707668000
1.023779000
0.923324700
-3.686119000
1.023679000
1.013508000
-3.662349000
1.023611000
1.103082000
-3.636373000
1.023584000
1.191991000
-3.608207000
1.023576000
1.280181000
-3.577867000
1.023551000
1.367601000
-3.545373000
1.023398000
1.454197000
-3.510742000
1.022974000
1.539917000
-3.473997000
1.022218000
1.624709000
-3.435159000
1.021278000
1.708523000
-3.394252000
1.020486000
1.791308000
-3.351301000
1.020102000
1.873013000
-3.306330000
1.020109000
1.953590000
-3.259369000
1.020285000
2.032991000
-3.210443000
1.020420000
2.111167000
-3.159585000
1.020433000
2.188071000
-3.106822000
1.020339000
2.263657000
-3.052189000
1.020180000
2.337880000
-2.995716000
1.019974000
2.410694000
-2.937440000
1.019749000
2.482057000
-2.877393000
1.019517000
2.551924000
-2.815614000
1.019292000
2.620254000
-2.752139000
1.019091000
2.687006000
-2.687006000
1.018927000
2.752139000
-2.620254000
1.018812000
2.815614000
-2.551924000
1.018747000
2.877393000
-2.482057000
1.018722000
2.937440000
-2.410694000
1.018724000
2.995716000
-2.337880000
1.018755000
3.052189000
-2.263657000
1.018840000
3.106822000
-2.188071000
1.019015000
3.159585000
-2.111167000
1.019304000
3.210443000
-2.032991000
1.019706000
3.259369000
-1.953590000
1.020199000
3.306330000
-1.873013000
1.020758000
3.351301000
-1.791308000
1.021362000
3.394252000
-1.708523000
1.021998000
3.435159000
-1.624709000
1.022654000
3.473997000
-1.539917000
1.023321000
3.510742000
-1.454197000
1.023999000
3.545373000
-1.367601000
1.024696000
3.577867000
-1.280181000
1.025421000
3.608207000
-1.191991000
1.026174000
3.636373000
-1.103082000
1.026936000
3.662349000
-1.013508000
1.027687000
3.686119000
-0.923324700
1.028423000
3.707668000
-0.832584700
1.029160000
3.726984000
-0.741343200
1.029919000
3.744055000
-0.649655200
1.030708000
3.758871000
-0.557575800
1.031511000
3.771422000
-0.465160600
1.032307000
3.781702000
-0.372465100
1.033081000
3.789704000
-0.279545300
1.033824000
3.795423000
-0.186457200
1.034523000
3.798856000
-0.093256670
1.035160000
4.000000000
0.000000000
1.157296000
3.998795000
0.098164920
1.157884000
3.995182000
0.196270700
1.158460000
3.989162000
0.294258300
1.159046000
3.980739000
0.392068600
1.159651000
3.969918000
0.489642700
1.160280000
3.956706000
0.586921900
1.160936000
3.941111000
0.683847500
1.161617000
3.923141000
0.780361300
1.162322000
3.902808000
0.876404900
1.163047000
3.880125000
0.971920700
1.163785000
3.855104000
1.066851000
1.164530000
3.827761000
1.161139000
1.165274000
3.798113000
1.254727000
1.166008000
3.766176000
1.347559000
1.166723000
3.731971000
1.439580000
1.167413000
3.695518000
1.530734000
1.168072000
3.656839000
1.620965000
1.168696000
3.615957000
1.710220000
1.169283000
3.572897000
1.798445000
1.169831000
3.527685000
1.885587000
1.170340000
3.480348000
1.971593000
1.170807000
3.430914000
2.056411000
1.171230000
3.379414000
2.139991000
1.171607000
3.325878000
2.222281000
1.171934000
3.270339000
2.303233000
1.172207000
3.212830000
2.382797000
1.172424000
3.153386000
2.460926000
1.172580000
3.092042000
2.537573000
1.172668000
3.028835000
2.612691000
1.172676000
2.963804000
2.686236000
1.172592000
2.896988000
2.758162000
1.172422000
2.828427000
2.828427000
1.172201000
2.758162000
2.896988000
1.171983000
2.686236000
2.963804000
1.171812000
2.612691000
3.028835000
1.171702000
2.537573000
3.092042000
1.171645000
2.460926000
3.153386000
1.171609000
2.382797000
3.212830000
1.171545000
2.303233000
3.270339000
1.171408000
2.222281000
3.325878000
1.171183000
2.139991000
3.379414000
1.170882000
2.056411000
3.430914000
1.170532000
1.971593000
3.480348000
1.170154000
1.885587000
3.527685000
1.169756000
1.798445000
3.572897000
1.169340000
1.710220000
3.615957000
1.168901000
1.620965000
3.656839000
1.168428000
1.530734000
3.695518000
1.167905000
1.439580000
3.731971000
1.167315000
1.347559000
3.766176000
1.166640000
1.254727000
3.798113000
1.165864000
1.161139000
3.827761000
1.164975000
1.066851000
3.855104000
1.163963000
0.971920700
3.880125000
1.162826000
0.876404900
3.902808000
1.161564000
0.780361300
3.923141000
1.160182000
0.683847500
3.941111000
1.158685000
0.586921900
3.956706000
1.157078000
0.489642700
3.969918000
1.155367000
0.392068600
3.980739000
1.153552000
0.294258300
3.989162000
1.151634000
0.196270700
3.995182000
1.149634000
0.098164920
3.998795000
1.147624000
0.000000000
4.000000000
1.145717000
-0.098164920
3.998795000
1.144027000
-0.196270700
3.995182000
1.142630000
-0.294258300
3.989162000
1.141550000
-0.392068600
3.980739000
1.140767000
-0.489642700
3.969918000
1.140215000
-0.586921900
3.956706000
1.139809000
-0.683847500
3.941111000
1.139486000
-0.780361300
3.923141000
1.139221000
-0.876404900
3.902808000
1.139039000
-0.971920700
3.880125000
1.139002000
-1.066851000
3.855104000
1.139201000
-1.161139000
3.827761000
1.139738000
-1.254727000
3.798113000
1.140658000
-1.347559000
3.766176000
1.141885000
-1.439580000
3.731971000
1.143188000
-1.530734000
3.695518000
1.144269000
-1.620965000
3.656839000
1.144910000
-1.710220000
3.615957000
1.145073000
-1.798445000
3.572897000
1.144864000
-1.885587000
3.527685000
1.144432000
-1.971593000
3.480348000
1.143900000
-2.056411000
3.430914000
1.143355000
-2.139991000
3.379414000
1.142867000
-2.222281000
3.325878000
1.142479000
-2.303233000
3.270339000
1.142204000
-2.382797000
3.212830000
1.142033000
-2.460926000
3.153386000
1.141945000
-2.537573000
3.092042000
1.141921000
-2.612691000
3.028835000
1.141947000
-2.686236000
2.963804000
1.142015000
-2.758162000
2.896988000
1.142121000
-2.828427000
2.828427000
1.142259000
-2.896988000
2.758162000
1.142422000
-2.963804000
2.686236000
1.142598000
-3.028835000
2.612691000
1.142776000
-3.092042000
2.537573000
1.142945000
-3.153386000
2.460926000
1.143093000
-3.212830000
2.382797000
1.143213000
-3.270339000
2.303233000
1.143302000
-3.325878000
2.222281000
1.143359000
-3.379414000
2.139991000
1.143384000
-3.430914000
2.056411000
1.143379000
-3.480348000
1.971593000
1.143345000
-3.527685000
1.885587000
1.143283000
-3.572897000
1.798445000
1.143195000
-3.615957000
1.710220000
1.143085000
-3.656839000
1.620965000
1.142958000
-3.695518000
1.530734000
1.142818000
-3.731971000
1.439580000
1.142672000
-3.766176000
1.347559000
1.142525000
-3.798113000
1.254727000
1.142380000
-3.827761000
1.161139000
1.142238000
-3.855104000
1.066851000
1.142099000
-3.880125000
0.971920700
1.141962000
-3.902808000
0.876404900
1.141823000
-3.923141000
0.780361300
1.141677000
-3.941111000
0.683847500
1.141520000
-3.956706000
0.586921900
1.141349000
-3.969918000
0.489642700
1.141158000
-3.980739000
0.392068600
1.140946000
-3.989162000
0.294258300
1.140709000
-3.995182000
0.196270700
1.140446000
-3.998795000
0.098164920
1.140157000
-4.000000000
0.000000000
1.139841000
-3.998795000
-0.098164920
1.139503000
-3.995182000
-0.196270700
1.139147000
-3.989162000
-0.294258300
1.138778000
-3.980739000
-0.392068600
1.138402000
-3.969918000
-0.489642700
1.138026000
-3.956706000
-0.586921900
1.137657000
-3.941111000
-0.683847500
1.137299000
-3.923141000
-0.780361300
1.136958000
-3.902808000
-0.876404900
1.136637000
-3.880125000
-0.971920700
1.136338000
-3.855104000
-1.066851000
1.136063000
-3.827761000
-1.161139000
1.135812000
-3.798113000
-1.254727000
1.135585000
-3.766176000
-1.347559000
1.135382000
-3.731971000
-1.439580000
1.135203000
-3.695518000
-1.530734000
1.135049000
-3.656839000
-1.620965000
1.134921000
-3.615957000
-1.710220000
1.134817000
-3.572897000
-1.798445000
1.134740000
-3.527685000
-1.885587000
1.134687000
-3.480348000
-1.971593000
1.134659000
-3.430914000
-2.056411000
1.134654000
-3.379414000
-2.139991000
1.134672000
-3.325878000
-2.222281000
1.134714000
-3.270339000
-2.303233000
1.134780000
-3.212830000
-2.382797000
1.134871000
-3.153386000
-2.460926000
1.134988000
-3.092042000
-2.537573000
1.135132000
-3.028835000
-2.612691000
1.135301000
-2.963804000
-2.686236000
1.135496000
-2.896988000
-2.758162000
1.135713000
-2.828427000
-2.828427000
1.135948000
-2.758162000
-2.896988000
1.136197000
-2.686236000
-2.963804000
1.136454000
-2.612691000
-3.028835000
1.136714000
-2.537573000
-3.092042000
1.136973000
-2.460926000
-3.153386000
1.137228000
-2.382797000
-3.212830000
1.137480000
-2.303233000
-3.270339000
1.137730000
-2.222281000
-3.325878000
1.137980000
-2.139991000
-3.379414000
1.138233000
-2.056411000
-3.430914000
1.138492000
-1.971593000
-3.480348000
1.138762000
-1.885587000
-3.527685000
1.139045000
-1.798445000
-3.572897000
1.139347000
-1.710220000
-3.615957000
1.139670000
-1.620965000
-3.656839000
1.140020000
-1.530734000
-3.695518000
1.140398000
-1.439580000
-3.731971000
1.140805000
-1.347559000
-3.766176000
1.141240000
-1.254727000
-3.798113000
1.141700000
-1.161139000
-3.827761000
1.142179000
-1.066851000
-3.855104000
1.142673000
-0.971920700
-3.880125000
1.143177000
-0.876404900
-3.902808000
1.143686000
-0.780361300
-3.923141000
1.144194000
-0.683847500
-3.941111000
1.144694000
-0.586921900
-3.956706000
1.145175000
-0.489642700
-3.969918000
1.145625000
-0.392068600
-3.980739000
1.146034000
-0.294258300
-3.989162000
1.146389000
-0.196270700
-3.995182000
1.146684000
-0.098164920
-3.998795000
1.146916000
0.000000000
-4.000000000
1.147089000
0.098164920
-3.998795000
1.147208000
0.196270700
-3.995182000
1.147284000
0.294258300
-3.989162000
1.147325000
0.392068600
-3.980739000
1.147338000
0.489642700
-3.969918000
1.147328000
0.586921900
-3.956706000
1.147297000
0.683847500
-3.941111000
1.147246000
0.780361300
-3.923141000
1.147184000
0.876404900
-3.902808000
1.147121000
0.971920700
-3.880125000
1.147077000
1.066851000
-3.855104000
1.147072000
1.161139000
-3.827761000
1.147120000
1.254727000
-3.798113000
1.147202000
1.347559000
-3.766176000
1.147274000
1.439580000
-3.731971000
1.147187000
1.530734000
-3.695518000
1.146738000
1.620965000
-3.656839000
1.145804000
1.710220000
-3.615957000
1.144539000
1.798445000
-3.572897000
1.143355000
1.885587000
-3.527685000
1.142620000
1.971593000
-3.480348000
1.142387000
2.056411000
-3.430914000
1.142429000
2.139991000
-3.379414000
1.142495000
2.222281000
-3.325878000
1.142466000
2.303233000
-3.270339000
1.142333000
2.382797000
-3.212830000
1.142129000
2.460926000
-3.153386000
1.141871000
2.537573000
-3.092042000
1.141587000
2.612691000
-3.028835000
1.141289000
2.686236000
-2.963804000
1.140995000
2.758162000
-2.896988000
1.140720000
2.828427000
-2.828427000
1.140481000
2.896988000
-2.758162000
1.140292000
2.963804000
-2.686236000
1.140155000
3.028835000
-2.612691000
1.140063000
3.092042000
-2.537573000
1.140004000
3.153386000
-2.460926000
1.139982000
3.212830000
-2.382797000
1.140023000
3.270339000
-2.303233000
1.140163000
3.325878000
-2.222281000
1.140426000
3.379414000
-2.139991000
1.140809000
3.430914000
-2.056411000
1.141290000
3.480348000
-1.971593000
1.141840000
3.527685000
-1.885587000
1.142438000
3.572897000
-1.798445000
1.143069000
3.615957000
-1.710220000
1.143721000
3.656839000
-1.620965000
1.144384000
3.695518000
-1.530734000
1.145059000
3.731971000
-1.439580000
1.145755000
3.766176000
-1.347559000
1.146483000
3.798113000
-1.254727000
1.147241000
3.827761000
-1.161139000
1.148013000
3.855104000
-1.066851000
1.148781000
3.880125000
-0.971920700
1.149540000
3.902808000
-0.876404900
1.150305000
3.923141000
-0.780361300
1.151097000
3.941111000
-0.683847500
1.151925000
3.956706000
-0.586921900
1.152772000
3.969918000
-0.489642700
1.153614000
3.980739000
-0.392068600
1.154437000
3.989162000
-0.294258300
1.155231000
3.995182000
-0.196270700
1.155980000
3.998795000
-0.098164920
1.156668000
4.200000000
0.000000000
1.287513000
4.198735000
0.103073200
1.288141000
4.194941000
0.206084200
1.288756000
4.188620000
0.308971200
1.289380000
4.179776000
0.411672000
1.290027000
4.168414000
0.514124800
1.290704000
4.154541000
0.616267900
1.291414000
4.138166000
0.718039900
1.292159000
4.119298000
0.819379300
1.292938000
4.097949000
0.920225100
1.293746000
4.074131000
1.020517000
1.294580000
4.047859000
1.120193000
1.295431000
4.019149000
1.219195000
1.296292000
3.988018000
1.317463000
1.297155000
3.954485000
1.414937000
1.298015000
3.918570000
1.511559000
1.298864000
3.880294000
1.607270000
1.299701000
3.839681000
1.702013000
1.300522000
3.796755000
1.795731000
1.301327000
3.751542000
1.888368000
1.302114000
3.704069000
1.979866000
1.302881000
3.654365000
2.070172000
1.303624000
3.602460000
2.159231000
1.304338000
3.548385000
2.246990000
1.305015000
3.492172000
2.333395000
1.305646000
3.433856000
2.418394000
1.306220000
3.373471000
2.501937000
1.306727000
3.311055000
2.583972000
1.307155000
3.246644000
2.664452000
1.307490000
3.180277000
2.743326000
1.307715000
3.111995000
2.820548000
1.307809000
3.041838000
2.896070000
1.307775000
2.969848000
2.969848000
1.307643000
2.896070000
3.041838000
1.307465000
2.820548000
3.111995000
1.307285000
2.743326000
3.180277000
1.307119000
2.664452000
3.246644000
1.306963000
2.583972000
3.311055000
1.306791000
2.501937000
3.373471000
1.306561000
2.418394000
3.433856000
1.306233000
2.333395000
3.492172000
1.305797000
2.246990000
3.548385000
1.305266000
2.159231000
3.602460000
1.304667000
2.070172000
3.654365000
1.304012000
1.979866000
3.704069000
1.303305000
1.888368000
3.751542000
1.302538000
1.795731000
3.796755000
1.301702000
1.702013000
3.839681000
1.300782000
1.607270000
3.880294000
1.299766000
1.511559000
3.918570000
1.298645000
1.414937000
3.954485000
1.297411000
1.317463000
3.988018000
1.296066000
1.219195000
4.019149000
1.294614000
1.120193000
4.047859000
1.293065000
1.020517000
4.074131000
1.291435000
0.920225100
4.097949000
1.289739000
0.819379300
4.119298000
1.287994000
0.718039900
4.138166000
1.286214000
0.616267900
4.154541000
1.284405000
0.514124800
4.168414000
1.282565000
0.411672000
4.179776000
1.280677000
0.308971200
4.188620000
1.278711000
0.206084200
4.194941000
1.276652000
0.103073200
4.198735000
1.274526000
0.000000000
4.200000000
1.272401000
-0.103073200
4.198735000
1.270357000
-0.206084200
4.194941000
1.268448000
-0.819379300
4.119298000
1.260093000
-0.920225100
4.097949000
1.259260000
-1.020517000
4.074131000
1.258739000
-1.120193000
4.047859000
1.258631000
-1.219195000
4.019149000
1.259042000
-1.317463000
3.988018000
1.260027000
-1.414937000
3.954485000
1.261538000
-1.511559000
3.918570000
1.263432000
-1.607270000
3.880294000
1.265563000
-1.702013000
3.839681000
1.267862000
-1.795731000
3.796755000
1.270264000
-1.888368000
3.751542000
1.272560000
-1.979866000
3.704069000
1.274401000
-2.070172000
3.654365000
1.275519000
-2.159231000
3.602460000
1.275917000
-2.246990000
3.548385000
1.275828000
-2.333395000
3.492172000
1.275524000
-2.418394000
3.433856000
1.275184000
-2.501937000
3.373471000
1.274880000
-2.583972000
3.311055000
1.274634000
-2.664452000
3.246644000
1.274445000
-2.743326000
3.180277000
1.274306000
-2.820548000
3.111995000
1.274211000
-2.896070000
3.041838000
1.274154000
-2.969848000
2.969848000
1.274129000
-3.041838000
2.896070000
1.274125000
-3.111995000
2.820548000
1.274133000
-3.180277000
2.743326000
1.274144000
-3.246644000
2.664452000
1.274149000
-3.311055000
2.583972000
1.274139000
-3.373471000
2.501937000
1.274111000
-3.433856000
2.418394000
1.274062000
-3.492172000
2.333395000
1.273990000
-3.548385000
2.246990000
1.273895000
-3.602460000
2.159231000
1.273778000
-3.654365000
2.070172000
1.273636000
-3.704069000
1.979866000
1.273471000
-3.751542000
1.888368000
1.273281000
-3.796755000
1.795731000
1.273070000
-3.839681000
1.702013000
1.272842000
-3.880294000
1.607270000
1.272602000
-3.918570000
1.511559000
1.272356000
-3.954485000
1.414937000
1.272108000
-3.988018000
1.317463000
1.271861000
-4.019149000
1.219195000
1.271618000
-4.047859000
1.120193000
1.271378000
-4.074131000
1.020517000
1.271140000
-4.097949000
0.920225100
1.270900000
-4.119298000
0.819379300
1.270653000
-4.138166000
0.718039900
1.270394000
-4.154541000
0.616267900
1.270120000
-4.168414000
0.514124800
1.269825000
-4.179776000
0.411672000
1.269505000
-4.188620000
0.308971200
1.269159000
-4.194941000
0.206084200
1.268785000
-4.198735000
0.103073200
1.268383000
-4.200000000
0.000000000
1.267956000
-4.198735000
-0.103073200
1.267509000
-4.194941000
-0.206084200
1.267046000
-4.188620000
-0.308971200
1.266576000
-4.179776000
-0.411672000
1.266105000
-4.168414000
-0.514124800
1.265641000
-4.154541000
-0.616267900
1.265191000
-4.138166000
-0.718039900
1.264760000
-4.119298000
-0.819379300
1.264353000
-4.097949000
-0.920225100
1.263973000
-4.074131000
-1.020517000
1.263623000
-4.047859000
-1.120193000
1.263304000
-4.019149000
-1.219195000
1.263014000
-3.988018000
-1.317463000
1.262756000
-3.954485000
-1.414937000
1.262527000
-3.918570000
-1.511559000
1.262328000
-3.880294000
-1.607270000
1.262159000
-3.839681000
-1.702013000
1.262020000
-3.796755000
-1.795731000
1.261911000
-3.751542000
-1.888368000
1.261831000
-3.704069000
-1.979866000
1.261780000
-3.654365000
-2.070172000
1.261756000
-3.602460000
-2.159231000
1.261760000
-3.548385000
-2.246990000
1.261790000
-3.492172000
-2.333395000
1.261847000
-3.433856000
-2.418394000
1.261932000
-3.373471000
-2.501937000
1.262047000
-3.311055000
-2.583972000
1.262191000
-3.246644000
-2.664452000
1.262365000
-3.180277000
-2.743326000
1.262569000
-3.111995000
-2.820548000
1.262801000
-3.041838000
-2.896070000
1.263059000
-2.969848000
-2.969848000
1.263340000
-2.896070000
-3.041838000
1.263638000
-2.820548000
-3.111995000
1.263951000
-2.743326000
-3.180277000
1.264273000
-2.664452000
-3.246644000
1.264601000
-2.583972000
-3.311055000
1.264936000
-2.501937000
-3.373471000
1.265278000
-2.418394000
-3.433856000
1.265630000
-2.333395000
-3.492172000
1.265995000
-2.246990000
-3.548385000
1.266376000
-2.159231000
-3.602460000
1.266778000
-2.070172000
-3.654365000
1.267203000
-1.979866000
-3.704069000
1.267652000
-1.888368000
-3.751542000
1.268130000
-1.795731000
-3.796755000
1.268639000
-1.702013000
-3.839681000
1.269181000
-1.607270000
-3.880294000
1.269757000
-1.511559000
-3.918570000
1.270366000
-1.414937000
-3.954485000
1.271002000
-1.317463000
-3.988018000
1.271660000
-1.219195000
-4.019149000
1.272332000
-1.120193000
-4.047859000
1.273012000
-1.020517000
-4.074131000
1.273696000
-0.920225100
-4.097949000
1.274379000
-0.819379300
-4.119298000
1.275056000
-0.718039900
-4.138166000
1.275720000
-0.616267900
-4.154541000
1.276364000
-0.514124800
-4.168414000
1.276973000
-0.411672000
-4.179776000
1.277535000
-0.308971200
-4.188620000
1.278039000
-0.206084200
-4.194941000
1.278475000
-0.103073200
-4.198735000
1.278842000
0.000000000
-4.200000000
1.279143000
0.103073200
-4.198735000
1.279387000
0.206084200
-4.194941000
1.279582000
0.308971200
-4.188620000
1.279741000
0.411672000
-4.179776000
1.279869000
0.514124800
-4.168414000
1.279970000
0.616267900
-4.154541000
1.280046000
0.718039900
-4.138166000
1.280099000
0.819379300
-4.119298000
1.280132000
0.920225100
-4.097949000
1.280151000
1.020517000
-4.074131000
1.280157000
1.120193000
-4.047859000
1.280126000
1.219195000
-4.019149000
1.280018000
1.317463000
-3.988018000
1.279800000
1.414937000
-3.954485000
1.279495000
1.511559000
-3.918570000
1.279117000
1.607270000
-3.880294000
1.278608000
1.702013000
-3.839681000
1.277855000
1.795731000
-3.796755000
1.276858000
1.888368000
-3.751542000
1.275817000
1.979866000
-3.704069000
1.274999000
2.070172000
-3.654365000
1.274521000
2.159231000
-3.602460000
1.274303000
2.246990000
-3.548385000
1.274182000
2.333395000
-3.492172000
1.274045000
2.418394000
-3.433856000
1.273845000
2.501937000
-3.373471000
1.273579000
2.583972000
-3.311055000
1.273253000
2.664452000
-3.246644000
1.272886000
2.743326000
-3.180277000
1.272491000
2.820548000
-3.111995000
1.272087000
2.896070000
-3.041838000
1.271698000
2.969848000
-2.969848000
1.271343000
3.041838000
-2.896070000
1.271040000
3.111995000
-2.820548000
1.270798000
3.180277000
-2.743326000
1.270612000
3.246644000
-2.664452000
1.270474000
3.311055000
-2.583972000
1.270385000
3.373471000
-2.501937000
1.270372000
3.433856000
-2.418394000
1.270468000
3.492172000
-2.333395000
1.270693000
3.548385000
-2.246990000
1.271042000
3.602460000
-2.159231000
1.271486000
3.654365000
-2.070172000
1.271998000
3.704069000
-1.979866000
1.272552000
3.751542000
-1.888368000
1.273134000
3.796755000
-1.795731000
1.273733000
3.839681000
-1.702013000
1.274344000
3.880294000
-1.607270000
1.274967000
3.918570000
-1.511559000
1.275617000
3.954485000
-1.414937000
1.276306000
3.988018000
-1.317463000
1.277036000
4.019149000
-1.219195000
1.277793000
4.047859000
-1.120193000
1.278557000
4.074131000
-1.020517000
1.279324000
4.097949000
-0.920225100
1.280110000
4.119298000
-0.819379300
1.280933000
4.138166000
-0.718039900
1.281801000
4.154541000
-0.616267900
1.282694000
4.168414000
-0.514124800
1.283587000
4.179776000
-0.411672000
1.284461000
4.188620000
-0.308971200
1.285307000
4.194941000
-0.206084200
1.286107000
4.198735000
-0.103073200
1.286842000
4.400000000
0.000000000
1.426087000
4.398675000
0.107981400
1.426925000
4.394700000
0.215897800
1.427776000
4.388078000
0.323684100
1.428659000
4.378813000
0.431275400
1.429582000
4.366910000
0.538607000
1.430551000
4.352377000
0.645614100
1.431567000
4.335222000
0.752232300
1.432630000
4.315455000
0.858397400
1.433738000
4.293089000
0.964045500
1.434888000
4.268137000
1.069113000
1.436071000
4.240615000
1.173536000
1.437282000
4.210537000
1.277253000
1.438510000
4.177924000
1.380200000
1.439744000
4.142794000
1.482315000
1.440975000
4.105168000
1.583538000
1.442194000
4.065070000
1.683807000
1.443392000
4.022523000
1.783062000
1.444564000
3.977553000
1.881242000
1.445705000
3.930187000
1.978290000
1.446810000
3.880454000
2.074146000
1.447876000
3.828383000
2.168752000
1.448897000
3.774006000
2.262052000
1.449864000
3.717356000
2.353990000
1.450768000
3.658466000
2.444509000
1.451593000
3.597373000
2.533556000
1.452322000
3.534113000
2.621077000
1.452936000
3.468724000
2.707019000
1.453409000
3.401246000
2.791331000
1.453718000
3.331719000
2.873960000
1.453837000
3.260185000
2.954859000
1.453743000
3.186687000
3.033978000
1.453446000
3.111270000
3.111270000
1.452989000
3.033978000
3.186687000
1.452445000
2.954859000
3.260185000
1.451885000
2.873960000
3.331719000
1.451349000
2.791331000
3.401246000
1.450854000
2.707019000
3.468724000
1.450384000
2.621077000
3.534113000
1.449900000
2.533556000
3.597373000
1.449349000
2.444509000
3.658466000
1.448700000
2.353990000
3.717356000
1.447940000
2.262052000
3.774006000
1.447062000
2.168752000
3.828383000
1.446049000
2.074146000
3.880454000
1.444879000
1.978290000
3.930187000
1.443528000
1.881242000
3.977553000
1.441977000
1.783062000
4.022523000
1.440217000
1.683807000
4.065070000
1.438247000
1.583538000
4.105168000
1.436083000
1.482315000
4.142794000
1.433750000
1.380200000
4.177924000
1.431284000
1.277253000
4.210537000
1.428728000
1.173536000
4.240615000
1.426135000
1.069113000
4.268137000
1.423556000
0.964045500
4.293089000
1.421042000
0.858397400
4.315455000
1.418641000
0.752232300
4.335222000
1.416392000
0.645614100
4.352377000
1.414316000
0.538607000
4.366910000
1.412424000
0.431275400
4.378813000
1.410699000
0.323684100
4.388078000
1.409102000
0.215897800
4.394700000
1.407599000
0.107981400
4.398675000
1.406188000
0.000000000
4.400000000
1.404903000
-0.107981400
4.398675000
1.403782000
-0.215897800
4.394700000
1.402836000
-1.881242000
3.977553000
1.406535000
-1.978290000
3.930187000
1.409136000
-2.074146000
3.880454000
1.411731000
-2.168752000
3.828383000
1.414080000
-2.262052000
3.774006000
1.416044000
-2.353990000
3.717356000
1.417542000
-2.444509000
3.658466000
1.418510000
-2.533556000
3.597373000
1.418940000
-2.621077000
3.534113000
1.418937000
-2.707019000
3.468724000
1.418681000
-2.791331000
3.401246000
1.418332000
-2.873960000
3.331719000
1.417983000
-2.954859000
3.260185000
1.417673000
-3.033978000
3.186687000
1.417407000
-3.111270000
3.111270000
1.417174000
-3.186687000
3.033978000
1.416960000
-3.260185000
2.954859000
1.416751000
-3.331719000
2.873960000
1.416538000
-3.401246000
2.791331000
1.416314000
-3.468724000
2.707019000
1.416079000
-3.534113000
2.621077000
1.415835000
-3.597373000
2.533556000
1.415583000
-3.658466000
2.444509000
1.415326000
-3.717356000
2.353990000
1.415063000
-3.774006000
2.262052000
1.414791000
-3.828383000
2.168752000
1.414505000
-3.880454000
2.074146000
1.414199000
-3.930187000
1.978290000
1.413869000
-3.977553000
1.881242000
1.413513000
-4.022523000
1.783062000
1.413133000
-4.065070000
1.683807000
1.412734000
-4.105168000
1.583538000
1.412322000
-4.142794000
1.482315000
1.411904000
-4.177924000
1.380200000
1.411486000
-4.210537000
1.277253000
1.411073000
-4.240615000
1.173536000
1.410669000
-4.268137000
1.069113000
1.410274000
-4.293089000
0.964045500
1.409887000
-4.315455000
0.858397400
1.409502000
-4.335222000
0.752232300
1.409111000
-4.352377000
0.645614100
1.408708000
-4.366910000
0.538607000
1.408285000
-4.378813000
0.431275400
1.407833000
-4.388078000
0.323684100
1.407349000
-4.394700000
0.215897800
1.406833000
-4.398675000
0.107981400
1.406284000
-4.400000000
0.000000000
1.405708000
-4.398675000
-0.107981400
1.405112000
-4.394700000
-0.215897800
1.404504000
-4.388078000
-0.323684100
1.403894000
-4.378813000
-0.431275400
1.403292000
-4.366910000
-0.538607000
1.402706000
-4.352377000
-0.645614100
1.402143000
-4.335222000
-0.752232300
1.401610000
-4.315455000
-0.858397400
1.401111000
-4.293089000
-0.964045500
1.400648000
-4.268137000
-1.069113000
1.400225000
-4.240615000
-1.173536000
1.399840000
-4.210537000
-1.277253000
1.399493000
-4.177924000
-1.380200000
1.399185000
-4.142794000
-1.482315000
1.398914000
-4.105168000
-1.583538000
1.398679000
-4.065070000
-1.683807000
1.398481000
-4.022523000
-1.783062000
1.398320000
-3.977553000
-1.881242000
1.398195000
-3.930187000
-1.978290000
1.398104000
-3.880454000
-2.074146000
1.398047000
-3.828383000
-2.168752000
1.398022000
-3.774006000
-2.262052000
1.398027000
-3.717356000
-2.353990000
1.398063000
-3.658466000
-2.444509000
1.398131000
-3.597373000
-2.533556000
1.398231000
-3.534113000
-2.621077000
1.398366000
-3.468724000
-2.707019000
1.398537000
-3.401246000
-2.791331000
1.398745000
-3.331719000
-2.873960000
1.398988000
-3.260185000
-2.954859000
1.399266000
-3.186687000
-3.033978000
1.399576000
-3.111270000
-3.111270000
1.399916000
-3.033978000
-3.186687000
1.400282000
-2.954859000
-3.260185000
1.400671000
-2.873960000
-3.331719000
1.401078000
-2.791331000
-3.401246000
1.401502000
-2.707019000
-3.468724000
1.401945000
-2.621077000
-3.534113000
1.402407000
-2.533556000
-3.597373000
1.402895000
-2.444509000
-3.658466000
1.403414000
-2.353990000
-3.717356000
1.403969000
-2.262052000
-3.774006000
1.404562000
-2.168752000
-3.828383000
1.405195000
-2.074146000
-3.880454000
1.405867000
-1.978290000
-3.930187000
1.406575000
-1.881242000
-3.977553000
1.407320000
-1.783062000
-4.022523000
1.408100000
-1.683807000
-4.065070000
1.408911000
-1.583538000
-4.105168000
1.409750000
-1.482315000
-4.142794000
1.410609000
-1.380200000
-4.177924000
1.411481000
-1.277253000
-4.210537000
1.412356000
-1.173536000
-4.240615000
1.413229000
-1.069113000
-4.268137000
1.414093000
-0.964045500
-4.293089000
1.414945000
-0.858397400
-4.315455000
1.415779000
-0.752232300
-4.335222000
1.416590000
-0.645614100
-4.352377000
1.417369000
-0.538607000
-4.366910000
1.418103000
-0.431275400
-4.378813000
1.418781000
-0.323684100
-4.388078000
1.419393000
-0.215897800
-4.394700000
1.419934000
-0.107981400
-4.398675000
1.420407000
0.000000000
-4.400000000
1.420818000
0.107981400
-4.398675000
1.421182000
0.215897800
-4.394700000
1.421511000
0.323684100
-4.388078000
1.421818000
0.431275400
-4.378813000
1.422110000
0.538607000
-4.366910000
1.422386000
0.645614100
-4.352377000
1.422633000
0.752232300
-4.335222000
1.422827000
0.858397400
-4.315455000
1.422917000
0.964045500
-4.293089000
1.422840000
1.069113000
-4.268137000
1.422563000
1.173536000
-4.240615000
1.422122000
1.277253000
-4.210537000
1.421616000
1.380200000
-4.177924000
1.421141000
1.482315000
-4.142794000
1.420746000
1.583538000
-4.105168000
1.420381000
1.683807000
-4.065070000
1.419910000
1.783062000
-4.022523000
1.419183000
1.881242000
-3.977553000
1.418190000
1.978290000
-3.930187000
1.417140000
2.074146000
-3.880454000
1.416300000
2.168752000
-3.828383000
1.415793000
2.262052000
-3.774006000
1.415538000
2.353990000
-3.717356000
1.415375000
2.444509000
-3.658466000
1.415192000
2.533556000
-3.597373000
1.414941000
2.621077000
-3.534113000
1.414621000
2.707019000
-3.468724000
1.414235000
2.791331000
-3.401246000
1.413802000
2.873960000
-3.331719000
1.413335000
2.954859000
-3.260185000
1.412854000
3.033978000
-3.186687000
1.412381000
3.111270000
-3.111270000
1.411939000
3.186687000
-3.033978000
1.411547000
3.260185000
-2.954859000
1.411216000
3.331719000
-2.873960000
1.410944000
3.401246000
-2.791331000
1.410724000
3.468724000
-2.707019000
1.410561000
3.534113000
-2.621077000
1.410479000
3.597373000
-2.533556000
1.410514000
3.658466000
-2.444509000
1.410684000
3.717356000
-2.353990000
1.410980000
3.774006000
-2.262052000
1.411372000
3.828383000
-2.168752000
1.411828000
3.880454000
-2.074146000
1.412318000
3.930187000
-1.978290000
1.412824000
3.977553000
-1.881242000
1.413332000
4.022523000
-1.783062000
1.413832000
4.065070000
-1.683807000
1.414328000
4.105168000
-1.583538000
1.414832000
4.142794000
-1.482315000
1.415361000
4.177924000
-1.380200000
1.415922000
4.210537000
-1.277253000
1.416507000
4.240615000
-1.173536000
1.417104000
4.268137000
-1.069113000
1.417716000
4.293089000
-0.964045500
1.418367000
4.315455000
-0.858397400
1.419081000
4.335222000
-0.752232300
1.419871000
4.352377000
-0.645614100
1.420722000
4.366910000
-0.538607000
1.421611000
4.378813000
-0.431275400
1.422521000
4.388078000
-0.323684100
1.423441000
4.394700000
-0.215897800
1.424353000
4.398675000
-0.107981400
1.425236000
4.600000000
0.000000000
1.575969000
4.598615000
0.112889600
1.576671000
4.594459000
0.225711300
1.577335000
4.587536000
0.338397000
1.577956000
4.577849000
0.450878800
1.578511000
4.565406000
0.563089100
1.578965000
4.550212000
0.674960100
1.579281000
4.532277000
0.786424600
1.579417000
4.511612000
0.897415500
1.579343000
4.488230000
1.007866000
1.579039000
4.462144000
1.117709000
1.578507000
4.433370000
1.226879000
1.577773000
4.401926000
1.335309000
1.576883000
4.367829000
1.442936000
1.575904000
4.331102000
1.549693000
1.574912000
4.291767000
1.655517000
1.573986000
4.249846000
1.760344000
1.573194000
4.205365000
1.864110000
1.572586000
4.158351000
1.966753000
1.572193000
4.108832000
2.068212000
1.572024000
4.056838000
2.168425000
1.572071000
4.002400000
2.267332000
1.572316000
3.945551000
2.364873000
1.572735000
3.886326000
2.460989000
1.573308000
3.824760000
2.555623000
1.574023000
3.760890000
2.648717000
1.574878000
3.694755000
2.740217000
1.575880000
3.626393000
2.830065000
1.577038000
3.555848000
2.918209000
1.578365000
3.483160000
3.004595000
1.579855000
3.408375000
3.089171000
1.581492000
3.331537000
3.171886000
1.583258000
3.252691000
3.252691000
1.585143000
3.171886000
3.331537000
1.587136000
3.089171000
3.408375000
1.589198000
3.004595000
3.483160000
1.591254000
2.918209000
3.555848000
1.593200000
2.830065000
3.626393000
1.594921000
2.740217000
3.694755000
1.596289000
2.648717000
3.760890000
1.597200000
2.555623000
3.824760000
1.597589000
2.460989000
3.886326000
1.597440000
2.364873000
3.945551000
1.596761000
2.267332000
4.002400000
1.595576000
2.168425000
4.056838000
1.593919000
2.068212000
4.108832000
1.591844000
1.966753000
4.158351000
1.589426000
1.864110000
4.205365000
1.586766000
1.760344000
4.249846000
1.583978000
1.655517000
4.291767000
1.581185000
1.549693000
4.331102000
1.578500000
1.442936000
4.367829000
1.576016000
1.335309000
4.401926000
1.573788000
1.226879000
4.433370000
1.571836000
1.117709000
4.462144000
1.570137000
1.007866000
4.488230000
1.568640000
0.897415500
4.511612000
1.567275000
-3.004595000
3.483160000
1.569433000
-3.089171000
3.408375000
1.569149000
-3.171886000
3.331537000
1.568840000
-3.252691000
3.252691000
1.568507000
-3.331537000
3.171886000
1.568152000
-3.408375000
3.089171000
1.567768000
-3.483160000
3.004595000
1.567357000
-3.555848000
2.918209000
1.566911000
-3.626393000
2.830065000
1.566434000
-3.694755000
2.740217000
1.565972000
-3.760890000
2.648717000
1.565623000
-3.824760000
2.555623000
1.565480000
-3.886326000
2.460989000
1.565538000
-3.945551000
2.364873000
1.565662000
-4.002400000
2.267332000
1.565682000
-4.056838000
2.168425000
1.565508000
-4.108832000
2.068212000
1.565150000
-4.158351000
1.966753000
1.564669000
-4.205365000
1.864110000
1.564115000
-4.249846000
1.760344000
1.563516000
-4.291767000
1.655517000
1.562892000
-4.331102000
1.549693000
1.562254000
-4.367829000
1.442936000
1.561613000
-4.401926000
1.335309000
1.560979000
-4.433370000
1.226879000
1.560362000
-4.462144000
1.117709000
1.559766000
-4.488230000
1.007866000
1.559191000
-4.511612000
0.897415500
1.558632000
-4.532277000
0.786424600
1.558079000
-4.550212000
0.674960100
1.557519000
-4.565406000
0.563089100
1.556939000
-4.577849000
0.450878800
1.556330000
-4.587536000
0.338397000
1.555683000
-4.594459000
0.225711300
1.554995000
-4.598615000
0.112889600
1.554271000
-4.600000000
0.000000000
1.553516000
-4.598615000
-0.112889600
1.552742000
-4.594459000
-0.225711300
1.551961000
-4.587536000
-0.338397000
1.551185000
-4.577849000
-0.450878800
1.550425000
-4.565406000
-0.563089100
1.549694000
-4.550212000
-0.674960100
1.548997000
-4.532277000
-0.786424600
1.548343000
-4.511612000
-0.897415500
1.547733000
-4.488230000
-1.007866000
1.547172000
-4.462144000
-1.117709000
1.546658000
-4.433370000
-1.226879000
1.546193000
-4.401926000
-1.335309000
1.545775000
-4.367829000
-1.442936000
1.545402000
-4.331102000
-1.549693000
1.545074000
-4.291767000
-1.655517000
1.544792000
-4.249846000
-1.760344000
1.544554000
-4.205365000
-1.864110000
1.544360000
-4.158351000
-1.966753000
1.544210000
-4.108832000
-2.068212000
1.544101000
-4.056838000
-2.168425000
1.544030000
-4.002400000
-2.267332000
1.543996000
-3.945551000
-2.364873000
1.543996000
-3.886326000
-2.460989000
1.544031000
-3.824760000
-2.555623000
1.544103000
-3.760890000
-2.648717000
1.544215000
-3.694755000
-2.740217000
1.544369000
-3.626393000
-2.830065000
1.544567000
-3.555848000
-2.918209000
1.544810000
-3.483160000
-3.004595000
1.545098000
-3.408375000
-3.089171000
1.545429000
-3.331537000
-3.171886000
1.545802000
-3.252691000
-3.252691000
1.546214000
-3.171886000
-3.331537000
1.546664000
-3.089171000
-3.408375000
1.547147000
-3.004595000
-3.483160000
1.547662000
-2.918209000
-3.555848000
1.548206000
-2.830065000
-3.626393000
1.548782000
-2.740217000
-3.694755000
1.549395000
-2.648717000
-3.760890000
1.550053000
-2.555623000
-3.824760000
1.550766000
-2.460989000
-3.886326000
1.551539000
-2.364873000
-3.945551000
1.552376000
-2.267332000
-4.002400000
1.553275000
-2.168425000
-4.056838000
1.554229000
-2.068212000
-4.108832000
1.555231000
-1.966753000
-4.158351000
1.556272000
-1.864110000
-4.205365000
1.557346000
-1.760344000
-4.249846000
1.558445000
-1.655517000
-4.291767000
1.559563000
-1.549693000
-4.331102000
1.560689000
-1.442936000
-4.367829000
1.561815000
-1.335309000
-4.401926000
1.562931000
-1.226879000
-4.433370000
1.564029000
-1.117709000
-4.462144000
1.565104000
-1.007866000
-4.488230000
1.566151000
-0.897415500
-4.511612000
1.567167000
-0.786424600
-4.532277000
1.568144000
-0.674960100
-4.550212000
1.569074000
-0.563089100
-4.565406000
1.569946000
-0.450878800
-4.577849000
1.570752000
-0.338397000
-4.587536000
1.571485000
-0.225711300
-4.594459000
1.572148000
-0.112889600
-4.598615000
1.572747000
0.000000000
-4.600000000
1.573296000
0.112889600
-4.598615000
1.573800000
0.225711300
-4.594459000
1.574249000
0.338397000
-4.587536000
1.574598000
0.450878800
-4.577849000
1.574776000
0.563089100
-4.565406000
1.574742000
0.674960100
-4.550212000
1.574542000
0.786424600
-4.532277000
1.574310000
0.897415500
-4.511612000
1.574138000
1.007866000
-4.488230000
1.573988000
1.117709000
-4.462144000
1.573754000
1.226879000
-4.433370000
1.573385000
1.335309000
-4.401926000
1.572942000
1.442936000
-4.367829000
1.572518000
1.549693000
-4.331102000
1.572167000
1.655517000
-4.291767000
1.571842000
1.760344000
-4.249846000
1.571409000
1.864110000
-4.205365000
1.570714000
1.966753000
-4.158351000
1.569749000
2.068212000
-4.108832000
1.568720000
2.168425000
-4.056838000
1.567895000
2.267332000
-4.002400000
1.567400000
2.364873000
-3.945551000
1.567154000
2.460989000
-3.886326000
1.566998000
2.555623000
-3.824760000
1.566820000
2.648717000
-3.760890000
1.566574000
2.740217000
-3.694755000
1.566257000
2.830065000
-3.626393000
1.565872000
2.918209000
-3.555848000
1.565436000
3.004595000
-3.483160000
1.564964000
3.089171000
-3.408375000
1.564477000
3.171886000
-3.331537000
1.564000000
3.252691000
-3.252691000
1.563558000
3.331537000
-3.171886000
1.563177000
3.408375000
-3.089171000
1.562868000
3.483160000
-3.004595000
1.562631000
3.555848000
-2.918209000
1.562463000
3.626393000
-2.830065000
1.562365000
3.694755000
-2.740217000
1.562362000
3.760890000
-2.648717000
1.562483000
3.824760000
-2.555623000
1.562740000
3.886326000
-2.460989000
1.563118000
3.945551000
-2.364873000
1.563580000
4.002400000
-2.267332000
1.564084000
4.056838000
-2.168425000
1.564596000
4.108832000
-2.068212000
1.565091000
4.158351000
-1.966753000
1.565551000
4.205365000
-1.864110000
1.565967000
4.249846000
-1.760344000
1.566343000
4.291767000
-1.655517000
1.566697000
4.331102000
-1.549693000
1.567052000
4.367829000
-1.442936000
1.567425000
4.401926000
-1.335309000
1.567816000
4.433370000
-1.226879000
1.568224000
4.462144000
-1.117709000
1.568658000
4.488230000
-1.007866000
1.569146000
4.511612000
-0.897415500
1.569718000
4.532277000
-0.786424600
1.570384000
4.550212000
-0.674960100
1.571129000
4.565406000
-0.563089100
1.571926000
4.577849000
-0.450878800
1.572753000
4.587536000
-0.338397000
1.573595000
4.594459000
-0.225711300
1.574427000
4.598615000
-0.112889600
1.575222000
4.800000000
0.000000000
1.722592000
4.798554000
0.117797900
1.722540000
4.794219000
0.235524800
1.722283000
4.786994000
0.353109900
1.721804000
4.776887000
0.470482300
1.721088000
4.763902000
0.587571300
1.720144000
4.748047000
0.704306200
1.719000000
4.729333000
0.820617100
1.717710000
4.707769000
0.936433600
1.716346000
4.683370000
1.051686000
1.714989000
4.656150000
1.166305000
1.713719000
4.626125000
1.280221000
1.712599000
4.593314000
1.393366000
1.711675000
4.557735000
1.505672000
1.710965000
4.519412000
1.617071000
1.710469000
4.478366000
1.727496000
1.710169000
4.434622000
1.836881000
1.710038000
4.388207000
1.945158000
1.710047000
4.339149000
2.052264000
1.710171000
4.287477000
2.158134000
1.710393000
4.233222000
2.262704000
1.710704000
4.176418000
2.365911000
1.711107000
4.117097000
2.467693000
1.711613000
4.055297000
2.567989000
1.712247000
3.991054000
2.666737000
1.713043000
3.924407000
2.763879000
1.714049000
3.855396000
2.859357000
1.715321000
3.784063000
2.953112000
1.716917000
3.710450000
3.045088000
1.718889000
3.634603000
3.135230000
1.721264000
3.556566000
3.223483000
1.724044000
3.476386000
3.309795000
1.727214000
3.394113000
3.394113000
1.730743000
3.309795000
3.476386000
1.734584000
3.223483000
3.556566000
1.738646000
3.135230000
3.634603000
1.742789000
3.045088000
3.710450000
1.746843000
2.953112000
3.784063000
1.750625000
2.859357000
3.855396000
1.753951000
2.763879000
3.924407000
1.756667000
2.666737000
3.991054000
1.758679000
2.567989000
4.055297000
1.759947000
2.467693000
4.117097000
1.760474000
2.365911000
4.176418000
1.760282000
2.262704000
4.233222000
1.759409000
2.158134000
4.287477000
1.757914000
2.052264000
4.339149000
1.755878000
-3.135230000
3.634603000
1.732997000
-3.223483000
3.556566000
1.732729000
-3.309795000
3.476386000
1.732282000
-3.394113000
3.394113000
1.731690000
-3.476386000
3.309795000
1.730988000
-3.556566000
3.223483000
1.730205000
-3.634603000
3.135230000
1.729369000
-3.710450000
3.045088000
1.728493000
-3.784063000
2.953112000
1.727598000
-3.855396000
2.859357000
1.726736000
-3.924407000
2.763879000
1.726008000
-3.991054000
2.666737000
1.725509000
-4.055297000
2.567989000
1.725234000
-4.117097000
2.467693000
1.725045000
-4.176418000
2.365911000
1.724773000
-4.233222000
2.262704000
1.724326000
-4.287477000
2.158134000
1.723716000
-4.339149000
2.052264000
1.723003000
-4.388207000
1.945158000
1.722236000
-4.434622000
1.836881000
1.721442000
-4.478366000
1.727496000
1.720637000
-4.519412000
1.617071000
1.719831000
-4.557735000
1.505672000
1.719029000
-4.593314000
1.393366000
1.718238000
-4.626125000
1.280221000
1.717462000
-4.656150000
1.166305000
1.716701000
-4.683370000
1.051686000
1.715953000
-4.707769000
0.936433600
1.715211000
-4.729333000
0.820617100
1.714465000
-4.748047000
0.704306200
1.713706000
-4.763902000
0.587571300
1.712926000
-4.776887000
0.470482300
1.712117000
-4.786994000
0.353109900
1.711278000
-4.794219000
0.235524800
1.710414000
-4.798554000
0.117797900
1.709530000
-4.800000000
0.000000000
1.708638000
-4.798554000
-0.117797900
1.707749000
-4.794219000
-0.235524800
1.706873000
-4.786994000
-0.353109900
1.706019000
-4.776887000
-0.470482300
1.705197000
-4.763902000
-0.587571300
1.704410000
-4.748047000
-0.704306200
1.703664000
-4.729333000
-0.820617100
1.702961000
-4.707769000
-0.936433600
1.702304000
-4.683370000
-1.051686000
1.701695000
-4.656150000
-1.166305000
1.701135000
-4.626125000
-1.280221000
1.700624000
-4.593314000
-1.393366000
1.700164000
-4.557735000
-1.505672000
1.699754000
-4.519412000
-1.617071000
1.699395000
-4.478366000
-1.727496000
1.699087000
-4.434622000
-1.836881000
1.698828000
-4.388207000
-1.945158000
1.698619000
-4.339149000
-2.052264000
1.698458000
-4.287477000
-2.158134000
1.698342000
-4.233222000
-2.262704000
1.698270000
-4.176418000
-2.365911000
1.698238000
-4.117097000
-2.467693000
1.698246000
-4.055297000
-2.567989000
1.698295000
-3.991054000
-2.666737000
1.698385000
-3.924407000
-2.763879000
1.698521000
-3.855396000
-2.859357000
1.698702000
-3.784063000
-2.953112000
1.698929000
-3.710450000
-3.045088000
1.699199000
-3.634603000
-3.135230000
1.699511000
-3.556566000
-3.223483000
1.699862000
-3.476386000
-3.309795000
1.700252000
-3.394113000
-3.394113000
1.700680000
-3.309795000
-3.476386000
1.701149000
-3.223483000
-3.556566000
1.701661000
-3.135230000
-3.634603000
1.702219000
-3.045088000
-3.710450000
1.702826000
-2.953112000
-3.784063000
1.703488000
-2.859357000
-3.855396000
1.704210000
-2.763879000
-3.924407000
1.704999000
-2.666737000
-3.991054000
1.705861000
-2.567989000
-4.055297000
1.706801000
-2.467693000
-4.117097000
1.707816000
-2.365911000
-4.176418000
1.708904000
-2.262704000
-4.233222000
1.710056000
-2.158134000
-4.287477000
1.711265000
-2.052264000
-4.339149000
1.712523000
-1.945158000
-4.388207000
1.713823000
-1.836881000
-4.434622000
1.715160000
-1.727496000
-4.478366000
1.716526000
-1.617071000
-4.519412000
1.717910000
-1.505672000
-4.557735000
1.719301000
-1.393366000
-4.593314000
1.720686000
-1.280221000
-4.626125000
1.722056000
-1.166305000
-4.656150000
1.723401000
-1.051686000
-4.683370000
1.724715000
-0.936433600
-4.707769000
1.725991000
-0.820617100
-4.729333000
1.727222000
-0.704306200
-4.748047000
1.728397000
-0.587571300
-4.763902000
1.729506000
-0.470482300
-4.776887000
1.730540000
-0.353109900
-4.786994000
1.731493000
-0.235524800
-4.794219000
1.732365000
-0.117797900
-4.798554000
1.733164000
0.000000000
-4.800000000
1.733900000
0.117797900
-4.798554000
1.734575000
0.235524800
-4.794219000
1.735181000
0.353109900
-4.786994000
1.735669000
0.470482300
-4.776887000
1.735971000
0.587571300
-4.763902000
1.736046000
0.704306200
-4.748047000
1.735945000
0.820617100
-4.729333000
1.735804000
0.936433600
-4.707769000
1.735719000
1.051686000
-4.683370000
1.735656000
1.166305000
-4.656150000
1.735511000
1.280221000
-4.626125000
1.735236000
1.393366000
-4.593314000
1.734894000
1.505672000
-4.557735000
1.734578000
1.617071000
-4.519412000
1.734345000
1.727496000
-4.478366000
1.734147000
1.836881000
-4.434622000
1.733849000
1.945158000
-4.388207000
1.733297000
2.052264000
-4.339149000
1.732480000
2.158134000
-4.287477000
1.731602000
2.262704000
-4.233222000
1.730924000
2.365911000
-4.176418000
1.730566000
2.467693000
-4.117097000
1.730439000
2.567989000
-4.055297000
1.730376000
2.666737000
-3.991054000
1.730258000
2.763879000
-3.924407000
1.730030000
2.859357000
-3.855396000
1.729683000
2.953112000
-3.784063000
1.729217000
3.045088000
-3.710450000
1.728649000
3.135230000
-3.634603000
1.727993000
3.223483000
-3.556566000
1.727273000
3.309795000
-3.476386000
1.726520000
3.394113000
-3.394113000
1.725765000
3.476386000
-3.309795000
1.725037000
3.556566000
-3.223483000
1.724355000
3.634603000
-3.135230000
1.723722000
3.710450000
-3.045088000
1.723135000
3.784063000
-2.953112000
1.722598000
3.855396000
-2.859357000
1.722133000
3.924407000
-2.763879000
1.721770000
3.991054000
-2.666737000
1.721521000
4.055297000
-2.567989000
1.721369000
4.117097000
-2.467693000
1.721277000
4.176418000
-2.365911000
1.721205000
4.233222000
-2.262704000
1.721121000
4.287477000
-2.158134000
1.721006000
4.339149000
-2.052264000
1.720845000
4.388207000
-1.945158000
1.720636000
4.434622000
-1.836881000
1.720389000
4.478366000
-1.727496000
1.720131000
4.519412000
-1.617071000
1.719892000
4.557735000
-1.505672000
1.719697000
4.593314000
-1.393366000
1.719551000
4.626125000
-1.280221000
1.719457000
4.656150000
-1.166305000
1.719427000
4.683370000
-1.051686000
1.719488000
4.707769000
-0.936433600
1.719665000
4.729333000
-0.820617100
1.719963000
4.748047000
-0.704306200
1.720359000
4.763902000
-0.587571300
1.720812000
4.776887000
-0.470482300
1.721289000
4.786994000
-0.353109900
1.721756000
4.794219000
-0.235524800
1.722163000
4.798554000
-0.117797900
1.722457000
5.000000000
0.000000000
1.861202000
4.998494000
0.122706100
1.859958000
4.993977000
0.245338400
1.858858000
4.986452000
0.367822800
1.857929000
4.975924000
0.490085700
1.857173000
4.962398000
0.612053400
1.856577000
4.945883000
0.733652400
1.856118000
4.926388000
0.854809400
1.855771000
4.903926000
0.975451600
1.855510000
4.878510000
1.095506000
1.855314000
4.850156000
1.214901000
1.855163000
4.818880000
1.333564000
1.855042000
4.784702000
1.451423000
1.854937000
4.747641000
1.568409000
1.854838000
4.707720000
1.684449000
1.854741000
4.664964000
1.799475000
1.854643000
4.619398000
1.913417000
1.854549000
4.571049000
2.026206000
1.854470000
4.519947000
2.137775000
1.854422000
4.466122000
2.248057000
1.854424000
4.409606000
2.356984000
1.854501000
4.350435000
2.464491000
1.854685000
4.288643000
2.570514000
1.855011000
4.224268000
2.674988000
1.855526000
4.157348000
2.777851000
1.856290000
4.087924000
2.879041000
1.857376000
4.016037000
2.978497000
1.858870000
3.941732000
3.076158000
1.860863000
3.865052000
3.171966000
1.863442000
3.786044000
3.265864000
1.866669000
3.704756000
3.357795000
1.870570000
3.621235000
3.447703000
1.875147000
3.535534000
3.535534000
1.880373000
3.447703000
3.621235000
1.886186000
3.357795000
3.704756000
1.892460000
3.265864000
3.786044000
1.899002000
3.171966000
3.865052000
1.905574000
3.076158000
3.941732000
1.911911000
2.978497000
4.016037000
1.917741000
2.879041000
4.087924000
1.922820000
2.777851000
4.157348000
1.926969000
-3.704756000
3.357795000
1.902449000
-3.786044000
3.265864000
1.901337000
-3.865052000
3.171966000
1.900137000
-3.941732000
3.076158000
1.898891000
-4.016037000
2.978497000
1.897671000
-4.087924000
2.879041000
1.896595000
-4.157348000
2.777851000
1.895771000
-4.224268000
2.674988000
1.895199000
-4.288643000
2.570514000
1.894744000
-4.350435000
2.464491000
1.894232000
-4.409606000
2.356984000
1.893566000
-4.466122000
2.248057000
1.892752000
-4.519947000
2.137775000
1.891845000
-4.571049000
2.026206000
1.890891000
-4.619398000
1.913417000
1.889913000
-4.664964000
1.799475000
1.888927000
-4.707720000
1.684449000
1.887939000
-4.747641000
1.568409000
1.886952000
-4.784702000
1.451423000
1.885969000
-4.818880000
1.333564000
1.884992000
-4.850156000
1.214901000
1.884018000
-4.878510000
1.095506000
1.883045000
-4.903926000
0.975451600
1.882067000
-4.926388000
0.854809400
1.881079000
-4.945883000
0.733652400
1.880074000
-4.962398000
0.612053400
1.879050000
-4.975924000
0.490085700
1.878007000
-4.986452000
0.367822800
1.876950000
-4.993977000
0.245338400
1.875886000
-4.998494000
0.122706100
1.874826000
-5.000000000
0.000000000
1.873781000
-4.998494000
-0.122706100
1.872762000
-4.993977000
-0.245338400
1.871781000
-4.986452000
-0.367822800
1.870842000
-4.975924000
-0.490085700
1.869952000
-4.962398000
-0.612053400
1.869112000
-4.945883000
-0.733652400
1.868324000
-4.926388000
-0.854809400
1.867587000
-4.903926000
-0.975451600
1.866901000
-4.878510000
-1.095506000
1.866265000
-4.850156000
-1.214901000
1.865680000
-4.818880000
-1.333564000
1.865145000
-4.784702000
-1.451423000
1.864661000
-4.747641000
-1.568409000
1.864227000
-4.707720000
-1.684449000
1.863845000
-4.664964000
-1.799475000
1.863514000
-4.619398000
-1.913417000
1.863237000
-4.571049000
-2.026206000
1.863014000
-4.519947000
-2.137775000
1.862843000
-4.466122000
-2.248057000
1.862724000
-4.409606000
-2.356984000
1.862654000
-4.350435000
-2.464491000
1.862631000
-4.288643000
-2.570514000
1.862654000
-4.224268000
-2.674988000
1.862721000
-4.157348000
-2.777851000
1.862834000
-4.087924000
-2.879041000
1.862994000
-4.016037000
-2.978497000
1.863200000
-3.941732000
-3.076158000
1.863452000
-3.865052000
-3.171966000
1.863749000
-3.786044000
-3.265864000
1.864087000
-3.704756000
-3.357795000
1.864468000
-3.621235000
-3.447703000
1.864890000
-3.535534000
-3.535534000
1.865356000
-3.447703000
-3.621235000
1.865869000
-3.357795000
-3.704756000
1.866435000
-3.265864000
-3.786044000
1.867057000
-3.171966000
-3.865052000
1.867741000
-3.076158000
-3.941732000
1.868492000
-2.978497000
-4.016037000
1.869318000
-2.879041000
-4.087924000
1.870227000
-2.777851000
-4.157348000
1.871224000
-2.674988000
-4.224268000
1.872314000
-2.570514000
-4.288643000
1.873495000
-2.464491000
-4.350435000
1.874762000
-2.356984000
-4.409606000
1.876107000
-2.248057000
-4.466122000
1.877520000
-2.137775000
-4.519947000
1.878992000
-2.026206000
-4.571049000
1.880518000
-1.913417000
-4.619398000
1.882089000
-1.799475000
-4.664964000
1.883698000
-1.684449000
-4.707720000
1.885334000
-1.568409000
-4.747641000
1.886986000
-1.451423000
-4.784702000
1.888640000
-1.333564000
-4.818880000
1.890285000
-1.214901000
-4.850156000
1.891912000
-1.095506000
-4.878510000
1.893511000
-0.975451600
-4.903926000
1.895076000
-0.854809400
-4.926388000
1.896596000
-0.733652400
-4.945883000
1.898062000
-0.612053400
-4.962398000
1.899461000
-0.490085700
-4.975924000
1.900783000
-0.367822800
-4.986452000
1.902021000
-0.245338400
-4.993977000
1.903174000
-0.122706100
-4.998494000
1.904246000
0.000000000
-5.000000000
1.905246000
0.122706100
-4.998494000
1.906175000
0.245338400
-4.993977000
1.907019000
0.367822800
-4.986452000
1.907729000
0.490085700
-4.975924000
1.908235000
0.612053400
-4.962398000
1.908494000
0.733652400
-4.945883000
1.908558000
0.854809400
-4.926388000
1.908563000
0.975451600
-4.903926000
1.908605000
1.095506000
-4.878510000
1.908651000
1.214901000
-4.850156000
1.908599000
1.333564000
-4.818880000
1.908403000
1.451423000
-4.784702000
1.908124000
1.568409000
-4.747641000
1.907860000
1.684449000
-4.707720000
1.907668000
1.799475000
-4.664964000
1.907499000
1.913417000
-4.619398000
1.907223000
2.026206000
-4.571049000
1.906685000
2.137775000
-4.519947000
1.905876000
2.248057000
-4.466122000
1.904997000
2.356984000
-4.409606000
1.904314000
2.464491000
-4.350435000
1.903941000
2.570514000
-4.288643000
1.903788000
2.674988000
-4.224268000
1.903685000
2.777851000
-4.157348000
1.903504000
2.879041000
-4.087924000
1.903184000
2.978497000
-4.016037000
1.902707000
3.076158000
-3.941732000
1.902064000
3.171966000
-3.865052000
1.901262000
3.265864000
-3.786044000
1.900309000
3.357795000
-3.704756000
1.899225000
3.447703000
-3.621235000
1.898037000
3.535534000
-3.535534000
1.896777000
3.621235000
-3.447703000
1.895477000
3.704756000
-3.357795000
1.894162000
3.786044000
-3.265864000
1.892843000
3.865052000
-3.171966000
1.891526000
3.941732000
-3.076158000
1.890225000
4.016037000
-2.978497000
1.888972000
4.087924000
-2.879041000
1.887804000
4.157348000
-2.777851000
1.886740000
4.224268000
-2.674988000
1.885768000
4.288643000
-2.570514000
1.884855000
4.350435000
-2.464491000
1.883965000
4.409606000
-2.356984000
1.883069000
4.466122000
-2.248057000
1.882146000
4.519947000
-2.137775000
1.881185000
4.571049000
-2.026206000
1.880185000
4.619398000
-1.913417000
1.879155000
4.664964000
-1.799475000
1.878118000
4.707720000
-1.684449000
1.877101000
4.747641000
-1.568409000
1.876113000
4.784702000
-1.451423000
1.875147000
4.818880000
-1.333564000
1.874183000
4.850156000
-1.214901000
1.873205000
4.878510000
-1.095506000
1.872213000
4.903926000
-0.975451600
1.871205000
4.926388000
-0.854809400
1.870168000
4.945883000
-0.733652400
1.869072000
4.962398000
-0.612053400
1.867890000
4.975924000
-0.490085700
1.866622000
4.986452000
-0.367822800
1.865290000
4.993977000
-0.245338400
1.863920000
4.998494000
-0.122706100
1.862542000
5.200000000
0.000000000
2.012483000
5.198434000
0.127614400
2.011676000
5.193736000
0.255151900
2.010863000
5.185910000
0.382535700
2.010058000
5.174960000
0.509689100
2.009263000
5.160893000
0.636535500
2.008477000
5.143718000
0.762998400
2.007697000
5.123444000
0.889001800
2.006920000
5.100083000
1.014470000
2.006145000
5.073651000
1.139326000
2.005368000
5.044162000
1.263497000
2.004590000
5.011635000
1.386906000
2.003810000
4.976089000
1.509480000
2.003025000
4.937546000
1.631145000
2.002239000
4.896029000
1.751827000
2.001453000
4.851563000
1.871454000
2.000678000
4.804173000
1.989954000
1.999927000
4.753891000
2.107255000
1.999221000
4.700744000
2.223286000
1.998584000
4.644766000
2.337979000
1.998052000
4.585990000
2.451263000
1.997661000
4.524452000
2.563071000
1.997461000
4.460188000
2.673334000
1.997513000
4.393239000
2.781988000
1.997892000
4.323642000
2.888965000
1.998699000
4.251441000
2.994202000
2.000058000
4.176679000
3.097636000
2.002114000
4.099401000
3.199204000
2.005019000
4.019654000
3.298845000
2.008922000
3.937486000
3.396499000
2.013929000
3.852946000
3.492106000
2.020090000
3.766085000
3.585611000
2.027396000
3.676955000
3.676955000
2.035775000
3.585611000
3.766085000
2.045081000
3.492106000
3.852946000
2.055076000
3.396499000
3.937486000
2.065438000
3.298845000
4.019654000
2.075788000
3.199204000
4.099401000
2.085730000
3.097636000
4.176679000
2.094877000
2.994202000
4.251441000
2.102894000
2.888965000
4.323642000
2.109533000
-3.852946000
3.492106000
2.089155000
-3.937486000
3.396499000
2.087332000
-4.019654000
3.298845000
2.085368000
-4.099401000
3.199204000
2.083340000
-4.176679000
3.097636000
2.081357000
-4.251441000
2.994202000
2.079564000
-4.323642000
2.888965000
2.078089000
-4.393239000
2.781988000
2.076941000
-4.460188000
2.673334000
2.075984000
-4.524452000
2.563071000
2.075035000
-4.585990000
2.451263000
2.073983000
-4.644766000
2.337979000
2.072820000
-4.700744000
2.223286000
2.071581000
-4.753891000
2.107255000
2.070298000
-4.804173000
1.989954000
2.068984000
-4.851563000
1.871454000
2.067644000
-4.896029000
1.751827000
2.066283000
-4.937546000
1.631145000
2.064906000
-4.976089000
1.509480000
2.063521000
-5.011635000
1.386906000
2.062137000
-5.044162000
1.263497000
2.060763000
-5.073651000
1.139326000
2.059407000
-5.100083000
1.014470000
2.058074000
-5.123444000
0.889001800
2.056769000
-5.143718000
0.762998400
2.055493000
-5.160893000
0.636535500
2.054246000
-5.174960000
0.509689100
2.053030000
-5.185910000
0.382535700
2.051843000
-5.193736000
0.255151900
2.050689000
-5.198434000
0.127614400
2.049570000
-5.200000000
0.000000000
2.048486000
-5.198434000
-0.127614400
2.047441000
-5.193736000
-0.255151900
2.046434000
-5.185910000
-0.382535700
2.045466000
-5.174960000
-0.509689100
2.044538000
-5.160893000
-0.636535500
2.043647000
-5.143718000
-0.762998400
2.042795000
-5.123444000
-0.889001800
2.041983000
-5.100083000
-1.014470000
2.041214000
-5.073651000
-1.139326000
2.040492000
-5.044162000
-1.263497000
2.039820000
-5.011635000
-1.386906000
2.039204000
-4.976089000
-1.509480000
2.038647000
-4.937546000
-1.631145000
2.038155000
-4.896029000
-1.751827000
2.037730000
-4.851563000
-1.871454000
2.037375000
-4.804173000
-1.989954000
2.037092000
-4.753891000
-2.107255000
2.036883000
-4.700744000
-2.223286000
2.036747000
-4.644766000
-2.337979000
2.036680000
-4.585990000
-2.451263000
2.036681000
-4.524452000
-2.563071000
2.036743000
-4.460188000
-2.673334000
2.036862000
-4.393239000
-2.781988000
2.037036000
-4.323642000
-2.888965000
2.037260000
-4.251441000
-2.994202000
2.037531000
-4.176679000
-3.097636000
2.037848000
-4.099401000
-3.199204000
2.038205000
-4.019654000
-3.298845000
2.038599000
-3.937486000
-3.396499000
2.039028000
-3.852946000
-3.492106000
2.039492000
-3.766085000
-3.585611000
2.039993000
-3.676955000
-3.676955000
2.040538000
-3.585611000
-3.766085000
2.041137000
-3.492106000
-3.852946000
2.041798000
-3.396499000
-3.937486000
2.042531000
-3.298845000
-4.019654000
2.043348000
-3.199204000
-4.099401000
2.044255000
-3.097636000
-4.176679000
2.045260000
-2.994202000
-4.251441000
2.046371000
-2.888965000
-4.323642000
2.047590000
-2.781988000
-4.393239000
2.048915000
-2.673334000
-4.460188000
2.050343000
-2.563071000
-4.524452000
2.051861000
-2.451263000
-4.585990000
2.053457000
-2.337979000
-4.644766000
2.055119000
-2.223286000
-4.700744000
2.056834000
-2.107255000
-4.753891000
2.058597000
-1.989954000
-4.804173000
2.060399000
-1.871454000
-4.851563000
2.062235000
-1.751827000
-4.896029000
2.064095000
-1.631145000
-4.937546000
2.065971000
-1.509480000
-4.976089000
2.067855000
-1.386906000
-5.011635000
2.069738000
-1.263497000
-5.044162000
2.071614000
-1.139326000
-5.073651000
2.073478000
-1.014470000
-5.100083000
2.075322000
-0.889001800
-5.123444000
2.077140000
-0.762998400
-5.143718000
2.078918000
-0.636535500
-5.160893000
2.080645000
-0.509689100
-5.174960000
2.082305000
-0.382535700
-5.185910000
2.083889000
-0.255151900
-5.193736000
2.085390000
-0.127614400
-5.198434000
2.086808000
0.000000000
-5.200000000
2.088148000
0.127614400
-5.198434000
2.089404000
0.255151900
-5.193736000
2.090562000
0.382535700
-5.185910000
2.091570000
0.509689100
-5.174960000
2.092356000
0.636535500
-5.160893000
2.092876000
0.762998400
-5.143718000
2.093180000
0.889001800
-5.123444000
2.093404000
1.014470000
-5.100083000
2.093643000
1.139326000
-5.073651000
2.093862000
1.263497000
-5.044162000
2.093957000
1.386906000
-5.011635000
2.093879000
1.509480000
-4.976089000
2.093689000
1.631145000
-4.937546000
2.093484000
1.751827000
-4.896029000
2.093322000
1.871454000
-4.851563000
2.093158000
1.989954000
-4.804173000
2.092865000
2.107255000
-4.753891000
2.092291000
2.223286000
-4.700744000
2.091432000
2.337979000
-4.644766000
2.090493000
2.451263000
-4.585990000
2.089740000
2.563071000
-4.524452000
2.089285000
2.673334000
-4.460188000
2.089036000
2.781988000
-4.393239000
2.088812000
2.888965000
-4.323642000
2.088479000
2.994202000
-4.251441000
2.087963000
3.097636000
-4.176679000
2.087233000
3.199204000
-4.099401000
2.086266000
3.298845000
-4.019654000
2.085057000
3.396499000
-3.937486000
2.083602000
3.492106000
-3.852946000
2.081913000
3.585611000
-3.766085000
2.080011000
3.676955000
-3.676955000
2.077924000
3.766085000
-3.585611000
2.075684000
3.852946000
-3.492106000
2.073318000
3.937486000
-3.396499000
2.070840000
4.019654000
-3.298845000
2.068258000
4.099401000
-3.199204000
2.065589000
4.176679000
-3.097636000
2.062864000
4.251441000
-2.994202000
2.060118000
4.323642000
-2.888965000
2.057369000
4.393239000
-2.781988000
2.054608000
4.460188000
-2.673334000
2.051808000
4.524452000
-2.563071000
2.048947000
4.585990000
-2.451263000
2.046019000
4.644766000
-2.337979000
2.043041000
4.700744000
-2.223286000
2.040045000
4.753891000
-2.107255000
2.037076000
4.804173000
-1.989954000
2.034191000
4.851563000
-1.871454000
2.031455000
4.896029000
-1.751827000
2.028926000
4.937546000
-1.631145000
2.026640000
4.976089000
-1.509480000
2.024601000
5.011635000
-1.386906000
2.022795000
5.044162000
-1.263497000
2.021207000
5.073651000
-1.139326000
2.019835000
5.100083000
-1.014470000
2.018671000
5.123444000
-0.889001800
2.017692000
5.143718000
-0.762998400
2.016851000
5.160893000
-0.636535500
2.016096000
5.174960000
-0.509689100
2.015387000
5.185910000
-0.382535700
2.014697000
5.193736000
-0.255151900
2.013997000
5.198434000
-0.127614400
2.013261000
5.400000000
0.000000000
2.168725000
5.398374000
0.132522600
2.167107000
5.393496000
0.264965400
2.165469000
5.385368000
0.397248700
2.163822000
5.373998000
0.529292600
2.162164000
5.359390000
0.661017700
2.160493000
5.341553000
0.792344500
2.158802000
5.320499000
0.923194200
2.157086000
5.296240000
1.053488000
2.155340000
5.268792000
1.183147000
2.153565000
5.238169000
1.312093000
2.151762000
5.204391000
1.440249000
2.149933000
5.167478000
1.567537000
2.148084000
5.127452000
1.693882000
2.146227000
5.084338000
1.819205000
2.144376000
5.038161000
1.943433000
2.142554000
4.988949000
2.066491000
2.140788000
4.936733000
2.188303000
2.139117000
4.881542000
2.308798000
2.137586000
4.823411000
2.427901000
2.136250000
4.762375000
2.545542000
2.135174000
4.698470000
2.661650000
2.134441000
4.631734000
2.776155000
2.134157000
4.562210000
2.888987000
2.134458000
4.489936000
3.000079000
2.135521000
4.414958000
3.109364000
2.137564000
4.337321000
3.216776000
2.140841000
4.257071000
3.322251000
2.145613000
4.174256000
3.425724000
2.152122000
4.088928000
3.527133000
2.160535000
4.001136000
3.626419000
2.170904000
3.910934000
3.723519000
2.183154000
3.818377000
3.818377000
2.197067000
3.723519000
3.910934000
2.212293000
3.626419000
4.001136000
2.228339000
3.527133000
4.088928000
2.244617000
-4.414958000
3.109364000
2.274766000
-4.489936000
3.000079000
2.272731000
-4.562210000
2.888987000
2.271051000
-4.631734000
2.776155000
2.269566000
-4.698470000
2.661650000
2.268067000
-4.762375000
2.545542000
2.266428000
-4.823411000
2.427901000
2.264632000
-4.881542000
2.308798000
2.262721000
-4.936733000
2.188303000
2.260740000
-4.988949000
2.066491000
2.258719000
-5.038161000
1.943433000
2.256690000
-5.084338000
1.819205000
2.254672000
-5.127452000
1.693882000
2.252687000
-5.167478000
1.567537000
2.250750000
-5.204391000
1.440249000
2.248873000
-5.238169000
1.312093000
2.247062000
-5.268792000
1.183147000
2.245320000
-5.296240000
1.053488000
2.243645000
-5.320499000
0.923194200
2.242035000
-5.341553000
0.792344500
2.240483000
-5.359390000
0.661017700
2.238981000
-5.373998000
0.529292600
2.237524000
-5.385368000
0.397248700
2.236106000
-5.393496000
0.264965400
2.234721000
-5.398374000
0.132522600
2.233368000
-5.400000000
0.000000000
2.232048000
-5.398374000
-0.132522600
2.230763000
-5.393496000
-0.264965400
2.229519000
-5.385368000
-0.397248700
2.228320000
-5.373998000
-0.529292600
2.227173000
-5.359390000
-0.661017700
2.226083000
-5.341553000
-0.792344500
2.225053000
-5.320499000
-0.923194200
2.224086000
-5.296240000
-1.053488000
2.223186000
-5.268792000
-1.183147000
2.222354000
-5.238169000
-1.312093000
2.221595000
-5.204391000
-1.440249000
2.220915000
-5.167478000
-1.567537000
2.220321000
-5.127452000
-1.693882000
2.219824000
-5.084338000
-1.819205000
2.219434000
-5.038161000
-1.943433000
2.219161000
-4.988949000
-2.066491000
2.219012000
-4.936733000
-2.188303000
2.218992000
-4.881542000
-2.308798000
2.219099000
-4.823411000
-2.427901000
2.219329000
-4.762375000
-2.545542000
2.219670000
-4.698470000
-2.661650000
2.220111000
-4.631734000
-2.776155000
2.220639000
-4.562210000
-2.888987000
2.221240000
-4.489936000
-3.000079000
2.221902000
-4.414958000
-3.109364000
2.222614000
-4.337321000
-3.216776000
2.223362000
-4.257071000
-3.322251000
2.224134000
-4.174256000
-3.425724000
2.224920000
-4.088928000
-3.527133000
2.225709000
-4.001136000
-3.626419000
2.226497000
-3.910934000
-3.723519000
2.227286000
-3.818377000
-3.818377000
2.228084000
-3.723519000
-3.910934000
2.228904000
-3.626419000
-4.001136000
2.229761000
-3.527133000
-4.088928000
2.230674000
-3.425724000
-4.174256000
2.231657000
-3.322251000
-4.257071000
2.232727000
-3.216776000
-4.337321000
2.233894000
-3.109364000
-4.414958000
2.235168000
-3.000079000
-4.489936000
2.236551000
-2.888987000
-4.562210000
2.238042000
-2.776155000
-4.631734000
2.239633000
-2.661650000
-4.698470000
2.241313000
-2.545542000
-4.762375000
2.243068000
-2.427901000
-4.823411000
2.244883000
-2.308798000
-4.881542000
2.246750000
-2.188303000
-4.936733000
2.248659000
-2.066491000
-4.988949000
2.250607000
-1.943433000
-5.038161000
2.252588000
-1.819205000
-5.084338000
2.254599000
-1.693882000
-5.127452000
2.256635000
-1.567537000
-5.167478000
2.258694000
-1.440249000
-5.204391000
2.260776000
-1.312093000
-5.238169000
2.262880000
-1.183147000
-5.268792000
2.265008000
-1.053488000
-5.296240000
2.267159000
-0.923194200
-5.320499000
2.269327000
-0.792344500
-5.341553000
2.271498000
-0.661017700
-5.359390000
2.273656000
-0.529292600
-5.373998000
2.275779000
-0.397248700
-5.385368000
2.277846000
-0.264965400
-5.393496000
2.279841000
-0.132522600
-5.398374000
2.281750000
0.000000000
-5.400000000
2.283569000
0.132522600
-5.398374000
2.285282000
0.264965400
-5.393496000
2.286869000
0.397248700
-5.385368000
2.288272000
0.529292600
-5.373998000
2.289418000
0.661017700
-5.359390000
2.290262000
0.792344500
-5.341553000
2.290857000
0.923194200
-5.320499000
2.291339000
1.053488000
-5.296240000
2.291803000
1.183147000
-5.268792000
2.292214000
1.312093000
-5.238169000
2.292467000
1.440249000
-5.204391000
2.292511000
1.567537000
-5.167478000
2.292407000
1.693882000
-5.127452000
2.292248000
1.819205000
-5.084338000
2.292096000
1.943433000
-5.038161000
2.291907000
2.066491000
-4.988949000
2.291557000
2.188303000
-4.936733000
2.290902000
2.308798000
-4.881542000
2.289938000
2.427901000
-4.823411000
2.288874000
2.545542000
-4.762375000
2.287972000
2.661650000
-4.698470000
2.287343000
2.776155000
-4.631734000
2.286885000
2.888987000
-4.562210000
2.286408000
3.000079000
-4.489936000
2.285762000
3.109364000
-4.414958000
2.284857000
3.216776000
-4.337321000
2.283646000
3.322251000
-4.257071000
2.282086000
3.425724000
-4.174256000
2.280153000
3.527133000
-4.088928000
2.277827000
3.626419000
-4.001136000
2.275103000
3.723519000
-3.910934000
2.271993000
3.818377000
-3.818377000
2.268522000
3.910934000
-3.723519000
2.264728000
4.001136000
-3.626419000
2.260654000
4.088928000
-3.527133000
2.256341000
4.174256000
-3.425724000
2.251835000
4.257071000
-3.322251000
2.247196000
4.337321000
-3.216776000
2.242507000
4.414958000
-3.109364000
2.237854000
4.489936000
-3.000079000
2.233304000
4.562210000
-2.888987000
2.228886000
4.631734000
-2.776155000
2.224604000
4.698470000
-2.661650000
2.220449000
4.762375000
-2.545542000
2.216417000
4.823411000
-2.427901000
2.212505000
4.881542000
-2.308798000
2.208719000
4.936733000
-2.188303000
2.205068000
4.988949000
-2.066491000
2.201570000
5.038161000
-1.943433000
2.198255000
5.084338000
-1.819205000
2.195153000
5.127452000
-1.693882000
2.192278000
5.167478000
-1.567537000
2.189625000
5.204391000
-1.440249000
2.187175000
5.238169000
-1.312093000
2.184918000
5.268792000
-1.183147000
2.182855000
5.296240000
-1.053488000
2.180984000
5.320499000
-0.923194200
2.179285000
5.341553000
-0.792344500
2.177713000
5.359390000
-0.661017700
2.176216000
5.373998000
-0.529292600
2.174754000
5.385368000
-0.397248700
2.173300000
5.393496000
-0.264965400
2.171825000
5.398374000
-0.132522600
2.170302000
5.539388000
0.821690600
2.314281000
5.517555000
0.957386600
2.308646000
5.492397000
1.092506000
2.303257000
5.463932000
1.226967000
2.298175000
5.432175000
1.360689000
2.293412000
5.397146000
1.493591000
2.288940000
5.358866000
1.625594000
2.284718000
5.317358000
1.756618000
2.280700000
5.272646000
1.886583000
2.276857000
5.224760000
2.015412000
2.273181000
5.173725000
2.143027000
2.269685000
5.119575000
2.269351000
2.266411000
5.062340000
2.394308000
2.263419000
5.002056000
2.517823000
2.260791000
4.938759000
2.639822000
2.258632000
4.872487000
2.760230000
2.257070000
4.803280000
2.878975000
2.256267000
4.731180000
2.995987000
2.256435000
4.656229000
3.111193000
2.257840000
4.578475000
3.224526000
2.260812000
4.497962000
3.335916000
2.265729000
4.414740000
3.445297000
2.272985000
4.328858000
3.552602000
2.282937000
4.240369000
3.657768000
2.295829000
4.149326000
3.760730000
2.311729000
4.055784000
3.861427000
2.330494000
3.959798000
3.959798000
2.351752000
3.861427000
4.055784000
2.374914000
3.760730000
4.149326000
2.399194000
3.657768000
4.240369000
2.423678000
-4.578475000
3.224526000
2.483155000
-4.656229000
3.111193000
2.480015000
-4.731180000
2.995987000
2.477382000
-4.803280000
2.878975000
2.475085000
-4.872487000
2.760230000
2.472898000
-4.938759000
2.639822000
2.470666000
-5.002056000
2.517823000
2.468343000
-5.062340000
2.394308000
2.465944000
-5.119575000
2.269351000
2.463490000
-5.173725000
2.143027000
2.460994000
-5.224760000
2.015412000
2.458475000
-5.272646000
1.886583000
2.455948000
-5.317358000
1.756618000
2.453433000
-5.358866000
1.625594000
2.450950000
-5.397146000
1.493591000
2.448516000
-5.432175000
1.360689000
2.446146000
-5.463932000
1.226967000
2.443853000
-5.492397000
1.092506000
2.441644000
-5.517555000
0.957386600
2.439525000
-5.539388000
0.821690600
2.437496000
-5.557886000
0.685499800
2.435557000
-5.573034000
0.548896000
2.433707000
-5.584826000
0.411961600
2.431941000
-5.593255000
0.274779000
2.430256000
-5.598313000
0.137430900
2.428651000
-5.600000000
0.000000000
2.427123000
-5.598313000
-0.137430900
2.425670000
-5.593255000
-0.274779000
2.424292000
-5.584826000
-0.411961600
2.422988000
-5.573034000
-0.548896000
2.421758000
-5.557886000
-0.685499800
2.420601000
-5.539388000
-0.821690600
2.419518000
-5.517555000
-0.957386600
2.418510000
-5.492397000
-1.092506000
2.417579000
-5.463932000
-1.226967000
2.416731000
-5.432175000
-1.360689000
2.415974000
-5.397146000
-1.493591000
2.415320000
-5.358866000
-1.625594000
2.414784000
-5.317358000
-1.756618000
2.414381000
-5.272646000
-1.886583000
2.414127000
-5.224760000
-2.015412000
2.414034000
-5.173725000
-2.143027000
2.414110000
-5.119575000
-2.269351000
2.414356000
-5.062340000
-2.394308000
2.414765000
-5.002056000
-2.517823000
2.415324000
-4.938759000
-2.639822000
2.416016000
-4.872487000
-2.760230000
2.416818000
-4.803280000
-2.878975000
2.417710000
-4.731180000
-2.995987000
2.418673000
-4.656229000
-3.111193000
2.419689000
-4.578475000
-3.224526000
2.420743000
-4.497962000
-3.335916000
2.421819000
-4.414740000
-3.445297000
2.422904000
-4.328858000
-3.552602000
2.423985000
-4.240369000
-3.657768000
2.425055000
-4.149326000
-3.760730000
2.426108000
-4.055784000
-3.861427000
2.427150000
-3.959798000
-3.959798000
2.428189000
-3.861427000
-4.055784000
2.429242000
-3.760730000
-4.149326000
2.430328000
-3.657768000
-4.240369000
2.431465000
-3.552602000
-4.328858000
2.432673000
-3.445297000
-4.414740000
2.433964000
-3.335916000
-4.497962000
2.435350000
-3.224526000
-4.578475000
2.436837000
-3.111193000
-4.656229000
2.438425000
-2.995987000
-4.731180000
2.440112000
-2.878975000
-4.803280000
2.441886000
-2.760230000
-4.872487000
2.443736000
-2.639822000
-4.938759000
2.445647000
-2.517823000
-5.002056000
2.447605000
-2.394308000
-5.062340000
2.449600000
-2.269351000
-5.119575000
2.451623000
-2.143027000
-5.173725000
2.453672000
-2.015412000
-5.224760000
2.455746000
-1.886583000
-5.272646000
2.457846000
-1.756618000
-5.317358000
2.459979000
-1.625594000
-5.358866000
2.462158000
-1.493591000
-5.397146000
2.464400000
-1.360689000
-5.432175000
2.466724000
-1.226967000
-5.463932000
2.469150000
-1.092506000
-5.492397000
2.471684000
-0.957386600
-5.517555000
2.474324000
-0.821690600
-5.539388000
2.477047000
-0.685499800
-5.557886000
2.479821000
-0.548896000
-5.573034000
2.482600000
-0.411961600
-5.584826000
2.485338000
-0.274779000
-5.593255000
2.487992000
-0.137430900
-5.598313000
2.490531000
0.000000000
-5.600000000
2.492938000
0.137430900
-5.598313000
2.495191000
0.274779000
-5.593255000
2.497273000
0.411961600
-5.584826000
2.499133000
0.548896000
-5.573034000
2.500705000
0.685499800
-5.557886000
2.501952000
0.821690600
-5.539388000
2.502930000
0.957386600
-5.517555000
2.503770000
1.092506000
-5.492397000
2.504562000
1.226967000
-5.463932000
2.505253000
1.360689000
-5.432175000
2.505722000
1.493591000
-5.397146000
2.505898000
1.625594000
-5.358866000
2.505826000
1.756618000
-5.317358000
2.505593000
1.886583000
-5.272646000
2.505256000
2.015412000
-5.224760000
2.504780000
2.143027000
-5.173725000
2.504056000
2.269351000
-5.119575000
2.502957000
2.394308000
-5.062340000
2.501499000
2.517823000
-5.002056000
2.499907000
2.639822000
-4.938759000
2.498455000
2.760230000
-4.872487000
2.497257000
2.878975000
-4.803280000
2.496210000
2.995987000
-4.731180000
2.495115000
3.111193000
-4.656229000
2.493807000
3.224526000
-4.578475000
2.492184000
3.335916000
-4.497962000
2.490181000
3.445297000
-4.414740000
2.487743000
3.552602000
-4.328858000
2.484835000
3.657768000
-4.240369000
2.481428000
3.760730000
-4.149326000
2.477514000
3.861427000
-4.055784000
2.473105000
3.959798000
-3.959798000
2.468231000
4.055784000
-3.861427000
2.462937000
4.149326000
-3.760730000
2.457275000
4.240369000
-3.657768000
2.451298000
4.328858000
-3.552602000
2.445062000
4.414740000
-3.445297000
2.438642000
4.497962000
-3.335916000
2.432129000
4.578475000
-3.224526000
2.425621000
4.656229000
-3.111193000
2.419194000
4.731180000
-2.995987000
2.412885000
4.803280000
-2.878975000
2.406709000
4.872487000
-2.760230000
2.400666000
4.938759000
-2.639822000
2.394766000
5.002056000
-2.517823000
2.389021000
5.062340000
-2.394308000
2.383454000
5.119575000
-2.269351000
2.378097000
5.173725000
-2.143027000
2.372993000
5.224760000
-2.015412000
2.368204000
5.272646000
-1.886583000
2.363796000
5.317358000
-1.756618000
2.359826000
5.358866000
-1.625594000
2.356339000
5.397146000
-1.493591000
2.353373000
5.432175000
-1.360689000
2.350972000
5.463932000
-1.226967000
2.349182000
5.492397000
-1.092506000
2.348019000
5.517555000
-0.957386600
2.347441000
5.539388000
-0.821690600
2.347325000
5.557886000
-0.685499800
2.347476000
5.573034000
-0.548896000
2.347655000
5.584826000
-0.411961600
2.347591000
5.593255000
-0.274779000
2.347007000
5.598313000
-0.137430900
2.345655000
-4.741992000
3.339688000
2.705578000
-4.822524000
3.222307000
2.700559000
-4.900151000
3.102986000
2.696267000
-4.974826000
2.981796000
2.692550000
-5.046504000
2.858810000
2.689182000
-5.115144000
2.734101000
2.685997000
-5.180701000
2.607746000
2.682923000
-5.243138000
2.479820000
2.679936000
-5.302417000
2.350400000
2.677020000
-5.358501000
2.219564000
2.674145000
-5.411358000
2.087391000
2.671289000
-5.460956000
1.953961000
2.668433000
-5.507264000
1.819354000
2.665570000
-5.550254000
1.683651000
2.662698000
-5.589901000
1.546934000
2.659827000
-5.626182000
1.409285000
2.656968000
-5.659072000
1.270787000
2.654139000
-5.688555000
1.131524000
2.651359000
-5.714611000
0.991579000
2.648648000
-5.737224000
0.851036700
2.646028000
-5.756382000
0.709982000
2.643516000
-5.772071000
0.568499400
2.641130000
-5.784285000
0.426674500
2.638884000
-5.793014000
0.284592500
2.636787000
-5.798254000
0.142339100
2.634844000
-5.800000000
0.000000000
2.633055000
-5.798254000
-0.142339100
2.631418000
-5.793014000
-0.284592500
2.629922000
-5.784285000
-0.426674500
2.628560000
-5.772071000
-0.568499400
2.627320000
-5.756382000
-0.709982000
2.626193000
-5.737224000
-0.851036700
2.625174000
-5.714611000
-0.991579000
2.624261000
-5.688555000
-1.131524000
2.623458000
-5.659072000
-1.270787000
2.622774000
-5.626182000
-1.409285000
2.622222000
-5.589901000
-1.546934000
2.621816000
-5.550254000
-1.683651000
2.621572000
-5.507264000
-1.819354000
2.621502000
-5.460956000
-1.953961000
2.621617000
-5.411358000
-2.087391000
2.621923000
-5.358501000
-2.219564000
2.622417000
-5.302417000
-2.350400000
2.623094000
-5.243138000
-2.479820000
2.623938000
-5.180701000
-2.607746000
2.624931000
-5.115144000
-2.734101000
2.626050000
-5.046504000
-2.858810000
2.627272000
-4.974826000
-2.981796000
2.628573000
-4.900151000
-3.102986000
2.629935000
-4.822524000
-3.222307000
2.631339000
-4.741992000
-3.339688000
2.632770000
-4.658604000
-3.455056000
2.634212000
-4.572409000
-3.568343000
2.635652000
-4.483460000
-3.679481000
2.637075000
-4.391811000
-3.788403000
2.638475000
-4.297517000
-3.895042000
2.639848000
-4.200634000
-3.999336000
2.641199000
-4.101219000
-4.101219000
2.642542000
-3.999336000
-4.200634000
2.643897000
-3.895042000
-4.297517000
2.645286000
-3.788403000
-4.391811000
2.646733000
-3.679481000
-4.483460000
2.648256000
-3.568343000
-4.572409000
2.649870000
-3.455056000
-4.658604000
2.651582000
-3.339688000
-4.741992000
2.653392000
-3.222307000
-4.822524000
2.655296000
-3.102986000
-4.900151000
2.657280000
-2.981796000
-4.974826000
2.659327000
-2.858810000
-5.046504000
2.661416000
-2.734101000
-5.115144000
2.663526000
-2.607746000
-5.180701000
2.665638000
-2.479820000
-5.243138000
2.667741000
-2.350400000
-5.302417000
2.669831000
-2.219564000
-5.358501000
2.671916000
-2.087391000
-5.411358000
2.674014000
-1.953961000
-5.460956000
2.676162000
-1.819354000
-5.507264000
2.678413000
-1.683651000
-5.550254000
2.680836000
-1.546934000
-5.589901000
2.683510000
-1.409285000
-5.626182000
2.686515000
-1.270787000
-5.659072000
2.689912000
-1.131524000
-5.688555000
2.693733000
-0.991579000
-5.714611000
2.697965000
-0.851036700
-5.737224000
2.702548000
-0.709982000
-5.756382000
2.707381000
-0.568499400
-5.772071000
2.712332000
-0.426674500
-5.784285000
2.717265000
-5.291528000
2.828381000
2.917688000
-5.359346000
2.697668000
2.912870000
-5.423936000
2.565331000
2.908529000
-5.485259000
2.431448000
2.904611000
-5.543277000
2.296101000
2.901026000
-5.597957000
2.159370000
2.897675000
-5.649264000
2.021339000
2.894457000
-5.697169000
1.882091000
2.891290000
-5.741642000
1.741708000
2.888111000
-5.782656000
1.600276000
2.884883000
-5.820188000
1.457881000
2.881590000
-5.854213000
1.314607000
2.878239000
-5.884711000
1.170542000
2.874852000
-5.911666000
1.025771000
2.871468000
-5.935059000
0.880382800
2.868130000
-5.954877000
0.734464000
2.864889000
-5.971108000
0.588102800
2.861796000
-5.983743000
0.441387400
2.858898000
-5.992773000
0.294406100
2.856234000
-5.998193000
0.147247400
2.853828000
-6.000000000
0.000000000
2.851692000
-5.998193000
-0.147247400
2.849823000
-5.992773000
-0.294406100
2.848202000
-5.983743000
-0.441387400
2.846804000
-5.971108000
-0.588102800
2.845597000
-5.954877000
-0.734464000
2.844552000
-5.935059000
-0.880382800
2.843651000
-5.911666000
-1.025771000
2.842883000
-5.884711000
-1.170542000
2.842251000
-5.854213000
-1.314607000
2.841765000
-5.820188000
-1.457881000
2.841445000
-5.782656000
-1.600276000
2.841308000
-5.741642000
-1.741708000
2.841371000
-5.697169000
-1.882091000
2.841648000
-5.649264000
-2.021339000
2.842143000
-5.597957000
-2.159370000
2.842857000
-5.543277000
-2.296101000
2.843786000
-5.485259000
-2.431448000
2.844919000
-5.423936000
-2.565331000
2.846243000
-5.359346000
-2.697668000
2.847739000
-5.291528000
-2.828381000
2.849385000
-5.220522000
-2.957389000
2.851159000
-5.146372000
-3.084617000
2.853032000
-5.069121000
-3.209986000
2.854980000
-4.988818000
-3.333421000
2.856976000
-4.905509000
-3.454849000
2.858996000
-4.819245000
-3.574196000
2.861017000
-4.730079000
-3.691390000
2.863020000
-4.638062000
-3.806360000
2.864993000
-4.543253000
-3.919037000
2.866929000
-4.445707000
-4.029354000
2.868832000
-4.345483000
-4.137243000
2.870716000
-4.242640000
-4.242640000
2.872601000
-4.137243000
-4.345483000
2.874512000
-4.029354000
-4.445707000
2.876476000
-3.919037000
-4.543253000
2.878516000
-3.806360000
-4.638062000
2.880646000
-3.691390000
-4.730079000
2.882873000
-3.574196000
-4.819245000
2.885195000
-3.454849000
-4.905509000
2.887603000
-3.333421000
-4.988818000
2.890082000
-3.209986000
-5.069121000
2.892614000
-3.084617000
-5.146372000
2.895180000
-2.957389000
-5.220522000
2.897765000
-2.828381000
-5.291528000
2.900363000
-2.697668000
-5.359346000
2.902979000
-2.565331000
-5.423936000
2.905633000
-2.431448000
-5.485259000
2.908357000
-2.296101000
-5.543277000
2.911194000
-2.159370000
-5.597957000
2.914196000
-2.021339000
-5.649264000
2.917413000
-1.882091000
-5.697169000
2.920897000
-1.741708000
-5.741642000
2.924697000
-1.600276000
-5.782656000
2.928848000
-1.457881000
-5.820188000
2.933373000
-1.314607000
-5.854213000
2.938272000
-1.170542000
-5.884711000
2.943518000
