# Supplementary material for: Customized Finite Element Modelling of the Human Cornea
Source: PLoS One. 2015 Jun 22;10(6):e0130426. doi: 10.1371/journal.pone.0130426 (PMC4476710; doi:10.1371/journal.pone.0130426)
Supplement: S1 Dataset — The.xyz files contain the coordinates lying on the anterior surface of th e cornea and.csv files contain the thicknesses associated to these points. (ZIP) [file pone.0130426.s001.zip › SupplementaryFiles/S9_Dataset.csv.csv]

Radii [mm]
0.000000000; 0.200000000; 0.400000000; 0.600000000; 0.800000000; 1.000000000; 1.200000000; 1.400000000; 1.600000000; 1.800000000; 2.000000000; 2.200000000; 2.400000000; 2.600000000; 2.800000000; 3.000000000; 3.200000000; 3.400000000; 3.600000000; 3.800000000; 4.000000000; 4.200000000; 4.400000000; 4.600000000; 4.800000000; 5.000000000; 5.200000000; 5.400000000; 5.600000000; 5.800000000; 6.0000000…
CornealThickness [um]
535.747500000; 535.747500000; 535.747500000; 535.747500000; 535.747500000; 535.747500000; 535.747500000; 535.747500000; 535.747500000; 535.747500000; 535.747500000; 535.747500000; 535.747500000; 535.747500000; 535.747500000; 535.747500000; 535.747500000; 535.747500000; 535.747500000; 535.747500000; 535.747500000; 535.747500000; 535.747500000; 535.747500000; 535.747500000; 535.747500000; 535.74750…
533.607600000; 533.654900000; 533.704900000; 533.757500000; 533.812700000; 533.870500000; 533.930700000; 533.993300000; 534.058300000; 534.125500000; 534.194900000; 534.266200000; 534.339400000; 534.414200000; 534.490700000; 534.568500000; 534.647600000; 534.727800000; 534.808800000; 534.890700000; 534.973000000; 535.055800000; 535.138800000; 535.221900000; 535.304800000; 535.387600000; 535.47000…
531.901700000; 531.991700000; 532.087600000; 532.189400000; 532.296900000; 532.410200000; 532.529000000; 532.653300000; 532.783000000; 532.917700000; 533.057300000; 533.201400000; 533.350000000; 533.502500000; 533.658800000; 533.818400000; 533.981000000; 534.146200000; 534.313700000; 534.483000000; 534.653800000; 534.825700000; 534.998300000; 535.171200000; 535.344100000; 535.516600000; 535.68840…
530.746300000; 530.878200000; 531.019100000; 531.168800000; 531.327300000; 531.494500000; 531.670300000; 531.854500000; 532.046800000; 532.247000000; 532.454800000; 532.669700000; 532.891400000; 533.119600000; 533.353600000; 533.593000000; 533.837200000; 534.085800000; 534.338200000; 534.593800000; 534.852000000; 535.112300000; 535.374100000; 535.636800000; 535.900000000; 536.163100000; 536.42550…
530.138900000; 530.305100000; 530.483100000; 530.673200000; 530.875100000; 531.089100000; 531.314700000; 531.551900000; 531.800600000; 532.060200000; 532.330600000; 532.611100000; 532.901400000; 533.200900000; 533.508900000; 533.824900000; 534.148100000; 534.477800000; 534.813300000; 535.153700000; 535.498300000; 535.846300000; 536.196800000; 536.549200000; 536.902700000; 537.256500000; 537.61000…
530.100100000; 530.300400000; 530.515500000; 530.745600000; 530.990700000; 531.250600000; 531.525300000; 531.814700000; 532.118400000; 532.436000000; 532.767300000; 533.111600000; 533.468500000; 533.837300000; 534.217300000; 534.607700000; 535.007900000; 535.416900000; 535.833800000; 536.257800000; 536.687800000; 537.123000000; 537.562300000; 538.004900000; 538.450000000; 538.896400000; 539.34350…
530.921100000; 531.157300000; 531.411000000; 531.682200000; 531.970700000; 532.276600000; 532.599700000; 532.939600000; 533.296200000; 533.669100000; 534.057600000; 534.461400000; 534.879900000; 535.312300000; 535.757900000; 536.216000000; 536.685600000; 537.165900000; 537.655900000; 538.154700000; 538.661100000; 539.174300000; 539.693200000; 540.216700000; 540.744000000; 541.273900000; 541.80570…
532.486900000; 532.747100000; 533.028100000; 533.329800000; 533.652300000; 533.995500000; 534.359400000; 534.743800000; 535.148200000; 535.572300000; 536.015700000; 536.477900000; 536.958100000; 537.455600000; 537.969500000; 538.499100000; 539.043300000; 539.601100000; 540.171400000; 540.753200000; 541.345100000; 541.946000000; 542.554700000; 543.170000000; 543.790800000; 544.415600000; 545.04360…
534.955900000; 535.251000000; 535.568700000; 535.909000000; 536.271800000; 536.657000000; 537.064600000; 537.494200000; 537.945500000; 538.418200000; 538.911700000; 539.425600000; 539.959000000; 540.511500000; 541.082000000; 541.669700000; 542.273700000; 542.892900000; 543.526300000; 544.172700000; 544.831100000; 545.500200000; 546.178700000; 546.865600000; 547.559400000; 548.259200000; 548.96360…
538.228100000; 538.547200000; 538.891000000; 539.259500000; 539.652700000; 540.070400000; 540.512500000; 540.978800000; 541.468900000; 541.982500000; 542.519200000; 543.078400000; 543.659600000; 544.262200000; 544.885400000; 545.528300000; 546.190200000; 546.870100000; 547.567000000; 548.279700000; 549.007300000; 549.748500000; 550.502200000; 551.267100000; 552.041900000; 552.825400000; 553.61650…
542.239400000; 542.586100000; 542.958500000; 543.356500000; 543.780000000; 544.228900000; 544.703100000; 545.202300000; 545.726300000; 546.275100000; 546.848100000; 547.445300000; 548.066200000; 548.710400000; 549.377300000; 550.066500000; 550.777300000; 551.509100000; 552.261100000; 553.032400000; 553.822300000; 554.629600000; 555.453400000; 556.292600000; 557.146000000; 558.012500000; 558.89080…
547.319900000; 547.678200000; 548.064800000; 548.479300000; 548.921600000; 549.391700000; 549.889100000; 550.413800000; 550.965600000; 551.544300000; 552.149500000; 552.781100000; 553.438700000; 554.121900000; 554.830500000; 555.564000000; 556.321800000; 557.103500000; 557.908400000; 558.735800000; 559.585100000; 560.455400000; 561.345900000; 562.255500000; 563.183200000; 564.128100000; 565.08890…
553.648900000; 554.021500000; 554.423600000; 554.854900000; 555.314900000; 555.803600000; 556.320500000; 556.865500000; 557.438200000; 558.038600000; 558.666200000; 559.321000000; 560.002700000; 560.711000000; 561.445900000; 562.206900000; 562.993800000; 563.806400000; 564.644200000; 565.506700000; 566.393600000; 567.304100000; 568.237800000; 569.193900000; 570.171600000; 571.170000000; 572.18810…
560.359200000; 560.758100000; 561.191200000; 561.658100000; 562.158300000; 562.691300000; 563.256500000; 563.853300000; 564.481300000; 565.139700000; 565.828200000; 566.546100000; 567.292800000; 568.068000000; 568.871000000; 569.701200000; 570.558300000; 571.441800000; 572.351000000; 573.285400000; 574.244600000; 575.227900000; 576.234700000; 577.264500000; 578.316500000; 579.390000000; 580.48410…
568.305400000; 568.730500000; 569.194300000; 569.695900000; 570.235000000; 570.810700000; 571.422400000; 572.069500000; 572.751200000; 573.466700000; 574.215600000; 574.996800000; 575.809800000; 576.653800000; 577.528100000; 578.431900000; 579.364500000; 580.325100000; 581.313000000; 582.327500000; 583.367700000; 584.432900000; 585.522200000; 586.635000000; 587.770400000; 588.927600000; 590.10570…
577.325600000; 577.777300000; 578.271900000; 578.808600000; 579.386600000; 580.005100000; 580.663100000; 581.359700000; 582.094200000; 582.865500000; 583.672800000; 584.515100000; 585.391700000; 586.301700000; 587.244200000; 588.218300000; 589.223300000; 590.258400000; 591.322600000; 592.415300000; 593.535600000; 594.682700000; 595.856000000; 597.054500000; 598.277400000; 599.524000000; 600.79320…
586.860400000; 587.295900000; 587.778700000; 588.307900000; 588.882500000; 589.501600000; 590.164200000; 590.869400000; 591.616300000; 592.403900000; 593.231300000; 594.097700000; 595.002300000; 595.944300000; 596.922900000; 597.937400000; 598.987200000; 600.071400000; 601.189600000; 602.341200000; 603.525600000; 604.742100000; 605.990400000; 607.269800000; 608.579700000; 609.919400000; 611.28820…
596.219700000; 596.655600000; 597.144000000; 597.683800000; 598.273900000; 598.913300000; 599.601000000; 600.336000000; 601.117600000; 601.944800000; 602.817000000; 603.733600000; 604.693800000; 605.697300000; 606.743200000; 607.831200000; 608.960800000; 610.131300000; 611.342500000; 612.593700000; 613.884400000; 615.214200000; 616.582400000; 617.988400000; 619.431500000; 620.910600000; 622.42470…
607.202300000; 607.662100000; 608.189100000; 608.781300000; 609.436800000; 610.154100000; 610.931000000; 611.766000000; 612.657300000; 613.603500000; 614.603000000; 615.654200000; 616.755700000; 617.906300000; 619.104500000; 620.348900000; 621.638400000; 622.971500000; 624.347000000; 625.763700000; 627.220300000; 628.715400000; 630.247900000; 631.816300000; 633.419100000; 635.054900000; 636.72160…
623.539100000; 624.018600000; 624.570300000; 625.192200000; 625.882000000; 626.637500000; 627.456700000; 628.337500000; 629.277900000; 630.276000000; 631.330000000; 632.437900000; 633.597800000; 634.808000000; 636.066400000; 637.371200000; 638.720200000; 640.111300000; 641.542700000; 643.012200000; 644.517800000; 646.057300000; 647.628800000; 649.230400000; 650.859800000; 652.515000000; 654.19370…
642.002400000; 642.486300000; 643.048000000; 643.685300000; 644.396400000; 645.178900000; 646.030900000; 646.950300000; 647.934600000; 648.981800000; 650.089300000; 651.254500000; 652.474700000; 653.746900000; 655.067900000; 656.434200000; 657.842300000; 659.288700000; 660.769600000; 662.281400000; 663.820700000; 665.384200000; 666.968600000; 668.571000000; 670.188800000; 671.819300000; 673.45980…
662.740500000; 663.229900000; 663.801200000; 664.452300000; 665.180800000; 665.984800000; 666.861700000; 667.809200000; 668.824600000; 669.905300000; 671.048000000; 672.249500000; 673.505900000; 674.813000000; 676.166100000; 677.560200000; 678.989900000; 680.449600000; 681.933900000; 683.437100000; 684.954000000; 686.479600000; 688.009300000; 689.539400000; 691.066000000; 692.586200000; 694.09720…
686.044900000; 686.545800000; 687.127600000; 687.788000000; 688.524600000; 689.335000000; 690.216700000; 691.167200000; 692.183800000; 693.263400000; 694.402200000; 695.596300000; 696.840700000; 698.129800000; 699.457300000; 700.816000000; 702.198500000; 703.596800000; 705.002900000; 706.409200000; 707.808200000; 709.193600000; 710.559500000; 711.901200000; 713.215000000; 714.497900000; 715.74770…
712.206800000; 712.740000000; 713.343800000; 714.015200000; 714.751300000; 715.549600000; 716.407800000; 717.323700000; 718.294900000; 719.318900000; 720.392400000; 721.511500000; 722.671100000; 723.865100000; 725.085900000; 726.325100000; 727.573100000; 728.819900000; 730.055000000; 731.268300000; 732.450300000; 733.592300000; 734.687000000; 735.728600000; 736.712400000; 737.635500000; 738.49580…
740.620200000; 741.151500000; 741.734800000; 742.366600000; 743.043800000; 743.764300000; 744.526400000; 745.328700000; 746.169900000; 747.048500000; 747.961900000; 748.906600000; 749.877300000; 750.867200000; 751.867100000; 752.866500000; 753.852900000; 754.813200000; 755.733600000; 756.601100000; 757.403600000; 758.130600000; 758.773900000; 759.327500000; 759.788100000; 760.153900000; 760.42550…
770.548400000; 771.059700000; 771.596800000; 772.154700000; 772.729400000; 773.317900000; 773.918100000; 774.528900000; 775.149200000; 775.778300000; 776.414300000; 777.054600000; 777.694600000; 778.327200000; 778.943200000; 779.530600000; 780.075400000; 780.562400000; 780.975400000; 781.299000000; 781.519000000; 781.623700000; 781.604200000; 781.455100000; 781.173800000; 780.760600000; 780.21780…
800.774500000; 801.253700000; 801.715900000; 802.155600000; 802.568400000; 802.950900000; 803.300900000; 803.616800000; 803.897900000; 804.143600000; 804.352300000; 804.521800000; 804.647500000; 804.722700000; 804.737400000; 804.679000000; 804.532700000; 804.281600000; 803.908600000; 803.397500000; 802.734300000; 801.908300000; 800.913300000; 799.747400000; 798.413300000; 796.917200000; 795.26870…
830.003500000; 830.371800000; 830.645600000; 830.819200000; 830.888200000; 830.850000000; 830.703000000; 830.447500000; 830.084500000; 829.615500000; 829.042100000; 828.365100000; 827.583400000; 826.694000000; 825.690900000; 824.565500000; 823.307000000; 821.903300000; 820.342500000; 818.614600000; 816.713000000; 814.635700000; 812.386700000; 809.975300000; 807.416200000; 804.727800000; 801.93120…
853.623400000; 853.706400000; 853.607300000; 853.313500000; 852.814600000; 852.103600000; 851.176600000; 850.033200000; 848.676500000; 847.112400000; 845.349800000; 843.398800000; 841.270100000; 838.973500000; 836.517300000; 833.907400000; 831.147500000; 828.240400000; 825.189000000; 821.998900000; 818.680200000; 815.249100000; 811.729000000; 808.150000000; 804.547900000; 800.962200000; 797.43400…
862.872100000; 862.521200000; 861.858300000; 860.861000000; 859.511800000; 857.799400000; 855.718600000; 853.271700000; 850.468100000; 847.325300000; 843.867200000; 840.124100000; 836.130400000; 831.922500000; 827.537900000; 823.012200000; 818.379400000; 813.671700000; 808.921200000; 804.161600000; 799.431000000; 794.773000000; 790.237900000; 785.881300000; 781.762100000; 777.938700000; 774.46510…
863.484300000; 863.134200000; 862.553800000; 861.687500000; 860.484500000; 858.902200000; 856.908800000; 854.486100000; 851.631500000; 848.359100000; 844.700000000; 840.700700000; 836.420800000; 831.928400000; 827.296300000; 822.597700000; -1000.000000000; -1000.000000000; -1000.000000000; -1000.000000000; -1000.000000000; 796.700700000; 793.335400000; 790.399700000; 787.945000000; 786.011500000;…
ElevationAnterior [um]
0.000000000; 0.000000000; 0.000000000; 0.000000000; 0.000000000; 0.000000000; 0.000000000; 0.000000000; 0.000000000; 0.000000000; 0.000000000; 0.000000000; 0.000000000; 0.000000000; 0.000000000; 0.000000000; 0.000000000; 0.000000000; 0.000000000; 0.000000000; 0.000000000; 0.000000000; 0.000000000; 0.000000000; 0.000000000; 0.000000000; 0.000000000; 0.000000000; 0.000000000; 0.000000000; 0.0000000…
0.002787064; 0.002787699; 0.002788039; 0.002788218; 0.002788367; 0.002788582; 0.002788916; 0.002789366; 0.002789876; 0.002790354; 0.002790691; 0.002790781; 0.002790543; 0.002789929; 0.002788923; 0.002787542; 0.002785828; 0.002783837; 0.002781641; 0.002779318; 0.002776945; 0.002774598; 0.002772342; 0.002770227; 0.002768285; 0.002766530; 0.002764959; 0.002763561; 0.002762317; 0.002761204; 0.0027602…
0.011154760; 0.011157300; 0.011158670; 0.011159390; 0.011159980; 0.011160840; 0.011162180; 0.011163980; 0.011166030; 0.011167940; 0.011169290; 0.011169650; 0.011168700; 0.011166240; 0.011162210; 0.011156680; 0.011149810; 0.011141830; 0.011133030; 0.011123720; 0.011114210; 0.011104810; 0.011095770; 0.011087300; 0.011079510; 0.011072480; 0.011066190; 0.011060590; 0.011055600; 0.011051140; 0.0110471…
0.024782170; 0.024788290; 0.024791880; 0.024794130; 0.024796240; 0.024799180; 0.024803550; 0.024809510; 0.024816720; 0.024824500; 0.024831970; 0.024838200; 0.024842420; 0.024844100; 0.024843000; 0.024839210; 0.024833040; 0.024825000; 0.024815730; 0.024805910; 0.024796220; 0.024787280; 0.024779610; 0.024773550; 0.024769310; 0.024766940; 0.024766380; 0.024767480; 0.024770020; 0.024773770; 0.0247784…
0.044895270; 0.044895460; 0.044895130; 0.044894710; 0.044894680; 0.044895440; 0.044897180; 0.044899900; 0.044903340; 0.044907120; 0.044910780; 0.044913910; 0.044916140; 0.044917200; 0.044916840; 0.044914850; 0.044910940; 0.044904820; 0.044896120; 0.044884520; 0.044869800; 0.044851900; 0.044830960; 0.044807360; 0.044781660; 0.044754560; 0.044726800; 0.044699140; 0.044672240; 0.044646670; 0.0446228…
0.070048570; 0.070050290; 0.070050520; 0.070050260; 0.070050570; 0.070052340; 0.070056060; 0.070061760; 0.070069040; 0.070077170; 0.070085280; 0.070092490; 0.070098060; 0.070101430; 0.070102190; 0.070100000; 0.070094620; 0.070085760; 0.070073150; 0.070056570; 0.070035900; 0.070011270; 0.069982990; 0.069951660; 0.069918090; 0.069883190; 0.069847970; 0.069813360; 0.069780220; 0.069749220; 0.0697208…
0.100778100; 0.100777800; 0.100774900; 0.100771100; 0.100768300; 0.100767900; 0.100771200; 0.100778300; 0.100789000; 0.100802400; 0.100817000; 0.100831500; 0.100844700; 0.100855400; 0.100862700; 0.100866200; 0.100865300; 0.100859500; 0.100848500; 0.100832100; 0.100810400; 0.100783400; 0.100751800; 0.100716300; 0.100678000; 0.100638200; 0.100598200; 0.100559000; 0.100521900; 0.100487500; 0.1004565…
0.137190700; 0.137190400; 0.137186600; 0.137181000; 0.137176100; 0.137173700; 0.137175300; 0.137181400; 0.137191600; 0.137205000; 0.137220400; 0.137236100; 0.137250900; 0.137263600; 0.137273400; 0.137279600; 0.137281500; 0.137278700; 0.137270500; 0.137256600; 0.137236700; 0.137211200; 0.137180400; 0.137145500; 0.137107600; 0.137068100; 0.137028700; 0.136990800; 0.136955300; 0.136923300; 0.1368953…
0.179375100; 0.179375500; 0.179370800; 0.179363300; 0.179355300; 0.179349000; 0.179345800; 0.179346400; 0.179350500; 0.179357300; 0.179365800; 0.179374800; 0.179383500; 0.179391200; 0.179397500; 0.179401800; 0.179403700; 0.179402500; 0.179397300; 0.179387600; 0.179372800; 0.179352800; 0.179328100; 0.179299700; 0.179268800; 0.179236900; 0.179205700; 0.179176600; 0.179150700; 0.179129000; 0.1791117…
0.227231000; 0.227241000; 0.227245600; 0.227247000; 0.227248200; 0.227251400; 0.227258500; 0.227269900; 0.227285500; 0.227304300; 0.227325000; 0.227346300; 0.227367200; 0.227386900; 0.227404800; 0.227420400; 0.227433000; 0.227441800; 0.227446000; 0.227444800; 0.227437800; 0.227425100; 0.227407000; 0.227384700; 0.227359600; 0.227333300; 0.227307600; 0.227283900; 0.227263600; 0.227247400; 0.2272358…
0.280891800; 0.280925300; 0.280953900; 0.280980500; 0.281007900; 0.281038800; 0.281074700; 0.281116100; 0.281162400; 0.281212100; 0.281263400; 0.281314500; 0.281363900; 0.281410500; 0.281453300; 0.281491500; 0.281524300; 0.281551000; 0.281570500; 0.281582200; 0.281585900; 0.281581500; 0.281569800; 0.281552100; 0.281530100; 0.281505500; 0.281480400; 0.281456400; 0.281434900; 0.281416900; 0.2814029…
0.340599800; 0.340646500; 0.340689700; 0.340732500; 0.340778700; 0.340831400; 0.340893300; 0.340965300; 0.341047000; 0.341136600; 0.341231000; 0.341326700; 0.341420600; 0.341510100; 0.341593300; 0.341668700; 0.341735200; 0.341791500; 0.341836500; 0.341869400; 0.341889700; 0.341897600; 0.341894100; 0.341880800; 0.341860000; 0.341834200; 0.341805900; 0.341777200; 0.341749900; 0.341725200; 0.3417036…
0.406455100; 0.406502800; 0.406548500; 0.406596200; 0.406650600; 0.406716500; 0.406798500; 0.406900000; 0.407022000; 0.407162700; 0.407316700; 0.407476900; 0.407636000; 0.407788200; 0.407929500; 0.408057300; 0.408170100; 0.408266800; 0.408346200; 0.408407700; 0.408450700; 0.408475600; 0.408483600; 0.408476600; 0.408457400; 0.408429200; 0.408395300; 0.408358500; 0.408321400; 0.408285900; 0.4082528…
0.479446000; 0.479498300; 0.479549000; 0.479602400; 0.479663900; 0.479739000; 0.479832800; 0.479949300; 0.480089600; 0.480250700; 0.480425800; 0.480605300; 0.480780200; 0.480943400; 0.481090600; 0.481219800; 0.481330100; 0.481421000; 0.481492300; 0.481543500; 0.481574300; 0.481584900; 0.481576200; 0.481549900; 0.481509000; 0.481457100; 0.481398300; 0.481336900; 0.481276500; 0.481220500; 0.4811709…
0.559354400; 0.559404000; 0.559452900; 0.559505800; 0.559568600; 0.559647000; 0.559746100; 0.559869300; 0.560017100; 0.560185600; 0.560366500; 0.560549500; 0.560724400; 0.560883800; 0.561023100; 0.561140700; 0.561236000; 0.561309200; 0.561360400; 0.561389300; 0.561395700; 0.561379700; 0.561342200; 0.561285100; 0.561211900; 0.561127200; 0.561036500; 0.560945700; 0.560860000; 0.560784100; 0.5607210…
0.645962100; 0.646003400; 0.646044900; 0.646092000; 0.646150800; 0.646227200; 0.646326400; 0.646451500; 0.646602800; 0.646775400; 0.646960300; 0.647145800; 0.647320900; 0.647477300; 0.647610700; 0.647719100; 0.647802900; 0.647862800; 0.647899400; 0.647913000; 0.647904000; 0.647872400; 0.647819600; 0.647747800; 0.647661000; 0.647564400; 0.647463900; 0.647366100; 0.647276700; 0.647200400; 0.6471404…
0.739294800; 0.739340100; 0.739385800; 0.739437600; 0.739501900; 0.739585000; 0.739692300; 0.739827300; 0.739989800; 0.740174800; 0.740372100; 0.740569000; 0.740753400; 0.740916400; 0.741052900; 0.741161500; 0.741242600; 0.741297700; 0.741328400; 0.741335700; 0.741320700; 0.741284300; 0.741228000; 0.741154600; 0.741068100; 0.740973700; 0.740877300; 0.740785000; 0.740702300; 0.740633500; 0.7405813…
0.839721700; 0.839780600; 0.839840200; 0.839906600; 0.839986600; 0.840086800; 0.840213100; 0.840369000; 0.840554600; 0.840764300; 0.840987500; 0.841210800; 0.841421100; 0.841608600; 0.841767900; 0.841896800; 0.841995600; 0.842065900; 0.842109500; 0.842127900; 0.842122300; 0.842094300; 0.842045700; 0.841979700; 0.841900600; 0.841813700; 0.841725000; 0.841640700; 0.841565800; 0.841504700; 0.8414596…
0.947494400; 0.947574800; 0.947658100; 0.947750700; 0.947859800; 0.947992300; 0.948154300; 0.948349100; 0.948576500; 0.948830200; 0.949098800; 0.949367500; 0.949622400; 0.949852700; 0.950052000; 0.950217700; 0.950349700; 0.950449700; 0.950519300; 0.950560200; 0.950573800; 0.950561800; 0.950526400; 0.950471000; 0.950400300; 0.950320100; 0.950237200; 0.950157800; 0.950087400; 0.950030100; 0.9499881…
1.062876000; 1.062982000; 1.063094000; 1.063219000; 1.063365000; 1.063539000; 1.063746000; 1.063990000; 1.064270000; 1.064578000; 1.064902000; 1.065225000; 1.065532000; 1.065812000; 1.066056000; 1.066263000; 1.066431000; 1.066564000; 1.066662000; 1.066728000; 1.066764000; 1.066771000; 1.066752000; 1.066711000; 1.066653000; 1.066584000; 1.066512000; 1.066442000; 1.066381000; 1.066332000; 1.0662980…
1.186085000; 1.186217000; 1.186359000; 1.186516000; 1.186698000; 1.186912000; 1.187163000; 1.187454000; 1.187785000; 1.188147000; 1.188526000; 1.188905000; 1.189266000; 1.189598000; 1.189893000; 1.190145000; 1.190356000; 1.190528000; 1.190662000; 1.190760000; 1.190827000; 1.190863000; 1.190872000; 1.190858000; 1.190828000; 1.190788000; 1.190746000; 1.190708000; 1.190679000; 1.190664000; 1.1906630…
1.317399000; 1.317560000; 1.317733000; 1.317925000; 1.318145000; 1.318401000; 1.318700000; 1.319044000; 1.319431000; 1.319854000; 1.320298000; 1.320744000; 1.321175000; 1.321576000; 1.321937000; 1.322255000; 1.322526000; 1.322753000; 1.322938000; 1.323084000; 1.323194000; 1.323272000; 1.323321000; 1.323347000; 1.323357000; 1.323359000; 1.323359000; 1.323366000; 1.323384000; 1.323418000; 1.3234680…
1.457122000; 1.457317000; 1.457528000; 1.457764000; 1.458033000; 1.458345000; 1.458705000; 1.459117000; 1.459580000; 1.460084000; 1.460616000; 1.461155000; 1.461683000; 1.462181000; 1.462639000; 1.463049000; 1.463407000; 1.463714000; 1.463971000; 1.464182000; 1.464350000; 1.464482000; 1.464583000; 1.464659000; 1.464718000; 1.464768000; 1.464818000; 1.464876000; 1.464947000; 1.465037000; 1.4651460…
1.604866000; 1.605007000; 1.605184000; 1.605407000; 1.605685000; 1.606026000; 1.606433000; 1.606906000; 1.607441000; 1.608027000; 1.608646000; 1.609277000; 1.609898000; 1.610493000; 1.611050000; 1.611561000; 1.612025000; 1.612442000; 1.612817000; 1.613152000; 1.613453000; 1.613723000; 1.613968000; 1.614191000; 1.614398000; 1.614595000; 1.614789000; 1.614987000; 1.615195000; 1.615415000; 1.6156510…
1.761194000; 1.761296000; 1.761460000; 1.761700000; 1.762022000; 1.762435000; 1.762938000; 1.763530000; 1.764201000; 1.764936000; 1.765711000; 1.766499000; 1.767275000; 1.768017000; 1.768711000; 1.769352000; 1.769941000; 1.770484000; 1.770992000; 1.771475000; 1.771943000; 1.772403000; 1.772858000; 1.773309000; 1.773751000; 1.774184000; 1.774604000; 1.775009000; 1.775401000; 1.775778000; 1.7761410…
1.927012000; 1.927115000; 1.927293000; 1.927560000; 1.927928000; 1.928403000; 1.928990000; 1.929685000; 1.930480000; 1.931356000; 1.932288000; 1.933246000; 1.934198000; 1.935120000; 1.935994000; 1.936810000; 1.937570000; 1.938280000; 1.938955000; 1.939609000; 1.940256000; 1.940905000; 1.941562000; 1.942226000; 1.942890000; 1.943548000; 1.944191000; 1.944812000; 1.945405000; 1.945966000; 1.9464960…
2.102937000; 2.103033000; 2.103211000; 2.103484000; 2.103863000; 2.104357000; 2.104969000; 2.105698000; 2.106537000; 2.107469000; 2.108469000; 2.109510000; 2.110562000; 2.111600000; 2.112609000; 2.113581000; 2.114520000; 2.115436000; 2.116345000; 2.117266000; 2.118213000; 2.119197000; 2.120221000; 2.121281000; 2.122368000; 2.123469000; 2.124568000; 2.125653000; 2.126711000; 2.127735000; 2.1287170…
2.287012000; 2.287184000; 2.287460000; 2.287849000; 2.288360000; 2.289000000; 2.289772000; 2.290676000; 2.291705000; 2.292845000; 2.294074000; 2.295366000; 2.296695000; 2.298039000; 2.299385000; 2.300726000; 2.302066000; 2.303413000; 2.304780000; 2.306178000; 2.307614000; 2.309088000; 2.310592000; 2.312109000; 2.313616000; 2.315089000; 2.316504000; 2.317840000; 2.319082000; 2.320218000; 2.3212430…
2.481758000; 2.481904000; 2.482180000; 2.482600000; 2.483179000; 2.483925000; 2.484844000; 2.485939000; 2.487202000; 2.488618000; 2.490161000; 2.491800000; 2.493502000; 2.495239000; 2.496989000; 2.498743000; 2.500497000; 2.502258000; 2.504037000; 2.505842000; 2.507678000; 2.509538000; 2.511409000; 2.513263000; 2.515069000; 2.516791000; 2.518399000; 2.519864000; 2.521167000; 2.522297000; 2.5232470…
2.686998000; 2.687161000; 2.687492000; 2.688006000; 2.688722000; 2.689652000; 2.690806000; 2.692186000; 2.693787000; 2.695591000; 2.697566000; 2.699674000; 2.701871000; 2.704117000; 2.706381000; 2.708639000; 2.710882000; 2.713109000; 2.715325000; 2.717536000; 2.719743000; 2.721934000; 2.724087000; 2.726168000; 2.728135000; 2.729944000; 2.731555000; 2.732934000; 2.734058000; 2.734912000; 2.7354890…
2.903702000; 2.903800000; 2.904109000; 2.904657000; 2.905471000; 2.906574000; 2.907984000; 2.909707000; 2.911738000; 2.914053000; 2.916611000; 2.919357000; 2.922229000; 2.925163000; 2.928107000; 2.931018000; 2.933869000; 2.936645000; 2.939342000; 2.941958000; 2.944484000; 2.946902000; 2.949178000; 2.951267000; 2.953114000; 2.954665000; 2.955876000; 2.956714000; 2.957160000; 2.957212000; 2.9568770…
ElevationPosterior [um]
0.535932700; 0.535932700; 0.535932700; 0.535932700; 0.535932700; 0.535932700; 0.535932700; 0.535932700; 0.535932700; 0.535932700; 0.535932700; 0.535932700; 0.535932700; 0.535932700; 0.535932700; 0.535932700; 0.535932700; 0.535932700; 0.535932700; 0.535932700; 0.535932700; 0.535932700; 0.535932700; 0.535932700; 0.535932700; 0.535932700; 0.535932700; 0.535932700; 0.535932700; 0.535932700; 0.5359327…
0.536427600; 0.536480100; 0.536536800; 0.536597300; 0.536661700; 0.536730200; 0.536802500; 0.536878500; 0.536958200; 0.537041200; 0.537127700; 0.537217100; 0.537309600; 0.537404900; 0.537502800; 0.537603000; 0.537705300; 0.537809500; 0.537915200; 0.538022100; 0.538129900; 0.538238000; 0.538346100; 0.538453600; 0.538560000; 0.538664900; 0.538767800; 0.538868000; 0.538965200; 0.539059000; 0.5391490…
0.543489000; 0.543574000; 0.543667200; 0.543768900; 0.543879400; 0.543998700; 0.544126900; 0.544264100; 0.544410000; 0.544564700; 0.544727700; 0.544898700; 0.545077400; 0.545263500; 0.545456200; 0.545655200; 0.545859600; 0.546069100; 0.546282800; 0.546500000; 0.546720000; 0.546942100; 0.547165200; 0.547388300; 0.547610400; 0.547830600; 0.548047900; 0.548261300; 0.548470100; 0.548673200; 0.5488700…
0.557299700; 0.557404000; 0.557520800; 0.557650900; 0.557794800; 0.557953200; 0.558126400; 0.558314700; 0.558517900; 0.558735900; 0.558968200; 0.559214400; 0.559473600; 0.559745200; 0.560028300; 0.560321700; 0.560624600; 0.560935700; 0.561253800; 0.561577900; 0.561906500; 0.562238500; 0.562572500; 0.562907000; 0.563240800; 0.563572400; 0.563900600; 0.564224300; 0.564542500; 0.564854100; 0.5651582…
0.577648800; 0.577766600; 0.577901200; 0.578054100; 0.578226100; 0.578418300; 0.578631200; 0.578865200; 0.579120400; 0.579396500; 0.579693100; 0.580009200; 0.580344100; 0.580696600; 0.581065500; 0.581449300; 0.581846500; 0.582255400; 0.582674300; 0.583101700; 0.583535700; 0.583974800; 0.584416900; 0.584860500; 0.585303800; 0.585745200; 0.586183100; 0.586616400; 0.587043600; 0.587463700; 0.5878753…
0.604755200; 0.604873400; 0.605011500; 0.605171300; 0.605354600; 0.605562700; 0.605796600; 0.606057200; 0.606344600; 0.606659100; 0.607000000; 0.607366600; 0.607757800; 0.608172200; 0.608608400; 0.609064300; 0.609538100; 0.610027400; 0.610530400; 0.611044600; 0.611568200; 0.612098800; 0.612634300; 0.613172800; 0.613712300; 0.614251000; 0.614787300; 0.615319800; 0.615847200; 0.616368200; 0.6168815…
0.638889800; 0.639011900; 0.639155900; 0.639323900; 0.639518000; 0.639740100; 0.639991700; 0.640273700; 0.640586900; 0.640931100; 0.641306200; 0.641711500; 0.642145600; 0.642607400; 0.643094800; 0.643606000; 0.644138600; 0.644690200; 0.645258500; 0.645841100; 0.646435800; 0.647040300; 0.647652400; 0.648269900; 0.648890900; 0.649513700; 0.650136700; 0.650758600; 0.651378100; 0.651994000; 0.6526054…
0.679926000; 0.680028700; 0.680157700; 0.680316000; 0.680506200; 0.680730800; 0.680991600; 0.681290100; 0.681627000; 0.682002500; 0.682416300; 0.682867300; 0.683354300; 0.683875200; 0.684427800; 0.685009500; 0.685617400; 0.686248500; 0.686900100; 0.687569300; 0.688253500; 0.688950400; 0.689657400; 0.690372300; 0.691093300; 0.691818500; 0.692546400; 0.693275600; 0.694005100; 0.694733700; 0.6954604…
0.728183400; 0.728286600; 0.728417300; 0.728579200; 0.728775400; 0.729008700; 0.729281300; 0.729595100; 0.729951200; 0.730350000; 0.730791200; 0.731274100; 0.731797300; 0.732358900; 0.732956500; 0.733587600; 0.734248900; 0.734937300; 0.735649500; 0.736382700; 0.737134100; 0.737901000; 0.738681000; 0.739471900; 0.740271600; 0.741078500; 0.741891200; 0.742708600; 0.743529600; 0.744353300; 0.7451789…
0.783730600; 0.783818800; 0.783937100; 0.784089200; 0.784278900; 0.784509100; 0.784782600; 0.785101300; 0.785466600; 0.785879100; 0.786338700; 0.786844700; 0.787396000; 0.787990500; 0.788626000; 0.789299700; 0.790008700; 0.790749500; 0.791519000; 0.792314400; 0.793132700; 0.793971400; 0.794828100; 0.795700400; 0.796586400; 0.797484300; 0.798392900; 0.799310900; 0.800237300; 0.801171200; 0.8021120…
0.846789100; 0.846859900; 0.846960400; 0.847095100; 0.847268200; 0.847483200; 0.847743200; 0.848051000; 0.848408300; 0.848816100; 0.849274800; 0.849784100; 0.850343300; 0.850951000; 0.851605100; 0.852303400; 0.853043100; 0.853820900; 0.854634300; 0.855480400; 0.856356600; 0.857260600; 0.858190000; 0.859142700; 0.860116800; 0.861110600; 0.862122700; 0.863152000; 0.864197400; 0.865258000; 0.8663330…
0.917620600; 0.917664900; 0.917740000; 0.917850700; 0.918001100; 0.918195100; 0.918436400; 0.918727800; 0.919071400; 0.919468600; 0.919920000; 0.920425900; 0.920985700; 0.921598300; 0.922262000; 0.922974900; 0.923734500; 0.924538200; 0.925383600; 0.926268500; 0.927190800; 0.928148600; 0.929140200; 0.930163600; 0.931217500; 0.932300600; 0.933411900; 0.934550600; 0.935715900; 0.936907100; 0.9381231…
0.996722300; 0.996759800; 0.996828400; 0.996932500; 0.997076200; 0.997263000; 0.997496300; 0.997778900; 0.998112900; 0.998499800; 0.998940600; 0.999435900; 0.999985500; 1.000589000; 1.001245000; 1.001953000; 1.002711000; 1.003517000; 1.004369000; 1.005268000; 1.006211000; 1.007197000; 1.008226000; 1.009296000; 1.010406000; 1.011557000; 1.012747000; 1.013975000; 1.015240000; 1.016543000; 1.0178800…
1.083131000; 1.083180000; 1.083269000; 1.083400000; 1.083578000; 1.083806000; 1.084086000; 1.084420000; 1.084810000; 1.085257000; 1.085760000; 1.086319000; 1.086935000; 1.087605000; 1.088328000; 1.089102000; 1.089927000; 1.090800000; 1.091719000; 1.092685000; 1.093696000; 1.094751000; 1.095851000; 1.096995000; 1.098183000; 1.099414000; 1.100690000; 1.102008000; 1.103369000; 1.104772000; 1.1062160…
1.178078000; 1.178135000; 1.178239000; 1.178395000; 1.178604000; 1.178871000; 1.179197000; 1.179585000; 1.180034000; 1.180546000; 1.181120000; 1.181755000; 1.182450000; 1.183204000; 1.184013000; 1.184877000; 1.185793000; 1.186759000; 1.187774000; 1.188835000; 1.189943000; 1.191096000; 1.192295000; 1.193540000; 1.194829000; 1.196163000; 1.197542000; 1.198967000; 1.200437000; 1.201952000; 1.2035100…
1.281806000; 1.281890000; 1.282026000; 1.282218000; 1.282469000; 1.282781000; 1.283155000; 1.283592000; 1.284094000; 1.284659000; 1.285287000; 1.285978000; 1.286730000; 1.287542000; 1.288412000; 1.289339000; 1.290321000; 1.291356000; 1.292442000; 1.293580000; 1.294770000; 1.296010000; 1.297302000; 1.298645000; 1.300040000; 1.301487000; 1.302986000; 1.304538000; 1.306140000; 1.307794000; 1.3094980…
1.394181000; 1.394244000; 1.394367000; 1.394553000; 1.394804000; 1.395122000; 1.395508000; 1.395964000; 1.396489000; 1.397082000; 1.397742000; 1.398470000; 1.399263000; 1.400120000; 1.401040000; 1.402021000; 1.403061000; 1.404160000; 1.405316000; 1.406529000; 1.407800000; 1.409129000; 1.410518000; 1.411967000; 1.413476000; 1.415049000; 1.416684000; 1.418383000; 1.420146000; 1.421973000; 1.4238610…
1.514438000; 1.514485000; 1.514592000; 1.514763000; 1.515002000; 1.515310000; 1.515690000; 1.516144000; 1.516673000; 1.517276000; 1.517954000; 1.518706000; 1.519531000; 1.520430000; 1.521402000; 1.522447000; 1.523564000; 1.524754000; 1.526016000; 1.527351000; 1.528761000; 1.530247000; 1.531809000; 1.533449000; 1.535169000; 1.536968000; 1.538848000; 1.540809000; 1.542849000; 1.544967000; 1.5471600…
1.644364000; 1.644439000; 1.644599000; 1.644848000; 1.645188000; 1.645619000; 1.646142000; 1.646757000; 1.647462000; 1.648257000; 1.649139000; 1.650107000; 1.651159000; 1.652293000; 1.653508000; 1.654803000; 1.656176000; 1.657627000; 1.659156000; 1.660763000; 1.662450000; 1.664216000; 1.666062000; 1.667990000; 1.669999000; 1.672089000; 1.674259000; 1.676508000; 1.678833000; 1.681230000; 1.6836950…
1.789504000; 1.789567000; 1.789732000; 1.789999000; 1.790373000; 1.790855000; 1.791445000; 1.792143000; 1.792948000; 1.793859000; 1.794873000; 1.795986000; 1.797198000; 1.798504000; 1.799902000; 1.801389000; 1.802962000; 1.804618000; 1.806354000; 1.808169000; 1.810062000; 1.812030000; 1.814074000; 1.816190000; 1.818379000; 1.820637000; 1.822963000; 1.825354000; 1.827806000; 1.830316000; 1.8328780…
1.946721000; 1.946775000; 1.946942000; 1.947227000; 1.947633000; 1.948162000; 1.948817000; 1.949596000; 1.950499000; 1.951524000; 1.952668000; 1.953929000; 1.955302000; 1.956785000; 1.958371000; 1.960056000; 1.961834000; 1.963700000; 1.965648000; 1.967674000; 1.969773000; 1.971941000; 1.974175000; 1.976469000; 1.978819000; 1.981223000; 1.983674000; 1.986169000; 1.988704000; 1.991272000; 1.9938700…
2.116769000; 2.116817000; 2.116994000; 2.117305000; 2.117754000; 2.118343000; 2.119076000; 2.119951000; 2.120968000; 2.122125000; 2.123417000; 2.124841000; 2.126391000; 2.128061000; 2.129843000; 2.131728000; 2.133709000; 2.135775000; 2.137916000; 2.140126000; 2.142395000; 2.144717000; 2.147083000; 2.149486000; 2.151920000; 2.154378000; 2.156855000; 2.159345000; 2.161842000; 2.164340000; 2.1668360…
2.300636000; 2.300681000; 2.300869000; 2.301203000; 2.301688000; 2.302328000; 2.303124000; 2.304076000; 2.305182000; 2.306439000; 2.307842000; 2.309386000; 2.311065000; 2.312869000; 2.314788000; 2.316811000; 2.318927000; 2.321120000; 2.323380000; 2.325693000; 2.328048000; 2.330434000; 2.332839000; 2.335254000; 2.337669000; 2.340073000; 2.342461000; 2.344822000; 2.347152000; 2.349444000; 2.3516930…
2.499317000; 2.499362000; 2.499555000; 2.499902000; 2.500407000; 2.501075000; 2.501907000; 2.502905000; 2.504066000; 2.505388000; 2.506863000; 2.508487000; 2.510251000; 2.512143000; 2.514150000; 2.516257000; 2.518449000; 2.520707000; 2.523014000; 2.525353000; 2.527709000; 2.530064000; 2.532403000; 2.534713000; 2.536978000; 2.539188000; 2.541331000; 2.543397000; 2.545378000; 2.547268000; 2.5490610…
2.712382000; 2.712411000; 2.712590000; 2.712926000; 2.713424000; 2.714089000; 2.714923000; 2.715925000; 2.717094000; 2.718426000; 2.719912000; 2.721544000; 2.723313000; 2.725204000; 2.727199000; 2.729281000; 2.731429000; 2.733619000; 2.735831000; 2.738045000; 2.740238000; 2.742391000; 2.744483000; 2.746497000; 2.748414000; 2.750219000; 2.751898000; 2.753440000; 2.754834000; 2.756073000; 2.7571520…
2.940157000; 2.940163000; 2.940309000; 2.940602000; 2.941047000; 2.941650000; 2.942412000; 2.943333000; 2.944409000; 2.945635000; 2.947003000; 2.948503000; 2.950122000; 2.951842000; 2.953644000; 2.955506000; 2.957403000; 2.959309000; 2.961200000; 2.963051000; 2.964838000; 2.966535000; 2.968119000; 2.969567000; 2.970858000; 2.971973000; 2.972896000; 2.973611000; 2.974105000; 2.974369000; 2.9743950…
3.181676000; 3.181632000; 3.181697000; 3.181877000; 3.182181000; 3.182611000; 3.183168000; 3.183854000; 3.184663000; 3.185589000; 3.186624000; 3.187756000; 3.188970000; 3.190246000; 3.191562000; 3.192894000; 3.194216000; 3.195499000; 3.196718000; 3.197845000; 3.198855000; 3.199721000; 3.200413000; 3.200905000; 3.201174000; 3.201197000; 3.200957000; 3.200441000; 3.199644000; 3.198556000; 3.1971750…
3.434054000; 3.433924000; 3.433835000; 3.433796000; 3.433815000; 3.433896000; 3.434041000; 3.434249000; 3.434517000; 3.434839000; 3.435206000; 3.435606000; 3.436024000; 3.436438000; 3.436827000; 3.437165000; 3.437427000; 3.437587000; 3.437622000; 3.437505000; 3.437210000; 3.436713000; 3.435989000; 3.435018000; 3.433780000; 3.432259000; 3.430443000; 3.428321000; 3.425887000; 3.423142000; 3.4200880…
3.692866000; 3.692356000; 3.691806000; 3.691224000; 3.690611000; 3.689967000; 3.689301000; 3.688612000; 3.687891000; 3.687125000; 3.686303000; 3.685410000; 3.684432000; 3.683357000; 3.682171000; 3.680861000; 3.679413000; 3.677812000; 3.676047000; 3.674106000; 3.671982000; 3.669671000; 3.667165000; 3.664466000; 3.661574000; 3.658496000; 3.655241000; 3.651821000; 3.648252000; 3.644551000; 3.6407350…
3.945504000; 3.944406000; 3.943146000; 3.941719000; 3.940114000; 3.938324000; 3.936356000; 3.934218000; 3.931901000; 3.929399000; 3.926708000; 3.923818000; 3.920712000; 3.917397000; 3.913883000; 3.910184000; 3.906317000; 3.902307000; 3.898176000; 3.893951000; 3.889663000; 3.885344000; 3.881025000; 3.876740000; 3.872525000; 3.868414000; 3.864440000; 3.860632000; 3.857016000; 3.853606000; 3.8504140…
4.198351000; 4.197158000; 4.196046000; 4.194964000; 4.193860000; 4.192677000; 4.191378000; 4.189927000; 4.188277000; 4.186391000; 4.184243000; 4.181821000; 4.179115000; 4.176139000; 4.172920000; 4.169495000; -1000.000000000; -1000.000000000; -1000.000000000; -1000.000000000; -1000.000000000; 4.147913000; 4.144758000; 4.141873000; 4.139293000; 4.137030000; 4.135086000; 4.133445000; 4.132075000; 4.…
RefractiveEquivalentPower [D]
46.406060000; 46.423650000; 46.434490000; 46.441020000; 46.445510000; 46.449690000; 46.454420000; 46.459540000; 46.464000000; 46.466120000; 46.463990000; 46.455840000; 46.440390000; 46.416930000; 46.385430000; 46.346300000; 46.300350000; 46.248670000; 46.192550000; 46.133480000; 46.073030000; 46.012710000; 45.953870000; 45.897530000; 45.844380000; 45.794730000; 45.748570000; 45.705620000; 45.6654…
47.415280000; 47.421170000; 47.419160000; 47.411610000; 47.400840000; 47.388630000; 47.375850000; 47.362270000; 47.346680000; 47.327180000; 47.301630000; 47.268120000; 47.225300000; 47.172570000; 47.110080000; 47.038550000; 46.959120000; 46.873150000; 46.782180000; 46.687840000; 46.591750000; 46.495410000; 46.400120000; 46.306890000; 46.216400000; 46.129010000; 46.044820000; 45.963780000; 45.8857…
47.448820000; 47.454580000; 47.452380000; 47.444640000; 47.433730000; 47.421460000; 47.408710000; 47.395270000; 47.379860000; 47.360560000; 47.335190000; 47.301800000; 47.259020000; 47.206260000; 47.143660000; 47.071990000; 46.992380000; 46.906220000; 46.815040000; 46.720480000; 46.624170000; 46.527630000; 46.432170000; 46.338810000; 46.248210000; 46.160740000; 46.076480000; 45.995380000; 45.9173…
46.302050000; 46.307370000; 46.305610000; 46.299500000; 46.291740000; 46.284600000; 46.279420000; 46.276430000; 46.274770000; 46.272700000; 46.268050000; 46.258680000; 46.242830000; 46.219430000; 46.188160000; 46.149390000; 46.104060000; 46.053510000; 45.999340000; 45.943240000; 45.886940000; 45.831940000; 45.779500000; 45.730520000; 45.685510000; 45.644630000; 45.607760000; 45.574590000; 45.5447…
46.785160000; 46.789020000; 46.789930000; 46.788940000; 46.787150000; 46.785350000; 46.783910000; 46.782630000; 46.780830000; 46.777530000; 46.771700000; 46.762440000; 46.749160000; 46.731570000; 46.709700000; 46.683770000; 46.654050000; 46.620850000; 46.584420000; 46.545020000; 46.502970000; 46.458630000; 46.412500000; 46.365140000; 46.317210000; 46.269340000; 46.222160000; 46.176210000; 46.1319…
46.377290000; 46.373030000; 46.366010000; 46.357750000; 46.349850000; 46.343690000; 46.340240000; 46.339850000; 46.342300000; 46.346830000; 46.352350000; 46.357650000; 46.361580000; 46.363230000; 46.361920000; 46.357290000; 46.349200000; 46.337690000; 46.322920000; 46.305140000; 46.284650000; 46.261810000; 46.237030000; 46.210750000; 46.183460000; 46.155650000; 46.127820000; 46.100430000; 46.0738…
46.214490000; 46.210170000; 46.203250000; 46.194870000; 46.186370000; 46.179120000; 46.174210000; 46.172310000; 46.173590000; 46.177700000; 46.183910000; 46.191280000; 46.198800000; 46.205540000; 46.210760000; 46.213870000; 46.214490000; 46.212390000; 46.207430000; 46.199620000; 46.189030000; 46.175890000; 46.160520000; 46.143330000; 46.124820000; 46.105480000; 46.085810000; 46.066200000; 46.0469…
46.300240000; 46.302120000; 46.301620000; 46.299100000; 46.295000000; 46.289640000; 46.283200000; 46.274580000; 46.262070000; 46.242790000; 46.215790000; 46.185180000; 46.158050000; 46.138500000; 46.125670000; 46.116800000; 46.110180000; 46.104490000; 46.099330000; 46.094270000; 46.088910000; 46.083010000; 46.076520000; 46.069560000; 46.062400000; 46.055330000; 46.048650000; 46.042550000; 46.0371…
46.132470000; 46.138420000; 46.143020000; 46.146740000; 46.150100000; 46.153550000; 46.157320000; 46.161480000; 46.165900000; 46.170400000; 46.174770000; 46.178870000; 46.182650000; 46.186090000; 46.189160000; 46.191810000; 46.193950000; 46.195440000; 46.196150000; 46.195990000; 46.194940000; 46.193020000; 46.190330000; 46.187010000; 46.183200000; 46.179070000; 46.174770000; 46.170430000; 46.1661…
46.015660000; 46.036730000; 46.057900000; 46.079480000; 46.101820000; 46.125100000; 46.149350000; 46.174350000; 46.199740000; 46.225030000; 46.249660000; 46.273140000; 46.295020000; 46.314950000; 46.332660000; 46.347950000; 46.360710000; 46.370850000; 46.378400000; 46.383410000; 46.386000000; 46.386330000; 46.384560000; 46.380840000; 46.375350000; 46.368230000; 46.359640000; 46.349710000; 46.3385…
46.096640000; 46.118270000; 46.140880000; 46.164750000; 46.190290000; 46.217880000; 46.247600000; 46.279030000; 46.311440000; 46.344000000; 46.375960000; 46.406650000; 46.435530000; 46.462180000; 46.486280000; 46.507580000; 46.525850000; 46.540890000; 46.552510000; 46.560570000; 46.565020000; 46.565920000; 46.563480000; 46.558010000; 46.549940000; 46.539680000; 46.527590000; 46.513930000; 46.4988…
46.111520000; 46.116110000; 46.121710000; 46.128870000; 46.138350000; 46.151210000; 46.168650000; 46.192510000; 46.225150000; 46.267290000; 46.316210000; 46.367490000; 46.417780000; 46.465370000; 46.509410000; 46.549510000; 46.585360000; 46.616680000; 46.643140000; 46.664380000; 46.680100000; 46.690210000; 46.694880000; 46.694560000; 46.689940000; 46.681800000; 46.670890000; 46.657780000; 46.6428…
46.466230000; 46.612960000; 46.728970000; 46.786290000; 46.806250000; 46.814670000; 46.819700000; 46.816350000; 46.784590000; 46.709130000; 46.617160000; 46.564250000; 46.569260000; 46.606930000; 46.651070000; 46.691780000; 46.726830000; 46.756750000; 46.781940000; 46.802560000; 46.818570000; 46.829770000; 46.835990000; 46.837230000; 46.833650000; 46.825680000; 46.813930000; 46.799180000; 46.7822…
47.096240000; 47.097390000; 47.098290000; 47.099330000; 47.100870000; 47.103180000; 47.106640000; 47.112240000; 47.121540000; 47.134790000; 47.149600000; 47.162570000; 47.171380000; 47.175070000; 47.173570000; 47.167400000; 47.157460000; 47.144730000; 47.130100000; 47.114110000; 47.096850000; 47.078080000; 47.057350000; 47.034250000; 47.008680000; 46.980990000; 46.952030000; 46.923090000; 46.8956…
47.345230000; 47.340010000; 47.334870000; 47.330360000; 47.326860000; 47.324360000; 47.322830000; 47.322440000; 47.323410000; 47.325310000; 47.327130000; 47.327640000; 47.325940000; 47.321610000; 47.314660000; 47.305410000; 47.294400000; 47.282150000; 47.269120000; 47.255570000; 47.241630000; 47.227330000; 47.212720000; 47.197940000; 47.183270000; 47.169140000; 47.156040000; 47.144440000; 47.1347…
47.447280000; 47.446930000; 47.446190000; 47.445360000; 47.444810000; 47.444760000; 47.445420000; 47.447170000; 47.450300000; 47.454570000; 47.459050000; 47.462540000; 47.464070000; 47.463120000; 47.459530000; 47.453540000; 47.445650000; 47.436490000; 47.426700000; 47.416840000; 47.407310000; 47.398410000; 47.390310000; 47.383100000; 47.376820000; 47.371410000; 47.366770000; 47.362730000; 47.3590…
47.631650000; 47.638660000; 47.645290000; 47.651740000; 47.658300000; 47.665210000; 47.672730000; 47.681080000; 47.690530000; 47.701070000; 47.712200000; 47.723200000; 47.733460000; 47.742520000; 47.750020000; 47.755740000; 47.759690000; 47.761960000; 47.762810000; 47.762510000; 47.761360000; 47.759560000; 47.757290000; 47.754680000; 47.751840000; 47.748840000; 47.745670000; 47.742240000; 47.7383…
47.914550000; 47.924340000; 47.934780000; 47.946080000; 47.958440000; 47.972000000; 47.986800000; 48.002810000; 48.020060000; 48.038410000; 48.057300000; 48.076100000; 48.094270000; 48.111390000; 48.127030000; 48.140790000; 48.152390000; 48.161670000; 48.168570000; 48.173160000; 48.175490000; 48.175600000; 48.173530000; 48.169380000; 48.163380000; 48.155860000; 48.147220000; 48.137740000; 48.1276…
48.103020000; 48.112320000; 48.121770000; 48.131690000; 48.142480000; 48.154460000; 48.167780000; 48.182430000; 48.198300000; 48.215030000; 48.231740000; 48.247440000; 48.261410000; 48.273200000; 48.282560000; 48.289420000; 48.293900000; 48.296180000; 48.296520000; 48.295130000; 48.292110000; 48.287460000; 48.281150000; 48.273250000; 48.264000000; 48.253800000; 48.243150000; 48.232480000; 48.2219…
48.105620000; 48.116360000; 48.127680000; 48.139830000; 48.153070000; 48.167570000; 48.183330000; 48.200210000; 48.218140000; 48.236820000; 48.255430000; 48.273060000; 48.289070000; 48.303060000; 48.314840000; 48.324420000; 48.331980000; 48.337830000; 48.342330000; 48.345820000; 48.348600000; 48.350910000; 48.353000000; 48.355140000; 48.357660000; 48.360940000; 48.365310000; 48.370900000; 48.3775…
48.264000000; 48.274120000; 48.284700000; 48.296060000; 48.308430000; 48.321900000; 48.336430000; 48.351950000; 48.368590000; 48.386430000; 48.405040000; 48.423870000; 48.442460000; 48.460330000; 48.476970000; 48.491910000; 48.504890000; 48.515880000; 48.525120000; 48.533020000; 48.540080000; 48.546860000; 48.553840000; 48.561490000; 48.570210000; 48.580350000; 48.592190000; 48.605870000; 48.6213…
48.403830000; 48.414350000; 48.425650000; 48.438160000; 48.452210000; 48.467910000; 48.485200000; 48.504010000; 48.524590000; 48.547280000; 48.571860000; 48.597970000; 48.625140000; 48.652630000; 48.679390000; 48.704340000; 48.726620000; 48.745850000; 48.762180000; 48.776180000; 48.788640000; 48.800300000; 48.811820000; 48.823640000; 48.836120000; 48.849550000; 48.864220000; 48.880410000; 48.8983…
48.667560000; 48.679100000; 48.691750000; 48.705970000; 48.722060000; 48.740130000; 48.760090000; 48.781820000; 48.805510000; 48.831520000; 48.859940000; 48.890650000; 48.923270000; 48.956940000; 48.990390000; 49.022240000; 49.051360000; 49.077200000; 49.099860000; 49.120000000; 49.138500000; 49.156300000; 49.174110000; 49.192440000; 49.211640000; 49.231970000; 49.253680000; 49.277050000; 49.3023…
48.439360000; 48.436970000; 48.438270000; 48.443440000; 48.452530000; 48.465480000; 48.482120000; 48.502170000; 48.525310000; 48.551140000; 48.579280000; 48.609410000; 48.641220000; 48.674510000; 48.709180000; 48.745200000; 48.782670000; 48.821720000; 48.862500000; 48.905140000; 48.949730000; 48.996250000; 49.044570000; 49.094430000; 49.145450000; 49.197170000; 49.249050000; 49.300580000; 49.3512…
48.579510000; 48.580840000; 48.585980000; 48.595080000; 48.608190000; 48.625270000; 48.646150000; 48.670630000; 48.698430000; 48.729220000; 48.762730000; 48.798680000; 48.836860000; 48.877110000; 48.919360000; 48.963600000; 49.009870000; 49.058250000; 49.108800000; 49.161540000; 49.216400000; 49.273210000; 49.331700000; 49.391480000; 49.452020000; 49.512740000; 49.573020000; 49.632270000; 49.6899…
48.734070000; 48.734860000; 48.739890000; 48.749390000; 48.763500000; 48.782260000; 48.805620000; 48.833450000; 48.865570000; 48.901720000; 48.941670000; 48.985200000; 49.032090000; 49.082180000; 49.135320000; 49.191410000; 49.250360000; 49.312070000; 49.376400000; 49.443120000; 49.511910000; 49.582380000; 49.654000000; 49.726130000; 49.798030000; 49.868900000; 49.937960000; 50.004450000; 50.0676…
48.851810000; 48.854390000; 48.862160000; 48.875340000; 48.894140000; 48.918640000; 48.948890000; 48.984830000; 49.026320000; 49.073160000; 49.125090000; 49.181820000; 49.243020000; 49.308310000; 49.377300000; 49.449560000; 49.524620000; 49.601950000; 49.680980000; 49.761040000; 49.841370000; 49.921180000; 49.999620000; 50.075770000; 50.148690000; 50.217400000; 50.280980000; 50.338490000; 50.3891…
49.014120000; 49.015970000; 49.024640000; 49.040470000; 49.063700000; 49.094480000; 49.132850000; 49.178700000; 49.231730000; 49.291500000; 49.357440000; 49.428920000; 49.505220000; 49.585570000; 49.669140000; 49.755120000; 49.842650000; 49.930860000; 50.018870000; 50.105740000; 50.190530000; 50.272250000; 50.349870000; 50.422340000; 50.488610000; 50.547610000; 50.598350000; 50.639920000; 50.6715…
49.214440000; 49.216160000; 49.226380000; 49.245620000; 49.274330000; 49.312740000; 49.360930000; 49.418750000; 49.485840000; 49.561550000; 49.645050000; 49.735300000; 49.831070000; 49.931020000; 50.033690000; 50.137610000; 50.241320000; 50.343360000; 50.442280000; 50.536600000; 50.624880000; 50.705690000; 50.777580000; 50.839120000; 50.888930000; 50.925670000; 50.948120000; 50.955220000; 50.9460…
49.539710000; 49.544430000; 49.559980000; 49.587120000; 49.626470000; 49.678380000; 49.742800000; 49.819410000; 49.907550000; 50.006190000; 50.113950000; 50.229220000; 50.350090000; 50.474370000; 50.599730000; 50.723770000; 50.844130000; 50.958500000; 51.064660000; 51.160310000; 51.243280000; 51.311510000; 51.363010000; 51.395970000; 51.408940000; 51.400590000; 51.369820000; 51.315940000; 51.2387…
49.999950000; 49.995770000; 50.005820000; 50.031100000; 50.072370000; 50.130000000; 50.203860000; 50.293170000; 50.396610000; 50.512240000; 50.637620000; 50.770040000; 50.906590000; 51.043880000; 51.178350000; 51.306370000; -1000.000000000; -1000.000000000; -1000.000000000; -1000.000000000; -1000.000000000; 51.750240000; 51.744980000; 51.712460000; 51.652150000; 51.564430000; 51.450710000; 51.313…
RefractiveFrontalPowerAnterior [D]
52.715610000; 52.709590000; 52.700540000; 52.688530000; 52.675740000; 52.668400000; 52.666190000; 52.668830000; 52.674840000; 52.681400000; 52.685490000; 52.684720000; 52.677410000; 52.661540000; 52.639130000; 52.609790000; 52.574140000; 52.533040000; 52.487570000; 52.437610000; 52.386990000; 52.336050000; 52.286010000; 52.238220000; 52.193410000; 52.151560000; 52.112540000; 52.075790000; 52.0408…
52.420430000; 52.423720000; 52.422770000; 52.418810000; 52.414710000; 52.416020000; 52.422920000; 52.435060000; 52.450650000; 52.466480000; 52.478940000; 52.485180000; 52.483230000; 52.471340000; 52.451120000; 52.422860000; 52.387630000; 52.346780000; 52.301860000; 52.253510000; 52.205200000; 52.157830000; 52.112770000; 52.071420000; 52.034520000; 52.001950000; 51.973510000; 51.948420000; 51.9261…
52.452760000; 52.456050000; 52.455100000; 52.451130000; 52.447030000; 52.448340000; 52.455250000; 52.467420000; 52.483040000; 52.498900000; 52.511370000; 52.517620000; 52.515670000; 52.503760000; 52.483500000; 52.455190000; 52.419900000; 52.378970000; 52.333970000; 52.285530000; 52.237130000; 52.189670000; 52.144530000; 52.103100000; 52.066140000; 52.033500000; 52.005020000; 51.979870000; 51.9575…
51.793700000; 51.799450000; 51.799330000; 51.796260000; 51.793950000; 51.796260000; 51.804760000; 51.819690000; 51.839700000; 51.862310000; 51.884000000; 51.901930000; 51.913810000; 51.918110000; 51.915000000; 51.904930000; 51.888930000; 51.868430000; 51.845130000; 51.820470000; 51.796670000; 51.775150000; 51.757170000; 51.743550000; 51.734760000; 51.730420000; 51.730360000; 51.733790000; 51.7403…
52.470730000; 52.474750000; 52.476180000; 52.476750000; 52.478260000; 52.482130000; 52.488780000; 52.497980000; 52.508760000; 52.519670000; 52.529080000; 52.535900000; 52.539470000; 52.539560000; 52.536250000; 52.530050000; 52.521180000; 52.509900000; 52.496200000; 52.480140000; 52.461810000; 52.441420000; 52.419370000; 52.396220000; 52.372740000; 52.349490000; 52.327150000; 52.306180000; 52.2871…
52.236150000; 52.230240000; 52.221390000; 52.211670000; 52.203320000; 52.198260000; 52.197750000; 52.202250000; 52.211410000; 52.224230000; 52.239120000; 52.254570000; 52.269260000; 52.282110000; 52.292420000; 52.299900000; 52.304430000; 52.306180000; 52.305180000; 52.301690000; 52.295920000; 52.288210000; 52.278950000; 52.268490000; 52.257370000; 52.246040000; 52.235070000; 52.224920000; 52.2161…
52.190650000; 52.184300000; 52.175060000; 52.164510000; 52.154480000; 52.146850000; 52.143050000; 52.143940000; 52.149660000; 52.159770000; 52.173100000; 52.188450000; 52.204600000; 52.220470000; 52.235280000; 52.248370000; 52.259400000; 52.268170000; 52.274500000; 52.278330000; 52.279680000; 52.278730000; 52.275840000; 52.271430000; 52.266060000; 52.260350000; 52.254830000; 52.250000000; 52.2462…
52.348650000; 52.348240000; 52.345600000; 52.341490000; 52.336630000; 52.331610000; 52.326600000; 52.321440000; 52.315900000; 52.309870000; 52.303230000; 52.215470000; 52.210990000; 52.207780000; 52.206470000; 52.207360000; 52.210400000; 52.215200000; 52.221100000; 52.227420000; 52.233550000; 52.239200000; 52.244350000; 52.249190000; 52.254070000; 52.259460000; 52.265710000; 52.273060000; 52.2816…
52.254770000; 52.259930000; 52.263600000; 52.266560000; 52.269580000; 52.273360000; 52.278160000; 52.283940000; 52.290470000; 52.297580000; 52.304830000; 52.312180000; 52.319630000; 52.327280000; 52.335130000; 52.343160000; 52.351180000; 52.359040000; 52.366490000; 52.373400000; 52.379730000; 52.385510000; 52.390900000; 52.395970000; 52.400970000; 52.406070000; 52.411430000; 52.417210000; 52.4235…
52.190750000; 52.209630000; 52.228580000; 52.248180000; 52.268920000; 52.291210000; 52.315070000; 52.340260000; 52.366350000; 52.392890000; 52.419110000; 52.444520000; 52.468720000; 52.491410000; 52.512330000; 52.531300000; 52.548210000; 52.563010000; 52.575690000; 52.586360000; 52.595160000; 52.602280000; 52.607940000; 52.612210000; 52.615350000; 52.617440000; 52.618650000; 52.619120000; 52.6189…
52.320990000; 52.340240000; 52.360370000; 52.381720000; 52.404620000; 52.429220000; 52.458390000; 52.489170000; 52.521000000; 52.553340000; 52.585270000; 52.616150000; 52.645480000; 52.672970000; 52.698300000; 52.721360000; 52.741970000; 52.759980000; 52.775160000; 52.787340000; 52.796450000; 52.802560000; 52.805930000; 52.806880000; 52.806010000; 52.803800000; 52.800700000; 52.796990000; 52.7927…
52.395670000; 52.397850000; 52.400970000; 52.405490000; 52.411960000; 52.420660000; 52.437030000; 52.455860000; 52.476380000; 52.528720000; 52.581880000; 52.634250000; 52.684530000; 52.731880000; 52.775680000; 52.815820000; 52.852190000; 52.884630000; 52.912810000; 52.936330000; 52.954770000; 52.967950000; 52.976110000; 52.979740000; 52.979830000; 52.977310000; 52.973140000; 52.967940000; 52.9621…
52.601940000; 53.118660000; 53.121160000; 53.124170000; 53.128260000; 53.133860000; 53.141180000; 53.149790000; 53.159110000; 53.183320000; 52.757160000; 52.821530000; 52.880740000; 52.933650000; 52.979840000; 53.019750000; 53.054150000; 53.083870000; 53.109440000; 53.131150000; 53.148800000; 53.162180000; 53.170990000; 53.175160000; 53.175020000; 53.170970000; 53.163730000; 53.154210000; 53.1432…
53.393170000; 53.394790000; 53.396660000; 53.399210000; 53.402930000; 53.408170000; 53.414590000; 53.422130000; 53.430180000; 53.454940000; 53.477720000; 53.496850000; 53.510990000; 53.519500000; 53.522360000; 53.520180000; 53.514130000; 53.505460000; 53.495200000; 53.484090000; 53.472060000; 53.458820000; 53.443630000; 53.425850000; 53.405290000; 53.382240000; 53.357690000; 53.333170000; 53.3104…
53.682490000; 53.677620000; 53.673140000; 53.669780000; 53.668290000; 53.669330000; 53.669590000; 53.672170000; 53.676550000; 53.683730000; 53.690670000; 53.696170000; 53.699340000; 53.699730000; 53.697410000; 53.692790000; 53.686560000; 53.679330000; 53.671560000; 53.663520000; 53.655240000; 53.646690000; 53.637800000; 53.628670000; 53.619610000; 53.611100000; 53.603700000; 53.598020000; 53.5944…
53.811170000; 53.811950000; 53.812490000; 53.813150000; 53.814460000; 53.816960000; 53.819370000; 53.823360000; 53.828640000; 53.836820000; 53.844840000; 53.851630000; 53.856270000; 53.858210000; 53.857330000; 53.853950000; 53.848720000; 53.842410000; 53.835740000; 53.829330000; 53.823640000; 53.818950000; 53.815460000; 53.813230000; 53.812380000; 53.812830000; 53.814480000; 53.817180000; 53.8206…
53.987210000; 53.992840000; 53.998290000; 54.003790000; 54.009650000; 54.016200000; 54.023680000; 54.032170000; 54.041610000; 54.053710000; 54.066250000; 54.078750000; 54.090720000; 54.101660000; 54.111170000; 54.119060000; 54.125330000; 54.130160000; 54.133830000; 54.136740000; 54.139190000; 54.141470000; 54.143730000; 54.146120000; 54.148850000; 54.152010000; 54.155650000; 54.159720000; 54.1640…
54.211110000; 54.219990000; 54.229480000; 54.239880000; 54.251430000; 54.264390000; 54.278820000; 54.294560000; 54.311370000; 54.330640000; 54.350330000; 54.370140000; 54.389710000; 54.408700000; 54.426660000; 54.443250000; 54.458200000; 54.471390000; 54.482840000; 54.492760000; 54.501230000; 54.508350000; 54.514060000; 54.518440000; 54.521720000; 54.524310000; 54.526580000; 54.528900000; 54.5314…
54.417690000; 54.428030000; 54.439560000; 54.452620000; 54.467550000; 54.484730000; 54.504300000; 54.525940000; 54.549180000; 54.574990000; 54.600860000; 54.626020000; 54.649780000; 54.671640000; 54.691250000; 54.708560000; 54.723660000; 54.736750000; 54.748090000; 54.757980000; 54.766460000; 54.773490000; 54.778920000; 54.782760000; 54.785130000; 54.786500000; 54.787410000; 54.788330000; 54.7893…
54.642450000; 54.652390000; 54.663370000; 54.675720000; 54.689740000; 54.705680000; 54.723610000; 54.743190000; 54.764020000; 54.787240000; 54.810540000; 54.833280000; 54.854840000; 54.874800000; 54.892850000; 54.908970000; 54.923290000; 54.936040000; 54.947550000; 54.958100000; 54.967850000; 54.976980000; 54.985590000; 54.993890000; 55.002100000; 55.010640000; 55.019830000; 55.029810000; 55.0404…
54.836480000; 54.845860000; 54.856100000; 54.867600000; 54.880660000; 54.895390000; 54.911770000; 54.929530000; 54.948480000; 54.970130000; 54.992730000; 55.016040000; 55.039710000; 55.063200000; 55.085860000; 55.107110000; 55.126500000; 55.143960000; 55.159610000; 55.173850000; 55.187070000; 55.199780000; 55.212360000; 55.225140000; 55.238440000; 55.252570000; 55.267700000; 55.283970000; 55.3012…
55.007190000; 55.017110000; 55.028220000; 55.041070000; 55.056020000; 55.073200000; 55.092540000; 55.113770000; 55.136750000; 55.163180000; 55.191620000; 55.222080000; 55.254220000; 55.287180000; 55.319710000; 55.350510000; 55.378470000; 55.403110000; 55.424480000; 55.443170000; 55.459870000; 55.475350000; 55.490120000; 55.504460000; 55.518640000; 55.532870000; 55.547320000; 55.562270000; 55.5780…
55.298530000; 55.309520000; 55.321960000; 55.336360000; 55.353080000; 55.372140000; 55.393480000; 55.416760000; 55.441930000; 55.470070000; 55.500700000; 55.533950000; 55.569570000; 55.606580000; 55.643520000; 55.678790000; 55.711000000; 55.739520000; 55.764380000; 55.786250000; 55.805980000; 55.824500000; 55.842420000; 55.860070000; 55.877720000; 55.895520000; 55.913580000; 55.932160000; 55.9515…
55.068760000; 55.063630000; 55.063770000; 55.069410000; 55.080570000; 55.097100000; 55.118740000; 55.145080000; 55.175620000; 55.209670000; 55.246400000; 55.284790000; 55.323750000; 55.362260000; 55.399540000; 55.435310000; 55.469860000; 55.504100000; 55.539330000; 55.576980000; 55.618250000; 55.663760000; 55.713350000; 55.766070000; 55.820340000; 55.874340000; 55.926270000; 55.974710000; 56.0187…
55.199950000; 55.198680000; 55.202510000; 55.211620000; 55.226020000; 55.245560000; 55.270020000; 55.299050000; 55.332200000; 55.368900000; 55.408410000; 55.449880000; 55.492370000; 55.535010000; 55.577180000; 55.618640000; 55.659730000; 55.701270000; 55.744460000; 55.790500000; 55.840370000; 55.894440000; 55.952320000; 56.012850000; 56.074270000; 56.134580000; 56.191840000; 56.244490000; 56.2914…
55.321230000; 55.318770000; 55.321430000; 55.329470000; 55.342980000; 55.361980000; 55.386390000; 55.416020000; 55.450560000; 55.489550000; 55.532400000; 55.578310000; 55.626430000; 55.675950000; 55.726210000; 55.776960000; 55.828400000; 55.881170000; 55.936190000; 55.994390000; 56.056360000; 56.122130000; 56.190930000; 56.261280000; 56.331170000; 56.398350000; 56.460800000; 56.516880000; 56.5655…
55.375370000; 55.374820000; 55.379380000; 55.389310000; 55.404810000; 55.426090000; 55.453340000; 55.486710000; 55.526200000; 55.571650000; 55.622670000; 55.678580000; 55.738480000; 55.801380000; 55.866310000; 55.932530000; 55.999690000; 56.067810000; 56.137160000; 56.207990000; 56.280280000; 56.353500000; 56.426420000; 56.497230000; 56.563710000; 56.623560000; 56.674820000; 56.716060000; 56.7464…
55.417000000; 55.413520000; 55.415780000; 55.424540000; 55.440540000; 55.464450000; 55.496810000; 55.537900000; 55.587610000; 55.645430000; 55.710430000; 55.781230000; 55.856170000; 55.933470000; 56.011460000; 56.088800000; 56.164740000; 56.239080000; 56.312020000; 56.383810000; 56.454480000; 56.523460000; 56.589410000; 56.650310000; 56.703710000; 56.747080000; 56.778400000; 56.796340000; 56.8003…
55.437470000; 55.428780000; 55.426750000; 55.432670000; 55.447780000; 55.473270000; 55.510090000; 55.558760000; 55.619240000; 55.690830000; 55.772180000; 55.861220000; 55.955400000; 56.051940000; 56.148140000; 56.241660000; 56.330970000; 56.415290000; 56.494440000; 56.568460000; 56.637210000; 56.699920000; 56.755030000; 56.800220000; 56.832770000; 56.849970000; 56.849830000; 56.831280000; 56.7942…
55.457490000; 55.443420000; 55.437620000; 55.441940000; 55.458180000; 55.487990000; 55.532650000; 55.592790000; 55.668210000; 55.757770000; 55.859360000; 55.969940000; 56.085770000; 56.202790000; 56.317010000; 56.424930000; 56.524090000; 56.613050000; 56.691200000; 56.758290000; 56.814030000; 56.857450000; 56.886710000; 56.899230000; 56.892010000; 56.862260000; 56.808170000; 56.729170000; 56.6259…
55.472050000; 55.442900000; 55.425360000; 55.422260000; 55.436230000; 55.469540000; 55.523700000; 55.599090000; 55.694800000; 55.808490000; 55.936480000; 56.073870000; 56.214960000; 56.353780000; 56.484610000; 56.602590000; 56.704370000; 56.788060000; 56.852990000; 56.899000000; 56.925880000; 56.932540000; 56.916700000; 56.875100000; 56.804120000; 56.701190000; 56.565300000; 56.398040000; 56.2038…
RefractiveFrontalPowerPosterior [D]
-6.630348000; -6.591712000; -6.551894000; -6.512213000; -6.473973000; -6.438411000; -6.406669000; -6.379683000; -6.358150000; -6.342513000; -6.332948000; -6.329338000; -6.331343000; -6.338428000; -6.349901000; -6.365007000; -6.382938000; -6.402890000; -6.424107000; -6.445920000; -6.467766000; -6.489125000; -6.509574000; -6.528777000; -6.546474000; -6.562437000; -6.576543000; -6.588729000; -6.5989…
-6.878105000; -6.787675000; -6.687659000; -6.581150000; -6.471454000; -6.361913000; -6.255871000; -6.156347000; -6.065883000; -5.986453000; -5.919397000; -5.865342000; -5.824323000; -5.795852000; -5.779021000; -5.772759000; -5.775827000; -5.786993000; -5.805123000; -5.829291000; -5.858725000; -5.892635000; -5.930320000; -5.971114000; -6.014236000; -6.058945000; -6.104531000; -6.150307000; -6.1956…
-6.627404000; -6.582197000; -6.534561000; -6.485735000; -6.437003000; -6.389636000; -6.344866000; -6.303794000; -6.267337000; -6.236197000; -6.210834000; -6.191432000; -6.177945000; -6.170112000; -6.167488000; -6.169557000; -6.175711000; -6.185330000; -6.197825000; -6.212711000; -6.229542000; -6.247905000; -6.267449000; -6.287873000; -6.308847000; -6.330124000; -6.351507000; -6.372851000; -6.3940…
-6.639034000; -6.606114000; -6.571918000; -6.537246000; -6.502918000; -6.469743000; -6.438511000; -6.409936000; -6.384621000; -6.363036000; -6.345502000; -6.332156000; -6.322974000; -6.317777000; -6.316254000; -6.318021000; -6.322609000; -6.329526000; -6.338287000; -6.348479000; -6.359706000; -6.371622000; -6.383940000; -6.396439000; -6.408915000; -6.421258000; -6.433428000; -6.445451000; -6.4574…
-6.688357000; -6.662666000; -6.635805000; -6.608404000; -6.581121000; -6.554630000; -6.529607000; -6.506669000; -6.486345000; -6.469050000; -6.455064000; -6.444490000; -6.437275000; -6.433219000; -6.431993000; -6.433177000; -6.436277000; -6.440775000; -6.446168000; -6.452031000; -6.457995000; -6.463768000; -6.469163000; -6.474099000; -6.478553000; -6.482630000; -6.486518000; -6.490471000; -6.4947…
-6.723248000; -6.701903000; -6.679601000; -6.656818000; -6.634060000; -6.611851000; -6.590725000; -6.571177000; -6.553632000; -6.538425000; -6.525796000; -6.515841000; -6.508536000; -6.503744000; -6.501229000; -6.500678000; -6.501719000; -6.503957000; -6.506997000; -6.510494000; -6.514138000; -6.517663000; -6.520880000; -6.523683000; -6.526021000; -6.527953000; -6.529620000; -6.531239000; -6.5330…
-6.751001000; -6.731919000; -6.712198000; -6.692248000; -6.672496000; -6.653376000; -6.635312000; -6.618687000; -6.603816000; -6.590929000; -6.580173000; -6.571575000; -6.565068000; -6.560498000; -6.557645000; -6.556235000; -6.555967000; -6.556534000; -6.557647000; -6.559071000; -6.560610000; -6.562112000; -6.563487000; -6.564712000; -6.565810000; -6.566879000; -6.568079000; -6.569620000; -6.5717…
-6.808181000; -6.792753000; -6.776593000; -6.760015000; -6.743351000; -6.726939000; -6.711115000; -6.696187000; -6.682411000; -6.669985000; -6.659047000; -6.649651000; -6.641785000; -6.635376000; -6.630302000; -6.626404000; -6.623498000; -6.621392000; -6.619898000; -6.618867000; -6.618165000; -6.617677000; -6.617327000; -6.617081000; -6.616936000; -6.616946000; -6.617222000; -6.617925000; -6.6192…
-6.867239000; -6.852854000; -6.837863000; -6.822554000; -6.807227000; -6.792180000; -6.777702000; -6.764046000; -6.751415000; -6.739950000; -6.729737000; -6.720788000; -6.713057000; -6.706458000; -6.700871000; -6.696159000; -6.692182000; -6.688804000; -6.685909000; -6.683424000; -6.681297000; -6.679489000; -6.677996000; -6.676843000; -6.676072000; -6.675762000; -6.676033000; -6.677037000; -6.6789…
-6.930482000; -6.916965000; -6.902761000; -6.888135000; -6.873380000; -6.858790000; -6.844657000; -6.831241000; -6.818748000; -6.807327000; -6.797064000; -6.787972000; -6.780005000; -6.773078000; -6.767077000; -6.761874000; -6.757349000; -6.753395000; -6.749934000; -6.746936000; -6.744397000; -6.742321000; -6.740744000; -6.739721000; -6.739307000; -6.739593000; -6.740691000; -6.742739000; -6.7458…
-6.999693000; -6.986874000; -6.973342000; -6.959352000; -6.945188000; -6.931136000; -6.917479000; -6.904464000; -6.892288000; -6.881080000; -6.870908000; -6.861770000; -6.853611000; -6.846338000; -6.839843000; -6.834017000; -6.828770000; -6.824039000; -6.819798000; -6.816077000; -6.812928000; -6.810412000; -6.808607000; -6.807594000; -6.807442000; -6.808230000; -6.810046000; -6.812985000; -6.8171…
-7.084383000; -7.073047000; -7.061101000; -7.048744000; -7.036202000; -7.023703000; -7.011466000; -6.999688000; -6.988520000; -6.978064000; -6.968369000; -6.959438000; -6.951233000; -6.943694000; -6.936759000; -6.930376000; -6.924510000; -6.919160000; -6.914362000; -6.910194000; -6.906753000; -6.904140000; -6.902461000; -6.901815000; -6.902276000; -6.903919000; -6.906809000; -6.911007000; -6.9165…
-7.155706000; -7.146973000; -7.137942000; -7.128723000; -7.119452000; -7.110280000; -7.101363000; -7.092849000; -7.084859000; -7.077480000; -7.070761000; -7.064704000; -7.059278000; -7.054425000; -7.050082000; -7.046180000; -7.042673000; -7.039536000; -7.036776000; -7.034439000; -7.032593000; -7.031315000; -7.030694000; -7.030823000; -7.031783000; -7.033658000; -7.036531000; -7.040481000; -7.0455…
-7.253122000; -7.245588000; -7.237863000; -7.230026000; -7.222185000; -7.214458000; -7.206983000; -7.199896000; -7.193322000; -7.187364000; -7.182097000; -7.177565000; -7.173776000; -7.170710000; -7.168327000; -7.166573000; -7.165385000; -7.164708000; -7.164501000; -7.164744000; -7.165433000; -7.166584000; -7.168231000; -7.170422000; -7.173211000; -7.176674000; -7.180889000; -7.185937000; -7.1919…
-7.359458000; -7.353232000; -7.347147000; -7.341237000; -7.335540000; -7.330099000; -7.324968000; -7.320204000; -7.315859000; -7.311972000; -7.308578000; -7.305693000; -7.303320000; -7.301453000; -7.300084000; -7.299199000; -7.298780000; -7.298820000; -7.299321000; -7.300292000; -7.301754000; -7.303743000; -7.306306000; -7.309496000; -7.313374000; -7.318009000; -7.323467000; -7.329813000; -7.3371…
-7.480362000; -7.473145000; -7.466105000; -7.459382000; -7.453129000; -7.447486000; -7.442574000; -7.438487000; -7.435276000; -7.432944000; -7.431464000; -7.430776000; -7.430802000; -7.431459000; -7.432675000; -7.434391000; -7.436567000; -7.439188000; -7.442262000; -7.445808000; -7.449861000; -7.454447000; -7.459590000; -7.465304000; -7.471605000; -7.478498000; -7.485998000; -7.494129000; -7.5029…
-7.629290000; -7.622379000; -7.615703000; -7.609448000; -7.603813000; -7.598977000; -7.595100000; -7.592306000; -7.590663000; -7.590182000; -7.590828000; -7.592525000; -7.595173000; -7.598660000; -7.602885000; -7.607762000; -7.613241000; -7.619298000; -7.625935000; -7.633173000; -7.641035000; -7.649523000; -7.658615000; -7.668265000; -7.678396000; -7.688908000; -7.699699000; -7.710673000; -7.7217…
-7.836500000; -7.831029000; -7.826167000; -7.822068000; -7.818896000; -7.816804000; -7.815948000; -7.816449000; -7.818372000; -7.821724000; -7.826474000; -7.832539000; -7.839806000; -7.848143000; -7.857411000; -7.867470000; -7.878199000; -7.889482000; -7.901211000; -7.913275000; -7.925562000; -7.937927000; -7.950207000; -7.962224000; -7.973792000; -7.984715000; -7.994827000; -8.003991000; -8.0121…
-8.147958000; -8.140775000; -8.133442000; -8.126132000; -8.119072000; -8.112535000; -8.106858000; -8.102393000; -8.099472000; -8.098383000; -8.099385000; -8.102659000; -8.108303000; -8.116322000; -8.126628000; -8.139027000; -8.153232000; -8.168870000; -8.185491000; -8.202583000; -8.219608000; -8.236001000; -8.251216000; -8.264759000; -8.276217000; -8.285285000; -8.291779000; -8.295648000; -8.2969…
-8.385201000; -8.377439000; -8.369448000; -8.361415000; -8.353592000; -8.346289000; -8.339892000; -8.334813000; -8.331442000; -8.330124000; -8.331173000; -8.334811000; -8.341159000; -8.350228000; -8.361911000; -8.375965000; -8.392040000; -8.409674000; -8.428307000; -8.447310000; -8.466020000; -8.483736000; -8.499791000; -8.513577000; -8.524586000; -8.532439000; -8.536909000; -8.537930000; -8.5355…
-8.646469000; -8.638494000; -8.630143000; -8.621615000; -8.613181000; -8.605181000; -8.598047000; -8.592240000; -8.588202000; -8.586329000; -8.586979000; -8.590409000; -8.596764000; -8.606059000; -8.618175000; -8.632835000; -8.649639000; -8.668053000; -8.687430000; -8.707044000; -8.726114000; -8.743831000; -8.759404000; -8.772119000; -8.781370000; -8.786705000; -8.787842000; -8.784688000; -8.7773…
-8.926923000; -8.919119000; -8.910805000; -8.902165000; -8.893467000; -8.885056000; -8.877383000; -8.870936000; -8.866183000; -8.863547000; -8.863421000; -8.866083000; -8.871696000; -8.880283000; -8.891718000; -8.905704000; -8.921811000; -8.939458000; -8.957935000; -8.976444000; -8.994124000; -9.010066000; -9.023387000; -9.033278000; -9.039046000; -9.040168000; -9.036315000; -9.027373000; -9.0134…
-9.222569000; -9.214855000; -9.206425000; -9.197450000; -9.188191000; -9.178996000; -9.170325000; -9.162683000; -9.156558000; -9.152390000; -9.150595000; -9.151464000; -9.155169000; -9.161735000; -9.171026000; -9.182733000; -9.196400000; -9.211415000; -9.227035000; -9.242414000; -9.256645000; -9.268762000; -9.277821000; -9.282955000; -9.283410000; -9.278619000; -9.268221000; -9.252086000; -9.2303…
-9.513675000; -9.506061000; -9.497664000; -9.488605000; -9.479088000; -9.469395000; -9.459918000; -9.451097000; -9.443365000; -9.437118000; -9.432734000; -9.430484000; -9.430529000; -9.432897000; -9.437459000; -9.443925000; -9.451873000; -9.460726000; -9.469779000; -9.478239000; -9.485234000; -9.489835000; -9.491126000; -9.488259000; -9.480474000; -9.467196000; -9.448048000; -9.422877000; -9.3917…
-9.798722000; -9.791436000; -9.782981000; -9.773438000; -9.762968000; -9.751808000; -9.740292000; -9.728797000; -9.717702000; -9.707349000; -9.698073000; -9.690115000; -9.683623000; -9.678631000; -9.675030000; -9.672585000; -9.670944000; -9.669623000; -9.668024000; -9.665482000; -9.661244000; -9.654498000; -9.644428000; -9.630266000; -9.611280000; -9.586917000; -9.556782000; -9.520685000; -9.4786…
-10.045230000; -10.037270000; -10.027720000; -10.016620000; -10.004090000; -9.990289000; -9.975428000; -9.959765000; -9.943550000; -9.927002000; -9.910336000; -9.893702000; -9.877183000; -9.860781000; -9.844406000; -9.827885000; -9.810965000; -9.793310000; -9.774513000; -9.754134000; -9.731665000; -9.706553000; -9.678252000; -9.646243000; -9.609992000; -9.569132000; -9.523409000; -9.472720000; -9…
-10.195470000; -10.186540000; -10.175670000; -10.162830000; -10.147990000; -10.131120000; -10.112180000; -10.091130000; -10.067920000; -10.042520000; -10.014880000; -9.984991000; -9.952850000; -9.918465000; -9.881864000; -9.843104000; -9.802255000; -9.759383000; -9.714556000; -9.667843000; -9.619244000; -9.568706000; -9.516126000; -9.461357000; -9.404108000; -9.344179000; -9.281377000; -9.2155520…
-10.189700000; -10.178740000; -10.165170000; -10.148890000; -10.129720000; -10.107420000; -10.081610000; -10.051880000; -10.017850000; -9.979142000; -9.935448000; -9.886566000; -9.832405000; -9.773005000; -9.708556000; -9.639411000; -9.566018000; -9.488939000; -9.408814000; -9.326336000; -9.242144000; -9.156850000; -9.070977000; -8.984939000; -8.898877000; -8.812932000; -8.727110000; -8.641310000…
-9.897614000; -9.884704000; -9.868467000; -9.848627000; -9.824706000; -9.796014000; -9.761529000; -9.720188000; -9.670970000; -9.612968000; -9.545470000; -9.468089000; -9.380761000; -9.283780000; -9.177820000; -9.063900000; -8.943233000; -8.817245000; -8.687492000; -8.555546000; -8.422915000; -8.291064000; -8.161281000; -8.034665000; -7.912491000; -7.795664000; -7.684981000; -7.581209000; -7.4851…
-9.165482000; -9.148952000; -9.127970000; -9.102227000; -9.070989000; -9.033040000; -8.986472000; -8.929231000; -8.859297000; -8.774858000; -8.674479000; -8.557394000; -8.423486000; -8.273380000; -8.108512000; -7.930924000; -7.743020000; -7.547578000; -7.347682000; -7.146912000; -6.948598000; -6.756210000; -6.573273000; -6.403393000; -6.249681000; -6.115752000; -6.005327000; -5.922155000; -5.8698…
-7.919889000; -7.952730000; -8.000010000; -8.063200000; -8.142574000; -8.236291000; -8.340599000; -8.449334000; -8.554485000; -8.646560000; -8.714495000; -8.747436000; -8.735799000; -8.672285000; -8.552773000; -8.378517000; -1000.000000000; -1000.000000000; -1000.000000000; -1000.000000000; -1000.000000000; -6.840916000; -6.671791000; -6.573087000; -6.552979000; -6.613516000; -6.750743000; -6.955…
SagittalAnterior [mm]
7.136931000; 7.136613000; 7.137073000; 7.137938000; 7.138856000; 7.139560000; 7.139905000; 7.139894000; 7.139658000; 7.139422000; 7.139451000; 7.139997000; 7.141257000; 7.143354000; 7.146333000; 7.150176000; 7.154821000; 7.160169000; 7.166091000; 7.172431000; 7.179020000; 7.185686000; 7.192277000; 7.198672000; 7.204788000; 7.210587000; 7.216065000; 7.221245000; 7.226159000; 7.230842000; 7.2353150…
7.171586000; 7.170526000; 7.170255000; 7.170386000; 7.170549000; 7.170459000; 7.169964000; 7.169072000; 7.167936000; 7.166813000; 7.166004000; 7.165794000; 7.166405000; 7.167966000; 7.170515000; 7.174011000; 7.178358000; 7.183417000; 7.189021000; 7.194979000; 7.201090000; 7.207162000; 7.213027000; 7.218556000; 7.223667000; 7.228326000; 7.232542000; 7.236351000; 7.239801000; 7.242945000; 7.2458300…
7.198992000; 7.197693000; 7.197144000; 7.196969000; 7.196805000; 7.196370000; 7.195508000; 7.194222000; 7.192661000; 7.191076000; 7.189767000; 7.189018000; 7.189052000; 7.189999000; 7.191895000; 7.194696000; 7.198301000; 7.202569000; 7.207329000; 7.212390000; 7.217557000; 7.222644000; 7.227492000; 7.231977000; 7.236023000; 7.239597000; 7.242708000; 7.245388000; 7.247686000; 7.249654000; 7.2513440…
7.217614000; 7.216482000; 7.215975000; 7.215767000; 7.215538000; 7.215033000; 7.214110000; 7.212762000; 7.211109000; 7.209367000; 7.207794000; 7.206641000; 7.206105000; 7.206305000; 7.207282000; 7.209007000; 7.211400000; 7.214350000; 7.217722000; 7.221368000; 7.225134000; 7.228875000; 7.232460000; 7.235788000; 7.238787000; 7.241417000; 7.243668000; 7.245549000; 7.247083000; 7.248299000; 7.2492350…
7.227090000; 7.226516000; 7.226402000; 7.226490000; 7.226519000; 7.226274000; 7.225626000; 7.224549000; 7.223121000; 7.221499000; 7.219880000; 7.218461000; 7.217406000; 7.216826000; 7.216773000; 7.217250000; 7.218224000; 7.219637000; 7.221416000; 7.223476000; 7.225729000; 7.228084000; 7.230452000; 7.232754000; 7.234924000; 7.236907000; 7.238665000; 7.240171000; 7.241410000; 7.242380000; 7.2430920…
7.234496000; 7.234517000; 7.234872000; 7.235366000; 7.235795000; 7.235980000; 7.235802000; 7.235228000; 7.234312000; 7.233178000; 7.231966000; 7.230781000; 7.229685000; 7.228736000; 7.228007000; 7.227555000; 7.227412000; 7.227581000; 7.228049000; 7.228793000; 7.229779000; 7.230966000; 7.232300000; 7.233722000; 7.235168000; 7.236576000; 7.237887000; 7.239050000; 7.240028000; 7.240797000; 7.2413520…
7.248290000; 7.248519000; 7.249027000; 7.249666000; 7.250278000; 7.250715000; 7.250885000; 7.250761000; 7.250412000; 7.249979000; 7.249569000; 7.249148000; 7.248590000; 7.247845000; 7.246996000; 7.246171000; 7.245462000; 7.244916000; 7.244560000; 7.244408000; 7.244460000; 7.244702000; 7.245106000; 7.245628000; 7.246214000; 7.246807000; 7.247349000; 7.247791000; 7.248097000; 7.248248000; 7.2482400…
7.267968000; 7.267778000; 7.267814000; 7.267972000; 7.268136000; 7.268202000; 7.268097000; 7.267838000; 7.267501000; 7.267247000; 7.267168000; 7.267137000; 7.266891000; 7.266298000; 7.265436000; 7.264462000; 7.263479000; 7.262563000; 7.261743000; 7.261045000; 7.260482000; 7.260056000; 7.259748000; 7.259530000; 7.259360000; 7.259196000; 7.258992000; 7.258715000; 7.258341000; 7.257859000; 7.2572770…
7.289620000; 7.288556000; 7.287618000; 7.286735000; 7.285830000; 7.284841000; 7.283728000; 7.282519000; 7.281294000; 7.280192000; 7.279297000; 7.278507000; 7.277596000; 7.276450000; 7.275131000; 7.273761000; 7.272416000; 7.271151000; 7.269992000; 7.268959000; 7.268064000; 7.267307000; 7.266675000; 7.266145000; 7.265685000; 7.265260000; 7.264839000; 7.264397000; 7.263916000; 7.263390000; 7.2628250…
7.313110000; 7.311372000; 7.309643000; 7.307866000; 7.305976000; 7.303916000; 7.301654000; 7.299194000; 7.296576000; 7.293883000; 7.291214000; 7.288609000; 7.286046000; 7.283523000; 7.281088000; 7.278800000; 7.276696000; 7.274805000; 7.273143000; 7.271723000; 7.270548000; 7.269612000; 7.268896000; 7.268368000; 7.267992000; 7.267729000; 7.267545000; 7.267410000; 7.267305000; 7.267222000; 7.2671600…
7.331021000; 7.327889000; 7.324957000; 7.322452000; 7.320151000; 7.317744000; 7.315096000; 7.312212000; 7.309251000; 7.306348000; 7.303371000; 7.300015000; 7.296234000; 7.292313000; 7.288553000; 7.285095000; 7.281997000; 7.279272000; 7.276930000; 7.274984000; 7.273435000; 7.272276000; 7.271486000; 7.271023000; 7.270838000; 7.270874000; 7.271075000; 7.271397000; 7.271807000; 7.272287000; 7.2728260…
7.335077000; 7.329544000; 7.324816000; 7.321715000; 7.319617000; 7.317674000; 7.315568000; 7.313370000; 7.311594000; 7.310628000; 7.309810000; 7.307785000; 7.304160000; 7.299731000; 7.295343000; 7.291344000; 7.287834000; 7.284798000; 7.282230000; 7.280133000; 7.278512000; 7.277369000; 7.276693000; 7.276451000; 7.276588000; 7.277035000; 7.277713000; 7.278552000; 7.279485000; 7.280466000; 7.2814590…
7.325138000; 7.318576000; 7.313257000; 7.310333000; 7.308852000; 7.307670000; 7.306389000; 7.305135000; 7.304637000; 7.305522000; 7.306823000; 7.306458000; 7.303830000; 7.300102000; 7.296418000; 7.293188000; 7.290483000; 7.288250000; 7.286450000; 7.285063000; 7.284092000; 7.283547000; 7.283434000; 7.283742000; 7.284429000; 7.285429000; 7.286651000; 7.287997000; 7.289367000; 7.290676000; 7.2918580…
7.311832000; 7.307001000; 7.303207000; 7.301326000; 7.300516000; 7.299891000; 7.299171000; 7.298451000; 7.298302000; 7.299310000; 7.300761000; 7.300953000; 7.299452000; 7.297260000; 7.295254000; 7.293697000; 7.292586000; 7.291842000; 7.291396000; 7.291209000; 7.291269000; 7.291586000; 7.292172000; 7.293033000; 7.294143000; 7.295452000; 7.296877000; 7.298321000; 7.299682000; 7.300866000; 7.3018050…
7.309737000; 7.308084000; 7.306802000; 7.306161000; 7.305803000; 7.305434000; 7.304906000; 7.304271000; 7.303680000; 7.303388000; 7.303247000; 7.302740000; 7.301811000; 7.300887000; 7.300260000; 7.300017000; 7.300089000; 7.300396000; 7.300868000; 7.301451000; 7.302122000; 7.302876000; 7.303719000; 7.304649000; 7.305652000; 7.306693000; 7.307719000; 7.308663000; 7.309463000; 7.310061000; 7.3104190…
7.323478000; 7.323292000; 7.323088000; 7.322822000; 7.322456000; 7.321972000; 7.321354000; 7.320567000; 7.319568000; 7.318379000; 7.317122000; 7.315948000; 7.314973000; 7.314261000; 7.313833000; 7.313672000; 7.313735000; 7.313968000; 7.314312000; 7.314722000; 7.315163000; 7.315618000; 7.316073000; 7.316520000; 7.316938000; 7.317307000; 7.317599000; 7.317791000; 7.317864000; 7.317813000; 7.3176380…
7.345597000; 7.345018000; 7.344409000; 7.343737000; 7.342967000; 7.342074000; 7.341043000; 7.339854000; 7.338484000; 7.336957000; 7.335357000; 7.333792000; 7.332347000; 7.331079000; 7.330019000; 7.329174000; 7.328529000; 7.328056000; 7.327716000; 7.327473000; 7.327296000; 7.327164000; 7.327060000; 7.326969000; 7.326870000; 7.326743000; 7.326570000; 7.326339000; 7.326055000; 7.325733000; 7.3253940…
7.369516000; 7.368585000; 7.367584000; 7.366485000; 7.365255000; 7.363868000; 7.362309000; 7.360573000; 7.358652000; 7.356570000; 7.354409000; 7.352267000; 7.350219000; 7.348320000; 7.346608000; 7.345102000; 7.343801000; 7.342693000; 7.341754000; 7.340957000; 7.340280000; 7.339708000; 7.339230000; 7.338833000; 7.338493000; 7.338182000; 7.337871000; 7.337541000; 7.337191000; 7.336839000; 7.3365130…
7.395160000; 7.394059000; 7.392852000; 7.391508000; 7.389995000; 7.388288000; 7.386379000; 7.384273000; 7.381974000; 7.379512000; 7.376972000; 7.374453000; 7.372027000; 7.369750000; 7.367660000; 7.365778000; 7.364110000; 7.362643000; 7.361359000; 7.360234000; 7.359250000; 7.358393000; 7.357654000; 7.357017000; 7.356456000; 7.355934000; 7.355414000; 7.354872000; 7.354305000; 7.353733000; 7.3531890…
7.424384000; 7.423249000; 7.421995000; 7.420587000; 7.418993000; 7.417190000; 7.415176000; 7.412960000; 7.410544000; 7.407951000; 7.405261000; 7.402565000; 7.399935000; 7.397430000; 7.395097000; 7.392968000; 7.391057000; 7.389360000; 7.387855000; 7.386514000; 7.385310000; 7.384218000; 7.383219000; 7.382290000; 7.381402000; 7.380518000; 7.379604000; 7.378640000; 7.377623000; 7.376576000; 7.3755350…
7.457073000; 7.455946000; 7.454698000; 7.453289000; 7.451686000; 7.449872000; 7.447845000; 7.445616000; 7.443177000; 7.440528000; 7.437728000; 7.434849000; 7.431956000; 7.429115000; 7.426399000; 7.423872000; 7.421579000; 7.419531000; 7.417715000; 7.416092000; 7.414620000; 7.413254000; 7.411956000; 7.410696000; 7.409440000; 7.408159000; 7.406825000; 7.405418000; 7.403936000; 7.402392000; 7.4008100…
7.490888000; 7.489739000; 7.488460000; 7.487004000; 7.485338000; 7.483447000; 7.481336000; 7.479015000; 7.476468000; 7.473676000; 7.470665000; 7.467483000; 7.464185000; 7.460853000; 7.457592000; 7.454510000; 7.451692000; 7.449177000; 7.446958000; 7.444988000; 7.443205000; 7.441543000; 7.439949000; 7.438385000; 7.436821000; 7.435228000; 7.433586000; 7.431873000; 7.430076000; 7.428194000; 7.4262310…
7.524179000; 7.522968000; 7.521605000; 7.520040000; 7.518238000; 7.516189000; 7.513902000; 7.511388000; 7.508634000; 7.505605000; 7.502303000; 7.498746000; 7.494983000; 7.491111000; 7.487268000; 7.483606000; 7.480246000; 7.477252000; 7.474623000; 7.472304000; 7.470213000; 7.468268000; 7.466404000; 7.464579000; 7.462765000; 7.460940000; 7.459084000; 7.457173000; 7.455184000; 7.453099000; 7.4509040…
7.611405000; 7.612028000; 7.612088000; 7.611559000; 7.610441000; 7.608748000; 7.606509000; 7.603764000; 7.600571000; 7.597001000; 7.593143000; 7.589109000; 7.585017000; 7.580976000; 7.577071000; 7.573336000; 7.569739000; 7.566186000; 7.562536000; 7.558637000; 7.554359000; 7.549635000; 7.544480000; 7.538994000; 7.533340000; 7.527715000; 7.522305000; 7.517259000; 7.512672000; 7.508579000; 7.5049720…
7.662926000; 7.663155000; 7.662845000; 7.661973000; 7.660542000; 7.658566000; 7.656068000; 7.653084000; 7.649666000; 7.645875000; 7.641787000; 7.637497000; 7.633109000; 7.628714000; 7.624383000; 7.620142000; 7.615957000; 7.611740000; 7.607368000; 7.602707000; 7.597654000; 7.592165000; 7.586279000; 7.580113000; 7.573849000; 7.567695000; 7.561852000; 7.556479000; 7.551682000; 7.547506000; 7.5439450…
7.717957000; 7.718300000; 7.718110000; 7.717360000; 7.716039000; 7.714147000; 7.711691000; 7.708693000; 7.705187000; 7.701222000; 7.696863000; 7.692196000; 7.687316000; 7.682310000; 7.677249000; 7.672166000; 7.667041000; 7.661807000; 7.656365000; 7.650618000; 7.644495000; 7.637987000; 7.631166000; 7.624177000; 7.617222000; 7.610525000; 7.604293000; 7.598688000; 7.593814000; 7.589712000; 7.5863840…
7.781909000; 7.782062000; 7.781691000; 7.780773000; 7.779285000; 7.777209000; 7.774528000; 7.771229000; 7.767315000; 7.762807000; 7.757749000; 7.752213000; 7.746298000; 7.740108000; 7.733743000; 7.727279000; 7.720750000; 7.714150000; 7.707445000; 7.700597000; 7.693596000; 7.686486000; 7.679375000; 7.672435000; 7.665881000; 7.659936000; 7.654795000; 7.650598000; 7.647427000; 7.645305000; 7.6442240…
7.849646000; 7.850059000; 7.849896000; 7.849086000; 7.847558000; 7.845251000; 7.842115000; 7.838127000; 7.833302000; 7.827691000; 7.821390000; 7.814535000; 7.807293000; 7.799839000; 7.792335000; 7.784911000; 7.777637000; 7.770527000; 7.763552000; 7.756677000; 7.749888000; 7.743230000; 7.736821000; 7.730848000; 7.725543000; 7.721147000; 7.717857000; 7.715806000; 7.715053000; 7.715591000; 7.7173860…
7.921399000; 7.922297000; 7.922542000; 7.922013000; 7.920594000; 7.918176000; 7.914673000; 7.910042000; 7.904291000; 7.897489000; 7.889772000; 7.881338000; 7.872432000; 7.863318000; 7.854253000; 7.845453000; 7.837058000; 7.829132000; 7.821681000; 7.814690000; 7.808156000; 7.802139000; 7.796774000; 7.792270000; 7.788879000; 7.786856000; 7.786394000; 7.787602000; 7.790502000; 7.795046000; 7.8011650…
7.995248000; 7.996619000; 7.997198000; 7.996817000; 7.995311000; 7.992532000; 7.988367000; 7.982764000; 7.975749000; 7.967431000; 7.958010000; 7.947772000; 7.937063000; 7.926257000; 7.915718000; 7.905761000; 7.896605000; 7.888371000; 7.881100000; 7.874800000; 7.869483000; 7.865223000; 7.862180000; 7.860585000; 7.860710000; 7.862823000; 7.867106000; 7.873635000; 7.882385000; 7.893257000; 7.9060820…
8.071543000; 8.074249000; 8.075882000; 8.076183000; 8.074917000; 8.071881000; 8.066948000; 8.060086000; 8.051388000; 8.041069000; 8.029468000; 8.017027000; 8.004258000; 7.991695000; 7.979841000; 7.969125000; 7.959835000; 7.952127000; 7.946049000; 7.941606000; 7.938806000; 7.937745000; 7.938625000; 7.941748000; 7.947450000; 7.955984000; 7.967468000; 7.981796000; 7.998604000; 8.017272000; 8.0370290…
SagittalPosterior [mm]
6.103097000; 6.140565000; 6.179426000; 6.218491000; 6.256538000; 6.292368000; 6.324826000; 6.352910000; 6.375823000; 6.393007000; 6.404156000; 6.409271000; 6.408591000; 6.402578000; 6.391871000; 6.377197000; 6.359341000; 6.339088000; 6.317182000; 6.294277000; 6.270934000; 6.247668000; 6.224912000; 6.203033000; 6.182339000; 6.163108000; 6.145554000; 6.129839000; 6.116068000; 6.104293000; 6.0945080…
5.907090000; 5.993890000; 6.090184000; 6.193151000; 6.299673000; 6.406512000; 6.510335000; 6.608047000; 6.696959000; 6.774909000; 6.840358000; 6.892499000; 6.931159000; 6.956747000; 6.970150000; 6.972485000; 6.965060000; 6.949206000; 6.926166000; 6.896981000; 6.862533000; 6.823696000; 6.781247000; 6.735919000; 6.688544000; 6.639894000; 6.590741000; 6.541828000; 6.493833000; 6.447250000; 6.4025750…
6.075161000; 6.118055000; 6.163437000; 6.210148000; 6.256959000; 6.302633000; 6.345947000; 6.385790000; 6.421216000; 6.451487000; 6.476100000; 6.494829000; 6.507685000; 6.514906000; 6.516922000; 6.514250000; 6.507504000; 6.497319000; 6.484301000; 6.468956000; 6.451752000; 6.433117000; 6.413417000; 6.392966000; 6.372095000; 6.351054000; 6.330046000; 6.309222000; 6.288673000; 6.268399000; 6.2483830…
6.071401000; 6.102075000; 6.134076000; 6.166663000; 6.199065000; 6.230505000; 6.260216000; 6.287490000; 6.311722000; 6.332430000; 6.349276000; 6.362102000; 6.370909000; 6.375855000; 6.377235000; 6.375422000; 6.370869000; 6.364064000; 6.355484000; 6.345542000; 6.334630000; 6.323094000; 6.311220000; 6.299229000; 6.287324000; 6.275613000; 6.264143000; 6.252892000; 6.241776000; 6.230639000; 6.2193080…
6.045811000; 6.069386000; 6.094124000; 6.119454000; 6.144768000; 6.169436000; 6.192819000; 6.214326000; 6.233447000; 6.249775000; 6.263031000; 6.273099000; 6.280015000; 6.283960000; 6.285234000; 6.284234000; 6.281424000; 6.277297000; 6.272330000; 6.266931000; 6.261454000; 6.256179000; 6.251290000; 6.246868000; 6.242936000; 6.239400000; 6.236088000; 6.232761000; 6.229136000; 6.224887000; 6.2197190…
6.042177000; 6.061535000; 6.081839000; 6.102662000; 6.123541000; 6.143996000; 6.163530000; 6.181682000; 6.198048000; 6.212307000; 6.224226000; 6.233705000; 6.240752000; 6.245486000; 6.248117000; 6.248934000; 6.248274000; 6.246506000; 6.243997000; 6.241069000; 6.238011000; 6.235074000; 6.232437000; 6.230201000; 6.228415000; 6.227030000; 6.225915000; 6.224872000; 6.223643000; 6.221924000; 6.2194140…
6.052941000; 6.070069000; 6.087847000; 6.105912000; 6.123878000; 6.141355000; 6.157949000; 6.173309000; 6.187138000; 6.199213000; 6.209392000; 6.217636000; 6.223996000; 6.228602000; 6.231649000; 6.233379000; 6.234066000; 6.233986000; 6.233406000; 6.232541000; 6.231571000; 6.230639000; 6.229832000; 6.229174000; 6.228647000; 6.228167000; 6.227591000; 6.226729000; 6.225356000; 6.223222000; 6.2200850…
6.045977000; 6.059665000; 6.074065000; 6.088905000; 6.103892000; 6.118727000; 6.133109000; 6.146760000; 6.159441000; 6.170969000; 6.181211000; 6.190106000; 6.197658000; 6.203922000; 6.209000000; 6.213027000; 6.216165000; 6.218585000; 6.220452000; 6.221901000; 6.223055000; 6.224020000; 6.224866000; 6.225629000; 6.226317000; 6.226883000; 6.227232000; 6.227224000; 6.226677000; 6.225379000; 6.2231110…
6.046306000; 6.058858000; 6.072004000; 6.085500000; 6.099088000; 6.112507000; 6.125504000; 6.137851000; 6.149366000; 6.159914000; 6.169409000; 6.177831000; 6.185209000; 6.191608000; 6.197125000; 6.201873000; 6.205973000; 6.209539000; 6.212675000; 6.215446000; 6.217901000; 6.220078000; 6.221986000; 6.223606000; 6.224911000; 6.225833000; 6.226273000; 6.226101000; 6.225166000; 6.223299000; 6.2203320…
6.051576000; 6.063193000; 6.075464000; 6.088167000; 6.101055000; 6.113878000; 6.126384000; 6.138347000; 6.149581000; 6.159952000; 6.169373000; 6.177823000; 6.185328000; 6.191953000; 6.197786000; 6.202930000; 6.207485000; 6.211539000; 6.215162000; 6.218381000; 6.221206000; 6.223637000; 6.225652000; 6.227211000; 6.228272000; 6.228766000; 6.228602000; 6.227665000; 6.225829000; 6.222948000; 6.2188870…
6.060628000; 6.071453000; 6.082942000; 6.094886000; 6.107054000; 6.119206000; 6.131106000; 6.142540000; 6.153337000; 6.163379000; 6.172596000; 6.180977000; 6.188557000; 6.195400000; 6.201589000; 6.207207000; 6.212327000; 6.217002000; 6.221253000; 6.225062000; 6.228392000; 6.231198000; 6.233428000; 6.235019000; 6.235925000; 6.236087000; 6.235436000; 6.233900000; 6.231393000; 6.227821000; 6.2231000…
6.066525000; 6.075938000; 6.085924000; 6.096325000; 6.106958000; 6.117638000; 6.128180000; 6.138419000; 6.148219000; 6.157487000; 6.166169000; 6.174249000; 6.181745000; 6.188695000; 6.195141000; 6.201122000; 6.206662000; 6.211765000; 6.216408000; 6.220534000; 6.224073000; 6.226955000; 6.229106000; 6.230455000; 6.230956000; 6.230554000; 6.229203000; 6.226859000; 6.223475000; 6.219007000; 6.2134220…
6.091228000; 6.098524000; 6.106155000; 6.114033000; 6.122043000; 6.130061000; 6.137951000; 6.145585000; 6.152854000; 6.159674000; 6.165993000; 6.171793000; 6.177087000; 6.181910000; 6.186305000; 6.190321000; 6.193995000; 6.197351000; 6.200389000; 6.203084000; 6.205392000; 6.207266000; 6.208650000; 6.209483000; 6.209713000; 6.209284000; 6.208138000; 6.206216000; 6.203461000; 6.199817000; 6.1952390…
6.106321000; 6.112595000; 6.119129000; 6.125856000; 6.132689000; 6.139524000; 6.146245000; 6.152734000; 6.158878000; 6.164586000; 6.169784000; 6.174426000; 6.178495000; 6.181998000; 6.184958000; 6.187416000; 6.189417000; 6.191010000; 6.192230000; 6.193101000; 6.193636000; 6.193833000; 6.193681000; 6.193153000; 6.192222000; 6.190840000; 6.188954000; 6.186506000; 6.183434000; 6.179672000; 6.1751730…
6.125113000; 6.130344000; 6.135617000; 6.140899000; 6.146145000; 6.151310000; 6.156333000; 6.161154000; 6.165712000; 6.169959000; 6.173851000; 6.177360000; 6.180472000; 6.183183000; 6.185494000; 6.187417000; 6.188966000; 6.190154000; 6.190991000; 6.191478000; 6.191614000; 6.191385000; 6.190774000; 6.189755000; 6.188297000; 6.186361000; 6.183905000; 6.180884000; 6.177257000; 6.172986000; 6.1680510…
6.144732000; 6.150466000; 6.156232000; 6.161928000; 6.167439000; 6.172659000; 6.177485000; 6.181833000; 6.185645000; 6.188894000; 6.191577000; 6.193713000; 6.195338000; 6.196498000; 6.197233000; 6.197583000; 6.197578000; 6.197236000; 6.196562000; 6.195554000; 6.194202000; 6.192502000; 6.190452000; 6.188053000; 6.185308000; 6.182218000; 6.178778000; 6.174973000; 6.170776000; 6.166164000; 6.1611070…
6.158118000; 6.163490000; 6.168874000; 6.174145000; 6.179167000; 6.183813000; 6.187961000; 6.191511000; 6.194395000; 6.196582000; 6.198071000; 6.198886000; 6.199077000; 6.198701000; 6.197816000; 6.196476000; 6.194716000; 6.192562000; 6.190023000; 6.187100000; 6.183792000; 6.180111000; 6.176081000; 6.171741000; 6.167144000; 6.162355000; 6.157434000; 6.152432000; 6.147393000; 6.142344000; 6.1373020…
6.151272000; 6.155625000; 6.159808000; 6.163722000; 6.167257000; 6.170307000; 6.172760000; 6.174521000; 6.175528000; 6.175750000; 6.175183000; 6.173853000; 6.171811000; 6.169120000; 6.165856000; 6.162099000; 6.157922000; 6.153397000; 6.148596000; 6.143590000; 6.138449000; 6.133263000; 6.128128000; 6.123145000; 6.118420000; 6.114058000; 6.110142000; 6.106738000; 6.103883000; 6.101594000; 6.0998550…
6.108415000; 6.113409000; 6.118649000; 6.124036000; 6.129439000; 6.134698000; 6.139619000; 6.143999000; 6.147645000; 6.150387000; 6.152074000; 6.152599000; 6.151901000; 6.149971000; 6.146850000; 6.142638000; 6.137482000; 6.131574000; 6.125145000; 6.118452000; 6.111764000; 6.105364000; 6.099521000; 6.094479000; 6.090439000; 6.087547000; 6.085887000; 6.085475000; 6.086260000; 6.088140000; 6.0909680…
6.122661000; 6.127702000; 6.133029000; 6.138543000; 6.144108000; 6.149559000; 6.154691000; 6.159288000; 6.163144000; 6.166071000; 6.167906000; 6.168527000; 6.167867000; 6.165915000; 6.162716000; 6.158384000; 6.153083000; 6.147029000; 6.140483000; 6.133732000; 6.127081000; 6.120847000; 6.115333000; 6.110810000; 6.107505000; 6.105584000; 6.105142000; 6.106200000; 6.108707000; 6.112549000; 6.1175660…
6.142817000; 6.147711000; 6.152950000; 6.158437000; 6.164039000; 6.169588000; 6.174876000; 6.179680000; 6.183788000; 6.187006000; 6.189159000; 6.190123000; 6.189823000; 6.188245000; 6.185437000; 6.181515000; 6.176649000; 6.171067000; 6.165042000; 6.158878000; 6.152898000; 6.147440000; 6.142827000; 6.139353000; 6.137264000; 6.136742000; 6.137897000; 6.140760000; 6.145283000; 6.151350000; 6.1587910…
6.172137000; 6.176733000; 6.181718000; 6.187006000; 6.192475000; 6.197968000; 6.203283000; 6.208207000; 6.212530000; 6.216062000; 6.218628000; 6.220105000; 6.220415000; 6.219542000; 6.217529000; 6.214490000; 6.210591000; 6.206057000; 6.201161000; 6.196207000; 6.191520000; 6.187445000; 6.184313000; 6.182428000; 6.182050000; 6.183373000; 6.186516000; 6.191520000; 6.198342000; 6.206865000; 6.2169170…
6.212644000; 6.217002000; 6.221806000; 6.226981000; 6.232415000; 6.237962000; 6.243433000; 6.248622000; 6.253328000; 6.257369000; 6.260576000; 6.262826000; 6.264045000; 6.264214000; 6.263377000; 6.261641000; 6.259166000; 6.256168000; 6.252909000; 6.249683000; 6.246807000; 6.244616000; 6.243437000; 6.243569000; 6.245276000; 6.248755000; 6.254131000; 6.261449000; 6.270673000; 6.281687000; 6.2943210…
6.270275000; 6.274415000; 6.279005000; 6.283990000; 6.289283000; 6.294768000; 6.300288000; 6.305673000; 6.310751000; 6.315367000; 6.319373000; 6.322660000; 6.325162000; 6.326858000; 6.327783000; 6.328031000; 6.327738000; 6.327093000; 6.326328000; 6.325700000; 6.325496000; 6.326017000; 6.327564000; 6.330413000; 6.334822000; 6.340981000; 6.349017000; 6.358989000; 6.370876000; 6.384577000; 6.3999410…
6.343547000; 6.347448000; 6.351889000; 6.356828000; 6.362195000; 6.367894000; 6.373795000; 6.379753000; 6.385625000; 6.391279000; 6.396588000; 6.401460000; 6.405832000; 6.409685000; 6.413045000; 6.415984000; 6.418611000; 6.421078000; 6.423574000; 6.426310000; 6.429522000; 6.433469000; 6.438412000; 6.444596000; 6.452267000; 6.461610000; 6.472760000; 6.485793000; 6.500720000; 6.517464000; 6.5359090…
6.438783000; 6.442748000; 6.447340000; 6.452528000; 6.458258000; 6.464461000; 6.471042000; 6.477898000; 6.484927000; 6.492036000; 6.499140000; 6.506173000; 6.513097000; 6.519902000; 6.526614000; 6.533285000; 6.539999000; 6.546867000; 6.554026000; 6.561622000; 6.569827000; 6.578828000; 6.588812000; 6.599957000; 6.612463000; 6.626467000; 6.642074000; 6.659343000; 6.678288000; 6.698836000; 6.7209040…
6.565886000; 6.570010000; 6.574831000; 6.580345000; 6.586532000; 6.593374000; 6.600851000; 6.608936000; 6.617609000; 6.626854000; 6.636655000; 6.646998000; 6.657874000; 6.669279000; 6.681216000; 6.693686000; 6.706697000; 6.720263000; 6.734407000; 6.749149000; 6.764537000; 6.780638000; 6.797530000; 6.815301000; 6.834107000; 6.854055000; 6.875247000; 6.897771000; 6.921700000; 6.947011000; 6.9737120…
6.733788000; 6.738372000; 6.743835000; 6.750193000; 6.757473000; 6.765716000; 6.775000000; 6.785401000; 6.797005000; 6.809897000; 6.824152000; 6.839828000; 6.856962000; 6.875566000; 6.895627000; 6.917090000; 6.939883000; 6.963911000; 6.989058000; 7.015192000; 7.042198000; 7.069969000; 7.098415000; 7.127472000; 7.157205000; 7.187637000; 7.218833000; 7.250898000; 7.283978000; 7.318101000; 7.3534190…
6.971389000; 6.976591000; 6.983005000; 6.990706000; 6.999822000; 7.010543000; 7.023161000; 7.037990000; 7.055345000; 7.075525000; 7.098794000; 7.125338000; 7.155272000; 7.188618000; 7.225291000; 7.265112000; 7.307837000; 7.353143000; 7.400654000; 7.449973000; 7.500682000; 7.552356000; 7.604593000; 7.657017000; 7.709090000; 7.760403000; 7.810536000; 7.859040000; 7.905404000; 7.949196000; 7.9898060…
7.336949000; 7.343606000; 7.352602000; 7.364040000; 7.378194000; 7.395532000; 7.416873000; 7.443119000; 7.475225000; 7.514142000; 7.560725000; 7.615663000; 7.679464000; 7.752368000; 7.834243000; 7.924787000; 8.023482000; 8.129568000; 8.242013000; 8.359385000; 8.480117000; 8.602324000; 8.723804000; 8.842025000; 8.954425000; 9.057966000; 9.149400000; 9.225396000; 9.282713000; 9.318394000; 9.3299920…
7.964159000; 7.962290000; 7.959377000; 7.956017000; 7.953514000; 7.954186000; 7.961368000; 7.979496000; 8.013391000; 8.067998000; 8.148956000; 8.261309000; 8.408880000; 8.593849000; 8.816396000; 9.073094000; -1000.000000000; -1000.000000000; -1000.000000000; -1000.000000000; -1000.000000000; 10.756560000; 10.925960000; 11.026940000; 11.052220000; 10.999340000; 10.870910000; 10.674330000; 10.42114…
TangentialAnterior [mm]
7.135121000; 7.135416000; 7.136514000; 7.137962000; 7.139360000; 7.140308000; 7.140623000; 7.140354000; 7.139708000; 7.139005000; 7.138603000; 7.138820000; 7.139904000; 7.141973000; 7.145008000; 7.148955000; 7.153744000; 7.159277000; 7.165441000; 7.172071000; 7.178935000; 7.185838000; 7.192623000; 7.199145000; 7.205312000; 7.211094000; 7.216516000; 7.221630000; 7.226488000; 7.231133000; 7.2355900…
7.170518000; 7.169833000; 7.169988000; 7.170508000; 7.170955000; 7.170916000; 7.170202000; 7.168867000; 7.167143000; 7.165398000; 7.164044000; 7.163449000; 7.163883000; 7.165473000; 7.168195000; 7.171955000; 7.176633000; 7.182074000; 7.188103000; 7.194514000; 7.201049000; 7.207484000; 7.213642000; 7.219367000; 7.224566000; 7.229222000; 7.233369000; 7.237075000; 7.240412000; 7.243442000; 7.2462140…
7.192306000; 7.191502000; 7.191540000; 7.191944000; 7.192265000; 7.192090000; 7.191217000; 7.189685000; 7.187711000; 7.185657000; 7.183936000; 7.182923000; 7.182898000; 7.184000000; 7.186217000; 7.189463000; 7.193611000; 7.198497000; 7.203939000; 7.209721000; 7.215586000; 7.221312000; 7.226721000; 7.231664000; 7.236057000; 7.239886000; 7.243189000; 7.246037000; 7.248501000; 7.250648000; 7.2525350…
7.231280000; 7.230843000; 7.231208000; 7.231930000; 7.232575000; 7.232740000; 7.232202000; 7.230943000; 7.229123000; 7.227039000; 7.225060000; 7.223532000; 7.222731000; 7.222815000; 7.223811000; 7.225672000; 7.228303000; 7.231565000; 7.235295000; 7.239300000; 7.243359000; 7.247274000; 7.250889000; 7.254080000; 7.256779000; 7.258978000; 7.260709000; 7.262033000; 7.263013000; 7.263711000; 7.2641870…
7.284730000; 7.284915000; 7.285789000; 7.287007000; 7.288216000; 7.289077000; 7.289368000; 7.289011000; 7.288064000; 7.286694000; 7.285140000; 7.283645000; 7.282410000; 7.281565000; 7.281158000; 7.281189000; 7.281621000; 7.282379000; 7.283371000; 7.284484000; 7.285581000; 7.286537000; 7.287250000; 7.287642000; 7.287673000; 7.287333000; 7.286648000; 7.285656000; 7.284406000; 7.282954000; 7.2813630…
7.330619000; 7.330984000; 7.331829000; 7.332994000; 7.334306000; 7.335588000; 7.336705000; 7.337581000; 7.338188000; 7.338532000; 7.338648000; 7.338560000; 7.338275000; 7.337781000; 7.337060000; 7.336112000; 7.334944000; 7.333572000; 7.332013000; 7.330279000; 7.328362000; 7.326247000; 7.323915000; 7.321352000; 7.318554000; 7.315526000; 7.312284000; 7.308856000; 7.305282000; 7.301615000; 7.2979250…
7.365760000; 7.364854000; 7.364123000; 7.363603000; 7.363333000; 7.363351000; 7.363689000; 7.364365000; 7.365346000; 7.366544000; 7.367817000; 7.368975000; 7.369805000; 7.370115000; 7.369769000; 7.368711000; 7.366957000; 7.364570000; 7.361646000; 7.358281000; 7.354560000; 7.350550000; 7.346300000; 7.341855000; 7.337251000; 7.332521000; 7.327700000; 7.322824000; 7.317935000; 7.313085000; 7.3083380…
7.408801000; 7.405132000; 7.401241000; 7.397265000; 7.393364000; 7.389697000; 7.386413000; 7.383649000; 7.381438000; 7.379697000; 7.378320000; 7.377137000; 7.375923000; 7.374463000; 7.372607000; 7.370284000; 7.367489000; 7.364273000; 7.360704000; 7.356856000; 7.352793000; 7.348569000; 7.344236000; 7.339844000; 7.335440000; 7.331073000; 7.326788000; 7.322630000; 7.318639000; 7.314851000; 7.3113020…
7.460360000; 7.454483000; 7.447981000; 7.440968000; 7.433578000; 7.425884000; 7.417971000; 7.410015000; 7.401937000; 7.393576000; 7.385250000; 7.377313000; 7.369863000; 7.362909000; 7.356448000; 7.350476000; 7.344986000; 7.339971000; 7.335415000; 7.331301000; 7.327606000; 7.324312000; 7.321407000; 7.318878000; 7.316714000; 7.314906000; 7.313447000; 7.312339000; 7.311585000; 7.311188000; 7.3111410…
7.482892000; 7.478017000; 7.472306000; 7.465802000; 7.458524000; 7.450330000; 7.441098000; 7.430885000; 7.419037000; 7.404937000; 7.389780000; 7.375002000; 7.361240000; 7.348788000; 7.337809000; 7.328346000; 7.320359000; 7.313761000; 7.308456000; 7.304360000; 7.301414000; 7.299569000; 7.298773000; 7.298951000; 7.299994000; 7.301780000; 7.304181000; 7.307079000; 7.310385000; 7.314022000; 7.3179230…
7.429339000; 7.428412000; 7.426806000; 7.424500000; 7.421425000; 7.417332000; 7.411992000; 7.405246000; 7.395727000; 7.382302000; 7.367001000; 7.352216000; 7.338900000; 7.327415000; 7.317895000; 7.310290000; 7.304421000; 7.300075000; 7.297069000; 7.295299000; 7.294746000; 7.295437000; 7.297393000; 7.300581000; 7.304883000; 7.310102000; 7.315982000; 7.322243000; 7.328624000; 7.334900000; 7.3408920…
7.307593000; 7.310405000; 7.312939000; 7.315121000; 7.316875000; 7.318129000; 7.318832000; 7.318673000; 7.316204000; 7.310434000; 7.303416000; 7.297392000; 7.293103000; 7.290692000; 7.290082000; 7.291018000; 7.293129000; 7.296049000; 7.299498000; 7.303343000; 7.307610000; 7.312432000; 7.317972000; 7.324336000; 7.331507000; 7.339314000; 7.347441000; 7.355469000; 7.362958000; 7.369512000; 7.3748250…
7.212731000; 7.216807000; 7.220910000; 7.224931000; 7.228839000; 7.232907000; 7.237425000; 7.242043000; 7.245935000; 7.248880000; 7.252099000; 7.256690000; 7.262873000; 7.270529000; 7.279399000; 7.289107000; 7.299205000; 7.309269000; 7.318970000; 7.328134000; 7.336753000; 7.344957000; 7.352939000; 7.360872000; 7.368820000; 7.376686000; 7.384198000; 7.390959000; 7.396529000; 7.400516000; 7.4026460…
7.249341000; 7.252531000; 7.255822000; 7.259115000; 7.262432000; 7.266244000; 7.271021000; 7.276388000; 7.281990000; 7.288069000; 7.295047000; 7.303092000; 7.312107000; 7.321900000; 7.332233000; 7.342822000; 7.353359000; 7.363542000; 7.373116000; 7.381886000; 7.389743000; 7.396655000; 7.402647000; 7.407766000; 7.412037000; 7.415429000; 7.417845000; 7.419158000; 7.419242000; 7.418023000; 7.4155120…
7.419489000; 7.420469000; 7.421517000; 7.422608000; 7.423789000; 7.425414000; 7.427787000; 7.430496000; 7.432983000; 7.435129000; 7.437220000; 7.439467000; 7.441857000; 7.444332000; 7.446845000; 7.449369000; 7.451873000; 7.454298000; 7.456539000; 7.458431000; 7.459762000; 7.460307000; 7.459857000; 7.458260000; 7.455447000; 7.451448000; 7.446406000; 7.440572000; 7.434278000; 7.427893000; 7.4217820…
7.617596000; 7.615173000; 7.612756000; 7.610420000; 7.608215000; 7.606178000; 7.604271000; 7.602172000; 7.599054000; 7.594258000; 7.588245000; 7.581606000; 7.574501000; 7.567019000; 7.559319000; 7.551620000; 7.544144000; 7.537048000; 7.530375000; 7.524028000; 7.517792000; 7.511387000; 7.504528000; 7.496990000; 7.488674000; 7.479643000; 7.470158000; 7.460654000; 7.451687000; 7.443839000; 7.4376210…
7.751769000; 7.746077000; 7.740216000; 7.734313000; 7.728403000; 7.722282000; 7.715695000; 7.708578000; 7.700369000; 7.690412000; 7.679121000; 7.667058000; 7.654387000; 7.641239000; 7.627852000; 7.614543000; 7.601634000; 7.589377000; 7.577897000; 7.567182000; 7.557120000; 7.547545000; 7.538280000; 7.529182000; 7.520179000; 7.511293000; 7.502680000; 7.494637000; 7.487576000; 7.481958000; 7.4781840…
7.827944000; 7.821282000; 7.814202000; 7.806792000; 7.799066000; 7.790790000; 7.781732000; 7.772064000; 7.761730000; 7.750455000; 7.738423000; 7.725877000; 7.712892000; 7.699572000; 7.686123000; 7.672821000; 7.659948000; 7.647731000; 7.636301000; 7.625698000; 7.615906000; 7.606883000; 7.598571000; 7.590918000; 7.583863000; 7.577344000; 7.571329000; 7.565861000; 7.561077000; 7.557196000; 7.5544430…
7.903067000; 7.898036000; 7.892479000; 7.886395000; 7.879779000; 7.872512000; 7.864516000; 7.856007000; 7.847129000; 7.837832000; 7.828102000; 7.817931000; 7.807325000; 7.796379000; 7.785288000; 7.774313000; 7.763708000; 7.753665000; 7.744278000; 7.735561000; 7.727474000; 7.719946000; 7.712906000; 7.706286000; 7.700015000; 7.694000000; 7.688145000; 7.682376000; 7.676677000; 7.671102000; 7.6657410…
8.012131000; 8.009438000; 8.006308000; 8.002653000; 7.998450000; 7.993701000; 7.988446000; 7.982797000; 7.976766000; 7.970201000; 7.962893000; 7.954671000; 7.945501000; 7.935549000; 7.925164000; 7.914789000; 7.904838000; 7.895579000; 7.887100000; 7.879320000; 7.872044000; 7.865030000; 7.858065000; 7.851007000; 7.843781000; 7.836352000; 7.828692000; 7.820751000; 7.812453000; 7.803723000; 7.7944930…
8.151600000; 8.150152000; 8.148320000; 8.145939000; 8.142948000; 8.139390000; 8.135334000; 8.130779000; 8.125559000; 8.119313000; 8.111601000; 8.102090000; 8.090736000; 8.077886000; 8.064223000; 8.050598000; 8.037789000; 8.026291000; 8.016235000; 8.007435000; 7.999496000; 7.991981000; 7.984544000; 7.977001000; 7.969308000; 7.961508000; 7.953636000; 7.945617000; 7.937243000; 7.928215000; 7.9181900…
8.303512000; 8.301897000; 8.299669000; 8.296577000; 8.292488000; 8.287403000; 8.281367000; 8.274337000; 8.266074000; 8.256114000; 8.243875000; 8.228944000; 8.211351000; 8.191717000; 8.171160000; 8.151033000; 8.132554000; 8.116491000; 8.103045000; 8.091922000; 8.082567000; 8.074417000; 8.067095000; 8.060463000; 8.054552000; 8.049451000; 8.045148000; 8.041399000; 8.037715000; 8.033435000; 8.0278340…
8.566921000; 8.572420000; 8.575747000; 8.576522000; 8.574550000; 8.569826000; 8.562469000; 8.552615000; 8.540347000; 8.525633000; 8.508372000; 8.488567000; 8.466498000; 8.442798000; 8.418380000; 8.394253000; 8.371268000; 8.349935000; 8.330358000; 8.312337000; 8.295579000; 8.279900000; 8.265339000; 8.252158000; 8.240729000; 8.231391000; 8.224295000; 8.219311000; 8.216042000; 8.213912000; 8.2122910…
8.973287000; 8.972986000; 8.971757000; 8.969341000; 8.965378000; 8.959444000; 8.951114000; 8.940032000; 8.925999000; 8.909033000; 8.889416000; 8.867700000; 8.844637000; 8.821054000; 8.797690000; 8.775018000; 8.753122000; 8.731670000; 8.709997000; 8.687310000; 8.662920000; 8.636478000; 8.608137000; 8.578592000; 8.549012000; 8.520859000; 8.495675000; 8.474876000; 8.459591000; 8.450562000; 8.4481290…
9.214102000; 9.200747000; 9.190864000; 9.184449000; 9.181041000; 9.179765000; 9.179425000; 9.178641000; 9.175999000; 9.170228000; 9.160338000; 9.145746000; 9.126333000; 9.102448000; 9.074836000; 9.044534000; 9.012735000; 8.980639000; 8.949320000; 8.919641000; 8.892187000; 8.867242000; 8.844818000; 8.824748000; 8.806805000; 8.790826000; 8.776824000; 8.765048000; 8.755950000; 8.750067000; 8.7478580…
9.585534000; 9.574580000; 9.565509000; 9.558722000; 9.554241000; 9.551702000; 9.550380000; 9.549246000; 9.547071000; 9.542534000; 9.534357000; 9.521421000; 9.502891000; 9.478302000; 9.447634000; 9.411325000; 9.370262000; 9.325721000; 9.279275000; 9.232679000; 9.187720000; 9.146073000; 9.109159000; 9.078028000; 9.053308000; 9.035181000; 9.023400000; 9.017421000; 9.016619000; 9.020577000; 9.0293640…
10.258460000; 10.246200000; 10.230860000; 10.212290000; 10.190110000; 10.163770000; 10.132670000; 10.096310000; 10.054340000; 10.006630000; 9.953295000; 9.894663000; 9.831337000; 9.764188000; 9.694392000; 9.623443000; 9.553128000; 9.485530000; 9.423004000; 9.368140000; 9.323668000; 9.292343000; 9.276792000; 9.279354000; 9.301943000; 9.345916000; 9.411979000; 9.500260000; 9.610588000; 9.742851000;…
10.379280000; 10.401270000; 10.417950000; 10.427160000; 10.426790000; 10.414980000; 10.390400000; 10.352460000; 10.301450000; 10.238700000; 10.166510000; 10.088090000; 10.007310000; 9.928375000; 9.855504000; 9.792496000; 9.742432000; 9.707537000; 9.689260000; 9.688499000; 9.705899000; 9.742153000; 9.798158000; 9.875004000; 9.973825000; 10.095530000; 10.240530000; 10.408700000; 10.599700000; 10.81…
10.669550000; 10.693120000; 10.709200000; 10.715350000; 10.709270000; 10.689060000; 10.653520000; 10.602410000; 10.536600000; 10.458200000; 10.370460000; 10.277620000; 10.184630000; 10.096760000; 10.019200000; 9.956574000; 9.912619000; 9.890035000; 9.890613000; 9.915523000; 9.965679000; 10.042100000; 10.146090000; 10.279280000; 10.443540000; 10.640720000; 10.872370000; 11.139810000; 11.444830000;…
10.921240000; 10.982580000; 11.033850000; 11.070090000; 11.086980000; 11.081220000; 11.051060000; 10.996520000; 10.919570000; 10.824050000; 10.715410000; 10.600330000; 10.486120000; 10.380210000; 10.289540000; 10.220080000; 10.176420000; 10.161810000; 10.178500000; 10.228380000; 10.313530000; 10.436860000; 10.602260000; 10.814630000; 11.079950000; 11.405180000; 11.797720000; 12.266240000; 12.8221…
11.339710000; 11.430780000; 11.501780000; 11.546930000; 11.561720000; 11.543500000; 11.492080000; 11.409930000; 11.302130000; 11.176010000; 11.040520000; 10.905450000; 10.780590000; 10.675030000; 10.596600000; 10.551490000; 10.544010000; 10.577080000; 10.653030000; 10.774860000; 10.947320000; 11.177760000; 11.476360000; 11.855320000; 12.326690000; 12.899640000; 13.578040000; 14.357390000; 15.2215…
TangentialPosterior [mm]
6.169089000; 6.185590000; 6.200221000; 6.212595000; 6.222418000; 6.229463000; 6.233583000; 6.234706000; 6.232823000; 6.227979000; 6.220286000; 6.209943000; 6.197220000; 6.182466000; 6.166114000; 6.148654000; 6.130646000; 6.112677000; 6.095321000; 6.079093000; 6.064451000; 6.051716000; 6.041078000; 6.032585000; 6.026162000; 6.021612000; 6.018641000; 6.016892000; 6.015975000; 6.015509000; 6.0151300…
6.125883000; 6.146919000; 6.166940000; 6.185513000; 6.202271000; 6.216887000; 6.229090000; 6.238663000; 6.245431000; 6.249265000; 6.250106000; 6.247989000; 6.243042000; 6.235504000; 6.225737000; 6.214194000; 6.201442000; 6.188111000; 6.174844000; 6.162214000; 6.150757000; 6.140863000; 6.132768000; 6.126539000; 6.122118000; 6.119274000; 6.117653000; 6.116819000; 6.116293000; 6.115578000; 6.1142140…
6.082457000; 6.102443000; 6.122264000; 6.141479000; 6.159658000; 6.176388000; 6.191303000; 6.204090000; 6.214503000; 6.222376000; 6.227628000; 6.230286000; 6.230480000; 6.228448000; 6.224518000; 6.219112000; 6.212734000; 6.205927000; 6.199244000; 6.193183000; 6.188193000; 6.184622000; 6.182686000; 6.182453000; 6.183848000; 6.186644000; 6.190471000; 6.194851000; 6.199232000; 6.203047000; 6.2057300…
6.065629000; 6.081452000; 6.098043000; 6.115102000; 6.132279000; 6.149186000; 6.165405000; 6.180525000; 6.194183000; 6.206089000; 6.216028000; 6.223910000; 6.229766000; 6.233739000; 6.236061000; 6.237072000; 6.237177000; 6.236816000; 6.236427000; 6.236409000; 6.237103000; 6.238777000; 6.241587000; 6.245565000; 6.250627000; 6.256536000; 6.262941000; 6.269383000; 6.275332000; 6.280233000; 6.2835580…
6.026987000; 6.039976000; 6.054252000; 6.069547000; 6.085523000; 6.101799000; 6.117960000; 6.133613000; 6.148416000; 6.162113000; 6.174528000; 6.185603000; 6.195379000; 6.203983000; 6.211599000; 6.218476000; 6.224873000; 6.231050000; 6.237246000; 6.243642000; 6.250364000; 6.257508000; 6.265099000; 6.273083000; 6.281352000; 6.289705000; 6.297864000; 6.305484000; 6.312171000; 6.317502000; 6.3210770…
6.001782000; 6.009054000; 6.017233000; 6.026258000; 6.036020000; 6.046380000; 6.057167000; 6.068215000; 6.079380000; 6.090556000; 6.101668000; 6.112700000; 6.123672000; 6.134617000; 6.145573000; 6.156583000; 6.167646000; 6.178736000; 6.189797000; 6.200735000; 6.211430000; 6.221779000; 6.231676000; 6.241011000; 6.249679000; 6.257573000; 6.264568000; 6.270527000; 6.275296000; 6.278702000; 6.2805730…
6.013979000; 6.019221000; 6.024762000; 6.030630000; 6.036834000; 6.043379000; 6.050263000; 6.057487000; 6.065067000; 6.073022000; 6.081385000; 6.090198000; 6.099489000; 6.109269000; 6.119521000; 6.130183000; 6.141128000; 6.152184000; 6.163147000; 6.173768000; 6.183805000; 6.193059000; 6.201362000; 6.208598000; 6.214705000; 6.219669000; 6.223504000; 6.226240000; 6.227901000; 6.228503000; 6.2280220…
6.008025000; 6.005502000; 6.003499000; 6.002236000; 6.001929000; 6.002806000; 6.005099000; 6.009021000; 6.014751000; 6.022418000; 6.032069000; 6.043641000; 6.056965000; 6.071759000; 6.087638000; 6.104148000; 6.120781000; 6.137023000; 6.152396000; 6.166500000; 6.179020000; 6.189773000; 6.198697000; 6.205843000; 6.211316000; 6.215317000; 6.218066000; 6.219778000; 6.220643000; 6.220822000; 6.2203870…
6.038896000; 6.034335000; 6.029716000; 6.025362000; 6.021606000; 6.018796000; 6.017286000; 6.017405000; 6.019439000; 6.023612000; 6.030061000; 6.038810000; 6.049767000; 6.062712000; 6.077301000; 6.093101000; 6.109589000; 6.126196000; 6.142352000; 6.157530000; 6.171250000; 6.183133000; 6.192902000; 6.200396000; 6.205549000; 6.208414000; 6.209123000; 6.207877000; 6.204925000; 6.200535000; 6.1949710…
6.071095000; 6.063390000; 6.055699000; 6.048371000; 6.041739000; 6.036125000; 6.031843000; 6.029165000; 6.028320000; 6.029481000; 6.032759000; 6.038172000; 6.045653000; 6.055049000; 6.066115000; 6.078533000; 6.091914000; 6.105822000; 6.119795000; 6.133372000; 6.146119000; 6.157644000; 6.167620000; 6.175797000; 6.182007000; 6.186157000; 6.188228000; 6.188264000; 6.186362000; 6.182655000; 6.1773010…
6.135989000; 6.127053000; 6.117265000; 6.106876000; 6.096162000; 6.085434000; 6.075038000; 6.065335000; 6.056689000; 6.049460000; 6.043986000; 6.040527000; 6.039273000; 6.040320000; 6.043654000; 6.049138000; 6.056534000; 6.065495000; 6.075589000; 6.086321000; 6.097188000; 6.107672000; 6.117304000; 6.125676000; 6.132484000; 6.137505000; 6.140614000; 6.141778000; 6.141044000; 6.138527000; 6.1344010…
6.226329000; 6.215628000; 6.203082000; 6.188978000; 6.173671000; 6.157594000; 6.141238000; 6.125124000; 6.109772000; 6.095680000; 6.083298000; 6.072963000; 6.064905000; 6.059232000; 6.055915000; 6.054784000; 6.055565000; 6.057882000; 6.061290000; 6.065322000; 6.069529000; 6.073477000; 6.076804000; 6.079248000; 6.080655000; 6.080971000; 6.080247000; 6.078621000; 6.076288000; 6.073508000; 6.0705500…
6.365308000; 6.358239000; 6.348914000; 6.337536000; 6.324342000; 6.309592000; 6.293561000; 6.276525000; 6.258768000; 6.240574000; 6.222220000; 6.203984000; 6.186131000; 6.168909000; 6.152525000; 6.137166000; 6.122958000; 6.109973000; 6.098229000; 6.087719000; 6.078388000; 6.070126000; 6.062810000; 6.056316000; 6.050515000; 6.045307000; 6.040638000; 6.036494000; 6.032907000; 6.029974000; 6.0278360…
6.357564000; 6.355329000; 6.352212000; 6.348284000; 6.343606000; 6.338220000; 6.332135000; 6.325319000; 6.317702000; 6.309196000; 6.299716000; 6.289174000; 6.277526000; 6.264789000; 6.251031000; 6.236377000; 6.221029000; 6.205221000; 6.189197000; 6.173225000; 6.157566000; 6.142392000; 6.127848000; 6.114052000; 6.101073000; 6.088952000; 6.077772000; 6.067625000; 6.058619000; 6.050905000; 6.0446720…
6.385688000; 6.384731000; 6.383459000; 6.381971000; 6.380355000; 6.378662000; 6.376882000; 6.374946000; 6.372725000; 6.370041000; 6.366674000; 6.362378000; 6.356919000; 6.350099000; 6.341769000; 6.331857000; 6.320393000; 6.307487000; 6.293324000; 6.278187000; 6.262382000; 6.246200000; 6.229928000; 6.213837000; 6.198133000; 6.182997000; 6.168611000; 6.155140000; 6.142748000; 6.131631000; 6.1219910…
6.426970000; 6.435768000; 6.444406000; 6.452437000; 6.459410000; 6.464913000; 6.468598000; 6.470186000; 6.469504000; 6.466482000; 6.461107000; 6.453414000; 6.443484000; 6.431426000; 6.417364000; 6.401443000; 6.383851000; 6.364808000; 6.344591000; 6.323547000; 6.302070000; 6.280634000; 6.259759000; 6.239980000; 6.221797000; 6.205689000; 6.192017000; 6.181025000; 6.172828000; 6.167448000; 6.1647680…
6.428294000; 6.437372000; 6.446231000; 6.454313000; 6.461075000; 6.466028000; 6.468725000; 6.468822000; 6.466095000; 6.460441000; 6.451842000; 6.440393000; 6.426250000; 6.409619000; 6.390758000; 6.369921000; 6.347363000; 6.323362000; 6.298229000; 6.272304000; 6.245986000; 6.219790000; 6.194303000; 6.170173000; 6.148118000; 6.128868000; 6.113088000; 6.101360000; 6.094149000; 6.091769000; 6.0943660…
6.298546000; 6.301714000; 6.304049000; 6.305237000; 6.304944000; 6.302824000; 6.298480000; 6.291577000; 6.281882000; 6.269266000; 6.253672000; 6.235191000; 6.213998000; 6.190360000; 6.164647000; 6.137303000; 6.108796000; 6.079673000; 6.050559000; 6.022143000; 5.995159000; 5.970455000; 5.948913000; 5.931417000; 5.918833000; 5.911981000; 5.911530000; 5.917997000; 5.931725000; 5.952853000; 5.9813160…
6.075084000; 6.081006000; 6.088773000; 6.098275000; 6.109244000; 6.121211000; 6.133488000; 6.145256000; 6.155627000; 6.163699000; 6.168587000; 6.169574000; 6.166146000; 6.158069000; 6.145460000; 6.128801000; 6.108892000; 6.086876000; 6.064167000; 6.042352000; 6.023108000; 6.008146000; 5.999063000; 5.997249000; 6.003828000; 6.019578000; 6.044924000; 6.079935000; 6.124333000; 6.177541000; 6.2387400…
6.270669000; 6.273814000; 6.279185000; 6.286749000; 6.296334000; 6.307589000; 6.319964000; 6.332788000; 6.345319000; 6.356791000; 6.366433000; 6.373603000; 6.377817000; 6.378819000; 6.376657000; 6.371682000; 6.364524000; 6.356121000; 6.347669000; 6.340531000; 6.336185000; 6.336177000; 6.341982000; 6.354923000; 6.376135000; 6.406446000; 6.446374000; 6.496112000; 6.555537000; 6.624186000; 6.7013730…
6.569798000; 6.570063000; 6.572460000; 6.577112000; 6.584037000; 6.593114000; 6.604065000; 6.616494000; 6.629943000; 6.643922000; 6.657901000; 6.671437000; 6.684189000; 6.695983000; 6.706859000; 6.717098000; 6.727199000; 6.737901000; 6.750156000; 6.765055000; 6.783789000; 6.807600000; 6.837669000; 6.875046000; 6.920693000; 6.975251000; 7.039110000; 7.112398000; 7.194999000; 7.286434000; 7.3861460…
6.982845000; 6.979947000; 6.979523000; 6.981936000; 6.987497000; 6.996455000; 7.008969000; 7.025093000; 7.044813000; 7.068047000; 7.094592000; 7.124207000; 7.156612000; 7.191533000; 7.228742000; 7.268075000; 7.309453000; 7.352937000; 7.398744000; 7.447215000; 7.498891000; 7.554468000; 7.614738000; 7.680539000; 7.752933000; 7.832741000; 7.920686000; 8.017338000; 8.123109000; 8.237944000; 8.3618030…
7.589078000; 7.589650000; 7.593462000; 7.600809000; 7.611996000; 7.627356000; 7.647278000; 7.672127000; 7.702246000; 7.737951000; 7.779483000; 7.827019000; 7.880664000; 7.940459000; 8.006398000; 8.078374000; 8.156237000; 8.239809000; 8.328899000; 8.423262000; 8.522773000; 8.627375000; 8.737082000; 8.851991000; 8.972815000; 9.099981000; 9.234045000; 9.375661000; 9.525621000; 9.684160000; 9.8520110…
8.577530000; 8.578938000; 8.582825000; 8.589882000; 8.601073000; 8.617639000; 8.641212000; 8.673555000; 8.716434000; 8.771526000; 8.840417000; 8.924411000; 9.024474000; 9.141197000; 9.274795000; 9.424878000; 9.590625000; 9.770762000; 9.963612000; 10.167030000; 10.378890000; 10.596980000; 10.819190000; 11.043700000; 11.270750000; 11.500220000; 11.732840000; 11.970400000; 12.215850000; 12.470980000…
9.999906000; 10.001890000; 10.009200000; 10.023010000; 10.045150000; 10.078150000; 10.125640000; 10.191780000; 10.280930000; 10.397430000; 10.545710000; 10.729640000; 10.952380000; 11.216200000; 11.522310000; 11.870340000; 12.258610000; 12.684010000; 13.142000000; 13.626530000; 14.131090000; 14.648550000; 15.171740000; 15.695300000; 16.251830000; 16.860950000; 17.555960000; 18.388450000; 19.43377…
12.497490000; 12.506330000; 12.530090000; 12.572500000; 12.639990000; 12.741390000; 12.890340000; 13.103350000; 13.398940000; 13.797230000; 14.320920000; 14.993200000; 15.837020000; 16.873710000; 18.121400000; 19.593660000; 21.298430000; 23.236360000; 25.399520000; 27.769170000; 30.319280000; 33.015190000; 35.815160000; 38.671620000; 41.524120000; 44.314340000; 46.981490000; 49.462830000; 51.6937…
17.478370000; 17.038060000; 16.231070000; 14.972600000; 13.159730000; 10.624710000; 7.172047000; 2.597178000; -3.315412000; -10.765630000; -19.870190000; -30.650530000; -43.000470000; -56.663800000; -71.226410000; -86.126350000; -100.685100000; -114.161500000; -125.818600000; -134.998400000; -141.192300000; -144.098100000; -143.652300000; -140.033900000; -133.637200000; -125.026300000; -114.86760…
48.840860000; 49.837150000; 51.070440000; 52.612410000; 54.530160000; 56.860230000; 59.603340000; 62.709700000; 66.067700000; 69.501430000; 72.777950000; 75.612970000; 77.704540000; 78.765050000; 78.554680000; 76.909230000; 73.775780000; 69.214270000; 63.394350000; 56.578430000; 49.097120000; 41.304090000; 33.547060000; 26.135650000; 19.317940000; 13.266780000; 8.076327000; 3.769059000; 0.3089592…
4121.208000000; 3586.794000000; 3046.048000000; 2524.589000000; 2042.590000000; 1613.897000000; 1246.035000000; 940.840500000; 695.608800000; 504.084000000; 357.539900000; 248.184400000; 168.251100000; 110.687000000; 69.896630000; 43.682800000; 27.222950000; 17.184570000; 11.343610000; 8.261876000; 5.490314000; 3.106697000; 1.142518000; -0.409102600; -1.581184000; -2.436491000; -3.029802000; -3.4…
-12.306390000; -12.262350000; -12.243110000; -12.250840000; -12.279730000; -12.315820000; -12.337340000; -12.318570000; -12.233070000; -12.056820000; -11.771090000; -11.366980000; -10.844990000; -10.215200000; -9.496505000; -8.715451000; -7.899779000; -7.078286000; -6.277717000; -5.519246000; -4.818407000; -4.185508000; -3.624028000; -3.131156000; -2.700191000; -2.318021000; -1.969663000; -1.6379…
-4.199843000; -4.174961000; -4.129474000; -4.057896000; -3.952792000; -3.806053000; -3.608603000; -3.353512000; -3.037006000; -2.659665000; -2.228081000; -1.754689000; -1.256125000; -0.751644700; -0.261065700; 0.198977500; -1000.000000000; -1000.000000000; -1000.000000000; -1000.000000000; -1000.000000000; 2.220310000; 2.551841000; 2.933618000; 3.380531000; 3.901176000; 4.495882000; 5.157474000; …
