# Supplementary material for: Customized Finite Element Modelling of the Human Cornea
Source: PLoS One. 2015 Jun 22;10(6):e0130426. doi: 10.1371/journal.pone.0130426 (PMC4476710; doi:10.1371/journal.pone.0130426)
Supplement: S1 Dataset — The.xyz files contain the coordinates lying on the anterior surface of th e cornea and.csv files contain the thicknesses associated to these points. (ZIP) [file pone.0130426.s001.zip › SupplementaryFiles/S9_Dataset.xyz.xyz]

0.000000000
0.000000000
0.000000000
0.000000000
0.000000000
0.000000000
0.000000000
0.000000000
0.000000000
0.000000000
0.000000000
0.000000000
0.000000000
0.000000000
0.000000000
0.000000000
0.000000000
0.000000000
0.000000000
0.000000000
0.000000000
0.000000000
0.000000000
0.000000000
0.000000000
0.000000000
0.000000000
0.000000000
0.000000000
0.000000000
0.000000000
0.000000000
0.000000000
0.000000000
0.000000000
0.000000000
0.000000000
0.000000000
0.000000000
0.000000000
0.000000000
0.000000000
0.000000000
0.000000000
0.000000000
0.000000000
0.000000000
0.000000000
0.000000000
0.000000000
0.000000000
0.000000000
0.000000000
0.000000000
0.000000000
0.000000000
0.000000000
0.000000000
0.000000000
0.000000000
0.000000000
0.000000000
0.000000000
0.000000000
0.000000000
0.000000000
0.000000000
0.000000000
0.000000000
0.000000000
0.000000000
0.000000000
0.000000000
0.000000000
0.000000000
0.000000000
0.000000000
0.000000000
0.000000000
0.000000000
0.000000000
0.000000000
0.000000000
0.000000000
0.000000000
0.000000000
0.000000000
0.000000000
0.000000000
0.000000000
0.000000000
0.000000000
0.000000000
0.000000000
0.000000000
0.000000000
0.000000000
0.000000000
0.000000000
0.000000000
0.000000000
0.000000000
0.000000000
0.000000000
0.000000000
0.000000000
0.000000000
0.000000000
0.000000000
0.000000000
0.000000000
0.000000000
0.000000000
0.000000000
0.000000000
0.000000000
0.000000000
0.000000000
0.000000000
0.000000000
0.000000000
0.000000000
0.000000000
0.000000000
0.000000000
0.000000000
0.000000000
0.000000000
0.000000000
0.000000000
0.000000000
0.000000000
0.000000000
0.000000000
0.000000000
0.000000000
0.000000000
0.000000000
0.000000000
0.000000000
0.000000000
0.000000000
0.000000000
0.000000000
0.000000000
0.000000000
0.000000000
0.000000000
0.000000000
0.000000000
0.000000000
0.000000000
0.000000000
0.000000000
0.000000000
0.000000000
0.000000000
0.000000000
0.000000000
0.000000000
0.000000000
0.000000000
0.000000000
0.000000000
0.000000000
0.000000000
0.000000000
0.000000000
0.000000000
0.000000000
0.000000000
0.000000000
0.000000000
0.000000000
0.000000000
0.000000000
0.000000000
0.000000000
0.000000000
0.000000000
0.000000000
0.000000000
0.000000000
0.000000000
0.000000000
0.000000000
0.000000000
0.000000000
0.000000000
0.000000000
0.000000000
0.000000000
0.000000000
0.000000000
0.000000000
0.000000000
0.000000000
0.000000000
0.000000000
0.000000000
0.000000000
0.000000000
0.000000000
0.000000000
0.000000000
0.000000000
0.000000000
0.000000000
0.000000000
0.000000000
0.000000000
0.000000000
0.000000000
0.000000000
0.000000000
0.000000000
0.000000000
0.000000000
0.000000000
0.000000000
0.000000000
0.000000000
0.000000000
0.000000000
0.000000000
0.000000000
0.000000000
0.000000000
0.000000000
0.000000000
0.000000000
0.000000000
0.000000000
0.000000000
0.000000000
0.000000000
0.000000000
0.000000000
0.000000000
0.000000000
0.000000000
0.000000000
0.000000000
0.000000000
0.000000000
0.000000000
0.000000000
0.000000000
0.000000000
0.000000000
0.000000000
0.000000000
0.000000000
0.000000000
0.000000000
0.000000000
0.000000000
0.000000000
0.000000000
0.000000000
0.000000000
0.000000000
0.000000000
0.000000000
0.000000000
0.000000000
0.000000000
0.000000000
0.000000000
0.000000000
0.000000000
0.000000000
0.000000000
0.000000000
0.000000000
0.000000000
0.000000000
0.000000000
0.000000000
0.000000000
0.000000000
0.000000000
0.000000000
0.000000000
0.000000000
0.000000000
0.000000000
0.000000000
0.000000000
0.000000000
0.000000000
0.000000000
0.000000000
0.000000000
0.000000000
0.000000000
0.000000000
0.000000000
0.000000000
0.000000000
0.000000000
0.000000000
0.000000000
0.000000000
0.000000000
0.000000000
0.000000000
0.000000000
0.000000000
0.000000000
0.000000000
0.000000000
0.000000000
0.000000000
0.000000000
0.000000000
0.000000000
0.000000000
0.000000000
0.000000000
0.000000000
0.000000000
0.000000000
0.000000000
0.000000000
0.000000000
0.000000000
0.000000000
0.000000000
0.000000000
0.000000000
0.000000000
0.000000000
0.000000000
0.000000000
0.000000000
0.000000000
0.000000000
0.000000000
0.000000000
0.000000000
0.000000000
0.000000000
0.000000000
0.000000000
0.000000000
0.000000000
0.000000000
0.000000000
0.000000000
0.000000000
0.000000000
0.000000000
0.000000000
0.000000000
0.000000000
0.000000000
0.000000000
0.000000000
0.000000000
0.000000000
0.000000000
0.000000000
0.000000000
0.000000000
0.000000000
0.000000000
0.000000000
0.000000000
0.000000000
0.000000000
0.000000000
0.000000000
0.000000000
0.000000000
0.000000000
0.000000000
0.000000000
0.000000000
0.000000000
0.000000000
0.000000000
0.000000000
0.000000000
0.000000000
0.000000000
0.000000000
0.000000000
0.000000000
0.000000000
0.000000000
0.000000000
0.000000000
0.000000000
0.000000000
0.000000000
0.000000000
0.000000000
0.000000000
0.000000000
0.000000000
0.000000000
0.000000000
0.000000000
0.000000000
0.000000000
0.000000000
0.000000000
0.000000000
0.000000000
0.000000000
0.000000000
0.000000000
0.000000000
0.000000000
0.000000000
0.000000000
0.000000000
0.000000000
0.000000000
0.000000000
0.000000000
0.000000000
0.000000000
0.000000000
0.000000000
0.000000000
0.000000000
0.000000000
0.000000000
0.000000000
0.000000000
0.000000000
0.000000000
0.000000000
0.000000000
0.000000000
0.000000000
0.000000000
0.000000000
0.000000000
0.000000000
0.000000000
0.000000000
0.000000000
0.000000000
0.000000000
0.000000000
0.000000000
0.000000000
0.000000000
0.000000000
0.000000000
0.000000000
0.000000000
0.000000000
0.000000000
0.000000000
0.000000000
0.000000000
0.000000000
0.000000000
0.000000000
0.000000000
0.000000000
0.000000000
0.000000000
0.000000000
0.000000000
0.000000000
0.000000000
0.000000000
0.000000000
0.000000000
0.000000000
0.000000000
0.000000000
0.000000000
0.000000000
0.000000000
0.000000000
0.000000000
0.000000000
0.000000000
0.000000000
0.000000000
0.000000000
0.000000000
0.000000000
0.000000000
0.000000000
0.000000000
0.000000000
0.000000000
0.000000000
0.000000000
0.000000000
0.000000000
0.000000000
0.000000000
0.000000000
0.000000000
0.000000000
0.000000000
0.000000000
0.000000000
0.000000000
0.000000000
0.000000000
0.000000000
0.000000000
0.000000000
0.000000000
0.000000000
0.000000000
0.000000000
0.000000000
0.000000000
0.000000000
0.000000000
0.000000000
0.000000000
0.000000000
0.000000000
0.000000000
0.000000000
0.000000000
0.000000000
0.000000000
0.000000000
0.000000000
0.000000000
0.000000000
0.000000000
0.000000000
0.000000000
0.000000000
0.000000000
0.000000000
0.000000000
0.000000000
0.000000000
0.000000000
0.000000000
0.000000000
0.000000000
0.000000000
0.000000000
0.000000000
0.000000000
0.000000000
0.000000000
0.000000000
0.000000000
0.000000000
0.000000000
0.000000000
0.000000000
0.000000000
0.000000000
0.000000000
0.000000000
0.000000000
0.000000000
0.000000000
0.000000000
0.000000000
0.000000000
0.000000000
0.000000000
0.000000000
0.000000000
0.000000000
0.000000000
0.000000000
0.000000000
0.000000000
0.000000000
0.000000000
0.000000000
0.000000000
0.000000000
0.000000000
0.000000000
0.000000000
0.000000000
0.000000000
0.000000000
0.000000000
0.000000000
0.000000000
0.000000000
0.000000000
0.000000000
0.000000000
0.000000000
0.000000000
0.000000000
0.000000000
0.000000000
0.000000000
0.000000000
0.000000000
0.000000000
0.000000000
0.000000000
0.000000000
0.000000000
0.000000000
0.000000000
0.000000000
0.000000000
0.000000000
0.000000000
0.000000000
0.000000000
0.000000000
0.000000000
0.000000000
0.000000000
0.000000000
0.000000000
0.000000000
0.000000000
0.000000000
0.000000000
0.000000000
0.000000000
0.000000000
0.000000000
0.000000000
0.000000000
0.000000000
0.000000000
0.000000000
0.000000000
0.000000000
0.000000000
0.000000000
0.000000000
0.000000000
0.000000000
0.000000000
0.000000000
0.000000000
0.000000000
0.000000000
0.000000000
0.000000000
0.000000000
0.000000000
0.000000000
0.000000000
0.000000000
0.000000000
0.000000000
0.000000000
0.000000000
0.000000000
0.000000000
0.000000000
0.000000000
0.000000000
0.000000000
0.000000000
0.000000000
0.000000000
0.000000000
0.000000000
0.000000000
0.000000000
0.000000000
0.000000000
0.000000000
0.000000000
0.000000000
0.000000000
0.000000000
0.000000000
0.000000000
0.000000000
0.000000000
0.000000000
0.000000000
0.000000000
0.000000000
0.000000000
0.000000000
0.000000000
0.000000000
0.000000000
0.000000000
0.000000000
0.000000000
0.000000000
0.000000000
0.000000000
0.000000000
0.000000000
0.000000000
0.000000000
0.000000000
0.000000000
0.000000000
0.000000000
0.000000000
0.000000000
0.000000000
0.000000000
0.000000000
0.000000000
0.000000000
0.000000000
0.000000000
0.000000000
0.000000000
0.000000000
0.000000000
0.000000000
0.000000000
0.000000000
0.000000000
0.000000000
0.000000000
0.000000000
0.000000000
0.000000000
0.000000000
0.000000000
0.000000000
0.000000000
0.000000000
0.000000000
0.000000000
0.000000000
0.000000000
0.000000000
0.000000000
0.000000000
0.000000000
0.000000000
0.000000000
0.000000000
0.000000000
0.000000000
0.000000000
0.000000000
0.000000000
0.000000000
0.000000000
0.000000000
0.000000000
0.000000000
0.000000000
0.000000000
0.000000000
0.000000000
0.000000000
0.000000000
0.000000000
0.000000000
0.000000000
0.000000000
0.000000000
0.000000000
0.000000000
0.000000000
0.000000000
0.200000000
0.000000000
0.002787064
0.199939800
0.004908246
0.002787699
0.199759100
0.009813535
0.002788039
0.199458100
0.014712910
0.002788218
0.199036900
0.019603430
0.002788367
0.198495900
0.024482140
0.002788582
0.197835300
0.029346090
0.002788916
0.197055500
0.034192380
0.002789366
0.196157100
0.039018060
0.002789876
0.195140400
0.043820250
0.002790354
0.194006200
0.048596040
0.002790691
0.192755200
0.053342550
0.002790781
0.191388100
0.058056930
0.002790543
0.189905600
0.062736350
0.002789929
0.188308800
0.067377980
0.002788923
0.186598600
0.071979010
0.002787542
0.184775900
0.076536690
0.002785828
0.182842000
0.081048270
0.002783837
0.180797900
0.085511020
0.002781641
0.178644900
0.089922270
0.002779318
0.176384300
0.094279350
0.002776945
0.174017400
0.098579640
0.002774598
0.171545700
0.102820600
0.002772342
0.168970700
0.106999500
0.002770227
0.166293900
0.111114000
0.002768285
0.163517000
0.115161600
0.002766530
0.160641500
0.119139900
0.002764959
0.157669300
0.123046300
0.002763561
0.154602100
0.126878700
0.002762317
0.151441800
0.130634600
0.002761204
0.148190200
0.134311800
0.002760203
0.144849400
0.137908100
0.002759294
0.141421400
0.141421400
0.002758461
0.137908100
0.144849400
0.002757684
0.134311800
0.148190200
0.002756950
0.130634600
0.151441800
0.002756244
0.126878700
0.154602100
0.002755559
0.123046300
0.157669300
0.002754895
0.119139900
0.160641500
0.002754264
0.115161600
0.163517000
0.002753689
0.111114000
0.166293900
0.002753204
0.106999500
0.168970700
0.002752844
0.102820600
0.171545700
0.002752639
0.098579640
0.174017400
0.002752597
0.094279350
0.176384300
0.002752706
0.089922270
0.178644900
0.002752937
0.085511020
0.180797900
0.002753254
0.081048270
0.182842000
0.002753627
0.076536690
0.184775900
0.002754032
0.071979010
0.186598600
0.002754452
0.067377980
0.188308800
0.002754874
0.062736350
0.189905600
0.002755294
0.058056930
0.191388100
0.002755725
0.053342550
0.192755200
0.002756190
0.048596040
0.194006200
0.002756731
0.043820250
0.195140400
0.002757398
0.039018060
0.196157100
0.002758249
0.034192380
0.197055500
0.002759336
0.029346090
0.197835300
0.002760692
0.024482140
0.198495900
0.002762325
0.019603430
0.199036900
0.002764215
0.014712910
0.199458100
0.002766316
0.009813535
0.199759100
0.002768571
0.004908246
0.199939800
0.002770917
0.000000000
0.200000000
0.002773293
-0.004908246
0.199939800
0.002775645
-0.009813535
0.199759100
0.002777917
-0.014712910
0.199458100
0.002780054
-0.019603430
0.199036900
0.002781993
-0.024482140
0.198495900
0.002783666
-0.029346090
0.197835300
0.002785007
-0.034192380
0.197055500
0.002785959
-0.039018060
0.196157100
0.002786491
-0.043820250
0.195140400
0.002786610
-0.048596040
0.194006200
0.002786360
-0.053342550
0.192755200
0.002785828
-0.058056930
0.191388100
0.002785125
-0.062736350
0.189905600
0.002784369
-0.067377980
0.188308800
0.002783670
-0.071979010
0.186598600
0.002783111
-0.076536690
0.184775900
0.002782742
-0.081048270
0.182842000
0.002782581
-0.085511020
0.180797900
0.002782624
-0.089922270
0.178644900
0.002782857
-0.094279350
0.176384300
0.002783264
-0.098579640
0.174017400
0.002783831
-0.102820600
0.171545700
0.002784547
-0.106999500
0.168970700
0.002785394
-0.111114000
0.166293900
0.002786340
-0.115161600
0.163517000
0.002787336
-0.119139900
0.160641500
0.002788312
-0.123046300
0.157669300
0.002789188
-0.126878700
0.154602100
0.002789881
-0.130634600
0.151441800
0.002790317
-0.134311800
0.148190200
0.002790448
-0.137908100
0.144849400
0.002790250
-0.141421400
0.141421400
0.002789735
-0.144849400
0.137908100
0.002788942
-0.148190200
0.134311800
0.002787933
-0.151441800
0.130634600
0.002786784
-0.154602100
0.126878700
0.002785576
-0.157669300
0.123046300
0.002784382
-0.160641500
0.119139900
0.002783264
-0.163517000
0.115161600
0.002782271
-0.166293900
0.111114000
0.002781432
-0.168970700
0.106999500
0.002780769
-0.171545700
0.102820600
0.002780296
-0.174017400
0.098579640
0.002780030
-0.176384300
0.094279350
0.002779998
-0.178644900
0.089922270
0.002780230
-0.180797900
0.085511020
0.002780769
-0.182842000
0.081048270
0.002781654
-0.184775900
0.076536690
0.002782916
-0.186598600
0.071979010
0.002784571
-0.188308800
0.067377980
0.002786612
-0.189905600
0.062736350
0.002789009
-0.191388100
0.058056930
0.002791709
-0.192755200
0.053342550
0.002794646
-0.194006200
0.048596040
0.002797743
-0.195140400
0.043820250
0.002800917
-0.196157100
0.039018060
0.002804080
-0.197055500
0.034192380
0.002807143
-0.197835300
0.029346090
0.002810009
-0.198495900
0.024482140
0.002812578
-0.199036900
0.019603430
0.002814757
-0.199458100
0.014712910
0.002816465
-0.199759100
0.009813535
0.002817648
-0.199939800
0.004908246
0.002818294
-0.200000000
0.000000000
0.002818440
-0.199939800
-0.004908246
0.002818168
-0.199759100
-0.009813535
0.002817598
-0.199458100
-0.014712910
0.002816863
-0.199036900
-0.019603430
0.002816086
-0.198495900
-0.024482140
0.002815364
-0.197835300
-0.029346090
0.002814749
-0.197055500
-0.034192380
0.002814251
-0.196157100
-0.039018060
0.002813833
-0.195140400
-0.043820250
0.002813433
-0.194006200
-0.048596040
0.002812972
-0.192755200
-0.053342550
0.002812372
-0.191388100
-0.058056930
0.002811569
-0.189905600
-0.062736350
0.002810519
-0.188308800
-0.067377980
0.002809196
-0.186598600
-0.071979010
0.002807592
-0.184775900
-0.076536690
0.002805714
-0.182842000
-0.081048270
0.002803579
-0.180797900
-0.085511020
0.002801217
-0.178644900
-0.089922270
0.002798670
-0.176384300
-0.094279350
0.002795985
-0.174017400
-0.098579640
0.002793215
-0.171545700
-0.102820600
0.002790408
-0.168970700
-0.106999500
0.002787606
-0.166293900
-0.111114000
0.002784837
-0.163517000
-0.115161600
0.002782119
-0.160641500
-0.119139900
0.002779461
-0.157669300
-0.123046300
0.002776861
-0.154602100
-0.126878700
0.002774317
-0.151441800
-0.130634600
0.002771827
-0.148190200
-0.134311800
0.002769394
-0.144849400
-0.137908100
0.002767022
-0.141421400
-0.141421400
0.002764725
-0.137908100
-0.144849400
0.002762514
-0.134311800
-0.148190200
0.002760408
-0.130634600
-0.151441800
0.002758425
-0.126878700
-0.154602100
0.002756588
-0.123046300
-0.157669300
0.002754920
-0.119139900
-0.160641500
0.002753449
-0.115161600
-0.163517000
0.002752203
-0.111114000
-0.166293900
0.002751210
-0.106999500
-0.168970700
0.002750497
-0.102820600
-0.171545700
0.002750080
-0.098579640
-0.174017400
0.002749963
-0.094279350
-0.176384300
0.002750123
-0.089922270
-0.178644900
0.002750511
-0.085511020
-0.180797900
0.002751056
-0.081048270
-0.182842000
0.002751679
-0.076536690
-0.184775900
0.002752307
-0.071979010
-0.186598600
0.002752877
-0.067377980
-0.188308800
0.002753343
-0.062736350
-0.189905600
0.002753682
-0.058056930
-0.191388100
0.002753905
-0.053342550
-0.192755200
0.002754053
-0.048596040
-0.194006200
0.002754192
-0.043820250
-0.195140400
0.002754413
-0.039018060
-0.196157100
0.002754815
-0.034192380
-0.197055500
0.002755497
-0.029346090
-0.197835300
0.002756529
-0.024482140
-0.198495900
0.002757945
-0.019603430
-0.199036900
0.002759736
-0.014712910
-0.199458100
0.002761858
-0.009813535
-0.199759100
0.002764248
-0.004908246
-0.199939800
0.002766839
0.000000000
-0.200000000
0.002769571
0.004908246
-0.199939800
0.002772399
0.009813535
-0.199759100
0.002775289
0.014712910
-0.199458100
0.002778210
0.019603430
-0.199036900
0.002781122
0.024482140
-0.198495900
0.002783967
0.029346090
-0.197835300
0.002786666
0.034192380
-0.197055500
0.002789124
0.039018060
-0.196157100
0.002791241
0.043820250
-0.195140400
0.002792931
0.048596040
-0.194006200
0.002794134
0.053342550
-0.192755200
0.002794829
0.058056930
-0.191388100
0.002795037
0.062736350
-0.189905600
0.002794808
0.067377980
-0.188308800
0.002794220
0.071979010
-0.186598600
0.002793355
0.076536690
-0.184775900
0.002792296
0.081048270
-0.182842000
0.002791112
0.085511020
-0.180797900
0.002789859
0.089922270
-0.178644900
0.002788578
0.094279350
-0.176384300
0.002787296
0.098579640
-0.174017400
0.002786028
0.102820600
-0.171545700
0.002784776
0.106999500
-0.168970700
0.002783529
0.111114000
-0.166293900
0.002782268
0.115161600
-0.163517000
0.002780964
0.119139900
-0.160641500
0.002779588
0.123046300
-0.157669300
0.002778107
0.126878700
-0.154602100
0.002776495
0.130634600
-0.151441800
0.002774727
0.134311800
-0.148190200
0.002772785
0.137908100
-0.144849400
0.002770656
0.141421400
-0.141421400
0.002768330
0.144849400
-0.137908100
0.002765802
0.148190200
-0.134311800
0.002763083
0.151441800
-0.130634600
0.002760193
0.154602100
-0.126878700
0.002757175
0.157669300
-0.123046300
0.002754092
0.160641500
-0.119139900
0.002751027
0.163517000
-0.115161600
0.002748078
0.166293900
-0.111114000
0.002745351
0.168970700
-0.106999500
0.002742953
0.171545700
-0.102820600
0.002740985
0.174017400
-0.098579640
0.002739531
0.176384300
-0.094279350
0.002738658
0.178644900
-0.089922270
0.002738411
0.180797900
-0.085511020
0.002738805
0.182842000
-0.081048270
0.002739829
0.184775900
-0.076536690
0.002741445
0.186598600
-0.071979010
0.002743590
0.188308800
-0.067377980
0.002746187
0.189905600
-0.062736350
0.002749148
0.191388100
-0.058056930
0.002752388
0.192755200
-0.053342550
0.002755830
0.194006200
-0.048596040
0.002759406
0.195140400
-0.043820250
0.002763054
0.196157100
-0.039018060
0.002766715
0.197055500
-0.034192380
0.002770321
0.197835300
-0.029346090
0.002773792
0.198495900
-0.024482140
0.002777037
0.199036900
-0.019603430
0.002779958
0.199458100
-0.014712910
0.002782466
0.199759100
-0.009813535
0.002784496
0.199939800
-0.004908246
0.002786021
0.400000000
0.000000000
0.011154760
0.399879500
0.009816492
0.011157300
0.399518200
0.019627070
0.011158670
0.398916200
0.029425830
0.011159390
0.398073900
0.039206860
0.011159980
0.396991800
0.048964270
0.011160840
0.395670600
0.058692190
0.011162180
0.394111100
0.068384760
0.011163980
0.392314100
0.078036130
0.011166030
0.390280800
0.087640490
0.011167940
0.388012500
0.097192070
0.011169290
0.385510400
0.106685100
0.011169650
0.382776100
0.116113900
0.011168700
0.379811300
0.125472700
0.011166240
0.376617600
0.134756000
0.011162210
0.373197100
0.143958000
0.011156680
0.369551800
0.153073400
0.011149810
0.365683900
0.162096500
0.011141830
0.361595700
0.171022000
0.011133030
0.357289700
0.179844500
0.011123720
0.352768500
0.188558700
0.011114210
0.348034800
0.197159300
0.011104810
0.343091500
0.205641100
0.011095770
0.337941400
0.213999100
0.011087300
0.332587800
0.222228100
0.011079510
0.327033900
0.230323300
0.011072480
0.321283000
0.238279700
0.011066190
0.315338600
0.246092600
0.011060590
0.309204200
0.253757300
0.011055600
0.302883500
0.261269200
0.011051140
0.296380500
0.268623600
0.011047130
0.289698800
0.275816200
0.011043490
0.282842700
0.282842700
0.011040150
0.275816200
0.289698800
0.011037040
0.268623600
0.296380500
0.011034090
0.261269200
0.302883500
0.011031270
0.253757300
0.309204200
0.011028520
0.246092600
0.315338600
0.011025860
0.238279700
0.321283000
0.011023330
0.230323300
0.327033900
0.011021030
0.222228100
0.332587800
0.011019080
0.213999100
0.337941400
0.011017640
0.205641100
0.343091500
0.011016820
0.197159300
0.348034800
0.011016650
0.188558700
0.352768500
0.011017090
0.179844500
0.357289700
0.011018020
0.171022000
0.361595700
0.011019290
0.162096500
0.365683900
0.011020780
0.153073400
0.369551800
0.011022400
0.143958000
0.373197100
0.011024090
0.134756000
0.376617600
0.011025780
0.125472700
0.379811300
0.011027460
0.116113900
0.382776100
0.011029180
0.106685100
0.385510400
0.011031050
0.097192070
0.388012500
0.011033220
0.087640490
0.390280800
0.011035890
0.078036130
0.392314100
0.011039300
0.068384760
0.394111100
0.011043650
0.058692190
0.395670600
0.011049090
0.048964270
0.396991800
0.011055630
0.039206860
0.398073900
0.011063200
0.029425830
0.398916200
0.011071620
0.019627070
0.399518200
0.011080660
0.009816492
0.399879500
0.011090060
0.000000000
0.400000000
0.011099580
-0.009816492
0.399879500
0.011109000
-0.019627070
0.399518200
0.011118110
-0.029425830
0.398916200
0.011126670
-0.039206860
0.398073900
0.011134440
-0.048964270
0.396991800
0.011141140
-0.058692190
0.395670600
0.011146520
-0.068384760
0.394111100
0.011150330
-0.078036130
0.392314100
0.011152460
-0.087640490
0.390280800
0.011152940
-0.097192070
0.388012500
0.011151940
-0.106685100
0.385510400
0.011149810
-0.116113900
0.382776100
0.011146990
-0.125472700
0.379811300
0.011143960
-0.134756000
0.376617600
0.011141160
-0.143958000
0.373197100
0.011138920
-0.153073400
0.369551800
0.011137440
-0.162096500
0.365683900
0.011136790
-0.171022000
0.361595700
0.011136970
-0.179844500
0.357289700
0.011137900
-0.188558700
0.352768500
0.011139530
-0.197159300
0.348034800
0.011141810
-0.205641100
0.343091500
0.011144670
-0.213999100
0.337941400
0.011148070
-0.222228100
0.332587800
0.011151860
-0.230323300
0.327033900
0.011155850
-0.238279700
0.321283000
0.011159760
-0.246092600
0.315338600
0.011163270
-0.253757300
0.309204200
0.011166050
-0.261269200
0.302883500
0.011167800
-0.268623600
0.296380500
0.011168320
-0.275816200
0.289698800
0.011167530
-0.282842700
0.282842700
0.011165460
-0.289698800
0.275816200
0.011162280
-0.296380500
0.268623600
0.011158240
-0.302883500
0.261269200
0.011153640
-0.309204200
0.253757300
0.011148800
-0.315338600
0.246092600
0.011144010
-0.321283000
0.238279700
0.011139530
-0.327033900
0.230323300
0.011135550
-0.332587800
0.222228100
0.011132190
-0.337941400
0.213999100
0.011129530
-0.343091500
0.205641100
0.011127640
-0.348034800
0.197159300
0.011126580
-0.352768500
0.188558700
0.011126440
-0.357289700
0.179844500
0.011127380
-0.361595700
0.171022000
0.011129540
-0.365683900
0.162096500
0.011133080
-0.369551800
0.153073400
0.011138140
-0.373197100
0.143958000
0.011144770
-0.376617600
0.134756000
0.011152950
-0.379811300
0.125472700
0.011162550
-0.382776100
0.116113900
0.011173370
-0.385510400
0.106685100
0.011185140
-0.388012500
0.097192070
0.011197550
-0.390280800
0.087640490
0.011210270
-0.392314100
0.078036130
0.011222950
-0.394111100
0.068384760
0.011235220
-0.395670600
0.058692190
0.011246700
-0.396991800
0.048964270
0.011257000
-0.398073900
0.039206860
0.011265730
-0.398916200
0.029425830
0.011272570
-0.399518200
0.019627070
0.011277310
-0.399879500
0.009816492
0.011279900
-0.400000000
0.000000000
0.011280490
-0.399879500
-0.009816492
0.011279400
-0.399518200
-0.019627070
0.011277110
-0.398916200
-0.029425830
0.011274170
-0.398073900
-0.039206860
0.011271060
-0.396991800
-0.048964270
0.011268160
-0.395670600
-0.058692190
0.011265700
-0.394111100
-0.068384760
0.011263700
-0.392314100
-0.078036130
0.011262020
-0.390280800
-0.087640490
0.011260420
-0.388012500
-0.097192070
0.011258570
-0.385510400
-0.106685100
0.011256170
-0.382776100
-0.116113900
0.011252950
-0.379811300
-0.125472700
0.011248750
-0.376617600
-0.134756000
0.011243440
-0.373197100
-0.143958000
0.011237020
-0.369551800
-0.153073400
0.011229490
-0.365683900
-0.162096500
0.011220930
-0.361595700
-0.171022000
0.011211470
-0.357289700
-0.179844500
0.011201260
-0.352768500
-0.188558700
0.011190510
-0.348034800
-0.197159300
0.011179410
-0.343091500
-0.205641100
0.011168160
-0.337941400
-0.213999100
0.011156930
-0.332587800
-0.222228100
0.011145830
-0.327033900
-0.230323300
0.011134950
-0.321283000
-0.238279700
0.011124290
-0.315338600
-0.246092600
0.011113880
-0.309204200
-0.253757300
0.011103680
-0.302883500
-0.261269200
0.011093710
-0.296380500
-0.268623600
0.011083950
-0.289698800
-0.275816200
0.011074450
-0.282842700
-0.282842700
0.011065250
-0.275816200
-0.289698800
0.011056390
-0.268623600
-0.296380500
0.011047950
-0.261269200
-0.302883500
0.011040010
-0.253757300
-0.309204200
0.011032640
-0.246092600
-0.315338600
0.011025960
-0.238279700
-0.321283000
0.011020070
-0.230323300
-0.327033900
0.011015070
-0.222228100
-0.332587800
0.011011100
-0.213999100
-0.337941400
0.011008240
-0.205641100
-0.343091500
0.011006570
-0.197159300
-0.348034800
0.011006100
-0.188558700
-0.352768500
0.011006740
-0.179844500
-0.357289700
0.011008300
-0.171022000
-0.361595700
0.011010480
-0.162096500
-0.365683900
0.011012980
-0.153073400
-0.369551800
0.011015490
-0.143958000
-0.373197100
0.011017780
-0.134756000
-0.376617600
0.011019640
-0.125472700
-0.379811300
0.011021000
-0.116113900
-0.382776100
0.011021890
-0.106685100
-0.385510400
0.011022490
-0.097192070
-0.388012500
0.011023040
-0.087640490
-0.390280800
0.011023930
-0.078036130
-0.392314100
0.011025540
-0.068384760
-0.394111100
0.011028270
-0.058692190
-0.395670600
0.011032410
-0.048964270
-0.396991800
0.011038080
-0.039206860
-0.398073900
0.011045260
-0.029425830
-0.398916200
0.011053760
-0.019627070
-0.399518200
0.011063340
-0.009816492
-0.399879500
0.011073720
0.000000000
-0.400000000
0.011084670
0.009816492
-0.399879500
0.011096000
0.019627070
-0.399518200
0.011107580
0.029425830
-0.398916200
0.011119280
0.039206860
-0.398073900
0.011130950
0.048964270
-0.396991800
0.011142350
0.058692190
-0.395670600
0.011153170
0.068384760
-0.394111100
0.011163010
0.078036130
-0.392314100
0.011171500
0.087640490
-0.390280800
0.011178270
0.097192070
-0.388012500
0.011183090
0.106685100
-0.385510400
0.011185880
0.116113900
-0.382776100
0.011186710
0.125472700
-0.379811300
0.011185790
0.134756000
-0.376617600
0.011183430
0.143958000
-0.373197100
0.011179970
0.153073400
-0.369551800
0.011175720
0.162096500
-0.365683900
0.011170980
0.171022000
-0.361595700
0.011165960
0.179844500
-0.357289700
0.011160820
0.188558700
-0.352768500
0.011155690
0.197159300
-0.348034800
0.011150610
0.205641100
-0.343091500
0.011145590
0.213999100
-0.337941400
0.011140590
0.222228100
-0.332587800
0.011135540
0.230323300
-0.327033900
0.011130320
0.238279700
-0.321283000
0.011124800
0.246092600
-0.315338600
0.011118870
0.253757300
-0.309204200
0.011112410
0.261269200
-0.302883500
0.011105320
0.268623600
-0.296380500
0.011097540
0.275816200
-0.289698800
0.011089010
0.282842700
-0.282842700
0.011079690
0.289698800
-0.275816200
0.011069570
0.296380500
-0.268623600
0.011058670
0.302883500
-0.261269200
0.011047090
0.309204200
-0.253757300
0.011035000
0.315338600
-0.246092600
0.011022650
0.321283000
-0.238279700
0.011010360
0.327033900
-0.230323300
0.010998550
0.332587800
-0.222228100
0.010987620
0.337941400
-0.213999100
0.010978010
0.343091500
-0.205641100
0.010970120
0.348034800
-0.197159300
0.010964300
0.352768500
-0.188558700
0.010960800
0.357289700
-0.179844500
0.010959810
0.361595700
-0.171022000
0.010961390
0.365683900
-0.162096500
0.010965500
0.369551800
-0.153073400
0.010971970
0.373197100
-0.143958000
0.010980570
0.376617600
-0.134756000
0.010990970
0.379811300
-0.125472700
0.011002830
0.382776100
-0.116113900
0.011015820
0.385510400
-0.106685100
0.011029610
0.388012500
-0.097192070
0.011043930
0.390280800
-0.087640490
0.011058550
0.392314100
-0.078036130
0.011073220
0.394111100
-0.068384760
0.011087670
0.395670600
-0.058692190
0.011101580
0.396991800
-0.048964270
0.011114580
0.398073900
-0.039206860
0.011126280
0.398916200
-0.029425830
0.011136340
0.399518200
-0.019627070
0.011144470
0.399879500
-0.009816492
0.011150580
0.600000000
0.000000000
0.024782170
0.599819300
0.014724740
0.024788290
0.599277300
0.029440610
0.024791880
0.598374300
0.044138740
0.024794130
0.597110900
0.058810290
0.024796240
0.595487800
0.073446410
0.024799180
0.593505900
0.088038280
0.024803550
0.591166600
0.102577100
0.024809510
0.588471200
0.117054200
0.024816720
0.585421300
0.131460700
0.024824500
0.582018800
0.145788100
0.024831970
0.578265700
0.160027700
0.024838200
0.574164200
0.174170800
0.024842420
0.569716900
0.188209100
0.024844100
0.564926400
0.202133900
0.024843000
0.559795700
0.215937000
0.024839210
0.554327700
0.229610100
0.024833040
0.548525900
0.243144800
0.024825000
0.542393600
0.256533100
0.024815730
0.535934600
0.269766800
0.024805910
0.529152800
0.282838000
0.024796220
0.522052200
0.295738900
0.024787280
0.514637200
0.308461700
0.024779610
0.506912200
0.320998600
0.024773550
0.498881800
0.333342200
0.024769310
0.490550900
0.345484900
0.024766940
0.481924500
0.357419600
0.024766380
0.473007900
0.369139000
0.024767480
0.463806300
0.380636000
0.024770020
0.454325300
0.391903700
0.024773770
0.444570700
0.402935400
0.024778430
0.434548300
0.413724400
0.024783690
0.424264100
0.424264100
0.024789200
0.413724400
0.434548300
0.024794600
0.402935400
0.444570700
0.024799510
0.391903700
0.454325300
0.024803630
0.380636000
0.463806300
0.024806730
0.369139000
0.473007900
0.024808720
0.357419600
0.481924500
0.024809660
0.345484900
0.490550900
0.024809770
0.333342200
0.498881800
0.024809440
0.320998600
0.506912200
0.024809070
0.308461700
0.514637200
0.024808990
0.295738900
0.522052200
0.024809360
0.282838000
0.529152800
0.024810170
0.269766800
0.535934600
0.024811390
0.256533100
0.542393600
0.024813050
0.243144800
0.548525900
0.024815350
0.229610100
0.554327700
0.024818530
0.215937000
0.559795700
0.024822830
0.202133900
0.564926400
0.024828380
0.188209100
0.569716900
0.024835230
0.174170800
0.574164200
0.024843290
0.160027700
0.578265700
0.024852420
0.145788100
0.582018800
0.024862410
0.131460700
0.585421300
0.024873030
0.117054200
0.588471200
0.024884110
0.102577100
0.591166600
0.024895520
0.088038280
0.593505900
0.024907190
0.073446410
0.595487800
0.024919140
0.058810290
0.597110900
0.024931420
0.044138740
0.598374300
0.024944170
0.029440610
0.599277300
0.024957530
0.014724740
0.599819300
0.024971600
0.000000000
0.600000000
0.024986410
-0.014724740
0.599819300
0.025001800
-0.029440610
0.599277300
0.025017410
-0.044138740
0.598374300
0.025032650
-0.058810290
0.597110900
0.025046720
-0.073446410
0.595487800
0.025058740
-0.088038280
0.593505900
0.025067860
-0.102577100
0.591166600
0.025073380
-0.117054200
0.588471200
0.025074940
-0.131460700
0.585421300
0.025072590
-0.145788100
0.582018800
0.025066820
-0.160027700
0.578265700
0.025058460
-0.174170800
0.574164200
0.025048610
-0.188209100
0.569716900
0.025038430
-0.202133900
0.564926400
0.025028990
-0.215937000
0.559795700
0.025021170
-0.229610100
0.554327700
0.025015550
-0.243144800
0.548525900
0.025012510
-0.256533100
0.542393600
0.025012270
-0.269766800
0.535934600
0.025014940
-0.282838000
0.529152800
0.025020650
-0.295738900
0.522052200
0.025029480
-0.308461700
0.514637200
0.025041430
-0.320998600
0.506912200
0.025056330
-0.333342200
0.498881800
0.025073730
-0.345484900
0.490550900
0.025092860
-0.357419600
0.481924500
0.025112680
-0.369139000
0.473007900
0.025131980
-0.380636000
0.463806300
0.025149530
-0.391903700
0.454325300
0.025164300
-0.402935400
0.444570700
0.025175630
-0.413724400
0.434548300
0.025183330
-0.424264100
0.424264100
0.025187710
-0.434548300
0.413724400
0.025189540
-0.444570700
0.402935400
0.025189870
-0.454325300
0.391903700
0.025189860
-0.463806300
0.380636000
0.025190570
-0.473007900
0.369139000
0.025192750
-0.481924500
0.357419600
0.025196790
-0.490550900
0.345484900
0.025202650
-0.498881800
0.333342200
0.025209890
-0.506912200
0.320998600
0.025217840
-0.514637200
0.308461700
0.025225760
-0.522052200
0.295738900
0.025232980
-0.529152800
0.282838000
0.025239140
-0.535934600
0.269766800
0.025244180
-0.542393600
0.256533100
0.025248430
-0.548525900
0.243144800
0.025252550
-0.554327700
0.229610100
0.025257370
-0.559795700
0.215937000
0.025263760
-0.564926400
0.202133900
0.025272450
-0.569716900
0.188209100
0.025283920
-0.574164200
0.174170800
0.025298280
-0.578265700
0.160027700
0.025315290
-0.582018800
0.145788100
0.025334370
-0.585421300
0.131460700
0.025354700
-0.588471200
0.117054200
0.025375300
-0.591166600
0.102577100
0.025395140
-0.593505900
0.088038280
0.025413250
-0.595487800
0.073446410
0.025428750
-0.597110900
0.058810290
0.025440950
-0.598374300
0.044138740
0.025449390
-0.599277300
0.029440610
0.025453860
-0.599819300
0.014724740
0.025454450
-0.600000000
0.000000000
0.025451560
-0.599819300
-0.014724740
0.025445800
-0.599277300
-0.029440610
0.025437910
-0.598374300
-0.044138740
0.025428610
-0.597110900
-0.058810290
0.025418500
-0.595487800
-0.073446410
0.025407960
-0.593505900
-0.088038280
0.025397190
-0.591166600
-0.102577100
0.025386190
-0.588471200
-0.117054200
0.025374890
-0.585421300
-0.131460700
0.025363150
-0.582018800
-0.145788100
0.025350890
-0.578265700
-0.160027700
0.025338080
-0.574164200
-0.174170800
0.025324760
-0.569716900
-0.188209100
0.025311010
-0.564926400
-0.202133900
0.025296900
-0.559795700
-0.215937000
0.025282430
-0.554327700
-0.229610100
0.025267540
-0.548525900
-0.243144800
0.025252140
-0.542393600
-0.256533100
0.025236130
-0.535934600
-0.269766800
0.025219470
-0.529152800
-0.282838000
0.025202180
-0.522052200
-0.295738900
0.025184330
-0.514637200
-0.308461700
0.025166010
-0.506912200
-0.320998600
0.025147310
-0.498881800
-0.333342200
0.025128320
-0.490550900
-0.345484900
0.025109100
-0.481924500
-0.357419600
0.025089720
-0.473007900
-0.369139000
0.025070200
-0.463806300
-0.380636000
0.025050600
-0.454325300
-0.391903700
0.025030930
-0.444570700
-0.402935400
0.025011230
-0.434548300
-0.413724400
0.024991510
-0.424264100
-0.424264100
0.024971780
-0.413724400
-0.434548300
0.024952060
-0.402935400
-0.444570700
0.024932380
-0.391903700
-0.454325300
0.024912790
-0.380636000
-0.463806300
0.024893400
-0.369139000
-0.473007900
0.024874380
-0.357419600
-0.481924500
0.024855920
-0.345484900
-0.490550900
0.024838280
-0.333342200
-0.498881800
0.024821740
-0.320998600
-0.506912200
0.024806640
-0.308461700
-0.514637200
0.024793370
-0.295738900
-0.522052200
0.024782320
-0.282838000
-0.529152800
0.024773790
-0.269766800
-0.535934600
0.024767780
-0.256533100
-0.542393600
0.024764050
-0.243144800
-0.548525900
0.024762150
-0.229610100
-0.554327700
0.024761610
-0.215937000
-0.559795700
0.024761940
-0.202133900
-0.564926400
0.024762740
-0.188209100
-0.569716900
0.024763730
-0.174170800
-0.574164200
0.024764840
-0.160027700
-0.578265700
0.024766200
-0.145788100
-0.582018800
0.024768140
-0.131460700
-0.585421300
0.024771150
-0.117054200
-0.588471200
0.024775850
-0.102577100
-0.591166600
0.024782940
-0.088038280
-0.593505900
0.024792970
-0.073446410
-0.595487800
0.024806240
-0.058810290
-0.597110900
0.024822810
-0.044138740
-0.598374300
0.024842500
-0.029440610
-0.599277300
0.024865020
-0.014724740
-0.599819300
0.024890070
0.000000000
-0.600000000
0.024917410
0.014724740
-0.599819300
0.024946900
0.029440610
-0.599277300
0.024978460
0.044138740
-0.598374300
0.025011930
0.058810290
-0.597110900
0.025046940
0.073446410
-0.595487800
0.025082880
0.088038280
-0.593505900
0.025118720
0.102577100
-0.591166600
0.025153160
0.117054200
-0.588471200
0.025184670
0.131460700
-0.585421300
0.025211680
0.145788100
-0.582018800
0.025232750
0.160027700
-0.578265700
0.025246800
0.174170800
-0.574164200
0.025253150
0.188209100
-0.569716900
0.025251680
0.202133900
-0.564926400
0.025242700
0.215937000
-0.559795700
0.025226980
0.229610100
-0.554327700
0.025205610
0.243144800
-0.548525900
0.025179830
0.256533100
-0.542393600
0.025150950
0.269766800
-0.535934600
0.025120170
0.282838000
-0.529152800
0.025088440
0.295738900
-0.522052200
0.025056430
0.308461700
-0.514637200
0.025024440
0.320998600
-0.506912200
0.024992460
0.333342200
-0.498881800
0.024960290
0.345484900
-0.490550900
0.024927620
0.357419600
-0.481924500
0.024894170
0.369139000
-0.473007900
0.024859770
0.380636000
-0.463806300
0.024824400
0.391903700
-0.454325300
0.024788180
0.402935400
-0.444570700
0.024751290
0.413724400
-0.434548300
0.024713920
0.424264100
-0.424264100
0.024676230
0.434548300
-0.413724400
0.024638370
0.444570700
-0.402935400
0.024600490
0.454325300
-0.391903700
0.024562830
0.463806300
-0.380636000
0.024525770
0.473007900
-0.369139000
0.024489870
0.481924500
-0.357419600
0.024455850
0.490550900
-0.345484900
0.024424560
0.498881800
-0.333342200
0.024396870
0.506912200
-0.320998600
0.024373630
0.514637200
-0.308461700
0.024355550
0.522052200
-0.295738900
0.024343190
0.529152800
-0.282838000
0.024336860
0.535934600
-0.269766800
0.024336650
0.542393600
-0.256533100
0.024342390
0.548525900
-0.243144800
0.024353710
0.554327700
-0.229610100
0.024370020
0.559795700
-0.215937000
0.024390610
0.564926400
-0.202133900
0.024414720
0.569716900
-0.188209100
0.024441620
0.574164200
-0.174170800
0.024470690
0.578265700
-0.160027700
0.024501380
0.582018800
-0.145788100
0.024533240
0.585421300
-0.131460700
0.024565820
0.588471200
-0.117054200
0.024598630
0.591166600
-0.102577100
0.024631050
0.593505900
-0.088038280
0.024662290
0.595487800
-0.073446410
0.024691500
0.597110900
-0.058810290
0.024717780
0.598374300
-0.044138740
0.024740340
0.599277300
-0.029440610
0.024758650
0.599819300
-0.014724740
0.024772510
0.800000000
0.000000000
0.044895270
0.799759100
0.019632980
0.044895460
0.799036400
0.039254140
0.044895130
0.797832400
0.058851660
0.044894710
0.796147800
0.078413720
0.044894680
0.793983600
0.097928550
0.044895440
0.791341200
0.117384400
0.044897180
0.788222100
0.136769500
0.044899900
0.784628200
0.156072300
0.044903340
0.780561700
0.175281000
0.044907120
0.776025000
0.194384100
0.044910780
0.771020800
0.213370200
0.044913910
0.765552300
0.232227700
0.044916140
0.759622500
0.250945400
0.044917200
0.753235300
0.269511900
0.044916840
0.746394300
0.287916000
0.044914850
0.739103600
0.306146700
0.044910940
0.731367800
0.324193100
0.044904820
0.723191400
0.342044100
0.044896120
0.714579500
0.359689100
0.044884520
0.705537000
0.377117400
0.044869800
0.696069600
0.394318600
0.044851900
0.686182900
0.411282200
0.044830960
0.675882900
0.427998100
0.044807360
0.665175700
0.444456200
0.044781660
0.654067900
0.460646500
0.044754560
0.642566000
0.476559500
0.044726800
0.630677200
0.492185300
0.044699140
0.618408400
0.507514700
0.044672240
0.605767100
0.522538300
0.044646670
0.592760900
0.537247200
0.044622880
0.579397700
0.551632500
0.044601190
0.565685500
0.565685500
0.044581830
0.551632500
0.579397700
0.044564900
0.537247200
0.592760900
0.044550430
0.522538300
0.605767100
0.044538400
0.507514700
0.618408400
0.044528740
0.492185300
0.630677200
0.044521410
0.476559500
0.642566000
0.044516430
0.460646500
0.654067900
0.044513940
0.444456200
0.665175700
0.044514190
0.427998100
0.675882900
0.044517470
0.411282200
0.686182900
0.044523890
0.394318600
0.696069600
0.044533290
0.377117400
0.705537000
0.044545200
0.359689100
0.714579500
0.044558990
0.342044100
0.723191400
0.044574040
0.324193100
0.731367800
0.044589820
0.306146700
0.739103600
0.044605880
0.287916000
0.746394300
0.044621870
0.269511900
0.753235300
0.044637580
0.250945400
0.759622500
0.044652950
0.232227700
0.765552300
0.044668140
0.213370200
0.771020800
0.044683470
0.194384100
0.776025000
0.044699400
0.175281000
0.780561700
0.044716430
0.156072300
0.784628200
0.044735000
0.136769500
0.788222100
0.044755390
0.117384400
0.791341200
0.044777630
0.097928550
0.793983600
0.044801470
0.078413720
0.796147800
0.044826380
0.058851660
0.797832400
0.044851590
0.039254140
0.799036400
0.044876240
0.019632980
0.799759100
0.044899460
0.000000000
0.800000000
0.044920480
-0.019632980
0.799759100
0.044938750
-0.039254140
0.799036400
0.044953890
-0.058851660
0.797832400
0.044965730
-0.078413720
0.796147800
0.044974230
-0.097928550
0.793983600
0.044979440
-0.117384400
0.791341200
0.044981440
-0.136769500
0.788222100
0.044980390
-0.156072300
0.784628200
0.044976530
-0.175281000
0.780561700
0.044970230
-0.194384100
0.776025000
0.044962040
-0.213370200
0.771020800
0.044952710
-0.232227700
0.765552300
0.044943120
-0.250945400
0.759622500
0.044934240
-0.269511900
0.753235300
0.044926940
-0.287916000
0.746394300
0.044921920
-0.306146700
0.739103600
0.044919510
-0.324193100
0.731367800
0.044919650
-0.342044100
0.723191400
0.044921860
-0.359689100
0.714579500
0.044925320
-0.377117400
0.705537000
0.044929020
-0.394318600
0.696069600
0.044931940
-0.411282200
0.686182900
0.044933260
-0.427998100
0.675882900
0.044932430
-0.444456200
0.665175700
0.044929250
-0.460646500
0.654067900
0.044923890
-0.476559500
0.642566000
0.044916820
-0.492185300
0.630677200
0.044908700
-0.507514700
0.618408400
0.044900330
-0.522538300
0.605767100
0.044892500
-0.537247200
0.592760900
0.044885920
-0.551632500
0.579397700
0.044881130
-0.565685500
0.565685500
0.044878430
-0.579397700
0.551632500
0.044877800
-0.592760900
0.537247200
0.044878950
-0.605767100
0.522538300
0.044881350
-0.618408400
0.507514700
0.044884310
-0.630677200
0.492185300
0.044887130
-0.642566000
0.476559500
0.044889290
-0.654067900
0.460646500
0.044890500
-0.665175700
0.444456200
0.044890790
-0.675882900
0.427998100
0.044890520
-0.686182900
0.411282200
0.044890310
-0.696069600
0.394318600
0.044890860
-0.705537000
0.377117400
0.044892850
-0.714579500
0.359689100
0.044896730
-0.723191400
0.342044100
0.044902550
-0.731367800
0.324193100
0.044909970
-0.739103600
0.306146700
0.044918210
-0.746394300
0.287916000
0.044926210
-0.753235300
0.269511900
0.044932770
-0.759622500
0.250945400
0.044936740
-0.765552300
0.232227700
0.044937220
-0.771020800
0.213370200
0.044933640
-0.776025000
0.194384100
0.044925830
-0.780561700
0.175281000
0.044913910
-0.784628200
0.156072300
0.044898220
-0.788222100
0.136769500
0.044879220
-0.791341200
0.117384400
0.044857390
-0.793983600
0.097928550
0.044833210
-0.796147800
0.078413720
0.044807120
-0.797832400
0.058851660
0.044779570
-0.799036400
0.039254140
0.044751130
-0.799759100
0.019632980
0.044722460
-0.800000000
0.000000000
0.044694450
-0.799759100
-0.019632980
0.044668180
-0.799036400
-0.039254140
0.044644880
-0.797832400
-0.058851660
0.044625800
-0.796147800
-0.078413720
0.044612100
-0.793983600
-0.097928550
0.044604670
-0.791341200
-0.117384400
0.044603990
-0.788222100
-0.136769500
0.044610000
-0.784628200
-0.156072300
0.044622030
-0.780561700
-0.175281000
0.044638830
-0.776025000
-0.194384100
0.044658680
-0.771020800
-0.213370200
0.044679650
-0.765552300
-0.232227700
0.044699800
-0.759622500
-0.250945400
0.044717470
-0.753235300
-0.269511900
0.044731430
-0.746394300
-0.287916000
0.044740970
-0.739103600
-0.306146700
0.044745860
-0.731367800
-0.324193100
0.044746260
-0.723191400
-0.342044100
0.044742640
-0.714579500
-0.359689100
0.044735590
-0.705537000
-0.377117400
0.044725710
-0.696069600
-0.394318600
0.044713500
-0.686182900
-0.411282200
0.044699360
-0.675882900
-0.427998100
0.044683520
-0.665175700
-0.444456200
0.044666160
-0.654067900
-0.460646500
0.044647400
-0.642566000
-0.476559500
0.044627340
-0.630677200
-0.492185300
0.044606150
-0.618408400
-0.507514700
0.044584070
-0.605767100
-0.522538300
0.044561390
-0.592760900
-0.537247200
0.044538500
-0.579397700
-0.551632500
0.044515790
-0.565685500
-0.565685500
0.044493690
-0.551632500
-0.579397700
0.044472610
-0.537247200
-0.592760900
0.044452920
-0.522538300
-0.605767100
0.044434970
-0.507514700
-0.618408400
0.044419080
-0.492185300
-0.630677200
0.044405530
-0.476559500
-0.642566000
0.044394560
-0.460646500
-0.654067900
0.044386340
-0.444456200
-0.665175700
0.044380960
-0.427998100
-0.675882900
0.044378520
-0.411282200
-0.686182900
0.044379100
-0.394318600
-0.696069600
0.044382820
-0.377117400
-0.705537000
0.044389670
-0.359689100
-0.714579500
0.044399460
-0.342044100
-0.723191400
0.044411760
-0.324193100
-0.731367800
0.044426120
-0.306146700
-0.739103600
0.044442080
-0.287916000
-0.746394300
0.044459260
-0.269511900
-0.753235300
0.044477270
-0.250945400
-0.759622500
0.044495680
-0.232227700
-0.765552300
0.044513990
-0.213370200
-0.771020800
0.044531550
-0.194384100
-0.776025000
0.044547630
-0.175281000
-0.780561700
0.044561430
-0.156072300
-0.784628200
0.044572310
-0.136769500
-0.788222100
0.044579820
-0.117384400
-0.791341200
0.044583750
-0.097928550
-0.793983600
0.044584070
-0.078413720
-0.796147800
0.044580990
-0.058851660
-0.797832400
0.044574880
-0.039254140
-0.799036400
0.044566220
-0.019632980
-0.799759100
0.044555560
0.000000000
-0.800000000
0.044543420
0.019632980
-0.799759100
0.044530310
0.039254140
-0.799036400
0.044516690
0.058851660
-0.797832400
0.044503080
0.078413720
-0.796147800
0.044490050
0.097928550
-0.793983600
0.044478350
0.117384400
-0.791341200
0.044468810
0.136769500
-0.788222100
0.044462370
0.156072300
-0.784628200
0.044459950
0.175281000
-0.780561700
0.044462320
0.194384100
-0.776025000
0.044470020
0.213370200
-0.771020800
0.044483280
0.232227700
-0.765552300
0.044502020
0.250945400
-0.759622500
0.044525900
0.269511900
-0.753235300
0.044554350
0.287916000
-0.746394300
0.044586740
0.306146700
-0.739103600
0.044622400
0.324193100
-0.731367800
0.044660670
0.342044100
-0.723191400
0.044700950
0.359689100
-0.714579500
0.044742670
0.377117400
-0.705537000
0.044785310
0.394318600
-0.696069600
0.044828340
0.411282200
-0.686182900
0.044871300
0.427998100
-0.675882900
0.044913720
0.444456200
-0.665175700
0.044955200
0.460646500
-0.654067900
0.044995430
0.476559500
-0.642566000
0.045034170
0.492185300
-0.630677200
0.045071230
0.507514700
-0.618408400
0.045106480
0.522538300
-0.605767100
0.045139790
0.537247200
-0.592760900
0.045170950
0.551632500
-0.579397700
0.045199680
0.565685500
-0.565685500
0.045225530
0.579397700
-0.551632500
0.045247910
0.592760900
-0.537247200
0.045266060
0.605767100
-0.522538300
0.045279090
0.618408400
-0.507514700
0.045286050
0.630677200
-0.492185300
0.045286030
0.642566000
-0.476559500
0.045278340
0.654067900
-0.460646500
0.045262660
0.665175700
-0.444456200
0.045239190
0.675882900
-0.427998100
0.045208760
0.686182900
-0.411282200
0.045172790
0.696069600
-0.394318600
0.045133250
0.705537000
-0.377117400
0.045092370
0.714579500
-0.359689100
0.045052420
0.723191400
-0.342044100
0.045015420
0.731367800
-0.324193100
0.044982910
0.739103600
-0.306146700
0.044955770
0.746394300
-0.287916000
0.044934240
0.753235300
-0.269511900
0.044917960
0.759622500
-0.250945400
0.044906150
0.765552300
-0.232227700
0.044897850
0.771020800
-0.213370200
0.044892110
0.776025000
-0.194384100
0.044888180
0.780561700
-0.175281000
0.044885580
0.784628200
-0.156072300
0.044884070
0.788222100
-0.136769500
0.044883610
0.791341200
-0.117384400
0.044884160
0.793983600
-0.097928550
0.044885630
0.796147800
-0.078413720
0.044887780
0.797832400
-0.058851660
0.044890240
0.799036400
-0.039254140
0.044892550
0.799759100
-0.019632980
0.044894300
1.000000000
0.000000000
0.070048570
0.999698800
0.024541230
0.070050290
0.998795400
0.049067680
0.070050520
0.997290400
0.073564570
0.070050260
0.995184700
0.098017140
0.070050570
0.992479600
0.122410700
0.070052340
0.989176500
0.146730500
0.070056060
0.985277700
0.170961900
0.070061760
0.980785300
0.195090300
0.070069040
0.975702100
0.219101200
0.070077170
0.970031300
0.242980200
0.070085280
0.963776100
0.266712800
0.070092490
0.956940400
0.290284700
0.070098060
0.949528200
0.313681800
0.070101430
0.941544100
0.336889900
0.070102190
0.932992800
0.359895100
0.070100000
0.923879500
0.382683400
0.070094620
0.914209800
0.405241300
0.070085760
0.903989300
0.427555100
0.070073150
0.893224300
0.449611300
0.070056570
0.881921300
0.471396700
0.070035900
0.870087000
0.492898200
0.070011270
0.857728600
0.514102800
0.069982990
0.844853600
0.534997600
0.069951660
0.831469600
0.555570200
0.069918090
0.817584800
0.575808200
0.069883190
0.803207500
0.595699300
0.069847970
0.788346400
0.615231600
0.069813360
0.773010400
0.634393300
0.069780220
0.757208800
0.653172900
0.069749220
0.740951100
0.671559000
0.069720890
0.724247100
0.689540600
0.069695550
0.707106800
0.707106800
0.069673340
0.689540600
0.724247100
0.069654290
0.671559000
0.740951100
0.069638270
0.653172900
0.757208800
0.069625130
0.634393300
0.773010400
0.069614690
0.615231600
0.788346400
0.069606820
0.595699300
0.803207500
0.069601570
0.575808200
0.817584800
0.069599180
0.555570200
0.831469600
0.069600120
0.534997600
0.844853600
0.069604870
0.514102800
0.857728600
0.069613700
0.492898200
0.870087000
0.069626460
0.471396700
0.881921300
0.069642570
0.449611300
0.893224300
0.069661270
0.427555100
0.903989300
0.069681820
0.405241300
0.914209800
0.069703650
0.382683400
0.923879500
0.069726360
0.359895100
0.932992800
0.069749620
0.336889900
0.941544100
0.069773260
0.313681800
0.949528200
0.069797250
0.290284700
0.956940400
0.069821740
0.266712800
0.963776100
0.069847030
0.242980200
0.970031300
0.069873530
0.219101200
0.975702100
0.069901670
0.195090300
0.980785300
0.069931800
0.170961900
0.985277700
0.069964070
0.146730500
0.989176500
0.069998410
0.122410700
0.992479600
0.070034440
0.098017140
0.995184700
0.070071500
0.073564570
0.997290400
0.070108720
0.049067680
0.998795400
0.070145120
0.024541230
0.999698800
0.070179750
0.000000000
1.000000000
0.070211750
-0.024541230
0.999698800
0.070240390
-0.049067680
0.998795400
0.070265160
-0.073564570
0.997290400
0.070285640
-0.098017140
0.995184700
0.070301530
-0.122410700
0.992479600
0.070312560
-0.146730500
0.989176500
0.070318540
-0.170961900
0.985277700
0.070319410
-0.195090300
0.980785300
0.070315330
-0.219101200
0.975702100
0.070306770
-0.242980200
0.970031300
0.070294570
-0.266712800
0.963776100
0.070279960
-0.290284700
0.956940400
0.070264400
-0.313681800
0.949528200
0.070249540
-0.336889900
0.941544100
0.070236900
-0.359895100
0.932992800
0.070227710
-0.382683400
0.923879500
0.070222670
-0.405241300
0.914209800
0.070221890
-0.427555100
0.903989300
0.070224870
-0.449611300
0.893224300
0.070230640
-0.471396700
0.881921300
0.070237960
-0.492898200
0.870087000
0.070245550
-0.514102800
0.857728600
0.070252270
-0.534997600
0.844853600
0.070257290
-0.555570200
0.831469600
0.070260140
-0.575808200
0.817584800
0.070260670
-0.595699300
0.803207500
0.070259060
-0.615231600
0.788346400
0.070255720
-0.634393300
0.773010400
0.070251230
-0.653172900
0.757208800
0.070246300
-0.671559000
0.740951100
0.070241700
-0.689540600
0.724247100
0.070238150
-0.707106800
0.707106800
0.070236240
-0.724247100
0.689540600
0.070236300
-0.740951100
0.671559000
0.070238430
-0.757208800
0.653172900
0.070242320
-0.773010400
0.634393300
0.070247460
-0.788346400
0.615231600
0.070253190
-0.803207500
0.595699300
0.070258860
-0.817584800
0.575808200
0.070264000
-0.831469600
0.555570200
0.070268410
-0.844853600
0.534997600
0.070272250
-0.857728600
0.514102800
0.070275950
-0.870087000
0.492898200
0.070280170
-0.881921300
0.471396700
0.070285590
-0.893224300
0.449611300
0.070292720
-0.903989300
0.427555100
0.070301730
-0.914209800
0.405241300
0.070312370
-0.923879500
0.382683400
0.070323930
-0.932992800
0.359895100
0.070335370
-0.941544100
0.336889900
0.070345420
-0.949528200
0.313681800
0.070352840
-0.956940400
0.290284700
0.070356570
-0.963776100
0.266712800
0.070355860
-0.970031300
0.242980200
0.070350300
-0.975702100
0.219101200
0.070339780
-0.980785300
0.195090300
0.070324410
-0.985277700
0.170961900
0.070304450
-0.989176500
0.146730500
0.070280180
-0.992479600
0.122410700
0.070251960
-0.995184700
0.098017140
0.070220190
-0.997290400
0.073564570
0.070185390
-0.998795400
0.049067680
0.070148270
-0.999698800
0.024541230
0.070109850
-1.000000000
0.000000000
0.070071410
-0.999698800
-0.024541230
0.070034560
-0.998795400
-0.049067680
0.070001100
-0.997290400
-0.073564570
0.069972830
-0.995184700
-0.098017140
0.069951350
-0.992479600
-0.122410700
0.069937870
-0.989176500
-0.146730500
0.069933030
-0.985277700
-0.170961900
0.069936700
-0.980785300
-0.195090300
0.069947990
-0.975702100
-0.219101200
0.069965260
-0.970031300
-0.242980200
0.069986310
-0.963776100
-0.266712800
0.070008680
-0.956940400
-0.290284700
0.070029920
-0.949528200
-0.313681800
0.070047970
-0.941544100
-0.336889900
0.070061290
-0.932992800
-0.359895100
0.070068960
-0.923879500
-0.382683400
0.070070690
-0.914209800
-0.405241300
0.070066640
-0.903989300
-0.427555100
0.070057340
-0.893224300
-0.449611300
0.070043480
-0.881921300
-0.471396700
0.070025810
-0.870087000
-0.492898200
0.070004930
-0.857728600
-0.514102800
0.069981290
-0.844853600
-0.534997600
0.069955210
-0.831469600
-0.555570200
0.069926870
-0.817584800
-0.575808200
0.069896430
-0.803207500
-0.595699300
0.069864040
-0.788346400
-0.615231600
0.069829950
-0.773010400
-0.634393300
0.069794450
-0.757208800
-0.653172900
0.069758010
-0.740951100
-0.671559000
0.069721090
-0.724247100
-0.689540600
0.069684250
-0.707106800
-0.707106800
0.069648030
-0.689540600
-0.724247100
0.069612940
-0.671559000
-0.740951100
0.069579470
-0.653172900
-0.757208800
0.069548080
-0.634393300
-0.773010400
0.069519210
-0.615231600
-0.788346400
0.069493320
-0.595699300
-0.803207500
0.069470790
-0.575808200
-0.817584800
0.069451970
-0.555570200
-0.831469600
0.069437180
-0.534997600
-0.844853600
0.069426660
-0.514102800
-0.857728600
0.069420790
-0.492898200
-0.870087000
0.069419910
-0.471396700
-0.881921300
0.069424200
-0.449611300
-0.893224300
0.069433480
-0.427555100
-0.903989300
0.069447230
-0.405241300
-0.914209800
0.069464700
-0.382683400
-0.923879500
0.069485180
-0.359895100
-0.932992800
0.069507970
-0.336889900
-0.941544100
0.069532360
-0.313681800
-0.949528200
0.069557650
-0.290284700
-0.956940400
0.069583040
-0.266712800
-0.963776100
0.069607690
-0.242980200
-0.970031300
0.069630600
-0.219101200
-0.975702100
0.069650860
-0.195090300
-0.980785300
0.069667750
-0.170961900
-0.985277700
0.069680850
-0.146730500
-0.989176500
0.069690040
-0.122410700
-0.992479600
0.069695390
-0.098017140
-0.995184700
0.069697190
-0.073564570
-0.997290400
0.069695940
-0.049067680
-0.998795400
0.069692250
-0.024541230
-0.999698800
0.069686810
0.000000000
-1.000000000
0.069680320
0.024541230
-0.999698800
0.069673460
0.049067680
-0.998795400
0.069666870
0.073564570
-0.997290400
0.069661170
0.098017140
-0.995184700
0.069657020
0.122410700
-0.992479600
0.069655130
0.146730500
-0.989176500
0.069656220
0.170961900
-0.985277700
0.069661000
0.195090300
-0.980785300
0.069670070
0.219101200
-0.975702100
0.069683780
0.242980200
-0.970031300
0.069702250
0.266712800
-0.963776100
0.069725260
0.290284700
-0.956940400
0.069752370
0.313681800
-0.949528200
0.069782970
0.336889900
-0.941544100
0.069816430
0.359895100
-0.932992800
0.069852150
0.382683400
-0.923879500
0.069889720
0.405241300
-0.914209800
0.069928830
0.427555100
-0.903989300
0.069969300
0.449611300
-0.893224300
0.070010980
0.471396700
-0.881921300
0.070053670
0.492898200
-0.870087000
0.070097010
0.514102800
-0.857728600
0.070140540
0.534997600
-0.844853600
0.070183680
0.555570200
-0.831469600
0.070225800
0.575808200
-0.817584800
0.070266290
0.595699300
-0.803207500
0.070304680
0.615231600
-0.788346400
0.070340600
0.634393300
-0.773010400
0.070373840
0.653172900
-0.757208800
0.070404210
0.671559000
-0.740951100
0.070431510
0.689540600
-0.724247100
0.070455420
0.707106800
-0.707106800
0.070475410
0.724247100
-0.689540600
0.070490780
0.740951100
-0.671559000
0.070500590
0.757208800
-0.653172900
0.070503760
0.773010400
-0.634393300
0.070499160
0.788346400
-0.615231600
0.070485780
0.803207500
-0.595699300
0.070462930
0.817584800
-0.575808200
0.070430430
0.831469600
-0.555570200
0.070388790
0.844853600
-0.534997600
0.070339370
0.857728600
-0.514102800
0.070284280
0.870087000
-0.492898200
0.070226270
0.881921300
-0.471396700
0.070168470
0.893224300
-0.449611300
0.070113930
0.903989300
-0.427555100
0.070065360
0.914209800
-0.405241300
0.070024740
0.923879500
-0.382683400
0.069993090
0.932992800
-0.359895100
0.069970550
0.941544100
-0.336889900
0.069956410
0.949528200
-0.313681800
0.069949400
0.956940400
-0.290284700
0.069948000
0.963776100
-0.266712800
0.069950770
0.970031300
-0.242980200
0.069956500
0.975702100
-0.219101200
0.069964330
0.980785300
-0.195090300
0.069973710
0.985277700
-0.170961900
0.069984290
0.989176500
-0.146730500
0.069995690
0.992479600
-0.122410700
0.070007480
0.995184700
-0.098017140
0.070019010
0.997290400
-0.073564570
0.070029500
0.998795400
-0.049067680
0.070038240
0.999698800
-0.024541230
0.070044650
1.200000000
0.000000000
0.100778100
1.199639000
0.029449480
0.100777800
1.198555000
0.058881210
0.100774900
1.196749000
0.088277480
0.100771100
1.194222000
0.117620600
0.100768300
1.190976000
0.146892800
0.100767900
1.187012000
0.176076600
0.100771200
1.182333000
0.205154300
0.100778300
1.176942000
0.234108400
0.100789000
1.170843000
0.262921500
0.100802400
1.164038000
0.291576200
0.100817000
1.156531000
0.320055300
0.100831500
1.148328000
0.348341600
0.100844700
1.139434000
0.376418100
0.100855400
1.129853000
0.404267800
0.100862700
1.119591000
0.431874100
0.100866200
1.108655000
0.459220100
0.100865300
1.097052000
0.486289600
0.100859500
1.084787000
0.513066100
0.100848500
1.071869000
0.539533600
0.100832100
1.058306000
0.565676100
0.100810400
1.044104000
0.591477900
0.100783400
1.029274000
0.616923300
0.100751800
1.013824000
0.641997200
0.100716300
0.997763600
0.666684300
0.100678000
0.981101800
0.690969800
0.100638200
0.963849100
0.714839200
0.100598200
0.946015700
0.738277900
0.100559000
0.927612500
0.761272000
0.100521900
0.908650600
0.783807500
0.100487500
0.889141400
0.805870800
0.100456500
0.869096600
0.827448700
0.100429200
0.848528100
0.848528100
0.100405700
0.827448700
0.869096600
0.100385900
0.805870800
0.889141400
0.100369600
0.783807500
0.908650600
0.100356800
0.761272000
0.927612500
0.100347100
0.738277900
0.946015700
0.100340800
0.714839200
0.963849100
0.100337900
0.690969800
0.981101800
0.100339100
0.666684300
0.997763600
0.100345200
0.641997200
1.013824000
0.100356900
0.616923300
1.029274000
0.100374700
0.591477900
1.044104000
0.100398200
0.565676100
1.058306000
0.100426400
0.539533600
1.071869000
0.100458100
0.513066100
1.084787000
0.100492100
0.486289600
1.097052000
0.100527600
0.459220100
1.108655000
0.100563900
0.431874100
1.119591000
0.100600500
0.404267800
1.129853000
0.100637300
0.376418100
1.139434000
0.100674200
0.348341600
1.148328000
0.100711300
0.320055300
1.156531000
0.100748800
0.291576200
1.164038000
0.100787200
0.262921500
1.170843000
0.100826900
0.234108400
1.176942000
0.100868200
0.205154300
1.182333000
0.100911400
0.176076600
1.187012000
0.100956400
0.146892800
1.190976000
0.101002900
0.117620600
1.194222000
0.101050400
0.088277480
1.196749000
0.101098200
0.058881210
1.198555000
0.101145400
0.029449480
1.199639000
0.101191200
0.000000000
1.200000000
0.101234700
-0.029449480
1.199639000
0.101275100
-0.058881210
1.198555000
0.101311700
-0.088277480
1.196749000
0.101343700
-0.117620600
1.194222000
0.101370500
-0.146892800
1.190976000
0.101391200
-0.176076600
1.187012000
0.101405100
-0.205154300
1.182333000
0.101411700
-0.234108400
1.176942000
0.101410800
-0.262921500
1.170843000
0.101402800
-0.291576200
1.164038000
0.101388600
-0.320055300
1.156531000
0.101370000
-0.348341600
1.148328000
0.101348800
-0.376418100
1.139434000
0.101327500
-0.404267800
1.129853000
0.101308400
-0.431874100
1.119591000
0.101293100
-0.459220100
1.108655000
0.101283000
-0.486289600
1.097052000
0.101278400
-0.513066100
1.084787000
0.101279000
-0.539533600
1.071869000
0.101283800
-0.565676100
1.058306000
0.101291400
-0.591477900
1.044104000
0.101300400
-0.616923300
1.029274000
0.101309400
-0.641997200
1.013824000
0.101317300
-0.666684300
0.997763600
0.101323700
-0.690969800
0.981101800
0.101328000
-0.714839200
0.963849100
0.101330400
-0.738277900
0.946015700
0.101331000
-0.761272000
0.927612500
0.101330300
-0.783807500
0.908650600
0.101328700
-0.805870800
0.889141400
0.101327000
-0.827448700
0.869096600
0.101325900
-0.848528100
0.848528100
0.101326000
-0.869096600
0.827448700
0.101328000
-0.889141400
0.805870800
0.101332200
-0.908650600
0.783807500
0.101338400
-0.927612500
0.761272000
0.101346500
-0.946015700
0.738277900
0.101355700
-0.963849100
0.714839200
0.101365500
-0.981101800
0.690969800
0.101375200
-0.997763600
0.666684300
0.101384500
-1.013824000
0.641997200
0.101393100
-1.029274000
0.616923300
0.101401200
-1.044104000
0.591477900
0.101409300
-1.058306000
0.565676100
0.101417800
-1.071869000
0.539533600
0.101427100
-1.084787000
0.513066100
0.101437300
-1.097052000
0.486289600
0.101448300
-1.108655000
0.459220100
0.101459400
-1.119591000
0.431874100
0.101469500
-1.129853000
0.404267800
0.101477700
-1.139434000
0.376418100
0.101482600
-1.148328000
0.348341600
0.101483200
-1.156531000
0.320055300
0.101478900
-1.164038000
0.291576200
0.101469000
-1.170843000
0.262921500
0.101453400
-1.176942000
0.234108400
0.101432100
-1.182333000
0.205154300
0.101405100
-1.187012000
0.176076600
0.101372800
-1.190976000
0.146892800
0.101335500
-1.194222000
0.117620600
0.101293600
-1.196749000
0.088277480
0.101247600
-1.198555000
0.058881210
0.101198700
-1.199639000
0.029449480
0.101147900
-1.200000000
0.000000000
0.101097100
-1.199639000
-0.029449480
0.101048100
-1.198555000
-0.058881210
0.101003100
-1.196749000
-0.088277480
0.100964400
-1.194222000
-0.117620600
0.100933900
-1.190976000
-0.146892800
0.100912800
-1.187012000
-0.176076600
0.100902000
-1.182333000
-0.205154300
0.100901100
-1.176942000
-0.234108400
0.100909200
-1.170843000
-0.262921500
0.100924200
-1.164038000
-0.291576200
0.100943700
-1.156531000
-0.320055300
0.100964800
-1.148328000
-0.348341600
0.100984900
-1.139434000
-0.376418100
0.101001600
-1.129853000
-0.404267800
0.101013200
-1.119591000
-0.431874100
0.101018700
-1.108655000
-0.459220100
0.101017800
-1.097052000
-0.486289600
0.101010600
-1.084787000
-0.513066100
0.100997700
-1.071869000
-0.539533600
0.100979800
-1.058306000
-0.565676100
0.100957700
-1.044104000
-0.591477900
0.100932000
-1.029274000
-0.616923300
0.100903200
-1.013824000
-0.641997200
0.100871600
-0.997763600
-0.666684300
0.100837200
-0.981101800
-0.690969800
0.100800300
-0.963849100
-0.714839200
0.100761000
-0.946015700
-0.738277900
0.100719400
-0.927612500
-0.761272000
0.100676100
-0.908650600
-0.783807500
0.100631300
-0.889141400
-0.805870800
0.100585800
-0.869096600
-0.827448700
0.100539900
-0.848528100
-0.848528100
0.100494200
-0.827448700
-0.869096600
0.100449300
-0.805870800
-0.889141400
0.100405500
-0.783807500
-0.908650600
0.100363300
-0.761272000
-0.927612500
0.100323200
-0.738277900
-0.946015700
0.100285600
-0.714839200
-0.963849100
0.100251000
-0.690969800
-0.981101800
0.100220000
-0.666684300
-0.997763600
0.100192900
-0.641997200
-1.013824000
0.100170400
-0.616923300
-1.029274000
0.100153200
-0.591477900
-1.044104000
0.100142100
-0.565676100
-1.058306000
0.100137800
-0.539533600
-1.071869000
0.100140400
-0.513066100
-1.084787000
0.100149500
-0.486289600
-1.097052000
0.100164300
-0.459220100
-1.108655000
0.100184000
-0.431874100
-1.119591000
0.100207800
-0.404267800
-1.129853000
0.100234900
-0.376418100
-1.139434000
0.100264400
-0.348341600
-1.148328000
0.100295200
-0.320055300
-1.156531000
0.100326400
-0.291576200
-1.164038000
0.100356500
-0.262921500
-1.170843000
0.100384400
-0.234108400
-1.176942000
0.100409300
-0.205154300
-1.182333000
0.100430600
-0.176076600
-1.187012000
0.100448200
-0.146892800
-1.190976000
0.100462100
-0.117620600
-1.194222000
0.100472900
-0.088277480
-1.196749000
0.100480800
-0.058881210
-1.198555000
0.100486800
-0.029449480
-1.199639000
0.100491600
0.000000000
-1.200000000
0.100496000
0.029449480
-1.199639000
0.100500900
0.058881210
-1.198555000
0.100506800
0.088277480
-1.196749000
0.100514600
0.117620600
-1.194222000
0.100524700
0.146892800
-1.190976000
0.100537900
0.176076600
-1.187012000
0.100554500
0.205154300
-1.182333000
0.100575000
0.234108400
-1.176942000
0.100599600
0.262921500
-1.170843000
0.100628400
0.291576200
-1.164038000
0.100660800
0.320055300
-1.156531000
0.100696400
0.348341600
-1.148328000
0.100734000
0.376418100
-1.139434000
0.100772700
0.404267800
-1.129853000
0.100811500
0.431874100
-1.119591000
0.100849600
0.459220100
-1.108655000
0.100886700
0.486289600
-1.097052000
0.100922500
0.513066100
-1.084787000
0.100957100
0.539533600
-1.071869000
0.100990700
0.565676100
-1.058306000
0.101023500
0.591477900
-1.044104000
0.101055400
0.616923300
-1.029274000
0.101086100
0.641997200
-1.013824000
0.101115300
0.666684300
-0.997763600
0.101142400
0.690969800
-0.981101800
0.101167000
0.714839200
-0.963849100
0.101188800
0.738277900
-0.946015700
0.101207700
0.761272000
-0.927612500
0.101223800
0.783807500
-0.908650600
0.101237300
0.805870800
-0.889141400
0.101248300
0.827448700
-0.869096600
0.101256700
0.848528100
-0.848528100
0.101262200
0.869096600
-0.827448700
0.101264000
0.889141400
-0.805870800
0.101261100
0.908650600
-0.783807500
0.101252400
0.927612500
-0.761272000
0.101236600
0.946015700
-0.738277900
0.101212400
0.963849100
-0.714839200
0.101179200
0.981101800
-0.690969800
0.101136500
0.997763600
-0.666684300
0.101085100
1.013824000
-0.641997200
0.101026300
1.029274000
-0.616923300
0.100962300
1.044104000
-0.591477900
0.100896400
1.058306000
-0.565676100
0.100831800
1.071869000
-0.539533600
0.100772100
1.084787000
-0.513066100
0.100720100
1.097052000
-0.486289600
0.100677900
1.108655000
-0.459220100
0.100646600
1.119591000
-0.431874100
0.100626000
1.129853000
-0.404267800
0.100615200
1.139434000
-0.376418100
0.100612600
1.148328000
-0.348341600
0.100616300
1.156531000
-0.320055300
0.100624800
1.164038000
-0.291576200
0.100636700
1.170843000
-0.262921500
0.100651100
1.176942000
-0.234108400
0.100667300
1.182333000
-0.205154300
0.100685000
1.187012000
-0.176076600
0.100703500
1.190976000
-0.146892800
0.100722000
1.194222000
-0.117620600
0.100739500
1.196749000
-0.088277480
0.100754800
1.198555000
-0.058881210
0.100766800
1.199639000
-0.029449480
0.100774600
1.400000000
0.000000000
0.137190700
1.399578000
0.034357720
0.137190400
1.398314000
0.068694750
0.137186600
1.396207000
0.102990400
0.137181000
1.393259000
0.137224000
0.137176100
1.389471000
0.171374900
0.137173700
1.384847000
0.205422700
0.137175300
1.379389000
0.239346600
0.137181400
1.373099000
0.273126500
0.137191600
1.365983000
0.306741700
0.137205000
1.358044000
0.340172300
0.137220400
1.349286000
0.373397900
0.137236100
1.339716000
0.406398500
0.137250900
1.329339000
0.439154400
0.137263600
1.318162000
0.471645800
0.137273400
1.306190000
0.503853100
0.137279600
1.293431000
0.535756800
0.137281500
1.279894000
0.567337800
0.137278700
1.265585000
0.598577100
0.137270500
1.250514000
0.629455900
0.137256600
1.234690000
0.659955400
0.137236700
1.218122000
0.690057500
0.137211200
1.200820000
0.719743800
0.137180400
1.182795000
0.748996700
0.137145500
1.164057000
0.777798400
0.137107600
1.144619000
0.806131400
0.137068100
1.124490000
0.833979000
0.137028700
1.103685000
0.861324200
0.136990800
1.082215000
0.888150600
0.136955300
1.060092000
0.914442000
0.136923300
1.037332000
0.940182600
0.136895300
1.013946000
0.965356800
0.136871500
0.989949500
0.989949500
0.136851800
0.965356800
1.013946000
0.136836200
0.940182600
1.037332000
0.136824300
0.914442000
1.060092000
0.136816100
0.888150600
1.082215000
0.136811500
0.861324200
1.103685000
0.136811000
0.833979000
1.124490000
0.136815100
0.806131400
1.144619000
0.136825100
0.777798400
1.164057000
0.136842300
0.748996700
1.182795000
0.136868100
0.719743800
1.200820000
0.136902900
0.690057500
1.218122000
0.136946100
0.659955400
1.234690000
0.136996100
0.629455900
1.250514000
0.137050600
0.598577100
1.265585000
0.137107400
0.567337800
1.279894000
0.137165000
0.535756800
1.293431000
0.137222000
0.503853100
1.306190000
0.137277500
0.471645800
1.318162000
0.137330900
0.439154400
1.329339000
0.137382100
0.406398500
1.339716000
0.137431300
0.373397900
1.349286000
0.137479100
0.340172300
1.358044000
0.137526400
0.306741700
1.365983000
0.137574000
0.273126500
1.373099000
0.137622800
0.239346600
1.379389000
0.137673400
0.205422700
1.384847000
0.137726300
0.171374900
1.389471000
0.137781500
0.137224000
1.393259000
0.137838400
0.102990400
1.396207000
0.137896400
0.068694750
1.398314000
0.137954500
0.034357720
1.399578000
0.138011800
0.000000000
1.400000000
0.138067200
-0.034357720
1.399578000
0.138119500
-0.068694750
1.398314000
0.138167800
-0.102990400
1.396207000
0.138211000
-0.137224000
1.393259000
0.138247900
-0.171374900
1.389471000
0.138277500
-0.205422700
1.384847000
0.138298700
-0.239346600
1.379389000
0.138310700
-0.273126500
1.373099000
0.138313300
-0.306741700
1.365983000
0.138306900
-0.340172300
1.358044000
0.138292800
-0.373397900
1.349286000
0.138273000
-0.406398500
1.339716000
0.138250100
-0.439154400
1.329339000
0.138227000
-0.471645800
1.318162000
0.138206500
-0.503853100
1.306190000
0.138190800
-0.535756800
1.293431000
0.138181300
-0.567337800
1.279894000
0.138178200
-0.598577100
1.265585000
0.138181100
-0.629455900
1.250514000
0.138188500
-0.659955400
1.234690000
0.138198700
-0.690057500
1.218122000
0.138210000
-0.719743800
1.200820000
0.138220600
-0.748996700
1.182795000
0.138229600
-0.777798400
1.164057000
0.138236300
-0.806131400
1.144619000
0.138240500
-0.833979000
1.124490000
0.138242600
-0.861324200
1.103685000
0.138242900
-0.888150600
1.082215000
0.138241900
-0.914442000
1.060092000
0.138240400
-0.940182600
1.037332000
0.138238700
-0.965356800
1.013946000
0.138237400
-0.989949500
0.989949500
0.138237100
-1.013946000
0.965356800
0.138238100
-1.037332000
0.940182600
0.138240500
-1.060092000
0.914442000
0.138244400
-1.082215000
0.888150600
0.138249600
-1.103685000
0.861324200
0.138255800
-1.124490000
0.833979000
0.138262600
-1.144619000
0.806131400
0.138269500
-1.164057000
0.777798400
0.138276500
-1.182795000
0.748996700
0.138283500
-1.200820000
0.719743800
0.138290700
-1.218122000
0.690057500
0.138298400
-1.234690000
0.659955400
0.138307000
-1.250514000
0.629455900
0.138316600
-1.265585000
0.598577100
0.138327300
-1.279894000
0.567337800
0.138338400
-1.293431000
0.535756800
0.138349200
-1.306190000
0.503853100
0.138358400
-1.318162000
0.471645800
0.138364600
-1.329339000
0.439154400
0.138366500
-1.339716000
0.406398500
0.138363000
-1.349286000
0.373397900
0.138353200
-1.358044000
0.340172300
0.138336700
-1.365983000
0.306741700
0.138313200
-1.373099000
0.273126500
0.138282700
-1.379389000
0.239346600
0.138245500
-1.384847000
0.205422700
0.138201900
-1.389471000
0.171374900
0.138152200
-1.393259000
0.137224000
0.138097100
-1.396207000
0.102990400
0.138037300
-1.398314000
0.068694750
0.137973700
-1.399578000
0.034357720
0.137908000
-1.400000000
0.000000000
0.137842000
-1.399578000
-0.034357720
0.137778000
-1.398314000
-0.068694750
0.137718800
-1.396207000
-0.102990400
0.137666800
-1.393259000
-0.137224000
0.137624300
-1.389471000
-0.171374900
0.137592800
-1.384847000
-0.205422700
0.137573100
-1.379389000
-0.239346600
0.137564900
-1.373099000
-0.273126500
0.137567000
-1.365983000
-0.306741700
0.137577100
-1.358044000
-0.340172300
0.137592400
-1.349286000
-0.373397900
0.137609800
-1.339716000
-0.406398500
0.137626200
-1.329339000
-0.439154400
0.137639100
-1.318162000
-0.471645800
0.137646800
-1.306190000
-0.503853100
0.137648000
-1.293431000
-0.535756800
0.137642500
-1.279894000
-0.567337800
0.137630500
-1.265585000
-0.598577100
0.137612600
-1.250514000
-0.629455900
0.137589800
-1.234690000
-0.659955400
0.137562800
-1.218122000
-0.690057500
0.137532400
-1.200820000
-0.719743800
0.137499100
-1.182795000
-0.748996700
0.137463100
-1.164057000
-0.777798400
0.137424500
-1.144619000
-0.806131400
0.137383100
-1.124490000
-0.833979000
0.137339200
-1.103685000
-0.861324200
0.137292700
-1.082215000
-0.888150600
0.137244000
-1.060092000
-0.914442000
0.137193500
-1.037332000
-0.940182600
0.137141600
-1.013946000
-0.965356800
0.137089000
-0.989949500
-0.989949500
0.137036200
-0.965356800
-1.013946000
0.136983800
-0.940182600
-1.037332000
0.136932300
-0.914442000
-1.060092000
0.136882200
-0.888150600
-1.082215000
0.136833900
-0.861324200
-1.103685000
0.136788100
-0.833979000
-1.124490000
0.136745200
-0.806131400
-1.144619000
0.136705900
-0.777798400
-1.164057000
0.136670600
-0.748996700
-1.182795000
0.136640000
-0.719743800
-1.200820000
0.136615000
-0.690057500
-1.218122000
0.136596700
-0.659955400
-1.234690000
0.136585900
-0.629455900
-1.250514000
0.136582800
-0.598577100
-1.265585000
0.136586900
-0.567337800
-1.279894000
0.136597200
-0.535756800
-1.293431000
0.136613000
-0.503853100
-1.306190000
0.136633300
-0.471645800
-1.318162000
0.136657600
-0.439154400
-1.329339000
0.136684900
-0.406398500
-1.339716000
0.136714600
-0.373397900
-1.349286000
0.136745700
-0.340172300
-1.358044000
0.136777000
-0.306741700
-1.365983000
0.136807200
-0.273126500
-1.373099000
0.136835800
-0.239346600
-1.379389000
0.136862200
-0.205422700
-1.384847000
0.136886500
-0.171374900
-1.389471000
0.136908700
-0.137224000
-1.393259000
0.136929300
-0.102990400
-1.396207000
0.136948600
-0.068694750
-1.398314000
0.136967300
-0.034357720
-1.399578000
0.136986000
0.000000000
-1.400000000
0.137005600
0.034357720
-1.399578000
0.137026700
0.068694750
-1.398314000
0.137050000
0.102990400
-1.396207000
0.137076100
0.137224000
-1.393259000
0.137105500
0.171374900
-1.389471000
0.137138600
0.205422700
-1.384847000
0.137175800
0.239346600
-1.379389000
0.137217100
0.273126500
-1.373099000
0.137262600
0.306741700
-1.365983000
0.137311700
0.340172300
-1.358044000
0.137363700
0.373397900
-1.349286000
0.137417300
0.406398500
-1.339716000
0.137470900
0.439154400
-1.329339000
0.137522700
0.471645800
-1.318162000
0.137571000
0.503853100
-1.306190000
0.137614200
0.535756800
-1.293431000
0.137651100
0.567337800
-1.279894000
0.137681000
0.598577100
-1.265585000
0.137703500
0.629455900
-1.250514000
0.137718500
0.659955400
-1.234690000
0.137726500
0.690057500
-1.218122000
0.137728000
0.719743800
-1.200820000
0.137723500
0.748996700
-1.182795000
0.137714100
0.777798400
-1.164057000
0.137700500
0.806131400
-1.144619000
0.137684100
0.833979000
-1.124490000
0.137666100
0.861324200
-1.103685000
0.137647800
0.888150600
-1.082215000
0.137630400
0.914442000
-1.060092000
0.137614900
0.940182600
-1.037332000
0.137601600
0.965356800
-1.013946000
0.137590600
0.989949500
-0.989949500
0.137581100
1.013946000
-0.965356800
0.137572100
1.037332000
-0.940182600
0.137561900
1.060092000
-0.914442000
0.137549000
1.082215000
-0.888150600
0.137531500
1.103685000
-0.861324200
0.137508000
1.124490000
-0.833979000
0.137477200
1.144619000
-0.806131400
0.137438600
1.164057000
-0.777798400
0.137392600
1.182795000
-0.748996700
0.137340400
1.200820000
-0.719743800
0.137284100
1.218122000
-0.690057500
0.137226400
1.234690000
-0.659955400
0.137170700
1.250514000
-0.629455900
0.137120000
1.265585000
-0.598577100
0.137076900
1.279894000
-0.567337800
0.137043000
1.293431000
-0.535756800
0.137019200
1.306190000
-0.503853100
0.137004800
1.318162000
-0.471645800
0.136998700
1.329339000
-0.439154400
0.136999300
1.339716000
-0.406398500
0.137004900
1.349286000
-0.373397900
0.137014300
1.358044000
-0.340172300
0.137026500
1.365983000
-0.306741700
0.137041200
1.373099000
-0.273126500
0.137058300
1.379389000
-0.239346600
0.137077500
1.384847000
-0.205422700
0.137098500
1.389471000
-0.171374900
0.137120300
1.393259000
-0.137224000
0.137141500
1.396207000
-0.102990400
0.137160600
1.398314000
-0.068694750
0.137175800
1.399578000
-0.034357720
0.137186000
1.600000000
0.000000000
0.179375100
1.599518000
0.039265970
0.179375500
1.598073000
0.078508280
0.179370800
1.595665000
0.117703300
0.179363300
1.592296000
0.156827400
0.179355300
1.587967000
0.195857100
0.179349000
1.582682000
0.234768700
0.179345800
1.576444000
0.273539000
0.179346400
1.569256000
0.312144500
0.179350500
1.561123000
0.350562000
0.179357300
1.552050000
0.388768300
0.179365800
1.542042000
0.426740400
0.179374800
1.531105000
0.464455500
0.179383500
1.519245000
0.501890800
0.179391200
1.506471000
0.539023800
0.179397500
1.492789000
0.575832100
0.179401800
1.478207000
0.612293500
0.179403700
1.462736000
0.648386100
0.179402500
1.446383000
0.684088200
0.179397300
1.429159000
0.719378200
0.179387600
1.411074000
0.754234800
0.179372800
1.392139000
0.788637100
0.179352800
1.372366000
0.822564400
0.179328100
1.351766000
0.855996300
0.179299700
1.330351000
0.888912400
0.179268800
1.308136000
0.921293100
0.179236900
1.285132000
0.953118900
0.179205700
1.261354000
0.984370500
0.179176600
1.236817000
1.015029000
0.179150700
1.211534000
1.045077000
0.179129000
1.185522000
1.074494000
0.179111700
1.158795000
1.103265000
0.179099000
1.131371000
1.131371000
0.179090500
1.103265000
1.158795000
0.179085800
1.074494000
1.185522000
0.179084500
1.045077000
1.211534000
0.179086300
1.015029000
1.236817000
0.179091400
0.984370500
1.261354000
0.179100200
0.953118900
1.285132000
0.179114000
0.921293100
1.308136000
0.179134300
0.888912400
1.330351000
0.179163500
0.855996300
1.351766000
0.179203500
0.822564400
1.372366000
0.179255200
0.788637100
1.392139000
0.179317900
0.754234800
1.411074000
0.179389300
0.719378200
1.429159000
0.179466500
0.684088200
1.446383000
0.179546500
0.648386100
1.462736000
0.179627200
0.612293500
1.478207000
0.179706900
0.575832100
1.492789000
0.179784300
0.539023800
1.506471000
0.179858600
0.501890800
1.519245000
0.179929700
0.464455500
1.531105000
0.179997500
0.426740400
1.542042000
0.180062700
0.388768300
1.552050000
0.180125900
0.350562000
1.561123000
0.180188200
0.312144500
1.569256000
0.180250200
0.273539000
1.576444000
0.180312800
0.234768700
1.582682000
0.180376100
0.195857100
1.587967000
0.180440600
0.156827400
1.592296000
0.180505800
0.117703300
1.595665000
0.180571500
0.078508280
1.598073000
0.180636800
0.039265970
1.599518000
0.180701200
0.000000000
1.600000000
0.180763500
-0.039265970
1.599518000
0.180822900
-0.078508280
1.598073000
0.180878200
-0.117703300
1.595665000
0.180928300
-0.156827400
1.592296000
0.180971900
-0.195857100
1.587967000
0.181007700
-0.234768700
1.582682000
0.181034700
-0.273539000
1.576444000
0.181052000
-0.312144500
1.569256000
0.181059600
-0.350562000
1.561123000
0.181058200
-0.388768300
1.552050000
0.181049200
-0.426740400
1.542042000
0.181035000
-0.464455500
1.531105000
0.181018500
-0.501890800
1.519245000
0.181002800
-0.539023800
1.506471000
0.180990700
-0.575832100
1.492789000
0.180984200
-0.612293500
1.478207000
0.180984500
-0.648386100
1.462736000
0.180991600
-0.684088200
1.446383000
0.181004200
-0.719378200
1.429159000
0.181020500
-0.754234800
1.411074000
0.181038000
-0.788637100
1.392139000
0.181054600
-0.822564400
1.372366000
0.181068300
-0.855996300
1.351766000
0.181078000
-0.888912400
1.330351000
0.181083300
-0.921293100
1.308136000
0.181084200
-0.953118900
1.285132000
0.181081400
-0.984370500
1.261354000
0.181075600
-1.015029000
1.236817000
0.181067900
-1.045077000
1.211534000
0.181058700
-1.074494000
1.185522000
0.181048900
-1.103265000
1.158795000
0.181038800
-1.131371000
1.131371000
0.181028800
-1.158795000
1.103265000
0.181019300
-1.185522000
1.074494000
0.181010400
-1.211534000
1.045077000
0.181002500
-1.236817000
1.015029000
0.180995500
-1.261354000
0.984370500
0.180989800
-1.285132000
0.953118900
0.180985400
-1.308136000
0.921293100
0.180982400
-1.330351000
0.888912400
0.180981100
-1.351766000
0.855996300
0.180981600
-1.372366000
0.822564400
0.180984400
-1.392139000
0.788637100
0.180989600
-1.411074000
0.754234800
0.180997600
-1.429159000
0.719378200
0.181008200
-1.446383000
0.684088200
0.181021000
-1.462736000
0.648386100
0.181035200
-1.478207000
0.612293500
0.181049200
-1.492789000
0.575832100
0.181061200
-1.506471000
0.539023800
0.181069400
-1.519245000
0.501890800
0.181071900
-1.531105000
0.464455500
0.181067100
-1.542042000
0.426740400
0.181054000
-1.552050000
0.388768300
0.181032100
-1.561123000
0.350562000
0.181001100
-1.569256000
0.312144500
0.180961400
-1.576444000
0.273539000
0.180913300
-1.582682000
0.234768700
0.180857500
-1.587967000
0.195857100
0.180794500
-1.592296000
0.156827400
0.180725300
-1.595665000
0.117703300
0.180650700
-1.598073000
0.078508280
0.180571900
-1.599518000
0.039265970
0.180490700
-1.600000000
0.000000000
0.180409300
-1.599518000
-0.039265970
0.180330400
-1.598073000
-0.078508280
0.180257000
-1.595665000
-0.117703300
0.180192100
-1.592296000
-0.156827400
0.180138300
-1.587967000
-0.195857100
0.180097200
-1.582682000
-0.234768700
0.180069600
-1.576444000
-0.273539000
0.180055100
-1.569256000
-0.312144500
0.180052300
-1.561123000
-0.350562000
0.180058400
-1.552050000
-0.388768300
0.180070300
-1.542042000
-0.426740400
0.180084300
-1.531105000
-0.464455500
0.180097000
-1.519245000
-0.501890800
0.180105600
-1.506471000
-0.539023800
0.180108000
-1.492789000
-0.575832100
0.180103100
-1.478207000
-0.612293500
0.180090700
-1.462736000
-0.648386100
0.180071100
-1.446383000
-0.684088200
0.180045100
-1.429159000
-0.719378200
0.180014100
-1.411074000
-0.754234800
0.179979200
-1.392139000
-0.788637100
0.179941400
-1.372366000
-0.822564400
0.179901300
-1.351766000
-0.855996300
0.179859100
-1.330351000
-0.888912400
0.179814900
-1.308136000
-0.921293100
0.179768600
-1.285132000
-0.953118900
0.179719800
-1.261354000
-0.984370500
0.179668700
-1.236817000
-1.015029000
0.179615200
-1.211534000
-1.045077000
0.179559500
-1.185522000
-1.074494000
0.179502200
-1.158795000
-1.103265000
0.179443800
-1.131371000
-1.131371000
0.179384800
-1.103265000
-1.158795000
0.179325800
-1.074494000
-1.185522000
0.179267300
-1.045077000
-1.211534000
0.179209900
-1.015029000
-1.236817000
0.179154100
-0.984370500
-1.261354000
0.179100500
-0.953118900
-1.285132000
0.179049500
-0.921293100
-1.308136000
0.179001500
-0.888912400
-1.330351000
0.178957100
-0.855996300
-1.351766000
0.178916700
-0.822564400
-1.372366000
0.178881500
-0.788637100
-1.392139000
0.178852900
-0.754234800
-1.411074000
0.178832100
-0.719378200
-1.429159000
0.178819600
-0.684088200
-1.446383000
0.178814800
-0.648386100
-1.462736000
0.178816700
-0.612293500
-1.478207000
0.178824600
-0.575832100
-1.492789000
0.178837800
-0.539023800
-1.506471000
0.178855900
-0.501890800
-1.519245000
0.178878200
-0.464455500
-1.531105000
0.178904200
-0.426740400
-1.542042000
0.178932800
-0.388768300
-1.552050000
0.178962700
-0.350562000
-1.561123000
0.178992800
-0.312144500
-1.569256000
0.179022100
-0.273539000
-1.576444000
0.179050500
-0.234768700
-1.582682000
0.179078000
-0.195857100
-1.587967000
0.179104900
-0.156827400
-1.592296000
0.179131500
-0.117703300
-1.595665000
0.179158400
-0.078508280
-1.598073000
0.179186300
-0.039265970
-1.599518000
0.179215900
0.000000000
-1.600000000
0.179248100
0.039265970
-1.599518000
0.179283900
0.078508280
-1.598073000
0.179324000
0.117703300
-1.595665000
0.179368900
0.156827400
-1.592296000
0.179419100
0.195857100
-1.587967000
0.179474800
0.234768700
-1.582682000
0.179536000
0.273539000
-1.576444000
0.179602400
0.312144500
-1.569256000
0.179673300
0.350562000
-1.561123000
0.179747800
0.388768300
-1.552050000
0.179824400
0.426740400
-1.542042000
0.179900900
0.464455500
-1.531105000
0.179975000
0.501890800
-1.519245000
0.180043900
0.539023800
-1.506471000
0.180104700
0.575832100
-1.492789000
0.180154900
0.612293500
-1.478207000
0.180191900
0.648386100
-1.462736000
0.180214200
0.684088200
-1.446383000
0.180220400
0.719378200
-1.429159000
0.180210200
0.754234800
-1.411074000
0.180183900
0.788637100
-1.392139000
0.180142500
0.822564400
-1.372366000
0.180087900
0.855996300
-1.351766000
0.180022900
0.888912400
-1.330351000
0.179950900
0.921293100
-1.308136000
0.179875700
0.953118900
-1.285132000
0.179801500
0.984370500
-1.261354000
0.179732100
1.015029000
-1.236817000
0.179670400
1.045077000
-1.211534000
0.179618400
1.074494000
-1.185522000
0.179577000
1.103265000
-1.158795000
0.179545500
1.131371000
-1.131371000
0.179522600
1.158795000
-1.103265000
0.179506200
1.185522000
-1.074494000
0.179493800
1.211534000
-1.045077000
0.179482800
1.236817000
-1.015029000
0.179470600
1.261354000
-0.984370500
0.179455000
1.285132000
-0.953118900
0.179434200
1.308136000
-0.921293100
0.179407400
1.330351000
-0.888912400
0.179374300
1.351766000
-0.855996300
0.179335900
1.372366000
-0.822564400
0.179294000
1.392139000
-0.788637100
0.179251300
1.411074000
-0.754234800
0.179210600
1.429159000
-0.719378200
0.179174800
1.446383000
-0.684088200
0.179146300
1.462736000
-0.648386100
0.179126400
1.478207000
-0.612293500
0.179115400
1.492789000
-0.575832100
0.179112500
1.506471000
-0.539023800
0.179116400
1.519245000
-0.501890800
0.179125200
1.531105000
-0.464455500
0.179137400
1.542042000
-0.426740400
0.179152000
1.552050000
-0.388768300
0.179168500
1.561123000
-0.350562000
0.179187000
1.569256000
-0.312144500
0.179208000
1.576444000
-0.273539000
0.179231400
1.582682000
-0.234768700
0.179257100
1.587967000
-0.195857100
0.179284100
1.592296000
-0.156827400
0.179310700
1.595665000
-0.117703300
0.179334900
1.598073000
-0.078508280
0.179354600
1.599518000
-0.039265970
0.179368200
1.800000000
0.000000000
0.227231000
1.799458000
0.044174210
0.227241000
1.797832000
0.088321810
0.227245600
1.795123000
0.132416200
0.227247000
1.791332000
0.176430900
0.227248200
1.786463000
0.220339200
0.227251400
1.780518000
0.264114800
0.227258500
1.773500000
0.307731400
0.227269900
1.765413000
0.351162600
0.227285500
1.756264000
0.394382200
0.227304300
1.746056000
0.437364300
0.227325000
1.734797000
0.480083000
0.227346300
1.722493000
0.522512400
0.227367200
1.709151000
0.564627100
0.227386900
1.694779000
0.606401700
0.227404800
1.679387000
0.647811100
0.227420400
1.662983000
0.688830100
0.227433000
1.645578000
0.729434300
0.227441800
1.627181000
0.769599100
0.227446000
1.607804000
0.809300400
0.227444800
1.587458000
0.848514100
0.227437800
1.566157000
0.887216700
0.227425100
1.543911000
0.925384900
0.227407000
1.520736000
0.962995700
0.227384700
1.496645000
1.000026000
0.227359600
1.471653000
1.036455000
0.227333300
1.445773000
1.072259000
0.227307600
1.419024000
1.107417000
0.227283900
1.391419000
1.141908000
0.227263600
1.362976000
1.175711000
0.227247400
1.333712000
1.208806000
0.227235800
1.303645000
1.241173000
0.227228700
1.272792000
1.272792000
0.227225900
1.241173000
1.303645000
0.227226700
1.208806000
1.333712000
0.227230700
1.175711000
1.362976000
0.227237700
1.141908000
1.391419000
0.227247900
1.107417000
1.419024000
0.227262000
1.072259000
1.445773000
0.227281300
1.036455000
1.471653000
0.227308200
1.000026000
1.496645000
0.227345500
0.962995700
1.520736000
0.227395600
0.925384900
1.543911000
0.227459900
0.887216700
1.566157000
0.227537500
0.848514100
1.587458000
0.227625500
0.809300400
1.607804000
0.227720400
0.769599100
1.627181000
0.227818900
0.729434300
1.645578000
0.227918700
0.688830100
1.662983000
0.228018200
0.647811100
1.679387000
0.228116400
0.606401700
1.694779000
0.228212500
0.564627100
1.709151000
0.228306100
0.522512400
1.722493000
0.228397300
0.480083000
1.734797000
0.228486000
0.437364300
1.746056000
0.228572500
0.394382200
1.756264000
0.228657000
0.351162600
1.765413000
0.228739700
0.307731400
1.773500000
0.228820900
0.264114800
1.780518000
0.228900600
0.220339200
1.786463000
0.228979200
0.176430900
1.791332000
0.229056700
0.132416200
1.795123000
0.229133200
0.088321810
1.797832000
0.229208600
0.044174210
1.799458000
0.229282600
0.000000000
1.800000000
0.229354700
-0.044174210
1.799458000
0.229424200
-0.088321810
1.797832000
0.229490000
-0.132416200
1.795123000
0.229550900
-0.176430900
1.791332000
0.229605500
-0.220339200
1.786463000
0.229652500
-0.264114800
1.780518000
0.229690600
-0.307731400
1.773500000
0.229719300
-0.351162600
1.765413000
0.229738500
-0.394382200
1.756264000
0.229749300
-0.437364300
1.746056000
0.229753300
-0.480083000
1.734797000
0.229753100
-0.522512400
1.722493000
0.229751600
-0.564627100
1.709151000
0.229751600
-0.606401700
1.694779000
0.229755800
-0.647811100
1.679387000
0.229765700
-0.688830100
1.662983000
0.229782000
-0.729434300
1.645578000
0.229804000
-0.769599100
1.627181000
0.229830200
-0.809300400
1.607804000
0.229858100
-0.848514100
1.587458000
0.229885200
-0.887216700
1.566157000
0.229908700
-0.925384900
1.543911000
0.229926900
-0.962995700
1.520736000
0.229938500
-1.000026000
1.496645000
0.229943100
-1.036455000
1.471653000
0.229941000
-1.072259000
1.445773000
0.229932900
-1.107417000
1.419024000
0.229919900
-1.141908000
1.391419000
0.229902900
-1.175711000
1.362976000
0.229882700
-1.208806000
1.333712000
0.229860200
-1.241173000
1.303645000
0.229836100
-1.272792000
1.272792000
0.229811100
-1.303645000
1.241173000
0.229786200
-1.333712000
1.208806000
0.229762000
-1.362976000
1.175711000
0.229739500
-1.391419000
1.141908000
0.229719500
-1.419024000
1.107417000
0.229702800
-1.445773000
1.072259000
0.229690000
-1.471653000
1.036455000
0.229681300
-1.496645000
1.000026000
0.229677100
-1.520736000
0.962995700
0.229677100
-1.543911000
0.925384900
0.229681300
-1.566157000
0.887216700
0.229689300
-1.587458000
0.848514100
0.229700800
-1.607804000
0.809300400
0.229715000
-1.627181000
0.769599100
0.229731100
-1.645578000
0.729434300
0.229747800
-1.662983000
0.688830100
0.229763100
-1.679387000
0.647811100
0.229775000
-1.694779000
0.606401700
0.229781200
-1.709151000
0.564627100
0.229779800
-1.722493000
0.522512400
0.229768900
-1.734797000
0.480083000
0.229747400
-1.746056000
0.437364300
0.229714900
-1.756264000
0.394382200
0.229671300
-1.765413000
0.351162600
0.229617100
-1.773500000
0.307731400
0.229553000
-1.780518000
0.264114800
0.229480000
-1.786463000
0.220339200
0.229399100
-1.791332000
0.176430900
0.229311200
-1.795123000
0.132416200
0.229217700
-1.797832000
0.088321810
0.229120000
-1.799458000
0.044174210
0.229019800
-1.800000000
0.000000000
0.228919800
-1.799458000
-0.044174210
0.228823100
-1.797832000
-0.088321810
0.228733200
-1.795123000
-0.132416200
0.228653500
-1.791332000
-0.176430900
0.228586900
-1.786463000
-0.220339200
0.228535200
-1.780518000
-0.264114800
0.228499500
-1.773500000
-0.307731400
0.228479000
-1.765413000
-0.351162600
0.228472100
-1.756264000
-0.394382200
0.228475500
-1.746056000
-0.437364300
0.228485500
-1.734797000
-0.480083000
0.228497900
-1.722493000
-0.522512400
0.228508700
-1.709151000
-0.564627100
0.228514600
-1.694779000
-0.606401700
0.228513500
-1.679387000
-0.647811100
0.228504000
-1.662983000
-0.688830100
0.228485800
-1.645578000
-0.729434300
0.228459500
-1.627181000
-0.769599100
0.228426200
-1.607804000
-0.809300400
0.228387400
-1.587458000
-0.848514100
0.228344700
-1.566157000
-0.887216700
0.228299300
-1.543911000
-0.925384900
0.228252200
-1.520736000
-0.962995700
0.228203600
-1.496645000
-1.000026000
0.228153600
-1.471653000
-1.036455000
0.228102000
-1.445773000
-1.072259000
0.228048600
-1.419024000
-1.107417000
0.227993100
-1.391419000
-1.141908000
0.227935400
-1.362976000
-1.175711000
0.227875500
-1.333712000
-1.208806000
0.227813800
-1.303645000
-1.241173000
0.227750500
-1.272792000
-1.272792000
0.227686100
-1.241173000
-1.303645000
0.227621100
-1.208806000
-1.333712000
0.227556000
-1.175711000
-1.362976000
0.227491200
-1.141908000
-1.391419000
0.227427300
-1.107417000
-1.419024000
0.227364600
-1.072259000
-1.445773000
0.227303700
-1.036455000
-1.471653000
0.227244800
-1.000026000
-1.496645000
0.227188400
-0.962995700
-1.520736000
0.227135500
-0.925384900
-1.543911000
0.227087700
-0.887216700
-1.566157000
0.227047100
-0.848514100
-1.587458000
0.227015900
-0.809300400
-1.607804000
0.226994800
-0.769599100
-1.627181000
0.226983600
-0.729434300
-1.645578000
0.226981300
-0.688830100
-1.662983000
0.226987000
-0.647811100
-1.679387000
0.227000000
-0.606401700
-1.694779000
0.227019800
-0.564627100
-1.709151000
0.227045600
-0.522512400
-1.722493000
0.227076300
-0.480083000
-1.734797000
0.227110500
-0.437364300
-1.746056000
0.227146100
-0.394382200
-1.756264000
0.227181200
-0.351162600
-1.765413000
0.227214600
-0.307731400
-1.773500000
0.227245900
-0.264114800
-1.780518000
0.227275300
-0.220339200
-1.786463000
0.227303300
-0.176430900
-1.791332000
0.227330700
-0.132416200
-1.795123000
0.227358500
-0.088321810
-1.797832000
0.227387700
-0.044174210
-1.799458000
0.227419700
0.000000000
-1.800000000
0.227455700
0.044174210
-1.799458000
0.227497100
0.088321810
-1.797832000
0.227544800
0.132416200
-1.795123000
0.227599400
0.176430900
-1.791332000
0.227661300
0.220339200
-1.786463000
0.227730300
0.264114800
-1.780518000
0.227806000
0.307731400
-1.773500000
0.227887700
0.351162600
-1.765413000
0.227974000
0.394382200
-1.756264000
0.228063400
0.437364300
-1.746056000
0.228153800
0.480083000
-1.734797000
0.228242400
0.522512400
-1.722493000
0.228326300
0.564627100
-1.709151000
0.228402200
0.606401700
-1.694779000
0.228466700
0.647811100
-1.679387000
0.228516800
0.688830100
-1.662983000
0.228549700
0.729434300
-1.645578000
0.228563500
0.769599100
-1.627181000
0.228556700
0.809300400
-1.607804000
0.228528800
0.848514100
-1.587458000
0.228480100
0.887216700
-1.566157000
0.228411900
0.925384900
-1.543911000
0.228326300
0.962995700
-1.520736000
0.228226700
1.000026000
-1.496645000
0.228117300
1.036455000
-1.471653000
0.228003000
1.072259000
-1.445773000
0.227889000
1.107417000
-1.419024000
0.227779800
1.141908000
-1.391419000
0.227679500
1.175711000
-1.362976000
0.227590500
1.208806000
-1.333712000
0.227514000
1.241173000
-1.303645000
0.227449500
1.272792000
-1.272792000
0.227395600
1.303645000
-1.241173000
0.227350100
1.333712000
-1.208806000
0.227310200
1.362976000
-1.175711000
0.227273400
1.391419000
-1.141908000
0.227237300
1.419024000
-1.107417000
0.227199600
1.445773000
-1.072259000
0.227159100
1.471653000
-1.036455000
0.227115000
1.496645000
-1.000026000
0.227067600
1.520736000
-0.962995700
0.227018100
1.543911000
-0.925384900
0.226968700
1.566157000
-0.887216700
0.226922000
1.587458000
-0.848514100
0.226881100
1.607804000
-0.809300400
0.226848500
1.627181000
-0.769599100
0.226826100
1.645578000
-0.729434300
0.226814600
1.662983000
-0.688830100
0.226813600
1.679387000
-0.647811100
0.226821400
1.694779000
-0.606401700
0.226835900
1.709151000
-0.564627100
0.226855000
1.722493000
-0.522512400
0.226876600
1.734797000
-0.480083000
0.226899800
1.746056000
-0.437364300
0.226924400
1.756264000
-0.394382200
0.226950900
1.765413000
-0.351162600
0.226980000
1.773500000
-0.307731400
0.227012300
1.780518000
-0.264114800
0.227047700
1.786463000
-0.220339200
0.227085100
1.791332000
-0.176430900
0.227122800
1.795123000
-0.132416200
0.227158400
1.797832000
-0.088321810
0.227189400
1.799458000
-0.044174210
0.227213900
2.000000000
0.000000000
0.280891800
1.999398000
0.049082460
0.280925300
1.997591000
0.098135350
0.280953900
1.994581000
0.147129100
0.280980500
1.990369000
0.196034300
0.281007900
1.984959000
0.244821400
0.281038800
1.978353000
0.293460900
0.281074700
1.970555000
0.341923800
0.281116100
1.961571000
0.390180600
0.281162400
1.951404000
0.438202500
0.281212100
1.940063000
0.485960400
0.281263400
1.927552000
0.533425500
0.281314500
1.913881000
0.580569300
0.281363900
1.899056000
0.627363500
0.281410500
1.883088000
0.673779700
0.281453300
1.865986000
0.719790100
0.281491500
1.847759000
0.765366900
0.281524300
1.828420000
0.810482600
0.281551000
1.807979000
0.855110200
0.281570500
1.786449000
0.899222700
0.281582200
1.763843000
0.942793500
0.281585900
1.740174000
0.985796400
0.281581500
1.715457000
1.028206000
0.281569800
1.689707000
1.069995000
0.281552100
1.662939000
1.111140000
0.281530100
1.635170000
1.151616000
0.281505500
1.606415000
1.191399000
0.281480400
1.576693000
1.230463000
0.281456400
1.546021000
1.268787000
0.281434900
1.514418000
1.306346000
0.281416900
1.481902000
1.343118000
0.281402900
1.448494000
1.379081000
0.281392900
1.414214000
1.414214000
0.281386800
1.379081000
1.448494000
0.281384200
1.343118000
1.481902000
0.281385000
1.306346000
1.514418000
0.281389000
1.268787000
1.546021000
0.281396700
1.230463000
1.576693000
0.281409100
1.191399000
1.606415000
0.281427800
1.151616000
1.635170000
0.281455600
1.111140000
1.662939000
0.281495900
1.069995000
1.689707000
0.281551800
1.028206000
1.715457000
0.281624800
0.985796400
1.740174000
0.281714000
0.942793500
1.763843000
0.281816100
0.899222700
1.786449000
0.281926800
0.855110200
1.807979000
0.282042500
0.810482600
1.828420000
0.282160800
0.765366900
1.847759000
0.282280100
0.719790100
1.865986000
0.282399100
0.673779700
1.883088000
0.282516700
0.627363500
1.899056000
0.282632300
0.580569300
1.913881000
0.282745200
0.533425500
1.927552000
0.282855100
0.485960400
1.940063000
0.282962000
0.438202500
1.951404000
0.283066000
0.390180600
1.961571000
0.283167300
0.341923800
1.970555000
0.283266100
0.293460900
1.978353000
0.283362900
0.244821400
1.984959000
0.283458200
0.196034300
1.990369000
0.283552400
0.147129100
1.994581000
0.283646100
0.098135350
1.997591000
0.283739300
0.049082460
1.999398000
0.283832000
0.000000000
2.000000000
0.283923700
-0.049082460
1.999398000
0.284013500
-0.098135350
1.997591000
0.284100100
-0.147129100
1.994581000
0.284182000
-0.196034300
1.990369000
0.284257300
-0.244821400
1.984959000
0.284324500
-0.293460900
1.978353000
0.284382000
-0.341923800
1.970555000
0.284429400
-0.390180600
1.961571000
0.284466700
-0.438202500
1.951404000
0.284495100
-0.485960400
1.940063000
0.284516600
-0.533425500
1.927552000
0.284534000
-0.580569300
1.913881000
0.284550200
-0.627363500
1.899056000
0.284568200
-0.673779700
1.883088000
0.284590000
-0.719790100
1.865986000
0.284617100
-0.765366900
1.847759000
0.284649400
-0.810482600
1.828420000
0.284686100
-0.855110200
1.807979000
0.284725000
-0.899222700
1.786449000
0.284763500
-0.942793500
1.763843000
0.284798800
-0.985796400
1.740174000
0.284828200
-1.028206000
1.715457000
0.284850000
-1.069995000
1.689707000
0.284863100
-1.111140000
1.662939000
0.284867300
-1.151616000
1.635170000
0.284863200
-1.191399000
1.606415000
0.284851700
-1.230463000
1.576693000
0.284833800
-1.268787000
1.546021000
0.284810900
-1.306346000
1.514418000
0.284783700
-1.343118000
1.481902000
0.284753400
-1.379081000
1.448494000
0.284720900
-1.414214000
1.414214000
0.284687400
-1.448494000
1.379081000
0.284654000
-1.481902000
1.343118000
0.284622000
-1.514418000
1.306346000
0.284592900
-1.546021000
1.268787000
0.284567800
-1.576693000
1.230463000
0.284547700
-1.606415000
1.191399000
0.284533500
-1.635170000
1.151616000
0.284525400
-1.662939000
1.111140000
0.284523300
-1.689707000
1.069995000
0.284526500
-1.715457000
1.028206000
0.284534300
-1.740174000
0.985796400
0.284545400
-1.763843000
0.942793500
0.284558900
-1.786449000
0.899222700
0.284573400
-1.807979000
0.855110200
0.284587700
-1.828420000
0.810482600
0.284600200
-1.847759000
0.765366900
0.284609000
-1.865986000
0.719790100
0.284612200
-1.883088000
0.673779700
0.284607600
-1.899056000
0.627363500
0.284593200
-1.913881000
0.580569300
0.284567400
-1.927552000
0.533425500
0.284529200
-1.940063000
0.485960400
0.284478300
-1.951404000
0.438202500
0.284414700
-1.961571000
0.390180600
0.284339100
-1.970555000
0.341923800
0.284252600
-1.978353000
0.293460900
0.284156200
-1.984959000
0.244821400
0.284051300
-1.990369000
0.196034300
0.283939200
-1.994581000
0.147129100
0.283821400
-1.997591000
0.098135350
0.283699700
-1.999398000
0.049082460
0.283576100
-2.000000000
0.000000000
0.283453700
-1.999398000
-0.049082460
0.283336100
-1.997591000
-0.098135350
0.283227400
-1.994581000
-0.147129100
0.283131600
-1.990369000
-0.196034300
0.283051900
-1.984959000
-0.244821400
0.282990400
-1.978353000
-0.293460900
0.282947800
-1.970555000
-0.341923800
0.282923400
-1.961571000
-0.390180600
0.282914800
-1.951404000
-0.438202500
0.282918300
-1.940063000
-0.485960400
0.282929400
-1.927552000
-0.533425500
0.282943000
-1.913881000
-0.580569300
0.282954700
-1.899056000
-0.627363500
0.282960500
-1.883088000
-0.673779700
0.282958000
-1.865986000
-0.719790100
0.282945800
-1.847759000
-0.765366900
0.282923600
-1.828420000
-0.810482600
0.282892000
-1.807979000
-0.855110200
0.282852400
-1.786449000
-0.899222700
0.282806700
-1.763843000
-0.942793500
0.282756600
-1.740174000
-0.985796400
0.282703600
-1.715457000
-1.028206000
0.282648900
-1.689707000
-1.069995000
0.282592600
-1.662939000
-1.111140000
0.282534900
-1.635170000
-1.151616000
0.282475500
-1.606415000
-1.191399000
0.282414200
-1.576693000
-1.230463000
0.282350700
-1.546021000
-1.268787000
0.282284900
-1.514418000
-1.306346000
0.282216800
-1.481902000
-1.343118000
0.282146700
-1.448494000
-1.379081000
0.282075000
-1.414214000
-1.414214000
0.282002300
-1.379081000
-1.448494000
0.281929200
-1.343118000
-1.481902000
0.281856300
-1.306346000
-1.514418000
0.281784100
-1.268787000
-1.546021000
0.281713200
-1.230463000
-1.576693000
0.281644000
-1.191399000
-1.606415000
0.281577100
-1.151616000
-1.635170000
0.281512800
-1.111140000
-1.662939000
0.281451700
-1.069995000
-1.689707000
0.281395000
-1.028206000
-1.715457000
0.281344600
-0.985796400
-1.740174000
0.281303500
-0.942793500
-1.763843000
0.281274200
-0.899222700
-1.786449000
0.281257700
-0.855110200
-1.807979000
0.281253200
-0.810482600
-1.828420000
0.281259200
-0.765366900
-1.847759000
0.281274500
-0.719790100
-1.865986000
0.281298100
-0.673779700
-1.883088000
0.281329100
-0.627363500
-1.899056000
0.281366500
-0.580569300
-1.913881000
0.281409000
-0.533425500
-1.927552000
0.281454500
-0.485960400
-1.940063000
0.281500400
-0.438202500
-1.951404000
0.281544100
-0.390180600
-1.961571000
0.281584000
-0.341923800
-1.970555000
0.281619900
-0.293460900
-1.978353000
0.281652200
-0.244821400
-1.984959000
0.281682200
-0.196034300
-1.990369000
0.281710900
-0.147129100
-1.994581000
0.281740000
-0.098135350
-1.997591000
0.281770900
-0.049082460
-1.999398000
0.281805200
0.000000000
-2.000000000
0.281844300
0.049082460
-1.999398000
0.281889200
0.098135350
-1.997591000
0.281940500
0.147129100
-1.994581000
0.281998400
0.196034300
-1.990369000
0.282062300
0.244821400
-1.984959000
0.282131700
0.293460900
-1.978353000
0.282205700
0.341923800
-1.970555000
0.282283100
0.390180600
-1.961571000
0.282362800
0.438202500
-1.951404000
0.282443600
0.485960400
-1.940063000
0.282523800
0.533425500
-1.927552000
0.282601500
0.580569300
-1.913881000
0.282674100
0.627363500
-1.899056000
0.282739000
0.673779700
-1.883088000
0.282793200
0.719790100
-1.865986000
0.282833800
0.765366900
-1.847759000
0.282858500
0.810482600
-1.828420000
0.282865200
0.855110200
-1.807979000
0.282852700
0.899222700
-1.786449000
0.282820400
0.942793500
-1.763843000
0.282768100
0.985796400
-1.740174000
0.282696800
1.028206000
-1.715457000
0.282608100
1.069995000
-1.689707000
0.282504600
1.111140000
-1.662939000
0.282389800
1.151616000
-1.635170000
0.282268100
1.191399000
-1.606415000
0.282144100
1.230463000
-1.576693000
0.282022100
1.268787000
-1.546021000
0.281905400
1.306346000
-1.514418000
0.281796200
1.343118000
-1.481902000
0.281695100
1.379081000
-1.448494000
0.281601000
1.414214000
-1.414214000
0.281512000
1.448494000
-1.379081000
0.281425300
1.481902000
-1.343118000
0.281338200
1.514418000
-1.306346000
0.281248300
1.546021000
-1.268787000
0.281153800
1.576693000
-1.230463000
0.281053800
1.606415000
-1.191399000
0.280948800
1.635170000
-1.151616000
0.280840200
1.662939000
-1.111140000
0.280730700
1.689707000
-1.069995000
0.280624000
1.715457000
-1.028206000
0.280524200
1.740174000
-0.985796400
0.280435400
1.763843000
-0.942793500
0.280361500
1.786449000
-0.899222700
0.280305000
1.807979000
-0.855110200
0.280267200
1.828420000
-0.810482600
0.280247700
1.847759000
-0.765366900
0.280244500
1.865986000
-0.719790100
0.280254800
1.883088000
-0.673779700
0.280275000
1.899056000
-0.627363500
0.280301800
1.913881000
-0.580569300
0.280332600
1.927552000
-0.533425500
0.280366100
1.940063000
-0.485960400
0.280401800
1.951404000
-0.438202500
0.280440500
1.961571000
-0.390180600
0.280483200
1.970555000
-0.341923800
0.280530500
1.978353000
-0.293460900
0.280582500
1.984959000
-0.244821400
0.280638300
1.990369000
-0.196034300
0.280695700
1.994581000
-0.147129100
0.280752200
1.997591000
-0.098135350
0.280804900
1.999398000
-0.049082460
0.280851800
2.200000000
0.000000000
0.340599800
2.199337000
0.053990710
0.340646500
2.197350000
0.107948900
0.340689700
2.194039000
0.161842000
0.340732500
2.189406000
0.215637700
0.340778700
2.183455000
0.269303500
0.340831400
2.176188000
0.322807000
0.340893300
2.167611000
0.376116200
0.340965300
2.157727000
0.429198700
0.341047000
2.146545000
0.482022700
0.341136600
2.134069000
0.534556400
0.341231000
2.120307000
0.586768100
0.341326700
2.105269000
0.638626300
0.341420600
2.088962000
0.690099900
0.341510100
2.071397000
0.741157700
0.341593300
2.052584000
0.791769100
0.341668700
2.032535000
0.841903600
0.341735200
2.011261000
0.891530900
0.341791500
1.988777000
0.940621200
0.341836500
1.965093000
0.989145000
0.341869400
1.940227000
1.037073000
0.341889700
1.914191000
1.084376000
0.341897600
1.887003000
1.131026000
0.341894100
1.858678000
1.176995000
0.341880800
1.829233000
1.222255000
0.341860000
1.798687000
1.266778000
0.341834200
1.767057000
1.310539000
0.341805900
1.734362000
1.353510000
0.341777200
1.700623000
1.395665000
0.341749900
1.665859000
1.436980000
0.341725200
1.630093000
1.477430000
0.341703600
1.593344000
1.516989000
0.341685300
1.555635000
1.555635000
0.341670200
1.516989000
1.593344000
0.341658200
1.477430000
1.630093000
0.341649200
1.436980000
1.665859000
0.341643600
1.395665000
1.700623000
0.341642100
1.353510000
1.734362000
0.341646000
1.310539000
1.767057000
0.341657600
1.266778000
1.798687000
0.341680300
1.222255000
1.829233000
0.341718500
1.176995000
1.858678000
0.341776200
1.131026000
1.887003000
0.341855700
1.084376000
1.914191000
0.341956000
1.037073000
1.940227000
0.342073600
0.989145000
1.965093000
0.342203700
0.940621200
1.988777000
0.342342500
0.891530900
2.011261000
0.342487400
0.841903600
2.032535000
0.342636300
0.791769100
2.052584000
0.342787600
0.741157700
2.071397000
0.342939300
0.690099900
2.088962000
0.343089500
0.638626300
2.105269000
0.343236400
0.586768100
2.120307000
0.343379100
0.534556400
2.134069000
0.343516900
0.482022700
2.146545000
0.343649900
0.429198700
2.157727000
0.343778600
0.376116200
2.167611000
0.343903700
0.322807000
2.176188000
0.344026000
0.269303500
2.183455000
0.344146200
0.215637700
2.189406000
0.344265000
0.161842000
2.194039000
0.344382800
0.107948900
2.197350000
0.344499400
0.053990710
2.199337000
0.344614800
0.000000000
2.200000000
0.344728300
-0.053990710
2.199337000
0.344838800
-0.107948900
2.197350000
0.344945200
-0.161842000
2.194039000
0.345045600
-0.215637700
2.189406000
0.345138300
-0.269303500
2.183455000
0.345221600
-0.322807000
2.176188000
0.345294000
-0.376116200
2.167611000
0.345354800
-0.429198700
2.157727000
0.345404400
-0.482022700
2.146545000
0.345444300
-0.534556400
2.134069000
0.345476800
-0.586768100
2.120307000
0.345504900
-0.638626300
2.105269000
0.345531800
-0.690099900
2.088962000
0.345560500
-0.741157700
2.071397000
0.345592900
-0.791769100
2.052584000
0.345629700
-0.841903600
2.032535000
0.345670500
-0.891530900
2.011261000
0.345713600
-0.940621200
1.988777000
0.345756300
-0.989145000
1.965093000
0.345795700
-1.037073000
1.940227000
0.345829000
-1.084376000
1.914191000
0.345853800
-1.131026000
1.887003000
0.345869000
-1.176995000
1.858678000
0.345874200
-1.222255000
1.829233000
0.345870200
-1.266778000
1.798687000
0.345858100
-1.310539000
1.767057000
0.345839800
-1.353510000
1.734362000
0.345816800
-1.395665000
1.700623000
0.345790600
-1.436980000
1.665859000
0.345762300
-1.477430000
1.630093000
0.345733000
-1.516989000
1.593344000
0.345703500
-1.555635000
1.555635000
0.345674600
-1.593344000
1.516989000
0.345647200
-1.630093000
1.477430000
0.345621900
-1.665859000
1.436980000
0.345599700
-1.700623000
1.395665000
0.345581300
-1.734362000
1.353510000
0.345567100
-1.767057000
1.310539000
0.345557500
-1.798687000
1.266778000
0.345552300
-1.829233000
1.222255000
0.345551200
-1.858678000
1.176995000
0.345553500
-1.887003000
1.131026000
0.345558100
-1.914191000
1.084376000
0.345564100
-1.940227000
1.037073000
0.345570500
-1.965093000
0.989145000
0.345576100
-1.988777000
0.940621200
0.345580000
-2.011261000
0.891530900
0.345580800
-2.032535000
0.841903600
0.345576800
-2.052584000
0.791769100
0.345566300
-2.071397000
0.741157700
0.345547100
-2.088962000
0.690099900
0.345517300
-2.105269000
0.638626300
0.345475200
-2.120307000
0.586768100
0.345419700
-2.134069000
0.534556400
0.345350400
-2.146545000
0.482022700
0.345267300
-2.157727000
0.429198700
0.345171200
-2.167611000
0.376116200
0.345063100
-2.176188000
0.322807000
0.344944300
-2.183455000
0.269303500
0.344816300
-2.189406000
0.215637700
0.344680400
-2.194039000
0.161842000
0.344538400
-2.197350000
0.107948900
0.344392100
-2.199337000
0.053990710
0.344244000
-2.200000000
0.000000000
0.344097400
-2.199337000
-0.053990710
0.343956700
-2.197350000
-0.107948900
0.343826800
-2.194039000
-0.161842000
0.343712400
-2.189406000
-0.215637700
0.343617100
-2.183455000
-0.269303500
0.343543500
-2.176188000
-0.322807000
0.343492300
-2.167611000
-0.376116200
0.343462600
-2.157727000
-0.429198700
0.343451600
-2.146545000
-0.482022700
0.343455000
-2.134069000
-0.534556400
0.343467600
-2.120307000
-0.586768100
0.343483600
-2.105269000
-0.638626300
0.343497900
-2.088962000
-0.690099900
0.343506300
-2.071397000
-0.741157700
0.343506000
-2.052584000
-0.791769100
0.343495300
-2.032535000
-0.841903600
0.343473900
-2.011261000
-0.891530900
0.343442700
-1.988777000
-0.940621200
0.343403000
-1.965093000
-0.989145000
0.343356800
-1.940227000
-1.037073000
0.343306300
-1.914191000
-1.084376000
0.343253000
-1.887003000
-1.131026000
0.343197700
-1.858678000
-1.176995000
0.343140500
-1.829233000
-1.222255000
0.343081200
-1.798687000
-1.266778000
0.343019200
-1.767057000
-1.310539000
0.342953800
-1.734362000
-1.353510000
0.342884400
-1.700623000
-1.395665000
0.342810800
-1.665859000
-1.436980000
0.342732800
-1.630093000
-1.477430000
0.342650700
-1.593344000
-1.516989000
0.342565400
-1.555635000
-1.555635000
0.342477600
-1.516989000
-1.593344000
0.342388600
-1.477430000
-1.630093000
0.342299800
-1.436980000
-1.665859000
0.342212500
-1.395665000
-1.700623000
0.342127900
-1.353510000
-1.734362000
0.342047100
-1.310539000
-1.767057000
0.341970900
-1.266778000
-1.798687000
0.341900000
-1.222255000
-1.829233000
0.341834700
-1.176995000
-1.858678000
0.341776200
-1.131026000
-1.887003000
0.341726600
-1.084376000
-1.914191000
0.341689200
-1.037073000
-1.940227000
0.341666700
-0.989145000
-1.965093000
0.341659700
-0.940621200
-1.988777000
0.341666900
-0.891530900
-2.011261000
0.341686100
-0.841903600
-2.032535000
0.341715500
-0.791769100
-2.052584000
0.341754000
-0.741157700
-2.071397000
0.341800700
-0.690099900
-2.088962000
0.341854600
-0.638626300
-2.105269000
0.341914300
-0.586768100
-2.120307000
0.341977100
-0.534556400
-2.134069000
0.342039900
-0.482022700
-2.146545000
0.342099400
-0.429198700
-2.157727000
0.342153400
-0.376116200
-2.167611000
0.342201500
-0.322807000
-2.176188000
0.342244600
-0.269303500
-2.183455000
0.342283900
-0.215637700
-2.189406000
0.342320900
-0.161842000
-2.194039000
0.342357600
-0.107948900
-2.197350000
0.342395500
-0.053990710
-2.199337000
0.342436200
0.000000000
-2.200000000
0.342481000
0.053990710
-2.199337000
0.342530600
0.107948900
-2.197350000
0.342585300
0.161842000
-2.194039000
0.342644600
0.215637700
-2.189406000
0.342707700
0.269303500
-2.183455000
0.342773500
0.322807000
-2.176188000
0.342841100
0.376116200
-2.167611000
0.342909500
0.429198700
-2.157727000
0.342978300
0.482022700
-2.146545000
0.343046800
0.534556400
-2.134069000
0.343114600
0.586768100
-2.120307000
0.343180600
0.638626300
-2.105269000
0.343243200
0.690099900
-2.088962000
0.343300200
0.741157700
-2.071397000
0.343349100
0.791769100
-2.052584000
0.343387000
0.841903600
-2.032535000
0.343411400
0.891530900
-2.011261000
0.343420100
0.940621200
-1.988777000
0.343411300
0.989145000
-1.965093000
0.343384000
1.037073000
-1.940227000
0.343338000
1.084376000
-1.914191000
0.343273400
1.131026000
-1.887003000
0.343191600
1.176995000
-1.858678000
0.343094500
1.222255000
-1.829233000
0.342985200
1.266778000
-1.798687000
0.342867600
1.310539000
-1.767057000
0.342745800
1.353510000
-1.734362000
0.342623700
1.395665000
-1.700623000
0.342504600
1.436980000
-1.665859000
0.342390000
1.477430000
-1.630093000
0.342279900
1.516989000
-1.593344000
0.342173000
1.555635000
-1.555635000
0.342066200
1.593344000
-1.516989000
0.341955800
1.630093000
-1.477430000
0.341838300
1.665859000
-1.436980000
0.341710400
1.700623000
-1.395665000
0.341570000
1.734362000
-1.353510000
0.341416600
1.767057000
-1.310539000
0.341251600
1.798687000
-1.266778000
0.341078100
1.829233000
-1.222255000
0.340901200
1.858678000
-1.176995000
0.340726900
1.887003000
-1.131026000
0.340562000
1.914191000
-1.084376000
0.340412700
1.940227000
-1.037073000
0.340284400
1.965093000
-0.989145000
0.340180400
1.988777000
-0.940621200
0.340101900
2.011261000
-0.891530900
0.340047900
2.032535000
-0.841903600
0.340015600
2.052584000
-0.791769100
0.340000900
2.071397000
-0.741157700
0.339999100
2.088962000
-0.690099900
0.340006200
2.105269000
-0.638626300
0.340019300
2.120307000
-0.586768100
0.340037200
2.134069000
-0.534556400
0.340060300
2.146545000
-0.482022700
0.340090200
2.157727000
-0.429198700
0.340128200
2.167611000
-0.376116200
0.340175300
2.176188000
-0.322807000
0.340230800
2.183455000
-0.269303500
0.340292900
2.189406000
-0.215637700
0.340358900
2.194039000
-0.161842000
0.340425300
2.197350000
-0.107948900
0.340488900
2.199337000
-0.053990710
0.340547500
2.400000000
0.000000000
0.406455100
2.399277000
0.058898950
0.406502800
2.397109000
0.117762400
0.406548500
2.393497000
0.176555000
0.406596200
2.388443000
0.235241100
0.406650600
2.381951000
0.293785600
0.406716500
2.374024000
0.352153100
0.406798500
2.364666000
0.410308500
0.406900000
2.353885000
0.468216800
0.407022000
2.341685000
0.525843000
0.407162700
2.328075000
0.583152500
0.407316700
2.313063000
0.640110600
0.407476900
2.296657000
0.696683200
0.407636000
2.278868000
0.752836200
0.407788200
2.259706000
0.808535700
0.407929500
2.239183000
0.863748100
0.408057300
2.217311000
0.918440300
0.408170100
2.194103000
0.972579200
0.408266800
2.169574000
1.026132000
0.408346200
2.143739000
1.079067000
0.408407700
2.116611000
1.131352000
0.408450700
2.088209000
1.182956000
0.408475600
2.058549000
1.233847000
0.408483600
2.027649000
1.283994000
0.408476600
1.995527000
1.333369000
0.408457400
1.962204000
1.381940000
0.408429200
1.927698000
1.429678000
0.408395300
1.892031000
1.476556000
0.408358500
1.855225000
1.522544000
0.408321400
1.817301000
1.567615000
0.408285900
1.778283000
1.611742000
0.408252800
1.738193000
1.654897000
0.408222900
1.697056000
1.697056000
0.408196300
1.654897000
1.738193000
0.408173000
1.611742000
1.778283000
0.408153100
1.567615000
1.817301000
0.408137100
1.522544000
1.855225000
0.408125800
1.476556000
1.892031000
0.408120600
1.429678000
1.927698000
0.408124400
1.381940000
1.962204000
0.408141000
1.333369000
1.995527000
0.408176100
1.283994000
2.027649000
0.408234800
1.233847000
2.058549000
0.408320400
1.182956000
2.088209000
0.408432300
1.131352000
2.116611000
0.408567100
1.079067000
2.143739000
0.408720000
1.026132000
2.169574000
0.408887400
0.972579200
2.194103000
0.409066900
0.918440300
2.217311000
0.409256900
0.863748100
2.239183000
0.409455200
0.808535700
2.259706000
0.409658600
0.752836200
2.278868000
0.409863400
0.696683200
2.296657000
0.410065900
0.640110600
2.313063000
0.410262900
0.583152500
2.328075000
0.410452200
0.525843000
2.341685000
0.410632900
0.468216800
2.353885000
0.410804800
0.410308500
2.364666000
0.410968700
0.352153100
2.374024000
0.411125800
0.293785600
2.381951000
0.411277100
0.235241100
2.388443000
0.411423600
0.176555000
2.393497000
0.411565700
0.117762400
2.397109000
0.411703600
0.058898950
2.399277000
0.411836900
0.000000000
2.400000000
0.411965200
-0.058898950
2.399277000
0.412087500
-0.117762400
2.397109000
0.412202700
-0.176555000
2.393497000
0.412309600
-0.235241100
2.388443000
0.412406600
-0.293785600
2.381951000
0.412492400
-0.352153100
2.374024000
0.412566000
-0.410308500
2.364666000
0.412627100
-0.468216800
2.353885000
0.412676500
-0.525843000
2.341685000
0.412716300
-0.583152500
2.328075000
0.412749300
-0.640110600
2.313063000
0.412779200
-0.696683200
2.296657000
0.412809600
-0.752836200
2.278868000
0.412843400
-0.808535700
2.259706000
0.412882100
-0.863748100
2.239183000
0.412925900
-0.918440300
2.217311000
0.412973100
-0.972579200
2.194103000
0.413020900
-1.026132000
2.169574000
0.413065600
-1.079067000
2.143739000
0.413103700
-1.131352000
2.116611000
0.413131800
-1.182956000
2.088209000
0.413147800
-1.233847000
2.058549000
0.413150900
-1.283994000
2.027649000
0.413141700
-1.333369000
1.995527000
0.413121900
-1.381940000
1.962204000
0.413094000
-1.429678000
1.927698000
0.413060900
-1.476556000
1.892031000
0.413025300
-1.522544000
1.855225000
0.412989800
-1.567615000
1.817301000
0.412956000
-1.611742000
1.778283000
0.412925500
-1.654897000
1.738193000
0.412898900
-1.697056000
1.697056000
0.412876700
-1.738193000
1.654897000
0.412858800
-1.778283000
1.611742000
0.412845100
-1.817301000
1.567615000
0.412835000
-1.855225000
1.522544000
0.412827900
-1.892031000
1.476556000
0.412823300
-1.927698000
1.429678000
0.412820300
-1.962204000
1.381940000
0.412818400
-1.995527000
1.333369000
0.412816900
-2.027649000
1.283994000
0.412815100
-2.058549000
1.233847000
0.412812200
-2.088209000
1.182956000
0.412807800
-2.116611000
1.131352000
0.412801300
-2.143739000
1.079067000
0.412792400
-2.169574000
1.026132000
0.412780600
-2.194103000
0.972579200
0.412765100
-2.217311000
0.918440300
0.412744600
-2.239183000
0.863748100
0.412717600
-2.259706000
0.808535700
0.412682200
-2.278868000
0.752836200
0.412636300
-2.296657000
0.696683200
0.412578300
-2.313063000
0.640110600
0.412507000
-2.328075000
0.583152500
0.412421900
-2.341685000
0.525843000
0.412323000
-2.353885000
0.468216800
0.412210900
-2.364666000
0.410308500
0.412086700
-2.374024000
0.352153100
0.411951300
-2.381951000
0.293785600
0.411805900
-2.388443000
0.235241100
0.411651800
-2.393497000
0.176555000
0.411490500
-2.397109000
0.117762400
0.411323500
-2.399277000
0.058898950
0.411153700
-2.400000000
0.000000000
0.410984700
-2.399277000
-0.058898950
0.410821800
-2.397109000
-0.117762400
0.410670700
-2.393497000
-0.176555000
0.410537200
-2.388443000
-0.235241100
0.410425700
-2.381951000
-0.293785600
0.410339000
-2.374024000
-0.352153100
0.410278100
-2.364666000
-0.410308500
0.410242000
-2.353885000
-0.468216800
0.410227500
-2.341685000
-0.525843000
0.410229700
-2.328075000
-0.583152500
0.410242900
-2.313063000
-0.640110600
0.410260700
-2.296657000
-0.696683200
0.410277500
-2.278868000
-0.752836200
0.410288700
-2.259706000
-0.808535700
0.410291300
-2.239183000
-0.863748100
0.410283600
-2.217311000
-0.918440300
0.410265300
-2.194103000
-0.972579200
0.410237100
-2.169574000
-1.026132000
0.410200700
-2.143739000
-1.079067000
0.410158400
-2.116611000
-1.131352000
0.410112300
-2.088209000
-1.182956000
0.410064200
-2.058549000
-1.233847000
0.410014700
-2.027649000
-1.283994000
0.409963700
-1.995527000
-1.333369000
0.409910400
-1.962204000
-1.381940000
0.409853500
-1.927698000
-1.429678000
0.409791800
-1.892031000
-1.476556000
0.409724100
-1.855225000
-1.522544000
0.409649400
-1.817301000
-1.567615000
0.409567300
-1.778283000
-1.611742000
0.409477700
-1.738193000
-1.654897000
0.409381400
-1.697056000
-1.697056000
0.409279600
-1.654897000
-1.738193000
0.409174100
-1.611742000
-1.778283000
0.409067100
-1.567615000
-1.817301000
0.408961000
-1.522544000
-1.855225000
0.408858200
-1.476556000
-1.892031000
0.408760800
-1.429678000
-1.927698000
0.408670300
-1.381940000
-1.962204000
0.408587600
-1.333369000
-1.995527000
0.408513200
-1.283994000
-2.027649000
0.408448100
-1.233847000
-2.058549000
0.408394300
-1.182956000
-2.088209000
0.408355400
-1.131352000
-2.116611000
0.408334000
-1.079067000
-2.143739000
0.408330600
-1.026132000
-2.169574000
0.408343300
-0.972579200
-2.194103000
0.408369500
-0.918440300
-2.217311000
0.408407400
-0.863748100
-2.239183000
0.408456400
-0.808535700
-2.259706000
0.408516100
-0.752836200
-2.278868000
0.408586100
-0.696683200
-2.296657000
0.408665100
-0.640110600
-2.313063000
0.408750100
-0.583152500
-2.328075000
0.408836900
-0.525843000
-2.341685000
0.408921000
-0.468216800
-2.353885000
0.408999200
-0.410308500
-2.364666000
0.409070400
-0.352153100
-2.374024000
0.409135100
-0.293785600
-2.381951000
0.409194200
-0.235241100
-2.388443000
0.409249200
-0.176555000
-2.393497000
0.409301900
-0.117762400
-2.397109000
0.409354000
-0.058898950
-2.399277000
0.409407200
0.000000000
-2.400000000
0.409462900
0.058898950
-2.399277000
0.409522000
0.117762400
-2.397109000
0.409585000
0.176555000
-2.393497000
0.409651500
0.235241100
-2.388443000
0.409721100
0.293785600
-2.381951000
0.409792800
0.352153100
-2.374024000
0.409865700
0.410308500
-2.364666000
0.409939300
0.468216800
-2.353885000
0.410012900
0.525843000
-2.341685000
0.410086200
0.583152500
-2.328075000
0.410158500
0.640110600
-2.313063000
0.410228900
0.696683200
-2.296657000
0.410295500
0.752836200
-2.278868000
0.410356000
0.808535700
-2.259706000
0.410407500
0.863748100
-2.239183000
0.410446800
0.918440300
-2.217311000
0.410471000
0.972579200
-2.194103000
0.410477600
1.026132000
-2.169574000
0.410465100
1.079067000
-2.143739000
0.410432400
1.131352000
-2.116611000
0.410379600
1.182956000
-2.088209000
0.410307600
1.233847000
-2.058549000
0.410218200
1.283994000
-2.027649000
0.410113800
1.333369000
-1.995527000
0.409997700
1.381940000
-1.962204000
0.409873900
1.429678000
-1.927698000
0.409746500
1.476556000
-1.892031000
0.409619200
1.522544000
-1.855225000
0.409494800
1.567615000
-1.817301000
0.409374600
1.611742000
-1.778283000
0.409258500
1.654897000
-1.738193000
0.409144400
1.697056000
-1.697056000
0.409028900
1.738193000
-1.654897000
0.408908000
1.778283000
-1.611742000
0.408777100
1.817301000
-1.567615000
0.408632200
1.855225000
-1.522544000
0.408470800
1.892031000
-1.476556000
0.408291700
1.927698000
-1.429678000
0.408096200
1.962204000
-1.381940000
0.407887500
1.995527000
-1.333369000
0.407670900
2.027649000
-1.283994000
0.407453100
2.058549000
-1.233847000
0.407241500
2.088209000
-1.182956000
0.407043000
2.116611000
-1.131352000
0.406863300
2.143739000
-1.079067000
0.406706100
2.169574000
-1.026132000
0.406572700
2.194103000
-0.972579200
0.406461900
2.217311000
-0.918440300
0.406370600
2.239183000
-0.863748100
0.406294600
2.259706000
-0.808535700
0.406229500
2.278868000
-0.752836200
0.406171900
2.296657000
-0.696683200
0.406120900
2.313063000
-0.640110600
0.406077900
2.328075000
-0.583152500
0.406046700
2.341685000
-0.525843000
0.406032000
2.353885000
-0.468216800
0.406036900
2.364666000
-0.410308500
0.406061400
2.374024000
-0.352153100
0.406103000
2.381951000
-0.293785600
0.406157200
2.388443000
-0.235241100
0.406218700
2.393497000
-0.176555000
0.406282700
2.397109000
-0.117762400
0.406345000
2.399277000
-0.058898950
0.406402800
2.600000000
0.000000000
0.479446000
2.599217000
0.063807190
0.479498300
2.596868000
0.127575900
0.479549000
2.592955000
0.191267900
0.479602400
2.587480000
0.254844500
0.479663900
2.580447000
0.318267800
0.479739000
2.571859000
0.381499200
0.479832800
2.561722000
0.444500900
0.479949300
2.550042000
0.507234800
0.480089600
2.536825000
0.569663200
0.480250700
2.522081000
0.631748400
0.480425800
2.505818000
0.693453100
0.480605300
2.488045000
0.754740100
0.480780200
2.468773000
0.815572500
0.480943400
2.448014000
0.875913600
0.481090600
2.425781000
0.935727100
0.481219800
2.402087000
0.994976900
0.481330100
2.376945000
1.053627000
0.481421000
2.350372000
1.111643000
0.481492300
2.322383000
1.168989000
0.481543500
2.292995000
1.225631000
0.481574300
2.262226000
1.281535000
0.481584900
2.230094000
1.336667000
0.481576200
2.196619000
1.390994000
0.481549900
2.161821000
1.444483000
0.481509000
2.125721000
1.497101000
0.481457100
2.088340000
1.548818000
0.481398300
2.049700000
1.599602000
0.481336900
2.009827000
1.649422000
0.481276500
1.968743000
1.698249000
0.481220500
1.926473000
1.746053000
0.481170900
1.883042000
1.792805000
0.481129100
1.838477000
1.838477000
0.481095700
1.792805000
1.883042000
0.481070700
1.746053000
1.926473000
0.481053800
1.698249000
1.968743000
0.481044700
1.649422000
2.009827000
0.481043200
1.599602000
2.049700000
0.481050200
1.548818000
2.088340000
0.481067200
1.497101000
2.125721000
0.481098300
1.444483000
2.161821000
0.481148900
1.390994000
2.196619000
0.481225000
1.336667000
2.230094000
0.481330200
1.281535000
2.262226000
0.481464100
1.225631000
2.292995000
0.481622500
1.168989000
2.322383000
0.481800600
1.111643000
2.350372000
0.481995000
1.053627000
2.376945000
0.482204000
0.994976900
2.402087000
0.482426900
0.935727100
2.425781000
0.482661600
0.875913600
2.448014000
0.482904900
0.815572500
2.468773000
0.483152100
0.754740100
2.488045000
0.483398500
0.693453100
2.505818000
0.483639700
0.631748400
2.522081000
0.483872600
0.569663200
2.536825000
0.484095200
0.507234800
2.550042000
0.484307000
0.444500900
2.561722000
0.484508300
0.381499200
2.571859000
0.484700300
0.318267800
2.580447000
0.484884200
0.254844500
2.587480000
0.485061000
0.191267900
2.592955000
0.485231200
0.127575900
2.596868000
0.485395000
0.063807190
2.599217000
0.485552100
0.000000000
2.600000000
0.485701500
-0.063807190
2.599217000
0.485842200
-0.127575900
2.596868000
0.485972800
-0.191267900
2.592955000
0.486091800
-0.254844500
2.587480000
0.486197700
-0.318267800
2.580447000
0.486289100
-0.381499200
2.571859000
0.486365600
-0.444500900
2.561722000
0.486427000
-0.507234800
2.550042000
0.486474900
-0.569663200
2.536825000
0.486512000
-0.631748400
2.522081000
0.486542000
-0.693453100
2.505818000
0.486569600
-0.754740100
2.488045000
0.486599100
-0.815572500
2.468773000
0.486634200
-0.875913600
2.448014000
0.486676600
-0.935727100
2.425781000
0.486726500
-0.994976900
2.402087000
0.486781800
-1.053627000
2.376945000
0.486838700
-1.111643000
2.350372000
0.486892600
-1.168989000
2.322383000
0.486938200
-1.225631000
2.292995000
0.486971400
-1.281535000
2.262226000
0.486988800
-1.336667000
2.230094000
0.486989100
-1.390994000
2.196619000
0.486972700
-1.444483000
2.161821000
0.486941800
-1.497101000
2.125721000
0.486899900
-1.548818000
2.088340000
0.486851200
-1.599602000
2.049700000
0.486799900
-1.649422000
2.009827000
0.486749500
-1.698249000
1.968743000
0.486703000
-1.746053000
1.926473000
0.486662400
-1.792805000
1.883042000
0.486628400
-1.838477000
1.838477000
0.486601000
-1.883042000
1.792805000
0.486579600
-1.926473000
1.746053000
0.486562700
-1.968743000
1.698249000
0.486549000
-2.009827000
1.649422000
0.486536900
-2.049700000
1.599602000
0.486525100
-2.088340000
1.548818000
0.486512800
-2.125721000
1.497101000
0.486499200
-2.161821000
1.444483000
0.486483700
-2.196619000
1.390994000
0.486466100
-2.230094000
1.336667000
0.486445900
-2.262226000
1.281535000
0.486423000
-2.292995000
1.225631000
0.486397400
-2.322383000
1.168989000
0.486368900
-2.350372000
1.111643000
0.486337400
-2.376945000
1.053627000
0.486302400
-2.402087000
0.994976900
0.486262700
-2.425781000
0.935727100
0.486217000
-2.448014000
0.875913600
0.486163300
-2.468773000
0.815572500
0.486099600
-2.488045000
0.754740100
0.486024400
-2.505818000
0.693453100
0.485936400
-2.522081000
0.631748400
0.485835000
-2.536825000
0.569663200
0.485720200
-2.550042000
0.507234800
0.485592400
-2.561722000
0.444500900
0.485452200
-2.571859000
0.381499200
0.485300400
-2.580447000
0.318267800
0.485137900
-2.587480000
0.254844500
0.484965800
-2.592955000
0.191267900
0.484785100
-2.596868000
0.127575900
0.484597700
-2.599217000
0.063807190
0.484406300
-2.600000000
0.000000000
0.484215400
-2.599217000
-0.063807190
0.484031000
-2.596868000
-0.127575900
0.483860200
-2.592955000
-0.191267900
0.483709500
-2.587480000
-0.254844500
0.483584200
-2.580447000
-0.318267800
0.483487400
-2.571859000
-0.381499200
0.483420100
-2.561722000
-0.444500900
0.483380800
-2.550042000
-0.507234800
0.483365700
-2.536825000
-0.569663200
0.483369300
-2.522081000
-0.631748400
0.483384700
-2.505818000
-0.693453100
0.483405100
-2.488045000
-0.754740100
0.483424200
-2.468773000
-0.815572500
0.483437500
-2.448014000
-0.875913600
0.483442300
-2.425781000
-0.935727100
0.483438000
-2.402087000
-0.994976900
0.483425600
-2.376945000
-1.053627000
0.483406800
-2.350372000
-1.111643000
0.483382900
-2.322383000
-1.168989000
0.483354100
-2.292995000
-1.225631000
0.483320200
-2.262226000
-1.281535000
0.483281000
-2.230094000
-1.336667000
0.483237100
-2.196619000
-1.390994000
0.483189300
-2.161821000
-1.444483000
0.483138100
-2.125721000
-1.497101000
0.483083000
-2.088340000
-1.548818000
0.483022700
-2.049700000
-1.599602000
0.482956000
-2.009827000
-1.649422000
0.482881200
-1.968743000
-1.698249000
0.482797400
-1.926473000
-1.746053000
0.482704000
-1.883042000
-1.792805000
0.482601700
-1.838477000
-1.838477000
0.482491500
-1.792805000
-1.883042000
0.482375600
-1.746053000
-1.926473000
0.482257100
-1.698249000
-1.968743000
0.482139100
-1.649422000
-2.009827000
0.482025200
-1.599602000
-2.049700000
0.481918000
-1.548818000
-2.088340000
0.481819400
-1.497101000
-2.125721000
0.481729900
-1.444483000
-2.161821000
0.481649400
-1.390994000
-2.196619000
0.481578600
-1.336667000
-2.230094000
0.481520900
-1.281535000
-2.262226000
0.481480900
-1.225631000
-2.292995000
0.481462500
-1.168989000
-2.322383000
0.481465800
-1.111643000
-2.350372000
0.481487400
-1.053627000
-2.376945000
0.481523500
-0.994976900
-2.402087000
0.481572400
-0.935727100
-2.425781000
0.481633800
-0.875913600
-2.448014000
0.481708900
-0.815572500
-2.468773000
0.481798100
-0.754740100
-2.488045000
0.481900900
-0.693453100
-2.505818000
0.482014200
-0.631748400
-2.522081000
0.482132600
-0.569663200
-2.536825000
0.482250100
-0.507234800
-2.550042000
0.482361900
-0.444500900
-2.561722000
0.482465900
-0.381499200
-2.571859000
0.482561600
-0.318267800
-2.580447000
0.482649700
-0.254844500
-2.587480000
0.482731300
-0.191267900
-2.592955000
0.482807900
-0.127575900
-2.596868000
0.482881500
-0.063807190
-2.599217000
0.482954200
0.000000000
-2.600000000
0.483027600
0.063807190
-2.599217000
0.483103300
0.127575900
-2.596868000
0.483182200
0.191267900
-2.592955000
0.483264400
0.254844500
-2.587480000
0.483349500
0.318267800
-2.580447000
0.483436700
0.381499200
-2.571859000
0.483524900
0.444500900
-2.561722000
0.483613100
0.507234800
-2.550042000
0.483700200
0.569663200
-2.536825000
0.483785400
0.631748400
-2.522081000
0.483867500
0.693453100
-2.505818000
0.483945100
0.754740100
-2.488045000
0.484016200
0.815572500
-2.468773000
0.484078400
0.875913600
-2.448014000
0.484128600
0.935727100
-2.425781000
0.484163600
0.994976900
-2.402087000
0.484180600
1.053627000
-2.376945000
0.484177100
1.111643000
-2.350372000
0.484151400
1.168989000
-2.322383000
0.484102600
1.225631000
-2.292995000
0.484031000
1.281535000
-2.262226000
0.483937600
1.336667000
-2.230094000
0.483824400
1.390994000
-2.196619000
0.483694200
1.444483000
-2.161821000
0.483550800
1.497101000
-2.125721000
0.483398400
1.548818000
-2.088340000
0.483241400
1.599602000
-2.049700000
0.483084100
1.649422000
-2.009827000
0.482929600
1.698249000
-1.968743000
0.482779900
1.746053000
-1.926473000
0.482635300
1.792805000
-1.883042000
0.482494400
1.838477000
-1.838477000
0.482354300
1.883042000
-1.792805000
0.482211000
1.926473000
-1.746053000
0.482060300
1.968743000
-1.698249000
0.481898100
2.009827000
-1.649422000
0.481721300
2.049700000
-1.599602000
0.481528600
2.088340000
-1.548818000
0.481320600
2.125721000
-1.497101000
0.481100200
2.161821000
-1.444483000
0.480872500
2.196619000
-1.390994000
0.480644000
2.230094000
-1.336667000
0.480421900
2.262226000
-1.281535000
0.480213100
2.292995000
-1.225631000
0.480022900
2.322383000
-1.168989000
0.479854900
2.350372000
-1.111643000
0.479709900
2.376945000
-1.053627000
0.479586100
2.402087000
-0.994976900
0.479480300
2.425781000
-0.935727100
0.479387800
2.448014000
-0.875913600
0.479304500
2.468773000
-0.815572500
0.479227600
2.488045000
-0.754740100
0.479156900
2.505818000
-0.693453100
0.479094900
2.522081000
-0.631748400
0.479047000
2.536825000
-0.569663200
0.479018800
2.550042000
-0.507234800
0.479014000
2.561722000
-0.444500900
0.479032900
2.571859000
-0.381499200
0.479072500
2.580447000
-0.318267800
0.479127500
2.587480000
-0.254844500
0.479191800
2.592955000
-0.191267900
0.479259800
2.596868000
-0.127575900
0.479326600
2.599217000
-0.063807190
0.479389000
2.800000000
0.000000000
0.559354400
2.799157000
0.068715440
0.559404000
2.796627000
0.137389500
0.559452900
2.792413000
0.205980800
0.559505800
2.786517000
0.274448000
0.559568600
2.778943000
0.342749900
0.559647000
2.769694000
0.410845300
0.559746100
2.758777000
0.478693300
0.559869300
2.746199000
0.546252900
0.560017100
2.731966000
0.613483400
0.560185600
2.716088000
0.680344500
0.560366500
2.698573000
0.746795700
0.560549500
2.679433000
0.812797100
0.560724400
2.658679000
0.878308900
0.560883800
2.636323000
0.943291600
0.561023100
2.612380000
1.007706000
0.561140700
2.586863000
1.071514000
0.561236000
2.559787000
1.134676000
0.561309200
2.531170000
1.197154000
0.561360400
2.501028000
1.258912000
0.561389300
2.469380000
1.319911000
0.561395700
2.436244000
1.380115000
0.561379700
2.401640000
1.439488000
0.561342200
2.365590000
1.497993000
0.561285100
2.328115000
1.555597000
0.561211900
2.289237000
1.612263000
0.561127200
2.248981000
1.667958000
0.561036500
2.207370000
1.722648000
0.560945700
2.164429000
1.776301000
0.560860000
2.120185000
1.828884000
0.560784100
2.074663000
1.880365000
0.560721000
2.027892000
1.930714000
0.560672400
1.979899000
1.979899000
0.560638900
1.930714000
2.027892000
0.560619800
1.880365000
2.074663000
0.560614000
1.828884000
2.120185000
0.560620100
1.776301000
2.164429000
0.560636600
1.722648000
2.207370000
0.560663200
1.667958000
2.248981000
0.560700700
1.612263000
2.289237000
0.560752600
1.555597000
2.328115000
0.560825000
1.497993000
2.365590000
0.560924400
1.439488000
2.401640000
0.561054700
1.380115000
2.436244000
0.561215000
1.319911000
2.469380000
0.561400200
1.258912000
2.501028000
0.561604600
1.197154000
2.531170000
0.561824200
1.134676000
2.559787000
0.562058100
1.071514000
2.586863000
0.562305800
1.007706000
2.612380000
0.562566200
0.943291600
2.636323000
0.562836200
0.878308900
2.658679000
0.563111500
0.812797100
2.679433000
0.563387700
0.746795700
2.698573000
0.563660400
0.680344500
2.716088000
0.563926700
0.613483400
2.731966000
0.564184500
0.546252900
2.746199000
0.564433000
0.478693300
2.758777000
0.564672100
0.410845300
2.769694000
0.564902100
0.342749900
2.778943000
0.565123600
0.274448000
2.786517000
0.565337100
0.205980800
2.792413000
0.565542700
0.137389500
2.796627000
0.565740500
0.068715440
2.799157000
0.565930100
0.000000000
2.800000000
0.566110400
-0.068715440
2.799157000
0.566280500
-0.137389500
2.796627000
0.566438600
-0.205980800
2.792413000
0.566583000
-0.274448000
2.786517000
0.566711700
-0.342749900
2.778943000
0.566822900
-0.410845300
2.769694000
0.566915600
-0.478693300
2.758777000
0.566989600
-0.546252900
2.746199000
0.567046200
-0.613483400
2.731966000
0.567088200
-0.680344500
2.716088000
0.567119900
-0.746795700
2.698573000
0.567146500
-0.812797100
2.679433000
0.567173400
-0.878308900
2.658679000
0.567205100
-0.943291600
2.636323000
0.567244600
-1.007706000
2.612380000
0.567292800
-1.071514000
2.586863000
0.567347900
-1.134676000
2.559787000
0.567406400
-1.197154000
2.531170000
0.567462900
-1.258912000
2.501028000
0.567511500
-1.319911000
2.469380000
0.567546800
-1.380115000
2.436244000
0.567564500
-1.439488000
2.401640000
0.567562700
-1.497993000
2.365590000
0.567541200
-1.555597000
2.328115000
0.567502400
-1.612263000
2.289237000
0.567450000
-1.667958000
2.248981000
0.567388700
-1.722648000
2.207370000
0.567323300
-1.776301000
2.164429000
0.567257800
-1.828884000
2.120185000
0.567195400
-1.880365000
2.074663000
0.567138100
-1.930714000
2.027892000
0.567086700
-1.979899000
1.979899000
0.567041000
-2.027892000
1.930714000
0.567000200
-2.074663000
1.880365000
0.566963000
-2.120185000
1.828884000
0.566928000
-2.164429000
1.776301000
0.566894100
-2.207370000
1.722648000
0.566860400
-2.248981000
1.667958000
0.566826500
-2.289237000
1.612263000
0.566792000
-2.328115000
1.555597000
0.566756500
-2.365590000
1.497993000
0.566719900
-2.401640000
1.439488000
0.566681600
-2.436244000
1.380115000
0.566641000
-2.469380000
1.319911000
0.566597900
-2.501028000
1.258912000
0.566551700
-2.531170000
1.197154000
0.566502200
-2.559787000
1.134676000
0.566448700
-2.586863000
1.071514000
0.566390200
-2.612380000
1.007706000
0.566325300
-2.636323000
0.943291600
0.566252300
-2.658679000
0.878308900
0.566169200
-2.679433000
0.812797100
0.566074400
-2.698573000
0.746795700
0.565966400
-2.716088000
0.680344500
0.565844700
-2.731966000
0.613483400
0.565708900
-2.746199000
0.546252900
0.565559300
-2.758777000
0.478693300
0.565396200
-2.769694000
0.410845300
0.565220500
-2.778943000
0.342749900
0.565032700
-2.786517000
0.274448000
0.564833900
-2.792413000
0.205980800
0.564625300
-2.796627000
0.137389500
0.564408700
-2.799157000
0.068715440
0.564187500
-2.800000000
0.000000000
0.563966600
-2.799157000
-0.068715440
0.563753200
-2.796627000
-0.137389500
0.563555600
-2.792413000
-0.205980800
0.563381100
-2.786517000
-0.274448000
0.563235500
-2.778943000
-0.342749900
0.563121900
-2.769694000
-0.410845300
0.563041100
-2.758777000
-0.478693300
0.562991300
-2.746199000
-0.546252900
0.562968100
-2.731966000
-0.613483400
0.562965600
-2.716088000
-0.680344500
0.562976300
-2.698573000
-0.746795700
0.562993000
-2.679433000
-0.812797100
0.563009300
-2.658679000
-0.878308900
0.563021100
-2.636323000
-0.943291600
0.563027200
-2.612380000
-1.007706000
0.563029500
-2.586863000
-1.071514000
0.563032600
-2.559787000
-1.134676000
0.563040600
-2.531170000
-1.197154000
0.563053700
-2.501028000
-1.258912000
0.563066300
-2.469380000
-1.319911000
0.563070100
-2.436244000
-1.380115000
0.563059300
-2.401640000
-1.439488000
0.563033500
-2.365590000
-1.497993000
0.562996200
-2.328115000
-1.555597000
0.562951700
-2.289237000
-1.612263000
0.562901900
-2.248981000
-1.667958000
0.562846700
-2.207370000
-1.722648000
0.562784600
-2.164429000
-1.776301000
0.562713600
-2.120185000
-1.828884000
0.562632000
-2.074663000
-1.880365000
0.562538700
-2.027892000
-1.930714000
0.562433700
-1.979899000
-1.979899000
0.562318300
-1.930714000
-2.027892000
0.562194900
-1.880365000
-2.074663000
0.562067400
-1.828884000
-2.120185000
0.561940200
-1.776301000
-2.164429000
0.561818000
-1.722648000
-2.207370000
0.561710500
-1.667958000
-2.248981000
0.561631400
-1.612263000
-2.289237000
0.561606300
-1.555597000
-2.328115000
0.561675000
-1.497993000
-2.365590000
0.561855000
-1.439488000
-2.401640000
0.562093900
-1.380115000
-2.436244000
0.562264300
-1.319911000
-2.469380000
0.562250800
-1.258912000
-2.501028000
0.562055500
-1.197154000
-2.531170000
0.561797200
-1.134676000
-2.559787000
0.561604400
-1.071514000
-2.586863000
0.561529300
-1.007706000
-2.612380000
0.561553200
-0.943291600
-2.636323000
0.561635900
-0.878308900
-2.658679000
0.561752900
-0.812797100
-2.679433000
0.561891600
-0.746795700
-2.698573000
0.562043000
-0.680344500
-2.716088000
0.562200700
-0.613483400
-2.731966000
0.562357300
-0.546252900
-2.746199000
0.562507300
-0.478693300
-2.758777000
0.562647700
-0.410845300
-2.769694000
0.562777900
-0.342749900
-2.778943000
0.562898500
-0.274448000
-2.786517000
0.563010400
-0.205980800
-2.792413000
0.563115400
-0.137389500
-2.796627000
0.563215400
-0.068715440
-2.799157000
0.563312500
0.000000000
-2.800000000
0.563408600
0.068715440
-2.799157000
0.563505000
0.137389500
-2.796627000
0.563602700
0.205980800
-2.792413000
0.563701800
0.274448000
-2.786517000
0.563801600
0.342749900
-2.778943000
0.563901400
0.410845300
-2.769694000
0.563999800
0.478693300
-2.758777000
0.564095800
0.546252900
-2.746199000
0.564188500
0.613483400
-2.731966000
0.564277100
0.680344500
-2.716088000
0.564360500
0.746795700
-2.698573000
0.564437400
0.812797100
-2.679433000
0.564505900
0.878308900
-2.658679000
0.564563100
0.943291600
-2.636323000
0.564606000
1.007706000
-2.612380000
0.564631000
1.071514000
-2.586863000
0.564635300
1.134676000
-2.559787000
0.564616100
1.197154000
-2.531170000
0.564571600
1.258912000
-2.501028000
0.564500900
1.319911000
-2.469380000
0.564403900
1.380115000
-2.436244000
0.564281300
1.439488000
-2.401640000
0.564135100
1.497993000
-2.365590000
0.563967900
1.555597000
-2.328115000
0.563783400
1.612263000
-2.289237000
0.563586100
1.667958000
-2.248981000
0.563381000
1.722648000
-2.207370000
0.563172700
1.776301000
-2.164429000
0.562965500
1.828884000
-2.120185000
0.562762300
1.880365000
-2.074663000
0.562564900
1.930714000
-2.027892000
0.562373300
1.979899000
-1.979899000
0.562185900
2.027892000
-1.930714000
0.562000200
2.074663000
-1.880365000
0.561812600
2.120185000
-1.828884000
0.561619700
2.164429000
-1.776301000
0.561418500
2.207370000
-1.722648000
0.561207500
2.248981000
-1.667958000
0.560986900
2.289237000
-1.612263000
0.560759100
2.328115000
-1.555597000
0.560529000
2.365590000
-1.497993000
0.560302700
2.401640000
-1.439488000
0.560087100
2.436244000
-1.380115000
0.559888800
2.469380000
-1.319911000
0.559713100
2.501028000
-1.258912000
0.559562700
2.531170000
-1.197154000
0.559438100
2.559787000
-1.134676000
0.559336700
2.586863000
-1.071514000
0.559254300
2.612380000
-1.007706000
0.559185600
2.636323000
-0.943291600
0.559125400
2.658679000
-0.878308900
0.559070200
2.679433000
-0.812797100
0.559019100
2.698573000
-0.746795700
0.558974400
2.716088000
-0.680344500
0.558940500
2.731966000
-0.613483400
0.558922900
2.746199000
-0.546252900
0.558925400
2.758777000
-0.478693300
0.558948800
2.769694000
-0.410845300
0.558990600
2.778943000
-0.342749900
0.559046100
2.786517000
-0.274448000
0.559109800
2.792413000
-0.205980800
0.559176200
2.796627000
-0.137389500
0.559240700
2.799157000
-0.068715440
0.559300400
3.000000000
0.000000000
0.645962100
2.999096000
0.073623690
0.646003400
2.996386000
0.147203000
0.646044900
2.991871000
0.220693700
0.646092000
2.985554000
0.294051400
0.646150800
2.977439000
0.367232000
0.646227200
2.967530000
0.440191400
0.646326400
2.955833000
0.512885700
0.646451500
2.942356000
0.585271000
0.646602800
2.927106000
0.657303700
0.646775400
2.910094000
0.728940500
0.646960300
2.891328000
0.800138200
0.647145800
2.870821000
0.870854000
0.647320900
2.848584000
0.941045300
0.647477300
2.824632000
1.010670000
0.647610700
2.798978000
1.079685000
0.647719100
2.771638000
1.148050000
0.647802900
2.742629000
1.215724000
0.647862800
2.711968000
1.282665000
0.647899400
2.679673000
1.348834000
0.647913000
2.645764000
1.414190000
0.647904000
2.610261000
1.478695000
0.647872400
2.573186000
1.542308000
0.647819600
2.534561000
1.604993000
0.647747800
2.494409000
1.666711000
0.647661000
2.452754000
1.727425000
0.647564400
2.409623000
1.787098000
0.647463900
2.365039000
1.845695000
0.647366100
2.319031000
1.903180000
0.647276700
2.271626000
1.959519000
0.647200400
2.222853000
2.014677000
0.647140400
2.172741000
2.068622000
0.647098100
2.121320000
2.121320000
0.647073500
2.068622000
2.172741000
0.647065400
2.014677000
2.222853000
0.647071900
1.959519000
2.271626000
0.647091000
1.903180000
2.319031000
0.647120700
1.845695000
2.365039000
0.647160200
1.787098000
2.409623000
0.647210600
1.727425000
2.452754000
0.647275900
1.666711000
2.494409000
0.647363500
1.604993000
2.534561000
0.647481400
1.542308000
2.573186000
0.647634400
1.478695000
2.610261000
0.647821200
1.414190000
2.645764000
0.648035600
1.348834000
2.679673000
0.648270300
1.282665000
2.711968000
0.648520900
1.215724000
2.742629000
0.648786200
1.148050000
2.771638000
0.649066300
1.079685000
2.798978000
0.649360700
1.010670000
2.824632000
0.649666700
0.941045300
2.848584000
0.649980500
0.870854000
2.870821000
0.650298000
0.800138200
2.891328000
0.650615000
0.728940500
2.910094000
0.650928600
0.657303700
2.927106000
0.651236200
0.585271000
2.942356000
0.651536500
0.512885700
2.955833000
0.651828500
0.440191400
2.967530000
0.652112100
0.367232000
2.977439000
0.652387100
0.294051400
2.985554000
0.652653800
0.220693700
2.991871000
0.652912200
0.147203000
2.996386000
0.653161900
0.073623690
2.999096000
0.653402000
0.000000000
3.000000000
0.653630600
-0.073623690
2.999096000
0.653845400
-0.147203000
2.996386000
0.654043500
-0.220693700
2.991871000
0.654221900
-0.294051400
2.985554000
0.654377500
-0.367232000
2.977439000
0.654508100
-0.440191400
2.967530000
0.654612100
-0.512885700
2.955833000
0.654689700
-0.585271000
2.942356000
0.654742700
-0.657303700
2.927106000
0.654774600
-0.728940500
2.910094000
0.654790600
-0.800138200
2.891328000
0.654797000
-0.870854000
2.870821000
0.654800200
-0.941045300
2.848584000
0.654805700
-1.010670000
2.824632000
0.654817600
-1.079685000
2.798978000
0.654837300
-1.148050000
2.771638000
0.654863700
-1.215724000
2.742629000
0.654893500
-1.282665000
2.711968000
0.654921400
-1.348834000
2.679673000
0.654941500
-1.414190000
2.645764000
0.654948200
-1.478695000
2.610261000
0.654937500
-1.542308000
2.573186000
0.654907300
-1.604993000
2.534561000
0.654858100
-1.666711000
2.494409000
0.654792500
-1.727425000
2.452754000
0.654714600
-1.787098000
2.409623000
0.654629200
-1.845695000
2.365039000
0.654541000
-1.903180000
2.319031000
0.654453900
-1.959519000
2.271626000
0.654370800
-2.014677000
2.222853000
0.654293400
-2.068622000
2.172741000
0.654222300
-2.121320000
2.121320000
0.654157300
-2.172741000
2.068622000
0.654097600
-2.222853000
2.014677000
0.654041800
-2.271626000
1.959519000
0.653988800
-2.319031000
1.903180000
0.653937500
-2.365039000
1.845695000
0.653887000
-2.409623000
1.787098000
0.653837000
-2.452754000
1.727425000
0.653786800
-2.494409000
1.666711000
0.653735900
-2.534561000
1.604993000
0.653683500
-2.573186000
1.542308000
0.653628300
-2.610261000
1.478695000
0.653569300
-2.645764000
1.414190000
0.653505400
-2.679673000
1.348834000
0.653435800
-2.711968000
1.282665000
0.653360100
-2.742629000
1.215724000
0.653278200
-2.771638000
1.148050000
0.653189800
-2.798978000
1.079685000
0.653094200
-2.824632000
1.010670000
0.652990700
-2.848584000
0.941045300
0.652878100
-2.870821000
0.870854000
0.652755100
-2.891328000
0.800138200
0.652620900
-2.910094000
0.728940500
0.652474300
-2.927106000
0.657303700
0.652315300
-2.942356000
0.585271000
0.652143500
-2.955833000
0.512885700
0.651959000
-2.967530000
0.440191400
0.651762000
-2.977439000
0.367232000
0.651552800
-2.985554000
0.294051400
0.651331800
-2.991871000
0.220693700
0.651099900
-2.996386000
0.147203000
0.650858900
-2.999096000
0.073623690
0.650612500
-3.000000000
0.000000000
0.650366800
-2.999096000
-0.073623690
0.650130900
-2.996386000
-0.147203000
0.649914300
-2.991871000
-0.220693700
0.649724400
-2.985554000
-0.294051400
0.649565000
-2.977439000
-0.367232000
0.649436700
-2.967530000
-0.440191400
0.649338500
-2.955833000
-0.512885700
0.649268700
-2.942356000
-0.585271000
0.649224800
-2.927106000
-0.657303700
0.649203200
-2.910094000
-0.728940500
0.649198700
-2.891328000
-0.800138200
0.649205500
-2.870821000
-0.870854000
0.649216200
-2.848584000
-0.941045300
0.649224900
-2.824632000
-1.010670000
0.649225700
-2.798978000
-1.079685000
0.649221700
-2.771638000
-1.148050000
0.649230700
-2.742629000
-1.215724000
0.649281500
-2.711968000
-1.282665000
0.649391500
-2.679673000
-1.348834000
0.649542800
-2.645764000
-1.414190000
0.649687500
-2.610261000
-1.478695000
0.649781900
-2.573186000
-1.542308000
0.649813200
-2.534561000
-1.604993000
0.649795000
-2.494409000
-1.666711000
0.649747000
-2.452754000
-1.727425000
0.649682200
-2.409623000
-1.787098000
0.649604700
-2.365039000
-1.845695000
0.649516300
-2.319031000
-1.903180000
0.649416000
-2.271626000
-1.959519000
0.649303400
-2.222853000
-2.014677000
0.649178800
-2.172741000
-2.068622000
0.649043700
-2.121320000
-2.121320000
0.648901000
-2.068622000
-2.172741000
0.648754900
-2.014677000
-2.222853000
0.648610400
-1.959519000
-2.271626000
0.648473300
-1.903180000
-2.319031000
0.648347900
-1.845695000
-2.365039000
0.648242700
-1.787098000
-2.409623000
0.648166400
-1.727425000
-2.452754000
0.648138700
-1.666711000
-2.494409000
0.648198400
-1.604993000
-2.534561000
0.648374300
-1.542308000
-2.573186000
0.648631300
-1.478695000
-2.610261000
0.648848100
-1.414190000
-2.645764000
0.648895800
-1.348834000
-2.679673000
0.648755300
-1.282665000
-2.711968000
0.648536200
-1.215724000
-2.742629000
0.648372700
-1.148050000
-2.771638000
0.648327000
-1.079685000
-2.798978000
0.648385600
-1.010670000
-2.824632000
0.648507200
-0.941045300
-2.848584000
0.648665800
-0.870854000
-2.870821000
0.648847200
-0.800138200
-2.891328000
0.649041500
-0.728940500
-2.910094000
0.649241600
-0.657303700
-2.927106000
0.649439100
-0.585271000
-2.942356000
0.649628000
-0.512885700
-2.955833000
0.649805400
-0.440191400
-2.967530000
0.649970700
-0.367232000
-2.977439000
0.650124500
-0.294051400
-2.985554000
0.650268300
-0.220693700
-2.991871000
0.650403500
-0.147203000
-2.996386000
0.650531900
-0.073623690
-2.999096000
0.650655500
0.000000000
-3.000000000
0.650775700
0.073623690
-2.999096000
0.650893600
0.147203000
-2.996386000
0.651009600
0.220693700
-2.991871000
0.651123500
0.294051400
-2.985554000
0.651234300
0.367232000
-2.977439000
0.651341100
0.440191400
-2.967530000
0.651443100
0.512885700
-2.955833000
0.651539600
0.585271000
-2.942356000
0.651630500
0.657303700
-2.927106000
0.651715400
0.728940500
-2.910094000
0.651793900
0.800138200
-2.891328000
0.651864800
0.870854000
-2.870821000
0.651925900
0.941045300
-2.848584000
0.651974100
1.010670000
-2.824632000
0.652005500
1.079685000
-2.798978000
0.652016000
1.148050000
-2.771638000
0.652001800
1.215724000
-2.742629000
0.651959700
1.282665000
-2.711968000
0.651887300
1.348834000
-2.679673000
0.651783400
1.414190000
-2.645764000
0.651648000
1.478695000
-2.610261000
0.651481900
1.542308000
-2.573186000
0.651287400
1.604993000
-2.534561000
0.651067900
1.666711000
-2.494409000
0.650827800
1.727425000
-2.452754000
0.650572300
1.787098000
-2.409623000
0.650307000
1.845695000
-2.365039000
0.650037400
1.903180000
-2.319031000
0.649768400
1.959519000
-2.271626000
0.649503700
2.014677000
-2.222853000
0.649245900
2.068622000
-2.172741000
0.648996000
2.121320000
-2.121320000
0.648753800
2.172741000
-2.068622000
0.648517800
2.222853000
-2.014677000
0.648285500
2.271626000
-1.959519000
0.648053900
2.319031000
-1.903180000
0.647820300
2.365039000
-1.845695000
0.647582900
2.409623000
-1.787098000
0.647341400
2.452754000
-1.727425000
0.647097900
2.494409000
-1.666711000
0.646856400
2.534561000
-1.604993000
0.646623100
2.573186000
-1.542308000
0.646404700
2.610261000
-1.478695000
0.646208200
2.645764000
-1.414190000
0.646039100
2.679673000
-1.348834000
0.645900700
2.711968000
-1.282665000
0.645793300
2.742629000
-1.215724000
0.645714500
2.771638000
-1.148050000
0.645659300
2.798978000
-1.079685000
0.645621400
2.824632000
-1.010670000
0.645594300
2.848584000
-0.941045300
0.645573100
2.870821000
-0.870854000
0.645555100
2.891328000
-0.800138200
0.645540800
2.910094000
-0.728940500
0.645533300
2.927106000
-0.657303700
0.645536900
2.942356000
-0.585271000
0.645554800
2.955833000
-0.512885700
0.645587700
2.967530000
-0.440191400
0.645633600
2.977439000
-0.367232000
0.645688900
2.985554000
-0.294051400
0.645748900
2.991871000
-0.220693700
0.645809100
2.996386000
-0.147203000
0.645865800
2.999096000
-0.073623690
0.645916900
3.200000000
0.000000000
0.739294800
3.199036000
0.078531940
0.739340100
3.196146000
0.157016600
0.739385800
3.191329000
0.235406600
0.739437600
3.184591000
0.313654900
0.739501900
3.175935000
0.391714200
0.739585000
3.165365000
0.469537500
0.739692300
3.152889000
0.547078100
0.739827300
3.138513000
0.624289000
0.739989800
3.122247000
0.701124000
0.740174800
3.104100000
0.777536600
0.740372100
3.084083000
0.853480800
0.740569000
3.062209000
0.928910900
0.740753400
3.038490000
1.003782000
0.740916400
3.012941000
1.078048000
0.741052900
2.985577000
1.151664000
0.741161500
2.956414000
1.224587000
0.741242600
2.925471000
1.296772000
0.741297700
2.892766000
1.368176000
0.741328400
2.858318000
1.438756000
0.741335700
2.822148000
1.508470000
0.741320700
2.784278000
1.577274000
0.741284300
2.744732000
1.645129000
0.741228000
2.703532000
1.711993000
0.741154600
2.660703000
1.777825000
0.741068100
2.616271000
1.842586000
0.740973700
2.570264000
1.906238000
0.740877300
2.522709000
1.968741000
0.740785000
2.473634000
2.030059000
0.740702300
2.423068000
2.090153000
0.740633500
2.371044000
2.148989000
0.740581300
2.317591000
2.206530000
0.740546900
2.262742000
2.262742000
0.740530000
2.206530000
2.317591000
0.740529200
2.148989000
2.371044000
0.740542700
2.090153000
2.423068000
0.740568400
2.030059000
2.473634000
0.740604600
1.968741000
2.522709000
0.740650800
1.906238000
2.570264000
0.740708100
1.842586000
2.616271000
0.740780900
1.777825000
2.660703000
0.740877000
1.711993000
2.703532000
0.741005300
1.645129000
2.744732000
0.741172000
1.577274000
2.784278000
0.741378500
1.508470000
2.822148000
0.741621100
1.438756000
2.858318000
0.741893800
1.368176000
2.892766000
0.742191900
1.296772000
2.925471000
0.742512300
1.224587000
2.956414000
0.742852700
1.151664000
2.985577000
0.743211300
1.078048000
3.012941000
0.743585000
1.003782000
3.038490000
0.743970700
0.928910900
3.062209000
0.744364600
0.853480800
3.084083000
0.744762800
0.777536600
3.104100000
0.745161400
0.701124000
3.122247000
0.745556800
0.624289000
3.138513000
0.745946300
0.547078100
3.152889000
0.746328100
0.469537500
3.165365000
0.746701000
0.391714200
3.175935000
0.747065100
0.313654900
3.184591000
0.747420100
0.235406600
3.191329000
0.747765400
0.157016600
3.196146000
0.748099400
0.078531940
3.199036000
0.748419500
0.000000000
3.200000000
0.748721400
-0.078531940
3.199036000
0.749000300
-0.157016600
3.196146000
0.749251200
-0.235406600
3.191329000
0.749469600
-0.313654900
3.184591000
0.749651600
-0.391714200
3.175935000
0.749794800
-0.469537500
3.165365000
0.749898400
-0.547078100
3.152889000
0.749963600
-0.624289000
3.138513000
0.749993800
-0.701124000
3.122247000
0.749994200
-0.777536600
3.104100000
0.749971600
-0.853480800
3.084083000
0.749934000
-0.928910900
3.062209000
0.749889000
-1.003782000
3.038490000
0.749843500
-1.078048000
3.012941000
0.749801800
-1.151664000
2.985577000
0.749765600
-1.224587000
2.956414000
0.749733900
-1.296772000
2.925471000
0.749702900
-1.368176000
2.892766000
0.749667000
-1.438756000
2.858318000
0.749620300
-1.508470000
2.822148000
0.749557300
-1.577274000
2.784278000
0.749474700
-1.645129000
2.744732000
0.749371400
-1.711993000
2.703532000
0.749249400
-1.777825000
2.660703000
0.749112700
-1.842586000
2.616271000
0.748966700
-1.906238000
2.570264000
0.748817400
-1.968741000
2.522709000
0.748670100
-2.030059000
2.473634000
0.748529100
-2.090153000
2.423068000
0.748397300
-2.148989000
2.371044000
0.748276400
-2.206530000
2.317591000
0.748166900
-2.262742000
2.262742000
0.748068300
-2.317591000
2.206530000
0.747979000
-2.371044000
2.148989000
0.747896700
-2.423068000
2.090153000
0.747819000
-2.473634000
2.030059000
0.747743100
-2.522709000
1.968741000
0.747666500
-2.570264000
1.906238000
0.747587600
-2.616271000
1.842586000
0.747504600
-2.660703000
1.777825000
0.747416500
-2.703532000
1.711993000
0.747322400
-2.744732000
1.645129000
0.747221300
-2.784278000
1.577274000
0.747112600
-2.822148000
1.508470000
0.746996000
-2.858318000
1.438756000
0.746871600
-2.892766000
1.368176000
0.746740000
-2.925471000
1.296772000
0.746602100
-2.956414000
1.224587000
0.746458600
-2.985577000
1.151664000
0.746310400
-3.012941000
1.078048000
0.746157800
-3.038490000
1.003782000
0.746000600
-3.062209000
0.928910900
0.745838300
-3.084083000
0.853480800
0.745670600
-3.104100000
0.777536600
0.745496600
-3.122247000
0.701124000
0.745316100
-3.138513000
0.624289000
0.745128600
-3.152889000
0.547078100
0.744933600
-3.165365000
0.469537500
0.744730600
-3.175935000
0.391714200
0.744519100
-3.184591000
0.313654900
0.744299400
-3.191329000
0.235406600
0.744072900
-3.196146000
0.157016600
0.743843200
-3.199036000
0.078531940
0.743615600
-3.200000000
0.000000000
0.743396900
-3.199036000
-0.078531940
0.743194300
-3.196146000
-0.157016600
0.743013100
-3.191329000
-0.235406600
0.742855500
-3.184591000
-0.313654900
0.742719400
-3.175935000
-0.391714200
0.742600400
-3.165365000
-0.469537500
0.742494700
-3.152889000
-0.547078100
0.742402300
-3.138513000
-0.624289000
0.742322900
-3.122247000
-0.701124000
0.742261300
-3.104100000
-0.777536600
0.742233200
-3.084083000
-0.853480800
0.742264300
-3.062209000
-0.928910900
0.742368200
-3.038490000
-1.003782000
0.742524000
-3.012941000
-1.078048000
0.742678900
-2.985577000
-1.151664000
0.742791400
-2.956414000
-1.224587000
0.742865900
-2.925471000
-1.296772000
0.742944100
-2.892766000
-1.368176000
0.743061900
-2.858318000
-1.438756000
0.743213500
-2.822148000
-1.508470000
0.743354300
-2.784278000
-1.577274000
0.743442100
-2.744732000
-1.645129000
0.743462900
-2.703532000
-1.711993000
0.743429400
-2.660703000
-1.777825000
0.743360600
-2.616271000
-1.842586000
0.743269700
-2.570264000
-1.906238000
0.743161000
-2.522709000
-1.968741000
0.743037300
-2.473634000
-2.030059000
0.742899200
-2.423068000
-2.090153000
0.742747700
-2.371044000
-2.148989000
0.742585100
-2.317591000
-2.206530000
0.742414900
-2.262742000
-2.262742000
0.742241800
-2.206530000
-2.317591000
0.742071500
-2.148989000
-2.371044000
0.741910500
-2.090153000
-2.423068000
0.741765200
-2.030059000
-2.473634000
0.741639700
-1.968741000
-2.522709000
0.741542200
-1.906238000
-2.570264000
0.741480100
-1.842586000
-2.616271000
0.741472800
-1.777825000
-2.660703000
0.741559300
-1.711993000
-2.703532000
0.741772400
-1.645129000
-2.744732000
0.742084600
-1.577274000
-2.784278000
0.742382000
-1.508470000
-2.822148000
0.742532700
-1.438756000
-2.858318000
0.742502200
-1.368176000
-2.892766000
0.742379900
-1.296772000
-2.925471000
0.742289400
-1.224587000
-2.956414000
0.742296200
-1.151664000
-2.985577000
0.742396100
-1.078048000
-3.012941000
0.742555600
-1.003782000
-3.038490000
0.742751900
-0.928910900
-3.062209000
0.742971400
-0.853480800
-3.084083000
0.743203600
-0.777536600
-3.104100000
0.743439800
-0.701124000
-3.122247000
0.743671100
-0.624289000
-3.138513000
0.743891400
-0.547078100
-3.152889000
0.744098200
-0.469537500
-3.165365000
0.744291200
-0.391714200
-3.175935000
0.744471400
-0.313654900
-3.184591000
0.744640100
-0.235406600
-3.191329000
0.744798700
-0.157016600
-3.196146000
0.744948800
-0.078531940
-3.199036000
0.745092200
0.000000000
-3.200000000
0.745230300
0.078531940
-3.199036000
0.745363700
0.157016600
-3.196146000
0.745492600
0.235406600
-3.191329000
0.745616600
0.313654900
-3.184591000
0.745734500
0.391714200
-3.175935000
0.745845600
0.469537500
-3.165365000
0.745948800
0.547078100
-3.152889000
0.746044000
0.624289000
-3.138513000
0.746131200
0.701124000
-3.122247000
0.746210700
0.777536600
-3.104100000
0.746282200
0.853480800
-3.084083000
0.746344700
0.928910900
-3.062209000
0.746395800
1.003782000
-3.038490000
0.746432300
1.078048000
-3.012941000
0.746449600
1.151664000
-2.985577000
0.746443100
1.224587000
-2.956414000
0.746408000
1.296772000
-2.925471000
0.746340300
1.368176000
-2.892766000
0.746236900
1.438756000
-2.858318000
0.746096000
1.508470000
-2.822148000
0.745917300
1.577274000
-2.784278000
0.745701900
1.645129000
-2.744732000
0.745452900
1.711993000
-2.703532000
0.745174800
1.777825000
-2.660703000
0.744873200
1.842586000
-2.616271000
0.744555100
1.906238000
-2.570264000
0.744227100
1.968741000
-2.522709000
0.743895900
2.030059000
-2.473634000
0.743567000
2.090153000
-2.423068000
0.743244900
2.148989000
-2.371044000
0.742932600
2.206530000
-2.317591000
0.742631900
2.262742000
-2.262742000
0.742342800
2.317591000
-2.206530000
0.742064100
2.371044000
-2.148989000
0.741793500
2.423068000
-2.090153000
0.741527400
2.473634000
-2.030059000
0.741262400
2.522709000
-1.968741000
0.740995700
2.570264000
-1.906238000
0.740726200
2.616271000
-1.842586000
0.740455000
2.660703000
-1.777825000
0.740186000
2.703532000
-1.711993000
0.739925300
2.744732000
-1.645129000
0.739680400
2.784278000
-1.577274000
0.739459400
2.822148000
-1.508470000
0.739269000
2.858318000
-1.438756000
0.739113900
2.892766000
-1.368176000
0.738995200
2.925471000
-1.296772000
0.738910900
2.956414000
-1.224587000
0.738856000
2.985577000
-1.151664000
0.738823500
3.012941000
-1.078048000
0.738806100
3.038490000
-1.003782000
0.738797400
3.062209000
-0.928910900
0.738793500
3.084083000
-0.853480800
0.738793700
3.104100000
-0.777536600
0.738800000
3.122247000
-0.701124000
0.738815800
3.138513000
-0.624289000
0.738843900
3.152889000
-0.547078100
0.738885200
3.165365000
-0.469537500
0.738938000
3.175935000
-0.391714200
0.738998900
3.184591000
-0.313654900
0.739064000
3.191329000
-0.235406600
0.739128900
3.196146000
-0.157016600
0.739190200
3.199036000
-0.078531940
0.739245500
3.400000000
0.000000000
0.839721700
3.398976000
0.083440180
0.839780600
3.395905000
0.166830100
0.839840200
3.390788000
0.250119500
0.839906600
3.383628000
0.333258300
0.839986600
3.374431000
0.416196300
0.840086800
3.363200000
0.498883600
0.840213100
3.349944000
0.581270500
0.840369000
3.334670000
0.663307100
0.840554600
3.317387000
0.744944200
0.840764300
3.298106000
0.826132700
0.840987500
3.276839000
0.906823400
0.841210800
3.253597000
0.986967900
0.841421100
3.228396000
1.066518000
0.841608600
3.201250000
1.145426000
0.841767900
3.172176000
1.223643000
0.841896800
3.141190000
1.301124000
0.841995600
3.108313000
1.377820000
0.842065900
3.073564000
1.453687000
0.842109500
3.036963000
1.528679000
0.842127900
2.998533000
1.602749000
0.842122300
2.958296000
1.675854000
0.842094300
2.916277000
1.747949000
0.842045700
2.872502000
1.818992000
0.841979700
2.826997000
1.888939000
0.841900600
2.779788000
1.957748000
0.841813700
2.730906000
2.025378000
0.841725000
2.680378000
2.091787000
0.841640700
2.628236000
2.156937000
0.841565800
2.574510000
2.220788000
0.841504700
2.519234000
2.283301000
0.841459600
2.462440000
2.344438000
0.841431300
2.404163000
2.404163000
0.841419400
2.344438000
2.462440000
0.841422700
2.283301000
2.519234000
0.841440100
2.220788000
2.574510000
0.841470400
2.156937000
2.628236000
0.841513300
2.091787000
2.680378000
0.841574800
2.025378000
2.730906000
0.841666800
1.957748000
2.779788000
0.841820400
1.888939000
2.826997000
0.842090200
1.818992000
2.872502000
0.842527400
1.747949000
2.916277000
0.843134000
1.675854000
2.958296000
0.843810500
1.602749000
2.998533000
0.844381900
1.528679000
3.036963000
0.844698400
1.453687000
3.073564000
0.844739500
1.377820000
3.108313000
0.844632900
1.301124000
3.141190000
0.844565500
1.223643000
3.172176000
0.844664300
1.145426000
3.201250000
0.844944800
1.066518000
3.228396000
0.845355600
0.986967900
3.253597000
0.845834900
0.906823400
3.276839000
0.846343600
0.826132700
3.298106000
0.846863700
0.744944200
3.317387000
0.847383400
0.663307100
3.334670000
0.847898100
0.581270500
3.349944000
0.848405100
0.498883600
3.363200000
0.848902700
0.416196300
3.374431000
0.849390500
0.333258300
3.383628000
0.849867600
0.250119500
3.390788000
0.850332100
0.166830100
3.395905000
0.850780100
0.083440180
3.398976000
0.851205600
0.000000000
3.400000000
0.851601600
-0.083440180
3.398976000
0.851960200
-0.166830100
3.395905000
0.852274300
-0.250119500
3.390788000
0.852537600
-0.333258300
3.383628000
0.852746300
-0.416196300
3.374431000
0.852898400
-0.498883600
3.363200000
0.852994400
-0.581270500
3.349944000
0.853037100
-0.663307100
3.334670000
0.853032100
-0.744944200
3.317387000
0.852986500
-0.826132700
3.298106000
0.852909600
-0.906823400
3.276839000
0.852811200
-0.986967900
3.253597000
0.852700700
-1.066518000
3.228396000
0.852585800
-1.145426000
3.201250000
0.852471500
-1.223643000
3.172176000
0.852359800
-1.301124000
3.141190000
0.852248700
-1.377820000
3.108313000
0.852134000
-1.453687000
3.073564000
0.852009500
-1.528679000
3.036963000
0.851868600
-1.602749000
2.998533000
0.851706400
-1.675854000
2.958296000
0.851519600
-1.747949000
2.916277000
0.851308800
-1.818992000
2.872502000
0.851077100
-1.888939000
2.826997000
0.850830900
-1.957748000
2.779788000
0.850577700
-2.025378000
2.730906000
0.850325100
-2.091787000
2.680378000
0.850080000
-2.156937000
2.628236000
0.849847600
-2.220788000
2.574510000
0.849631500
-2.283301000
2.519234000
0.849433900
-2.344438000
2.462440000
0.849255300
-2.404163000
2.404163000
0.849094900
-2.462440000
2.344438000
0.848950300
-2.519234000
2.283301000
0.848817300
-2.574510000
2.220788000
0.848691200
-2.628236000
2.156937000
0.848566300
-2.680378000
2.091787000
0.848437200
-2.730906000
2.025378000
0.848299600
-2.779788000
1.957748000
0.848150100
-2.826997000
1.888939000
0.847987100
-2.872502000
1.818992000
0.847810100
-2.916277000
1.747949000
0.847619900
-2.958296000
1.675854000
0.847418000
-2.998533000
1.602749000
0.847206700
-3.036963000
1.528679000
0.846988500
-3.073564000
1.453687000
0.846766200
-3.108313000
1.377820000
0.846542200
-3.141190000
1.301124000
0.846318800
-3.172176000
1.223643000
0.846097600
-3.201250000
1.145426000
0.845879800
-3.228396000
1.066518000
0.845665800
-3.253597000
0.986967900
0.845455800
-3.276839000
0.906823400
0.845249600
-3.298106000
0.826132700
0.845047100
-3.317387000
0.744944200
0.844847800
-3.334670000
0.663307100
0.844651300
-3.349944000
0.581270500
0.844456400
-3.363200000
0.498883600
0.844259600
-3.374431000
0.416196300
0.844058600
-3.383628000
0.333258300
0.843850100
-3.390788000
0.250119500
0.843639900
-3.395905000
0.166830100
0.843450400
-3.398976000
0.083440180
0.843318600
-3.400000000
0.000000000
0.843268400
-3.398976000
-0.083440180
0.843282300
-3.395905000
-0.166830100
0.843307200
-3.390788000
-0.250119500
0.843294400
-3.383628000
-0.333258300
0.843230200
-3.374431000
-0.416196300
0.843130400
-3.363200000
-0.498883600
0.843016900
-3.349944000
-0.581270500
0.842906500
-3.334670000
-0.663307100
0.842805100
-3.317387000
-0.744944200
0.842721200
-3.298106000
-0.826132700
0.842671000
-3.276839000
-0.906823400
0.842681000
-3.253597000
-0.986967900
0.842765300
-3.228396000
-1.066518000
0.842903900
-3.201250000
-1.145426000
0.843044300
-3.172176000
-1.223643000
0.843145100
-3.141190000
-1.301124000
0.843210200
-3.108313000
-1.377820000
0.843280200
-3.073564000
-1.453687000
0.843389700
-3.036963000
-1.528679000
0.843531300
-2.998533000
-1.602749000
0.843658900
-2.958296000
-1.675854000
0.843729600
-2.916277000
-1.747949000
0.843729400
-2.872502000
-1.818992000
0.843671600
-2.826997000
-1.888939000
0.843576700
-2.779788000
-1.957748000
0.843459500
-2.730906000
-2.025378000
0.843326600
-2.680378000
-2.091787000
0.843182600
-2.628236000
-2.156937000
0.843029500
-2.574510000
-2.220788000
0.842869700
-2.519234000
-2.283301000
0.842706300
-2.462440000
-2.344438000
0.842542800
-2.404163000
-2.404163000
0.842384200
-2.344438000
-2.462440000
0.842235700
-2.283301000
-2.519234000
0.842103200
-2.220788000
-2.574510000
0.841992400
-2.156937000
-2.628236000
0.841906300
-2.091787000
-2.680378000
0.841846000
-2.025378000
-2.730906000
0.841808200
-1.957748000
-2.779788000
0.841787300
-1.888939000
-2.826997000
0.841787500
-1.818992000
-2.872502000
0.841830400
-1.747949000
-2.916277000
0.841942400
-1.675854000
-2.958296000
0.842125700
-1.602749000
-2.998533000
0.842341800
-1.528679000
-3.036963000
0.842542400
-1.453687000
-3.073564000
0.842721600
-1.377820000
-3.108313000
0.842923300
-1.301124000
-3.141190000
0.843196900
-1.223643000
-3.172176000
0.843545300
-1.145426000
-3.201250000
0.843921100
-1.066518000
-3.228396000
0.844271800
-0.986967900
-3.253597000
0.844580000
-0.906823400
-3.276839000
0.844857100
-0.826132700
-3.298106000
0.845118600
-0.744944200
-3.317387000
0.845370200
-0.663307100
-3.334670000
0.845609700
-0.581270500
-3.349944000
0.845836200
-0.498883600
-3.363200000
0.846050300
-0.416196300
-3.374431000
0.846252000
-0.333258300
-3.383628000
0.846442300
-0.250119500
-3.390788000
0.846622000
-0.166830100
-3.395905000
0.846792400
-0.083440180
-3.398976000
0.846954400
0.000000000
-3.400000000
0.847108900
0.083440180
-3.398976000
0.847255800
0.166830100
-3.395905000
0.847394800
0.250119500
-3.390788000
0.847524500
0.333258300
-3.383628000
0.847643400
0.416196300
-3.374431000
0.847750200
0.498883600
-3.363200000
0.847843900
0.581270500
-3.349944000
0.847924600
0.663307100
-3.334670000
0.847993000
0.744944200
-3.317387000
0.848050100
0.826132700
-3.298106000
0.848096700
0.906823400
-3.276839000
0.848132400
0.986967900
-3.253597000
0.848155300
1.066518000
-3.228396000
0.848162300
1.145426000
-3.201250000
0.848148800
1.223643000
-3.172176000
0.848109700
1.301124000
-3.141190000
0.848039700
1.377820000
-3.108313000
0.847934500
1.453687000
-3.073564000
0.847790400
1.528679000
-3.036963000
0.847605300
1.602749000
-2.998533000
0.847378800
1.675854000
-2.958296000
0.847112500
1.747949000
-2.916277000
0.846809700
1.818992000
-2.872502000
0.846475700
1.888939000
-2.826997000
0.846117300
1.957748000
-2.779788000
0.845742000
2.025378000
-2.730906000
0.845357500
2.091787000
-2.680378000
0.844970500
2.156937000
-2.628236000
0.844587300
2.220788000
-2.574510000
0.844212500
2.283301000
-2.519234000
0.843849800
2.344438000
-2.462440000
0.843501300
2.404163000
-2.404163000
0.843167800
2.462440000
-2.344438000
0.842848100
2.519234000
-2.283301000
0.842539500
2.574510000
-2.220788000
0.842238000
2.628236000
-2.156937000
0.841939200
2.680378000
-2.091787000
0.841638900
2.730906000
-2.025378000
0.841334800
2.779788000
-1.957748000
0.841027600
2.826997000
-1.888939000
0.840720800
2.872502000
-1.818992000
0.840421000
2.916277000
-1.747949000
0.840136800
2.958296000
-1.675854000
0.839877900
2.998533000
-1.602749000
0.839652700
3.036963000
-1.528679000
0.839466900
3.073564000
-1.453687000
0.839323000
3.108313000
-1.377820000
0.839219300
3.141190000
-1.301124000
0.839150800
3.172176000
-1.223643000
0.839110400
3.201250000
-1.145426000
0.839090000
3.228396000
-1.066518000
0.839082700
3.253597000
-0.986967900
0.839084000
3.276839000
-0.906823400
0.839091900
3.298106000
-0.826132700
0.839107700
3.317387000
-0.744944200
0.839133800
3.334670000
-0.663307100
0.839172600
3.349944000
-0.581270500
0.839224800
3.363200000
-0.498883600
0.839288800
3.374431000
-0.416196300
0.839361500
3.383628000
-0.333258300
0.839438900
3.390788000
-0.250119500
0.839516400
3.395905000
-0.166830100
0.839590600
3.398976000
-0.083440180
0.839659100
3.600000000
0.000000000
0.947494400
3.598916000
0.088348420
0.947574800
3.595664000
0.176643600
0.947658100
3.590245000
0.264832400
0.947750700
3.582665000
0.352861700
0.947859800
3.572926000
0.440678400
0.947992300
3.561035000
0.528229700
0.948154300
3.546999000
0.615462800
0.948349100
3.530827000
0.702325200
0.948576500
3.512527000
0.788764400
0.948830200
3.492112000
0.874728600
0.949098800
3.469594000
0.960165900
0.949367500
3.444985000
1.045025000
0.949622400
3.418301000
1.129254000
0.949852700
3.389559000
1.212803000
0.950052000
3.358774000
1.295622000
0.950217700
3.325966000
1.377660000
0.950349700
3.291155000
1.458869000
0.950449700
3.254361000
1.539198000
0.950519300
3.215607000
1.618601000
0.950560200
3.174917000
1.697028000
0.950573800
3.132313000
1.774433000
0.950561800
3.087823000
1.850770000
0.950526400
3.041473000
1.925991000
0.950471000
2.993290000
2.000053000
0.950400300
2.943305000
2.072909000
0.950320100
2.891547000
2.144517000
0.950237200
2.838047000
2.214833000
0.950157800
2.782837000
2.283816000
0.950087400
2.725952000
2.351422000
0.950030100
2.667424000
2.417612000
0.949988100
2.607290000
2.482346000
0.949962200
2.545584000
2.545584000
0.949952100
2.482346000
2.607290000
0.949957400
2.417612000
2.667424000
0.949981300
2.351422000
2.725952000
0.950032800
2.283816000
2.782837000
0.950134000
2.214833000
2.838047000
0.950321600
2.144517000
2.891547000
0.950633600
2.072909000
2.943305000
0.951082200
2.000053000
2.993290000
0.951634900
1.925991000
3.041473000
0.952222900
1.850770000
3.087823000
0.952779800
1.774433000
3.132313000
0.953241700
1.697028000
3.174917000
0.953540300
1.618601000
3.215607000
0.953610100
1.539198000
3.254361000
0.953458500
1.458869000
3.291155000
0.953219200
1.377660000
3.325966000
0.953105900
1.295622000
3.358774000
0.953274300
1.212803000
3.389559000
0.953729100
1.129254000
3.418301000
0.954356500
1.045025000
3.444985000
0.955029800
0.960165900
3.469594000
0.955680700
0.874728600
3.492112000
0.956299400
0.788764400
3.512527000
0.956893100
0.702325200
3.530827000
0.957472400
0.615462800
3.546999000
0.958039000
0.528229700
3.561035000
0.958594700
0.440678400
3.572926000
0.959138400
0.352861700
3.582665000
0.959669000
0.264832400
3.590245000
0.960184100
0.176643600
3.595664000
0.960679600
0.088348420
3.598916000
0.961149300
0.000000000
3.600000000
0.961585600
-0.088348420
3.598916000
0.961980100
-0.176643600
3.595664000
0.962324900
-0.264832400
3.590245000
0.962613400
-0.352861700
3.582665000
0.962840700
-0.440678400
3.572926000
0.963004700
-0.528229700
3.561035000
0.963105500
-0.615462800
3.546999000
0.963146200
-0.702325200
3.530827000
0.963132900
-0.788764400
3.512527000
0.963073600
-0.874728600
3.492112000
0.962978700
-0.960165900
3.469594000
0.962858600
-1.045025000
3.444985000
0.962723300
-1.129254000
3.418301000
0.962580400
-1.212803000
3.389559000
0.962434200
-1.295622000
3.358774000
0.962285500
-1.377660000
3.325966000
0.962131000
-1.458869000
3.291155000
0.961965300
-1.539198000
3.254361000
0.961782000
-1.618601000
3.215607000
0.961575400
-1.697028000
3.174917000
0.961341700
-1.774433000
3.132313000
0.961080100
-1.850770000
3.087823000
0.960793500
-1.925991000
3.041473000
0.960487400
-2.000053000
2.993290000
0.960169300
-2.072909000
2.943305000
0.959847000
-2.144517000
2.891547000
0.959527600
-2.214833000
2.838047000
0.959216100
-2.283816000
2.782837000
0.958915900
-2.351422000
2.725952000
0.958628800
-2.417612000
2.667424000
0.958355400
-2.482346000
2.607290000
0.958095600
-2.545584000
2.545584000
0.957846000
-2.607290000
2.482346000
0.957601900
-2.667424000
2.417612000
0.957351700
-2.725952000
2.351422000
0.957080400
-2.782837000
2.283816000
0.956780500
-2.838047000
2.214833000
0.956466300
-2.891547000
2.144517000
0.956169500
-2.943305000
2.072909000
0.955912100
-2.993290000
2.000053000
0.955683100
-3.041473000
1.925991000
0.955448900
-3.087823000
1.850770000
0.955183600
-3.132313000
1.774433000
0.954882800
-3.174917000
1.697028000
0.954557000
-3.215607000
1.618601000
0.954219900
-3.254361000
1.539198000
0.953880000
-3.291155000
1.458869000
0.953544700
-3.325966000
1.377660000
0.953218400
-3.358774000
1.295622000
0.952904000
-3.389559000
1.212803000
0.952603600
-3.418301000
1.129254000
0.952318700
-3.444985000
1.045025000
0.952050100
-3.469594000
0.960165900
0.951798300
-3.492112000
0.874728600
0.951563600
-3.512527000
0.788764400
0.951345900
-3.530827000
0.702325200
0.951144500
-3.546999000
0.615462800
0.950956900
-3.561035000
0.528229700
0.950776100
-3.572926000
0.440678400
0.950596100
-3.582665000
0.352861700
0.950406000
-3.590245000
0.264832400
0.950209400
-3.595664000
0.176643600
0.950043100
-3.598916000
0.088348420
0.949974200
-3.600000000
0.000000000
0.950051100
-3.598916000
-0.088348420
0.950243700
-3.595664000
-0.176643600
0.950449800
-3.590245000
-0.264832400
0.950573100
-3.582665000
-0.352861700
0.950585400
-3.572926000
-0.440678400
0.950517400
-3.561035000
-0.528229700
0.950412800
-3.546999000
-0.615462800
0.950303000
-3.530827000
-0.702325200
0.950198400
-3.512527000
-0.788764400
0.950110400
-3.492112000
-0.874728600
0.950055200
-3.469594000
-0.960165900
0.950059200
-3.444985000
-1.045025000
0.950137200
-3.418301000
-1.129254000
0.950269400
-3.389559000
-1.212803000
0.950404000
-3.358774000
-1.295622000
0.950499700
-3.325966000
-1.377660000
0.950560000
-3.291155000
-1.458869000
0.950624800
-3.254361000
-1.539198000
0.950727500
-3.215607000
-1.618601000
0.950859400
-3.174917000
-1.697028000
0.950973300
-3.132313000
-1.774433000
0.951025900
-3.087823000
-1.850770000
0.951002800
-3.041473000
-1.925991000
0.950918400
-2.993290000
-2.000053000
0.950794700
-2.943305000
-2.072909000
0.950648500
-2.891547000
-2.144517000
0.950488900
-2.838047000
-2.214833000
0.950322800
-2.782837000
-2.283816000
0.950154300
-2.725952000
-2.351422000
0.949987400
-2.667424000
-2.417612000
0.949826000
-2.607290000
-2.482346000
0.949674300
-2.545584000
-2.545584000
0.949536900
-2.482346000
-2.607290000
0.949418600
-2.417612000
-2.667424000
0.949324600
-2.351422000
-2.725952000
0.949259900
-2.283816000
-2.782837000
0.949227100
-2.214833000
-2.838047000
0.949226900
-2.144517000
-2.891547000
0.949255500
-2.072909000
-2.943305000
0.949307300
-2.000053000
-2.993290000
0.949385300
-1.925991000
-3.041473000
0.949510200
-1.850770000
-3.087823000
0.949706200
-1.774433000
-3.132313000
0.949973200
-1.697028000
-3.174917000
0.950270300
-1.618601000
-3.215607000
0.950548400
-1.539198000
-3.254361000
0.950803600
-1.458869000
-3.291155000
0.951087500
-1.377660000
-3.325966000
0.951464300
-1.295622000
-3.358774000
0.951953900
-1.212803000
-3.389559000
0.952512900
-1.129254000
-3.418301000
0.953068300
-1.045025000
-3.444985000
0.953564100
-0.960165900
-3.469594000
0.953980000
-0.874728600
-3.492112000
0.954324800
-0.788764400
-3.512527000
0.954619700
-0.702325200
-3.530827000
0.954883700
-0.615462800
-3.546999000
0.955130300
-0.528229700
-3.561035000
0.955365500
-0.440678400
-3.572926000
0.955590700
-0.352861700
-3.582665000
0.955806000
-0.264832400
-3.590245000
0.956011300
-0.176643600
-3.595664000
0.956207000
-0.088348420
-3.598916000
0.956393400
0.000000000
-3.600000000
0.956570400
0.088348420
-3.598916000
0.956737300
0.176643600
-3.595664000
0.956892700
0.264832400
-3.590245000
0.957034000
0.352861700
-3.582665000
0.957158700
0.440678400
-3.572926000
0.957264400
0.528229700
-3.561035000
0.957349500
0.615462800
-3.546999000
0.957413800
0.702325200
-3.530827000
0.957458300
0.788764400
-3.512527000
0.957484800
0.874728600
-3.492112000
0.957494700
0.960165900
-3.469594000
0.957488900
1.045025000
-3.444985000
0.957466600
1.129254000
-3.418301000
0.957425500
1.212803000
-3.389559000
0.957361600
1.295622000
-3.358774000
0.957270400
1.377660000
-3.325966000
0.957146900
1.458869000
-3.291155000
0.956986800
1.539198000
-3.254361000
0.956786500
1.618601000
-3.215607000
0.956543900
1.697028000
-3.174917000
0.956258500
1.774433000
-3.132313000
0.955932000
1.850770000
-3.087823000
0.955568500
1.925991000
-3.041473000
0.955173800
2.000053000
-2.993290000
0.954755200
2.072909000
-2.943305000
0.954320700
2.144517000
-2.891547000
0.953877800
2.214833000
-2.838047000
0.953433500
2.283816000
-2.782837000
0.952993300
2.351422000
-2.725952000
0.952562100
2.417612000
-2.667424000
0.952143400
2.482346000
-2.607290000
0.951740000
2.545584000
-2.545584000
0.951353200
2.607290000
-2.482346000
0.950982700
2.667424000
-2.417612000
0.950626200
2.725952000
-2.351422000
0.950279700
2.782837000
-2.283816000
0.949938200
2.838047000
-2.214833000
0.949597100
2.891547000
-2.144517000
0.949253300
2.943305000
-2.072909000
0.948906700
2.993290000
-2.000053000
0.948560800
3.041473000
-1.925991000
0.948222700
3.087823000
-1.850770000
0.947902100
3.132313000
-1.774433000
0.947609500
3.174917000
-1.697028000
0.947354500
3.215607000
-1.618601000
0.947143900
3.254361000
-1.539198000
0.946980200
3.291155000
-1.458869000
0.946861900
3.325966000
-1.377660000
0.946783700
3.358774000
-1.295622000
0.946737500
3.389559000
-1.212803000
0.946715000
3.418301000
-1.129254000
0.946708700
3.444985000
-1.045025000
0.946713400
3.469594000
-0.960165900
0.946726900
3.492112000
-0.874728600
0.946749600
3.512527000
-0.788764400
0.946783700
3.530827000
-0.702325200
0.946831200
3.546999000
-0.615462800
0.946892900
3.561035000
-0.528229700
0.946967500
3.572926000
-0.440678400
0.947052200
3.582665000
-0.352861700
0.947142800
3.590245000
-0.264832400
0.947235200
3.595664000
-0.176643600
0.947325800
3.598916000
-0.088348420
0.947412200
3.800000000
0.000000000
1.062876000
3.798856000
0.093256670
1.062982000
3.795423000
0.186457200
1.063094000
3.789704000
0.279545300
1.063219000
3.781702000
0.372465100
1.063365000
3.771422000
0.465160600
1.063539000
3.758871000
0.557575800
1.063746000
3.744055000
0.649655200
1.063990000
3.726984000
0.741343200
1.064270000
3.707668000
0.832584700
1.064578000
3.686119000
0.923324700
1.064902000
3.662349000
1.013508000
1.065225000
3.636373000
1.103082000
1.065532000
3.608207000
1.191991000
1.065812000
3.577867000
1.280181000
1.066056000
3.545373000
1.367601000
1.066263000
3.510742000
1.454197000
1.066431000
3.473997000
1.539917000
1.066564000
3.435159000
1.624709000
1.066662000
3.394252000
1.708523000
1.066728000
3.351301000
1.791308000
1.066764000
3.306330000
1.873013000
1.066771000
3.259369000
1.953590000
1.066752000
3.210443000
2.032991000
1.066711000
3.159585000
2.111167000
1.066653000
3.106822000
2.188071000
1.066584000
3.052189000
2.263657000
1.066512000
2.995716000
2.337880000
1.066442000
2.937440000
2.410694000
1.066381000
2.877393000
2.482057000
1.066332000
2.815614000
2.551924000
1.066298000
2.752139000
2.620254000
1.066279000
2.687006000
2.687006000
1.066274000
2.620254000
2.752139000
1.066284000
2.551924000
2.815614000
1.066315000
2.482057000
2.877393000
1.066378000
2.410694000
2.937440000
1.066500000
2.337880000
2.995716000
1.066721000
2.263657000
3.052189000
1.067079000
2.188071000
3.106822000
1.067581000
2.111167000
3.159585000
1.068190000
2.032991000
3.210443000
1.068835000
1.953590000
3.259369000
1.069450000
1.873013000
3.306330000
1.069974000
1.791308000
3.351301000
1.070336000
1.708523000
3.394252000
1.070472000
1.624709000
3.435159000
1.070388000
1.539917000
3.473997000
1.070215000
1.454197000
3.510742000
1.070166000
1.367601000
3.545373000
1.070396000
1.280181000
3.577867000
1.070907000
1.191991000
3.608207000
1.071585000
1.103082000
3.636373000
1.072302000
1.013508000
3.662349000
1.072990000
0.923324700
3.686119000
1.073641000
0.832584700
3.707668000
1.074264000
0.741343200
3.726984000
1.074870000
0.649655200
3.744055000
1.075464000
0.557575800
3.758871000
1.076047000
0.465160600
3.771422000
1.076620000
0.372465100
3.781702000
1.077181000
0.279545300
3.789704000
1.077729000
0.186457200
3.795423000
1.078257000
0.093256670
3.798856000
1.078760000
0.000000000
3.800000000
1.079227000
-0.093256670
3.798856000
1.079651000
-0.186457200
3.795423000
1.080020000
-0.279545300
3.789704000
1.080328000
-0.372465100
3.781702000
1.080570000
-0.465160600
3.771422000
1.080741000
-0.557575800
3.758871000
1.080842000
-0.649655200
3.744055000
1.080875000
-0.741343200
3.726984000
1.080846000
-0.832584700
3.707668000
1.080765000
-0.923324700
3.686119000
1.080640000
-1.013508000
3.662349000
1.080485000
-1.103082000
3.636373000
1.080309000
-1.191991000
3.608207000
1.080121000
-1.280181000
3.577867000
1.079925000
-1.367601000
3.545373000
1.079722000
-1.454197000
3.510742000
1.079508000
-1.539917000
3.473997000
1.079278000
-1.624709000
3.435159000
1.079022000
-1.708523000
3.394252000
1.078735000
-1.791308000
3.351301000
1.078410000
-1.873013000
3.306330000
1.078047000
-1.953590000
3.259369000
1.077648000
-2.032991000
3.210443000
1.077219000
-2.111167000
3.159585000
1.076771000
-2.188071000
3.106822000
1.076314000
-2.263657000
3.052189000
1.075860000
-2.337880000
2.995716000
1.075416000
-2.410694000
2.937440000
1.074991000
-2.482057000
2.877393000
1.074586000
-2.551924000
2.815614000
1.074204000
-2.620254000
2.752139000
1.073844000
-2.687006000
2.687006000
1.073502000
-2.752139000
2.620254000
1.073170000
-2.815614000
2.551924000
1.072834000
-2.877393000
2.482057000
1.072479000
-2.937440000
2.410694000
1.072095000
-2.995716000
2.337880000
1.071697000
-3.052189000
2.263657000
1.071318000
-3.106822000
2.188071000
1.070982000
-3.159585000
2.111167000
1.070679000
-3.210443000
2.032991000
1.070379000
-3.259369000
1.953590000
1.070056000
-3.306330000
1.873013000
1.069708000
-3.351301000
1.791308000
1.069345000
-3.394252000
1.708523000
1.068978000
-3.435159000
1.624709000
1.068616000
-3.473997000
1.539917000
1.068261000
-3.510742000
1.454197000
1.067917000
-3.545373000
1.367601000
1.067585000
-3.577867000
1.280181000
1.067265000
-3.608207000
1.191991000
1.066959000
-3.636373000
1.103082000
1.066669000
-3.662349000
1.013508000
1.066397000
-3.686119000
0.923324700
1.066143000
-3.707668000
0.832584700
1.065910000
-3.726984000
0.741343200
1.065697000
-3.744055000
0.649655200
1.065501000
-3.758871000
0.557575800
1.065315000
-3.771422000
0.465160600
1.065131000
-3.781702000
0.372465100
1.064937000
-3.789704000
0.279545300
1.064734000
-3.795423000
0.186457200
1.064559000
-3.798856000
0.093256670
1.064479000
-3.800000000
0.000000000
1.064541000
-3.798856000
-0.093256670
1.064717000
-3.795423000
-0.186457200
1.064905000
-3.789704000
-0.279545300
1.065012000
-3.781702000
-0.372465100
1.065009000
-3.771422000
-0.465160600
1.064931000
-3.758871000
-0.557575800
1.064820000
-3.744055000
-0.649655200
1.064709000
-3.726984000
-0.741343200
1.064606000
-3.707668000
-0.832584700
1.064522000
-3.686119000
-0.923324700
1.064472000
-3.662349000
-1.013508000
1.064480000
-3.636373000
-1.103082000
1.064561000
-3.608207000
-1.191991000
1.064693000
-3.577867000
-1.280181000
1.064824000
-3.545373000
-1.367601000
1.064912000
-3.510742000
-1.454197000
1.064960000
-3.473997000
-1.539917000
1.065007000
-3.435159000
-1.624709000
1.065088000
-3.394252000
-1.708523000
1.065194000
-3.351301000
-1.791308000
1.065279000
-3.306330000
-1.873013000
1.065300000
-3.259369000
-1.953590000
1.065246000
-3.210443000
-2.032991000
1.065135000
-3.159585000
-2.111167000
1.064990000
-3.106822000
-2.188071000
1.064833000
-3.052189000
-2.263657000
1.064674000
-2.995716000
-2.337880000
1.064522000
-2.937440000
-2.410694000
1.064384000
-2.877393000
-2.482057000
1.064263000
-2.815614000
-2.551924000
1.064162000
-2.752139000
-2.620254000
1.064086000
-2.687006000
-2.687006000
1.064036000
-2.620254000
-2.752139000
1.064016000
-2.551924000
-2.815614000
1.064029000
-2.482057000
-2.877393000
1.064079000
-2.410694000
-2.937440000
1.064165000
-2.337880000
-2.995716000
1.064285000
-2.263657000
-3.052189000
1.064433000
-2.188071000
-3.106822000
1.064602000
-2.111167000
-3.159585000
1.064792000
-2.032991000
-3.210443000
1.065021000
-1.953590000
-3.259369000
1.065313000
-1.873013000
-3.306330000
1.065667000
-1.791308000
-3.351301000
1.066041000
-1.708523000
-3.394252000
1.066389000
-1.624709000
-3.435159000
1.066711000
-1.539917000
-3.473997000
1.067070000
-1.454197000
-3.510742000
1.067548000
-1.367601000
-3.545373000
1.068182000
-1.280181000
-3.577867000
1.068929000
-1.191991000
-3.608207000
1.069685000
-1.103082000
-3.636373000
1.070346000
-1.013508000
-3.662349000
1.070862000
-0.923324700
-3.686119000
1.071247000
-0.832584700
-3.707668000
1.071550000
-0.741343200
-3.726984000
1.071819000
-0.649655200
-3.744055000
1.072078000
-0.557575800
-3.758871000
1.072334000
-0.465160600
-3.771422000
1.072585000
-0.372465100
-3.781702000
1.072827000
-0.279545300
-3.789704000
1.073060000
-0.186457200
-3.795423000
1.073282000
-0.093256670
-3.798856000
1.073495000
0.000000000
-3.800000000
1.073697000
0.093256670
-3.798856000
1.073888000
0.186457200
-3.795423000
1.074065000
0.279545300
-3.789704000
1.074226000
0.372465100
-3.781702000
1.074367000
0.465160600
-3.771422000
1.074484000
0.557575800
-3.758871000
1.074575000
0.649655200
-3.744055000
1.074639000
0.741343200
-3.726984000
1.074676000
0.832584700
-3.707668000
1.074687000
0.923324700
-3.686119000
1.074674000
1.013508000
-3.662349000
1.074639000
1.103082000
-3.636373000
1.074580000
1.191991000
-3.608207000
1.074497000
1.280181000
-3.577867000
1.074386000
1.367601000
-3.545373000
1.074246000
1.454197000
-3.510742000
1.074071000
1.539917000
-3.473997000
1.073858000
1.624709000
-3.435159000
1.073603000
1.708523000
-3.394252000
1.073304000
1.791308000
-3.351301000
1.072959000
1.873013000
-3.306330000
1.072571000
1.953590000
-3.259369000
1.072144000
2.032991000
-3.210443000
1.071683000
2.111167000
-3.159585000
1.071197000
2.188071000
-3.106822000
1.070694000
2.263657000
-3.052189000
1.070181000
2.337880000
-2.995716000
1.069664000
2.410694000
-2.937440000
1.069150000
2.482057000
-2.877393000
1.068643000
2.551924000
-2.815614000
1.068146000
2.620254000
-2.752139000
1.067664000
2.687006000
-2.687006000
1.067200000
2.752139000
-2.620254000
1.066756000
2.815614000
-2.551924000
1.066330000
2.877393000
-2.482057000
1.065921000
2.937440000
-2.410694000
1.065522000
2.995716000
-2.337880000
1.065130000
3.052189000
-2.263657000
1.064741000
3.106822000
-2.188071000
1.064352000
3.159585000
-2.111167000
1.063968000
3.210443000
-2.032991000
1.063596000
3.259369000
-1.953590000
1.063244000
3.306330000
-1.873013000
1.062924000
3.351301000
-1.791308000
1.062647000
3.394252000
-1.708523000
1.062418000
3.435159000
-1.624709000
1.062241000
3.473997000
-1.539917000
1.062114000
3.510742000
-1.454197000
1.062031000
3.545373000
-1.367601000
1.061983000
3.577867000
-1.280181000
1.061960000
3.608207000
-1.191991000
1.061956000
3.636373000
-1.103082000
1.061964000
3.662349000
-1.013508000
1.061981000
3.686119000
-0.923324700
1.062008000
3.707668000
-0.832584700
1.062047000
3.726984000
-0.741343200
1.062100000
3.744055000
-0.649655200
1.062168000
3.758871000
-0.557575800
1.062251000
3.771422000
-0.465160600
1.062346000
3.781702000
-0.372465100
1.062449000
3.789704000
-0.279545300
1.062556000
3.795423000
-0.186457200
1.062664000
3.798856000
-0.093256670
1.062770000
4.000000000
0.000000000
1.186085000
3.998795000
0.098164920
1.186217000
3.995182000
0.196270700
1.186359000
3.989162000
0.294258300
1.186516000
3.980739000
0.392068600
1.186698000
3.969918000
0.489642700
1.186912000
3.956706000
0.586921900
1.187163000
3.941111000
0.683847500
1.187454000
3.923141000
0.780361300
1.187785000
3.902808000
0.876404900
1.188147000
3.880125000
0.971920700
1.188526000
3.855104000
1.066851000
1.188905000
3.827761000
1.161139000
1.189266000
3.798113000
1.254727000
1.189598000
3.766176000
1.347559000
1.189893000
3.731971000
1.439580000
1.190145000
3.695518000
1.530734000
1.190356000
3.656839000
1.620965000
1.190528000
3.615957000
1.710220000
1.190662000
3.572897000
1.798445000
1.190760000
3.527685000
1.885587000
1.190827000
3.480348000
1.971593000
1.190863000
3.430914000
2.056411000
1.190872000
3.379414000
2.139991000
1.190858000
3.325878000
2.222281000
1.190828000
3.270339000
2.303233000
1.190788000
3.212830000
2.382797000
1.190746000
3.153386000
2.460926000
1.190708000
3.092042000
2.537573000
1.190679000
3.028835000
2.612691000
1.190664000
2.963804000
2.686236000
1.190663000
2.896988000
2.758162000
1.190677000
2.828427000
2.828427000
1.190706000
2.758162000
2.896988000
1.190750000
2.686236000
2.963804000
1.190815000
2.612691000
3.028835000
1.190913000
2.537573000
3.092042000
1.191066000
2.460926000
3.153386000
1.191310000
2.382797000
3.212830000
1.191681000
2.303233000
3.270339000
1.192197000
2.222281000
3.325878000
1.192842000
2.139991000
3.379414000
1.193558000
2.056411000
3.430914000
1.194274000
1.971593000
3.480348000
1.194908000
1.885587000
3.527685000
1.195374000
1.798445000
3.572897000
1.195601000
1.710220000
3.615957000
1.195598000
1.620965000
3.656839000
1.195498000
1.530734000
3.695518000
1.195513000
1.439580000
3.731971000
1.195795000
1.347559000
3.766176000
1.196348000
1.254727000
3.798113000
1.197054000
1.161139000
3.827761000
1.197787000
1.066851000
3.855104000
1.198480000
0.971920700
3.880125000
1.199124000
0.876404900
3.902808000
1.199730000
0.780361300
3.923141000
1.200315000
0.683847500
3.941111000
1.200885000
0.586921900
3.956706000
1.201447000
0.489642700
3.969918000
1.202002000
0.392068600
3.980739000
1.202552000
0.294258300
3.989162000
1.203096000
0.196270700
3.995182000
1.203629000
0.098164920
3.998795000
1.204141000
0.000000000
4.000000000
1.204622000
-0.098164920
3.998795000
1.205059000
-0.196270700
3.995182000
1.205438000
-0.294258300
3.989162000
1.205748000
-0.392068600
3.980739000
1.205982000
-0.489642700
3.969918000
1.206134000
-0.586921900
3.956706000
1.206203000
-0.683847500
3.941111000
1.206193000
-0.780361300
3.923141000
1.206111000
-0.876404900
3.902808000
1.205968000
-0.971920700
3.880125000
1.205776000
-1.066851000
3.855104000
1.205550000
-1.161139000
3.827761000
1.205300000
-1.254727000
3.798113000
1.205035000
-1.347559000
3.766176000
1.204761000
-1.439580000
3.731971000
1.204477000
-1.530734000
3.695518000
1.204178000
-1.620965000
3.656839000
1.203858000
-1.710220000
3.615957000
1.203509000
-1.798445000
3.572897000
1.203125000
-1.885587000
3.527685000
1.202701000
-1.971593000
3.480348000
1.202238000
-2.056411000
3.430914000
1.201741000
-2.139991000
3.379414000
1.201216000
-2.222281000
3.325878000
1.200673000
-2.303233000
3.270339000
1.200121000
-2.382797000
3.212830000
1.199568000
-2.460926000
3.153386000
1.199019000
-2.537573000
3.092042000
1.198480000
-2.612691000
3.028835000
1.197951000
-2.686236000
2.963804000
1.197435000
-2.758162000
2.896988000
1.196934000
-2.828427000
2.828427000
1.196445000
-2.896988000
2.758162000
1.195968000
-2.963804000
2.686236000
1.195492000
-3.028835000
2.612691000
1.195006000
-3.092042000
2.537573000
1.194504000
-3.153386000
2.460926000
1.194003000
-3.212830000
2.382797000
1.193537000
-3.270339000
2.303233000
1.193128000
-3.325878000
2.222281000
1.192765000
-3.379414000
2.139991000
1.192413000
-3.430914000
2.056411000
1.192046000
-3.480348000
1.971593000
1.191658000
-3.527685000
1.885587000
1.191256000
-3.572897000
1.798445000
1.190853000
-3.615957000
1.710220000
1.190454000
-3.656839000
1.620965000
1.190067000
-3.695518000
1.530734000
1.189693000
-3.731971000
1.439580000
1.189336000
-3.766176000
1.347559000
1.188996000
-3.798113000
1.254727000
1.188675000
-3.827761000
1.161139000
1.188375000
-3.855104000
1.066851000
1.188097000
-3.880125000
0.971920700
1.187840000
-3.902808000
0.876404900
1.187605000
-3.923141000
0.780361300
1.187391000
-3.941111000
0.683847500
1.187194000
-3.956706000
0.586921900
1.187007000
-3.969918000
0.489642700
1.186822000
-3.980739000
0.392068600
1.186627000
-3.989162000
0.294258300
1.186425000
-3.995182000
0.196270700
1.186252000
-3.998795000
0.098164920
1.186176000
-4.000000000
0.000000000
1.186246000
-3.998795000
-0.098164920
1.186433000
-3.995182000
-0.196270700
1.186636000
-3.989162000
-0.294258300
1.186763000
-3.980739000
-0.392068600
1.186785000
-3.969918000
-0.489642700
1.186734000
-3.956706000
-0.586921900
1.186654000
-3.941111000
-0.683847500
1.186574000
-3.923141000
-0.780361300
1.186503000
-3.902808000
-0.876404900
1.186450000
-3.880125000
-0.971920700
1.186427000
-3.855104000
-1.066851000
1.186459000
-3.827761000
-1.161139000
1.186558000
-3.798113000
-1.254727000
1.186704000
-3.766176000
-1.347559000
1.186843000
-3.731971000
-1.439580000
1.186934000
-3.695518000
-1.530734000
1.186979000
-3.656839000
-1.620965000
1.187018000
-3.615957000
-1.710220000
1.187083000
-3.572897000
-1.798445000
1.187165000
-3.527685000
-1.885587000
1.187220000
-3.480348000
-1.971593000
1.187206000
-3.430914000
-2.056411000
1.187114000
-3.379414000
-2.139991000
1.186966000
-3.325878000
-2.222281000
1.186791000
-3.270339000
-2.303233000
1.186614000
-3.212830000
-2.382797000
1.186450000
-3.153386000
-2.460926000
1.186311000
-3.092042000
-2.537573000
1.186203000
-3.028835000
-2.612691000
1.186131000
-2.963804000
-2.686236000
1.186095000
-2.896988000
-2.758162000
1.186095000
-2.828427000
-2.828427000
1.186129000
-2.758162000
-2.896988000
1.186196000
-2.686236000
-2.963804000
1.186293000
-2.612691000
-3.028835000
1.186422000
-2.537573000
-3.092042000
1.186580000
-2.460926000
-3.153386000
1.186766000
-2.382797000
-3.212830000
1.186977000
-2.303233000
-3.270339000
1.187207000
-2.222281000
-3.325878000
1.187461000
-2.139991000
-3.379414000
1.187761000
-2.056411000
-3.430914000
1.188135000
-1.971593000
-3.480348000
1.188581000
-1.885587000
-3.527685000
1.189055000
-1.798445000
-3.572897000
1.189504000
-1.710220000
-3.615957000
1.189910000
-1.620965000
-3.656839000
1.190313000
-1.530734000
-3.695518000
1.190793000
-1.439580000
-3.731971000
1.191417000
-1.347559000
-3.766176000
1.192195000
-1.254727000
-3.798113000
1.193058000
-1.161139000
-3.827761000
1.193895000
-1.066851000
-3.855104000
1.194630000
-0.971920700
-3.880125000
1.195255000
-0.876404900
-3.902808000
1.195793000
-0.780361300
-3.923141000
1.196259000
-0.683847500
-3.941111000
1.196662000
-0.586921900
-3.956706000
1.197005000
-0.489642700
-3.969918000
1.197305000
-0.392068600
-3.980739000
1.197575000
-0.294258300
-3.989162000
1.197822000
-0.196270700
-3.995182000
1.198054000
-0.098164920
-3.998795000
1.198275000
0.000000000
-4.000000000
1.198485000
0.098164920
-3.998795000
1.198686000
0.196270700
-3.995182000
1.198874000
0.294258300
-3.989162000
1.199048000
0.392068600
-3.980739000
1.199203000
0.489642700
-3.969918000
1.199335000
0.586921900
-3.956706000
1.199442000
0.683847500
-3.941111000
1.199521000
0.780361300
-3.923141000
1.199570000
0.876404900
-3.902808000
1.199590000
0.971920700
-3.880125000
1.199581000
1.066851000
-3.855104000
1.199543000
1.161139000
-3.827761000
1.199475000
1.254727000
-3.798113000
1.199378000
1.347559000
-3.766176000
1.199250000
1.439580000
-3.731971000
1.199088000
1.530734000
-3.695518000
1.198890000
1.620965000
-3.656839000
1.198651000
1.710220000
-3.615957000
1.198369000
1.798445000
-3.572897000
1.198040000
1.885587000
-3.527685000
1.197661000
1.971593000
-3.480348000
1.197235000
2.056411000
-3.430914000
1.196763000
2.139991000
-3.379414000
1.196252000
2.222281000
-3.325878000
1.195707000
2.303233000
-3.270339000
1.195138000
2.382797000
-3.212830000
1.194550000
2.460926000
-3.153386000
1.193951000
2.537573000
-3.092042000
1.193346000
2.612691000
-3.028835000
1.192741000
2.686236000
-2.963804000
1.192142000
2.758162000
-2.896988000
1.191556000
2.828427000
-2.828427000
1.190988000
2.896988000
-2.758162000
1.190443000
2.963804000
-2.686236000
1.189923000
3.028835000
-2.612691000
1.189425000
3.092042000
-2.537573000
1.188947000
3.153386000
-2.460926000
1.188484000
3.212830000
-2.382797000
1.188031000
3.270339000
-2.303233000
1.187587000
3.325878000
-2.222281000
1.187155000
3.379414000
-2.139991000
1.186741000
3.430914000
-2.056411000
1.186354000
3.480348000
-1.971593000
1.186005000
3.527685000
-1.885587000
1.185704000
3.572897000
-1.798445000
1.185458000
3.615957000
-1.710220000
1.185269000
3.656839000
-1.620965000
1.185134000
3.695518000
-1.530734000
1.185047000
3.731971000
-1.439580000
1.184999000
3.766176000
-1.347559000
1.184980000
3.798113000
-1.254727000
1.184980000
3.827761000
-1.161139000
1.184995000
3.855104000
-1.066851000
1.185020000
3.880125000
-0.971920700
1.185056000
3.902808000
-0.876404900
1.185105000
3.923141000
-0.780361300
1.185169000
3.941111000
-0.683847500
1.185248000
3.956706000
-0.586921900
1.185344000
3.969918000
-0.489642700
1.185453000
3.980739000
-0.392068600
1.185573000
3.989162000
-0.294258300
1.185699000
3.995182000
-0.196270700
1.185827000
3.998795000
-0.098164920
1.185956000
4.200000000
0.000000000
1.317399000
4.198735000
0.103073200
1.317560000
4.194941000
0.206084200
1.317733000
4.188620000
0.308971200
1.317925000
4.179776000
0.411672000
1.318145000
4.168414000
0.514124800
1.318401000
4.154541000
0.616267900
1.318700000
4.138166000
0.718039900
1.319044000
4.119298000
0.819379300
1.319431000
4.097949000
0.920225100
1.319854000
4.074131000
1.020517000
1.320298000
4.047859000
1.120193000
1.320744000
4.019149000
1.219195000
1.321175000
3.988018000
1.317463000
1.321576000
3.954485000
1.414937000
1.321937000
3.918570000
1.511559000
1.322255000
3.880294000
1.607270000
1.322526000
3.839681000
1.702013000
1.322753000
3.796755000
1.795731000
1.322938000
3.751542000
1.888368000
1.323084000
3.704069000
1.979866000
1.323194000
3.654365000
2.070172000
1.323272000
3.602460000
2.159231000
1.323321000
3.548385000
2.246990000
1.323347000
3.492172000
2.333395000
1.323357000
3.433856000
2.418394000
1.323359000
3.373471000
2.501937000
1.323359000
3.311055000
2.583972000
1.323366000
3.246644000
2.664452000
1.323384000
3.180277000
2.743326000
1.323418000
3.111995000
2.820548000
1.323468000
3.041838000
2.896070000
1.323534000
2.969848000
2.969848000
1.323618000
2.896070000
3.041838000
1.323720000
2.820548000
3.111995000
1.323847000
2.743326000
3.180277000
1.324011000
2.664452000
3.246644000
1.324232000
2.583972000
3.311055000
1.324526000
2.501937000
3.373471000
1.324905000
2.418394000
3.433856000
1.325346000
2.333395000
3.492172000
1.325816000
2.246990000
3.548385000
1.326307000
2.159231000
3.602460000
1.326866000
2.070172000
3.654365000
1.327529000
1.979866000
3.704069000
1.328223000
1.888368000
3.751542000
1.328776000
1.795731000
3.796755000
1.329065000
1.702013000
3.839681000
1.329162000
1.607270000
3.880294000
1.329286000
1.511559000
3.918570000
1.329623000
1.414937000
3.954485000
1.330199000
1.317463000
3.988018000
1.330907000
1.219195000
4.019149000
1.331624000
1.120193000
4.047859000
1.332283000
1.020517000
4.074131000
1.332875000
0.920225100
4.097949000
1.333415000
0.819379300
4.119298000
1.333921000
0.718039900
4.138166000
1.334402000
0.616267900
4.154541000
1.334869000
0.514124800
4.168414000
1.335330000
0.411672000
4.179776000
1.335790000
0.308971200
4.188620000
1.336249000
0.206084200
4.194941000
1.336703000
0.103073200
4.198735000
1.337143000
0.000000000
4.200000000
1.337555000
-0.103073200
4.198735000
1.337923000
-0.206084200
4.194941000
1.338233000
-0.308971200
4.188620000
1.338471000
-0.411672000
4.179776000
1.338629000
-0.514124800
4.168414000
1.338702000
-0.616267900
4.154541000
1.338695000
-0.718039900
4.138166000
1.338615000
-0.819379300
4.119298000
1.338476000
-0.920225100
4.097949000
1.338293000
-1.020517000
4.074131000
1.338085000
-1.120193000
4.047859000
1.337868000
-1.219195000
4.019149000
1.337656000
-1.317463000
3.988018000
1.337457000
-1.414937000
3.954485000
1.337271000
-1.511559000
3.918570000
1.337094000
-1.607270000
3.880294000
1.336913000
-1.702013000
3.839681000
1.336713000
-1.795731000
3.796755000
1.336481000
-1.888368000
3.751542000
1.336204000
-1.979866000
3.704069000
1.335875000
-2.070172000
3.654365000
1.335490000
-2.159231000
3.602460000
1.335053000
-2.246990000
3.548385000
1.334572000
-2.333395000
3.492172000
1.334054000
-2.418394000
3.433856000
1.333509000
-2.501937000
3.373471000
1.332943000
-2.583972000
3.311055000
1.332361000
-2.664452000
3.246644000
1.331762000
-2.743326000
3.180277000
1.331147000
-2.820548000
3.111995000
1.330514000
-2.896070000
3.041838000
1.329863000
-2.969848000
2.969848000
1.329191000
-3.041838000
2.896070000
1.328495000
-3.111995000
2.820548000
1.327769000
-3.180277000
2.743326000
1.327005000
-3.246644000
2.664452000
1.326203000
-3.311055000
2.583972000
1.325388000
-3.373471000
2.501937000
1.324600000
-3.433856000
2.418394000
1.323872000
-3.492172000
2.333395000
1.323201000
-3.548385000
2.246990000
1.322559000
-3.602460000
2.159231000
1.321926000
-3.654365000
2.070172000
1.321300000
-3.704069000
1.979866000
1.320691000
-3.751542000
1.888368000
1.320112000
-3.796755000
1.795731000
1.319566000
-3.839681000
1.702013000
1.319057000
-3.880294000
1.607270000
1.318583000
-3.918570000
1.511559000
1.318143000
-3.954485000
1.414937000
1.317733000
-3.988018000
1.317463000
1.317353000
-4.019149000
1.219195000
1.316999000
-4.047859000
1.120193000
1.316671000
-4.074131000
1.020517000
1.316368000
-4.097949000
0.920225100
1.316092000
-4.119298000
0.819379300
1.315841000
-4.138166000
0.718039900
1.315616000
-4.154541000
0.616267900
1.315409000
-4.168414000
0.514124800
1.315216000
-4.179776000
0.411672000
1.315026000
-4.188620000
0.308971200
1.314844000
-4.194941000
0.206084200
1.314708000
-4.198735000
0.103073200
1.314683000
-4.200000000
0.000000000
1.314819000
-4.198735000
-0.103073200
1.315086000
-4.194941000
-0.206084200
1.315382000
-4.188620000
-0.308971200
1.315609000
-4.179776000
-0.411672000
1.315736000
-4.168414000
-0.514124800
1.315792000
-4.154541000
-0.616267900
1.315816000
-4.138166000
-0.718039900
1.315833000
-4.119298000
-0.819379300
1.315848000
-4.097949000
-0.920225100
1.315867000
-4.074131000
-1.020517000
1.315900000
-4.047859000
-1.120193000
1.315972000
-4.019149000
-1.219195000
1.316097000
-3.988018000
-1.317463000
1.316255000
-3.954485000
-1.414937000
1.316396000
-3.918570000
-1.511559000
1.316480000
-3.880294000
-1.607270000
1.316512000
-3.839681000
-1.702013000
1.316532000
-3.796755000
-1.795731000
1.316576000
-3.751542000
-1.888368000
1.316634000
-3.704069000
-1.979866000
1.316664000
-3.654365000
-2.070172000
1.316626000
-3.602460000
-2.159231000
1.316516000
-3.548385000
-2.246990000
1.316358000
-3.492172000
-2.333395000
1.316188000
-3.433856000
-2.418394000
1.316034000
-3.373471000
-2.501937000
1.315917000
-3.311055000
-2.583972000
1.315851000
-3.246644000
-2.664452000
1.315843000
-3.180277000
-2.743326000
1.315895000
-3.111995000
-2.820548000
1.316005000
-3.041838000
-2.896070000
1.316166000
-2.969848000
-2.969848000
1.316372000
-2.896070000
-3.041838000
1.316614000
-2.820548000
-3.111995000
1.316883000
-2.743326000
-3.180277000
1.317174000
-2.664452000
-3.246644000
1.317482000
-2.583972000
-3.311055000
1.317800000
-2.501937000
-3.373471000
1.318125000
-2.418394000
-3.433856000
1.318449000
-2.333395000
-3.492172000
1.318782000
-2.246990000
-3.548385000
1.319148000
-2.159231000
-3.602460000
1.319577000
-2.070172000
-3.654365000
1.320076000
-1.979866000
-3.704069000
1.320604000
-1.888368000
-3.751542000
1.321113000
-1.795731000
-3.796755000
1.321589000
-1.702013000
-3.839681000
1.322076000
-1.607270000
-3.880294000
1.322648000
-1.511559000
-3.918570000
1.323369000
-1.414937000
-3.954485000
1.324232000
-1.317463000
-3.988018000
1.325145000
-1.219195000
-4.019149000
1.325989000
-1.120193000
-4.047859000
1.326724000
-1.020517000
-4.074131000
1.327407000
-0.920225100
-4.097949000
1.328106000
-0.819379300
-4.119298000
1.328807000
-0.718039900
-4.138166000
1.329444000
-0.616267900
-4.154541000
1.329957000
-0.514124800
-4.168414000
1.330342000
-0.411672000
-4.179776000
1.330630000
-0.308971200
-4.188620000
1.330857000
-0.206084200
-4.194941000
1.331051000
-0.103073200
-4.198735000
1.331232000
0.000000000
-4.200000000
1.331406000
0.103073200
-4.198735000
1.331576000
0.206084200
-4.194941000
1.331742000
0.308971200
-4.188620000
1.331901000
0.411672000
-4.179776000
1.332049000
0.514124800
-4.168414000
1.332182000
0.616267900
-4.154541000
1.332296000
0.718039900
-4.138166000
1.332388000
0.819379300
-4.119298000
1.332453000
0.920225100
-4.097949000
1.332489000
1.020517000
-4.074131000
1.332495000
1.120193000
-4.047859000
1.332470000
1.219195000
-4.019149000
1.332413000
1.317463000
-3.988018000
1.332323000
1.414937000
-3.954485000
1.332200000
1.511559000
-3.918570000
1.332042000
1.607270000
-3.880294000
1.331848000
1.702013000
-3.839681000
1.331613000
1.795731000
-3.796755000
1.331335000
1.888368000
-3.751542000
1.331006000
1.979866000
-3.704069000
1.330625000
2.070172000
-3.654365000
1.330188000
2.159231000
-3.602460000
1.329696000
2.246990000
-3.548385000
1.329151000
2.333395000
-3.492172000
1.328558000
2.418394000
-3.433856000
1.327924000
2.501937000
-3.373471000
1.327256000
2.583972000
-3.311055000
1.326562000
2.664452000
-3.246644000
1.325850000
2.743326000
-3.180277000
1.325129000
2.820548000
-3.111995000
1.324409000
2.896070000
-3.041838000
1.323700000
2.969848000
-2.969848000
1.323011000
3.041838000
-2.896070000
1.322349000
3.111995000
-2.820548000
1.321716000
3.180277000
-2.743326000
1.321112000
3.246644000
-2.664452000
1.320534000
3.311055000
-2.583972000
1.319978000
3.373471000
-2.501937000
1.319440000
3.433856000
-2.418394000
1.318919000
3.492172000
-2.333395000
1.318417000
3.548385000
-2.246990000
1.317942000
3.602460000
-2.159231000
1.317504000
3.654365000
-2.070172000
1.317113000
3.704069000
-1.979866000
1.316779000
3.751542000
-1.888368000
1.316510000
3.796755000
-1.795731000
1.316306000
3.839681000
-1.702013000
1.316163000
3.880294000
-1.607270000
1.316076000
3.918570000
-1.511559000
1.316032000
3.954485000
-1.414937000
1.316021000
3.988018000
-1.317463000
1.316033000
4.019149000
-1.219195000
1.316063000
4.047859000
-1.120193000
1.316104000
4.074131000
-1.020517000
1.316158000
4.097949000
-0.920225100
1.316224000
4.119298000
-0.819379300
1.316306000
4.138166000
-0.718039900
1.316404000
4.154541000
-0.616267900
1.316519000
4.168414000
-0.514124800
1.316649000
4.179776000
-0.411672000
1.316790000
4.188620000
-0.308971200
1.316938000
4.194941000
-0.206084200
1.317090000
4.198735000
-0.103073200
1.317244000
4.400000000
0.000000000
1.457122000
4.398675000
0.107981400
1.457317000
4.394700000
0.215897800
1.457528000
4.388078000
0.323684100
1.457764000
4.378813000
0.431275400
1.458033000
4.366910000
0.538607000
1.458345000
4.352377000
0.645614100
1.458705000
4.335222000
0.752232300
1.459117000
4.315455000
0.858397400
1.459580000
4.293089000
0.964045500
1.460084000
4.268137000
1.069113000
1.460616000
4.240615000
1.173536000
1.461155000
4.210537000
1.277253000
1.461683000
4.177924000
1.380200000
1.462181000
4.142794000
1.482315000
1.462639000
4.105168000
1.583538000
1.463049000
4.065070000
1.683807000
1.463407000
4.022523000
1.783062000
1.463714000
3.977553000
1.881242000
1.463971000
3.930187000
1.978290000
1.464182000
3.880454000
2.074146000
1.464350000
3.828383000
2.168752000
1.464482000
3.774006000
2.262052000
1.464583000
3.717356000
2.353990000
1.464659000
3.658466000
2.444509000
1.464718000
3.597373000
2.533556000
1.464768000
3.534113000
2.621077000
1.464818000
3.468724000
2.707019000
1.464876000
3.401246000
2.791331000
1.464947000
3.331719000
2.873960000
1.465037000
3.260185000
2.954859000
1.465146000
3.186687000
3.033978000
1.465276000
3.111270000
3.111270000
1.465428000
3.033978000
3.186687000
1.465605000
2.954859000
3.260185000
1.465816000
2.873960000
3.331719000
1.466073000
2.791331000
3.401246000
1.466397000
2.707019000
3.468724000
1.466805000
2.621077000
3.534113000
1.467304000
2.533556000
3.597373000
1.467867000
2.444509000
3.658466000
1.468448000
2.353990000
3.717356000
1.469021000
2.262052000
3.774006000
1.469613000
2.168752000
3.828383000
1.470249000
2.074146000
3.880454000
1.470876000
1.978290000
3.930187000
1.471350000
1.881242000
3.977553000
1.471575000
1.783062000
4.022523000
1.471625000
1.683807000
4.065070000
1.471707000
1.583538000
4.105168000
1.471993000
1.482315000
4.142794000
1.472499000
1.380200000
4.177924000
1.473115000
1.277253000
4.210537000
1.473717000
1.173536000
4.240615000
1.474241000
1.069113000
4.268137000
1.474684000
0.964045500
4.293089000
1.475065000
0.858397400
4.315455000
1.475407000
0.752232300
4.335222000
1.475728000
0.645614100
4.352377000
1.476044000
0.538607000
4.366910000
1.476368000
0.431275400
4.378813000
1.476712000
0.323684100
4.388078000
1.477083000
0.215897800
4.394700000
1.477486000
0.107981400
4.398675000
1.477921000
0.000000000
4.400000000
1.478383000
-0.107981400
4.398675000
1.478866000
-0.215897800
4.394700000
1.479359000
-0.323684100
4.388078000
1.479852000
-0.431275400
4.378813000
1.480332000
-0.538607000
4.366910000
1.480790000
-0.645614100
4.352377000
1.481216000
-0.752232300
4.335222000
1.481604000
-0.858397400
4.315455000
1.481950000
-0.964045500
4.293089000
1.482257000
-1.069113000
4.268137000
1.482528000
-1.173536000
4.240615000
1.482770000
-1.277253000
4.210537000
1.482988000
-1.380200000
4.177924000
1.483184000
-1.482315000
4.142794000
1.483358000
-1.583538000
4.105168000
1.483505000
-1.683807000
4.065070000
1.483619000
-1.783062000
4.022523000
1.483691000
-1.881242000
3.977553000
1.483715000
-1.978290000
3.930187000
1.483688000
-2.074146000
3.880454000
1.483611000
-2.168752000
3.828383000
1.483488000
-2.262052000
3.774006000
1.483325000
-2.353990000
3.717356000
1.483124000
-2.444509000
3.658466000
1.482885000
-2.533556000
3.597373000
1.482601000
-2.621077000
3.534113000
1.482260000
-2.707019000
3.468724000
1.481845000
-2.791331000
3.401246000
1.481337000
-2.873960000
3.331719000
1.480721000
-2.954859000
3.260185000
1.479985000
-3.033978000
3.186687000
1.479128000
-3.111270000
3.111270000
1.478152000
-3.186687000
3.033978000
1.477064000
-3.260185000
2.954859000
1.475875000
-3.331719000
2.873960000
1.474591000
-3.401246000
2.791331000
1.473233000
-3.468724000
2.707019000
1.471842000
-3.534113000
2.621077000
1.470476000
-3.597373000
2.533556000
1.469180000
-3.658466000
2.444509000
1.467964000
-3.717356000
2.353990000
1.466811000
-3.774006000
2.262052000
1.465704000
-3.828383000
2.168752000
1.464645000
-3.880454000
2.074146000
1.463643000
-3.930187000
1.978290000
1.462705000
-3.977553000
1.881242000
1.461830000
-4.022523000
1.783062000
1.461010000
-4.065070000
1.683807000
1.460237000
-4.105168000
1.583538000
1.459499000
-4.142794000
1.482315000
1.458786000
-4.177924000
1.380200000
1.458091000
-4.210537000
1.277253000
1.457410000
-4.240615000
1.173536000
1.456742000
-4.268137000
1.069113000
1.456089000
-4.293089000
0.964045500
1.455458000
-4.315455000
0.858397400
1.454853000
-4.335222000
0.752232300
1.454280000
-4.352377000
0.645614100
1.453741000
-4.366910000
0.538607000
1.453235000
-4.378813000
0.431275400
1.452760000
-4.388078000
0.323684100
1.452322000
-4.394700000
0.215897800
1.451961000
-4.398675000
0.107981400
1.451747000
-4.400000000
0.000000000
1.451729000
-4.398675000
-0.107981400
1.451875000
-4.394700000
-0.215897800
1.452081000
-4.388078000
-0.323684100
1.452249000
-4.378813000
-0.431275400
1.452344000
-4.366910000
-0.538607000
1.452391000
-4.352377000
-0.645614100
1.452424000
-4.335222000
-0.752232300
1.452467000
-4.315455000
-0.858397400
1.452519000
-4.293089000
-0.964045500
1.452583000
-4.268137000
-1.069113000
1.452670000
-4.240615000
-1.173536000
1.452799000
-4.210537000
-1.277253000
1.452986000
-4.177924000
-1.380200000
1.453210000
-4.142794000
-1.482315000
1.453421000
-4.105168000
-1.583538000
1.453578000
-4.065070000
-1.683807000
1.453686000
-4.022523000
-1.783062000
1.453784000
-3.977553000
-1.881242000
1.453903000
-3.930187000
-1.978290000
1.454034000
-3.880454000
-2.074146000
1.454134000
-3.828383000
-2.168752000
1.454165000
-3.774006000
-2.262052000
1.454124000
-3.717356000
-2.353990000
1.454043000
-3.658466000
-2.444509000
1.453961000
-3.597373000
-2.533556000
1.453914000
-3.534113000
-2.621077000
1.453928000
-3.468724000
-2.707019000
1.454018000
-3.401246000
-2.791331000
1.454195000
-3.331719000
-2.873960000
1.454458000
-3.260185000
-2.954859000
1.454801000
-3.186687000
-3.033978000
1.455212000
-3.111270000
-3.111270000
1.455677000
-3.033978000
-3.186687000
1.456180000
-2.954859000
-3.260185000
1.456706000
-2.873960000
-3.331719000
1.457242000
-2.791331000
-3.401246000
1.457778000
-2.707019000
-3.468724000
1.458304000
-2.621077000
-3.534113000
1.458814000
-2.533556000
-3.597373000
1.459301000
-2.444509000
-3.658466000
1.459775000
-2.353990000
-3.717356000
1.460262000
-2.262052000
-3.774006000
1.460798000
-2.168752000
-3.828383000
1.461392000
-2.074146000
-3.880454000
1.462008000
-1.978290000
-3.930187000
1.462603000
-1.881242000
-3.977553000
1.463166000
-1.783062000
-4.022523000
1.463741000
-1.683807000
-4.065070000
1.464406000
-1.583538000
-4.105168000
1.465225000
-1.482315000
-4.142794000
1.466187000
-1.380200000
-4.177924000
1.467195000
-1.277253000
-4.210537000
1.468121000
-1.173536000
-4.240615000
1.468899000
-1.069113000
-4.268137000
1.469555000
-0.964045500
-4.293089000
1.470140000
-0.858397400
-4.315455000
1.470684000
-0.752232300
-4.335222000
1.471198000
-0.645614100
-4.352377000
1.471682000
-0.538607000
-4.366910000
1.472111000
-0.431275400
-4.378813000
1.472446000
-0.323684100
-4.388078000
1.472668000
-0.215897800
-4.394700000
1.472801000
-0.107981400
-4.398675000
1.472887000
0.000000000
-4.400000000
1.472961000
0.107981400
-4.398675000
1.473038000
0.215897800
-4.394700000
1.473126000
0.323684100
-4.388078000
1.473222000
0.431275400
-4.378813000
1.473326000
0.538607000
-4.366910000
1.473431000
0.645614100
-4.352377000
1.473532000
0.752232300
-4.335222000
1.473624000
0.858397400
-4.315455000
1.473700000
0.964045500
-4.293089000
1.473754000
1.069113000
-4.268137000
1.473783000
1.173536000
-4.240615000
1.473781000
1.277253000
-4.210537000
1.473749000
1.380200000
-4.177924000
1.473686000
1.482315000
-4.142794000
1.473592000
1.583538000
-4.105168000
1.473468000
1.683807000
-4.065070000
1.473312000
1.783062000
-4.022523000
1.473119000
1.881242000
-3.977553000
1.472884000
1.978290000
-3.930187000
1.472598000
2.074146000
-3.880454000
1.472251000
2.168752000
-3.828383000
1.471837000
2.262052000
-3.774006000
1.471351000
2.353990000
-3.717356000
1.470791000
2.444509000
-3.658466000
1.470159000
2.533556000
-3.597373000
1.469459000
2.621077000
-3.534113000
1.468699000
2.707019000
-3.468724000
1.467890000
2.791331000
-3.401246000
1.467046000
2.873960000
-3.331719000
1.466181000
2.954859000
-3.260185000
1.465313000
3.033978000
-3.186687000
1.464456000
3.111270000
-3.111270000
1.463625000
3.186687000
-3.033978000
1.462825000
3.260185000
-2.954859000
1.462061000
3.331719000
-2.873960000
1.461330000
3.401246000
-2.791331000
1.460629000
3.468724000
-2.707019000
1.459953000
3.534113000
-2.621077000
1.459300000
3.597373000
-2.533556000
1.458670000
3.658466000
-2.444509000
1.458069000
3.717356000
-2.353990000
1.457505000
3.774006000
-2.262052000
1.456991000
3.828383000
-2.168752000
1.456539000
3.880454000
-2.074146000
1.456158000
3.930187000
-1.978290000
1.455855000
3.977553000
-1.881242000
1.455632000
4.022523000
-1.783062000
1.455482000
4.065070000
-1.683807000
1.455396000
4.105168000
-1.583538000
1.455363000
4.142794000
-1.482315000
1.455370000
4.177924000
-1.380200000
1.455405000
4.210537000
-1.277253000
1.455460000
4.240615000
-1.173536000
1.455528000
4.268137000
-1.069113000
1.455609000
4.293089000
-0.964045500
1.455702000
4.315455000
-0.858397400
1.455809000
4.335222000
-0.752232300
1.455932000
4.352377000
-0.645614100
1.456072000
4.366910000
-0.538607000
1.456228000
4.378813000
-0.431275400
1.456395000
4.388078000
-0.323684100
1.456571000
4.394700000
-0.215897800
1.456751000
4.398675000
-0.107981400
1.456934000
4.600000000
0.000000000
1.604866000
4.598615000
0.112889600
1.605007000
4.594459000
0.225711300
1.605184000
4.587536000
0.338397000
1.605407000
4.577849000
0.450878800
1.605685000
4.565406000
0.563089100
1.606026000
4.550212000
0.674960100
1.606433000
4.532277000
0.786424600
1.606906000
4.511612000
0.897415500
1.607441000
4.488230000
1.007866000
1.608027000
4.462144000
1.117709000
1.608646000
4.433370000
1.226879000
1.609277000
4.401926000
1.335309000
1.609898000
4.367829000
1.442936000
1.610493000
4.331102000
1.549693000
1.611050000
4.291767000
1.655517000
1.611561000
4.249846000
1.760344000
1.612025000
4.205365000
1.864110000
1.612442000
4.158351000
1.966753000
1.612817000
4.108832000
2.068212000
1.613152000
4.056838000
2.168425000
1.613453000
4.002400000
2.267332000
1.613723000
3.945551000
2.364873000
1.613968000
3.886326000
2.460989000
1.614191000
3.824760000
2.555623000
1.614398000
3.760890000
2.648717000
1.614595000
3.694755000
2.740217000
1.614789000
3.626393000
2.830065000
1.614987000
3.555848000
2.918209000
1.615195000
3.483160000
3.004595000
1.615415000
3.408375000
3.089171000
1.615651000
3.331537000
3.171886000
1.615904000
3.252691000
3.252691000
1.616174000
3.171886000
3.331537000
1.616463000
3.089171000
3.408375000
1.616776000
3.004595000
3.483160000
1.617126000
2.918209000
3.555848000
1.617530000
2.830065000
3.626393000
1.618002000
2.740217000
3.694755000
1.618540000
2.648717000
3.760890000
1.619091000
2.555623000
3.824760000
1.619534000
2.460989000
3.886326000
1.619730000
2.364873000
3.945551000
1.619551000
2.267332000
4.002400000
1.619001000
2.168425000
4.056838000
1.618299000
2.068212000
4.108832000
1.617857000
1.966753000
4.158351000
1.618062000
1.864110000
4.205365000
1.618988000
1.760344000
4.249846000
1.620342000
1.655517000
4.291767000
1.621728000
1.549693000
4.331102000
1.622911000
1.442936000
4.367829000
1.623856000
1.335309000
4.401926000
1.624618000
1.226879000
4.433370000
1.625267000
1.117709000
4.462144000
1.625846000
1.007866000
4.488230000
1.626402000
0.897415500
4.511612000
1.626951000
0.786424600
4.532277000
1.627499000
0.674960100
4.550212000
1.628045000
0.563089100
4.565406000
1.628588000
0.450878800
4.577849000
1.629124000
0.338397000
4.587536000
1.629650000
0.225711300
4.594459000
1.630164000
0.112889600
4.598615000
1.630667000
0.000000000
4.600000000
1.631159000
-0.112889600
4.598615000
1.631645000
-0.225711300
4.594459000
1.632126000
-0.338397000
4.587536000
1.632603000
-0.450878800
4.577849000
1.633075000
-0.563089100
4.565406000
1.633537000
-0.674960100
4.550212000
1.633982000
-0.786424600
4.532277000
1.634402000
-0.897415500
4.511612000
1.634792000
-1.007866000
4.488230000
1.635146000
-1.117709000
4.462144000
1.635464000
-1.226879000
4.433370000
1.635744000
-1.335309000
4.401926000
1.635982000
-1.442936000
4.367829000
1.636170000
-1.549693000
4.331102000
1.636290000
-1.655517000
4.291767000
1.636313000
-1.760344000
4.249846000
1.636201000
-1.864110000
4.205365000
1.635902000
-1.966753000
4.158351000
1.635364000
-2.068212000
4.108832000
1.634530000
-2.168425000
4.056838000
1.633358000
-2.267332000
4.002400000
1.631822000
-2.364873000
3.945551000
1.629923000
-2.460989000
3.886326000
1.627696000
-2.555623000
3.824760000
1.625212000
-2.648717000
3.760890000
1.622576000
-2.740217000
3.694755000
1.619914000
-2.830065000
3.626393000
1.617366000
-2.918209000
3.555848000
1.615071000
-3.004595000
3.483160000
1.613150000
-3.089171000
3.408375000
1.611694000
-3.171886000
3.331537000
1.610754000
-3.252691000
3.252691000
1.610334000
-3.331537000
3.171886000
1.610389000
-3.408375000
3.089171000
1.610828000
-3.483160000
3.004595000
1.611523000
-3.555848000
2.918209000
1.612339000
-3.626393000
2.830065000
1.613158000
-3.694755000
2.740217000
1.613894000
-3.760890000
2.648717000
1.614479000
-3.824760000
2.555623000
1.614843000
-3.886326000
2.460989000
1.614931000
-3.945551000
2.364873000
1.614727000
-4.002400000
2.267332000
1.614259000
-4.056838000
2.168425000
1.613583000
-4.108832000
2.068212000
1.612759000
-4.158351000
1.966753000
1.611838000
-4.205365000
1.864110000
1.610863000
-4.249846000
1.760344000
1.609860000
-4.291767000
1.655517000
1.608847000
-4.331102000
1.549693000
1.607838000
-4.367829000
1.442936000
1.606840000
-4.401926000
1.335309000
1.605861000
-4.433370000
1.226879000
1.604908000
-4.462144000
1.117709000
1.603990000
-4.488230000
1.007866000
1.603115000
-4.511612000
0.897415500
1.602291000
-4.532277000
0.786424600
1.601524000
-4.550212000
0.674960100
1.600814000
-4.565406000
0.563089100
1.600161000
-4.577849000
0.450878800
1.599556000
-4.587536000
0.338397000
1.599008000
-4.594459000
0.225711300
1.598553000
-4.598615000
0.112889600
1.598261000
-4.600000000
0.000000000
1.598181000
-4.598615000
-0.112889600
1.598284000
-4.594459000
-0.225711300
1.598468000
-4.587536000
-0.338397000
1.598637000
-4.577849000
-0.450878800
1.598757000
-4.565406000
-0.563089100
1.598853000
-4.550212000
-0.674960100
1.598960000
-4.532277000
-0.786424600
1.599093000
-4.511612000
-0.897415500
1.599248000
-4.488230000
-1.007866000
1.599420000
-4.462144000
-1.117709000
1.599613000
-4.433370000
-1.226879000
1.599843000
-4.401926000
-1.335309000
1.600117000
-4.367829000
-1.442936000
1.600415000
-4.331102000
-1.549693000
1.600686000
-4.291767000
-1.655517000
1.600892000
-4.249846000
-1.760344000
1.601039000
-4.205365000
-1.864110000
1.601171000
-4.158351000
-1.966753000
1.601325000
-4.108832000
-2.068212000
1.601499000
-4.056838000
-2.168425000
1.601654000
-4.002400000
-2.267332000
1.601761000
-3.945551000
-2.364873000
1.601825000
-3.886326000
-2.460989000
1.601880000
-3.824760000
-2.555623000
1.601972000
-3.760890000
-2.648717000
1.602138000
-3.694755000
-2.740217000
1.602399000
-3.626393000
-2.830065000
1.602769000
-3.555848000
-2.918209000
1.603248000
-3.483160000
-3.004595000
1.603824000
-3.408375000
-3.089171000
1.604481000
-3.331537000
-3.171886000
1.605197000
-3.252691000
-3.252691000
1.605948000
-3.171886000
-3.331537000
1.606712000
-3.089171000
-3.408375000
1.607470000
-3.004595000
-3.483160000
1.608209000
-2.918209000
-3.555848000
1.608919000
-2.830065000
-3.626393000
1.609592000
-2.740217000
-3.694755000
1.610224000
-2.648717000
-3.760890000
1.610811000
-2.555623000
-3.824760000
1.611364000
-2.460989000
-3.886326000
1.611913000
-2.364873000
-3.945551000
1.612496000
-2.267332000
-4.002400000
1.613123000
-2.168425000
-4.056838000
1.613763000
-2.068212000
-4.108832000
1.614376000
-1.966753000
-4.158351000
1.614954000
-1.864110000
-4.205365000
1.615546000
-1.760344000
-4.249846000
1.616232000
-1.655517000
-4.291767000
1.617080000
-1.549693000
-4.331102000
1.618082000
-1.442936000
-4.367829000
1.619140000
-1.335309000
-4.401926000
1.620129000
-1.226879000
-4.433370000
1.620978000
-1.117709000
-4.462144000
1.621713000
-1.007866000
-4.488230000
1.622381000
-0.897415500
-4.511612000
1.623006000
-0.786424600
-4.532277000
1.623597000
-0.674960100
-4.550212000
1.624147000
-0.563089100
-4.565406000
1.624629000
-0.450878800
-4.577849000
1.624998000
-0.338397000
-4.587536000
1.625232000
-0.225711300
-4.594459000
1.625354000
-0.112889600
-4.598615000
1.625404000
0.000000000
-4.600000000
1.625417000
0.112889600
-4.598615000
1.625407000
0.225711300
-4.594459000
1.625385000
0.338397000
-4.587536000
1.625353000
0.450878800
-4.577849000
1.625309000
0.563089100
-4.565406000
1.625255000
0.674960100
-4.550212000
1.625186000
0.786424600
-4.532277000
1.625101000
0.897415500
-4.511612000
1.624994000
1.007866000
-4.488230000
1.624862000
1.117709000
-4.462144000
1.624698000
1.226879000
-4.433370000
1.624500000
1.335309000
-4.401926000
1.624265000
1.442936000
-4.367829000
1.623993000
1.549693000
-4.331102000
1.623687000
1.655517000
-4.291767000
1.623348000
1.760344000
-4.249846000
1.622979000
1.864110000
-4.205365000
1.622578000
1.966753000
-4.158351000
1.622144000
2.068212000
-4.108832000
1.621672000
2.168425000
-4.056838000
1.621154000
2.267332000
-4.002400000
1.620585000
2.364873000
-3.945551000
1.619961000
2.460989000
-3.886326000
1.619280000
2.555623000
-3.824760000
1.618543000
2.648717000
-3.760890000
1.617753000
2.740217000
-3.694755000
1.616918000
2.830065000
-3.626393000
1.616048000
2.918209000
-3.555848000
1.615155000
3.004595000
-3.483160000
1.614256000
3.089171000
-3.408375000
1.613367000
3.171886000
-3.331537000
1.612502000
3.252691000
-3.252691000
1.611675000
3.331537000
-3.171886000
1.610892000
3.408375000
-3.089171000
1.610157000
3.483160000
-3.004595000
1.609467000
3.555848000
-2.918209000
1.608818000
3.626393000
-2.830065000
1.608204000
3.694755000
-2.740217000
1.607619000
3.760890000
-2.648717000
1.607063000
3.824760000
-2.555623000
1.606535000
3.886326000
-2.460989000
1.606041000
3.945551000
-2.364873000
1.605589000
4.002400000
-2.267332000
1.605186000
4.056838000
-2.168425000
1.604842000
4.108832000
-2.068212000
1.604561000
4.158351000
-1.966753000
1.604345000
4.205365000
-1.864110000
1.604190000
4.249846000
-1.760344000
1.604091000
4.291767000
-1.655517000
1.604038000
4.331102000
-1.549693000
1.604021000
4.367829000
-1.442936000
1.604029000
4.401926000
-1.335309000
1.604054000
4.433370000
-1.226879000
1.604089000
4.462144000
-1.117709000
1.604131000
4.488230000
-1.007866000
1.604177000
4.511612000
-0.897415500
1.604229000
4.532277000
-0.786424600
1.604286000
4.550212000
-0.674960100
1.604348000
4.565406000
-0.563089100
1.604416000
4.577849000
-0.450878800
1.604490000
4.587536000
-0.338397000
1.604568000
4.594459000
-0.225711300
1.604654000
4.598615000
-0.112889600
1.604751000
4.800000000
0.000000000
1.761194000
4.798554000
0.117797900
1.761296000
4.794219000
0.235524800
1.761460000
4.786994000
0.353109900
1.761700000
4.776887000
0.470482300
1.762022000
4.763902000
0.587571300
1.762435000
4.748047000
0.704306200
1.762938000
4.729333000
0.820617100
1.763530000
4.707769000
0.936433600
1.764201000
4.683370000
1.051686000
1.764936000
4.656150000
1.166305000
1.765711000
4.626125000
1.280221000
1.766499000
4.593314000
1.393366000
1.767275000
4.557735000
1.505672000
1.768017000
4.519412000
1.617071000
1.768711000
4.478366000
1.727496000
1.769352000
4.434622000
1.836881000
1.769941000
4.388207000
1.945158000
1.770484000
4.339149000
2.052264000
1.770992000
4.287477000
2.158134000
1.771475000
4.233222000
2.262704000
1.771943000
4.176418000
2.365911000
1.772403000
4.117097000
2.467693000
1.772858000
4.055297000
2.567989000
1.773309000
3.991054000
2.666737000
1.773751000
3.924407000
2.763879000
1.774184000
3.855396000
2.859357000
1.774604000
3.784063000
2.953112000
1.775009000
3.710450000
3.045088000
1.775401000
3.634603000
3.135230000
1.775778000
3.556566000
3.223483000
1.776141000
3.476386000
3.309795000
1.776493000
3.394113000
3.394113000
1.776834000
3.309795000
3.476386000
1.777168000
3.223483000
3.556566000
1.777503000
3.135230000
3.634603000
1.777852000
3.045088000
3.710450000
1.778234000
2.953112000
3.784063000
1.778668000
2.859357000
3.855396000
1.779154000
2.763879000
3.924407000
1.779645000
2.666737000
3.991054000
1.780028000
2.567989000
4.055297000
1.780173000
2.467693000
4.117097000
1.779964000
2.365911000
4.176418000
1.779416000
2.262704000
4.233222000
1.778760000
2.158134000
4.287477000
1.778414000
2.052264000
4.339149000
1.778769000
1.945158000
4.388207000
1.779896000
1.836881000
4.434622000
1.781494000
1.727496000
4.478366000
1.783150000
1.617071000
4.519412000
1.784612000
1.505672000
4.557735000
1.785823000
1.393366000
4.593314000
1.786816000
1.280221000
4.626125000
1.787643000
1.166305000
4.656150000
1.788335000
1.051686000
4.683370000
1.788929000
0.936433600
4.707769000
1.789442000
0.820617100
4.729333000
1.789883000
0.704306200
4.748047000
1.790262000
0.587571300
4.763902000
1.790588000
0.470482300
4.776887000
1.790865000
0.353109900
4.786994000
1.791092000
0.235524800
4.794219000
1.791261000
0.117797900
4.798554000
1.791354000
0.000000000
4.800000000
1.791344000
-0.117797900
4.798554000
1.791192000
-0.235524800
4.794219000
1.790855000
-0.353109900
4.786994000
1.790284000
-0.470482300
4.776887000
1.789434000
-0.587571300
4.763902000
1.788265000
-0.704306200
4.748047000
1.786755000
-0.820617100
4.729333000
1.784905000
-0.936433600
4.707769000
1.782742000
-1.051686000
4.683370000
1.780323000
-1.166305000
4.656150000
1.777728000
-1.280221000
4.626125000
1.775053000
-1.393366000
4.593314000
1.772396000
-1.505672000
4.557735000
1.769846000
-1.617071000
4.519412000
1.767471000
-1.727496000
4.478366000
1.765313000
-1.836881000
4.434622000
1.763383000
-1.945158000
4.388207000
1.761667000
-2.052264000
4.339149000
1.760132000
-2.158134000
4.287477000
1.758733000
-2.262704000
4.233222000
1.757426000
-2.365911000
4.176418000
1.756171000
-2.467693000
4.117097000
1.754942000
-2.567989000
4.055297000
1.753723000
-2.666737000
3.991054000
1.752517000
-2.763879000
3.924407000
1.751334000
-2.859357000
3.855396000
1.750196000
-2.953112000
3.784063000
1.749128000
-3.045088000
3.710450000
1.748156000
-3.135230000
3.634603000
1.747303000
-3.223483000
3.556566000
1.746585000
-3.309795000
3.476386000
1.746008000
-3.394113000
3.394113000
1.745565000
-3.476386000
3.309795000
1.745235000
-3.556566000
3.223483000
1.744980000
-3.634603000
3.135230000
1.744747000
-3.710450000
3.045088000
1.744493000
-3.784063000
2.953112000
1.744192000
-3.855396000
2.859357000
1.743848000
-3.924407000
2.763879000
1.743465000
-3.991054000
2.666737000
1.743032000
-4.055297000
2.567989000
1.742531000
-4.117097000
2.467693000
1.741969000
-4.176418000
2.365911000
1.741390000
-4.233222000
2.262704000
1.740858000
-4.287477000
2.158134000
1.740440000
-4.339149000
2.052264000
1.740192000
-4.388207000
1.945158000
1.740154000
-4.434622000
1.836881000
1.740342000
-4.478366000
1.727496000
1.740745000
-4.519412000
1.617071000
1.741330000
-4.557735000
1.505672000
1.742044000
-4.593314000
1.393366000
1.742819000
-4.626125000
1.280221000
1.743588000
-4.656150000
1.166305000
1.744289000
-4.683370000
1.051686000
1.744875000
-4.707769000
0.936433600
1.745322000
-4.729333000
0.820617100
1.745619000
-4.748047000
0.704306200
1.745775000
-4.763902000
0.587571300
1.745807000
-4.776887000
0.470482300
1.745739000
-4.786994000
0.353109900
1.745610000
-4.794219000
0.235524800
1.745490000
-4.798554000
0.117797900
1.745476000
-4.800000000
0.000000000
1.745640000
-4.798554000
-0.117797900
1.745972000
-4.794219000
-0.235524800
1.746383000
-4.786994000
-0.353109900
1.746786000
-4.776887000
-0.470482300
1.747154000
-4.763902000
-0.587571300
1.747515000
-4.748047000
-0.704306200
1.747905000
-4.729333000
-0.820617100
1.748342000
-4.707769000
-0.936433600
1.748822000
-4.683370000
-1.051686000
1.749342000
-4.656150000
-1.166305000
1.749906000
-4.626125000
-1.280221000
1.750535000
-4.593314000
-1.393366000
1.751242000
-4.557735000
-1.505672000
1.752007000
-4.519412000
-1.617071000
1.752783000
-4.478366000
-1.727496000
1.753530000
-4.434622000
-1.836881000
1.754247000
-4.388207000
-1.945158000
1.754969000
-4.339149000
-2.052264000
1.755717000
-4.287477000
-2.158134000
1.756471000
-4.233222000
-2.262704000
1.757176000
-4.176418000
-2.365911000
1.757785000
-4.117097000
-2.467693000
1.758293000
-4.055297000
-2.567989000
1.758731000
-3.991054000
-2.666737000
1.759145000
-3.924407000
-2.763879000
1.759586000
-3.855396000
-2.859357000
1.760093000
-3.784063000
-2.953112000
1.760701000
-3.710450000
-3.045088000
1.761435000
-3.634603000
-3.135230000
1.762307000
-3.556566000
-3.223483000
1.763315000
-3.476386000
-3.309795000
1.764446000
-3.394113000
-3.394113000
1.765672000
-3.309795000
-3.476386000
1.766959000
-3.223483000
-3.556566000
1.768266000
-3.135230000
-3.634603000
1.769553000
-3.045088000
-3.710450000
1.770780000
-2.953112000
-3.784063000
1.771915000
-2.859357000
-3.855396000
1.772933000
-2.763879000
-3.924407000
1.773818000
-2.666737000
-3.991054000
1.774575000
-2.567989000
-4.055297000
1.775241000
-2.467693000
-4.117097000
1.775860000
-2.365911000
-4.176418000
1.776462000
-2.262704000
-4.233222000
1.777030000
-2.158134000
-4.287477000
1.777542000
-2.052264000
-4.339149000
1.778009000
-1.945158000
-4.388207000
1.778493000
-1.836881000
-4.434622000
1.779085000
-1.727496000
-4.478366000
1.779858000
-1.617071000
-4.519412000
1.780810000
-1.505672000
-4.557735000
1.781843000
-1.393366000
-4.593314000
1.782829000
-1.280221000
-4.626125000
1.783695000
-1.166305000
-4.656150000
1.784461000
-1.051686000
-4.683370000
1.785171000
-0.936433600
-4.707769000
1.785842000
-0.820617100
-4.729333000
1.786476000
-0.704306200
-4.748047000
1.787062000
-0.587571300
-4.763902000
1.787565000
-0.470482300
-4.776887000
1.787933000
-0.353109900
-4.786994000
1.788142000
-0.235524800
-4.794219000
1.788208000
-0.117797900
-4.798554000
1.788172000
0.000000000
-4.800000000
1.788069000
0.117797900
-4.798554000
1.787915000
0.235524800
-4.794219000
1.787724000
0.353109900
-4.786994000
1.787503000
0.470482300
-4.776887000
1.787258000
0.587571300
-4.763902000
1.786992000
0.704306200
-4.748047000
1.786709000
0.820617100
-4.729333000
1.786407000
0.936433600
-4.707769000
1.786083000
1.051686000
-4.683370000
1.785733000
1.166305000
-4.656150000
1.785348000
1.280221000
-4.626125000
1.784923000
1.393366000
-4.593314000
1.784452000
1.505672000
-4.557735000
1.783933000
1.617071000
-4.519412000
1.783366000
1.727496000
-4.478366000
1.782753000
1.836881000
-4.434622000
1.782097000
1.945158000
-4.388207000
1.781399000
2.052264000
-4.339149000
1.780657000
2.158134000
-4.287477000
1.779870000
2.262704000
-4.233222000
1.779032000
2.365911000
-4.176418000
1.778141000
2.467693000
-4.117097000
1.777195000
2.567989000
-4.055297000
1.776197000
2.666737000
-3.991054000
1.775156000
2.763879000
-3.924407000
1.774082000
2.859357000
-3.855396000
1.772991000
2.953112000
-3.784063000
1.771904000
3.045088000
-3.710450000
1.770841000
3.135230000
-3.634603000
1.769824000
3.223483000
-3.556566000
1.768873000
3.309795000
-3.476386000
1.768003000
3.394113000
-3.394113000
1.767221000
3.476386000
-3.309795000
1.766527000
3.556566000
-3.223483000
1.765912000
3.634603000
-3.135230000
1.765363000
3.710450000
-3.045088000
1.764862000
3.784063000
-2.953112000
1.764392000
3.855396000
-2.859357000
1.763939000
3.924407000
-2.763879000
1.763498000
3.991054000
-2.666737000
1.763069000
4.055297000
-2.567989000
1.762660000
4.117097000
-2.467693000
1.762283000
4.176418000
-2.365911000
1.761953000
4.233222000
-2.262704000
1.761684000
4.287477000
-2.158134000
1.761482000
4.339149000
-2.052264000
1.761349000
4.388207000
-1.945158000
1.761279000
4.434622000
-1.836881000
1.761261000
4.478366000
-1.727496000
1.761278000
4.519412000
-1.617071000
1.761314000
4.557735000
-1.505672000
1.761356000
4.593314000
-1.393366000
1.761389000
4.626125000
-1.280221000
1.761409000
4.656150000
-1.166305000
1.761410000
4.683370000
-1.051686000
1.761393000
4.707769000
-0.936433600
1.761360000
4.729333000
-0.820617100
1.761317000
4.748047000
-0.704306200
1.761269000
4.763902000
-0.587571300
1.761221000
4.776887000
-0.470482300
1.761177000
4.786994000
-0.353109900
1.761144000
4.794219000
-0.235524800
1.761130000
4.798554000
-0.117797900
1.761143000
5.000000000
0.000000000
1.927012000
4.998494000
0.122706100
1.927115000
4.993977000
0.245338400
1.927293000
4.986452000
0.367822800
1.927560000
4.975924000
0.490085700
1.927928000
4.962398000
0.612053400
1.928403000
4.945883000
0.733652400
1.928990000
4.926388000
0.854809400
1.929685000
4.903926000
0.975451600
1.930480000
4.878510000
1.095506000
1.931356000
4.850156000
1.214901000
1.932288000
4.818880000
1.333564000
1.933246000
4.784702000
1.451423000
1.934198000
4.747641000
1.568409000
1.935120000
4.707720000
1.684449000
1.935994000
4.664964000
1.799475000
1.936810000
4.619398000
1.913417000
1.937570000
4.571049000
2.026206000
1.938280000
4.519947000
2.137775000
1.938955000
4.466122000
2.248057000
1.939609000
4.409606000
2.356984000
1.940256000
4.350435000
2.464491000
1.940905000
4.288643000
2.570514000
1.941562000
4.224268000
2.674988000
1.942226000
4.157348000
2.777851000
1.942890000
4.087924000
2.879041000
1.943548000
4.016037000
2.978497000
1.944191000
3.941732000
3.076158000
1.944812000
3.865052000
3.171966000
1.945405000
3.786044000
3.265864000
1.945966000
3.704756000
3.357795000
1.946496000
3.621235000
3.447703000
1.946998000
3.535534000
3.535534000
1.947478000
3.447703000
3.621235000
1.947949000
3.357795000
3.704756000
1.948427000
3.265864000
3.786044000
1.948935000
3.171966000
3.865052000
1.949502000
3.076158000
3.941732000
1.950152000
2.978497000
4.016037000
1.950888000
2.879041000
4.087924000
1.951662000
2.777851000
4.157348000
1.952355000
2.674988000
4.224268000
1.952826000
2.570514000
4.288643000
1.952946000
2.464491000
4.350435000
1.952710000
2.356984000
4.409606000
1.952328000
2.248057000
4.466122000
1.952199000
2.137775000
4.519947000
1.952690000
2.026206000
4.571049000
1.953853000
1.913417000
4.619398000
1.955371000
1.799475000
4.664964000
1.956822000
1.684449000
4.707720000
1.957949000
1.568409000
4.747641000
1.958702000
1.451423000
4.784702000
1.959127000
1.333564000
4.818880000
1.959296000
1.214901000
4.850156000
1.959268000
1.095506000
4.878510000
1.959113000
0.975451600
4.903926000
1.958877000
0.854809400
4.926388000
1.958598000
0.733652400
4.945883000
1.958310000
0.612053400
4.962398000
1.958034000
0.490085700
4.975924000
1.957779000
0.367822800
4.986452000
1.957534000
0.245338400
4.993977000
1.957273000
0.122706100
4.998494000
1.956950000
0.000000000
5.000000000
1.956504000
-0.122706100
4.998494000
1.955862000
-0.245338400
4.993977000
1.954947000
-0.367822800
4.986452000
1.953685000
-0.490085700
4.975924000
1.952011000
-0.612053400
4.962398000
1.949882000
-0.733652400
4.945883000
1.947283000
-0.854809400
4.926388000
1.944234000
-0.975451600
4.903926000
1.940792000
-1.095506000
4.878510000
1.937050000
-1.214901000
4.850156000
1.933128000
-1.333564000
4.818880000
1.929162000
-1.451423000
4.784702000
1.925284000
-1.568409000
4.747641000
1.921613000
-1.684449000
4.707720000
1.918237000
-1.799475000
4.664964000
1.915204000
-1.913417000
4.619398000
1.912527000
-2.026206000
4.571049000
1.910179000
-2.137775000
4.519947000
1.908110000
-2.248057000
4.466122000
1.906257000
-2.356984000
4.409606000
1.904552000
-2.464491000
4.350435000
1.902937000
-2.570514000
4.288643000
1.901370000
-2.674988000
4.224268000
1.899829000
-2.777851000
4.157348000
1.898316000
-2.879041000
4.087924000
1.896849000
-2.978497000
4.016037000
1.895463000
-3.076158000
3.941732000
1.894201000
-3.171966000
3.865052000
1.893106000
-3.265864000
3.786044000
1.892219000
-3.357795000
3.704756000
1.891567000
-3.447703000
3.621235000
1.891162000
-3.535534000
3.535534000
1.890992000
-3.621235000
3.447703000
1.891025000
-3.704756000
3.357795000
1.891201000
-3.786044000
3.265864000
1.891443000
-3.865052000
3.171966000
1.891674000
-3.941732000
3.076158000
1.891838000
-4.016037000
2.978497000
1.891906000
-4.087924000
2.879041000
1.891856000
-4.157348000
2.777851000
1.891652000
-4.224268000
2.674988000
1.891260000
-4.288643000
2.570514000
1.890675000
-4.350435000
2.464491000
1.889933000
-4.409606000
2.356984000
1.889092000
-4.466122000
2.248057000
1.888225000
-4.519947000
2.137775000
1.887397000
-4.571049000
2.026206000
1.886671000
-4.619398000
1.913417000
1.886097000
-4.664964000
1.799475000
1.885720000
-4.707720000
1.684449000
1.885570000
-4.747641000
1.568409000
1.885665000
-4.784702000
1.451423000
1.886009000
-4.818880000
1.333564000
1.886588000
-4.850156000
1.214901000
1.887375000
-4.878510000
1.095506000
1.888328000
-4.903926000
0.975451600
1.889392000
-4.926388000
0.854809400
1.890509000
-4.945883000
0.733652400
1.891617000
-4.962398000
0.612053400
1.892662000
-4.975924000
0.490085700
1.893600000
-4.986452000
0.367822800
1.894421000
-4.993977000
0.245338400
1.895161000
-4.998494000
0.122706100
1.895904000
-5.000000000
0.000000000
1.896727000
-4.998494000
-0.122706100
1.897634000
-4.993977000
-0.245338400
1.898556000
-4.986452000
-0.367822800
1.899428000
-4.975924000
-0.490085700
1.900243000
-4.962398000
-0.612053400
1.901047000
-4.945883000
-0.733652400
1.901888000
-4.926388000
-0.854809400
1.902791000
-4.903926000
-0.975451600
1.903759000
-4.878510000
-1.095506000
1.904793000
-4.850156000
-1.214901000
1.905899000
-4.818880000
-1.333564000
1.907097000
-4.784702000
-1.451423000
1.908401000
-4.747641000
-1.568409000
1.909789000
-4.707720000
-1.684449000
1.911210000
-4.664964000
-1.799475000
1.912617000
-4.619398000
-1.913417000
1.914003000
-4.571049000
-2.026206000
1.915393000
-4.519947000
-2.137775000
1.916799000
-4.466122000
-2.248057000
1.918197000
-4.409606000
-2.356984000
1.919528000
-4.350435000
-2.464491000
1.920750000
-4.288643000
-2.570514000
1.921864000
-4.224268000
-2.674988000
1.922912000
-4.157348000
-2.777851000
1.923953000
-4.087924000
-2.879041000
1.925040000
-4.016037000
-2.978497000
1.926214000
-3.941732000
-3.076158000
1.927501000
-3.865052000
-3.171966000
1.928909000
-3.786044000
-3.265864000
1.930429000
-3.704756000
-3.357795000
1.932038000
-3.621235000
-3.447703000
1.933704000
-3.535534000
-3.535534000
1.935391000
-3.447703000
-3.621235000
1.937065000
-3.357795000
-3.704756000
1.938692000
-3.265864000
-3.786044000
1.940249000
-3.171966000
-3.865052000
1.941714000
-3.076158000
-3.941732000
1.943073000
-2.978497000
-4.016037000
1.944313000
-2.879041000
-4.087924000
1.945426000
-2.777851000
-4.157348000
1.946421000
-2.674988000
-4.224268000
1.947327000
-2.570514000
-4.288643000
1.948185000
-2.464491000
-4.350435000
1.949014000
-2.356984000
-4.409606000
1.949789000
-2.248057000
-4.466122000
1.950483000
-2.137775000
-4.519947000
1.951102000
-2.026206000
-4.571049000
1.951710000
-1.913417000
-4.619398000
1.952403000
-1.799475000
-4.664964000
1.953260000
-1.684449000
-4.707720000
1.954286000
-1.568409000
-4.747641000
1.955391000
-1.451423000
-4.784702000
1.956453000
-1.333564000
-4.818880000
1.957404000
-1.214901000
-4.850156000
1.958263000
-1.095506000
-4.878510000
1.959070000
-0.975451600
-4.903926000
1.959837000
-0.854809400
-4.926388000
1.960560000
-0.733652400
-4.945883000
1.961219000
-0.612053400
-4.962398000
1.961770000
-0.490085700
-4.975924000
1.962157000
-0.367822800
-4.986452000
1.962348000
-0.245338400
-4.993977000
1.962357000
-0.122706100
-4.998494000
1.962223000
0.000000000
-5.000000000
1.961982000
0.122706100
-4.998494000
1.961653000
0.245338400
-4.993977000
1.961255000
0.367822800
-4.986452000
1.960800000
0.490085700
-4.975924000
1.960299000
0.612053400
-4.962398000
1.959762000
0.733652400
-4.945883000
1.959197000
0.854809400
-4.926388000
1.958608000
0.975451600
-4.903926000
1.957994000
1.095506000
-4.878510000
1.957351000
1.214901000
-4.850156000
1.956671000
1.333564000
-4.818880000
1.955948000
1.451423000
-4.784702000
1.955175000
1.568409000
-4.747641000
1.954349000
1.684449000
-4.707720000
1.953470000
1.799475000
-4.664964000
1.952542000
1.913417000
-4.619398000
1.951568000
2.026206000
-4.571049000
1.950551000
2.137775000
-4.519947000
1.949493000
2.248057000
-4.466122000
1.948390000
2.356984000
-4.409606000
1.947240000
2.464491000
-4.350435000
1.946039000
2.570514000
-4.288643000
1.944788000
2.674988000
-4.224268000
1.943491000
2.777851000
-4.157348000
1.942159000
2.879041000
-4.087924000
1.940809000
2.978497000
-4.016037000
1.939464000
3.076158000
-3.941732000
1.938151000
3.171966000
-3.865052000
1.936897000
3.265864000
-3.786044000
1.935731000
3.357795000
-3.704756000
1.934676000
3.447703000
-3.621235000
1.933747000
3.535534000
-3.535534000
1.932950000
3.621235000
-3.447703000
1.932278000
3.704756000
-3.357795000
1.931715000
3.786044000
-3.265864000
1.931237000
3.865052000
-3.171966000
1.930815000
3.941732000
-3.076158000
1.930422000
4.016037000
-2.978497000
1.930036000
4.087924000
-2.879041000
1.929645000
4.157348000
-2.777851000
1.929246000
4.224268000
-2.674988000
1.928846000
4.288643000
-2.570514000
1.928462000
4.350435000
-2.464491000
1.928113000
4.409606000
-2.356984000
1.927815000
4.466122000
-2.248057000
1.927583000
4.519947000
-2.137775000
1.927422000
4.571049000
-2.026206000
1.927330000
4.619398000
-1.913417000
1.927295000
4.664964000
-1.799475000
1.927303000
4.707720000
-1.684449000
1.927337000
4.747641000
-1.568409000
1.927378000
4.784702000
-1.451423000
1.927414000
4.818880000
-1.333564000
1.927433000
4.850156000
-1.214901000
1.927430000
4.878510000
-1.095506000
1.927405000
4.903926000
-0.975451600
1.927358000
4.926388000
-0.854809400
1.927295000
4.945883000
-0.733652400
1.927223000
4.962398000
-0.612053400
1.927147000
4.975924000
-0.490085700
1.927075000
4.986452000
-0.367822800
1.927014000
4.993977000
-0.245338400
1.926976000
4.998494000
-0.122706100
1.926971000
5.200000000
0.000000000
2.102937000
5.198434000
0.127614400
2.103033000
5.193736000
0.255151900
2.103211000
5.185910000
0.382535700
2.103484000
5.174960000
0.509689100
2.103863000
5.160893000
0.636535500
2.104357000
5.143718000
0.762998400
2.104969000
5.123444000
0.889001800
2.105698000
5.100083000
1.014470000
2.106537000
5.073651000
1.139326000
2.107469000
5.044162000
1.263497000
2.108469000
5.011635000
1.386906000
2.109510000
4.976089000
1.509480000
2.110562000
4.937546000
1.631145000
2.111600000
4.896029000
1.751827000
2.112609000
4.851563000
1.871454000
2.113581000
4.804173000
1.989954000
2.114520000
4.753891000
2.107255000
2.115436000
4.700744000
2.223286000
2.116345000
4.644766000
2.337979000
2.117266000
4.585990000
2.451263000
2.118213000
4.524452000
2.563071000
2.119197000
4.460188000
2.673334000
2.120221000
4.393239000
2.781988000
2.121281000
4.323642000
2.888965000
2.122368000
4.251441000
2.994202000
2.123469000
4.176679000
3.097636000
2.124568000
4.099401000
3.199204000
2.125653000
4.019654000
3.298845000
2.126711000
3.937486000
3.396499000
2.127735000
3.852946000
3.492106000
2.128717000
3.766085000
3.585611000
2.129655000
3.676955000
3.676955000
2.130548000
3.585611000
3.766085000
2.131403000
3.492106000
3.852946000
2.132226000
3.396499000
3.937486000
2.133032000
3.298845000
4.019654000
2.133840000
3.199204000
4.099401000
2.134667000
3.097636000
4.176679000
2.135507000
2.994202000
4.251441000
2.136305000
2.888965000
4.323642000
2.136933000
2.781988000
4.393239000
2.137248000
2.673334000
4.460188000
2.137114000
2.563071000
4.524452000
2.136528000
2.451263000
4.585990000
2.135703000
2.337979000
4.644766000
2.135041000
2.223286000
4.700744000
2.134923000
2.107255000
4.753891000
2.135412000
1.989954000
4.804173000
2.136206000
1.871454000
4.851563000
2.136899000
1.751827000
4.896029000
2.137248000
1.631145000
4.937546000
2.137204000
1.509480000
4.976089000
2.136815000
1.386906000
5.011635000
2.136142000
1.263497000
5.044162000
2.135221000
1.139326000
5.073651000
2.134094000
1.014470000
5.100083000
2.132774000
0.889001800
5.123444000
2.131270000
0.762998400
5.143718000
2.129589000
0.636535500
5.160893000
2.127746000
0.509689100
5.174960000
2.125762000
0.382535700
5.185910000
2.123667000
0.255151900
5.193736000
2.121499000
0.127614400
5.198434000
2.119298000
0.000000000
5.200000000
2.117097000
-0.127614400
5.198434000
2.114911000
-0.255151900
5.193736000
2.112732000
-0.382535700
5.185910000
2.110516000
-0.509689100
5.174960000
2.108193000
-0.636535500
5.160893000
2.105673000
-0.762998400
5.143718000
2.102863000
-0.889001800
5.123444000
2.099692000
-1.014470000
5.100083000
2.096128000
-1.139326000
5.073651000
2.092192000
-1.263497000
5.044162000
2.087959000
-1.386906000
5.011635000
2.083548000
-1.509480000
4.976089000
2.079105000
-1.631145000
4.937546000
2.074776000
-1.751827000
4.896029000
2.070688000
-1.871454000
4.851563000
2.066926000
-1.989954000
4.804173000
2.063530000
-2.107255000
4.753891000
2.060495000
-2.223286000
4.700744000
2.057776000
-2.337979000
4.644766000
2.055306000
-2.451263000
4.585990000
2.053008000
-2.563071000
4.524452000
2.050812000
-2.673334000
4.460188000
2.048668000
-2.781988000
4.393239000
2.046554000
-2.888965000
4.323642000
2.044477000
-2.994202000
4.251441000
2.042475000
-3.097636000
4.176679000
2.040608000
-3.199204000
4.099401000
2.038950000
-3.298845000
4.019654000
2.037579000
-3.396499000
3.937486000
2.036562000
-3.492106000
3.852946000
2.035949000
-3.585611000
3.766085000
2.035759000
-3.676955000
3.676955000
2.035978000
-3.766085000
3.585611000
2.036553000
-3.852946000
3.492106000
2.037397000
-3.937486000
3.396499000
2.038390000
-4.019654000
3.298845000
2.039410000
-4.099401000
3.199204000
2.040355000
-4.176679000
3.097636000
2.041152000
-4.251441000
2.994202000
2.041744000
-4.323642000
2.888965000
2.042072000
-4.393239000
2.781988000
2.042092000
-4.460188000
2.673334000
2.041798000
-4.524452000
2.563071000
2.041235000
-4.585990000
2.451263000
2.040484000
-4.644766000
2.337979000
2.039635000
-4.700744000
2.223286000
2.038775000
-4.753891000
2.107255000
2.037983000
-4.804173000
1.989954000
2.037323000
-4.851563000
1.871454000
2.036842000
-4.896029000
1.751827000
2.036570000
-4.937546000
1.631145000
2.036521000
-4.976089000
1.509480000
2.036695000
-5.011635000
1.386906000
2.037079000
-5.044162000
1.263497000
2.037655000
-5.073651000
1.139326000
2.038398000
-5.100083000
1.014470000
2.039280000
-5.123444000
0.889001800
2.040272000
-5.143718000
0.762998400
2.041341000
-5.160893000
0.636535500
2.042461000
-5.174960000
0.509689100
2.043601000
-5.185910000
0.382535700
2.044751000
-5.193736000
0.255151900
2.045941000
-5.198434000
0.127614400
2.047234000
-5.200000000
0.000000000
2.048684000
-5.198434000
-0.127614400
2.050268000
-5.193736000
-0.255151900
2.051897000
-5.185910000
-0.382535700
2.053490000
-5.174960000
-0.509689100
2.055033000
-5.160893000
-0.636535500
2.056566000
-5.143718000
-0.762998400
2.058142000
-5.123444000
-0.889001800
2.059795000
-5.100083000
-1.014470000
2.061535000
-5.073651000
-1.139326000
2.063373000
-5.044162000
-1.263497000
2.065323000
-5.011635000
-1.386906000
2.067412000
-4.976089000
-1.509480000
2.069653000
-4.937546000
-1.631145000
2.072024000
-4.896029000
-1.751827000
2.074461000
-4.851563000
-1.871454000
2.076902000
-4.804173000
-1.989954000
2.079320000
-4.753891000
-2.107255000
2.081713000
-4.700744000
-2.223286000
2.084071000
-4.644766000
-2.337979000
2.086346000
-4.585990000
-2.451263000
2.088468000
-4.524452000
-2.563071000
2.090392000
-4.460188000
-2.673334000
2.092127000
-4.393239000
-2.781988000
2.093736000
-4.323642000
-2.888965000
2.095301000
-4.251441000
-2.994202000
2.096905000
-4.176679000
-3.097636000
2.098613000
-4.099401000
-3.199204000
2.100469000
-4.019654000
-3.298845000
2.102490000
-3.937486000
-3.396499000
2.104667000
-3.852946000
-3.492106000
2.106970000
-3.766085000
-3.585611000
2.109355000
-3.676955000
-3.676955000
2.111775000
-3.585611000
-3.766085000
2.114182000
-3.492106000
-3.852946000
2.116537000
-3.396499000
-3.937486000
2.118810000
-3.298845000
-4.019654000
2.120981000
-3.199204000
-4.099401000
2.123032000
-3.097636000
-4.176679000
2.124954000
-2.994202000
-4.251441000
2.126739000
-2.888965000
-4.323642000
2.128392000
-2.781988000
-4.393239000
2.129936000
-2.673334000
-4.460188000
2.131405000
-2.563071000
-4.524452000
2.132805000
-2.451263000
-4.585990000
2.134104000
-2.337979000
-4.644766000
2.135265000
-2.223286000
-4.700744000
2.136290000
-2.107255000
-4.753891000
2.137242000
-1.989954000
-4.804173000
2.138224000
-1.871454000
-4.851563000
2.139325000
-1.751827000
-4.896029000
2.140560000
-1.631145000
-4.937546000
2.141853000
-1.509480000
-4.976089000
2.143088000
-1.386906000
-5.011635000
2.144201000
-1.263497000
-5.044162000
2.145211000
-1.139326000
-5.073651000
2.146153000
-1.014470000
-5.100083000
2.147031000
-0.889001800
-5.123444000
2.147829000
-0.762998400
-5.143718000
2.148516000
-0.636535500
-5.160893000
2.149044000
-0.509689100
-5.174960000
2.149348000
-0.382535700
-5.185910000
2.149397000
-0.255151900
-5.193736000
2.149208000
-0.127614400
-5.198434000
2.148823000
0.000000000
-5.200000000
2.148287000
0.127614400
-5.198434000
2.147627000
0.255151900
-5.193736000
2.146871000
0.382535700
-5.185910000
2.146040000
0.509689100
-5.174960000
2.145153000
0.636535500
-5.160893000
2.144226000
0.762998400
-5.143718000
2.143271000
0.889001800
-5.123444000
2.142293000
1.014470000
-5.100083000
2.141294000
1.139326000
-5.073651000
2.140267000
1.263497000
-5.044162000
2.139204000
1.386906000
-5.011635000
2.138093000
1.509480000
-4.976089000
2.136925000
1.631145000
-4.937546000
2.135694000
1.751827000
-4.896029000
2.134395000
1.871454000
-4.851563000
2.133028000
1.989954000
-4.804173000
2.131597000
2.107255000
-4.753891000
2.130103000
2.223286000
-4.700744000
2.128552000
2.337979000
-4.644766000
2.126948000
2.451263000
-4.585990000
2.125296000
2.563071000
-4.524452000
2.123605000
2.673334000
-4.460188000
2.121885000
2.781988000
-4.393239000
2.120156000
2.888965000
-4.323642000
2.118439000
2.994202000
-4.251441000
2.116761000
3.097636000
-4.176679000
2.115151000
3.199204000
-4.099401000
2.113639000
3.298845000
-4.019654000
2.112252000
3.396499000
-3.937486000
2.111014000
3.492106000
-3.852946000
2.109941000
3.585611000
-3.766085000
2.109040000
3.676955000
-3.676955000
2.108303000
3.766085000
-3.585611000
2.107714000
3.852946000
-3.492106000
2.107244000
3.937486000
-3.396499000
2.106860000
4.019654000
-3.298845000
2.106524000
4.099401000
-3.199204000
2.106203000
4.176679000
-3.097636000
2.105871000
4.251441000
-2.994202000
2.105516000
4.323642000
-2.888965000
2.105136000
4.393239000
-2.781988000
2.104743000
4.460188000
-2.673334000
2.104356000
4.524452000
-2.563071000
2.103999000
4.585990000
-2.451263000
2.103696000
4.644766000
-2.337979000
2.103463000
4.700744000
-2.223286000
2.103310000
4.753891000
-2.107255000
2.103234000
4.804173000
-1.989954000
2.103225000
4.851563000
-1.871454000
2.103267000
4.896029000
-1.751827000
2.103337000
4.937546000
-1.631145000
2.103415000
4.976089000
-1.509480000
2.103483000
5.011635000
-1.386906000
2.103527000
5.044162000
-1.263497000
2.103539000
5.073651000
-1.139326000
2.103517000
5.100083000
-1.014470000
2.103463000
5.123444000
-0.889001800
2.103383000
5.143718000
-0.762998400
2.103286000
5.160893000
-0.636535500
2.103182000
5.174960000
-0.509689100
2.103080000
5.185910000
-0.382535700
2.102993000
5.193736000
-0.255151900
2.102931000
5.198434000
-0.127614400
2.102907000
5.400000000
0.000000000
2.287012000
5.398374000
0.132522600
2.287184000
5.393496000
0.264965400
2.287460000
5.385368000
0.397248700
2.287849000
5.373998000
0.529292600
2.288360000
5.359390000
0.661017700
2.289000000
5.341553000
0.792344500
2.289772000
5.320499000
0.923194200
2.290676000
5.296240000
1.053488000
2.291705000
5.268792000
1.183147000
2.292845000
5.238169000
1.312093000
2.294074000
5.204391000
1.440249000
2.295366000
5.167478000
1.567537000
2.296695000
5.127452000
1.693882000
2.298039000
5.084338000
1.819205000
2.299385000
5.038161000
1.943433000
2.300726000
4.988949000
2.066491000
2.302066000
4.936733000
2.188303000
2.303413000
4.881542000
2.308798000
2.304780000
4.823411000
2.427901000
2.306178000
4.762375000
2.545542000
2.307614000
4.698470000
2.661650000
2.309088000
4.631734000
2.776155000
2.310592000
4.562210000
2.888987000
2.312109000
4.489936000
3.000079000
2.313616000
4.414958000
3.109364000
2.315089000
4.337321000
3.216776000
2.316504000
4.257071000
3.322251000
2.317840000
4.174256000
3.425724000
2.319082000
4.088928000
3.527133000
2.320218000
4.001136000
3.626419000
2.321243000
3.910934000
3.723519000
2.322155000
3.818377000
3.818377000
2.322956000
3.723519000
3.910934000
2.323654000
3.626419000
4.001136000
2.324261000
3.527133000
4.088928000
2.324796000
3.425724000
4.174256000
2.325282000
3.322251000
4.257071000
2.325741000
3.216776000
4.337321000
2.326174000
3.109364000
4.414958000
2.326531000
3.000079000
4.489936000
2.326692000
2.888987000
4.562210000
2.326519000
2.776155000
4.631734000
2.325881000
2.661650000
4.698470000
2.324780000
2.545542000
4.762375000
2.323430000
2.427901000
4.823411000
2.322236000
2.308798000
4.881542000
2.321578000
2.188303000
4.936733000
2.321518000
2.066491000
4.988949000
2.321752000
1.943433000
5.038161000
2.321867000
1.819205000
5.084338000
2.321613000
1.693882000
5.127452000
2.320932000
1.567537000
5.167478000
2.319858000
1.440249000
5.204391000
2.318439000
1.312093000
5.238169000
2.316701000
1.183147000
5.268792000
2.314680000
1.053488000
5.296240000
2.312387000
0.923194200
5.320499000
2.309837000
0.792344500
5.341553000
2.307052000
0.661017700
5.359390000
2.304064000
0.529292600
5.373998000
2.300913000
0.397248700
5.385368000
2.297643000
0.264965400
5.393496000
2.294299000
0.132522600
5.398374000
2.290921000
0.000000000
5.400000000
2.287532000
-0.132522600
5.398374000
2.284132000
-0.264965400
5.393496000
2.280695000
-0.397248700
5.385368000
2.277166000
-0.529292600
5.373998000
2.273466000
-0.661017700
5.359390000
2.269509000
-0.792344500
5.341553000
2.265213000
-0.923194200
5.320499000
2.260525000
-1.053488000
5.296240000
2.255434000
-1.183147000
5.268792000
2.249986000
-1.312093000
5.238169000
2.244275000
-1.440249000
5.204391000
2.238440000
-1.567537000
5.167478000
2.232638000
-1.693882000
5.127452000
2.227025000
-1.819205000
5.084338000
2.221728000
-1.943433000
5.038161000
2.216835000
-2.066491000
4.988949000
2.212378000
-2.188303000
4.936733000
2.208341000
-2.308798000
4.881542000
2.204666000
-2.427901000
4.823411000
2.201268000
-2.545542000
4.762375000
2.198054000
-2.661650000
4.698470000
2.194940000
-2.776155000
4.631734000
2.191871000
-2.888987000
4.562210000
2.188830000
-3.000079000
4.489936000
2.185844000
-3.109364000
4.414958000
2.182981000
-3.216776000
4.337321000
2.180345000
-3.322251000
4.257071000
2.178057000
-3.425724000
4.174256000
2.176244000
-3.527133000
4.088928000
2.175014000
-3.626419000
4.001136000
2.174446000
-3.723519000
3.910934000
2.174573000
-3.818377000
3.818377000
2.175373000
-3.910934000
3.723519000
2.176765000
-4.001136000
3.626419000
2.178617000
-4.088928000
3.527133000
2.180751000
-4.174256000
3.425724000
2.182976000
-4.257071000
3.322251000
2.185121000
-4.337321000
3.216776000
2.187052000
-4.414958000
3.109364000
2.188661000
-4.489936000
3.000079000
2.189854000
-4.562210000
2.888987000
2.190570000
-4.631734000
2.776155000
2.190806000
-4.698470000
2.661650000
2.190626000
-4.762375000
2.545542000
2.190140000
-4.823411000
2.427901000
2.189478000
-4.881542000
2.308798000
2.188768000
-4.936733000
2.188303000
2.188130000
-4.988949000
2.066491000
2.187660000
-5.038161000
1.943433000
2.187433000
-5.084338000
1.819205000
2.187496000
-5.127452000
1.693882000
2.187867000
-5.167478000
1.567537000
2.188542000
-5.204391000
1.440249000
2.189494000
-5.238169000
1.312093000
2.190683000
-5.268792000
1.183147000
2.192058000
-5.296240000
1.053488000
2.193566000
-5.320499000
0.923194200
2.195153000
-5.341553000
0.792344500
2.196769000
-5.359390000
0.661017700
2.198376000
-5.373998000
0.529292600
2.199941000
-5.385368000
0.397248700
2.201460000
-5.393496000
0.264965400
2.202973000
-5.398374000
0.132522600
2.204557000
-5.400000000
0.000000000
2.206278000
-5.398374000
-0.132522600
2.208126000
-5.393496000
-0.264965400
2.210020000
-5.385368000
-0.397248700
2.211884000
-5.373998000
-0.529292600
2.213711000
-5.359390000
-0.661017700
2.215553000
-5.341553000
-0.792344500
2.217475000
-5.320499000
-0.923194200
2.219533000
-5.296240000
-1.053488000
2.221760000
-5.268792000
-1.183147000
2.224194000
-5.238169000
-1.312093000
2.226872000
-5.204391000
-1.440249000
2.229836000
-5.167478000
-1.567537000
2.233104000
-5.127452000
-1.693882000
2.236642000
-5.084338000
-1.819205000
2.240363000
-5.038161000
-1.943433000
2.244166000
-4.988949000
-2.066491000
2.247972000
-4.936733000
-2.188303000
2.251726000
-4.881542000
-2.308798000
2.255365000
-4.823411000
-2.427901000
2.258797000
-4.762375000
-2.545542000
2.261925000
-4.698470000
-2.661650000
2.264695000
-4.631734000
-2.776155000
2.267130000
-4.562210000
-2.888987000
2.269323000
-4.489936000
-3.000079000
2.271402000
-4.414958000
-3.109364000
2.273498000
-4.337321000
-3.216776000
2.275723000
-4.257071000
-3.322251000
2.278158000
-4.174256000
-3.425724000
2.280842000
-4.088928000
-3.527133000
2.283777000
-4.001136000
-3.626419000
2.286930000
-3.910934000
-3.723519000
2.290246000
-3.818377000
-3.818377000
2.293661000
-3.723519000
-3.910934000
2.297115000
-3.626419000
-4.001136000
2.300555000
-3.527133000
-4.088928000
2.303944000
-3.425724000
-4.174256000
2.307253000
-3.322251000
-4.257071000
2.310465000
-3.216776000
-4.337321000
2.313563000
-3.109364000
-4.414958000
2.316531000
-3.000079000
-4.489936000
2.319360000
-2.888987000
-4.562210000
2.322056000
-2.776155000
-4.631734000
2.324625000
-2.661650000
-4.698470000
2.327047000
-2.545542000
-4.762375000
2.329260000
-2.427901000
-4.823411000
2.331204000
-2.308798000
-4.881542000
2.332865000
-2.188303000
-4.936733000
2.334304000
-2.066491000
-4.988949000
2.335630000
-1.943433000
-5.038161000
2.336951000
-1.819205000
-5.084338000
2.338313000
-1.693882000
-5.127452000
2.339666000
-1.567537000
-5.167478000
2.340927000
-1.440249000
-5.204391000
2.342057000
-1.312093000
-5.238169000
2.343092000
-1.183147000
-5.268792000
2.344078000
-1.053488000
-5.296240000
2.345019000
1.693882000
-5.127452000
2.329429000
1.819205000
-5.084338000
2.327668000
1.943433000
-5.038161000
2.325848000
2.066491000
-4.988949000
2.323967000
2.188303000
-4.936733000
2.322022000
2.308798000
-4.881542000
2.320009000
2.427901000
-4.823411000
2.317924000
2.545542000
-4.762375000
2.315765000
2.661650000
-4.698470000
2.313539000
2.776155000
-4.631734000
2.311257000
2.888987000
-4.562210000
2.308946000
3.000079000
-4.489936000
2.306638000
3.109364000
-4.414958000
2.304377000
3.216776000
-4.337321000
2.302210000
3.322251000
-4.257071000
2.300188000
3.425724000
-4.174256000
2.298356000
3.527133000
-4.088928000
2.296753000
3.626419000
-4.001136000
2.295405000
3.723519000
-3.910934000
2.294322000
3.818377000
-3.818377000
2.293496000
3.910934000
-3.723519000
2.292900000
4.001136000
-3.626419000
2.292494000
4.088928000
-3.527133000
2.292224000
4.174256000
-3.425724000
2.292037000
4.257071000
-3.322251000
2.291878000
4.337321000
-3.216776000
2.291704000
4.414958000
-3.109364000
2.291485000
4.489936000
-3.000079000
2.291207000
4.562210000
-2.888987000
2.290872000
4.631734000
-2.776155000
2.290496000
4.698470000
-2.661650000
2.290104000
4.762375000
-2.545542000
2.289723000
4.823411000
-2.427901000
2.289379000
4.881542000
-2.308798000
2.289089000
4.936733000
-2.188303000
2.288862000
4.988949000
-2.066491000
2.288696000
5.038161000
-1.943433000
2.288581000
5.084338000
-1.819205000
2.288500000
5.127452000
-1.693882000
2.288434000
5.167478000
-1.567537000
2.288363000
5.204391000
-1.440249000
2.288273000
5.238169000
-1.312093000
2.288155000
5.268792000
-1.183147000
2.288006000
5.296240000
-1.053488000
2.287830000
5.320499000
-0.923194200
2.287638000
5.341553000
-0.792344500
2.287443000
5.359390000
-0.661017700
2.287260000
5.373998000
-0.529292600
2.287104000
5.385368000
-0.397248700
2.286988000
5.393496000
-0.264965400
2.286926000
5.398374000
-0.132522600
2.286929000
5.600000000
0.000000000
2.481758000
5.598313000
0.137430900
2.481904000
5.593255000
0.274779000
2.482180000
5.584826000
0.411961600
2.482600000
5.573034000
0.548896000
2.483179000
5.557886000
0.685499800
2.483925000
5.539388000
0.821690600
2.484844000
5.517555000
0.957386600
2.485939000
5.492397000
1.092506000
2.487202000
5.463932000
1.226967000
2.488618000
5.432175000
1.360689000
2.490161000
5.397146000
1.493591000
2.491800000
5.358866000
1.625594000
2.493502000
5.317358000
1.756618000
2.495239000
5.272646000
1.886583000
2.496989000
5.224760000
2.015412000
2.498743000
5.173725000
2.143027000
2.500497000
5.119575000
2.269351000
2.502258000
5.062340000
2.394308000
2.504037000
5.002056000
2.517823000
2.505842000
4.938759000
2.639822000
2.507678000
4.872487000
2.760230000
2.509538000
4.803280000
2.878975000
2.511409000
4.731180000
2.995987000
2.513263000
4.656229000
3.111193000
2.515069000
4.578475000
3.224526000
2.516791000
4.497962000
3.335916000
2.518399000
4.414740000
3.445297000
2.519864000
4.328858000
3.552602000
2.521167000
4.240369000
3.657768000
2.522297000
4.149326000
3.760730000
2.523247000
4.055784000
3.861427000
2.524018000
3.959798000
3.959798000
2.524611000
3.861427000
4.055784000
2.525034000
3.760730000
4.149326000
2.525299000
3.657768000
4.240369000
2.525424000
3.552602000
4.328858000
2.525432000
3.445297000
4.414740000
2.525347000
3.335916000
4.497962000
2.525172000
3.224526000
4.578475000
2.524863000
3.111193000
4.656229000
2.524307000
2.995987000
4.731180000
2.523369000
2.878975000
4.803280000
2.521927000
2.760230000
4.872487000
2.519985000
2.639822000
4.938759000
2.517761000
2.517823000
5.002056000
2.515666000
2.394308000
5.062340000
2.514083000
2.269351000
5.119575000
2.513082000
2.143027000
5.173725000
2.512365000
2.015412000
5.224760000
2.511529000
1.886583000
5.272646000
2.510333000
1.756618000
5.317358000
2.508728000
1.625594000
5.358866000
2.506757000
1.493591000
5.397146000
2.504473000
1.360689000
5.432175000
2.501902000
1.226967000
5.463932000
2.499076000
1.092506000
5.492397000
2.495999000
0.957386600
5.517555000
2.492671000
0.821690600
5.539388000
2.489100000
0.685499800
5.557886000
2.485299000
0.548896000
5.573034000
2.481294000
0.411961600
5.584826000
2.477116000
0.274779000
5.593255000
2.472802000
0.137430900
5.598313000
2.468384000
0.000000000
5.600000000
2.463881000
-0.137430900
5.598313000
2.459287000
-0.274779000
5.593255000
2.454562000
-0.411961600
5.584826000
2.449634000
-0.548896000
5.573034000
2.444399000
-0.685499800
5.557886000
2.438744000
-0.821690600
5.539388000
2.432563000
-0.957386600
5.517555000
2.425791000
-1.092506000
5.492397000
2.418422000
-1.226967000
5.463932000
2.410523000
-1.360689000
5.432175000
2.402235000
-1.493591000
5.397146000
2.393753000
-1.625594000
5.358866000
2.385302000
-1.756618000
5.317358000
2.377101000
-1.886583000
5.272646000
2.369330000
-2.015412000
5.224760000
2.362110000
-2.143027000
5.173725000
2.355485000
-2.269351000
5.119575000
2.349429000
-2.394308000
5.062340000
2.343854000
-2.517823000
5.002056000
2.338634000
-2.639822000
4.938759000
2.333634000
-2.760230000
4.872487000
2.328735000
-2.878975000
4.803280000
2.323863000
-2.995987000
4.731180000
2.319005000
-3.111193000
4.656229000
2.314219000
-3.224526000
4.578475000
2.309633000
-3.335916000
4.497962000
2.305432000
-3.445297000
4.414740000
2.301835000
-3.552602000
4.328858000
2.299069000
-3.657768000
4.240369000
2.297344000
-3.760730000
4.149326000
2.296827000
-3.861427000
4.055784000
2.297626000
-3.959798000
3.959798000
2.299776000
-4.055784000
3.861427000
2.303237000
-4.149326000
3.760730000
2.307893000
-4.240369000
3.657768000
2.313561000
-4.328858000
3.552602000
2.320017000
-4.414740000
3.445297000
2.327017000
-4.497962000
3.335916000
2.334316000
-4.578475000
3.224526000
2.341651000
-4.656229000
3.111193000
2.348742000
-4.731180000
2.995987000
2.355317000
-4.803280000
2.878975000
2.361166000
-4.872487000
2.760230000
2.366162000
-4.497962000
-3.335916000
2.466703000
-4.414740000
-3.445297000
2.468780000
-4.328858000
-3.552602000
2.471215000
-4.240369000
-3.657768000
2.473991000
-4.149326000
-3.760730000
2.477056000
-4.055784000
-3.861427000
2.480345000
-3.959798000
-3.959798000
2.483794000
-3.861427000
-4.055784000
2.487357000
-3.760730000
-4.149326000
2.491013000
-3.657768000
-4.240369000
2.494758000
-3.552602000
-4.328858000
2.498601000
-3.445297000
-4.414740000
2.502553000
-3.335916000
-4.497962000
2.506610000
-3.224526000
-4.578475000
2.510754000
-3.111193000
-4.656229000
2.514954000
-2.995987000
-4.731180000
2.519178000
-2.878975000
-4.803280000
2.523382000
-2.760230000
-4.872487000
2.527489000
-2.639822000
-4.938759000
2.531381000
-2.517823000
-5.002056000
2.534943000
-2.394308000
-5.062340000
2.538118000
2.394308000
-5.062340000
2.524787000
2.517823000
-5.002056000
2.522074000
2.639822000
-4.938759000
2.519257000
2.760230000
-4.872487000
2.516338000
2.878975000
-4.803280000
2.513329000
2.995987000
-4.731180000
2.510255000
3.111193000
-4.656229000
2.507161000
3.224526000
-4.578475000
2.504106000
3.335916000
-4.497962000
2.501160000
3.445297000
-4.414740000
2.498399000
3.552602000
-4.328858000
2.495894000
3.657768000
-4.240369000
2.493710000
3.760730000
-4.149326000
2.491889000
3.861427000
-4.055784000
2.490453000
3.959798000
-3.959798000
2.489396000
4.055784000
-3.861427000
2.488687000
4.149326000
-3.760730000
2.488273000
4.240369000
-3.657768000
2.488086000
4.328858000
-3.552602000
2.488048000
4.414740000
-3.445297000
2.488087000
4.497962000
-3.335916000
2.488136000
4.578475000
-3.224526000
2.488144000
4.656229000
-3.111193000
2.488081000
4.731180000
-2.995987000
2.487933000
4.803280000
-2.878975000
2.487706000
4.872487000
-2.760230000
2.487417000
4.938759000
-2.639822000
2.487088000
5.002056000
-2.517823000
2.486747000
5.062340000
-2.394308000
2.486413000
5.119575000
-2.269351000
2.486099000
5.173725000
-2.143027000
2.485811000
5.224760000
-2.015412000
2.485545000
5.272646000
-1.886583000
2.485292000
5.317358000
-1.756618000
2.485039000
5.358866000
-1.625594000
2.484775000
5.397146000
-1.493591000
2.484489000
5.432175000
-1.360689000
2.484177000
5.463932000
-1.226967000
2.483840000
5.492397000
-1.092506000
2.483486000
5.517555000
-0.957386600
2.483127000
5.539388000
-0.821690600
2.482778000
5.557886000
-0.685499800
2.482455000
5.573034000
-0.548896000
2.482174000
5.584826000
-0.411961600
2.481949000
5.593255000
-0.274779000
2.481795000
5.598313000
-0.137430900
2.481727000
5.800000000
0.000000000
2.686998000
5.798254000
0.142339100
2.687161000
5.793014000
0.284592500
2.687492000
5.784285000
0.426674500
2.688006000
5.772071000
0.568499400
2.688722000
5.756382000
0.709982000
2.689652000
5.737224000
0.851036700
2.690806000
5.714611000
0.991579000
2.692186000
5.688555000
1.131524000
2.693787000
5.659072000
1.270787000
2.695591000
5.626182000
1.409285000
2.697566000
5.589901000
1.546934000
2.699674000
5.550254000
1.683651000
2.701871000
5.507264000
1.819354000
2.704117000
5.460956000
1.953961000
2.706381000
5.411358000
2.087391000
2.708639000
5.358501000
2.219564000
2.710882000
5.302417000
2.350400000
2.713109000
5.243138000
2.479820000
2.715325000
5.180701000
2.607746000
2.717536000
5.115144000
2.734101000
2.719743000
5.046504000
2.858810000
2.721934000
4.974826000
2.981796000
2.724087000
4.900151000
3.102986000
2.726168000
4.822524000
3.222307000
2.728135000
4.741992000
3.339688000
2.729944000
4.658604000
3.455056000
2.731555000
4.572409000
3.568343000
2.732934000
4.483460000
3.679481000
2.734058000
4.391811000
3.788403000
2.734912000
4.297517000
3.895042000
2.735489000
4.200634000
3.999336000
2.735786000
4.101219000
4.101219000
2.735804000
3.999336000
4.200634000
2.735544000
3.895042000
4.297517000
2.735011000
3.788403000
4.391811000
2.734216000
3.679481000
4.483460000
2.733178000
3.568343000
4.572409000
2.731919000
3.455056000
4.658604000
2.730448000
3.339688000
4.741992000
2.728736000
3.222307000
4.822524000
2.726694000
3.102986000
4.900151000
2.724226000
2.981796000
4.974826000
2.721260000
2.858810000
5.046504000
2.717857000
2.734101000
5.115144000
2.714301000
2.607746000
5.180701000
2.711067000
2.479820000
5.243138000
2.708601000
2.350400000
5.302417000
2.707026000
2.219564000
5.358501000
2.706083000
2.087391000
5.411358000
2.705395000
1.953961000
5.460956000
2.704724000
1.819354000
5.507264000
2.704009000
1.683651000
5.550254000
2.703256000
1.546934000
5.589901000
2.702456000
1.409285000
5.626182000
2.701547000
1.270787000
5.659072000
2.700447000
1.131524000
5.688555000
2.699023000
0.991579000
5.714611000
2.697125000
0.851036700
5.737224000
2.694613000
0.709982000
5.756382000
2.691379000
0.568499400
5.772071000
2.687372000
0.426674500
5.784285000
2.682617000
-0.426674500
5.784285000
2.645857000
-0.568499400
5.772071000
2.639103000
-0.709982000
5.756382000
2.631893000
-0.851036700
5.737224000
2.624005000
-0.991579000
5.714611000
2.615291000
-1.819354000
5.507264000
2.557458000
-1.953961000
5.460956000
2.550878000
-2.087391000
5.411358000
2.545950000
-2.219564000
5.358501000
2.542548000
-2.350400000
5.302417000
2.540365000
3.222307000
-4.822524000
2.722817000
3.339688000
-4.741992000
2.718600000
3.455056000
-4.658604000
2.714422000
3.568343000
-4.572409000
2.710412000
3.679481000
-4.483460000
2.706700000
3.788403000
-4.391811000
2.703405000
3.895042000
-4.297517000
2.700617000
3.999336000
-4.200634000
2.698393000
4.101219000
-4.101219000
2.696744000
4.200634000
-3.999336000
2.695645000
4.297517000
-3.895042000
2.695034000
4.391811000
-3.788403000
2.694821000
4.483460000
-3.679481000
2.694903000
4.572409000
-3.568343000
2.695172000
4.658604000
-3.455056000
2.695528000
4.741992000
-3.339688000
2.695884000
4.822524000
-3.222307000
2.696173000
4.900151000
-3.102986000
2.696353000
4.974826000
-2.981796000
2.696404000
5.046504000
-2.858810000
2.696324000
5.115144000
-2.734101000
2.696125000
5.180701000
-2.607746000
2.695827000
5.243138000
-2.479820000
2.695452000
5.302417000
-2.350400000
2.695020000
5.358501000
-2.219564000
2.694546000
5.411358000
-2.087391000
2.694040000
5.460956000
-1.953961000
2.693506000
5.507264000
-1.819354000
2.692947000
5.550254000
-1.683651000
2.692360000
5.589901000
-1.546934000
2.691750000
5.626182000
-1.409285000
2.691119000
5.659072000
-1.270787000
2.690478000
5.688555000
-1.131524000
2.689841000
5.714611000
-0.991579000
2.689226000
5.737224000
-0.851036700
2.688651000
5.756382000
-0.709982000
2.688135000
5.772071000
-0.568499400
2.687696000
5.784285000
-0.426674500
2.687348000
5.793014000
-0.284592500
2.687107000
5.798254000
-0.142339100
2.686985000
6.000000000
0.000000000
2.903702000
5.998193000
0.147247400
2.903800000
5.992773000
0.294406100
2.904109000
5.983743000
0.441387400
2.904657000
5.971108000
0.588102800
2.905471000
5.954877000
0.734464000
2.906574000
5.935059000
0.880382800
2.907984000
5.911666000
1.025771000
2.909707000
5.884711000
1.170542000
2.911738000
5.854213000
1.314607000
2.914053000
5.820188000
1.457881000
2.916611000
5.782656000
1.600276000
2.919357000
5.741642000
1.741708000
2.922229000
5.697169000
1.882091000
2.925163000
5.649264000
2.021339000
2.928107000
5.597957000
2.159370000
2.931018000
5.543277000
2.296101000
2.933869000
5.485259000
2.431448000
2.936645000
5.423936000
2.565331000
2.939342000
5.359346000
2.697668000
2.941958000
5.291528000
2.828381000
2.944484000
5.220522000
2.957389000
2.946902000
5.146372000
3.084617000
2.949178000
5.069121000
3.209986000
2.951267000
4.988818000
3.333421000
2.953114000
4.905509000
3.454849000
2.954665000
4.819245000
3.574196000
2.955876000
4.730079000
3.691390000
2.956714000
4.638062000
3.806360000
2.957160000
4.543253000
3.919037000
2.957212000
4.445707000
4.029354000
2.956877000
4.345483000
4.137243000
2.956167000
4.242640000
4.242640000
2.955097000
4.137243000
4.345483000
2.953686000
4.029354000
4.445707000
2.951954000
3.919037000
4.543253000
2.949929000
3.806360000
4.638062000
2.947649000
3.691390000
4.730079000
2.945161000
3.574196000
4.819245000
2.942497000
3.454849000
4.905509000
2.939653000
3.333421000
4.988818000
2.936567000
3.209986000
5.069121000
2.933165000
3.084617000
5.146372000
2.929392000
2.957389000
5.220522000
2.925331000
2.828381000
5.291528000
2.921289000
2.697668000
5.359346000
2.917770000
2.565331000
5.423936000
2.915261000
2.431448000
5.485259000
2.913931000
2.296101000
5.543277000
2.913570000
2.159370000
5.597957000
2.913835000
2.021339000
5.649264000
2.914500000
1.882091000
5.697169000
2.915476000
1.741708000
5.741642000
2.916696000
1.600276000
5.782656000
2.918040000
1.457881000
5.820188000
2.919304000
1.314607000
5.854213000
2.920260000
1.170542000
5.884711000
2.920645000
3.919037000
-4.543253000
2.923021000
4.029354000
-4.445707000
2.919538000
4.137243000
-4.345483000
2.916748000
4.242640000
-4.242640000
2.914682000
4.345483000
-4.137243000
2.913327000
4.445707000
-4.029354000
2.912627000
4.543253000
-3.919037000
2.912486000
4.638062000
-3.806360000
2.912784000
4.730079000
-3.691390000
2.913384000
4.819245000
-3.574196000
2.914148000
4.905509000
-3.454849000
2.914949000
4.988818000
-3.333421000
2.915680000
5.069121000
-3.209986000
2.916263000
5.146372000
-3.084617000
2.916646000
5.220522000
-2.957389000
2.916808000
5.291528000
-2.828381000
2.916750000
5.359346000
-2.697668000
2.916490000
5.423936000
-2.565331000
2.916056000
5.485259000
-2.431448000
2.915483000
5.543277000
-2.296101000
2.914801000
5.597957000
-2.159370000
2.914040000
5.649264000
-2.021339000
2.913221000
5.697169000
-1.882091000
2.912362000
5.741642000
-1.741708000
2.911476000
5.782656000
-1.600276000
2.910573000
5.820188000
-1.457881000
2.909664000
5.854213000
-1.314607000
2.908762000
5.884711000
-1.170542000
2.907883000
5.911666000
-1.025771000
2.907043000
5.935059000
-0.880382800
2.906260000
5.954877000
-0.734464000
2.905551000
5.971108000
-0.588102800
2.904934000
5.983743000
-0.441387400
2.904423000
5.992773000
-0.294406100
2.904036000
5.998193000
-0.147247400
2.903788000
